# Supplementary material for: Tissue-Specific Floral Transcriptome Analysis of the Sexually Deceptive Orchid Chiloglottis trapeziformis Provides Insights into the Biosynthesis and Regulation of Its Unique UV-B Dependent Floral Volatile, Chiloglottone 1
Source: Front Plant Sci. 2017 Jul 19;8:1260. doi: 10.3389/fpls.2017.01260 (PMC5515871; doi:10.3389/fpls.2017.01260)
Supplement: Supplementary file 1 [file Data_Sheet_1.ZIP › SupplementaryData1-ORF.txt]

Cluster-ID	Contig	ORF
CHILtrapF-0.0	DN130288_c0_g1_i1	ORF:ATGGCATCAATGAAGGCAGAGAGACCTGCTGGGTCCCAGGTGCCACTTGGACTTGCCAGCAAGGCAAGTGATACTAAGTCGAAGGCCACGTCAGCAAAAACAGCTCCAAAGAAGTCTGAACAGAAGCCACGTGCACCTACTAAGAAGGTTCAGGCTAAAGTCAGCAAACCAGCAGCAAAAAAATTAATCAAATTAAGAAGCATGTTATCTCTCATGGATTGA
CHILtrapF-1.0	DN83118_c0_g1_i1	ORF:GTGGAGCTCATGCGCCGGGCTTCCGAGACTTTCGGGTTCTTCCAGGTGGTGAACCACGGAATTCCTCCGGCGGTGCTCGAAGAAATGCTGGAGGGCGTGCGCAGGTTTAACGAGCAGGATTTGGAGGTGAAGATGCAGTACTACACGCGCGATCATAGCAGGAAGGTGTTGTTTAACAGCAATTTCGATCTGTTCGAAACGAAAGCCGCGAATTGGAGGGATACGCTTTTCTGTTTGATGGCGCCGGAGCCGGCCGCCTTACCAGAGCAGCTGCCGGACGTTGTAAGAGATATTATATTGGAGTACACAAGGGGCATCCAACGGCTGGGACACGTTCTATTTGAACTACTATCAGAGGGACTTGGCTTAAATAGAAATTATTTAAACGAGTTAGA…
CHILtrapF-10.0	DN123939_c0_g2_i1	ORF:TTTCCAGCTGATGCCATTACAAGAGCCAAACATTACCTTGCATTGACTTCAGGCGGTCTAGGTGCTTATAGTGATTCTAGAGGTCTTCCTGGTATTAGGAAGGAAGTTGCTGAATTTATTAACAGACGTGATGGATATCCTAGTGACCCCGAGCTTATATTTCTCACAGATGGCGCCAGCAAAGGTGTTATGCAAATGCTAAATTCTATTATCAGAAATGATAGAGATGGGATTTTGGTACCAGTTCCACAGTACCCTCTTTATTCAGCTACGATATCCTTATTTGGTGGTTCCCTTGTGCCATATTATTTAGAAGAAGAAACAAACTGGGGTCTTGACTCGAAAAATCTAAGACAGTCTGTAGCAGCAGCACGCTCTAAAGGG
CHILtrapF-100.0	DN145341_c1_g5_i1	ORF:CTCTCCCTCCTCCTCGCTTGCTCGGGGTCGTCTGAAGCAAGCTGCTTTCTGAGAGGATCTGTAGCATGCAATGACTGCGGTCCCATGCCGGATCTTTCTGGTGTGAGGCTAGCCATAAACTGCAGCAGAGGCGAGCCACCATCCTACACGATGACCAACTCCAAGGGCGAATTTACCGCCGCCATCCCAAACCCCTCCCCGCCTTCGCCCCGC
CHILtrapF-100.0	DN145341_c1_g7_i1	ORF:CTCTCCCTCCTCCTCGCTTGCTCGGGGTCGTCTGAAGCAAGCTGCTTTCTGAGAGGATCTGTAGCATGCAATGACTGCGGTCCCATGCCGGATCTTTCTGGTGTGAGGCTAGCCATAAACTGCAGCAGAAGCGAGCCACCATCCTACACAATGACCAACTCCAAGGGCGAATTTACCGCCGCCATCCCAAACCCCTCCCCGCCTTCGCCCCGC
CHILtrapF-100.1	DN145341_c1_g1_i1	ORF:ATGGCTAGGGTTCCGGTGGGAGACAGGGTCCTTCTCCTCTCCCTCCTCCTCGCTTGCGCTGGATCGTCTGAAGCAAGCTGCTTGCTGAGAGGATCTGTTGCCTGCAACGACTGCGGTCCCATGACGGATCTTTCTGGTGTGAGGCTAGCCATAAACTGCAGCAGAGGCGAGCCACCATCCTACACGATGACCAACTCCAAGGGCGAATTTACCGCCGCCATCCCAAACCCCTCCCCGCCTTTGCCCCGCTGCACCGCCCGG
CHILtrapF-100.1	DN145341_c1_g2_i1	ORF:ATGGCTAGGGTTCCGGTGGGAGACAGGGTCCTTCTCCTCTCCCTCCTCCTCGCTTGCGCTGGATCGTCTGAAGCAAGCTGCTTGCTGAGAGGATCTGTTGCCTGCAACGACTGCGGTCCCATGACGGATCTTTCTGGTGTGAGGCTAGCCATAAACTGCAGCAGAAGCGAGCCACCATCCTACACAATGACCAACTCCAAGGGCGAATTTACCGCCGCCATCCCAAACCCCTCCCCGCCTTCGCCCCGC
CHILtrapF-100.2	DN145341_c1_g12_i1	ORF:ATGGCTAGGGTTCCGGTGGGAGACAGGGTCCTTCTCCTCTCCCTCCTCCTCGCTTGCGCTGGATCGTCTGAAGCAAGCTGCTTGCTGAGAGGATCTGTTGCCTGCAATGACTGCGGTCCCATGCCGGATCTTTCTGGTGTGAGGCTAGCCATAAACTGCAGCAGAAGCGAGCCACCATCCTACACAATGACCAACTCCAAGGGCGAATTTACCGCCGCCATCCCAAACCCCTCCCCGCCTTCGCCCCGC
CHILtrapF-100.2	DN145341_c1_g3_i1	ORF:ATGGCTAGGGTTCCGGTGGGAGACAGGGTCCTTCTCCTCTCCCTCCTCCTCGCTTGCGCTGGATCGTCTGAAGCAAGCTGCTTGCTGAGAGGATCTGTTGCCTGCAATGACTGCGGTCCCATGCCGGATCTTTCTGGTGTGAGGCTAGCCATAAACTGCAGCAGAGGCGAGCCACCATCCTACACGATGACCAACTCCAAGGGCGAATTTACCGCCGCCATCCCAAACCCCTCCCCGCCTTCGCCCCGC
CHILtrapF-1000.0	DN172676_c0_g1_i1	ORF:ATGGTAATACCCTTTCTGGATGCTTCAATAGATGATGAAGTCAGTGACTGTTGGGTCAAGAGCCTCTTCATCTCCAGATCTAATTCACGTCGCCTAGGGCACCGCAAATCTCCAAGTCTAATTCATGATCCTCGCTGCTCTCTCTCACGATCGAGTTTCTGCGTCCCCTTTCGTGATCCTCGCTGCTCTCCCTCACGATTGAGATCTCGTCGCTCCTCCTCAGACGTCCGATGCCTCCGCCTAGGGTGTCGTCCTTAG
CHILtrapF-1000.0	DN172676_c0_g1_i2	ORF:ATGGTAATACCCTTTCTGGATGCTTCAATAGATGATGAAGTCAGTGACTGTTGGGTCAAGAGCCTCTTCATCTCCAGATCTAATTCACGTCGCCTAGGGCACCGCAAATCTCCAAGTCTAATTCATGATCCTCGCTGCTCTCTCTCACGATCGAGTTTCTGCGTCCCCTTTCGTGATCCTCGCTGCTCTCCCTCACGATTGAGATCTCGTCGCTCCTCCTCAGACGTCCGATGCCTCCGCCTAGGGTGTCGTCCTTAG
CHILtrapF-1000.0	DN172676_c0_g1_i3	ORF:ATGGTAATACCCTTTCTGGATGCTTCAATAGATGATGAAGTCAGTGACTGTTGGGTCAAGAGCCTCTTCATCTCCAGATCTAATTCACGTCGCCTAGGGCACCGCAAATCTCCAAGTCTAATTCATGATCCTCGCTGCTCTCTCTCACGATCGAGTTTCTGCGTCCCCTTTCGTGATCCTCGCTGCTCTCCCTCACGATTGAGATCTCGTCGCTCCTCCTCAGACGTCCGATGCCTCCGCCTAGGGTGTCGTCCTTAG
CHILtrapF-1000.0	DN172676_c0_g1_i4	ORF:ATGGTAATACCCTTTCTGGATGCTTCAATAGATGATGAAGTCAGTGACTGTTGGGTCAAGAGCCTCTTCATCTCCAGATCTAATTCACGTCGCCTAGGGCACCGCAAATCTCCAAGTCTAATTCATGATCCTCGCTGCTCTCTCTCACGATCGAGTTTCTGCGTCCCCTTTCGTGATCCTCGCTGCTCTCCCTCACGATTGAGATCTCGTCGCTCCTCCTCAGACGTCCGATGCCTCCGCCTAGGGTGTCGTCCTTAG
CHILtrapF-1000.0	DN172676_c0_g1_i5	ORF:ATGGTAATACCCTTTCTGGATGCTTCAATAGATGATGAAGTCAGTGACTGTTGGGTCAAGAGCCTCTTCATCTCCAGATCTAATTCACGTCGCCTAGGGCACCGCAAATCTCCAAGTCTAATTCATGATCCTCGCTGCTCTCTCTCACGATCGAGTTTCTGCGTCCCCTTTCGTGATCCTCGCTGCTCTCCCTCACGATTGAGATCTCGTCGCTCCTCCTCAGACGTCCGATGCCTCCGCCTAGGGTGTCGTCCTTAG
CHILtrapF-1000.0	DN172676_c0_g1_i6	ORF:ATGGTAATACCCTTTCTGGATGCTTCAATAGATGATGAAGTCAGTGACTGTTGGGTCAAGAGCCTCTTCATCTCCAGATCTAATTCACGTCGCCTAGGGCACCGCAAATCTCCAAGTCTAATTCATGATCCTCGCTGCTCTCTCTCACGATCGAGTTTCTGCGTCCCCTTTCGTGATCCTCGCTGCTCTCCCTCACGATTGAGATCTCGTCGCTCCTCCTCAGACGTCCGATGCCTCCGCCTAGGGTGTCGTCCTTAG
CHILtrapF-1000.0	DN172676_c0_g1_i7	ORF:ATGTTAGATCAATTATTTTCCCTGCTAAAGCTTTTCGATCTCATCTCCTTCGATTCTAGCCACTTTCTTCTACAAGTTTCAGAATCATTGGTCAAGCCTGCTTCAATTGCCCCGTTCACCCATTATCCCTCCTCCTCACACTCTCTCCACCACGATCAACTTATTGGACTCCCGCTGGCTCGACAAAACTCCTACAACTGCTTCCTCTTGGTTTAG
CHILtrapF-1000.0	DN172676_c0_g1_i8	ORF:ATGTTAGATCAATTATTTTCCCTGCTAAAGCTTTTCGATCTCATCTCCTTCGATTCTAGCCACTTTCTTCTACAAGTTTCAGAATCATTGGTCAAGCCTGCTTCAATTGCCCCGTTCACCCATTATCCCTCCTCCTCACACTCTCTCCACCACGATCAACTTATTGGACTCCCGCTGGCTCGACAAAACTCCTACAACTGCTTCCTCTTGGTTTAG
CHILtrapF-1000.0	DN172676_c0_g1_i9	ORF:ATGGTAATACCCTTTCTGGATGCTTCAATAGATGATGAAGTCAGTGACTGTTGGGTCAAGAGCCTCTTCATCTCCAGATCTAATTCACGTCGCCTAGGGCACCGCAAATCTCCAAGTCTAATTCATGATCCTCGCTGCTCTCTCTCACGATCGAGTTTCTGCGTCCCCTTTCGTGATCCTCGCTGCTCTCCCTCACGATTGAGATCTCGTCGCTCCTCCTCAGACGTCCGATGCCTCCGCCTAGGGTGTCGTCCTTAG
CHILtrapF-1000.1	DN172676_c0_g3_i1	ORF:CCAAGGGAGTTCTGCTCGCAGTCGACATCTCCTGCCGGACATCGCTTGCCTGGAAGAAGACGGTTCCGACGATCCCTTTCAATCCGTTTCAGGTCCCTTTTAATCCGTTTCAACCTTTTGGTCAAGCCAAAAGATTATTTTTCAATGAATCAGTTGTTTCTTTCTTCTTCTCTTGAGTTTGATTATGTTTTCTAG
CHILtrapF-1000.1	DN172676_c0_g5_i1	ORF:ATGTCCGGCAGGAGATGTCGTCTGCGAGCAGAACTCCCTTGGATGCGCGCCGAAGGGCCGGGATGGAAGAGCCGTGATCCTTCTTTCCGGCAAGCTTCTTTCGCCGCGATATCTCCCTGCCGATCCGGAGACGAAAGCTAG
CHILtrapF-1000.2	DN172676_c0_g2_i1	ORF:ATGTCCGGCAGGAGATGTCGTCTGCGAGCAGAACTCCCTTGGATGCGCGCCGAAGGGCCGGGATGGAAGAGCCGTGATCCTTCTTTCCGGCAAGCTTCTTTCGCGCGCGATATCTCCCTGCCGATCCGGAGACGAAAGCTAGCGCCTAACGCGAGAGGCGCGACAACTCTTGCGGACGATGTACGGATGAAGAGAATTTGCTTTTCTTAA
CHILtrapF-1000.2	DN172676_c0_g2_i2	ORF:ATGTCCGGCAGGAGATGTCGTCTGCGAGCAGAACTCCCTTGGATGCGCGCCGAAGGGCCGGGATGGAAGAGCCGTGATCCTTCTTTCCGGCAAGCTTCTTTCGCGCGCGATATCAGAATATGCGGCGGAAGCAACCAATTGCAAACCGACAAAGGTGATTAA
CHILtrapF-1000.2	DN172676_c0_g4_i1	ORF:CCAAGGGAGTTCTGCTCGCAGTCGACATCTCCTGCCGGACATCGCTTGCCTGGAAGAAGACGGTGCCGACGATCCCTTTCAATCCGTTTCAGGTCCCTTTTCCGTTTCAACCTTTTGGTAAAGCCAAAAGATTATTTTTCAATGAATCAGTTGTTTCTTTCTTCTTCTCTTGAGTTTGATTATGTTTTCTAG
CHILtrapF-10000.0	DN173610_c3_g1_i1	ORF:ATGTTTTATGGTTTTGAATGTTGGGTTATTACAAATTGTCATAAAATTAATATAATTGAAATGAGAGTGTTAAAATGGATGTGTGGATGGGCAAGATAA
CHILtrapF-100000.0	DN161862_c3_g23_i1	ORF:ATTCGTTACTCGGACTCGAGGGAGTTGCGAAGTATCGAGTATAGGAGACGGCCAAGCAGAGTAGCGGCACCAGTACACCCACCTTTGCAGCCTACGACTGTGCCAATCTCGACAAACTTGCAAGTATCTTTTTCCACCAAAGTGCCACCTGAACAGCCACCACCGTGTTTTCCTGCACAAATGTTGGTGTCTCTATCTCAGGCTATGCCTCTGCCAATGGTGCCTTCCGCACCCACCCTGGCGCCTTCTCCTGAGCCAACGCTTCAACTTACTCAAGTAGCAGCAGCTTCTCCAGCGACAGTGCTCCTATCTGCAACAACACATCCTATGATAGTTCTATCTCCTGTTACATTAGATCTGACTGTATATGCATCGGCACCACCAACGTAG
CHILtrapF-100000.0	DN161862_c3_g23_i2	ORF:ATTCGTTACTCGGACTCGAGGGAGTTGCGAAGTATCGAGTATAGGAGACGGCCAAGCAGAGTAGCGGCACCAGTACACCCACCTTTGCAGCCTACGACTGTGCCAATCTCGACAAACTTGCAAGTATCTTTTTCCACCAAAGTGCCACCTGAACAGCCACCACCGTGTTTTCCTGCACAAATGTTGGTGTCTCTATCTCAGGCTATGCCTCTGCCAATGGTGCCTTCCGCACCCACCCTGGCGCCTTCTCCTGAGCCAACGCTTCAACTTACTCAAGTAGCAGCAGCTTCTCCAGCGACAGTGCTCCTATCTGCAACAACACATCCTATGATAGTTCTATCTCCTGTTACATTAGATCTGACTGTATATGCATCGGCACCACCAACGCTGTTAGT…
CHILtrapF-100001.0	DN165839_c2_g2_i7	ORF:ATGGCCGCCTCATCGGAGCCTAAGGAGTCACCGAAAAACAACCCAGGCCTCCTTTCCGAGAAGGACGAGGCCACCAAGGAGTATTTCTTGCAGCAAACTATGCTTCGAGTTAAGGATCCTAAGATCAGCCTTGATTTCTACTCACGTGTGTTGGGCATGTCCTTGTTGAAGAGGTTGGATTTC
CHILtrapF-100001.1	DN165839_c2_g2_i1	ORF:ATGGCGGCGTCGAGACTGAGGGCTCTCGGAGCCGTCGTGGCTGTAACAGGGGCGTCTTGGTCGGCTGTGACGCTCCTATCCTCGCCGGCTTCTGCCAGTGACCGTGAGACGGCCACCGCGTTGGAAAGCGCGCGGAGGAGGATATCCGATCCCGCGGCTTCTGTACCTGCTAGAGAAGTTCAGGCGGCTGCGTTGAAGGGTTCCTCTGCGGCGAACCCCCTCGATCTCCTTGTAATTGGTGGCGGTGCCACCGGCAGCGGCGTGGCACTCGATGCCGTGTCACGCGGCCTACGAGTCGGGCTTGTCGAGAGGGAGGATTTCTCGTCGGGGACATCTTCGCGCTCCACCAAGCTTATCCATGGAGGGGTAAGATACTTGGAGAAAGCTTTTTTTAA…
CHILtrapF-100001.1	DN165839_c2_g2_i2	ORF:ATGAAGCTTAATATTAACAAGGCCTGCGATCTGAGCTCCATCTCAGTACTCCCGCCTCACTCAAGGAGAATGAGTACGATGAATGCCGGAGCGGACGCGTACGGATTGGGTAGAAACCAAGCGTCGCAGCTCCGATCTCAATCTCAGCAGTCTTTTTCTCAGGGAATGTCTCTGTCTCAGATCTCCCAGAGCTCTTTGGATGAGAACTTGTTGAACGATCAGGTTTTAGCAAATAATTTGAAGTCAATTATCAATAAGTTACCGGATGCAATCTTGTCAAGAGAGGGTAAAAGCTGCATTACAACTCAAAGACATCAAAACAACCAAATAGCAAAATTCGTAACGCCAGCAAGTTCTTCATTTGAC
CHILtrapF-100001.1	DN165839_c2_g2_i3	ORF:ATGGCGGCGTCGAGACTGAGGGCTCTCGGAGCCGTCGTGGCTGTAACAGGGGCGTCATGGTCGGCGGTGACGCTCCTCTCCTCGCCGGCTTCTGCCAGTGACCGTGAGACGGCCACCGCGTTGGAAAGCGCGCGGAGGAGGATATCCGATCCCGCGGCTTCTGTACCTGCTAGAGAAGTTCAGGCGGCTGCGTTGAAGGGTTCCTCTGCGGCGAACCCCCTCGATCTCCTTGTAATTGGTGGCGGTGCCACCGGCAGCGGCGTGGCACTCGATGCCGTGTCACGCGGCCTACGAGTCGGGCTTGTCGAGAGGGAGGATTTCTCGTCGGGGACATCTTCGCGCTCCACCAAGCTTATCCATGGAGGGGTAAGATACTTGGAGAAAGCTTTTTTTAA…
CHILtrapF-100001.1	DN165839_c2_g2_i4	ORF:ATGGCGGCGTCGAGACTGAGGGCTCTCGGAGCCGTCGTGGCTGTAACAGGGGCGTCATGGTCGGCGGTGACGCTCCTCTCCTCGCCGGCTTCTGCCAGTGACCGTGAGACGGCCACCGCGTTGGAAAGCGCGCGGAGGAGGATATCCGATCCCGCGGCTTCTGTACCTGCTAGAGAAGTTCAGGCGGCTGCGTTGAAGGGTTCCTCTGCGGCGAACCCCCTCGATCTCCTTGTAATTGGTGGCGGTGCCACCGGCAGCGGCGTGGCACTCGATGCCGTGTCACGCGGCCTACGAGTCGGGCTTGTCGAGAGGGAGGATTTCTCGTCGGGGACATCTTCGCGCTCCACCAAGCTTATCCATGGAGGGGTAAGATACTTGGAGAAAGCTTTTTTTAA…
CHILtrapF-100001.1	DN165839_c2_g2_i5	ORF:ATGGCGGCGTCGAGACTGAGGGCTCTCGGAGCCGTCGTGGCTGTAACAGGGGCGTCTTGGTCGGCTGTGACGCTCCTATCCTCGCCGGCTTCTGCCAGTGACCGTGAGACGGCCACCGCGTTGGAAAGCGCGCGGAGGAGGATATCCGATCCCGCGGCTTCTGTACCTGCTAGAGAAGTTCAGGCGGCTGCGTTGAAGGGTTCCTCTGCGGCGAACCCCCTCGATCTCCTTGTAATTGGTGGCGGTGCCACCGGCAGCGGCGTGGCACTCGATGCCGTGTCACGCGGCCTACGAGTCGGGCTTGTCGAGAGGGAGGATTTCTCGTCGGGGACATCTTCGCGCTCCACCAAGCTTATCCATGGAGGGGTAAGATACTTGGAGAAAGCTTTTTTTAA…
CHILtrapF-100001.1	DN165839_c2_g2_i6	ORF:ATGGCGGCGTCGAGACTGAGGGCTCTCGGAGCCGTCGTGGCTGTAACAGGGGCGTCATGGTCGGCGGTGACGCTCCTCTCCTCGCCGGCTTCTGCCAGTGACCGTGAGACGGCCACCGCGTTGGAAAGCGCGCGGAGGAGGATATCCGATCCCGCGGCTTCTGTACCTGCTAGAGAAGTTCAGGCGGCTGCGTTGAAGGGTTCCTCTGCGGCGAACCCCCTCGATCTCCTTGTAATTGGTGGCGGTGCCACCGGCAGCGGCGTGGCACTCGATGCCGTGTCACGCGGCCTACGAGTCGGGCTTGTCGAGAGGGAGGATTTCTCGTCGGGGACATCTTCGCGCTCCACCAAGCTTATCCATGGAGGGGTAAGATACTTGGAGAAAGCTTTTTTTAA…
CHILtrapF-100002.0	DN156204_c6_g1_i1	ORF:ATGATATCATCTCTTATCTATAGGAAAGCATGTAAAAATGTCACCGAAAATAATAAGCAAAACCTTTTTTCCATCAATGAAATGGATCTTATTTGTCTGATTCAAAAGACAATGGATCTTATTTGTCGGATTCAAAGGACAATGGATCCTTCTTCTCACAGTAAACAAGCATGCTTTTATCCCCGTTGA
CHILtrapF-100002.0	DN156204_c6_g1_i2	ORF:ATGATATCATCTCTTATCTATAGGAAAGCATGTAAAAATGTCACCGAAAATAATAAGCAAAACCTTTTTTCCATCAATGAAATGGATCTTATTTGTCTGATTCAAAAGACAATGGATCTTATTTGTCGGATTCAAAGGACAATGGATCCTTCTTCTCACAGTAAACAAGCATGCTTTTATCCCCGTTGA
CHILtrapF-100003.0	DN18651_c0_g1_i1	ORF:ATGTTCGACTGCCGATCATTCTTTGTTCGATGTTTAAAATACTTGCACTTTGAAAAAAACAATTATAATAAAGCACACGTTCTTCGTTCATTGTTATCACCACTTCTTATCTTGTATCCTTCAACGTTCTATGGTGCTTTCTTTCACGTTTTGACATTCTTCCTTCGAACTCAAACATTCTTGCATAATACATAG
CHILtrapF-100003.0	DN18651_c0_g2_i1	ORF:ATGTTCGACTGCCGATCATTCTTTGTTCGATGTTTAAAATACTTGCACTTTGAAAAAAACAATTATAATAAAGCACACGTTCTTCGTTCATTGTTATCACCACTTCTTATCTTGTATCCTTCAACGTTCTATGGTGCTTTCTTTCACGTTTTGACATTCTTCCTTCGAACTCAAACATTCTTGCATAATACATAG
CHILtrapF-100004.0	DN157491_c0_g2_i1	ORF:ATGTTTTTCTATTTATATTGTTCACTCCATGAAATCTGTTCCCGCCATACTTCTACATATCATATGCATTGTTTTCCTGGAAAAACAATGAAATTTTTGTTTTACTCCGCTAATGAAAATTTTTCAATAATTTTTAGTTCAAAAAATCAGTTTCTAGCAGCGAGTCATACAATTCCACTCATTACTTGTGGTGCAATAGTTTTTTCATGTTGCCTGAGGAGACCTCATCCCAACTTTACCTCAATTGTTCATAAAATTATTCATTGTTATTTTTGTGAAAATTTCTAA
CHILtrapF-100004.1	DN157491_c0_g2_i2	ORF:ATGCATCGTTTTCCTGGAAAAACAATGAAATTTTTGTTTTACTCCGCTAATGAAAATTTTTCAATAATTTTTAGTTCAAAAAATCAGTTTCTAGCAGCGAGTCATACAATTCCACTCATTACTTGTGGTGCAATAGTTTTATCATGTTGCTTGAGGAGACCTCATCCCATCTTTACCTCAATTGTTCATAAAATTATTCATTGTTATTTTTGTGAAAATTTCTAA
CHILtrapF-100005.0	DN44647_c0_g1_i1	ORF:ATGGAATCTTCATCATATTTCATAATGATTGTAGTATCTCTATATGCTCTTTATGCTCTATATGCTAGCGATAGAATCCTCGATGGTAGAAACCAAAGCAGACATTTTGTCTTTATAAACCTTACCATAGAAATGTCAGAATTCCGATACTGGAAGTTTTGTTGTAAAAGATGCGTAGATTCAAAGATATGA
CHILtrapF-100006.0	DN172239_c1_g2_i1	ORF:TTCTCCTTTTCTAAAAAAAATATCCGACTAAACCTAAAGCGCATACCGCACCTCCCACTCCAGCTCCGGCAACCGCTCTCGCCGCCGCCACCGCCCACGCCGCCGCCGCCGCCCACGCCGCCGCCGGGCGCAGCGGCGGCGATGGCGGTGGGATCGGCGGCGAAGGAAGCGGGAGCGGCAACGGCGGCAGGAGCGACGGCGATGGCAGCATGGGCAGCAGCTGCAATGGCAGGGGAGTGGGAGGTTTCAGCAGATATGGCCAGAGACCGCATCGTTGTTGGAGTTTGTGATGGACCAATGTTGTCAAAGAAAGAGCTAGCTCACTTATTGAGCCCA
CHILtrapF-100006.1	DN172239_c1_g1_i1	ORF:TTCTCCTTTTCTAAAAAAAATATCCGACTAAACCTAAAGCGCATACCGCACCTCCCACTCCAGCTCCGGCAACCGCTCTCGCCGCCGCCACCGCCCACGCCGCCGCCGCCGCCCACGCCGCCGCCGGGCGCAGCGGCGGCGATGGCGGTGGGATCGGCGGCGAAGGAAGCGGGAGCGGCAACGGCGGCAGGAGCGACGGCGATGGCAGCATGGGCAGCAGCTGCAATGGCAGGGGAGTGGGAGGTGCGGTGGACTTTAGGTTTAGTCGGGATTTTTTTTAGAAAAGGAGAAGTGGATCCCAATAATTTGGTATTTACTTGGTGTGGGAAGTTTTATTTCTGGGATTAG
CHILtrapF-100006.2	DN173515_c0_g1_i1	ORF:GCGTGGAGACGCGTGGAGGAAGGACGCGGCGGTGTGTGGTCGGCGCGGCAGCTGCGAGTCGGGCGACGCGTGGAGACATGCGTCGCGACCCAGAAGGCGCGGCTAATCCCAGAAATAAAACTTCCCACACCAAGTAAATACCAAATTATTGGGATCCACTTCTCCTTTTCTAAAAAAAATCCCGACTAA
CHILtrapF-100007.0	DN8402_c0_g2_i1	ORF:ATGCCGGACTTGGTAATTCAAAGGTGGGGCTGCTCCATTTTTTCTTTTTCTAGCATGATACATTTGGCGGCTCTAATGCTACTGCGGTTGATGTCGCTCAAAGAAACACGACTAATCTCTCGCCCACCGACTTTGGAACTATAA
CHILtrapF-100007.0	DN8402_c0_g3_i1	ORF:ATGTATCATGCTAGAAAAAGAAAAAATGGAGCAGCCCCACCTTTGAATTACCAAGTCCGGCGTCGTGCTCGGCAAGAGGGTTTCAGGCAGACCACCAGAGTTTGCTTAAGTGACTGTGAAAAGAAGACCGAGTAA
CHILtrapF-100008.0	DN136713_c0_g1_i1	ORF:TCTTTAAGTTTTTATGCTCATTCTTTCGTCTTCCACTCTGTCTACTGGATGAGCGTCTCTTCTTCTCAGTCTCCGGTTCCACTGCTTCCTCCTCTCCGGGCCGATGAGCCCCAGCTTTTACAGGCCTCGTCCTACGATCTTCGCGCCGTACGACCGGCCTTCAGGGCTGAGAAGAGGAGCTCATGGGATGGTAGGAGGCTTGTGGGCTCTGTTGACTACGACAGGGGAGAATACCGCGTCTCTATCGAGGTGGACGGCATTGGTCGGGAGAAGATACCTGCAAGGAACCGGCTCCGTGTCAATGGAAGCAGATGGCAGAAGGATTGGAAGGTCTCGGAGGTGGTGGATAGGGTCCTCGCGCTCAATCACTGGGACGATATTGACGCCATCCTCAA…
CHILtrapF-100008.0	DN136713_c0_g1_i2	ORF:TCTTTAAGTTTTTATGCTCATTCTTTCGTCTTCCACTCTGTCTACTGGATGAGCGTCTCTTCTTCTCAGTCTCCGGTTCCACTGCTTCCTCCTCTCCGGGCCGATGAGCCCCAGCTTTTACAGGCCTCGTCCTACGATCTTCGCGCCGTACGACCGGCCTTCAGGGCTGAGAAGAGGAGCTCATGGGATGGTAGGAGGCTTGTGGGCTCTGTTGACTACGACAGGGGAGAATACCGCGTCTCTATCGAGGTGGACGGCATTGGTCGGGAGAAGATACCTGCAAGGAACCGGCTCCGTGTCAATGGAAGCAGATGGCAGAAGGATTGGAAGGTCTCGGAGGTGGTGGATAGGGTCCTCGCGCTCAATCACTGGGACGATATTGACGCCATCCTCAA…
CHILtrapF-100008.0	DN136713_c0_g1_i3	ORF:TCTTTAAGTTTTTATGCTCATTCTTTCGTCTTCCACTCTGTCTACTGGATGAGCGTCTCTTCTTCTCAGTCTCCGGTTCCACTGCTTCCTCCTCTCCGGGCCGATGAGCCCCAGCTTTTACAGGCCTCGTCCTACGATCTTCGCGCCGTACGACCGGCCTTCAGGGCTGAGAAGAGGAGCTCATGGGATGGTAGGAGGCTTGTGGGCTCTGTTGACTACGACAGGGGAGAATACCGCGTCTCTATCGAGGTGGACGGCATTGGTCGGGAGAAGATACCTGCAAGGAACCGGCTCCGTGTCAATGGAAGCAGATGGCAGAAGGATTGGAAGGTCTCGGAGGTGGTGGATAGGGTCCTCGCGCTCAATCACTGGGACGATATTGACGCCATCCTCAA…
CHILtrapF-100008.0	DN136713_c0_g2_i1	ORF:TCTTTAAGTTTTTATGCTCATTCTTTCGTCTTCCACTCTGTCTACTGGATGAGCGTCTCTTCTTCTCAGTCTCCGGTTCCACTGCTTCCTCCTCTCCGGGCCGATGAGCCCCAGCTTTTACAGGCCTCGTCCTACGATCTTCGCGCCGTACGACCGGCCTTCAGGGCTGAGAAGAGGAGCTCATGGGATGGTAGGAGGCTTGTGGGCTCTGTTGACTACGACAGGGGAGAATACCGCGTCTCTATCGAGGTGGACGGCATTGGTCGGGAGAAGATACCTGCAAGGAACCGGCTCCGTGTCAATGGAAGCAGATGGCAGAAGGATTGGAAGGTCTCGGAGGTGGTGGATAGGGTCCTCGCGCTCAATCACTGGGACGATATTGACGCCATCCTCAA…
CHILtrapF-100009.0	DN126554_c2_g2_i1	ORF:CGGCAGTACAGTTTTCTATACGAATGTGGGGATTTGTCCCACATCGTATTCTACTGTTTTCATACCCTATCCTTAGTATATAAAAGGATGGGTAAACCTCTTATCTTAGACATCTGA
CHILtrapF-10001.0	DN154185_c0_g1_i1	ORF:TTTCTGAGCCAGATGCTTGTCAGCATCATCCTCACATTTCATCCTTTCACCTGTAAGCTGTTTTTTGGCATACCTGCAATTACGAAAGTAAATTGTCAGATTACAACATCAGTTGAATGGAGTAAAAGATTTAGTTTCACAGAAGTTGGTTAG
CHILtrapF-100010.0	DN173898_c0_g1_i3	ORF:ATGAAGCTTGAAATTCCAGAATTTGACGGTAAGACCCATCCCGACGAGTTCATTGATTGGTTGCTTACAGTTGAAAGAATTTTTGACATCAAGGATCTCACGGAAGTTCAAAAGGTGAAATTGGTAGCCATCAGGTTACGGAAACACGCTTCAATTTGGTGGGAGCTTGTTAAAAAACAGAGGGCGAAGGAAGGAAAGGCTAAGATAGTTGGATGGAACAAGATGAAAAAATTATTGCAACGTAAATTCCTTCCCACCCATTACCGGCAGGAGGCGTTCATTGACTATCATTCGGTCAAGCAGCAGGAGTTATCTGTTGCGAAATACACAGAGGAGTTCGATCGTCTACGGATGAGATGCGATGTCATGGAGGAAGAAGAACAAATTATAGCCAG…
CHILtrapF-100010.1	DN173898_c0_g1_i1	ORF:ATGAAAAAATTGTTGCAACGTAAATTCCTTCCCACCCATTACCGGCAGGAGGCATTCATTGACTATCACTTGGTCAAGCAGCAGGAGTTATCTGTTGCGAAATACACAGAGGAGTTCGATCGTCTACGGATGAGATGCGATGTCATGGAGGAAGAACAAATTATAGCCAGATATCTTGCTGGATTGCGGGCCGAGATCGCTGATATCGTACATCTCCAACAATACTGGACGTATGAAGATGTATGCAGGTTAGCGTCTAAGGTAGAGTCCCAAAACAAAAGAAAGAATGGTGCAACTAAGTACCAAAATCGCTGGCTCAGCAAGGATGTGCGGATCAAACCTGGGAGCTCATCCAGCAACTCCCCGACAGTCATGGAAAAGGGAACCAAGAGCAG…
CHILtrapF-100010.1	DN173898_c0_g1_i4	ORF:ATGAAAAAATTGTTGCAACGTAAATTCCTTCCCACCCATTACCGGCAGGAGGCATTCATTGACTATCACTTGGTCAAGCAGCAGGAGTTATCTGTTGCGAAATACACAGAGGAGTTCGATCGTCTACGGATGAGATGCGATGTCATGGAGGAAGAACAAATTATAGCCAGATATCTTGCTGGATTGCGGGCCGAGATCGCTGATATCGTACATCTCCAACAATACTGGACGTATGAAGATGTATGCAGGTTAGCGTCTAAGGTAGAGTCCCAAAACAAAAGAAAGAATGGTGCAACTAAGTACCAAAATCGCTGGCTCAGCAAGGATGTGCGGATCAAACCTGGGAGCTCATCCAGCAACTCCCCGACAGTCATGGAAAAGGGAACCAAGAGCAG…
CHILtrapF-100011.0	DN134600_c0_g1_i1	ORF:ATGGGGGCGTCGGTGGTCTGCCTCAGCTCGTCCCCTGCCATGGCTCCATGTTTTTCCTGTGAGATGTTGATGCTTCTAATGTTTTTTTCATTTTGTATGATTACATATGCTATTTTCTCAAATTGTGCTTCCCACTTCTCACCCAATTTTTACTCCATTGCAAATATGTGTTCCATCAGCTTGATCGTGTCTCATCTCTGCACGATATTCCTCAATAAAAGAGTTGCTTAA
CHILtrapF-100012.0	DN161878_c1_g2_i1	ORF:ATGGCCTATCAGAACTTTCTTCGTCGTTCACAGAAGGAGCTCCTTCTACAAAACCCTAAACCCTTCAATGTATGTCGTAGGAGCTCCTCCAATGATACTTTTTTGACTCCAGCCTTTATAGGATGGCCGCAAGCATATCGGCGTGTGCCAATATCTGCACTTGCAGCTATCCACTCTCTTCGAGAGTCCTCATCATTCATGTTGGTTGCAGCCTTTGCTAACTTCTCTGCAGATAGGGAAGAATTTCCTAACATGACATTTCTACTTGTAACTGTTCTTAGTCAAGATCATGCACCTTGGCATCCTCTAGATCTTTGTGCATTGATACCAACTGCGGGTTGA
CHILtrapF-100012.0	DN161878_c1_g2_i2	ORF:CTATTACCTTCACAGCCGGAGGTTGATTTTCTGATGATGCTTTTTGAGAATGTCATTAAGGACAGCTTGGGAGATTTACTGAGGTATCTCTTCTGCTGTTCTCTATACAATCTCTTGAAACAGCATTTCGAAGTTGGTATTTACTACTTGAATATTTTAAGCCATGTATTGAGAAACATATATCACATAACACACTTAAATCATGTGAATGCTGGGTTTATCAACAAAAGTTTAATTAATTCTTTTTGCACCACCATAATGGAAGAAAGTTTAAATTTGTATGGTAGATGTTGTGAACCAAGTTTGGGCCTTTTTGAACCTAGCTTCGAAAGCATTCATGAAATTAGGTAG
CHILtrapF-100012.0	DN161878_c1_g2_i3	ORF:CTATTACCTTCACAGCCGGAGGTTGATTTTCTGATGATGCTTTTTGAGAATGTCATTAAGGACAGCTTGGGAGATTTACTGAGGTATCTCTTCTGCTGTTCTCTATACAATCTCTTGAAACAGCATTTCGAAGTTGGTATTTACTACTTGAATATTTTAAGCCATGTATTGAGAAACATATATCACATAACACACTTAAATCATGTGAATGCTGGGTTTATCAACAAAAGTTTAATTAATTCTTTTTGCACCACCATAATGGAAGAAAGTTTAAATTTGTATGGTAGATGTTGTGAACCAAGTTTGGGCCTTTTTGAACCTAGCTTCGAAAGCATTCATGAAATTAGGTAG
CHILtrapF-100012.0	DN161878_c1_g2_i4	ORF:ATGGCCTATCAGAACTTTCTTCGTCGTTCACAGAAGGAGCTCCTTCTACAAAACCCTAAACCCTTCAATGTATGTCGTAGGAGCTCCTCCAATGATACTTTTTTGACTCCAGCCTTTATAGGATGGCCGCAAGCATATCGGCGTGTGCCAATATCTGCACTTGCAGCTATCCACTCTCTTCGAGAGTCCTCATCATTCATGTTGGTTGCAGCCTTTGCTAACTTCTCTGCAGATAGGGAAGAATTTCCTAACATGACATTTCTACTTGTAACTGTTCTTAGTCAAGATCATGCACCTTGGCATCCTCTAGATCTTTGTGCATTGATACCAACTGCGGGTTGA
CHILtrapF-100012.0	DN161878_c1_g2_i5	ORF:ATGGCCTATCAGAACTTTCTTCGTCGTTCACAGAAGGAGCTCCTTCTACAAAACCCTAAACCCTTCAATGTATGTCGTAGGAGCTCCTCCAATGATACTTTTTTGACTCCAGCCTTTATAGGATGGCCGCAAGCATATCGGCGTGTGCCAATATCTGCACTTGCAGCTATCCACTCTCTTCGAGAGTCCTCATCATTCATGTTGGTTGCAGCCTTTGCTAACTTCTCTGCAGATAGGGAAGAATTTCCTAACATGACATTTCTACTTGTAACTGTTCTTAGTCAAGATCATGCACCTTGGCATCCTCTAGATCTTTGTGCATTGATACCAACTGCGGGTTGA
CHILtrapF-100012.0	DN161878_c1_g2_i6	ORF:ATGGCCTATCAGAACTTTCTTCGTCGTTCACAGAAGGAGCTCCTTCTACAAAACCCTAAACCCTTCAATGTATGTCGTAGGAGCTCCTCCAATGATACTTTTTTGACTCCAGCCTTTATAGGATGGCCGCAAGCATATCGGCGTGTGCCAATATCTGCACTTGCAGCTATCCACTCTCTTCGAGAGTCCTCATCATTCATGTTGGTTGCAGCCTTTGCTAACTTCTCTGCAGATAGGGAAGAATTTCCTAACATGACATTTCTACTTGTAACTGTTCTTAGTCAAGATCATGCACCTTGGCATCCTCTAGATCTTTGTGCATTGATACCAACTGCGGGTTGA
CHILtrapF-100013.0	DN144391_c2_g1_i1	ORF:CAAAACCATCACTGTTCTTTTGGGTATTTTGATGGGCCTTCGACACATACGCCGAAGGCCCTTATCCACAGCCTTTGGCAGATACCGAAGGATGGGGTAATCCTTGTTGCATTGTGGGACTTCAGCCTTCCTATCTTAGCCTTCGGTAGGTATGTCGAAGGCTGGGTAATGACACTACCCTCGGTAGGTATGCCAGAGGTAATGCACATCCCATTGCCGGTAGATATCTGTCGGCACATGGCCTTTGGTTCCTCTTTGATCAAGAGCGCCCACTTTAGGAATGAAGTCACCCTTATGGGTTCTAGCTTTTGA
CHILtrapF-100014.0	DN168009_c0_g2_i1	ORF:ATGTATCAATCTAACACAATGCTGCTTCTGCACAACACCGATAGGCCGGTCAATACCAATCCCGCTTTCACCTCTTCCTATTCCTCTTTCTCACTACACCGATTGCCTTCACGGTATCTCTTTCTCTTCTGTTATTGTCTGCCCTCTCCACACAAGACCAATCCTTACAATTTTCCCTCTTTCAATGTCCTGTGTAATTCTCATCTTTCCGGAAATCTTTCTGTCCTCTTCCTCCTATGCATACGACGATTCGCTCCATGGAAATTACTTGATTTCTGTTGCGTTCATTTTCATTGTTTTTAG
CHILtrapF-100014.0	DN168009_c0_g2_i2	ORF:ATGTATCAATCTAACACAATGCTGCTTCTGCACAACACCGATAGGCCGGTCAATACCAATCCCGCTTTCACCTCTTTTTATTCCTCTTTCTCACTACACCGATTGCCTTCACGGTATCTCTTTCTCTTCTGTTATTGTCTGCCCTCTCCACACAAGACCAATCCTTACAATTTTCCCTCTTTCAATGTCCTGTGTAATTCTCATCTTTCCGGAAATCTTTCTGTCCTCTTCCTCCTATGCATACGACGATTCGCTCCATGGAAATTACTTGATTTCTGTTGCGTTCATTTTCATTGTTTTTAG
CHILtrapF-100015.0	DN100406_c0_g1_i1	ORF:ATGGGGCGCGTAAGGACGAAGACCGTGAAAAAATCTTCTCGACAGGTGATTGAGAAGTACTACTCTCGCATGACCCTCGATTTCCACACCAATAAGAAAGTTATCGAGGAGGTCGCCATTATCCCTTCAAAGCGGCTACGGAACAAGATCGCCGGGTTTTCCACTCACCTTATGCGCCGGATCCAGCGAGGTCCGGTGCGCGGCATCTCGCTGAAGCTGCAGGAGGAGGAGCGTGAGCGCCGAATGGATTTTGTCCCCGATGAATCTGCAATCAAGGTGGATGAAATCAAAGTTGATAGCGATACATTGGAGATGCTCACGTCTATCGGCATGGCCGATCTACCTGGGGTCGAGAAGGTCGACGAGGCTCCGACTGTCCCGGTCTTTACTGGGCG…
CHILtrapF-100016.0	DN164441_c6_g1_i1	ORF:GCCTTGAAATTACTTAGCCAATCACGTTCTTCTTCATGTTGCGAACAAAATCGGAGCATTTACTCATTTATTCATTCCTTAAAGAAAAATAAGATGATGCCTCAAAGATGTGAAGATCTAGTATTTGTGCACTACAATATTCGTTTTCTTTCAAGAACGATGCCAACTTGTATCCAAGGAGACACTAAGTTGTGGGATATATGTGAAGACGATTTGATTCAATGGAGGGTGTTGGGATCCTCAAAGTTGTCGTTCTTTCTCTTGATGAGCCAGAGATTAAAGTTGTATTGTTTAGGGATGAAGCAGATGAAATCCAAGATGCTTAGTTATACATGCATATTTTGA
CHILtrapF-100017.0	DN114092_c0_g1_i1	ORF:ATGGAATGGCCCTGCAGCACACCCGAGACATGCTCAACCGCCCTTTGTCACAATACCATGGAAATTAATTCTGATCCATCCAAAGGGTTAGAGAGTCCATTCATAGTTGGGTGGGTAAAGAGGGACAATGAAAACCCAATGATCTTGGATGGAGATAGGCAAAGCCTCCAGTTGAGATGCCAGATTGGCAATTAA
CHILtrapF-100018.0	DN73146_c0_g1_i1	ORF:CCCGTGTCCATCATGCGCCGCTTTCTTGATAGTGAATCGGCCGGTGGCATAGTCCTTATGCTCTCCGCAGCCCTTGCACTCATCGTTGCCAATTCGCCTTTCTCGAAGGCTTATTTTGACGCTTTGCATTTCTACATTGGACCACTCAGCATTGCGCATTGGATCAATGATGCGCTGATGGCCATCTTTTTCTTTCTGGTCGGACTTGAGATCAAGCGAGAGTTTCTCGACGGCCAGCTTGCAAGCTGGCCCAATCGCATGCTGCCGGGAATCGCTGCGGCTGGTGGCGTTGTACTGCCTGCTTTGATCTTCGTTGCATTCAACTATGGCGACCCGGAAAAGGCGCGCGGATGGGCTGTACCGTCTGCAACCGACATTGCGTTTGCGCTCGGCGT…
CHILtrapF-100018.0	DN73146_c0_g2_i1	ORF:CCCGTGTCCATCATGCGCCGCTTTCTTGATAGTGAATCGGCCGGTGGCATAGTCCTTATGCTCTCCGCAGCCCTTGCACTCATCGTTGCCAATTCGCCTTTCTCGAAGGCTTATTTTGACGCTTTGCATTTCTACATTGGACCACTCAGCATTGCGCATTGGATCAATGATGCGCTGATGGCCATCTTTTTCTTTCTGGTCGGACTTGAGATCAAGCGAGAGTTTCTCGACGGCCAGCTTGCAAGCTGGCCCAATCGCATGCTGCCGGGAATCGCTGCGGCTGGTGGCGTTGTACTGCCTGCTTTGATCTTCGTTGCATTCAACTATGGCGACCCGGAAAAGGCGCGCGGATGGGCTGTACCGTCTGCAACCGACATTGCGTTTGCGCTCGGCGT…
CHILtrapF-100019.0	DN172959_c0_g1_i1	ORF:GCTCTTATCGTAGGTGATCATTGTGTTGGTCACGGAAGTGCTGTTCTGGATGTAACAAGTGGTGGAAATATGAAGGTAACTTGA
CHILtrapF-100019.0	DN172959_c0_g1_i2	ORF:ATGTCCCTAGTTATCTCCATGGGAGAAGTTATTCTTACTTCATCCTTTTTAATTAATTATTTTCCACAAAATTCCTTCAAGTATATGATTCATCACCTCAATTCATTAGCAATGTGCATCACCTACACTGCCGAGCTTCATCGTCAAGCTCTTATCATTTGGCGGTATGCCAGCCGACAATCTGACGGCGGTAATACAACCAATTATATTCCAGCATTGTCAATGAAATAA
CHILtrapF-100019.0	DN172959_c0_g1_i3	ORF:ATGTGGATAAGGCACTTTGTGATTTTGTTCCCCTTGATATTTGTGGCATCATCCTTAATTCTCCTTTCTATGGGATCACTTCGACATCTTCGATTGCTGCCCTTACAAATGTTCCTCCTTAAGGATGGCTGTAACTTCCTTTTTTTCACTGTCCTGCTCCTTCCATTGACAATGCAAAATTGGCTATGGCAGTGCTTACAGCAGGTGAAGACTGTCGCTTACAAATGTTGA
CHILtrapF-10002.0	DN84313_c1_g1_i1	ORF:GGAGAGCACCAGGAGTTCACCTTCAGATACAACATTGCTGATGTTCACGGTGTCCTTCTCCTTGGGCTCTTGCTTCTTTCTCGGAGCTTTGCAGTCGCTCCTATAATGGTCTTTCAAACCACAATTCTAGCAGGTTACTCTATCACTGGACTGACTCTTCTTCCTTGA
CHILtrapF-100020.0	DN139710_c0_g1_i1	ORF:ATGTTTTGTATTTGCTCTATGCGATTAATAAAGAATAATATTGGATTAAAACTTTATTTTGAAGGTTTTTGGTTCTTTTTTGCTGAGAGCACATGCCCCATCCATCAAACTTCTTGCAGATCGAGCTTGAGTGAGAAAGAAATTATTGTTCTAGTTATTTATGCCTTCTTTAATTCTCTGCATCCTTCTCTTCCACCATCCCTTACAAAAATTGATGCGTCCTGTTGCTTTATTCCCTTTTGCACTTGCTTATCTAACTCGTGCAAGGAAAACTGA
CHILtrapF-100021.0	DN139540_c0_g1_i1	ORF:ATGGTGTTTCCCATGGCGCTCCTGAAGATCGCCGCGCACTGGCTGCGCTCCTGCGCCCGCGAAGCCAGGAAGCTCCGAAGCTACACCCAGCTTCTGTCCAAAACCTCCTCTTCTTCCTCCTCCTCCCGCTCGCACCAACTGCTCTCCCTCTGCCCGCCCGTCGGCAGGTGCTCCGCCCACGCCCGGGAGGCGCAGACCGTCGCCTGTGACTTCCAGAACACTCTCCTTACCTGCTCCTCCTTCTTCCCCTTCTTCATGCTCCTCGCCTTCGAGGGCGGCGGCCTCCTCCGCGCCTTCCTCCTGCTGCTGGCCTACCCTCTGCTCTTCCTCCTCGGCCTCCGCCGCCGCCTGAGCTTGCGAGTCATGGCCTTCATCTCCTTCTGCGGCCTCTGCCA…
CHILtrapF-100021.0	DN139540_c0_g1_i2	ORF:ATGGTGTTTCCCATGGCGCTCCTGAAGATCGCCGCGCACTGGCTGCGCTCCTGCGCCCGCGAAGCCAGGAAGCTCCGAAGCTACACCCAGCTTCTGTCCAAAACCTCCTCTTCTTCCTCCTCCTCCCGCTCGCACCAACTGCTCTCCCTCTGCCCGCCCGTCGGCAGGTGCTCCGCCCACGCCCGGGAGGCGCAGACCGTCGCCTGTGACTTCCAGAACACTCTCCTTACCTGCTCCTCCTTCTTCCCCTTCTTCATGCTCCTCGCCTTCGAGGGCGGCGGCCTCCTCCGCGCCTTCCTCCTGCTGCTGGCCTACCCTCTGCTCTTCCTCCTCGGCCTCCGCCGCCGCCTGAGCTTGCGAGTCATGGCCTTCATCTCCTTCTGCGGCCTCTGCCA…
CHILtrapF-100022.0	DN206672_c0_g1_i1	ORF:ATGTCTTGTACCTATTGTTTACTTGCCTATGAAGATCGTGCACACGATAATGTGGCCCATATTATCATAAATGCCCTCATTTTCTTGCCAATGGATGTGACCCATATTCTTTTAGCCAGACAATGTCTATATGACCACGACTTTTTATGGCTGATCACTCATTCTATCATAGAGGCCAAAAGATTACATGGACACCCATTCCTTCCAAAGCTTACACCCAAAGGAAAGAATGATAAGGAAGCCAATGATTCC
CHILtrapF-100023.0	DN146110_c0_g1_i1	ORF:ATGTTTGCCCATGTTTCGACATCTTTCAGCATATTACTATTACAAAGTTTGACAGCTGGACCTCCTATGAAAAACTTGTGGAACCCCCTAACTTATATCAAGATTTTAATAAGGAGTGACTCTACGTGTCGGTCTAAGAATCAGTCTTTTGAATCCATAGAGAGTTGGACTCTAGAATCATGTTTCTTTTTCTCCTTTGTCTTTGATGTGCTTTTTGTTTTGCCCACCTCCTCTACATTTATAGCTGGCTAG
CHILtrapF-100024.0	DN107791_c0_g1_i1	ORF:ATGACATTGACAAGTCAGATGACGCCGACACTTTGCGACCAAAACAATGCATGCAATTCTCCCAATAAAGCATTGAACGAAGCAGTCTATGCCATTAATGATGTCGTCCTCAAGAACTCTATGCACCAACAAGCAACAAGGTCGACGACGAGGATGCTGACTTCAATAAACAATACACGCAGCATGCAAAGCAGTATGACGCCAACAATGATGTCGTCAACGAGAAGGATGGCACTAACAATGACGTTGTTGCCGAGCAGAATGATGCGAACAACTCAGCACATGATGTTGTCAGCAACTAAAATACTCCTAGCACTTGTATGCATTATTGCTCTCGTGTGTATAGGATTGGTTTGA
CHILtrapF-100024.0	DN107791_c0_g2_i1	ORF:ATGACATTGACAAGTCAGATGACGCCGACACTTTGCGACCAAAACAATGCATGCAATTCTCCCAATAAAGCATTGAACGAAGCAGTCTATGCCATTAATGATGTCGTCCTCAAGAACTCTATGCACCAACAAGCAACAAGGTCGACGACGAGGATGCTGACTTCATTAAGCAATACACGCAGCATGCAAAGCAGTATGACGCCAACAATGATGTCGTCAACGAGAAGGATGGCACTAACAATGACGTTGTTGCCGAGCAGAATGATGCGAACAACTCAGCACATGATGTTGTCAGCAACTAAAATACTCCTAGCACTTGTATGCATTATTGCTCTCGTGTGTATAGGATTGGTTTGA
CHILtrapF-100025.0	DN165718_c3_g3_i1	ORF:CCGCGTAGAGCCTTGACGTTCCGACCAGCGTACGCAAGGTGCGTTGTCCCCCGTCCCCCCTTCTGCCTGTCGACTCCACGAAGTAGGAGAACTATCGAGCGACGCAGCACGCTCCTTTGTCGATCCCTTTCTGAGCGTGAGCAAGAGGAACCCTAG
CHILtrapF-100026.0	DN143736_c0_g1_i1	ORF:ATGAATGTTAAGAACGACAAATTGTCCAGTGTCCACAAGACCACTTTTTTCCCATCTCTAGATCATTTAACAACGTCATGTAATAATCCAATTTTTATTAATGTTGAGATTTCAATATCCTTAGGGACTTCAGTCAAGAGCTCACACCATGTTAAAGAGATTTTTACTCAACCTCTTAACGATCTCAAAGGTGGAGATTTTCAATGTGATCATGAATCAATAAATTTTTGA
CHILtrapF-100027.0	DN173787_c3_g4_i1	ORF:ATGCTCAAACCGAAACCTTCCCGGCCTCCTTCTCCGCCAGTCCACCTCCTGCATCTCCTCAAAGAATCCAAAACCCTAGAATCCGTCAAGCAAATCCACTCCCAAATGCTGGTCTCCTCCCTTCACTTCCATAACTACCTCCTCTGCAAACTGGTCGAGCTCAAAGTCTTCTCCTATTCCTCCCTCCTCTTCTCCCAGATCCCCTCCCCCAATGACTTCTCCTTCAACATCATGATCCGAGGCCTCTCCACCTCATGGAAGAACTACTCCTTGGCCCTCGATTTCTACCTCCGGTTGCTTCGTTCCGGTGAAAAGCCGAGCAAATTCACCTACCCCTTTATCCTCATGGCCGCTGCAAACATTCCTTCGCCTTACCATGGCCTTGCAGCCCACAG…
CHILtrapF-100027.0	DN173787_c3_g4_i2	ORF:ATGCTCAAACCGAAACCTTCCCGGCCTCCTTCTCCGCCAGTCCACCTCCTGCATCTCCTCAAAGAATCCAAAACCCTAGAATCCGTCAAGCAAATCCACTCCCAAATGCTGGTCTCCTCCCTTCACTTCCATAACTACCTCCTCTGCAAACTGGTCGAGCTCAAAGTCTTCTCCTATTCCTCCCTCCTCTTCTCCCAGATCCCCTCCCCCAATGACTTCTCCTTCAACATCATGATCCGAGGCCTCTCCACCTCATGGAAGAACTACTCCTTGGCCCTCGATTTCTACCTCCGGTTGCTTCGTTCCGGTGAAAAGCCGAGCAAATTCACCTACCCCTTTATCCTCATGGCCGCTGCAAACATTCCTTCGCCTTACCATGGCCTTGCAGCCCACAG…
CHILtrapF-100027.0	DN173787_c3_g4_i3	ORF:ATGAGAGAAGCAAATGTGGAGCCAGACAAGATGACTATAGTTGGAGTACTGTCAGCTTGCGGTGCCACCGGCGCCCATGAATTAGGAAGGTGGGTGGATGATTTTTCTTTGAAAAGGAACCTCCACCACAACGTTTATGTCGGCACAGCCCTCATCGACATGCATGCCAAATGCGGGCATCTTGACAATGCCATTAGCATCTTTTCCTCCATGCCTTGTAGGAATACAGTCTCCTGGAATGCCATGATATCTGGGCTTGCCTTCCATGGTAGAGCTAGGGAGGCTATTTCTCTCTTCACCAGAATGAGGATTGAGGAGCCTGCCCTTCGACCGAATGATGTAACCTTTCTCGGAGTTCTCACAGCCTGTGTTCACGCTGGGATGGTTGAAGAAGG…
CHILtrapF-100027.0	DN173787_c3_g4_i4	ORF:ATGCTCAAACCGAAACCTTCCCGGCCTCCTTCTCCGCCAGTCCACCTCCTGCATCTCCTCAAAGAATCCAAAACCCTAGAATCCGTCAAGCAAATCCACTCCCAAATGCTGGTCTCCTCCCTTCACTTCCATAACTACCTCCTCTGCAAACTGGTCGAGCTCAAAGTCTTCTCCTATTCCTCCCTCCTCTTCTCCCAGATCCCCTCCCCCAATGACTTCTCCTTCAACATCATGATCCGAGGCCTCTCCACCTCATGGAAGAACTACTCCTTGGCCCTCGATTTCTACCTCCGGTTGCTTCGTTCCGGTGAAAAGCCGAGCAAATTCACCTACCCCTTTATCCTCATGGCCGCTGCAAACATTCCTTCGCCTTACCATGGCCTTGCAGCCCACAG…
CHILtrapF-100027.0	DN173787_c3_g4_i5	ORF:ATGCCAAACAGGGCTTGTAGCTGCAATGGCTCTCGTTGTAGCGGCAACATGACTACAACTGAAGCTGGAAAATTTCTCACCGCGACTCGCCATTTTTGTTGCCGCTGTACTATCTCTGTTGAATCGAAGAACAAGATGTACTTGGCCAAATTGAGTGTTGAGATAACTTCCTATGAGCCCATCCTAGCTAAATTCAGCTGCATGAGTTCCTTCTCTTCTTCAGTCACAATACTCGGGATGTCAGTCTTCAGCAGCCTCTTCACCAATCCATTGTCTTAG
CHILtrapF-100027.1	DN173787_c3_g2_i1	ORF:ATGCCCTCCCTGCCCCAATCGACTATCACATCTTATACATATAAGATGAGAGCCGCAAGAGATCCATCGATCGCAGCTGTGAGTCGCGGCCCCGACGGAAGTAACGCAGGCCCTAACCTTGTGTGGGTATTCAGTTCGATCAAGGGAGGAGAAACGCAGCCGCTGGCATCGGAAGATCGAGCTACGTGCCCTTACCTCGTCTGCGACAACTTGAGCTGGAAGCCGCCACTGTTCATCGTTGTGGTGAAGTCCAGAAGGAGCGCAGCTGCTCGATGTTCTTTGTAG
CHILtrapF-100027.1	DN173787_c3_g2_i2	ORF:ATGCCCTCCCTGCCCCAATCGACTATCACATCTTATACATATAAGATGAGAGCCGCAAGAGATCCATCGATCGCAGCTGTGAGTCGCGGCCCCGACGGAAGTAACGCAGGCCCTAACCTTGTGTGGGTATTCAGTTCGATCAAGGGAGGAGAAACGCAGCCGCTGGCATCGGAAGATCGAGCTACGTGCCCTTACCTCGTCTGCGACAACTTGAGCTGGAAGCCGCCACTGTTCATCGTTGTGGTGAAGTCCAGAAGGAGCGCAGCTGCTCGATGTTCTTTGTAG
CHILtrapF-100027.1	DN173787_c3_g3_i1	ORF:CCACACAAGGTTAGGGCCTGCGCTACTTCCGTCGGGGCCGCGACTCACAGCTGCGATCGATGGATCTCTTGCGGCTCTCATCTTATATGTATAAGATGTGATAGTCGATTGGGGCAGGGAGGGCATCAATCGACTATCTACAGCAACCACCAGACACAGGAGGGGGAGGGGATCGGATTCAACCGACTATACACCCTGCTTCAAACGAGTAGTAGAGCTCCAATCGAGTATAGGCAGCACCAATCGACTGGATCACACCAAATGGACCAATCGACTAGAAACAGAACAGGAGGGAAATCTGAATTAGGCCACATCACCAACAAAAGGTCGCTTATCCTGTCTTAG
CHILtrapF-100027.1	DN173787_c3_g5_i1	ORF:CGAACTGAATACCCACACAAGATTAGGGCCTGCGCTACTTCCGTCGGGGCCGCGACTCACAGCTGCGATCGATGGATCTCTTGCGGCTCTCATCTTATATGTATAAGATGTGATAGTCGATTGGGGCAGGGAGGGCATCAATCGACTATCTACAGCAACCACCAGACACAGGAGGGGGAGGGGATCGGATTCAACCGACTATACACCCTGCTTCAAACGAGTAGTAGAGCTCCAATCGAGTATAGGCAGCACCAATCGACTGGATCACACCAAATGGACCAATCGACTAGAAACAGAACAGGAGGGAAATCTGAATTAGGCCACATCACCAACAAAAGGTCGCTTATCCTGTCTTAG
CHILtrapF-100028.0	DN253786_c0_g1_i1	ORF:ATGATTTTACTTTCCCAGATATTTGAGAAGTTGATTTCTGGAATGTATTTGGGAGAGATTTTGAGAAGAGTCCTGCTGAAGTTGGCACGG
CHILtrapF-100029.0	DN83269_c1_g1_i1	ORF:CTACTGATACCTTCGAAACCCTGGGATTCCGTGTCGATGAACTTCCTAGGCGGTCTTCCGGCAACCAAGCGTGGCAACGAATATATATTTGTCGTTGTTGATCGCTTCAGTAAAATGGACATTTTCATGCATGACGGAAGACGATCACTGTAG
CHILtrapF-10003.0	DN174122_c47_g41_i1	ORF:GGATGGGTGGATGAGATCCACAAGAAGATTCAGAGTGACCCCACCTTGGGGATTATCCTAGAGCACTGCTTGCTTGGGAAAGAGACCGAGCCAGGCTATCATGTTCTGAATGGGCACCTCTATTTCAAGGGAAGGCTTGTAGTACCTGCCGATTCCGAATGGAAAGAGAAACTCCTACACGAATTTCACTCTACTCCTACCGCAGGCCACCCAGGAGTGCTC
CHILtrapF-100030.0	DN98166_c0_g1_i1	ORF:ATGCTTTTTATGGATAGAATTGACCTCACAAATAGAGCATTCTTCCCAAATCATAGTTTTTGGTTCCAAAGAAAACAAAGAAGACCCAAAGGACCTATTTGGTATGTGGTTTTAAGTAGTGCTAAGACACTTAAATTACTTAGCATCACTGATATATTAAAAGATGATATACTTTAA
CHILtrapF-100031.0	DN130629_c0_g1_i3	ORF:ATGAAGAAAGGGGAAATGAAGAAGGATTTCAGATCATCAATGAACAAGTTTACTTTCATGGGAAGATTGTTATTCCAAGTAATTATATTTATAAAGAGTAATTATTATTTGAGTTCATACAACTTCTATGCAGGTCATTCAAAGTTATGTGCAAGAATGTCAAATTTGTTAACAACAGAAATAAGAGACGACGTCTCTAGTCGGATTACTCACCCCTTTTGA
CHILtrapF-100031.1	DN130629_c0_g1_i1	ORF:ATGAAGAAAGGGGAAATGAAGAAGGATTTCAGATCATCAATGAACAAGTTTACTTTCATGGGAAGATTGTTATTCCAAGTAATTATATTTATAAAGAGTAATTATTATTTGAGTTCATACAACTTCTATGCAGGTCATTCGGGAATCTTGCTAACAATACAAAGAGCCCGTCAAAACTTAAACTTTTATTGGAAAGGGGTGCGTAAGACCATTCAAAGGTATATGCAAGAATGTCAAATTTGTTAA
CHILtrapF-100031.1	DN130629_c0_g1_i2	ORF:ATGAAGAAAGGGGAAATGAAGAAGGATTTCAGATCATCAATGAACAAGTTTACTTTCATGGGAAGATTGTTATTCCAAGTAATTATATTTATAAAGAGTAATTATTATTTGAGTTCATACAACTTCTATGCAGGTCATTCGGGAATCTTGCTAACAATACAAAGAGCCCGTCAAAACTTAAACTTTTATTGGAAAGGGGTGCGTAAGACCATTCAAAGGGTGTTCGAAAAGAGGTCGGCTATCATGCTAAGGTTATGA
CHILtrapF-100031.1	DN130629_c0_g1_i4	ORF:ATGAAGAAAGGGGAAATGAAGAAGGATTTCAGATCATCAATGAACAAGTTTACTTTCATGGGAAGATTGTTATTCCAAGTAATTATATTTATAAAGAGTAATTATTATTTGAGTTCATACAACTTCTATGCAGGTCATTCGGGAATCTTGCTAACAATACAAAGAGCCCGTCAAAACTTAAACTTTTATTGGAAAGGGGTGCGTAAGACCATTCAAAGGAAGATGTCTTCATGGGCTTTATAG
CHILtrapF-100032.0	DN116406_c0_g1_i1	ORF:ATGACCCAATCACAACTTATTGGTTCTTCTTCCCTTTCTTATCGGATAACTGTATGTCGGGTTGGGGAAACTTCAACAGTAGTGGAAGATGTTATTAAATGCATAACCTTGACAATGGCCTTGGACGTTGTAGGAGGTACAAATGGAGTTGTAGGTTACAACAACTATTCTTGGTGCCTTGATGATTTGAAATATCTTAAGGCATAG
CHILtrapF-100033.0	DN172037_c5_g7_i5	ORF:ATGATGGATCAGGTTTTTATTTCAAATTTTAATTCTGAAAAGTTTGATATTTTTGTAATAACCAGGTTGTTCCGAAAAATATGCAACGTTATTATTTGTCTATTTAATTTCAATTTTATTTGGATTAACTCAAGTTCTTAA
CHILtrapF-100034.0	DN133633_c0_g1_i1	ORF:ATGGGTGGGAGAAAAAACAATTTTCTGTGTTATGTGGGTTTAAAGGCTATTATTACGATAGAGACTAGTGGGAGGGCTTCGACGATGCCTACGAAGTTTATAGGCCGTGTTGATAGACTGGGTCAACACCAGCTTCATTCATTGGACTGCCTATTTAAGTGTCTATATCATCCTAATTTTTTTTTTATTCTTATAATCTTTCACTGA
CHILtrapF-100034.0	DN133633_c0_g1_i2	ORF:ATGCCATTGTTGTTGCAGAAGCTGGACACATTTACAATTGCATTGCAAAAGTTTGATTACAGAAATCAAATGGCACTCTACTCTAATCATGTGTGTGAAGGTCATCATAGCCTAGCATTAGAGCTCCCCTTCCCTTTATATTCTGCTCCAAACAAACACATGCCTGGTCCAGTCAAGCAAACCATTTCTGTGATGTTACTCGTGGACTAG
CHILtrapF-100035.0	DN172028_c0_g1_i2	ORF:TGGCAGAGCGTTCGCCAATGCCAAAGGTTATGCCTTCTTTTGTACAGCCGGCACAGGCGAAGGTACTTTTGTTGGCTGGTATGGATGACAAACCCCATTCAACAAGTGCTACCCAAGTGCAATAATTTGACTCTCGGAAATACTCTGCAGTAG
CHILtrapF-100035.1	DN172028_c0_g1_i1	ORF:ATGGGGTTTGTCATCCATACCAGCCAACAAAAGTACCTTCGCCTGTGCCGGCTGTACAAAAGAAGGCATAACCTTTGGCATTGGCGAACGCTCTGCCATTGGGCCTTTGGCATTGGCGAACGTTATGCCATTGGGCCTTTGGCACTCGTTGAAGGCTGGTCTTAG
CHILtrapF-100035.1	DN172028_c0_g1_i3	ORF:ATGACAAGACATTTGACATCAGTTATAAGGTCTGCTATGCCTGTCAATGGAACAACTATAGGTAGAGAACCGCGAACTGAAGACGCTTCTCTACAGACCATTTTCCATCTTTCAGCGAATAGGAGACCACGCCTACATATTGGACTTGTCGACGTACACACATATGTACGCTACTGCAAATATCGACAACCTCAAGTTTTTCGAGCAATCTCTTCTTTATGTATATAG
CHILtrapF-100035.1	DN172028_c0_g1_i4	ORF:ACATTTGAGACTCCGAAGCAGAACCTTAGAGGACTTAACAAGCCTAAATGCAACAAATGTGGCAATGTTGCTCGTTCAAGATACACTGTCATCGGTAGTTCCAAATGA
CHILtrapF-100035.1	DN172028_c0_g1_i5	ORF:ACATTTGAGACTCCGAAGCAGAACCTTAGAGGACTTAACAAGCCTAAATGCAACAAATGTGGCAATGTTGCTCGTTCAAGGAGGATCTCTTCCTTCAGATACACTGTCATCGGTAGTTCCAAATGA
CHILtrapF-100036.0	DN153322_c0_g1_i1	ORF:CAGCCACCAACCAACACTACTGGATCCGTTAAGCACATTGCTTACAAATCGCTGATTATTTTGGCCAAGAGAAAACTTTGGCCAACCTGTGGCGATATACCTACTAGTCTAATATGCCGCCAGACATTGCAGACTTTGTCCGGAGCAACACGTTATACTGACTCACAAACAAGGACAATATCAAAGCCACGGGGGCGAGTCTCCATGGACTTGCTCGACGGCTTCTCGATGATCAAGCGCGGTCATGATAACATTTTCATTGTCATCGATTGTTTCTTCAAAATGGCAATACTGATGTTGCGTTGGAAGATCGTGATGGCAGAAGACGTCGCTGGTCTCTTCTTTCGACACGTATTCTACAGCTTCGGCTTGCCAAAGAAAATCAAGAGCAACAA…
CHILtrapF-100037.0	DN124559_c0_g1_i1	ORF:ATGCATCTATTGCGCAGCGCCGGGGTTTACAAGGCGCTTCAAAACACATCCCGTGGCATTTCATGGAAGCCGACGGGGAAGCGGCAGCAGACCTTAGCCGCGGATGCATGTCTATCGGGGATTGGACTCCACTCCGGAGCGGCGACAACAGCTCGTCTGTTTCCTGCCATGGTCGGCGATGGGCGTTACTTCGTATCGGCTTTGGGAAGAACGAGAATTCCTGCAACGATCGAAAACGCCGTGAACTCGCCGCTCTGCACCACGCTGTTATGCGGTGGGGCGAGGGTGCGGACGGTGGAGCACCTGCTCTCGGCTCTCGAGGCGTGTGGGGTGGATAACTGCAGGATTGAGATCGAAGGAGGTGACGAGGTTCCTTTTTTAGATGGATCAGCCAA…
CHILtrapF-100037.0	DN124559_c0_g1_i2	ORF:ATGGCACCCGTTCTCGTTGATACAAAATATATTTGCAAGGGTGATTCTTTCATTATCGCATTCCCTTCTTCAAGAATTCAAATAACTTATGGAATAAATTTTCCTAAGGCACCTGCTATTGGCTGTCAATGGTTCTCATATTCCATGGATTCCTATACTTACTCAAAGGAAATTTCATCTTCAAGAACCTTCTGCATTTATGAAGAGATTCAACAAATGCGCAGTTCCGGTCTTATCCAAGGAGGGTCAATTGAAAATGCTATAGTATGCAGTTCTACTTCAGGATGGCTAAATCCACCTCTTCGATTCTTCAATGAACCTTGCCGCCATAAGATTTTGGATCTTATAGGGGATTTTTCCCTTTTTGCACAGAATGGTCACCAAGGGATTCCAGT…
CHILtrapF-100037.0	DN124559_c0_g1_i3	ORF:ATGCATCTATTGCGCAGCGCCGGGGTTTACAAGGCGCTTCAAAACACATCCCGTGGCATTTCATGGAAGCCGACGGGGAAGCGGCAGCAGACCTTAGCCGCGGATGCATGTCTATCGGGGATTGGACTCCACTCCGGAGCGGCGACAACAGCTCGTCTGTTTCCTGCCATGGTCGGCGATGGGCGTTACTTCGTATCGGCTTTGGGAAGAACGAGAATTCCTGCAACGATCGAAAACGCCGTGAACTCGCCGCTCTGCACCACGCTGTTATGCGGTGGGGCGAGGGTGCGGACGGTGGAGCACCTGCTCTCGGCTCTCGAGGCGTGTGGGGTGGATAACTGCAGGATTGAGATCGAAGGAGGTGACGAGATGGATCAGCCAAAGATTGGGTGGAG…
CHILtrapF-100037.0	DN124559_c0_g1_i4	ORF:ATGGTCGGCGATGGGCGTTACTTCGTATCGGCTTTGGGAAGAACGAGAATTCCTGCAACGATCGAAAACGCCGTGAACTCGCCGCTCTGCACCACGCTGTTATGCGGTGGGGCGAGGGTGCGGACGGTGGAGCACCTGCTCTCGGCTCTCGAGGCGTGTGGGGTGGATAACTGCAGGATTGAGATCGAAGGAGGTGACGAGGTTCCTTTTTTAGATGGATCAGCCAAAGATTGGGTGGAGGCTATCAGACATGCCGGCACTTGCGTAGCATTTGACTATAATGGTAATACCAAGGAAAAAATGGCACCCGTTCTCGTTGATACAAAATATATTTGCAAGGGTGATTCTTTCATTATCGCATTCCCTTCTTCAAGAATTCAAATAACTTATGGAAT…
CHILtrapF-100038.0	DN157697_c0_g1_i1	ORF:ATGCGTCAACGAGGCTTTGAAAAAGTTTGTTTTAAAGAAAGGGGAACGATAAGTCAAGTGAAGGCCAACACTATCATAAATATGAAAAGTTTGAATTGCAATTTTCGCTTAAAGATGTTTGGTAAATTCTCTTTTGACATCTCATAG
CHILtrapF-100039.0	DN17863_c0_g1_i1	ORF:TTCGATCGTGCCAGTGAACTTCTTGATAACATGTCCGAATCATTGATGTTCAAAGGTACTCTCGCCGGTCACACCGGCTGGATCACCGCCATCGCTACCTCGACGGAGAACCCTGACATGATCTTGACTGCCTCCCGGGATAAGACGATTATCGTATGGCAACTGAGTCGAGAAGACGGTGCTTACGGCTTCCCGAAGCGGATTTTGCGCGGCCACAATCACTTTGTCTCTGACATTGTTACTTCATCGGATGGCCAATTTGCCCTCTCTTCTTCCTGGGACAAAACCCTTCGTTTGTGGGATTTCAATACCGGTCTCACTACTCGACTGTTCGTTGGACATACCAAGGATGTGCTTTCGGTATCCTTCAGTGCCGACAACCGACAAATCGTGTC…
CHILtrapF-10004.0	DN173064_c2_g34_i1	ORF:GGGCGCGCTGAACAAGGTCTCTTAAGGTCCGGGGGTCCGAATCGACATCCGTACGACATTAACGAGGCACAAAGAGAGGGAAATAGACCTCGTGAAACTCCTTTTCTAAATCTGGGTAGACGAGAGGGTCACCCCTATTACAATCAAGGCTATGAGAGGGATGACTATCCGAAAGACAATTATGGAGATTGGGGTAATCATCAAGGCAACTACTACCGCGAAGGAGGACGACAAGAACCCAGGCGAGCGATGCCCATGCAACTTACTAAGATGAATTTTCCCAAGTATAAAGGAGGTGAAGCCTTAGTTTGGGTAGAAAAGGCAGAGATGTTCTTC
CHILtrapF-100040.0	DN159302_c1_g1_i1	ORF:GAACCTCCCATTGTCTCGGACGAGGTCTACGAGAAGGTTGTGGAGGACATTCGCGGGAGTCTTCAATTCTCGGAGACTCTTCAAGGAATGATCAGTGTCGGCTCCGCGACTACCTTGAAGATTCTGCGTCAGGACGAGGTTCCGGTTGGCGACGTCTCGGATGACGCCATGTATACAAGGGTCATAGAAGATTATATGGGTTGTTAG
CHILtrapF-100041.0	DN169638_c3_g1_i1	ORF:TGCCCAATTAGACAGGTATGGAAATGCCCTTTCTTGCCATGCTGTCCAGGACGTCATTTAGTGATTGGCATATGCCCACAATCTGCGCAACCGTCAGTACTATTTACATGA
CHILtrapF-100042.0	DN158687_c1_g1_i1	ORF:ATGGAAGAGATGTACGGTGGCTTGGCGAAGTTTTTGAGTAAGCCGGCGGTGGTTGAGACACTGATCGACATCGTTCTATGCGCAGTGCCGATCTGGGTCGCGGTCATGATCGGCCTGGTGATAGGCTGGTCGTGGCGACCGCGATGGACGGGACTCGTCTTCCTTGGTCTCCGGAGTCGATTCCGGTTCTTGTGGACGGTGCCGCCTGGGCTTGGTGCTAGACGACTGTGGCTTGCCTTCACTGCGCTCTCCGCCTTCTCTGTCTGTCGCAAGTTGTGGTCAAACTTCAATGTCAAGGCCGAGGGGCCGCTAGCCGCCGAGGAGCGATCGGAGGAAGATTGTGCGGGATTCTTGAGTACCGGAGCATTTGATACACAGAAAGATGCAGTAACAGA…
CHILtrapF-100042.1	DN158687_c1_g1_i2	ORF:CCAAGTCCTAACAGATTTTTATCGCTAATACTTGTCTTTTATTTCTCCACATTCCCTCTAGGCTTTGGCTCTCCAATGGTAGTCGTGTTCGGTGATGCCGACGGGGATCTCCGGGGTCTCGTTCTTCGCAGAATAACGGAGGAGGGCGGTTTCGCTTTCGTTAGTTCCACCATTTTGGCGGCTGCCGGCGATCTTAAGGAGGCTGAAACTGCACGGGAGATGGCGTGGGAGCAGCTCCACTCTGGACCATGGAACGAGGTTGATCCTACGTGGAGGGACGCCTATGCGATGGCCTGTCTTCACGTCGCGGACATCCGCACCAGCGCCGGTGAACTCCAGGAGGCCCTCCAGGTACTCGATATGGGTCTGATCATGGGCGGTTCTTTGTTCCGTCG…
CHILtrapF-100042.1	DN158687_c1_g1_i3	ORF:CCAAGTCCTAACAGATTTTTATCGCTAATACTTGTCTTTTATTTCTCCACATTCCCTCTAGGCTTTGGCTCTCCAATGGTAGTCGTGTTCGGTGATGCCGACGGGGATCTCCGGGGTCTCGTTCTTCGCAGAATAACGGAGGAGGGCGGTTTCGCTTTCGTTAGTTCCACCATTTTGGCGGCTGCCGGCGATCTTAAGGAGGCTGAAACTGCACGGGAGATGGCGTGGGAGCAGCTCCACTCTGGACCATGGAACGAGGTTGATCCTACGTGGAGGGACGCCTATGCGATGGCCTGTCTTCACGTCGCGGACATCCGCACCAGCGCCGGTGAACTCCAGGAGGCCCTCCAGGTACTCGATATGGGTCTGATCATGGGCGGTTCTTTGTTCCGTCG…
CHILtrapF-100042.1	DN158687_c1_g1_i4	ORF:CTCGTTCTTCGCAGAATAACGGAGGAGGGCGGTTTCGCTTTCGTTAGTTCCACCATTTTGGCGGCTGCCGGCGATCTTAAGGAGGCTGAAACTGCACGGGAGATGGCGTGGGAGCAGCTCCACTCTGGACCATGGAACGAGGTTGATCCTACGTGGAGGGACGCCTATGCGATGGCCTGTCTTCACGTCGCGGACATCCGCACCAGCGCCGGTGAACTCCAGGAGGCCCTCCAGGTACTCGATATGGGTCTGATCATGGGCGGTTCTTTGTTCCGTCGAGAGCTTGATGCAGCCGTGGAGGAGATTTCGGCAATATCTGGGAAGGCCGAGGAGGAGGGTACCCGCAGAAGTGATGCGTGGGGTTTGGAGTGTTTGGTGAGATGGGACTTGGATAA…
CHILtrapF-100042.1	DN158687_c1_g1_i5	ORF:ATGAAGTCGAATACTTGCCATGCTAATCGTACTTACCTTGCACAACATCCTTTGTTTGATCAGATACAAGAACTACGCAAGGACATAATGATTCCAGATTACTGCTATGCCGGTGGCGGGGAAATTCAAACTATTAATGCTTGGTTTGGTCCACCTGGAACAGTCACTCCTCTGCATCATGATCCACACCATAACATTTTTGCTCAGGTTGTAGGTAGAAAATACATAAGGCTTTACCCAGAAGCAGCATCCCAAGATTTATATCCTCACACCGAGTCCATGTTAAGGAATTCCAGTCAGGTCGATCTTGATAACTTCGACGCAGAAGAGTTCCCCCGGGCAGCAAACCTTGATTTTGTGGATTGTATTTTAGAGGAGGGAGAGTTGCTGTACGT…
CHILtrapF-100043.0	DN166208_c2_g4_i1	ORF:TTTAGACCAGATTTGTCCTGCTCAGAACCTCAGCAATCCAAAATAAGATCAAACCAAATCATCAATCAATCATTATCGAACGATCTAAACCAAACCAAAGACAAAACAAAAGAGAAAAACCAAAATAAAGTTTACACAAATCGTTCGTTCAAAACTTTGTTTCTCTGA
CHILtrapF-100044.0	DN94402_c0_g1_i1	ORF:ATGGCCAAGTCTGCAGCCTTCGCCGTAGCCGTGCTGCTCCTGCTGACTGTTTCGTTCGCGGCACGACCCATGATCGAAGAGGCCGGCGAAGGATCGCCGGTGCCAGCTCCGGCGCCGTGGGCTCCCGGCCCCGGGCACTTTGTTTTCACCCGCGGGCCTGGCCCTATGGCAGCCATTTGGATTCCGGAGCCCCCTGTGGAAGGCGATGAATACTGA
CHILtrapF-100045.0	DN164484_c0_g1_i1	ORF:GCCTCGATCGACGCCGGAATCCCGGCGGCCATTCGCCAAGTCGACCTCCTCGTCGAACAGATCACCGCATGGACCTCCGACGGCGGGTTCTTCGACGACTACCTCAAGCGAACCGCCTCCCGTGACCTACCCGACGCTGTGACAACCGCACTCGCCGAAGGTATCGACGCGGCCAAGAGGAATTTCCGTCGCACCGCCGAGGCCCTCTCGTCCGAGATTGCCCCACTGGCCACCGAAACCGACGCCGTCGGCATCGACCGCTATCGACTGGCCTCCCGCCAATTCGTCGGCACCACCGTCGACCTCACTGAAACTTACGAATGGGGAAAGCAGGAGCTCGCCCGCATCGAACAGATGCAGCGCGAGACAGCTGAGCGCATCCGCCCGGGAGCGAG…
CHILtrapF-100046.0	DN168239_c8_g1_i1	ORF:ATGATGTGCTCAGTTCTAAAGTTGAGGATATCAAGAATTTCTAATTTATGTGAAACTGTGGTTGAGAGGGGCAAGTTTGCTCTAGGTAATTACACTGAGAATGATCTCATTTTTGGGGTTAAATGTGTATTATTTGTTGTTCAATATATTAAGCAAATTTAG
CHILtrapF-100046.0	DN168239_c8_g2_i1	ORF:ATGGCTGCGGCACTGAGAGCTCCTTTGTCGATTATTAGGCATCCTCGCGTTCTTCGATCTTGCTCAACCGGAAGAACCATCCGCAGTTTGTCTACCTTCATCTTCCAAGCACCATCTGCGCACTTACGGCTCAAGAGATTTGTGCGCCGTATTTCTTGCTCAGTTGAAGAAGAAGCTTCTGCCCGAATAGCTGCAACTAGTCTAGAAAGAGGGGGTCCGACCATATTTGACAAGATTATATCAAAGGAAATCCCTTCATCCATCGTCTATGAAGACGACAAGGTTCTAGCTTTCCGAGATATCAATCCTCAAGCTCCTGTTCATGTCATTGTCATCCCAAAATTCAGAGATGGACTGACCGAACTCGGAAAGGCTCAAGCAAGGCATGCTGATAT…
CHILtrapF-100046.0	DN168239_c8_g2_i2	ORF:TCGAAGTCCAAGTCCCCCATTAATTCCAAGCTTAAATCCAAGCTTGGTGGGGTTTTCGAACCTTCGGCTTCGTGTGAACCCGGTCCAATTTTAGACCAGATATTTTAG
CHILtrapF-100046.0	DN168239_c8_g2_i3	ORF:TCGAAGTCCAAGTCCCCCATTAATTCCAAGCTTAAATCCAAGCTTGGTGGGGTTTTCGAACCTTCGGCTTCGTGTGAACCCGGTCCAATTTTAGACCAGATATTTTAG
CHILtrapF-100046.0	DN168239_c8_g2_i4	ORF:ATGGCTGCGGCACTGAGAGCTCCTTTGTCGATTATTAGGCATCCTCGCGTTCTTCGATCTTGCTCAACCGGAAGAACCATCCGCAGTTTGTCTACCTTCATCTTCCAAGCACCATCTGCGCACTTACGGCTCAAGAGATTTGTGCGCCGTATTTCTTGCTCAGTTGAAGAAGAAGCTTCTGCCCGAATAGCTGCAACTAGTCTAGAAAGAGGGGGTCCGACCATATTTGACAAGATTATATCAAAGGAAATCCCTTCATCCATCGTCTATGAAGACGACAAGGTTCTAGCTTTCCGAGATATCAATCCTCAAGCTCCTGTTCATGTCATTGTCATCCCAAAATTCAGAGATGGACTGACCGAACTCGGAAAGGCTCAAGCAAGGCATGCTGATAT…
CHILtrapF-100046.0	DN168239_c8_g2_i5	ORF:ATGGCTGCGGCACTGAGAGCTCCTTTGTCGATTATTAGGCATCCTCGCGTTCTTCGATCTTGCTCAACCGGAAGAACCATCCGCAGTTTGTCTACCTTCATCTTCCAAGCACCATCTGCGCACTTACGGCTCAAGAGATTTGTGCGCCGTATTTCTTGCTCAGTTGAAGAAGAAGCTTCTGCCCGAATAGCTGCAACTAGTCTAGAAAGAGGGGGTCCGACCATATTTGACAAGATTATATCAAAGGAAATCCCTTCATCCATCGTCTATGAAGACGACAAGGTTCTAGCTTTCCGAGATATCAATCCTCAAGCTCCTGTTCATGTCATTGTCATCCCAAAATTCAGAGATGGACTGACCGAACTCGGAAAGGCTCAAGCAAGGCATGCTGATAT…
CHILtrapF-100046.0	DN168239_c8_g2_i6	ORF:ATGGCTGCGGCACTGAGAGCTCCTTTGTCGATTATTAGGCATCCTCGCGTTCTTCGATCTTGCTCAACCGGAAGAACCATCCGCAGTTTGTCTACCTTCATCTTCCAAGCACCATCTGCGCACTTACGGCTCAAGAGATTTGTGCGCCGTATTTCTTGCTCAGTTGAAGAAGAAGCTTCTGCCCGAATAGCTGCAACTAGTCTAGAAAGAGGGGGTCCGACCATATTTGACAAGATTATATCAAAGGAAATCCCTTCATCCATCGTCTATGAAGACGACAAGGTTCTAGCTTTCCGAGATATCAATCCTCAAGCTCCTGTTCATGTCATTGTCATCCCAAAATTCAGAGATGGACTGACCGAACTCGGAAAGGCTCAAGCAAGGCATGCTGATAT…
CHILtrapF-100046.0	DN168239_c8_g2_i7	ORF:ATGGCTGCGGCACTGAGAGCTCCTTTGTCGATTATTAGGCATCCTCGCGTTCTTCGATCTTGCTCAACCGGAAGAACCATCCGCAGTTTGTCTACCTTCATCTTCCAAGCACCATCTGCGCACTTACGGCTCAAGAGATTTGTGCGCCGTATTTCTTGCTCAGTTGAAGAAGAAGCTTCTGCCCGAATAGCTGCAACTAGTCTAGAAAGAGGGGGTCCGACCATATTTGACAAGATTATATCAAAGGAAATCCCTTCATCCATCGTCTATGAAGACGACAAGGTTCTAGCTTTCCGAGATATCAATCCTCAAGCTCCTGTTCATGTCATTGTCATCCCAAAATTCAGAGATGGACTGACCGAACTCGGAAAGGCTCAAGCAAGGCATGCTGATAT…
CHILtrapF-100047.0	DN171608_c0_g1_i1	ORF:ATGCATAGAAGACAATATCCTAGTGTCAATATTTTAAGCTTTGATATATACTTTTGTGAAATCAAACTGTTGAAATTTTATGCTCCTAAATCTCTGATACTTTTGTGCAACTTAAATCAGATAAGTGTAATGCAAATTTATACTATAAGCTTTTCACAAATGATTCTTTAA
CHILtrapF-100047.0	DN171608_c0_g1_i2	ORF:ATGCACAAACAATATCTCCTTTTTATTTGCTCCATTCGGTCAATAAAAAGGATAGTGCAGAATGTCGACCTTGAAAACTTGGGTATCCTTGCTGCTTCCAGAATCAAGTACGACGTCTCCTCTCCTAGACTAATCGTCCACACACATGATAGCAAGCTCCTCAACAATAGATGCCTCTTTTGTGGACCAAAGCCACTCAACCTTAGGTTTCTCTTAACACTAGCTTATGTTTCCCTATCTAATGATGAAGACATTTTAACATTTCCATTCCCTGGAGAAGTTTCCATCCCTCCTACTCGATGTTGTAGGCTACTACATGCAATCAGGTGTAGTTACTCTGATTTGTTATGA
CHILtrapF-100048.0	DN147261_c0_g2_i1	ORF:ATGCTCAAGGAAAGTGTTATTCAACCAAATACTAGTCCTTTCTCTTTGCATACTTCTGGAAAAAAAGGACGGTTCGTGAATGTTTTGTGTAGACTATTGTGCTCTGAACCAATCCACCATCTCATTCTGATGATCGAGAAACTGCTAGATCTCTGA
CHILtrapF-100049.0	DN125947_c0_g1_i1	ORF:ATGATTTTTGGTGAACTTTTACTACATCTGCCTGAACTAGAATTCCATCATTATAATCCATATAATTTTTGTACATTTCTCCAGCCTCCACCATTGATCTGCATCTCGGCTTCATTAAGTTCCTCCATTGGCGATTTATTCGCATCTTCATTATATTTACGATTGGGCTTTTTGTTGTTACTTGCATCTCTATCAACTCTGTCCATTATGGAAGAACTATGGGCAACCACACAAAAGGAGCTCTCTTGTCAGATATTAACTGCTGTTACCGTCATGAATGTGCCGCTAAAAGTCCGATATTACTACTAA
CHILtrapF-10005.0	DN139994_c0_g1_i1	ORF:ATGACTTGGCCTACTCGATCCATCGCACGGCACGAGAAGTCCAACATTGATCCTAGGGCAAATCCTTGCGTTAACTCCATCCTTTTCATTGAAGAGGAATGTGTGAGAATTTGCTGGAAGAAATGTGGAGATGTAGAAAACAAAATAATGGGCTTTTGGCTAAGAAGATTTCATCCTCACAACTTATTTCTTGTTATAATTGGACTCTGGAGCTGA
CHILtrapF-10005.0	DN139994_c0_g2_i1	ORF:ATGACTTGGCCTACTCGATCCATCGCACGGCACGAGAAGTCCAACATTGATCCTAGGGCAAATCCTTGCGTTAACTCCATCCTTTTCATTGAAGAGGAATGTGTGAGAATTTGCTGGAAGAAATGTGGAGATGTAGAAAACAAAATAATGGGCTTTTGGCTAAGAAGATTTCATCCTCACAACTTATTTCTTGTTATAATTGGACTCTGGAGCTGA
CHILtrapF-100050.0	DN172994_c0_g3_i1	ORF:GCAAAGACTGGAATGTTGATGGGTGAGCTCACCAATATGAAATTCAATGGTGAGGGAAATGTGCGTGAGCACATCTTTAAGATGATTGATAAGGCATACAAGCTTAAAGAATTAGAAATGCCTATCAATGATGAACTCTTAGTTCACATGATCTTGAATTCCTTAGTTCCTCAGAAATTTAAAGCCATGAAAGATGCCTACAACAATTCTAAAGAAACATGGACTCTTGATGATCTTATAGCATTTAGTTCACGGGCTGAGAAGAATGATAAGAAGGAAGCTGAAGAAAGTGTTCTTTTAATGCAGATGCAGAAAAGGGAACCTCAGTTCAAGAAAAATATTCGCGGGCATGTTGGCAACAGAGGTTATCTTAAAGCTAAGATACCTTCCAACCA…
CHILtrapF-100050.0	DN172994_c0_g3_i2	ORF:GCAAAGACTGGAATGTTGATGGGTGAGCTCACCAATATGAAATTCAATGGTGAGGGAAATGTGCGTGAGCACATCTTTAAGATGATTGATAAGGCATACAAGCTTAAAGAATTAGAAATGCCTATCAATGATGAACTCTTAGTTCACATGATCTTGAATTCCTTAGTTCCTCAGAAATTTAAAGCCATGAAAGATGCCTACAACAATTCTAAAGAAACATGGACTCTTGATGATCTTATAGCATTTAGTTCACGGGCTGAGAAGAATGATAAGAAGGAAGCTGAAGAAAGTGTTCTTTTAATGCAGATGCAGAAAAGGGAACCTCAGTTCAAGAAAAATATTCGCGGGCATGTTGGCAACAGAGGTTATCTTAAAGCTAAGATACCTTCCAACCA…
CHILtrapF-100051.0	DN159460_c0_g1_i1	ORF:ATGAGGCAAGAGTTTAATCCCAAGGATTTTCGCACGCTAGATTGTTTAAATGTTTTTCCCCTGAGCTTTAGTTTTTACATTTTTTATTTTCAGTTCAATCTTTGGTTGCTCCCTGTGCCGCTAATCTTTGTTTGTGGTACTGTAACTCCCCTTAAGTGGCGTTCCTATTGA
CHILtrapF-100051.1	DN159460_c0_g1_i2	ORF:ATGACTATGCTTCATGCGTCACTAGCTTTGCTTCTCTATCAAAAGTGGCATTCTGCTTTAATAATCTTCAGCTGTATCAGTCAAGATGAATGTCCTCCTTTTTGCCCCACCACTGCTACTGCTTATGCTGAAGGCTCTGAGTGTTAA
CHILtrapF-100051.1	DN159460_c0_g1_i3	ORF:AGGGCCTTAGGTTTTCTGACCGATTTTACCTCGATTTCGATCAAATGTCGGAAGAATTCGCGTAGTCGTCATTTCAGGCGAAGCACGGGAAATTCGGAGATATCCCGCGGCAGAAGAATTTCAAAAATTCGTATCTTTGATTTGAGAAGTAAGCATCGGAAGTGCTCCCTATCCATGGCGAGAAGTTGGTTTTTTGGGAAGAAATCGTCGGCCGAATCCCGCATAATCCCCGGGATCTCAAAAGCTGCAGCTTTTGCTTCTGCATTGCTAGTGTTTGACGCCATCTTAGTCGTCCTCATCATCTATTTCGTCCCATATACTAAAATTGATTGGGATGCCTACATGTCACAGGTTGATGGATTTTTGGCCGGGGAGAGAGATTACACCAACTTGAA…
CHILtrapF-100052.0	DN113488_c1_g1_i1	ORF:ATGCGTATTCTCATACTTGCAGCGCTGGTTGTTGCTGGCCTGCATATTTCTTCTGCGCAATCAAACGCGGCATCGTTAAGAGTGTCTCCGGTTCTGATAGACCTTAGCGCCCCAACGGCCGCGTCCAGCGTTCGGATTTGGAACGATGCAAAACGCCCCATCAATGTACAGGTCAGAATCTTCCGGTGGAGCCAGAGCAACGGCGTCGATAGCTATACCCCCGCCACAGATGTCGCCGTAAGTCCGCCGATCTCGCAACTGAAGGCGGGCGGCGAAAATATGGTTCGCGTGGTTCGCACATCAAAGCGGCCTGTCAAAGCAGAAGAAAGCTACCGCCTGATCGTGGACGAGTTGCCAAGTTCTTCACAACAGAAGTCGGGAACCGTCAATCTCGT…
CHILtrapF-100053.0	DN144625_c0_g2_i1	ORF:ATGGCGGTTGGCGGCAGCGGAGACGATCGTCTCGTGGTCTCTTTCGGCGAGATGCTGATCGATTTCGTGCCGACGGAGTCCGGCGTATCGCTTGCGCACGCGCCGGGGTTCATAAAGGCGCCCGGCGGCGCGCCGGCGAATGTGGCCATCGCAGTCGCGCGCCTCGGAGGCCGCGCCGCCTTCATGGGCAAGCTTGGCGACGACGAGTTCGGCCGCATGCTTGCGGCGATACTCCGCGAGAACGGCGTCTCCGACGCCGGCGTTACGTTCGACGCCGGCGCCCGCACCGCGCTTGCCTTTGTTACCCTGCGATCTGACGGCGAGCGCGAGTTCATGTTTTATCGTAACCCTAGCGCAGATATGCTCCTCACGCCCGCCGAGCTCGATCTGGATCT…
CHILtrapF-100053.1	DN144625_c0_g1_i1	ORF:ATGAATCTAATCAATATAAAAACAAATAGCAAGCCAATAAATACTGAAAGATTAAACAGAAAAAGAAAACAGAGGACAGGAAAAGTAGAAGGCAGAAGCAATTTATTGTTGACCAAACTTTTCTGTGCACTTTCATTTGTGTGGGCCATGAAAACGTGCAAGAAAACAACATCAATGCAAGTTTGCTGGCTGTAA
CHILtrapF-100054.0	DN164113_c0_g2_i1	ORF:GGCTCCCCACATAATTCAAGCCCAGGAGCAGGCACAAACTCAATAGTACCATGGTATTTTCGCAACTTCATCACCCTCAATAAGCACTTGTCAATAGAAAAAATATATATATTAATATTTATAAATGAGAGACAGAGGAAGAATGTTTATGAGATCAGCAAGGACCAGATATAA
CHILtrapF-100055.0	DN162482_c1_g1_i1	ORF:ATGCTCAGCATAATTCATCCACCATCAATTCTAACAAAAAAAATACAAGCGAACAATTCTTATCAGAAGCTGGGTACTGTAATATGTGGTGCCAGGGGTCCAAGACCCAGATTCCCTCGTGTATGGAAAACTCGGAAGAGGATTGGCACCATTTCTAAATCAGAAAAACTTGTTCAATCTGTAAAGGAACTATCAAATGTTAAAGAAGAAGTCTATGGAGCTCTTGATTCATTCATTGCTTGGGACTTGGAATTTCCTTTGATTGTCATCAAGAAGGCACTGAAAACACTCGAGTTTCAGAAGGAATGGAAGAGAATGATTCAGGTGATAAAGTGGATGCTAAGCAAAGGTCAGGGACAAACCATGGGAACCTATTACACCTTATTAAATGCTTT…
CHILtrapF-100055.0	DN162482_c1_g1_i4	ORF:GGGATAGGCGCAGCGCGTTGTTACTGTTCACCCCTCCCTTTCGCTAGTCGGACGCTTCTCTCCTTCGCCTTATCGCGAGATCCTTCGCGACTGCCCCTTCGCGACTGCCCCTTCGCGATTGTCGCGACCATCGCAGGGAGAAACAACGTCGAGGAATCTAGTGGCAGCGACGAATCCAACGGTCGTCTTCATTCGTCTCTCCTCCGCGACCCCTGCAATTCATAG
CHILtrapF-100055.1	DN162482_c1_g1_i2	ORF:ATGCTCAGCATAATTCATCCACCATCAATTCTAACAAAAAAAATACAAGCGAACAATTCTTATCAGAAGCTGGGTACTGTAATATGTGGTGCCAGGGGTCCAAGACCCAGATTCCCTCGTGTATGGAAAACTCGGAAGAGGATTGGCACCATTTCTAAATCAGAAAAACTTGTTCAATCTGTAAAGGAACTATCAAATGTTAAAGAAGAAGTCTATGGAGCTCTTGATTCATTCATTGCTTGGGACTTGGAATTTCCTTTGATTGTCATCAAGAAGGCACTGAAAACACTCGAGTTTCAGAAGGAATGGAAGAGAATGATTCAGGTGATAAAGTGGATGCTAAGCAAAGGTCAGGGACAAACCATGGGAACCTATTACACCTTATTAAATGCTTT…
CHILtrapF-100055.1	DN162482_c1_g1_i3	ORF:CTTGGACCCCTGGCACCACATATCAAAAAGATGGCTGCTGGAGAAGGATTGTGCAAGAAGAAACCAGAGGTCGTTTGCTCCCTCGGCGTCGCTGTCTTCCTTGCTGCGCGGGTAGCTAAGGGGCGTCAGAGGAGCTATGAATTGCAGGGGTCGCGGAGGAGAGACGAATGA
CHILtrapF-100056.0	DN155353_c0_g1_i2	ORF:ATGCATCATCAAGTTTTTCAGAAAAAGGTTTGTACATCATTGCAGCAAGTGGCTGAGGCATTATTAACTTTTGGCATCAATTATACATTTCTTCTGTTTATGTTTCTTGCAGTTTCTCTTTTTGGTGTTTGCAGATGTAAAAGTTGGTAG
CHILtrapF-100056.1	DN155353_c0_g1_i3	ORF:ATGGTTTCAGTTTCCCATAGGAATGCACAAATGTACTTTGATCGTGATGTTGAATGCATCATCAAGTTTTTCAGAAAAAGGTTTGTACATCATTGCAGCAAGTGGCTGAGGCATTATTAA
CHILtrapF-100057.0	DN75860_c0_g1_i1	ORF:AACATTCACCATGAACTTGGATCTATGTTGCTTCGGCACGAGGTCAGCCTCCCCCTCCTCTTCGAAGTGGGAAGAATCAATGATGCTCTCGGCATCACTTCCTCCTGCTTATTACTTCGTCTTTCGGTATTGCCCTCGTCCTCCATTCGTCGGCCTCTGGAGTTCTTTGTTGTCGACATTTTAAGCCAACGGTGCTAA
CHILtrapF-100058.0	DN120443_c1_g1_i1	ORF:ATGATGAATGTAGGGAAAATAAATGCAGAGCAACCATGCTCCAGCAGTCTTCCATTTTCTTCCCGGACATTCAAAACCATCCGACCTCCAATCCAGGGAGATATTGGTGGTCGTTCGACTGAATACATTTTTTTTATTAGAGTTGGATCTTCTTGGATGATTAGATCTTCATGGAAGTCTCACATGATCTCATATATCCAGATCAATTACGGTTGA
CHILtrapF-100059.0	DN171851_c5_g6_i1	ORF:CCACAACCAAGAAACCTGAAGGCTCTTCGCGGTTTTTTGAGACTTACAGGTTACTATCGACGTTTCGTCAGAGACTACGGGAAGATCGTCAAACCCCTCACCAAATTATTAGAGAAGGATGCTTTTACTTGGCAAGAAGAAGCTACAACCGCTTTCACTCAGTTAAAGAAAGTCATGGCCACGACACCAGTCCTAGCTCTTCCGGATTTCTCCAAGGAGTTTGTGCTGGAGACAGATACGTCTGGTGTAGGATTGGGAGCAGTCTTATTGCAAGAAGGCAGACCCCTGACATACTAC
CHILtrapF-10006.0	DN156882_c0_g2_i1	ORF:ATGCAACTGATTCTGATTCGGGGTACGTTTCTTTGTTCATCATTTCAGTCTTTATTTTTAGCAGCTTCTTCATATTCATTTTTAGCAGTTCAACTCAGTTCAGCGCAGCAGAGTATATTTAACTGCTACAGATTTTATTTTGAGTTAATGCAAGTTGCAGTGGCAATTTCCAATTTATATTATAAACTGAAGTTTGAGAAATATAGTAAATTGCGAGTTCTTGTTACATTGGACAGGAAATTTTTTAATATAGCCATACGTTTCTTTATTTCTGAGAAATGTGAAATTTCACACTTGCAAAGAGATTTTGATAAATAG
CHILtrapF-10006.0	DN156882_c0_g2_i2	ORF:ATGCAACTGATTCTGATTCGGGGTACGTTTCTTTGTTCATCATTTCAGTCTTTATTTTTAGCAGCTTCTTCATATTCATTTTTAGCAGTTCAACTCAGTTCAGCGCAGCAGAGTATATTTAACTGCTACAGATTTTATTTTGAGTTAATGCAAGTTGCAGTGGCAATTTCCAATTTATATTATAAACTGAAGTTTGAGAAATAA
CHILtrapF-100060.0	DN155314_c0_g1_i1	ORF:ATGGTTATACCTTTTTACCATTTTTTTGTTGTAGAAGGATTCATGGTTGTTCAGATGTATTTATTAAATACTTTTCTCCTGTTTCTTTCTTGA
CHILtrapF-100061.0	DN137569_c0_g1_i1	ORF:CCTATCGCACGAGCCTTCCACCTATACCCCCAAACATTGGATTTCGCTGTCACCAATAATGGTGCGTTTCGGGGCATTACAGACCACGTATTGGTTGAAGGACCATCATTCTCCCTCATAACCCCTCTCTCAACGAGAGCACCAAATTTGATCGGTAAATACCTCCCTTGGCCTCTGATGCTTCAACGGGTGGCCTCCCTGTGCTACACAATGAATAGAAAAGGGAAGAACAATGAGGAAATTTTAGTTCACTTTTTCGATAACTTGCCCTTGTAG
CHILtrapF-100062.0	DN266798_c0_g1_i1	ORF:ATGCAGATGGGCACGGTGACCGAGTATAGGTTTGAGTTCGAGCGTCTCAAGAACTGCATCAGTTGGGATGAAAGGTCTTCAATTGGAGGCTTCACCTCAAGTCTCAAAGACTCTCTGGGGGATGACATTCAGGCCAGTCGACCATGGACACTCACTCAAGCCGTTACTACTGCACGCATATACGAAGAGAAAACCAATCGCCGCAATACATATGGGAGCAAGGTTCCAAGTCTCAAAAGAGGAAACAAAATAGTGGCGACGATGCCAATTGGCAAAACGGAGGCAGTGGTCAAGAGACTCTCGTGGCAGGACATGCAGGGCAGAAAAGCCAAAGGTTTGTTCTTCCATTGTGAGGAGCGTTTCACGCCAGGGCACAAGTGC
CHILtrapF-100063.0	DN152223_c0_g1_i1	ORF:ATGAAAATCATCGAAATCGATCTCTCCTTGGACTCCTTGGGCCACCAAAATATTTTCCTTCGCTTGCTCCGACGATCCTTGACCTCTAGGGGGCTTCTCTGGGCTTGGACGCAGCTGAGCAACGAAGGGGAGGAGGCGCGGTTGGAAGTTCAGGATTTAGGGCGTGGAAAAACGAAGGAAAAAGTCCGTGAATATATAACCCCGACAGAGTGTCGCGGCCCTCAATTATAG
CHILtrapF-100064.0	DN170252_c2_g2_i1	ORF:ATGACTGGCCTTTGTCTTCTTGAGTCGGCGGTGCTGCCGCCGTCTCTTTGCTCTACCTTTGATATTGTCGAGGCTGTCTTCTTCTGTCCTTCAGCATGCGCTGAAGCTTTCCTTTGTTCTCCTTTTGGCATTGCCGAAGGAGTCTTCGTTTACTGCTTCTCTGATGTCCTCGAAACAGGCTTCGGTGAAGTCCATACTGCAGCCTCCGCCACCTTC
CHILtrapF-100065.0	DN140373_c0_g2_i1	ORF:ATGTCTATAGACCTGATAATCATTATCTCATACTTCATGAATTTATTCAATCCGGATATGAATTCCCCAGCAATGCCTCTTCAGTTCACCTTACCCAATTATCCATTTTTTAACTTCATTCTGTGCTCAGTTATCACCTATTGGAATAATGTTACATTGAAGTCTTCGTACTTGGTGGGGCCAAATCGAGTGCACAAGCTATACATAAACACTTCACAAATAGCATTAGGTTTGTATTCCATTATCCATTGGGTCCACTGA
CHILtrapF-100066.0	DN71900_c0_g1_i1	ORF:ATGATGATATCAGAAGTTTTAAAAAAAAACTTATCCTTTTTCTTTCTATTTGAGAACCAATTCAACTTTATTTTTGCAGGCGAGGACACAAATCTAGAAAACCACATGTTTCTTGCATACATAAGAAAGTTTATATTTTTTTTAAGGCTGTTTATCCAAGGGACAAAGTGCCCCATTAGTGGTGCATTATTGATTGGACCTGTTTAA
CHILtrapF-100067.0	DN127883_c0_g1_i1	ORF:TGGGGTAGCCTGAGGAAATGCAGTAGAGATCTCCAAAGCAGGCAATCCAAGATGCAAATTCATGTCTTCTTTTGTTCCTTCACAGCTATACTCCAGTCCGCAGCTTCGCTTGGGTTGACGATTTCGCATAAAATTGGACCAGAACACAACTCCTAA
CHILtrapF-100067.0	DN127883_c0_g1_i2	ORF:CCAGCCAAGTTTGAATTGCTTGGGATGAGAACGATCCACTCAATTCCTCCTCCATCCATGTCTGCTGCAGCATCTCAGAAGAGAGGTTTGCGTGTTCTTCTTCCATTTCCTCCTCTTCCTTTTGCTTTGTTTTGA
CHILtrapF-100068.0	DN160225_c0_g1_i1	ORF:ATGCATTTTCTAACTGTGCTACAGTTAGACGGTAAAGGCCATAACAAGACGAAAGAAAAAGAACTCAGACCAGGCAAAGAGGAAATACCAGACTCTCAATGTCATCCCATCCTCTTCCCCTCTATCAATCTCGCGCTCTCCCCCTCTTCTGTACTTTCCTTCCCACATTAA
CHILtrapF-100069.0	DN305285_c0_g1_i1	ORF:ATGGGAAAACACACCCTTCCAGATCTTCCTTACGCCTATGATGCTCTGGAGCCTGCTATCAGCAAGGAGATCATGGGGTTGCATCACTCCAAGCACCATGCCGCCTATGTAAATGGTCTCAACGCGGCCGAAGAAAGCATTGGAAATGCCTTGAAAGCCGGCGATATTAAAAAACAAATTGAATTGCAAGCTGCCATTAAATTCAATGGAGGCGGGCATCTGAACCATTCGCTTTTTTGGAAGAACCTTCAGCCTGAGAAGTCTGGAGGTGGCAAATTGGCAGATGGCTTGTTCTCTCAGGTCGTTCAAAGAGATTTTGGTAGTGTGGAGCAATTTAAAAACAGCATGAACGCTTCCGCTTTGGCCATCCAAGGCTCGGGTTGGACTTGGCTCGG…
CHILtrapF-10007.0	DN139864_c0_g1_i1	ORF:ATGCAGATTGGTAGGTCACCTGGGTCGACGACATTTGATCATACAATTACTCCATACGAGGAGTTGTCATTTGCACGACTAAAATTGCCAAAGCATACAATTGCATGGTGGAGTCCCCACCTTCGACATTTTCTTCACAACGTGTTGTGGAAAGAGTTCGTTCAATTGTTTCTATAG
CHILtrapF-100070.0	DN173037_c4_g3_i1	ORF:TGGACTTGTGGCGGCGGCTGGAAAGGAAGGGATGGCGTCAAGCAAGAGGGGAAAAACGGTGTTGGCGGTGACTGGAGTGGCAGCGACGTCGGAGCTAGGCGGCGTCGAGCGAGAGGGAGAAAAGCGGCGGCGTCGAACGGCGCACGACTCTTCGTCGTCGCTCGAAGGAGAAAAACGGCGGTGTCGAACAAAAGGAGGACGGCGGCGTCTGAGCTAAGCGGCGGCAGCGACGTCGTCTGA
CHILtrapF-100070.1	DN173037_c4_g21_i1	ORF:CTTAAAATATATATTAATATACTTTTTATTTATATCCTTAATCTCTTATTCGGCCGAACGATCCTTCCCGATCCCGCACCCCCCTTTTCTCTCGCAACCCTCGTTCCTTCCGTCTTCTCTTCCTCGACGACAACGACGACGCACTGCCGCCGCCTAGCCCACCTGCCGCCGCCGACGCCTAGCTCAGACGACGTCGCTGCCGCCGCTTAG
CHILtrapF-100070.2	DN173037_c4_g20_i1	ORF:CTTAAAATATATATTAATATACTTTTTATTTATATCCTTAATCTCTTATTCGGCCGAACGATCCTTCCCGATCCCGCACCCCCCTTTTCTCTCGCAACCCTCGTTCCTTCCGTCTTCTTTTCCTCGACGACAACGACGACGCGCTGCCGCCGCCTAGCCCACCTGCCGCCGCCGACGCCTAGCTCAGACGACGTCGCTGCCGCCGCTTAG
CHILtrapF-100070.3	DN173037_c4_g25_i1	ORF:CCGATCGGCCGCAGAACCTTTCTCGCAACCCTCGTTTCTTCCGTCTCCTCTTCCTCGCACGACGACGGCGATGATGACGCGCTGCTCGCCCAGCCCACCTGCCGCCGCCGACGCCTAGCTCAGACGACGTCGCTGCCGCCGCCTAGCTTTGACGCCGCCGTCCTCCTTTTGCTCGACACCGCCATTTTCTCCTTCGAGCGACGACGGCGAGCCGTGCGCCGTTCGACGCCGCCGCCTTTCTCCCTCTCGCTCGACGCCGCCTAG
CHILtrapF-100071.0	DN121112_c0_g1_i1	ORF:ATGATTGCTCGTAAGTTTTACTCCGCAGGATTACCTTTTTATCTGGCTCTGAATCTATATTTTGTAGATGCATTATGTTATGCTGCTGAGAACAATATAACTAGGTATGTTCCCACTAGCTATAATTTAGAGAGATTGTTAGAGCCAATTAAATAA
CHILtrapF-100072.0	DN107941_c0_g1_i1	ORF:ATGACTGATTTGTTAAACCTTCAAAGAATCTCTTGTCGAAAAGCAGTCATTTGGTGTTTAGGAAGGAAGAAAACTATAGGTCTGGGTGTTTGGCAAGAATTGGCGGACAACAAGGAGGGCTCTCATGTTTGTCGCTGCTTTGACAAGGAAGAGGGGAGGAAATGGCAAGCCTGGCGTGCTGGAAGTTGGAGGAGGGTCGGCTGGGATTATTGGAGGCGGAAAAGGGCCTTACTGGACCTGCTGGAGGCTAGAGGAGAACTTGTTGGGCTGTTGAAGGTCGGAGAAGGGATGCAGAGGTCTGGGAGGCGACGTCGTGGAGGGGGAAATGAGAAAACATGGCCTCGCACTGCAAGACCCGAGCTTCGCTAA
CHILtrapF-100073.0	DN168214_c1_g1_i1	ORF:ATGACCTCACAAACCTTTACCACCTCATCTGCCACGCCTCCGACGCGCGGTGTCGTACCCGATAAACCGGCCCTCGAAGGTCTGGAGGTAAAGTGGGGCAAAATTTGGGAAGACGAGCAGCTCTACGCCTTCGACGCCACCACAGTTGACTCGCGCGAGCAGGTGTTTGCCATCGATACCCCGCCTCCCACTGTCTCAGGCCACCTGCATCCCGGTCACGTCTTCTCCTACACCCACACCGACACTGTTGCCCGCTATCAGCGGATGCGTGGCAAGAAGGTTTTTTACCCGATGGGTTGGGACGACAACGGTCTTCCGACTGAGCGTCGCGTGCAGAACTACTACGGCGTGCGCTGTGATCCCTCGCTGCCGTACGACCCCGACTTCACCCCGCC…
CHILtrapF-100074.0	DN151963_c0_g1_i1	ORF:ATTCAGCCCTATTTTCCTTGGCCCGCCGTTGATAATATCTTCCAAATCGCCCTGGTTCGGGAGGATTCATATCAGAGTCTCTGCCATATGAGTTCTGATTTGTATTTTCTTTGTTGGAGTGGATTTTTTCCTATGTTTTTTTTTCTCAGAAAAGATTTCCTCCAAAACTTCTTATTGGGACTTCCGTTCTACTAG
CHILtrapF-100075.0	DN172565_c3_g1_i1	ORF:ATGGATGCTGTCTTCTCCGGCAATCTCTTCGCCGGCATTGACAGGAGCCGCAGGTTTCCGGCCAAGGCCCATCACGTTCCGCCACCGCTTGCGATTTCAGCTGTCCAAACCCAAGAGGGGCCGCAACAAAGTATAAAAAACAACAAAGTCCGGCTATCTCCTGTTGCTGAAACGGGCAGTTTCAGGACGCCTCCGCCGCCGCCGAAGCCCCAACAGGTTCAGTCTGATCGACCCCGTGCTCCCTCTCGGGAGCCGTCGGTAGCGGCGGCCTTCTGCAATTCCCTCGACGATCTCATCAACAACTTCATCGACCCTCCTCTGCTCCGCCCCTCCGTCGATCCCCGTTTTGTTCTCTCCGACAACTGGGCCCCCGTGGATGAGATGCCTCCGACCAC…
CHILtrapF-100076.0	DN156002_c0_g2_i1	ORF:ATGCGCATCGGCGTTGTGTTCTTGATTATTTTGTTCCCGTTGATCTCATCGACTTCTTTTCTGATGGCGGAGGAATCGAAGAAGGTCGCCGGCGGGTCTGCTGCCGGTTCCGGCGAGGTTGGCGCCGTCCACATCGTCTACGTCGATCGCCCGGAGGGGGAGGATCCGGAGGCTTTCCACATCCGGACCCTGGCGTCCGTCGTTGGGAGCGAGGATGCGGCAAAGGAGGCGCTGATCTACCATTACAAGCATGCTGCGAGCGGGTTCTCTGCTAAGCTGACGCCTCAGCAGGCTGCCGAGTTATCTCAGAAGCCAGGTGTTCTTCAGGTGGTGCCCAGCCAGACCTACCAGCTCCATTCCGGCACCGCCGCCGCCGTCCATCGCCCAGGTTCAGT…
CHILtrapF-100076.1	DN156002_c0_g1_i1	ORF:ATGCGCATCGGCGTTGTGTTCTTGATTATTTTGTTCCCGTTGATCTCATCGACTTCTTTTCTGATGGCGGAGGAATCGAAGAAGGTCGCCGGCGGGTCTGCAGCCGGTTCCGGCGAGGATGGCGCCGTCCACATCGTCTACGTCGATCGCCCGGAGGGGGAGGATCCGGAGGCTTTCCACATCCGGACCCTGGCGTCCGTCGTTGGGAGCGAGGAAGGGGCAAAGGAGGCGCTGATCTACCATTACAAGCATGCT
CHILtrapF-100076.2	DN156002_c0_g2_i2	ORF:GAGGCTTTCCACATCCGGACCCTGGCGTCCGTCGTTGGGAGCGAGGAAGGGGCAAAGGAGGCGCTGATCTACCATTACAAGCATGCTGCGAGCGGGTTCTCTGCTAAGCTGACGCCTCAGCAGGCTGCCGAGTTATCTCAGAAGCCCGGTGTTCTTCAGGTGGTGCCCAGCCAGACCTACCAGCTCCATTCCGGCACCGCCGCCGCCGTCCATCGCCCAGGTTCAGTGTGA
CHILtrapF-100077.0	DN167105_c0_g1_i1	ORF:ATGTTTTTTAACCATGATGGCCTGGTATTAGGTTGGACTCGATGGAGTGTTTTGAGTTTGTACCTGCGGGGAATAATTCATGTCTGGAATTCTAAAATTTTTTAG
CHILtrapF-100078.0	DN172472_c3_g3_i1	ORF:CTGAAGAGAAATTTCGTTTCAGATGTTGTTGTCGGGACTGCCGCTCTGGACATGTATGCTAAATGCGACAGTTTGGCTGATGCTATGAGACTGTTCCGGGGGCTTCAAAATCGTAGCTTGCAGACTTGCAATGCCATGCTCGTTGGATTTTCTAGGAGTGGCCGAGGAATCGAAGCCCTGAATCTGTTCAAATTCATGAACAGCTCACGCGTTCTTTCTGATGAAATCAGCATATCTGCTGTTCTCAGTGCTTGTGCAGAGGAAAAGGCCCACTTGGAAGGGATGCAGATTCACTGTCTGGCTATCAAAACCAGGCATGACAAGAATGTTTGTGTAAAGAATGCTGTTTTGGACATGTATGGAAAGTGCAGGGATTTGGCCAGCGCTTGTAATGT…
CHILtrapF-100078.0	DN172472_c3_g3_i2	ORF:CTGAAGAGAAATTTCGTTTCAGATGTTGTTGTCGGGACTGCCGCTCTGGACATGTATGCTAAATGCGACAGTTTGGCTGATGCTATGAGACTGTTCCGGGGGCTTCAAAATCGTAGCTTGCAGACTTGCAATGCCATGCTCGTTGGATTTTCTAGGAGTGGCCGAGGAATCGAAGCCCTGAATCTGTTCAAATTCATGAACAGCTCACGCGTTCTTTCTGATGAAATCAGCATATCTGCTGTTCTCAGTGCTTGTGCAGAGGAAAAGGCCCACTTGGAAGGGATGCAGATTCACTGTCTGGCTATCAAAACCAGGCATGACAAGAATGTTTGTGTAAAGAATGCTGTTTTGGACATGTATGGAAAGTGCAGGGATTTGGCCAGCGCTTGTAATGT…
CHILtrapF-100079.0	DN173541_c3_g2_i1	ORF:CTCTGCCGGGATTCCAATGATTGTGGAAGAAGGAAGCTGCAGGTGTGGGAAGAGTGGTCTAGCGAAAGCAATGACGGGAAAGGGGCAAAACAGTTGGAAGACGATGATGGAGCGGCAACGCAGCTTGTCGATTTGAAAGTATTTCTTGCTACAATTATTGCATATTCTAACGATCGATCATACAAGACGCCTACCTTGAAGACCCCTGATCCTGAGAAGCCCTTATAG
CHILtrapF-100079.0	DN173541_c3_g6_i1	ORF:GAGTGGTCTAGCGAAAGCAATGACGGGAAAGGGGCAAAACAGTTGGAAGACGATGATGGAGCGGCAACGCAGCTTGTCGATTTGAAAGTATTTCTTGCTACAATTATTGCATATTCTAACAATCGATCATACAAGACGCCTACCTTGAAGATCCCTGATCCTGAGAAGCCCTTATAG
CHILtrapF-100079.0	DN173541_c3_g8_i1	ORF:TTCAAGGTAGGCGTCTTGTATGATCGATTGTTAGAATATGCAATAATTGTAGCAAGAAATACTTTCAAATCGACAAGCTGCGTTGCCGCTCCATCATCGTCTTCCAACTGTTTTGCCCCTTTCCCGTCATTGCTTTCGCTAGACCACTCTTCCCACACCTGCAGCTTCCTTCTTCCACAATCATTGGAATCCCGGCAGAGC
CHILtrapF-100079.1	DN173541_c3_g5_i1	ORF:GCAAAACAGTTGGAAGACGATGATGGAGCGGCAACGCAGCTTGTCGATTTGAAAGTATTTCTTGCTACAATTATTGCATATTCTAACAATCGATCATACAAGACGCCTACCTTGAAGACCCCTGATCCTGAGAAGCCCTTATAG
CHILtrapF-100079.2	DN173541_c3_g7_i1	ORF:ATGACATTTTCAATCGTTTTGAGGGAAGTAAACGGGAGCTCCTTTTACAACAACGGAGAAAATGAGCTCTCAGTCAGCCTCCTTTTAATTGTTGCGCCAAATCGCCACGAAATTCGGAGCTCTTGTTTAAGATATTTGCTCTCAAGGCCTTTGTTCAAATATACCCAATTTCCTCACAAGTTTTACAAAGGAAAATGGAAAGCTAAAATAGAAAAGAGGTTAAATAATGGTGAAACTCTTGCAACAGGCAACTTACCGACTATGTTCTCTGCAAAAGAGTTT
CHILtrapF-100079.3	DN173541_c3_g1_i9	ORF:GCAAGAAATACTTTCAAATCGACAAGCTGCGTTGCCGCTCCATCATCGTCTTCCAACTGTTTTGCCCCTTTCCCGTCATTGCTTTCGCTAGACCACTCTTCCCACACCTGCAGCTTCCTTCTTCCACAATCATTGGAATCCCGGCAGAGCTTGAAAACAAGTTGGGAGGATCGGCAACTTAATACTCTTTGA
CHILtrapF-100079.4	DN173541_c3_g1_i4	ORF:ATGACATTTTCAATCGTTTTGAGGGAAGTAAACGGGAGCTCCTTTTACAACAACGGAGAAAATGAGCTCTCAGTCAGCCTCCTTTTAATTGTTGCGCCAAATCGCCACGAAATTCGGAGCTCTTGTTTAAGATATTTGCTCTCAAGGCCTTTGTTCAAATATACCCAATTTCCTCACAAGTTTTACAAAGGAAAATGGAAAGCTAAAATAGAAAAGAGGTTAAATAATGGTGAAACTCTTGCAACAGGCAACTTACCGACTATGTTCTCTGCAAAAGAGTTT
CHILtrapF-100079.5	DN173541_c3_g1_i2	ORF:ATGACATTTTCAATCGTTTTGAGGGAAGTAAACGGGAGCTCCTTTTACAACAACGGAGAAAATGAGCTCTCAGTCAGCCTCCTTTTAATTGTTGCGCCAAATCGCCACGAAATTCGGAGCTCTTGTTTAAGATATTTGCTCTCAAGGCCTTTGTTCAAATATACCCAATTTCCTCACAAGTTTTACAAAGGAAAATGGAAAGCTAAAATAGAAAAGAGGTTAAATAATGGTGAAACTCTTGCAACAGGCAACTTACCGACTATGTTCTCTGCAAAAGAGTTT
CHILtrapF-100079.5	DN173541_c3_g1_i5	ORF:ATGACATTTTCAATCGTTTTGAGGGAAGTAAACGGGAGCTCCTTTTACAACAACGGAGAAAATGAGCTCTCAGTCAGCCTCCTTTTAATTGTTGCGCCAAATCGCCACGAAATTCGGAGCTCTTGTTTAAGATATTTGCTCTCAAGGCCTTTGTTCAAATATACCCAATTTCCTCACAAGTTTTACAAAGGAAAATGGAAAGCTAAAATAGAAAAGAGGTTAAATAATGGTGAAACTCTTGCAACAGGCAACTTACCGACTATGTTCTCTGCAAAAGAGTTT
CHILtrapF-100079.5	DN173541_c3_g1_i6	ORF:ATGACATTTTCAATCGTTTTGAGGGAAGTAAACGGGAGCTCCTTTTACAACAACGGAGAAAATGAGCTCTCAGTCAGCCTCCTTTTAATTGTTGCGCCAAATCGCCACGAAATTCGGAGCTCTTGTTTAAGATATTTGCTCTCAAGGCCTTTGTTCAAATATACCCAATTTCCTCACAAGTTTTACAAAGGAAAATGGAAAGCTAAAATAGAAAAGAGGTTAAATAATGGTGAAACTCTTGCAACAGGCAACTTACCGACTATGTTCTCTGCAAAAGAGTTT
CHILtrapF-100079.5	DN173541_c3_g1_i7	ORF:ACTTCTATGGCACATTTTGTGGCCTACATCCCCCTTCGATCGGTCCAGCTCTGCCGGGATTCCAATGATTGTGGAAGAAGGAAGCTGCAGGTGTGGGAAGAGTGGTCTAGCGAAAGCAATGAAGGGAAAGGGGCAAAACAGTTGGAAGATGATGACGGAGCGGCAACACAGCTTGTCGATTTGAAAGTATTCCTTGCTACAATTATTGCATATTCCAACGATCGATCATACAAGACGCCTACCTTGAAGACCCCTGATCCTGAGAAGCCC
CHILtrapF-100079.5	DN173541_c3_g3_i1	ORF:ATGGGTGGCCCAATTTTATATGTCAATTGGCTCGTGCTTTTCTACCACAACTGTTTAGGAGTTCTTTTTGTTTGTTTAACTGCATTGATTGTTTTGTGTTTTGTGGTTATGAAAGTTTTTGTGAGATTCACCTTATTGTGGTTTTCCAACTTGTCGTTCACAATGCCCACCAATCCTTCTAATTCTAGAAAAACAACCAAAATTGTAGCATAG
CHILtrapF-100079.5	DN173541_c3_g3_i2	ORF:CCCCCCCCCCCCCCCCCCCCGCACTACAGTTGCCATCCTCCTTTTTACTATATTCAGCATATTTTTCCCCTTCTTCATCAACGACAAATTGCTATCCTCAATCGATGTCCTATTATCATCCCACCACCAGTTTTCACTGTTGGAATCCCACCACTCTCCACAACTTTGTTTATACCAACAATAACGAACAAATTGTATCCACCTGGTTTCATTAAGTGTACACTGCACTGA
CHILtrapF-10008.0	DN113891_c0_g1_i1	ORF:TTGAAAGAATGCACAATCATCGAAGGTGATGCAGAGGACCTCCCGTTCCCAACTGACTCCGTCGATCGATATATTTCTGCTGGAAGGTGA
CHILtrapF-100080.0	DN131641_c1_g1_i1	ORF:ATGGAGATGTCGGAGGAGAAGGAAGCCTCTGTAGTGGAAGGAAATGGTCCAGTCACCGGACATATCATCTCAACCACGATTGGAGGGAAGAATGGTGAAGCGAAACAGACTGTTAGTTACATGGCAGAACGTGTTGTTGGAACTGGATCATTTGGGATTGTGTTTCAGGCCAAATGTTTGGAGACTGGGGAGACAGTTGCTATAAAGAAGGTCTTGCAGGATCGAAGATATAAAAACCGTGAACTGCAGTTGATGCGGTCCATGGATCATCCAAATGTGATTTCTTTGAAGCACTGCTTTTTCTCCACAACAAATAGAGATGAACTTTTCCTTAACCTTGTTATGGAGTATGTTCCTGAATCTCTTTACCGAGTTCTAAAGCACTATAGCAATGC…
CHILtrapF-100080.0	DN131641_c1_g2_i1	ORF:ATGGAGATGTCGGAGGAGAAGGAAGCCTCTGTAGTGGAAGGAAATGGTCCAGTCACCGGACATATCATCTCAACCACGATTGGAGGGAAGAATGGTGAAGCGAAACAGACTGTTAGTTACATGGCAGAACGTGTTGTTGGAACTGGATCATTTGGGATTGTGTTTCAGGCCAAATGTTTGGAGACTGGGGAGACAGTTGCTATAAAGAAGGTCTTGCAGGATCGAAGATATAAAAACCGTGAACTGCAGTTGATGCGGTCCATGGATCATCCAAATGTGATTTCTTTGAAGCACTGCTTTTTCTCCACAACAAATAGAGATGAACTTTTCCTTAACCTTGTTATGGAGTATGTTCCTGAATCTCTTTACCGAGTTCTAAAGCACTATAGCAATGC…
CHILtrapF-100081.0	DN171409_c0_g1_i1	ORF:ATGCCATCCTATATCAGCACAATTAGGATGATATGCTCCGTTAGGATGCCACATTTTACTTTTCAAAGGAGAACAATTGATCAATTGGATTCACGATCCCCACTCATCCAAAATTGCAGGATTTGCGCTCTTGCTTCTTAG
CHILtrapF-100081.0	DN171409_c0_g1_i2	ORF:ATGGCGGGCATGTGGCTTAGGGATGTTGCCATCGATGTTGTGCTGAAAGAGGTTGAGATGCCGTCATATGTGAATGTCAGAAAGAAATGCTATCGACATTGTTATCCTATAACAATCCTCATGCATCAATTGTGTCTTAGCTGTCAGTTGATGTTGAGCAAGCTCCGATTGATATACCGAAGGTTGGTGGAAGTTGTTGGTGGCTATTGTCTTGCTGATGACAACTGGGTCCAAGTAGTTGATTAG
CHILtrapF-100081.0	DN171409_c0_g1_i3	ORF:ATGATGATATTATTGGCCTTAAGGAGGCCACAAGTAAACCGACAAGAGCGGGATACAAACTCCAATACTGACTTCTATTTAAAGGCTCATATTAGTGTATTATCTGGCAAATGCTTTGAGAGGCATATACTTGTATTGCAGGTCCTTTTGACGGGAACAAATCATTATCGAACTTTTTGTGACATGTCTATTGGCCAAGAATGA
CHILtrapF-100081.0	DN171409_c0_g1_i4	ORF:ATGATGATATTATTGGCCTTAAGGAGGCCACAAGTAAACCGACAAGAGCGGGATACAAACTCCAATACTGACTTCTATTTAAAGGCTCATATTAGTGTATTATCTGGCAAATGCTTTGAGAGGCATATACTTGTATTGCAGGTCCTTTTGACGGGAACAAATCATTATCGAACTTTTTGTGACATGTCTATTGGCCAAGAATGA
CHILtrapF-100081.0	DN171409_c0_g1_i5	ORF:ATGATGATATTATTGGCCTTAAGGAGGCCACAAGTAAACCGACAAGAGCGGGATACAAACTCCAATACTGACTTCTATTTAAAGGCTCATATTAGTGTATTATCTGGCAAATGCTTTGAGAGGCATATACTTGTATTGCAGGTCCTTTTGACGGGAACAAATCATTATCGAACTTTTTGTGACATGTCTATTGGCCAAGAATGA
CHILtrapF-100081.0	DN171409_c0_g1_i6	ORF:ATGGCGGGCATGTGGCTTAGGGATGTTGCCATCGATGTTGTGCTGAAAGAGGTTGAGATGCCGTCATATGTGAATGTCAGAAAGAAATGCTATCGACATTGTTATCCTATAACAATCCTCATGCATCAATTGTGTCTTAGCTGTCAGTTGATGTTGAGCAAGCTCCGATTGATATACCGAAGGTTGGTGGAAGTTGTTGGTGGCTATTGTCTTGCTGATGACAACTGGGTCCAAGTAGTTGATTAG
CHILtrapF-100082.0	DN171396_c0_g3_i1	ORF:ATGAACAATCTAATTGATCAAGAGACAGAAATGATACAAATGAAGCCTATAATCCTTCTCCTAAACATGAACAATCATAAATGCTCAGCCTTGCATAGCCAACTATTAGCCATAAGCCGATCGTTAAAAAGAATAGGAGCATTAAGAGAAAAATCGATATAG
CHILtrapF-100082.0	DN171396_c0_g3_i3	ORF:ATGAACAATCTAATTGATCAAGAGACAGAAATGATACAAATGAAGCCTATAATCCTTCTCCTAAACATGAACAATCATAAATGCTCAGCCTTGCATAGCCAACTATTAGCCATAAGCCGATCGTTAAAAAGAATAGGAGCATTAAGAGAAAAATCGATATAG
CHILtrapF-100083.0	DN169189_c2_g1_i1	ORF:ATATACCAGACCGGATATTGCACATGCAGTGGGAGCCATGAGTCAATATATGCAGAATCCAGGAAAGGAGCATTGGAATACGGTCAAGTGGATTTTCAGATATTTTGCAGGCACATAAATTATACACTCTGTTTTGGTGAAAAGTCACTGGATATACATGATTATGTGGATGCTGATAATTCTGGAGATCGTGATAGTGGTAGAAGCACCGCCGGCTATGTATTCACAATCAGAGGGACAGCTGCCAGTTGGATATCTCAACTCCAGAGGATTGTTGCTCTTTCGACAACTGAGTTTGAATATGTCACTATCACAAAAGCATCAAACGAGATGATTTGA
CHILtrapF-100084.0	DN172484_c22_g13_i1	ORF:AGAATTAAATCAGGTTGGATGAAGTGGAGAAGTGCATCAGGAGTTCTATGCGATCGTCCTATCCCTACCAAGTTGAAGGGAAAGTTCTATAGGACGATTGTTAGACCGGCTATGCTTTATGGTTCCGAATGTTGGGCTTTTAAGAAACAACATAGCCATAAAATCAATGTAGTTGAAATGAGAATGTTAAGATGGATGTGTGGACACACATTAATGGACAAGATAAGAAATGAGAACATTCAGAGAAGAGTGAAGGTAGTACCAATTGAGGAGAAGATAAGGGAAAACCGTCTGAGATGGTTTGGTCATATTAAACGTAAGCCACTA
CHILtrapF-100084.0	DN172484_c22_g13_i2	ORF:AGAATTAAATCAGGTTGGATGAAGTGGAGAAGTGCATCAGGAGTTCTATGCGATCGTCCTATCCCTACCAAGTTGAAGGGAAAGTTCTATAGGACGATTGTTAGACCGGCTATGCTTTATGGTTCCGAATGTTGGGCTTTTAAGAAACAACATAGCCATAAAATCAATGTAGTTGAAATGAGAATGTTAAGATGGATGTGTGGACACACATTAATGGACAAGATAAGAAATGAGGACATTCAGAGTAGAGTGGTAGCACCAATTGAGGAGAAGACGAGGAACAACCATCTGAGATAG
CHILtrapF-100085.0	DN136930_c0_g1_i1	ORF:ATGTCGGCATTGCCAAGTGCAAAGAATCGATTTCTTGCATTTTCCACCACCGCTAGCCCTCCTCCGATCGCCGGAGGACGGGGCGCGCCGTTTTCGCTCTCGTTTTACGTTCTTCCGATGAGCCCTTTCCTCTGCATTCTCCTCGTTTCCATCCTAATCCAGGCCGCCTCCTCTGAAAATATCCTCCGGCGCCTCCCGTCTGACAGCCGAATCTCAACAGATGGGCACGGCGGGTTGTTTGACGACGGCCTCTTCTGCGACAGCTGGAGGCTTTCTGTGGAGACCAACAACGCCGGCAGTTGGCCGACCATCCCGGCTCGATGCCTCGGGTTCGTGGACTCCTACATGAACGGTGACCGCTACGTCTCCGACTCGGAAGTAGTCGCCACCGATGG…
CHILtrapF-100086.0	DN155354_c6_g1_i1	ORF:ATGTATTTGTGCTATATTGTATGTATAGATACCTTTGGAGCTGGACTATCGGACATTCAGAAGGAAGGCCCAACCTGGAGGATTAGCATTGCCTGA
CHILtrapF-100086.1	DN155354_c6_g1_i2	ORF:ATGGGTGGCATCACGACTCATCTTCATCCTGTGCACTCTGATTCGTTTAAAAAAAATAAAGGTCATGACACGCCTAGGCGAGAATTATTCCGCTTAGACAAAACTGGCACAATTCCT
CHILtrapF-100086.1	DN155354_c6_g1_i3	ORF:ATGGGTGGCATCACGACTCATCTTCATCCTGTGCACTCTGATTCGTTTAAAAAAAATAAAGGTCATGACACGCCTAGGCGAGAATTATTCCGCTTAGACAAAACTGGCACAATTCCT
CHILtrapF-100087.0	DN127843_c2_g1_i1	ORF:ATGTCACCTCCATCGGCACTCACGGAAGCTTCCCCTCCGCCCTTCCACTTCCACCCTCTCAAATCCGCCACCGCCCCCATGAAACAGCTGAGATCCGACAAGCCGGAATACTCCGGCGCTTCCCACCGAAGAACGGCCCACGCCCTCCTCCGCCCCGACCAGCGAACCAACCCTCTCATCTGGTTCACCGCCTTCCTCTGCGCCATCCTCATCCTCCTCCTCATCTCCGCCGGCGTCCTGACGCTCATCATCTTCCTAGTAATCAAGCCCCGTAACCCTTCCTTCGACACCGCCACCGCGACCCTAAACTCCCTCTATCTCGATTCCCCCGCATACCTAAACGCCGACCTCACCTTCCTCGCCAACTTCTCAAACCCTAACAGCAAGATCGACGT…
CHILtrapF-100087.0	DN127843_c2_g1_i2	ORF:ATGTCACCTCCATCGGCACTCACGGAAGCTTCCCCTCCGCCCTTCCACTTCCACCCTCTCAAATCCGCCACCGCCCCCATGAAACAGCTGAGATCCGACAAGCCGGAATACTCCGGCGCTTCCCACCGAAGAACGGCCCACGCCCTCCTCCGCCCCGACCAGCGAACCAACCCTCTCATCTGGTTCACCGCCTTCCTCTGCGCCATCCTCATCCTCCTCCTCATCTCCGCCGGCGTCCTGACGCTCATCATCTTCCTAGTAATCAAGCCCCGTAACCCTTCCTTCGACACCGCCACCGCGACCCTAAACTCCCTCTATCTCGATTCCCCCGCATACCTAAACGCCGACCTCACCTTCCTCGCCAACTTCTCAAACCCTAACAGCAAGATCGACGT…
CHILtrapF-100088.0	DN168652_c3_g1_i1	ORF:CAGCCAAGTGCGGTTATAGAGGTTTTGCTATTTGATGCGCTGATTCTGTTGGAAGGACAGATAATCTTCTTCTTTTTTCTGCATAGCCAATTTCAGGGAGAAGGAAAGACTTTGACAGCCAAGTGCGGTTATAGAGATTGTTTTGGGAGAGTTCGTCGCGCAAAAGAATTGAAACGGCGATCGGTATTTTAA
CHILtrapF-100088.1	DN168652_c3_g14_i1	ORF:CAGCCAAGTGCGGTTATAGAGGTTTTGCTATTTGATGCGCTGATTCTGTTGGAAGGACAGATAATCTTCTTCTTTTTTCTGCATAGCCAATTTCAGGGAGAAGGAAAGACTTTGACAGCCAAGTGCGGTTATAGAGATTGTTTTGGGAGAGTTCGTCGCGCAAATGAATTGAAACGGCGATCGGTATTTTAA
CHILtrapF-100088.2	DN168652_c3_g3_i1	ORF:CAGCCAAGTGCGGTTATAGAGGTTTTGCTATTTGATGCGCTGATTCTGTTGGAAGGACAGATAATCTTCTTCTTTTTTCTGCATAGCCAATTTCAGGGAGAAGGAAAGACTTTGACAGCCAAGTGCGGTTATAGAGATTGTTTTGGGAGAGTTCGTTGCGCAAATGAATTGAAACGGCGATCGGTATTTTAA
CHILtrapF-100088.3	DN168652_c3_g26_i1	ORF:CAGATAATCTTCTTCTTTTTTCTGCATAGCCAATTTCAGGGAGAAGGAAAGACTTTGACAGCCAAGTGCGGTTATAGAGGTTTTGCTATTTGA
CHILtrapF-100089.0	DN172813_c0_g6_i1	ORF:ATGCTGGAGGAGAAGGGGATTTCAGTTGGGGTAGGAAAGCTGCAGGAGAAGATGTTTCAGGAAGACAAAAAGTGCAGGTGGAGGCGTACCAGAGGAGAAGGGGAAGTTTCAGGTGCGGGATTGTGGAGGCGTACTGGAGGAGGAAGGAAGGCTGTCGGTGGGGGCCTGGATCCACGTGATGGTGGCTGGAGGAGGAACCAGCAACGAAGAGGAGGCTGGCGTCGTCGTTGA
CHILtrapF-10009.0	DN144037_c0_g1_i1	ORF:TCATTCTCCTTTGGCAAAGATTGTGAGAGACAGTACGTGCATCATTCTCCTTTGGCAAAGATTGTGAGAGACAGTACGTGCATCATTCTCCTTTGGCAAAGATTGAGAGAGAGCGTGTGTGCGTGCGTGTGTGTTTTTCCTAGTTTAGTGGGTATTATCTTTCTGCACTATTGCTAG
CHILtrapF-100090.0	DN170256_c0_g1_i1	ORF:ATGTGTGATTGCGGCTTTTTGTTTGTTGTCTTACACTCTACGATGGTGTTGGGCGTGGAGGGATTCTGCTTCATCCATCGATTGATCGTCCAAAGGAGGGAAGATGTCAATAGCGTCGGCATTCAGGTGCAACGGCTCGTAAATGCGGATGTTGTATACGTTAGCAATAGCATATATATGCATATACTCTGGCAAGTCAAGGCCATAGGCGTTGGCGCCTACATGCTGAAGAATGGCGAAGGGGACATAACAGACCGATTTAAGCTTGCGTCCATCGCCTTTCAAGCAATCCTTAAAGAGGTAGAGACAAACTTGATCATCTTGGAGAAGGTCTTTCTTCACCCGGTGTTAGTCGTGTCTAACCTTATAACGCAGTTGCGCCTTCGGCGGCTGTG…
CHILtrapF-100090.0	DN170256_c0_g1_i2	ORF:ATGTGTGATTGCGGCTTTTTGTTTGTTGTCTTACACTCTACGATGGTGTTGGGCGTGGAGGGATTCTGCTTCATCCATCGATTGATCGTCCAAAGGAGGGAAGATGTCAATAGCGTCGGCATTCAGGTGCAACGGCTCGTAAATGCGGATGTTGTATACGTTAGCAATAGCATATATATGCATATACTCTGGCAAGTCAAGGCCATAGGCGTTGGCGCCTACATGCTGAAGAATGGCGAAGGGGACATAACAGACCGATTTAAGCTTGCGTCCATCGCCTTTCAAGCAATCCTTAAAGAGGTAGAGACAAACTTGATCATCTTGGAGAAGGTCTTTCTTCACCCGGTGTTAGTCGTGTCTAACCTTATAACGCAGTTGCGCCTTCGGCGGCTGTG…
CHILtrapF-100090.0	DN170256_c0_g1_i3	ORF:ATGTGTGATTGCGGCTTTTTGTTTGTTGTCTTACACTCTACGATGGTGTTGGGCGTGGAGGGATTCTGCTTCATCCATCGATTGATCGTCCAAAGGAGGGAAGATGTCAATAGCGTCGGCATTCAGGTGCAACGGCTCGTAAATGCGGATGTTGTATACGTTAGCAATAGCATATATATGCATATACTCTGGCAAGTCAAGGCCATAGGCGTTGGCGCCTACATGCTGAAGAATGGCGAAGGGGACATAACAGACCGATTTAAGCTTGCGTCCATCGCCTTTCAAGCAATCCTTAAAGAGGTAGAGACAAACTTGATCATCTTGGAGAAGGTCTTTCTTCACCCGGTGTTAGTCGTGTCTAACCTTATAACGCAGTTGCGCCTTCGGCGGCTGTG…
CHILtrapF-100090.0	DN170256_c0_g1_i4	ORF:ATGTGTGATTGCGGCTTTTTGTTTGTTGTCTTACACTCTACGATGGTGTTGGGCGTGGAGGGATTCTGCTTCATCCATCGATTGATCGTCCAAAGGAGGGAAGATGTCAATAGCGTCGGCATTCAGGTGCAACGGCTCGTAAATGCGGATGTTGTATACGTTAGCAATAGCATATATATGCATATACTCTGGCAAGTCAAGGCCATAGGCGTTGGCGCCTACATGCTGAAGAATGGCGAAGGGGACATAACAGACCGATTTAAGCTTGCGTCCATCGCCTTTCAAGCAATCCTTAAAGAGGTAGAGACAAACTTGATCATCTTGGAGAAGGTCTTTCTTCACCCGGTGTTAGTCGTGTCTAACCTTATAACGCAGTTGCGCCTTCGGCGGCTGTG…
CHILtrapF-100091.0	DN156036_c0_g1_i1	ORF:CCTAAGGCATGGGAAATTGAGTTGGAAAGGCAGCTTCAAGCTTGGAGAGAGAACTCCTACTGGGTTGATCAGCCTCCAGAAATTAAGGTAGTTTTTATGCATCATGAAAGTGGTTGTTTTTTCAAGGGGTTTCTAAATTCAATATTTTTTGGATGGTATGTAATTTTGATATTTGTTTTTGTAAAAGAGTCCTCGCAGCCGTGGGTAAAACTCACTTGCAAAGGCTCGCTATTAAGATAA
CHILtrapF-100092.0	DN172164_c9_g1_i2	ORF:ATGTTTCGCTTGATAAGTGCAAAGGAGGTAAACGAGATTGCGATTAACAACCTCTCTCTGGCAGTCGGTCTGTGGGTGAAAAGTTGTGCTTCGTTTAAGCGTTGTATCTATCGCCTCCCACAGACTTTGCCAAAAGCGGCACATAAAATAGGCGTCTCAAGCACTAGTGATATCCTTCGGCAACCCAAACTGGGTGAATACATGCCGAAGGTAAAGTGTCGCCGCTTTCTCTACAGTGATCATATTCCGACAGGC
CHILtrapF-100092.1	DN172164_c9_g1_i3	ORF:GGCATAACGGACGAAGGATTTTATAGAGCGCCTTCGATGGATTCAAGCGGAGGCTGGCCCGCCAAGATCAGCATCGCCTTGACAGATCTTATGCTGTCGACGACCAAGTATGGTTATACCTACCGAAGGAGTGTTTACAGGGCGAAGGCCGAAAGATCAAGACAGTGCGCTACGGACCGTTCAACGTCCTTGAGCGTATATGTGACAACGCCTACAAATTGGAGCTGCCGGCGTACATGA
CHILtrapF-100093.0	DN156791_c0_g1_i1	ORF:ATGTCTTTTACTTTTAGAAGTTACTTTATTCACCAGCTTCTTCATAATATGGATGTTCTATTGCCTTTCTATCACTCATGGCGTTATAGCCAGAGTACTAATTATATTGCAAAACCAAGAACATTCATGTGGATTTTCATTTTGTTGCTATCATATCATATACTTCATAAGCAATCACTTTGA
CHILtrapF-100094.0	DN168343_c10_g1_i1	ORF:AAAATTCTGGAAGAGAGGAAGCTTAATGAGACATTGTTGGCCAACCACAGCACTGTACTTGACTTGCTTGAAATTCCCCAACTAATGGACACGTCAGTATTTTCATCATTTCAAGTGATTTGA
CHILtrapF-100094.0	DN168343_c10_g1_i2	ORF:ATGATATTACCTCCGCTCAAATTCTGCCTTGATTCCCATCATCCAGTTGGCATGCCTACTCATTTCAAGTCTATCATTCACAGAGTTCTATTGAGCCCTCATTCGTTAGTCAAGTGTCTATCAGTGTCTCTGTCAAGAAAATTTGTAAGTTTCTTTCCCTCCACACTGTCGCCTCACCACCTGGGCACCGCCGCTCAGCCATCACAATCACTCCACAACGCATCGCCTACTTACCCAACACAATCATTTTCAGCTTTGTTCATTTTTAGCCATCCATTCGAGTTCTTTTGCACGATGCTACCCTCCTGA
CHILtrapF-100095.0	DN166110_c0_g1_i1	ORF:ATGGAGGCGGGCATTGGAAAGATACATATGAGAACTCAACATTTAGCCGAAATATTTGAAAATTTGATGGTGAACATGGATATGCTAATTGCAGACATTGTCGACAATGCCTCACTTTCGTCTTCAATCACATCGCCACCATTGATGATACCCTCCTTGATGATCGCACCGACAATATCTTCAATACTAATGAAAATTCCTCCATCTCCTCTAGTGCCACTCGTAATGCAATCATACATTTTGACCCCCAACATTGTTGTCCGGTGA
CHILtrapF-100096.0	DN168997_c5_g1_i1	ORF:TGGATCTTATGGATGATGATCAAATGGAGGCAGATCCAATGGTCCAGATATTTTATTCTTATTTTTATTTTTTTATTTTATTCTCATAGGAGCCCAGATGGTCAAATAGAGACAAATCTAAGGATTCAAATCATTTATTCATATTCTGTTTTATTCTCATAA
CHILtrapF-100097.0	DN159044_c0_g3_i1	ORF:AGGGATGGAAGACCTGGTAGGACAAAACAAAGAGAATCGAGGGAACAACCAAGGCATCAGAACCAACGACCAACTGGAGGTCGTCAAATCCCTCAATATCCTCAACTCCAACAAATTCCAGTTAACCAAAGATTGGCGTTAACAGGACCTATTATTGAGCCGATCGACTCAGTCACCATTGATCAACCTCAACAACCTCAAAGGATAACTCCTTTGAGGGTTCTCATGAAGGAGATCGTCGTGGTAATCAAAGATAGAAAATACTTCAGGCAGCCAATGCCTATGTTAAAACCTGCTCATCAGCGTAATCCTGACAAATACTCTGTCTTTCACAAAGACCATGGTCATGACACTGAAGAGTGTCGTCAGCTGAGAAACCTGATTGAG
CHILtrapF-100097.0	DN159044_c0_g8_i1	ORF:AGGGATGGAAGACCTGGTAGGACAAAACAAAGAGAATCGAGGGAACAACCAAGGCATCAGAACCAACGACCAACTGGAGGTCGTCAAATCCCTCAATATCCTCAACTCCAACAAATTCCAGTTAACCAAAGATTGGCGTTAACAGGACCTATTATTGAGCCGATCGACTCGGTCACCATTGATCAACCTCAACAACCTCAAAGGATAACTCCTTTGAGGGTTCTCATGAAGGAGATCGTCGTGGTAATCAAAGATAGAAAATACTTCAGGCAGCCAATGCCTATGTTAAAACCTGCTCATCAGCGTAATCCTGACAAATACTCTGTCTTTCACAAAGACCATGGTCATGACACTGAAGAGTGTCGTCAGCTGAGAAACCTGATTGAG
CHILtrapF-100098.0	DN140533_c0_g1_i1	ORF:ACAACGTCTACGGCAACCTCTTCGAAGTCTCGACTAAATACGTCCCCCCTTTACGGCCGGTGGGAAGAGGTGCATATGGCATTGTCTGGTGAGCTAATAGCTTCTTTTTGGCTTGGTTTTGTGTATGGATATTTTTGA
CHILtrapF-100099.0	DN114891_c0_g1_i1	ORF:ATGGGGCCACCAGAATGCCCAACAAAGCATCTGAAAATAAGGAGGGGCCAACCTACCTCTGATCCACTCAGAGGTGGGTCAAAATATTATGAAATAAATCCAACTTTTAAGCATGGAGGAAACACACTCAAC
CHILtrapF-1001.0	DN146220_c11_g16_i1	ORF:ACCCCTTACCAACTGGGGTGGATCAAGCAGGAGAAGGAGGTAGCGATCAACAGCCAGTGTCGCCTACGCTTCGCCATCACCAAGCATTTCATCGATGAAATATTGTGTGAGATGGTGCCGATAGACATATGCGACATCATCATCGGCGCACCTTACCTGCACCTCCGCGACGCCATCATCTACCACCGCTCGCGCCGATGCCGCCTGACGAATGATGGTCAACACTATAACCTTCAGGCGTCGCCCAGGCCGAAACTGGAGATGGCGACGTCCAAACAGATGAAGCGCATTGTC
CHILtrapF-10010.0	DN113467_c0_g1_i1	ORF:ATGTCAGAATATAGTTCTTTCAGATGTTGTACCATTGATACCAATTTCAAAGTTCTAAATCTTGTAAAGGATAATGTTGCACAAATAAAAATTCACACAGATAAATATTCAGCAAAACTTGACTTTATGAGCAGTGAACGTCAAAGAACAACACACAGGGAACATATTTATGATTTTTCTATTTTATATCCTTTTCCTTTGAGGGCAATCTCATGTGACCATGATCTCATTGGTGACATAGTATGA
CHILtrapF-100100.0	DN115316_c0_g1_i1	ORF:ATGATTGTCATGATAATAGAAGAAACTCCTGGGGAAGGGGTACAGGTCATCCCACCACTTCAGAATATGTTACAAGAGTTTGAGGATGTTTTTCAACCATTCAAGGGGATTCCCCCGAGGCAGTTTAGGGATCATCAAATCAGTTTGAAGGAAGTGAATCCACAAGCGTACACCTGTATTGTTATGCACACCATCAGAAGACAAAGATCGAGATAG
CHILtrapF-100101.0	DN170343_c0_g1_i1	ORF:ATGATGGAACAAATATATGCTTTCAAAAAATTCAAGGTAGAGGTTGCGGAATTGGAGACTCAGCCCAATACGATTATGGATTCAAAAGGTTGTCCACCACAGAACAATTTAACTATTACCCGTGGCTTTTGCAATGTGCAGATTTGTAGAGGTCTTTTGTTATTAAGGAATTATTCCGACACATCTCTTATGGAGTAA
CHILtrapF-100101.1	DN170343_c0_g1_i2	ORF:ATGCAACGGTGCTACAAAGTCTGTCTAAGATCTGGACAAATGATGGAACAAATATATGCTTTCAAAAAATTCAAGGTAGAGGTTGCGGAATTGGAGACTCAGCCCAATACGATTATGGATTCAAAAGGTTGTCCACCACAGAACAATTTAACTATTACCCGTGGCTTTTGCAATGTGCAGATTTGTAGAGGTCTTTTGTTATTAAGGAATTATTCCGACACATCTCTTATGGAGTAA
CHILtrapF-100102.0	DN120212_c0_g2_i1	ORF:ATGTTTTTCCATCTAGATCTGAACATTTATTGTCTTTCTTGTTATCAGGGTTGTGTCCCTTGTACCTCCTAG
CHILtrapF-100103.0	DN256134_c0_g1_i1	ORF:ATGTATTCTTCCAGTGCCGTCCAACCCAACAACGTCGCCTCCATTCGACACGCCCACCAATCTTCTGACCAAGGCTCTCGTACGATCATAATCAACGAGGACGTTAATCGTCAGAACGAGCATCCAAGTAATGATTCAAATCCTGCTACTCTCATTCTCCGTGCTAGGCCTCTGACTGAAATTCAACGCCGCCAACCTCGAGTCCAATGGCAGGGGAACGTTGTCGATAATGAGGGACTGGGAAGGAAGAAAAGCAAAGTCTGCTGTATTTATAAGAAACCAAAGGCGTTTGACGAATCTTCGGACGAATCGGATAACTCGGATTCAGACTGCTGTCCATCCCGTCCTTCAGCCTCCAGACCATGTTCTTCGGTAGCCTCTCCTAACCAAGTCCC…
CHILtrapF-100104.0	DN152927_c0_g2_i1	ORF:ATGGTGCACCTTATAGCTAATTTAGTTCCACCCCTGCTTATAGTCCAATTTCCAATTTTGCTGCATTTATTAATCTTGGAATTAACAGTTTTCAATATTTTCTTCTTTTTTGACATGAATATAAGAAACCTGTTCAGTATTAATTATGGAGACTGTTTTGATGGGATTTTAGGTGAATATATGGTTGCTACGAAGATTAGAAATACATTTATTTAG
CHILtrapF-100105.0	DN81279_c0_g1_i1	ORF:ATGTATACTTTAAATCCATTTCACTTCGCTTCTATTTTCAAACCCTTGTTTTGTCTAATAGTGAGTTTTAAGTCTCATATATGCAGTGTATTTTGCGCTATTATGAGTCAAGCAAGTTTGTATTTACTATTCAAATATAGTATTTGGCTTGTATAA
CHILtrapF-100105.0	DN81279_c0_g1_i2	ORF:ATGTTATCCTTCTCTATAAGTTGTTATATTTTGAAGCAAAGAGAAATGTTTCATTCAGGAACATGGCATAGCTTTTGCATGCTTTTGGGGATTGGAAATATATATTTAAATGTGGCTTTTGTTATATTTGAGAAATGA
CHILtrapF-100106.0	DN171891_c7_g1_i2	ORF:ATGACACATCATCTGCTAGCAGTCGGTGCAATCAGTGCAGAAATATTTTCGGAACTTCTAGGACTGCAACAAAGCCCTCGACATCTCATTGGAGAAGCGAAGCACTCTCAACGGCTTCGTCAACATACTGCTTCCTCTCCTCCTGTGTATCCTTTGTCATTCTCGGCAATGCGGCAATGA
CHILtrapF-100106.1	DN171891_c7_g1_i3	ORF:ATGCACACGACAACGTGGCTTAGGATGACAAAAATGTACCCTCATCAGAAGATGTCGAGGAGACAGAAGTGTCAGGAAATAATCAATCACCAATTCGAACTGATTTCCAATTACAGTTTGACAGGGACAATAAAGAAGACAATAGAGATCAAGAAAGCAAAGATCCAATAA
CHILtrapF-100106.2	DN171891_c7_g1_i1	ORF:ATGCCTTCAGCATTGCCAACCGAGGAAAACAACAGCAAACTGCCCTCGGCATGTGTCGCCGAGGAAAACGATGATGGTCTACATTTGGTACCTACCGAAGAACTGGCATCTAACTCAACCTCGGCTCTTGTTGATGGAGATGAGGAACATTCCATCTTTGCACCAACAGGGCGCAATGAGGAGAAGGTGACGGCACGCTACGAAAGAGAAGAATTCTGGGAGACAGAAACCGTGACCAACCCCCGTGATGACAACTACAGGACGAATGCGAGAGCTGCCTCTCTCCTCTCTAAGAAGACCAACGGCAATGATGGTGGCCCGACAACACTACCAAACAAAGGCTCAACACCTATGACAGAAGATAAACAAATCAGAGAGAAACCAAATCCGCCTTT…
CHILtrapF-100107.0	DN164278_c0_g1_i1	ORF:ATGGTCGCCACCACTCCTACTTTCATCTCCTCAATGTCGCCCCGCGTTCATCCATTGGCATCATATCAACGAAGTCAATTATTCCTTTGCAAAGCTTCTTCTTTGAGACTGCTTTTGCACTCTGGGCTTTACTCCTCTGAGTTGAGCATTTTTCTTCCTTCTGTGTTGAAGCAAAGGTCTCAAGGACTAACTATATTAGCGAAGAAATCATCAAATGGTAATTCTCAAGGGCTAACTATATCAGCGAAGAAATCATCTAATGCTTCAAAGCAAGATGTAGCAGGGTACAAGGACACTATCAATCTTCCAAAGACCACTTTTGGCTTGCGGGCAAATTCCATTGTGAGAGAGCCAGAAATACAAAGATTTTGGGAGGACAATGATGTCTTTAAGCG…
CHILtrapF-100107.0	DN164278_c0_g1_i2	ORF:ATGGTCGCCACCACTCCTACTTTCATCTCCTCAATGTCGCCCCGCGTTCATCCATTGGCATCATATCAACGAAGTCAATTATTCCTTTGCAAAGCTTCTTCTTTGAGACTGCTTTTGCACTCTGGGCTTTACTCCTCTGAGTTGAGCATTTTTCTTCCTTCTGTGTTGAAGCAAAGGTCTCAAGGACTAACTATATTAGCGAAGAAATCATCAAATGGTAATTCTCAAGGGCTAACTATATCAGCGAAGAAATCATCTAATGCTTCAAAGCAAGATGTAGCAGGGTACAAGGACACTATCAATCTTCCAAAGACCACTTTTGGCTTGCGGGCAAATTCCATTGTGAGAGAGCCAGAAATACAAAGATTTTGGGAGGACAATGATGTCTTTAAGCG…
CHILtrapF-100107.0	DN164278_c0_g1_i3	ORF:ATGGGACATGCTCTGAACAAGATTTTGAAGGATATTATTAATCGCTACAAGCTTCTTCAAAATTTTAAAGTTCAGTTTGTTCCTGGTTGGGATTGTCATGGCCTTCCTATAGAGTTAAAAGTACTGCAGTCAATGGATCAAGCTGCTCGAGAGGATTTGACACCATTAACCTTGAGAGAAAAGGCTGCCAATTTTGCAAAAGAGACTGTCGATCTTCAAATGAAGTCCTTTAAGCGTTATGGGGTGTGGGCAGACTGGAAAAATCCATATTTAACACTGTATCCAGAATATGAAGCTGCGCAGATAGAAGTATTTGGTAAGATGGTCACTAAAGGATACATCTATAGAGGCCGGAAGCCCGTCCATTGGAGTCCCTCCTCCCGTACTGCACTTGC…
CHILtrapF-100107.0	DN164278_c0_g1_i4	ORF:ATGGGACATGCTCTGAACAAGATTTTGAAGGATATTATTAATCGCTACAAGCTTCTTCAAAATTTTAAAGTTCAGTTTGTTCCTGGTTGGGATTGTCATGGCCTTCCTATAGAGTTAAAAGTACTGCAGTCAATGGATCAAGCTGCTCGAGAGGATTTGACACCATTAACCTTGAGAGAAAAGGCTGCCAATTTTGCAAAAGAGACTGTCGATCTTCAAATGAAGTCCTTTAAGCGTTATGGGGTGTGGGCAGACTGGAAAAATCCATATTTAACACTGTATCCAGAATATGAAGCTGCGCAGATAGAAGTATTTGGTAAGATGGTCACTAAAGGATACATCTATAGAGGCCGGAAGCCCGTCCATTGGAGTCCCTCCTCCCGTACTGCACTTGC…
CHILtrapF-100107.0	DN164278_c0_g1_i5	ORF:ATGGGACATGCTCTGAACAAGATTTTGAAGGATATTATTAATCGCTACAAGCTTCTTCAAAATTTTAAAGTTCAGTTTGTTCCTGGTTGGGATTGTCATGGCCTTCCTATAGAGTTAAAAGTACTGCAGTCAATGGATCAAGCTGCTCGAGAGGATTTGACACCATTAACCTTGAGAGAAAAGGCTGCCAATTTTGCAAAAGAGACTGTCGATCTTCAAATGAAGTCCTTTAAGCGTTATGGGGTGTGGGCAGACTGGAAAAATCCATATTTAACACTGTATCCAGAATATGAAGCTGCGCAGATAGAAGTATTTGGTAAGATGGTCACTAAAGGATACATCTATAGAGGCCGGAAGCCCGTCCATTGGAGTCCCTCCTCCCGTACTGCACTTGC…
CHILtrapF-100107.0	DN164278_c0_g1_i6	ORF:ATGGTCGCCACCACTCCTACTTTCATCTCCTCAATGTCGCCCCGCGTTCATCCATTGGCATCATATCAACGAAGTCAATTATTCCTTTGCAAAGCTTCTTCTTTGAGACTGCTTTTGCACTCTGGGCTTTACTCCTCTGAGTTGAGCATTTTTCTTCCTTCTGTGTTGAAGCAAAGGTCTCAAGGACTAACTATATTAGCGAAGAAATCATCAAATGGTAATTCTCAAGGGCTAACTATATCAGCGAAGAAATCATCTAATGCTTCAAAGCAAGATGTAGCAGGGTACAAGGACACTATCAATCTTCCAAAGACCACTTTTGGCTTGCGGGCAAATTCCATTGTGAGAGAGCCAGAAATACAAAGATTTTGGGAGGACAATGATGTCTTTAAGCG…
CHILtrapF-100108.0	DN163098_c2_g1_i1	ORF:ATGTTAAGGGAAAAGCCCCTGCGACCACCTCGTTCAAGTGACATCACATGCTTTAGGTATCACGGGAAAGGACATGTAGTTGTAAATTGCCCAACTAAGGGTCTTCACATTGACGTTGATGATGATGATCAAGGATATGAATGTGATGATGGAGAAGACAATTATGTTGGAGATGATATATTGAAAGATGCTGAAGCTGATTTGGAAGATGCCAATTTAGGGGTTGTTAGGAGATTATTAGTGTCACCCCATACGAATGAAGATTGA
CHILtrapF-100109.0	DN171468_c1_g2_i1	ORF:ATGACAACACTGCTTATTGCTGCCGTTATTTTCCTTTTGCTATTCACAGAGCCCTTATTCTCCTTCTGGCTAGTTTCATCCCTGATGGCCAGATCTCTGAATTTGAGCAGCGATATGGGGGGAAAGAAGGGCACTTTCCGGTCACTGCCTGTTATGGCCGCGATCTCTGTGATGTGTTCTGTGTATTTCACCACGGTCTTCGTGTTCTTGGAGGATTGGCTTGAATTGAACTCCTTTTTGGGGTGGACGAATGCGATAATCTTTAGTTTTTTCGCGTTTATGTGCCTGTTAGCATTCGGGGAGTCGGTCCTCACCGATCCCGGCGGCGTGCCTTCGTCGTTTACGCCCGATACGGAAAACCCTCAAAAGAATGACAGTTCACTGTATTGTGATAA…
CHILtrapF-100109.0	DN171468_c1_g2_i2	ORF:ATGACAACACTGCTTATTGCTGCCGTTATTTTCCTTTTGCTATTCACAGAGCCCTTATTCTCCTTCTGGCTAGTTTCATCCCTGATGGCCAGATCTCTGAATTTGAGCAGCGATATGGGGGGAAAGAAGGGCACTTTCCGGTCACTGCCTGTTATGGCCGCGATCTCTGTGATGTGTTCTGTGTATTTCACCACGGTCTTCGTGTTCTTGGAGGATTGGCTTGAATTGAACTCCTTTTTGGGGTGGACGAATGCGATAATCTTTAGTTTTTTCGCGTTTATGTGCCTGTTAGCATTCGGGGAGTCGGTCCTCACCGATCCCGGCGGCGTGCCTTCGTCGTTTACGCCCGATACGGAAAACCCTCAAAAGAATGACAGTTCACTGTATTGTGATAA…
CHILtrapF-100109.0	DN171468_c1_g2_i3	ORF:ATGGTGATATTCTTTTGTGATGCACTCCACAAGGATCATGGGTTTAAAAGTTTCGCTTTTAAGCTCTTTTATATTTTAGGCCCAAATGTGCTGAAATGGCTTTGGCCCCGGGCACTTGGACACCTGAACGGCGGCACACAATTTCCGATTTCGACCCATTAA
CHILtrapF-100109.0	DN171468_c1_g2_i4	ORF:ATGGTGATATTCTTTTGTGATGCACTCCACAAGGATCATGGGTTTAAAAGTTTCGCTTTTAAGCTCTTTTATCAGGTTCTGAGTGGCTTGGCACTGATTACCCTGAGCATAGCATTAAGCAGTCTTTTTGCTTGGCACATCTATCTCCTATCACAGAATCTGACTACCATAGAGTACCGAGAGGCAGCGCGGGCTACATGGCTCGCAAGGAAATGTGGTCAAAATTATCGCCACCCTTTCAACCTTGGTGTGCATAGCAATCTTAAGTCGATTTTAGGCCCAAATGTGCTGAAATGGCTTTGGCCCCGGGCACTTGGACACCTGAACGGCGGCACACAATTTCCGATTTCGACCCATTAA
CHILtrapF-100109.0	DN171468_c1_g2_i5	ORF:ATGACAACACTGCTTATTGCTGCCGTTATTTTCCTTTTGCTATTCACAGAGCCCTTATTCTCCTTCTGGCTAGTTTCATCCCTGATGGCCAGATCTCTGAATTTGAGCAGCGATATGGGGGGAAAGAAGGGCACTTTCCGGTCACTGCCTGTTATGGCCGCGATCTCTGTGATGTGTTCTGTGTATTTCACCACGGTCTTCGTGTTCTTGGAGGATTGGCTTGAATTGAACTCCTTTTTGGGGTGGACGAATGCGATAATCTTTAGTTTTTTCGCGTTTATGTGCCTGTTAGCATTCGGGGAGTCGGTCCTCACCGATCCCGGCGGCGTGCCTTCGTCGTTTACGCCCGATACGGAAAACCCTCAAAAGAATGACAGTTCACTGTATTGTGATAA…
CHILtrapF-100109.0	DN171468_c1_g2_i6	ORF:GGCGGCGTGCCTTCGTCGTTTACGCCCGATACGGAAAACCCTCAAAAGAATGACAGTTCACTGTATTGTGATAAGTGCTGTGCTTACAAGCCTCCCCGTACCCATCATTGCCGGGTTTGCAAAAGGATCATCATTGTGTTTGGATTGGTAATTGCGTGGGATATGCAAATTATAAATCCTTTATTGGCTGCATCTTCTATGGTTCAATTGCGTCCATCTACTCTATGA
CHILtrapF-100109.0	DN171468_c1_g2_i7	ORF:ATGACAACACTGCTTATTGCTGCCGTTATTTTCCTTTTGCTATTCACAGAGCCCTTATTCTCCTTCTGGCTAGTTTCATCCCTGATGGCCAGATCTCTGAATTTGAGCAGCGATATGGGGGGAAAGAAGGGCACTTTCCGGTCACTGCCTGTTATGGCCGCGATCTCTGTGATGTGTTCTGTGTATTTCACCACGGTCTTCGTGTTCTTGGAGGATTGGCTTGAATTGAACTCCTTTTTGGGGTGGACGAATGCGATAATCTTTAGTTTTTTCGCGTTTATGTGCCTGTTAGCATTCGGGGAGTCGGTCCTCACCGATCCCGGCGGCGTGCCTTCGTCGTTTACGCCCGATACGGAAAACCCTCAAAAGAATGACAGTTCACTGTATTGTGATAA…
CHILtrapF-10011.0	DN83234_c0_g2_i1	ORF:GACTTTGGAGTTTCTATTCAGGCACTGGAAGGAGTCAGCAATCTGGCCACCCTCCGCGTCAGAGGTCTTGTAGAGACTAGAGAGACAATAATTTTGGTGGATAGCGGCAGCACGCACAATTTTATTAGCCCTAAGGTGGCTAAGAAAGTAGGCCAAGGGATCTCCAAGGAAGCCACATTCAAGGTAATGGTGGCTGACGGTAACCGACTGCAGTGCGAGAGTGTGATAAAAGGGGCAAAGCTGAAGATTCAAGGATTCCAATTCTCCACCAATTTATATGTTCTCCCAATTCGA
CHILtrapF-100110.0	DN167783_c1_g1_i1	ORF:ATGGAGGCCAGCGCCGGTCTGGTCGCCGGTTCGCACAACCGCAACGAGCTCGTCCTTATCCGAGGTCATGAAGAGCCGAAGCCATCGAGGGCGCTGAATGGCCGAGTCTGCGAGATTTGCGGGGACGAAGTTGGGAAGACGGTCGACGGCGATCTGTTTGTCGCCTGCAACGAGTGCGGGTTTCCGGTGTGCCGGCCGTGCTACGAGTATGAGCGCAGAGAGGGGAGCCAGCTCTGCCCTCAGTGCAAAACTAGATACAAGCGTATCAAGGGGAGCCCAAGAGTGGAGGGTGACGACGATGAAGAAGACATCGACGACTTGGAGTATGAATTTAACATCGAAGACGAGCAGAACAAGAAGCACAGTGAACAGAACCCAGCACCTCCTGCAACTAA…
CHILtrapF-100110.0	DN167783_c1_g1_i2	ORF:ATGAAAGGATTAGACGGAATCCAAGGTCCAGTTTATGTCGGAACTGGTTGTGTTTTCCGCCGCCGAGCACTTTATGGCTACAACCCACCTAAAGGCCGAAAGAGGCCGAAGATGGTGAGCTGTGATTGCTGTCCTTGTTTCAGCAGGAGGAAAAAGCAAAGGTTTTTCAAGAATGACGGTGAGCTATCAGTAGAGGGAGGAGTTGACGAGGATAAGGAGATGCTCATGTCTCAGATGAACTTCGATAAGAAATTCGGGCAGTCCGCGGCATTCGTGACATCCACTTTAATGGAGGAAGGCGGTGTCCCCCCTTCCTCAAGCCCTGCAGCTCTGCTCAAGGAGGCCATTCATGTCATCAGCTGCGGCTATGAGGACAAGACAGAATGGGGA
CHILtrapF-100110.0	DN167783_c1_g1_i3	ORF:ATGAAAGGATTAGACGGAATCCAAGGTCCAGTTTATGTCGGAACTGGTTGTGTTTTCCGCCGCCGAGCACTTTATGGCTACAACCCACCTAAAGGCCGAAAGAGGCCGAAGATGGTGAGCTGTGATTGCTGTCCTTGTTTCAGCAGGAGGAAAAAGCAAAGGTTTTTCAAGAATGACGGTGAGCTATCAGTAGAGGGAGGAGTTGACGAGGATAAGGAGATGCTCATGTCTCAGATGAACTTCGATAAGAAATTCGGGCAGTCCGCGGCATTCGTGACATCCACTTTAATGGAGGAAGGCGGTGTCCCCCCTTCCTCAAGCCCTGCAGCTCTGCTCAAGGAGGCCATTCATGTCATCAGCTGCGGCTATGAGGACAAGACAGAATGGGGA
CHILtrapF-100111.0	DN171323_c3_g1_i1	ORF:ATGTTACAATTATATGAAAAATTTGCACCGGGCCACATGTGCATGACAGTCCAACTATATATGTTGCAGGAAGATGATTCATTTAAATCCAACAAAGAGAAGGATAGTGAGGATTTCAAGTTTCAATTCCAATACTTGGAGGGAAGCCAACCTACCGTTAAGGTAATGGTGGAAAATAAACAAAAACTATTTCCATCTTGA
CHILtrapF-100112.0	DN157368_c2_g2_i1	ORF:ATGATGTTGCAGGCAATGACTTTTCATCGGATGAGGCGTCTTACTGTTCAGGATTTGACTTTGGTTAATAGTCAACGGATGCATATGGCTTTCACCAATAGCTTTGAAGTTCAAGTATCTCGAGTAAAAGTGATTGCGCCTGAAAGAAGTCCCAATACTGATGGAATTCACATTAGTTCATCTAATTATGTTGCAGTCGAGGATAGCATCATAGGAACAGGAGATGACTGCATCTCTATTGTAGGGATTTCTTCTAGCATCATGATAAGGAACATCACATGCGGTCCAGGTCATGGCATAAGTATTGGAAGCTTGGGCAAAGATAAGGCTACTGACCAAGTGCAAGATGTGCTAGTTGACGAGGCCGTTATTTCCAACACTGAAAATGGCGTTCG…
CHILtrapF-100112.0	DN157368_c2_g2_i2	ORF:GTTTTAAGGTGTTGCGTGCGACCACTCCGGAACATACCTGCGTCGAGCTGGGAGTTCGTCTCCATGGCGTCTCCGCGATCTCTTTCCTCTGCTTCGTCCGAGGCCTCCTTTTCTCTTGTTTATCTCCTACTGGGATTGCTGCTTTCCTGCTCGGAGCTGGCCGGATCTGCAGGAATCGCGCCCGTGCTTCGGCTTCCGAGCTTCAGGCGCGGAGCGAGACGGTCCAGGACAATGAGGGCGGTTTCAGTGGTTGATCACGGCGCTAAAGGAGATGGGATAGAGGATGACACTGAGGCTTTTGCGCTGGCATGGAAATTTGCATGTTCCTCTAAAGTAGGAGCAACCATTGAAATCCCAGCAGGATATGTTTATTTTCTCAGGCAAATAAACTTTGC…
CHILtrapF-100112.0	DN157368_c2_g2_i3	ORF:ATGGCAATGACTTTTCATCGGATGAGGCGTCTTACTGTTCAGGATTTGACTTTGGTTAATAGTCAACGGATGCATATGGCTTTCACCAATAGCTTTGAAGTTCAAGTATCTCGAGTAAAAGTGATTGCGCCTGAAAGAAGTCCCAATACTGATGGAATTCACATTAGTTCATCTAATTATGTTGCAGTCGAGGATAGCATCATAGGAACAGGAGATGACTGCATCTCTATTGTAGGGATTTCTTCTAGCATCATGATAAGGAACATCACATGCGGTCCAGGTCATGGCATAAGTATTGGAAGCTTGGGCAAAGATAAGGCTACTGACCAAGTGCAAGATGTGCTAGTTGACGAGGCCGTTATTTCCAACACTGAAAATGGCGTTCGAATCAAGAC…
CHILtrapF-100113.0	DN173816_c7_g13_i2	ORF:ATGGAAGAATTTAGTCAAAAAATTTCGGAAAAACAGTCCACCTACAAATTAGAGTTGCTCGAACATATTTCGGCGTCGGAGAAACAAATTGATGAAAAATTTGAGCTATTGGAGGGACTGATTTTACAATCGCAATGGGAAAAAGGAGTTTCACGCGGCGGAGAAGGATCCAACTCCCTCGACGGCGCCGCCGGCGTGAGGAAGTCATACGAGGAGGCAAGGGGCAAGCGACCCATGCAGGAGGACTGGACGCCGGACCCACACAGGGGGAAAGGAGGAATCGGCGGATCGACAGGGGCGTTCCCAACCGCCGATTCT
CHILtrapF-100114.0	DN93222_c0_g3_i1	ORF:ATGGGGAAGCATGGGCCTTGCCGTCATTGCGGGGTTACAAGTGAGCGCTTGTCCATCTTCACGATGCATTTAACTTTATTACTTTTTGGTTTATCAAGCAATGAATCCCTTGTTTTGTTCTTGCTGTTAGAAGATTTTGGCCCTGGGTTTATGGCGTTTGGAATTGTTTAG
CHILtrapF-100115.0	DN113969_c0_g1_i1	ORF:ATGGAAAACATCCCCACAAAATCCATCCTTAAACCAGCCACCACTCCTCTCACCTTCCCATCAGCACAACATTTTCTTTCCATCAAACTAACTTCTACCAATTTATTGATTTGGAGAAAAAAATTTGTTCCCTTTCTAAAAGGTCAAGGTTTATTTGGCTTTCTTGATGGAACACAACCTAAACCAACATATTCCACTGCGGTAGCTGCATGGGAACAACAAGATGCACAACTTTTAGCCTTCTCGTCGTCTCCCTCGCAAAAGAATTGGTTCATCTCTTCCTTGAAAAAGAAACAAGTTCTTTGTGCTGGACAACAATTCTTGAAACATATGGTTCGGCTTCTTCAGTCTGTTTAA
CHILtrapF-100116.0	DN18626_c0_g2_i1	ORF:CAAAAAGAAGGCCTCCATTCACACCCCTCCCCCCCACCAATTTTGCAGCAAAACCACGTCCGATGGAATATCACGCGAAACATTCGCGTGGGAAAACAATCGTTTTCCCGTTACCAAGTAAAAGCAGGCAGTGTAGTCGCTGGATTTGAAAATATCGGCTGCAGAACGACACCAAAAACAAAGAACAGATCAGGAATATTTACCGACTGCTCGACATCAATGGAAAGCGCGTCCAGTCAGCACCTCAGTTACATCTTATAA
CHILtrapF-100117.0	DN125548_c0_g1_i1	ORF:ATGCTAGATCAGCCATCAACATATTGGTTTGATCTTTTGATATTCAACCTTAAGTCACTTCTTCGTCAGGTAAAGTCACACATGGTCGTCGATGTTGAAGATTTTATCAACATAGCATTGATCATAGCACTTCTTATAACGCTCTTGTCTTTCACTAGGAAATTATTAACTTCAGATTGCACGCATCGAAGGAGTTCAATAAATGCCTTAGTCCGAGTGCAAGCTTTATTTATTGATGTTGTAGTCTTTGTTGCCTTCGATACCAATACATCCTTCGACGATGCTGACCATGACTAA
CHILtrapF-100117.0	DN125548_c0_g1_i2	ORF:ATGCTAGATCAGCCATCAACATATTGGTTTGATCTTTTGATATTCAACCTTAAGTCACTTCTTCGTCAGGTAAAGTCACACATGGTCGTCGATGTTGAAGATTTTATCAACATAGCATTGATCATAGCACTTCTTATAACGCTCTTGTCTTTCACTAGGAAATTATTAACTTCAGATTGCACGCATCGAAGGAGTTCAATAAATGCCTTAGTCCGAGTGCAAGCTTTATTTATTGATGTTGTAGTCTTTGTTGCCTTCGATACCAATACATCCTTCGACGATGCTGACCATGACTAA
CHILtrapF-100117.0	DN125548_c0_g1_i3	ORF:ATGCTAGATCAGCCATCAACATATTGGTTTGATCTTTTGATATTCAACCTTAAGTCACTTCTTCGTCAGGTAAAGTCACACATGGTCGTCGATGTTGAAGATTTTATCAACATAGCATTGATCATAGCACTTCTTATAACGCTCTTGTCTTTCACTAGGAAATTATTAACTTCAGATTGCACGCATCGAAGGAGTTCAATAAATGCCTTAGTCCGAGTGCAAGCTTTATTTATTGATGTTGTAGTCTTTGTTGCCTTCGATACCAATACATCCTTCGACGATGCTGACCATGACTAA
CHILtrapF-100117.0	DN125548_c0_g1_i4	ORF:GGGGAAGTTTGTGCAGAGTACGCTAAGACCTTTTATCTGGGAACTCTGCTCATGACACCAGAGAGGAGAAAAGCAATCTGGGCAATCTATGTGATCGAGTTCAAAACAAAGCCGACTTGCGAGTTTATGATGCAAACTTGTTCTGGTGCTATGGAACCAAAGACCATCAACGATAGTAGCGACGACTCTATGTCGAAACCGGAAGGATCATCATTGGCAAGTAGCGAGCAAACTCTAAACTAG
CHILtrapF-100117.0	DN125548_c0_g1_i5	ORF:ATGCTAGATCAGCCATCAACATATTGGTTTGATCTTTTGATATTCAACCTTAAGTCACTTCTTCGTCAGGTAAAGTCACACATGGTCGTCGATGTTGAAGATTTTATCAACATAGCATTGATCATAGCACTTCTTATAACGCTCTTGTCTTTCACTAGGAAATTATTAACTTCAGATTGCACGCATCGAAGGAGTTCAATAAATGCCTTAGTCCGAGTGCAAGCTTTATTTATTGATGTTGTAGTCTTTGTTGCCTTCGATACCAATACATCCTTCGACGATGCTGACCATGACTAA
CHILtrapF-100117.0	DN125548_c0_g1_i6	ORF:GGGGAAGTTTGTGCAGAGTACGCTAAGACCTTTTATCTGGGAACTCTGCTCATGACACCAGAGAGGAGAAAAGCAATCTGGGCAATCTATGGTACTGCATCAAAATCTCATTTTTGA
CHILtrapF-100118.0	DN173576_c0_g7_i1	ORF:ATGTGCTTCTCTTCCATTCCCCGTGAATGGCGAACTACTATTCTTCCGTCATCTTCCAAAGCTCTCTCCTGCGGAACTGGCCCGGACTATCCGCGGTGCGGAAAAATGAGCTCCGACGTCCACTCCACCGACGATCTCATCAACGAGATCATGAGGCTCCATCGCTCCTTGCTCCCCCGCCCCGCCATCGAGGAGGTCGAAGCAGCCATGGCCATAGTCCGCGACGTCGACTTAGAAGAAGGGTCGAGGACGGAGGCCATTTTGAAGATGAGCAAGGCTTCGGAGATCCCTGACGAGCTGTTCCTCCTTCTTCAGGAGATGCAGAAGAGCCTGGTGCGGTATCAGAGCAAGGGGCAGAGGCGAGAAGCCATGAAGCTGCTGGACCTCGAGAGTGT…
CHILtrapF-100118.0	DN173576_c0_g7_i2	ORF:ATGTGCTTCTCTTCCATTCCCCGTGAATGGCGAACTACTATTCTTCCGTCATCTTCCAAAGCTCTCTCCTGCGGAACTGGCCCGGACTATCCGCGGTGCGGAAAAATGAGCTCCGACGTCCACTCCACCGACGATCTCATCAACGAGATCATGAGGCTCCATCGCTCCTTGCTCCCCCGCCCCGCCATCGAGGAGGTCGAAGCAGCCATGGCCATAGTCCGCGACGTCGACTTAGAAGAAGGGTCGAGGACGGAGGCCATTTTGAAGATGAGCAAGGCTTCGGAGATCCCTGACGAGCTGTTCCTCCTTCTTCAGGAGATGCAGAAGAGCCTGGTGCGGTATCAGAGCAAGGGGCAGAGGCGAGAAGCCATGAAGCTGCTGGACCTCGAGAGTGT…
CHILtrapF-100119.0	DN130061_c2_g1_i1	ORF:TCCGCCGCATCTTGCCTCCTCCAACTCCTCTGCAACATATATGCTCTCTCTCTTCTTCACAAGCATCTCGGTGATTTCTTAGCAACCGACTGCATCGATCCTAAGCAAGCCGCTCTTGCAAATGAGCAACTTCGATCCTTATACAAGCAGAGACAAAACGACGCGCCCGAAGACAAAACAACACACATGGAATCCCTTCTAGGTGCAGATTCGACCACCATGTGTGGAATCGACTCAGTCGCATCTTGCCTCCTCCAGCGACCTACTTTTTTCTTCATTCTCCGATATCATGTCAAGAAACGAAATCGTTCATCTAGTTCTTGTCACGACCCCAAAATTTTAGAGTGCACGATCTGGTCGTGA
CHILtrapF-100119.0	DN130061_c2_g2_i1	ORF:TCCGCCGCATCTTGCCTCCTCCAACTCCTCTGCAACATATATGCTCTCTCTCTTCTTCACAAGCATCTCGGTGATTTCTTAGCAACCGACTGCATCGATCCTAAGCAAGCCGCTCTTGCAAATGAGCAACTTCGATCCTTATACAAGCAGAGACAAAACGACGCGCCCGAAGACAAAACAACACACATGGAATCCCTTCTAGGTGCAGATTCGACCACCATGTGTGGAATCGACTCCGCCGCATCTTGCCTCCTCCAGCGACCTACTTTTTTCTTCATTCTCCGATATCATGTCAAGAAACGAAATCGTTCATCGAGTTCTTGCTGGACATGA
CHILtrapF-100119.0	DN130061_c2_g3_i1	ORF:TCCGCCGCATCTTGCCTCCTCCAACTCCTCTGCAACATATATGCTCTCTCTCTTCTTCACAAGCATCTCGGTGATTTCTTAGCAACCGACTGCATCGATCCTAAGCAAGCCGCTCTTGCAAATGAGCAACTTCGATCCTTATACAAGCAGAGACAAAACGACGCGCCCGAAGACAAAACAACACACATGGAATCCCTTCTAGGTGCAGATTCGACCACCATGTGTGGAATCGACTCCGCCGCATCTTGCCTCCTCCAGCGACCTACTTTTTTCTTCATTCTCCGATATCATGTCAAGAAACGAAATCGTTCATCTAGTTCTTGTCACGACCCCAAAATTTTAGAGTGCACGATCTGGTCGTGA
CHILtrapF-10012.0	DN152479_c1_g3_i1	ORF:ATGTCTGAAAGACCTCAAATACCTAACGTATACATAAAAAAATATATATACGTCAAGGGTGAACCACAAGCTCAAAACAACAATTATATGTATAAGATGAAAATCTACAACTTTTATTCAGGTTAG
CHILtrapF-10012.1	DN152479_c1_g3_i2	ORF:ATGTTATCAGTTAGGTTTTCAAATATTCAAAATTATGACATTCCCAAAATTCTTAATGTAAGATCTGAGTGCAGATGCGATGTTAAACAATCATCACCTCCTTCTTATAATGACAGTTCCATTATAACG
CHILtrapF-100120.0	DN171968_c20_g2_i1	ORF:ATGCCGAAGGCTGGAGGCACCAGCGGGTACTGGCGCTGCCGCCCCATCAGTACTACTAATGAGGCTTCTTCCTTAGCCGTCGGCTTGTCCGACGGCTGCACATATCTATGCCTTCGGCACTGCCAATGGTTGATCCTCCTGGATCAAATATACCATTTGATAATATCTTGTTAG
CHILtrapF-100120.0	DN171968_c20_g2_i2	ORF:ATGCCGAAGGCTGGAGGCACCAGCGGGTACTGGCGCTGCCGCCCCATCAGTACTACTAATGAGGCTTCTTCCTTAGCCGTCGGCTTGTCCGACGGCTGCACATATCTATGCCTTCGGCACTGCCAATGGTTGATCCTCCTGGATCAAATATACCATTTGATAATATCTTGTTAG
CHILtrapF-100121.0	DN167209_c7_g10_i1	ORF:ATGTGCAGGACAACATATTTTTCCCATTACCCAATCAAAATAAAAAGAAATGCAATTTTGAGCAACAAAGTCCACAAAACAATTAATCGAGAGCCACAGAAGGTTTATCTGAATCCATTGGAAATGAGCAAGAAAAGCACAGATCTCCCAGGTGGTGTTATTCCACGGAGCGCCGGAGAGACCCGCACGAACTCAGATTTTGAAGAAGCTCCGCTGTGA
CHILtrapF-100121.0	DN167209_c7_g11_i1	ORF:ATGTGCAGGACAACATATTTTTCCCATTACCCAATCAAAATAAAAAGAAATGCAATTTTGAGCAACAAAGTCCACAAAACAATTAATCGAGAGCCACAGAAGGTTTATCTGAATCCATTGGAAATGAGCAAGAAAAGCACAGATCTCCCAGGTGGTGTTATTCCACGGAGCGCCGGAGAGACCCGCACGAACTCAGATTTTGAAGAAGCTCCGCTGTGA
CHILtrapF-100121.0	DN167209_c7_g13_i1	ORF:ATGTGCAGGACAACATATTTTTCCCATTACCCAATCAAAATAAAAAGAAATGCAATTTTGAGCAACAAAGTCCACAAAACAATTAATCGAGAGCCACAGAAGGTTTATCTGAATCCATTGGAAATGAGCAAGAAAAGCACAGATCTCCCAGGTGGTGTTATTCCACGGAGCGCCGGAGAGACCCGCACGAACTCAGATTTTGAAGAAGCTCCGCTGTGA
CHILtrapF-100121.0	DN167209_c7_g15_i1	ORF:ATGTGCAGGACAACATATTTTTCCCATTACCCAATCAAAATAAAAAGAAATGCAATTTTGAGCAACAAAGTCCACAAAACAATTAATCGAGAGCCACAGAAGGTTTATCTGAATCCATTGGAAATGAGCAAGAAAAGCACAGATCTCCCAGGTGGTGTTATTCCACGGAGCGCCGGAGAGACCCGCACGAACTCAGATTTTGAAGAAGCTCCGCTGTGA
CHILtrapF-100121.0	DN167209_c7_g16_i1	ORF:ATGCGGAACAAATTTCGGCACACCGCCCTAGCGGTCCGCCTCAGCGCACATCGCTTGGAATCTGTAGTCCGCAGAACTTTGCTCCAGCAATCCGCCCCAGCGAACATTGCTCTGAATCTGGTATTTGCAGTACGCAAAGCTTCGCTCCAGCAGAGAAACTGCTGCTCCAGCAAAGAACAAAAAATAAGTAGCAAAACAGATTTTTTTATCCTTATGTTTCGGTCTTGA
CHILtrapF-100121.0	DN167209_c7_g16_i2	ORF:ATGCGGAACAAATTTCGGCACACCGCCCTAGCGGTCCGCCTCAGCGCACATCGCTTGGAATCTGTAGTCCGCAGAACTTTGCTCCAGCAATCCGCCCCAGCGAACATTGCTCTGAATCTGGTATTTGCAGTACGCAAAGCTTCGCTCCAGCAGAGAAACTGCTGCTCCAGCAAAGAACAAAAAATAAGTAGCAAAACAGATTTTTTTATCCTTATGTTTCGGTCTTGA
CHILtrapF-100121.0	DN167209_c7_g18_i1	ORF:ATGTGCAGGACAACATATTTTTCCCATTACCCAATCAAAATAAAAAGAAATGCAATTTTGAGCAACAAAGTCCACAAAACAATTAATCGAGAGCCACAGAAGGTTTATCTGAATCCATTGGAAATGAGCAAGAAAAGCACAGATCTCCCAGGTGGTGTTATTCCACGGAGCGCCGGAGAGACCCGCACGAACTCAGATTTTGAAGAAGCTCCGCTGTGA
CHILtrapF-100121.0	DN167209_c7_g3_i1	ORF:CCTGAAACTGCTGAACATATATTTTTTAACTGCAGATTTTCTATGGAGGCTATCCAACAACTTTGCAACATTCTTAAAGCTCCCCTTCCACTATGTCTTGATGATCTGCTGCTTCTAATCAAAAAACCATGCCACAAATTCCGTCAAAATGCTGTAGCATGGGCTTCATTGCTGTACAATTTATGGAATGCGCGAAACTCGCAAAAAGCTGGAAGATGTAGCCAATCTCCTGCTGTTATTGCTTTAAGAGCCTATGATTACATTGATTTATGCAACCGTGAGAACTGGGAGACCCCCTACCGTACTGGTATTTGTAACCCAAACAGATGCTGGTCTCCCCCACCCCCCGGTTGGATAAAACTCAACTTTGATGGCGCACTCTCTACACCAAATGG…
CHILtrapF-100121.0	DN167209_c7_g3_i2	ORF:CCTGAAACTGCTGAACATATATTTTTTAACTGCAGATTTTCTATGGAGGCTATCCAACAACTTTGCAACATTCTTAAAGCTCCCCTTCCACTATGTCTTGATGATCTGCTGCTTCTAATCAAAAAACCATGCCACAAATTCCGTCAAAATGCTGTAGCATGGGCTTCATTGCTGTACAATTTATGGAATGCGCGAAACTCGCAAAAAGCTGGAAGATGTAGCCAATCTCCTGCTGTTATTGCTTTAAGAGCCTATGATTACATTGATTTATGCAACCGTGAGAACTGGGAGACCCCCTACCGTACTGGTATTTGTAACCCAAACAGATGCTGGTCTCCCCCACCCCCCGGTTGGATAAAACTCAACTTTGATGGCGCACTCTCTACACCAAATGG…
CHILtrapF-100121.0	DN167209_c7_g3_i3	ORF:CCTGAAACTGCTGAACATATATTTTTTAACTGCAGATTTTCTATGGAGGCTATCCAACAACTTTGCAACATTCTTAAAGCTCCCCTTCCACTATGTCTTGATGATCTGCTGCTTCTAATCAAAAAACCATGCCACAAATTCCGTCAAAATGCTGTAGCATGGGCTTCATTGCTGTACAATTTATGGAATGCGCGAAACTCGCAAAAAGCTGGAAGATGTAGCCAATCTCCTGCTGTTATTGCTTTAAGAGCCTATGATTACATTGATTTATGCAACCGTGAGAACTGGGAGACCCCCTACCGTACTGGTATTTGTAACCCAAACAGATGCTGGTCTCCCCCACCCCCCGGTTGGATAAAACTCAACTTTGATGGCGCACTCTCTACACCAAATGG…
CHILtrapF-100122.0	DN113229_c0_g1_i1	ORF:ATGCCTTTGGCATGCATATCATTCCAACACAAACTATTGTTCATTCTTTTTTATTATCTTTTAGTGAAAATTTTGTTTTATTCTTTAGTAGCTCTTCAATTTCCCTATATGCCCACCTACATGTTTGGTGTGAATCTCTCTCAGTTGCTTGCATTTCCCAAAATTGCTTGCCATGTACTCTTCTTTTATTGTAGAGATGCCCATCCATTCGCCATGTACTCATCTTTTATTGTAGAGATGCCCATCCATTCGCCATGTACTCATCTTTTATTGTAG
CHILtrapF-100123.0	DN37619_c0_g1_i1	ORF:ATGACAAATTGTGTAATATCCCTGAATTTATTTATTTATTTATATTTGATATTATATATTAATTATTACTTATTTTCTTTACTTTTTATTTCTAATAAATAG
CHILtrapF-100124.0	DN161368_c0_g1_i1	ORF:ATGGATTTGGGGAAGGGCAAGTGTGCTCCGGTAGCAACCGAATCCGAGGAGAAGAAGGAGGTGCTTCCGTCGAAATTGAAGGGGTCAGGCAGCCTAAGTGCGAAGAACATGTTCTTGAGAGCCGATAGAATTGACCTGAAGAGCTTGGACATTCAACTGGAGAAGCAGCTGAAGAAGGCTTGGAGTAAGAAGGTCCCTCGGAAACCTAAGGAAGAATGGGAAATTGATTTACCCAAGCTTGAGATTAAGTACCAGGTGGCTCGAGGGACTTACGGTACTGTTTACAAAGGCCTTTACGATGGCCAGGATGTAGCAGTGAAGCTGATGGACTGGGGCGAGGACGGATACGCCACAGAAGCTGAAACTCTTACTTTTCGGACATCCTTTGAGAAGGA…
CHILtrapF-100124.0	DN161368_c0_g1_i2	ORF:ATGGATTTGGGGAAGGGCAAGTGTGCTCCGGTAGCAACCGAATCCGAGGAGAAGGAGGTGCTTCCGTCGAAATTGAAGGGGTCAGGCAGCCTAAGTGCGAAGAACATGTTCTTGAGAGCCGATAGAATTGACCTGAAGAGCTTGGACATTCAACTGGAGAAGCAGCTGAAGAAGGCTTGGAGTAAGAAGGTCCCTCGGAAACCTAAGGAAGAATGGGAAATTGATTTACCCAAGCTTGAGATTAAGTACCAGGTGGCTCGAGGGACTTACGGTACTGTTTACAAAGGCCTTTACGATGGCCAGGATGTAGCAGTGAAGCTGATGGACTGGGGCGAGGACGGATACGCCACAGAAGCTGAAACTCTTACTTTTCGGACATCCTTTGAGAAGGAGGT…
CHILtrapF-100125.0	DN170207_c4_g1_i1	ORF:ATGCCCTGCCACACTAGATTTCTGATACCCACCCTCCCTGCCTCTTCAAATATCTTCTGTTTCTTCAACCTCCATCACCTTAACCACTATAAAAACATCCAGGCTTTCCTTTTCCACCAGCTAACTACCTCTTGTTTTTTAAGTTTTACCTCCCAGTCAATTTTCTGCATCAACTACAAGAGACTCTTCAACTACAACTTATTTTTAAATATTTCATAA
CHILtrapF-100126.0	DN141854_c1_g1_i1	ORF:ATGTCACTGATTCAATTTAGCATTTTTCCTTTCCAATTGTGGAGTGTTCATTTAAGGAAACTTGGGATTATGTTCTTTGTCAATGAACAACTGGTTAGATTGCAGTTTTACTTATACCATCATGACTCTCTTAATGTTATTTTTAGATCCCACTATGGTAACACGATGATATTGAGCAGTTACTCCACAAAGGCTTCTATGGCATCTAAGGGCATTTTTTAG
CHILtrapF-100127.0	DN158997_c0_g2_i1	ORF:CGTCTGCATAATTCAATTTCTTCAGTGCCGATCATGGCGTCGGTTGAAATTCCTGCAATAATACCGATTCTGGTTGGCTTTCTCCTAAGCTACTTCGCTTTGGGTGCCGCCACTAATTCTGCGGCTTCTGGATCTGTCGTGGTTAGCGGAAATGTGTTCTGTGATGCATGTTTAGAGGGCAGGCCCTCTCAAAATGGCTACGTCATATCTGGTGCTTCGGTAGCTCTAGAGTGCAGCCTCAATCGGAAAACTATGACCGTATCCATCACAGCGGAAACAGATGAAAATGGACAATTCAAGGTGAAGCTTCCTTCCGATATTTTTCACTCTGCCGATCCATTGAACAAGTGTTGGGTGAAGCCGCTCAGAAGCCCTTACGACTTCTGCAGGATTCC…
CHILtrapF-100128.0	DN67422_c0_g1_i1	ORF:ATGCTTTCAATTTACATTTTGTTCATGCACTTTTCTTTAGGTACTATAACAAATAACAATGATGTAATATGTGAAAGCACAAGATATTAA
CHILtrapF-100129.0	DN232869_c0_g1_i1	ORF:GGAACACTCATCTCCGACATAAATGATGGTACATGTTGTCGTAGTTCAAAGAGCTATTCTGGTAGGAATTCTATCATGTCGGTTATGAAAGCGATCGGTGGAAGATCTGGTATGCCATTCGGAAGAAAGCAGGGCAGACATTGCAGGAGTTCACCACCCCCTTCCACTAATAGACGTTGGTTTTTGATGTACGATTGA
CHILtrapF-10013.0	DN26425_c0_g1_i1	ORF:CAGGAGAATTGTAAGCAAACTGAACTTGAGAAAAAGAAAGCTCTAAAGGAGGCTGCTCCAAGTTCTACGCATAGAAGTGTTAGTAATTCCCACCACCCTAAAACCATACAAGCTATATGCTATATTAGTCAATGCAAGGGAGAACTAGAAAATAAAAAAAGAAGAGGGAAAGCCATCTATTGA
CHILtrapF-100130.0	DN150802_c2_g22_i1	ORF:TTTACTCTTTGGGATTTGAGACACATTTCAGGTCTTCCACTTTCTGGGTTGCCTTATGACGAGTACATTCCCGAGGATGTTGAGTTGTTCGGGATAGGGGAGTCTAGCTCCCATAGCGTGTTAGGTAGCCACTTCCACCCTTCTTCTATTCATTTTCTTTTTAGCACATACCATTCTCTTGGTGTGGGCCAGCCTCGAAGTAGAGTTACCTACCGTCGATGGATAGATCACTTTTCTTTTGTCGAGAGACCTCGGAGGTTTTAG
CHILtrapF-100131.0	DN166862_c5_g1_i1	ORF:ATGTTCACCAATGAACAACGACAGGTGGAACGAATGGGGAAGTATGGTACTCCGAGGCATCAGTATCTTCAGGAGCTTGTTACTCAGTTCCAGAATACAACAGATGAAGAGTCCAAAGAGAGAATTGTTGCCCATTTGGCTAACTTTGCATATGATCCTTACAACTATACATTTCTTCGACAGCTTAATGTTTTGGAGCTATTTCTGGATTGCATTACAGAGGAGAATGAAAAGCTCATTGAGTTTGGTGTGGGTGGTATATGCAACTCATGCATTGATCCTGCAAATGCTGCCATCATAATTCAGTGTGGCGGTGTCCCTTCAGTTATACAGTGTTTATCCAGCCCAGTAAGAAACACGGTTAATTATGCTCTTGGAGCATTGTATTACCTCTG…
CHILtrapF-100131.0	DN166862_c5_g1_i2	ORF:ATGCTTATAATCAACTGTGTGATAAGTGGATTTCTGCACTGCCTTTCTTTTGTCGCAGAGTCCAAAGAGAGGATTGTTGCCCATTTGGCTAACTTTGCATATGATCCTTACAACTATACATTTCTTCGACAGCTTAATGTTTTGGAGCTATTTCTGGATTGCATTACAGAGGAGAATGAAAAGCTCATTGAGTTTGGTGTGGGTGGTATATGCAACTCATGCATTGATCCTGCAAATGCTGCCATCATAATTCAGTGTGGCGGTGTCCCTTCAGTTATACAGTGTTTATCCAGCCCAGTAAGAAACACGGTTAATTATGCTCTTGGAGCATTGTATTACCTCTGTAATTCACAAACCAAAGAAGAGATACTGAGACCGGATATAGTGGAAGCGAT…
CHILtrapF-100131.0	DN166862_c5_g1_i3	ORF:ATGCTTATAATCAACTGTGTGATAAGTGGATTTCTGCACTGCCTTTCTTTTGTCGCAGAGTCCAAAGAGAGGATTGTTGCCCATTTGGCTAACTTTGCATATGATCCTTACAACTATACATTTCTTCGACAGCTTAATGTTTTGGAGCTATTTCTGGATTGCATTACAGAGGAGAATGAAAAGCTCATTGAGTTTGGTGTGGGTGGTATATGCAACTCATGCATTGATCCTGCAAATGCTGCCATCATAATTCAGTGTGGCGGTGTCCCTTCAGTTATACAGTGTTTATCCAGCCCAGTAAGAAACACGGTTAATTATGCTCTTGGAGCATTGTATTACCTCTGTAATTCACAAACCAAAGAAGAGATACTGAGACCGGATATAGTGGAAGCGAT…
CHILtrapF-100131.0	DN166862_c5_g1_i4	ORF:ATGTTGATCTTTGTCAAAGTATTGCTCTATAGTTGGCAAATGAGTCCAAAGAGAGAATTGTTGCCCATTTGGCTAACTTTGCATATGATCCTTACAACTATACATTTCTTCGACAGCTTAATGTTTTGGAGCTATTTCTGGATTGCATTACAGAGGAGAATGAAAAGCTCATTGAGTTTGGTGTGGGTGGTATATGCAACTCATGCATTGATCCTGCAAATGCTGCCATCATAA
CHILtrapF-100131.0	DN166862_c5_g1_i5	ORF:ATGCAAACAAGTCCAAAGAGAGGATTGTTGCCCATTTGGCTAACTTTGCATATGATCCTTACAACTATACATTTCTTCGACAGCTTAATGTTTTGGAGCTATTTCTGGATTGCATTACAGAGGAGAATGAAAAGCTCATTGAGTTTGGTGTGGGTGGTATATGCAACTCATGCATTGATCCTGCAAATGCTGCCATCATAA
CHILtrapF-100131.0	DN166862_c5_g1_i6	ORF:ATGTTCACCAATGAACAACGACAGGTGGAACGAATGGGGAAGTATGGTACTCCGAGGCATCAGTATCTTCAGGAGCTTGTTACTCAGTTCCAGAATACAACAGATGAAGAGTCCAAAGAGAGAATTGTTGCCCATTTGGCTAACTTTGCATATGATCCTTACAACTATACATTTCTTCGACAGCTTAATGTTTTGGAGCTATTTCTGGATTGCATTACAGAGGAGAATGAAAAGCTCATTGAGTTTGGTGTGGGTGGTATATGCAACTCATGCATTGATCCTGCAAATGCTGCCATCATAATTCAGTGTGGCGGTGTCCCTTCAGTTATACAGTGTTTATCCAGCCCAGTAAGAAACACGGTTAATTATGCTCTTGGAGCATTGTATTACCTCTG…
CHILtrapF-100132.0	DN164130_c0_g6_i1	ORF:ATGTTTACCAATCCAGATCCATATAGTACTCTAGTGCCCAACATTGCCCATTTGTACTCCGCAGATAGAGCCAAGTATGATCGAATAGCTGCAGAGTTCACCAAGCGATTCGCCCGGTAG
CHILtrapF-100132.0	DN164130_c0_g6_i2	ORF:GATTGCTCCGCCGGGCCCAAAGGCGACAATCTTTACCATTGGGTCTCCACAATCATTGGGCCTCCGGGATCACCATATGAAGGTGGAACATTCTTCGTTGACATTATATTTCCATTTGATTATCCATTCAAACCTCCCAAGGTAGTTTTTAAAACTCGAATATACCACATTAATGTCGATCCAGCTGGCAATGTGGGCTTGGATATATTGAAGGACAATTGGAGCCCTACTTTGACAATTTCCAAAGTGCTTTTAGCCATTAAATCAATGTTTACCAATCCAGATCCATATAGTACTCTAGTGCCCAACATTGCCCATTTGTACTCCGCAGATAGAGCCAAGTATGATCGAATAGCTGCAGAGTTCACCAAGCGATTCGCCCGGTAG
CHILtrapF-100133.0	DN150947_c0_g1_i1	ORF:ATGCTTGACAGATATGCTACTTTATATGTGTCCAAGATGCCATCCTATCTTAAATTTGTACGAGTAGCTATTCCATACAGCTTTCTGAAACCCACTAAATTCTTTGTTCTCCCAATTTTTCTTTATCGTTTATTTAATTCTTCTTGCAGCTTGCAGGTTCTCTGTAGTTGTTCAACTGGCTTATATTTTTTGTTGTTTTTCATAGTTGGAGTTACCCTTCTCCGATAG
CHILtrapF-100133.1	DN150947_c0_g2_i2	ORF:ATGACAAAATTTGGAACACTTGGACGCAGTGGTTTTCAGAAGAAAACATATAAGAGTATGAGACTCATAATAAGCATTATAGTTGGAGGTATACTTGGATTCTTTATTGGAATATCATTCCCTGCAGCGAGCATAACTAAGTTTTCTTTTAGTCTTATTTCCTACATTGAAGACAACAATACAGTGATTGCAACTCATGCATTACTAGACCATGCCCAGACATCTGCAACCGGAAGCAATTTAGTATCGCATCCGAATGGCACTACAAAGATTTATGTTGCTTCAAACCCTAAAGGAACAGAAAGACTACCGCCTGGGATTCTCACGCCTAAATCAGATTTTTATCTTCGTCGTATGTGGGGCAACCCAAATGAGGACCTATCCTTACAACAGAA…
CHILtrapF-100133.1	DN150947_c0_g2_i6	ORF:ATGACAAAATTTGGAACACTTGGACGCAGTGGTTTTCAGAAGAAAACATATAAGAGTATGAGACTCATAATAAGCATTATAGTTGGAGGTATACTTGGATTCTTTATTGGAATATCATTCCCTGCAGCGAGCATAACTAAGTTTTCTTTTAGTCTTATTTCCTACATTGAAGACAACAATACAGTGATTGCAACTCATGCATTACTAGACCATGCCCAGACATCTGCAACCGGAAGCAATTTAGTATCGCATCCGAATGGCACTACAAAGATTTATGTTGCTTCAAACCCTAAAGGAACAGAAAGACTACCGCCTGGGATTCTCACGCCTAAATCAGATTTTTATCTTCGTCGTATGTGGGGCAACCCAAATGAGTTCTCTGAAAATTTTACCAT…
CHILtrapF-100133.1	DN150947_c0_g2_i8	ORF:ATGACAAAATTTGGAACACTTGGACGCAGTGGTTTTCAGAAGAAAACATATAAGAGTATGAGACTCATAATAAGCATTATAGTTGGAGGTATACTTGGATTCTTTATTGGAATATCATTCCCTGCAGCGAGCATAACTAAGTTTTCTTTTAGTCTTATTTCCTACATTGAAGACAACAATACAGTGATTGCAACTCATGCATTACTAGACCATGCCCAGACATCTGCAACCGGAAGCAATTTAGTATCGCATCCGAATGGCACTACAAAGATTTATGTTGCTTCAAACCCTAAAGGAACAGAAAGACTACCGCCTGGGATTCTCACGCCTAAATCAGATTTTTATCTTCGTCGTATGTGGGGCAACCCAAATGAGGACCTATCCTTACAACAGAA…
CHILtrapF-100133.2	DN150947_c0_g2_i1	ORF:ATGACAAAATTTGGAACACTTGGACGCAGGTTTATATGTTTTGAGGCTTCTAGTGGTTTTCAGAAGAAAACATATAAGAGTATGAGACTCATAATAAGCATTATAGTTGGAGGTATACTTGGATTCTTTATTGGAATATCATTCCCTGCAGCGAGCATAACTAAGTTTTCTTTTAGTCTTATTTCCTACATTGAAGACAACAATACAGTGATTGCAACTCATGCATTACTAGACCATGCCCAGACATCTGCAACCGGAAGCAATTTAGTATCGCATCCGAATGGCACTACAAAGATTTATGTTGCTTCAAACCCTAAAGGAACAGAAAGACTACCGCCTGGGATTCTCACGCCTAAATCAGATTTTTATCTTCGTCGTATGTGGGGCAACCCAAA…
CHILtrapF-100133.2	DN150947_c0_g2_i3	ORF:ATGGCAAGAAAGCATGGTTTAGAAATTTCACAACCAGGTTTGGATCCAAGCAGAGGGTTGACATGGAAAATGACAGGAAGAAGAACTGACCAAGAAGTTCATAAGGAAACGGAGGAGAGGCCCGGCTGGTGCACCGATCCGCATCTTCCTCCATGCGCAGCATTTGTCGAGATTATGGCACCTGTCTTCTCTCGAAATGCTTGGAGGTGTGTTTGGTATATGATTCAGAACGATTTGGTTCATGGATGGGGTCTTGATTTAGCATTGAGAAAATGTGTAGAGCCTGCCCATGACAAAATCGGAGTTGTCGATACTCAGTGGATCGTGCATCAAGCTCTTCCTTCACTTGGGAATCAAGGGAAAGCAGAAAATGGCAGAGCTTCATGGGTTGGGGT…
CHILtrapF-100133.2	DN150947_c0_g2_i4	ORF:ATGGCAAGAAAGCATGGTTTAGAAATTTCACAACCAGGTTTGGATCCAAGCAGAGGGTTGACATGGAAAATGACAGGAAGAAGAACTGACCAAGAAGTTCATAAGGAAACGGAGGAGAGGCCCGGCTGGTGCACCGATCCGCATCTTCCTCCATGCGCAGCATTTGTCGAGATTATGGCACCTGTCTTCTCTCGAAATGCTTGGAGGTGTGTTTGGTATATGATTCAGAACGATTTGGTTCATGGATGGGGTCTTGATTTAGCATTGAGAAAATGTGTAGAGCCTGCCCATGACAAAATCGGAGTTGTCGATACTCAGTGGATCGTGCATCAAGCTCTTCCTTCACTTGGGAATCAAGGGAAAGCAGAAAATGGCAGAGCTTCATGGGTTGGGGT…
CHILtrapF-100133.2	DN150947_c0_g2_i5	ORF:ATGGCAAGAAAGCATGGTTTAGAAATTTCACAACCAGGTTTGGATCCAAGCAGAGGGTTGACATGGAAAATGACAGGAAGAAGAACTGACCAAGAAGTTCATAAGGAAACGGAGGAGAGGCCCGGCTGGTGCACCGATCCGCATCTTCCTCCATGCGCAGCATTTGTCGAGATTATGGCACCTGTCTTCTCTCGAAATGCTTGGAGGTGTGTTTGGTATATGATTCAGAACGATTTGGTTCATGGATGGGGTCTTGATTTAGCATTGAGAAAATGTGTAGAGCCTGCCCATGACAAAATCGGAGTTGTCGATACTCAGTGGATCGTGCATCAAGCTCTTCCTTCACTTGGGAATCAAGGGAAAGCAGAAAATGGCAGAGCTTCATGGGTTGGGGT…
CHILtrapF-100133.2	DN150947_c0_g2_i7	ORF:ATGACAAAATTTGGAACACTTGGACGCAGGTTTATATGTTTTGAGGCTTCTAGTGGTTTTCAGAAGAAAACATATAAGAGTATGAGACTCATAATAAGCATTATAGTTGGAGGTATACTTGGATTCTTTATTGGAATATCATTCCCTGCAGCGAGCATAACTAAGTTTTCTTTTAGTCTTATTTCCTACATTGAAGACAACAATACAGTGATTGCAACTCATGCATTACTAGACCATGCCCAGACATCTGCAACCGGAAGCAATTTAGTATCGCATCCGAATGGCACTACAAAGATTTATGTTGCTTCAAACCCTAAAGGAACAGAAAGACTACCGCCTGGGATTCTCACGCCTAAATCAGATTTTTATCTTCGTCGTATGTGGGGCAACCCAAA…
CHILtrapF-100133.2	DN150947_c0_g2_i9	ORF:ATGGCAAGAAAGCATGGTTTAGAAATTTCACAACCAGGTTTGGATCCAAGCAGAGGGTTGACATGGAAAATGACAGGAAGAAGAACTGACCAAGAAGTTCATAAGGAAACGGAGGAGAGGCCCGGCTGGTGCACCGATCCGCATCTTCCTCCATGCGCAGCATTTGTCGAGATTATGGCACCTGTCTTCTCTCGAAATGCTTGGAGGTGTGTTTGGTATATGATTCAGAACGATTTGGTTCATGGATGGGGTCTTGATTTAGCATTGAGAAAATGTGTAGAGCCTGCCCATGACAAAATCGGAGTTGTCGATACTCAGTGGATCGTGCATCAAGCTCTTCCTTCACTTGGGAATCAAGGGAAAGCAGAAAATGGCAGAGCTTCATGGGTTGGGGT…
CHILtrapF-100134.0	DN171347_c3_g4_i1	ORF:GATGGTTTGCTTCATAATGGTTTACAAGGATTTTTACCTCTTGAGAATGTCACAGTATTGGAGCTGGGATGGTCAGTAATAAGCGAGCACTTTGGCCAATGGGTTTTTGGAATGGTTGATAGGTGTCCCAATCTTAACAAGTTAATTATTCATGGTATTCTTTCTGAGGCCAAGACTCGGGAAGAACGAAAAATGCTTGCAAGTTTCACCTCATCTGTAGTTAGAGTCATGAGGAAATACATACATGTTGATGTGCACTTTGAATATGAGTGA
CHILtrapF-100134.0	DN171347_c3_g4_i3	ORF:CAAGGATTTTTACCTCTTGAGAATGTCACAGTATTGGAGCTGGGATGGTCAGTAATAAGCGAGCACTTTGGCCAATGGGTTTTTGGAATGGTTGATAGGTGTCCCAATCTTAACAAGTTAATTATTCATGGTATTCTTTCTGAGGCCAAGACTCGGGAAGAACGAAAAATGCTTGCAAGTTTCACCTCATCTGTAGTTAGAGTCATGAGGAAATACATACATGTTGATGTGCACTTTGAATATGAGTGA
CHILtrapF-100134.1	DN171347_c3_g4_i2	ORF:TCCTGCCAAAGTACAAATCATTACATCAGCTGTAACAGATTCATGACACACTCAAGGTACTACATTGCCATATTTTCTCCAAAATGGGAGGCTTGGAGGCTTCTTTCGGTTGCTGTCACTGCATTGCCCTCTTCGTTCTATAGATTGAGAGGTTCGAACCATTGTCATAACTTCATAGCATCTGTTATGCCTCATCTTCGTTGCACTCCATCGCCGTACTTTTTTTCTTCCGGGTTCTTTTCAACGATTCTGAACACAGCATGTTTACTATCATGGAGAGAAAATAATAGGCTTTGA
CHILtrapF-100134.1	DN171347_c3_g4_i4	ORF:ATGGAGAACCTTCCTGTGGAAGTTGTTGGTAACATTCTATCCCATCTAGGATGTGCTAGAGAAATTATAGTTGCCTCTTCTACTTGCCGTAAATGGAAAGAAGCCTTCAGGAAACACCTCCATACCCTTTCTTTTTCCTCTAATGATTGGCCTGCTTACCGCGACCTCCCCTCTAGGAGGCTTGAAATAATCATAACACAGACTATATTCCAAACAGTCGGTCTTCAGTGCCTCTCAATCCATATGGATAATGTTCGTGAATTCTCTGCTGCACCTGTGATAGCTTGGCTCATGTATACAAGGGAAACTTTAAGATGTCTATCTTACAATGTTCGTACAGTGCCTAATATTAACCTTGTGGAGAAATGTGGTCGGCAGAAGCTTGAGGTTTTAGA…
CHILtrapF-100135.0	DN169455_c0_g1_i1	ORF:ATGGTGTATCTAATCCTTATCATTAGCCAGTTGGCTGGGGAGCATGGAGGACATTTGCGACTAGTGCTTGATATCTTTTGGCATCATATCGTGCACATCAACTAG
CHILtrapF-100135.0	DN169455_c0_g1_i2	ORF:ATGGTGTATCTAATCCTTATCATTAGCCAGTTGGCTGGGGAGCATGGAGGACATTTGCGACTAGTGCTTGATATCTTTTGGCATCATATCGTGCACATCAACTAG
CHILtrapF-100136.0	DN166020_c1_g1_i1	ORF:ATGGGCCTAAGCAACAACATCATCGCGGTCCTCAATTTCATCGCGCTCCTCTGCTCGATCCCCATCGTCGTCTTCGGGATCTGGCTCGCCTCCAAGCCTGACAGCGAATGCGTCCGCCTCGTCCGATGGCCGGTGATCATTCTCGGCGCCCTCATCCTCCTCGTCTCGCTCGCCGGCTTCGTCGGCGCTTACTGGAACCACCAGTGCCTCCTCGCGTCCTACCTCTTCTTCATGGCCACCCTCATCGTCCTCCTCCTCGCCCTCCTCGTCTTCGCCTTCGTCGTGACGCGCAAAGATGGCGCGTTCGCCGTTCCCGGTCGCGGGTACGAGGAGTATCGCCTCGGCGGATTCTCCGATTGGCTCCAGCATTACGTCGGCGACGACGACAATTGGGC…
CHILtrapF-100137.0	DN143684_c0_g1_i1	ORF:CTCTTCTACAACCAGGTAGACCACCTACATAGGGTGGTTGTTACGCAGTGCAAGCTCACGGGTATCAATCCTCTTTCACAGGAGATGGTGCGTCTCTTCCTATCGCATGCATTTTCTTTTTAA
CHILtrapF-100138.0	DN125111_c0_g1_i1	ORF:ATGTGTTGGGGCTTTATGCTTATTCTCCCAAAGGCTTCCATCATTATTCTATCAAAACATGCCTTATCCAAAGAGATTGATCTAATCATCTTAGAGACAAGCATAGCCTCCCTTTTCTATTCCTTCTTTGGTGATGAATCATGCAAATACTTATGCTTAAAATAA
CHILtrapF-100139.0	DN119794_c0_g1_i1	ORF:ATGAAAAGAAAAATGATGTATGTCCTAGGATGCAGGGCTACTTCAAGATTCTTTACCAACGAGATTTGCCACATTTTTGATAGCTGCATAAACTGCCTAGGTACTCACGTTTCTTTGGCATGTCTCATGGTGTGTAGTCCCCACAATATCTGGCAGACCGTAGGGAATCTCACAGATGACCCTGCCAAAGGGTGGTCCTTGCTAAAACTTTGA
CHILtrapF-10014.0	DN100170_c0_g1_i1	ORF:ATGGTCACCACCACCCAGATGAAGTGTAACGTTAAAGTTCACCAACGCATTATTTTGTGCTCTCTAGTGCGGTCAACAACATCGTTAAATGCTGACAATATAAAAGCAGCCTTCTTCACTAGTGTCGAGAGCCAAAGCTCTGTCATCGACACAGGAGAACTACAGAGCCTAGTCGAAGCTTTTGAAAACCTGTTTGAGGAGCTAAATGAGCTACCTCCGGCA
CHILtrapF-10014.1	DN100170_c0_g2_i1	ORF:TGTGCCGGAGGTAGCTCATTTAGCTCCTCAAACAGGTTTTCAAAAGCTTCGACTAGGCTCTGTAGTTCTCCTGTGTCGATGACAGAGCTTTGGCTCTCGACACTAGTGAAGAAGGCTGCTTTTATATTGTCAGCATTTAACGATGTTGTTGACCGCACTAGGAGCACAAAATAA
CHILtrapF-100140.0	DN168307_c10_g10_i1	ORF:ATGATGATTTGGCTTGGTGACTCACCCACCAAGGGGGTACACGGCTTCCAATCTAGCCAAGTCATCAATCTCCATCAATTGGCTAAGGAAATCAATGACCATGATTTGATCAAAGCCATGAAAATTGAAGGAGAAGGGATCAAGTGTGGCCGGCCTCCTCCAAGCCAGATCAAGCCTTCTCCACCACTCCCACGACCTCCACGACCTCCTAGGTGTCATCCTGGGGATTGCTCAAGTGGCCATGAGGGTGGGGAGTTGAGAATTTTGGCCGACCATGGCCAAATTTGA
CHILtrapF-100140.1	DN168307_c10_g10_i2	ORF:ATGACTCACCCTCCGAGGGGGTACACAACTACCCAATCCAGCCATGTCATCAATCTCCATCATCTCCATCAATTGGCCATGGAGATCAAGGGCCAAGATTTTTTCAAAGCCATGAAAATTGAAGGAGGAAGAATCAAGGGTGGCCGACCTCCTCCAAGGCAAATTGAACCCTCCCCATCACTCCCATGA
CHILtrapF-100141.0	DN129971_c0_g1_i1	ORF:TTCAGTTATATTTCTAATTTCTTTATTTGTTTTCAAGAACTTAATTCTGGAGATCAACTTCCCTTTGCTAGTTCTGCAAATCCTGTCATGTCTTTGGTGAGTAATTATCCAAAATTCACATATGTGCTTATAGTTTTTAAATTTATATATGGAGTAAAAAAGCTTGAAGTTAATGATCTATTTGCTTTTATAAGATTAAGGACAACAATGTTACATGCGTTACTACTCCTTTATTTTATGATTCAAGCACACCTGCAATACTCTTTGTGA
CHILtrapF-100141.0	DN129971_c0_g1_i2	ORF:TTCAGTTATATTTCTAATTTCTTTATTTGTTTTCAAGAACTTAATTCTGGAGATCAACTTCCCTTTGCTAGTTCTGCAAATCCTGTCATGTCTTTGGTGAGTAATTATCCAAAATTCACATATGTGCTTATAGTTTTTAAATTTATATATGGAGTAAAAAAGCTTGAAGTTAATGATCTATTTGCTTTTATAAGATTAAGGACAACAATGTTACATGCGTTACTACTCCTTTATTTTATGATTCAAGCACACCTGCAATACTCTTTGTGA
CHILtrapF-100142.0	DN162979_c1_g1_i1	ORF:ATGGACGAGATAACTAAGATAGAAAGCCTTCAATCTGCGGCGGCTTTTGTGGAAGGGGGAATCCAGGATGCCTGCGATGATTCATGCAGCATTTGTCTGGAAGCTTTCTGTGACAGCAATCCTGCAACTGTTACTAGCTGCAAACATGAGTTCCATATTCAATGCATTCTTGAATGGTGTCAAAGAAGTTCCCAGTGCCCCATGTGTTGGCAGCCCATTAGCTTGAAGGATCCCACTAGCCAAGAGCTGTTGGATGCTATTGAAAGGGAGAGGAGCTTTAGGGTTAATCAAAGCCAAAATACCACTATCTTTCATCATCCTGCACTTGGAGAGTTTGAACTGCAGCATCTACCGGTTGGGGCAACTGATGCTGATCTTGAGGAGCGTATTATTCA…
CHILtrapF-100142.0	DN162979_c1_g1_i2	ORF:ATGGACGAGATAACTAAGATAGAAAGCCTTCAATCTGCGGCGGCTTTTGTGGAAGGGGGAATCCAGGATGCCTGCGATGATTCATGCAGCATTTGTCTGGAAGCTTTCTGTGACAGCAATCCTGCAACTGTTACTAGCTGCAAACATGAGTTCCATATTCAATGCATTCTTGAATGGTGTCAAAGAAGTTCCCAGTGCCCCATGTGTTGGCAGCCCATTAGCTTGAAGGATCCCACTAGCCAAGAGCTGTTGGATGCTATTGAAAGGGAGAGGAGCTTTAGGGTTAATCAAAGCCAAAATACCACTATCTTTCATCATCCTGCACTTGGAGAGTTTGAACTGCAGCATCTACCGGTTGGGGCAACTGATGCTGATCTTGAGGAGCGTATTATTCA…
CHILtrapF-100142.0	DN162979_c1_g1_i3	ORF:ATGGACGAGATAACTAAGATAGAAAGCCTTCAATCTGCGGCGGCTTTTGTGGAAGGGGGAATCCAGGATGCCTGCGATGATTCATGCAGCATTTGTCTGGAAGCTTTCTGTGACAGCAATCCTGCAACTGTTACTAGCTGCAAACATGAGTTCCATATTCAATGCATTCTTGAATGGTGTCAAAGAAGTTCCCAGTGCCCCATGTGTTGGCAGCCCATTAGCTTGAAGGATCCCACTAGCCAAGAGCTGTTGGATGCTATTGAAAGGGAGAGGAGCTTTAGGGTTAATCAAAGCCAAAATACCACTATCTTTCATCATCCTGCACTTGGAGAGTTTGAACTGCAGCATCTACCGGTTGGGGCAACTGATGCTGATCTTGAGGAGCGTATTATTCA…
CHILtrapF-100142.0	DN162979_c1_g1_i4	ORF:ATGGACGAGATAACTAAGATAGAAAGCCTTCAATCTGCGGCGGCTTTTGTGGAAGGGGGAATCCAGGATGCCTGCGATGATTCATGCAGCATTTGTCTGGAAGCTTTCTGTGACAGCAATCCTGCAACTGTTACTAGCTGCAAACATGAGTTCCATATTCAATGCATTCTTGAATGGTGTCAAAGAAGTTCCCAGTGCCCCATGTGTTGGCAGCCCATTAGCTTGAAGGATCCCACTAGCCAAGAGCTGTTGGATGCTATTGAAAGGGAGAGGAGCTTTAGGGTTAATCAAAGCCAAAATACCACTATCTTTCATCATCCTGCACTTGGAGAGTTTGAACTGCAGCATCTACCGGTTGGGGCAACTGATGCTGATCTTGAGGAGCGTATTATTCA…
CHILtrapF-100142.0	DN162979_c1_g1_i5	ORF:ATGGACGAGATAACTAAGATAGAAAGCCTTCAATCTGCGGCGGCTTTTGTGGAAGGGGGAATCCAGGATGCCTGCGATGATTCATGCAGCATTTGTCTGGAAGCTTTCTGTGACAGCAATCCTGCAACTGTTACTAGCTGCAAACATGAGTTCCATATTCAATGCATTCTTGAATGGTGTCAAAGAAGTTCCCAGTGCCCCATGTGTTGGCAGCCCATTAGCTTGAAGGATCCCACTAGCCAAGAGCTGTTGGATGCTATTGAAAGGGAGAGGAGCTTTAGGGTTAATCAAAGCCAAAATACCACTATCTTTCATCATCCTGCACTTGGAGAGTTTGAACTGCAGCATCTACCGGTTGGGGCAACTGATGCTGATCTTGAGGAGCGTATTATTCA…
CHILtrapF-100143.0	DN169921_c6_g1_i1	ORF:ATGAGCTCCCTTAGCAGAGAACTCGTCTTCCTCATACTCCAGTTCCTCGATGAGGAGAAGTTCAAGGAGACGGTACACAAGTTGGAGCAGGAGTCTGGCTTTTATTTCAATATGAAGCACTTCGAGGAGGCAGTGCTAGCCGGGAATTGGGAGGAGGTTGAAAAATACATGTCAGGGTTTACCAAGGTGGACGATAACCGGTACTCAATGAAAGTATTTTTTGAGATCCGGAAACAGAAATATCTCGAGGCCCTGGATAAGAAAGAACGGGCGAAGGCTGTGGATATACTCATGAAGGACCTCAAAGTTTTCTCAGCTTTCAATGAGGACCTATTCAAGGAGATCACCCAGCTTCTAACGTTGGAGAATTTTAGGGAAAATGAGCAGCTGTCTAA…
CHILtrapF-100144.0	DN158744_c4_g22_i1	ORF:TTAAAAAGACTCCGGAGATCTGGCGATCGCACAGATCGACCCGCCGATTGCTGCAGGCGGCAGCAACACTCCTCCCGCGCCGGTATTCAGTGCTCAGATCCACTCCACGGTGTATGCTCCAGCCAGAGATCCGGCGATCGCGCCGATATACCCGTGCAAGGACCCGTTCAACTCGCTCTGTCGCTCGCTGCTCGCGCCATCTACTCGCAGAGTAGCACGCCTTCCTTCCCACCTGCGCCGGCGTAG
CHILtrapF-100144.1	DN158744_c4_g22_i2	ORF:ATGCTAGATCTAGATCTGCGCAGGATTATGCACGATCGCTGCAGGGAGCAGCAATCCGCACCGGCACTTAGCACGCAGACGCGATGCTTAAAAAGACTCCGGAGATCTAGCAATCGCACAGATCGACCCGCCGATTGCTGCAGGCGGCAGCAACACTCCTCCCGCGCCGGTATTCAGTGCTCAGATCCACTCCACGGTGTATGCTCCAGCCAGAGATCCGGCGATCGCGCCGATCTACCCGTGCAAGGACCCGTTCAACTCGCTCCGTCGCTCGCTGCTTGCGCCATCTCCTCGCAGAGTAGCACGCCTTCCTTCCCACCTGCGCCGGCGTAG
CHILtrapF-100145.0	DN150289_c1_g1_i1	ORF:CTTTTCCAAGTCCTTTTCATCTTTCCCTCGCCCCCAGCGACATTTCTCGCAATAGAATACGTTTTTTCTCTCTTTTTTACTCATTTATTTCTTCCGTTTGTTCTTTTCAGTCGAAGAGCCCGTGTCTTATCAGATCTCTCCCCAAATCTCTCTTCCCTCGTCCTCCTTTCTCTACACAAATGGTCTCAGGCTCCTCCTCTCTTGGTCGGGAGAGTGGTTTGGTGCCGAAGTGAGTCATCCAAGTCACAAAAAATGGCATTTTATGCCGAAGAGGAGGAACATATTCAAGATTATCTTTTCAAAATAGTGCTGGTAGGTGACTCTGCTGTTGGAAAATCAAACCTGCTTGCAAGATTTGCTCGTGATGAGTTCCACTCGAACTCCAAGTCTACCAT…
CHILtrapF-100146.0	DN157518_c0_g7_i1	ORF:GCTGAATATGAAGCTTTACTATCTGGATTAAGATTAGCTTCAGGTTTATGTATTAAGATACTTCATGCATTCACTGATTCTCAGGTCGTAGCCAAACAAATTTCTGGAGAATTTGATGTTTATGATAATACTCTTGAACGCTATCAGCACAAGGTAAAAACTAAAATTGAAAAATTTGATTTTTTCAGCATACAACCTATTCTCAGAGGAGAAAATCAATTGGGTGATATTCTTTCAAGAAGTGTTCCTGATGGTTTTGTCACAAAAAAACTTCATGAACAAAGTATTCATGAACCAGAAGTGATAGAAATAGATCAAGAACTAAGTTGGATTGATCCCATCTTTGGTTATCTCTTTGAAGGAGTATTTCCTAAACAAACCAAAGATAAAGCATA…
CHILtrapF-100147.0	DN107041_c0_g2_i1	ORF:GAGATAGACAAACAATGTCTACTGAAGTTTGTCATCACAAAGGACTTCTCTGACAAAACCTATTGTGAAATAGTATCGTTAGACATTTATGATGTGGTCTTCGGTGTGTCTTACCTTTACAAGAGGAAAGTACTAACGTTGCACTATGGCAAACGATGTCAGCTTAAAAAAGATGGACACTTGTGTATACTCCATCAACAGAAGAAGCTGAGGAATGACTTCACAACGGCAATGACAAATGCCGACAACAAATGCAAAAATCAGATGAAGATGGTGATCCCACCAAAGCCACCAAAATTTATTCATAAATTTAAAGGTTTTACAGGCATGCACAAGAGTGAATGTTAG
CHILtrapF-100148.0	DN152043_c3_g1_i1	ORF:ATGGACTTTATCGATGGGTTTCCAAAATCACAAGGGAAGTTTGTGATTCTAGTTGTGGTGGATAGATTATCAAAATACGGGAATTTTGTAGCCCCAAGTCACCCATACATAGCGGAGGTGGTAGCCCATGTCTTCATATGA
CHILtrapF-100149.0	DN140304_c0_g1_i1	ORF:ATGCCCTTTATGACTGATTTTGAAGACATCAATGACGAAGATAACAGCGTAGTAGAGTTTGATTCAGAGACGAATCGTCTTCAAGGGCGGGAGAATGATGTTCGAACCATAGGCAAGTCCGCCTGA
CHILtrapF-10015.0	DN149403_c0_g3_i1	ORF:ATGAATTCGACGACTTCAATTCCAGAATCGACGACTCGTCAACTAGCGAGAAAGGAATCGACGACTAGCAAAACAGGAATTCGTCGACTTCTATTCGTCCAATCGACCCCCACGACGATCGACGAGAACTGCCCTTCCGCGTCGACAAACCAAGAAATGCGTCGTCGTCCGTTCCTT
CHILtrapF-100150.0	DN128930_c1_g9_i1	ORF:CGTTCACAATCACAAACATCCGGATTGACGCTAAGAGCGGCATGTCATCATCGTCAGCGTCACATACCGGGTACAATCATTCATCCCACAATGACTTGGGCTGACGCTCAGAACGGCACAACATCGCGAACGTCGCGCCTCAAGTCATAA
CHILtrapF-100151.0	DN157834_c0_g1_i1	ORF:ATGGAGGAGCTGCGGGATCCCCGCCTGGCGGAGAGAACTCGCAATGGGGAGGAGAGATCGTTACGCGACTGCGGGGGAAGGCCAGTGAGCTCAGCGGCTGCAAGAATGGGGGACTACACCGAGATTTTTGGCGGATTCGCGTCCTCCTGCTCCATTCCGGTTCTCATGCTCCCGGAAGCCATGGACGATTACGGCGAAGCTTTGGTTGAGCCCCAGAGCTTGAACTACTGGGAGATCTTCGGGAATTATGATGCTGGAACTTTTCCCTTGTCCTATGAGGAGCTTATGGCCATAGAGAAGGGATCAAAAGTGGAGGGCGATAGGTTCCCAAAAGATCCAAATTATGGTCGGAGTGAGACAGGAGCTCCTGCACTGCAGGCTGCAGTGCCTTGTGG…
CHILtrapF-100152.0	DN156217_c0_g1_i1	ORF:ATGTGTGTCGTCCTTTTGTGCCTAAATCATAGACATCCAAGAACATGTTTGACACCTCTTATTGAGTTTTCCTACATATATGAGTCCTTGTCTTGCCCGTTTGAGCCGACCCATAAGCCCAAATACACCATTGTCTCCCACAATCAAGACTAA
CHILtrapF-100153.0	DN135354_c0_g1_i1	ORF:ATGAGCAATTTGTATATTTCAGTTAGTTGTTATCTTCTCCTATCTTTGCTTGTGGATAGAGACACAGCCTTTTTACCATTGTGGGTGGTTTATTCTTCTCCATCTTTTAGTCCTCCAGCACTATTTCTTCTTTTCCCATCTCCTTGTTATTGA
CHILtrapF-100154.0	DN62089_c0_g1_i1	ORF:AGTTTGAAATACTTCCTGGAGAAAAGAGTATCCTCACCAATACAGCAAAAGTGGATATCCAGATTTGGCTATGACTATGAAATTATGTACAAGTCACGAAAAGAGAACGTGGTGGTTAACGCTCTTTCACAAATTCTAGGAATGCTCCTAGAGCTTACATGA
CHILtrapF-100155.0	DN143161_c0_g1_i1	ORF:ATGAGCGGTAGCTTTCTGAGGAGCGGCGGCTTGAAAGCCCGCGCGCTGCTCTGTCGCTGCCGTGGCCCCCTTGCTTTTGGCGGTGCTGGTCCGGCGGCGCAGCGGCCTAGGGCGTACTTCCGGTCGACCCCGGCCGCAGCGAAGTTCAGCCGGGACTCCTCTTCGCACCTCTCCCCTACCATCTCCGCAGTTCTGTCGTCCACAGCGTCCAGGAATGGGTTCGTGGGCTGGTACCTAGGGATGATCGAAGCGCGCCCTATACTCACGAAGAGCCTCACTGCCGGAGCTATTTTCACGGCGGCAGACTTATCATCCCAGATGATGACACTTTCAGCTTCAGATTCTTTTGATTGGATACGAACGCTGCGCATGGCTAGTTATGGGCTGATAATTTC…
CHILtrapF-100156.0	DN169145_c0_g1_i1	ORF:ATGCCTATTCTTGAAAGGCATCTAGGGCTATGGAAGCAATCCAATGCATGTTATGTCTTTATCGTTAATAAATTTGCTATTCACTATACTAGTTTGAAGGAAAGATTCAACATAAAAAGTTATTTTGCTGAACCTCTATGTAACTGGAAGAACATACAGGAACAAAAAAGTTATTTTGAGATATCTGCATCTAAGAAAAAAAATATATGA
CHILtrapF-100156.0	DN169145_c0_g1_i2	ORF:ATGCCTATTCTTGAAAGGCATCTAGGGCTATGGAAGCAATCCAATGCATGTTATGTCTTTATCGTTAATAAATTTGCTATTCACTATACTAGTTTGAAGGAAAGATTCAACATAAAAAGTTATTTTGCTGAACCTCTATGTAACTGGAAGAACATACAGGAACAAAAAAGTTATTTTGAGATATCTGCATCTAAGAAAAAAAATATATGA
CHILtrapF-100156.0	DN169145_c0_g1_i3	ORF:ATGAATAGTTCTGAAAAAATAATTCTTTTAAAACATATTAAATATATTTTTTATAAAAAAATTTACTTTTATTTTCATGCACATTATGTTCTTATAAAAGAATTACTTTTATTTTCATGCACATTATGTTCTTATAAAAGAAAATACAAGGATAACATTTCTTCCTTCCCTAGTCTCGTGAGTGCCGATGAGATCTGGTCTCTCAAACGAAGTGAAGTAATGGGAGGAGAAAATTGCTGGCAGCAGATCTCTATTCATTATACCCGTTTGATTAAAAGAATTAAACTAGCGTCTTGTATAATAAGGGGAAAACGGAAGTACGCACCCACGCACCCGTTGAAGATTACCATTTAA
CHILtrapF-100156.0	DN169145_c0_g1_i4	ORF:ATGAATAGTTCTGAAAAAATAATTCTTTTAAAACATATTAAATATATTTTTTATAAAAAAATTTACTTTTATTTTCATGCACATTATGTTCTTATAAAAGAATTACTTTTATTTTCATGCACATTATGTTCTTATAAAAGAAAATACAAGGATAACATTTCTTCCTTCCCTAGTCTCGTGAGTGCCGATGAGATCTGGTCTCTCAAACGAAGTGAAGTAATGGGAGGAGAAAATTGCTGGCAGCAGATCTCTATTCATTATACCCGTTTGATTAAAAGAATTAAACTAGCGTCTTGTATAATAAGGGGAAAACGGAAGTACGCACCCACGCACCCGTTGAAGATTACCATTTAA
CHILtrapF-100157.0	DN129115_c0_g1_i1	ORF:ATGGCCGATTCCAAATCCAATGCCGGGCATCACAGAAAAGATCTTGAAGAAGGACGCCGTTACACGGAAGATGATCATGTTCATCTTCCGATATTCAGCACTTCTCCTTCTTCCTTTTCTTCTTCATCTTCCGTGGAGGGAGAGTCGGCAGTGAATGCTCTGTGTAAAGAGACAGGGGAGGCTAAAGGCAATGGGATCAGAGACGACGATGACGAAGGCTATCACACTCCGACGTCTCCCAGGAATAGAATTCCACCGGCGGTGGAATGCCCGCCGGCGCCGAGGAAGCCCGTGGGTGCTGGCCGGAAGAGGAAGAGGAGCGGTAGACCTGCGTGCTGGATTCATAACATTGATTTGGAGCTCCTCTGCTTTTTAATGGAGGTCGAAGATATCTG…
CHILtrapF-100158.0	DN44038_c0_g1_i1	ORF:ATGGGTGCCGGAAGGCCTTTCACCTTTCTAAGGTTCTTAAGAGTGAGCTTTCGTCCAAACATCATCGTTGTGCAAAGTGATTGTAGCCATGGTCACTTGGGACTCTTCACCCTCAAAGCAATCTGTCGTCGACTTCTTGGTGTGCTTAGTTGGTGCGAGATGGACCTCCTTTCATCCTTCGGCAGCTAG
CHILtrapF-100159.0	DN171519_c3_g11_i1	ORF:ATGTCACTCTCCTTGGTGGCCTATGCTCACTTGCCAACATGGGCATGCATGAACAACCCAACATCGAGACTGAAGATATCAAGAGTGAAGTCGAAGCTGATGGCGCTAGGTATCATCTTGGCAAACATCTTACCTTGTGGCTACTTTATCCTCATGCGAAAGAAAGGTTGA
CHILtrapF-100159.0	DN171519_c3_g2_i1	ORF:AATACCATGGCGAAGGCAACTACTTATAATTTGCTAGTCATGGGCGGTATTCATTTGACTTTAAACATTGTTGAAAGTCATAGACTTGTTCTCTCCTCATGTCACTCTCCTTGGTGGCCTATGCTCACTTGCCAACATGGGCATGCATGA
CHILtrapF-100159.0	DN171519_c3_g6_i1	ORF:ATGACCCACTATACGTCAGTGATTGTCATTGAATCTGTTGATGATTATTCTTGTTGGTTGCAGACAATGCAAAAATCCTCAAGAAAAAGTGATAAAAAAATTACAACAATTATCCAAGATCACGACAACACACGTCTTCCATATTTATATTTTAATCACAAATTTGAGCGACATTTGTTAGGAAATTATCAGTTTCGCATAGCATTCTTGAATCCAACTGAAATAGTAAGAACTAAGGTGCAAAAGAATGTTGAGGTCTATACATGTGCAGTGCAAGTTCACAGATTAGGAGAAAAGGGAGAGGTTGAAAGAGAGACCCACTCGGGTTCTCCATTGTACTGCTATAATATCTGA
CHILtrapF-100159.0	DN171519_c3_g6_i2	ORF:ATGATTATTCTTGTTGGTTGCAGACAATGCAAAAATCCTCAAGAAAAAGTGATAAAAAAATTACAACAATTATCCAAGATCACGACAACACACGTCTTCCATATTTTATATTTTAATCACAAATTTGAGCGACATTTGTTAGGAAATTATCAGTTTCGCATAGCATTCTTGAATCCAACTGAAATAGTAAGAACTAAGGTGCAAAAGAATGTTGAGGTCTATACATGTGCAGTGCAAGTTCACAGATTAGGAGAAAAGGGAGAGGTTGAAAGAGAGACCCACTCGGGTTCTCCATTGTACTGCTATAATATCTGA
CHILtrapF-100159.1	DN171519_c3_g3_i1	ORF:ATGAGAATATTAAGATGGATGTGTGGACACACATTGATAGTCAAGATAAGAAATGAGGACATTCAAAGGAGGGTGGAGGTAGCACCAATCGAAGAGAAGATGATGGAAAACCGTCTGAGATGGTTAGACCATGTTAAACATAGGCTGTTAGATGCCTTTCTGAGAAAGTGTGACTTAATTCAAGCTGATGGAGGAAAAAGAGGTATGGGTTGA
CHILtrapF-100159.1	DN171519_c3_g3_i2	ORF:AAGTCAATTAAATCAGCCGTAAAATTGACGATCTGTCGTTTTACAGACGAGAGAAATCACAAGGGAGAAATCACCAACAATATGAAAAGAGGGCATGCCAAGTTAGGAAGGCCCGAGCTCCGCAATCGAAGTCTCAGCAAAACCATGCATCTGTCTCATTTCATGGTGGCATGCAGACTTTGA
CHILtrapF-100159.1	DN171519_c3_g3_i3	ORF:ATGAGAATATTAAGATGGATGTGTGGACACACATTGATAGTCAAGATAAGAAATGAGGACATTCAAAGGAGGGTGGAGGTAGCACCAATCGAAGAGAAGATGATGGAAAACCGTCTGAGATGGTTAGACCATGTTAAACATAGGCTGTTAGATGCCTTTCTGAGAAAGTGTGACTTAATTCAAGCTGATGGAGGAAAAAGAGGTATGGGTTGA
CHILtrapF-100159.1	DN171519_c3_g3_i4	ORF:ATGAGAATATTAAGATGGATGTGTGGACACACATTGATAGTCAAGATAAGAAATGAGGACATTCAAAGGAGGGTGGAGGTAGCACCAATCGAAGAGAAGATGATGGAAAACCGTCTGAGATGGTTAGACCATGTTAAACATAGGCTGTTAGATGCCCTTCTGAGGAAGTGTGACTCAATTCAAGCTGATGGAGGAAAAAGAGGTATGAGTTGA
CHILtrapF-100159.1	DN171519_c3_g3_i5	ORF:ATGAGAATATTAAGATGGATGTGTGGACACACATTGATAGTCAAGATAAGAAATGAGGACATTCAAAGGAGGGTGGAGGTAGCACCAATCGAAGAGAAGATGATGGAAAACCGTCTGAGATGGTTAGACCATGTTAAACATAGGCTGTTAGATGCCCTTCTGAGGAAGTGTGACTCAATTCAAGCTGATGGAGGAAAAAGAGGTATGAGTTGA
CHILtrapF-10016.0	DN69875_c0_g1_i1	ORF:ATGCTACTACTTTCCTCTGATAAATGTAAGGCGTGCCAAAGATCAATTCGCAAGTGTCAATCAAATTTTTTTTTTCAAAGGGCATCATTGAAGTTCGTAATGACGAACTTCAATAGACATTGTCTGTTTATCGCAATATTACTTTTTTCGAAACCATCCCAATTGATAATGTTTGGAATGTGGGATAGCCGCCAGCCCTAG
CHILtrapF-100160.0	DN149575_c0_g1_i1	ORF:ATGGCGGAACCAGTACCATCTGCAGGGACTGTGCCTGAGCACCAGGACCGCGGTCTGTTCGGTCTCTTTGGAAAGAAGGAAGAGGAGACAAAGCAGGGCGATCACATTAAGCCGCCTGCTTCCACCCACACTCAGACTCAGACTCCGGACGCTCATCTTTATCCAACTAATCCCCCGCACGGTGCTGTAGTAAACCAGCCGCATGCCCAGGGTTACGGCCACCAGCCGCATGCCCAGGGTTACGGCCACGGTCACGCGGGGCAAGTCACAGCTGCGGAAGCTGAGAAACAGCAGCACACTGGTTTACTGGGAAAGCTTCACCGCACAAACAGCTCCAGCTCCAGCTCTAGCTCTTCGAGCGATGAAGAGGGAGGGAAGAAAAAAGAAGGGGGGAG…
CHILtrapF-100160.0	DN149575_c0_g1_i2	ORF:ATGGCGGAACCAGTACCATCTGCAGGGACTGTGCCTGAGCACCAGGACCGCGGTCTGTTCGGTCTCTTTGGAAAGAAGGAAGAGGAGACAAAGCAGGGCGATCACATTAAGCCGCCTGCTTCCACCCACACTCAGACTCAGACTCCGGACGCTCATCTTTATCCAACTAATCCCCCGCACGGTGCTGTAGTAAACCAGCCGCATGCCCAGGGTTACGGCCACGGTCACGCGGGGCAAGTCACAGCTGCGGAAGCTGAGAAACAGCAGCACACTGGTTTACTGGGAAAGCTTCACCGCAAAAACAGCTCCAGCTCTAGCTCTAGCTCTTCGAGCGATGAAGAGGGAGGGAAGAAAAAAGAAGGGGGGAGGAAGAAGAAAGGTCTGAAGGACAAGGT…
CHILtrapF-100161.0	DN159863_c1_g1_i1	ORF:ATGGCATCCGGAGCCGATCACCACCTCGATCATCACCATGAGCATGGCCATCAACATCACCACGATGGCCACCACCATACCCACGAGGGAAGACATGGCGACGGCTTCTCGTGGGTGGGGCCGGACGGCAGGTCGTACCACTCGCACGACGGGCTCGCACCGCATTCGCACGAGCCGATCGATTCGCCGGGCATGTTCAGCACCCGCTCGCCGCCTCTACCGGCCAGGGACTTCAAAGAGCGCGCCTTTACCGTTGGAATCGGCGGACCCGTCGGCACTGGGAAAACGGCTTTAATGTTAGCTCTCTGTCAACATCTCCGTGATAAGTACAGTCTTGCAGCAGTGACAAATGACATATTCACGAAAGAGGATGGAGAATTTTTGGTGAAGAATGG…
CHILtrapF-100161.0	DN159863_c1_g1_i2	ORF:ATGTTCAGCACCCGCTCGCCGCCTCTACCGGCCAGGGACTTCAAAGAGCGCGCCTTTACCGTTGGAATCGGCGGACCCGTCGGCACTGGGAAAACGGCTTTAATGTTAGCTCTCTGTCAACATCTCCGTGATAAGTACAGTCTTGCAGCAGTGACAAATGACATATTCACGAAAGAGGATGGAGAATTTTTGGTGAAGAATGGGGCACTTCCTGAAGAGAGGATTCGTGCTGTTGAAACAGGAGGCTGCCCACATGCTGCTATACGCGAGGATATAAGCATTAATCTTGGTCCTCTTGAAGAGCTGTCCAACTTGTATAAGGCAGACCTATTACTGTGTGAATCAGGGGGAGATAATTTGGCTGCTAACTTCTGCAGAGAACTAGCTGATTATAT…
CHILtrapF-100161.0	DN159863_c1_g1_i3	ORF:ATGGCCACCACCATACCCACGAGTAAAATCCACTCCTTTCTCTTCAATCCTCTTTATCTCTTCTTCTGCTGTGGCCTACTAACCAGAGATCGCCGTCCTCTTGTTTCGCGCCGCTGGTTGCAGGGGAAGACATGGCGACGGCTTCTCGTGGGTGGGGCCGGACGGCAGGTCGTACCACTCGCACGACGGGCTCGCACCGCATTCGCACGAGCCGATCGATTCGCCGGGCATGTTCAGCACCCGCTCGCCGCCTCTACCGGCCAGGGACTTCAAAGAGCGCGCCTTTACCGTTGGAATCGGCGGACCCGTCGGCACTGGGTGACAAATGACATATTCACGAAAGAGGATGGAGAATTTTTGGTGAAGAATGGGGCACTTCCTGAAGAGAGGATTCG…
CHILtrapF-100162.0	DN141403_c0_g1_i1	ORF:ATGCCCTTAAAACGTGTGAAGTTGAGAAAAATCTTTCAATTAAAGGAACCACGAGACATTTTACCTGTTATTGTTGACAGCAAGGTTGAAAAGAGCCATGGCTACAATTTTCTGAGCTTTCTCATCTCCTTCATCAATAGCTAG
CHILtrapF-100163.0	DN58315_c0_g1_i1	ORF:ATGGAGGAAGGTAAACCTTCCCCGCTGTTGCACATTACTCCAACGAGTGGATCCAAGTGTAACACCACCCTCCGGGTTGGATTCCACGAGAAGAGCCGTCTATGGTTCCTCCTGTGCGTTCCTGGTAGGAGGTCGACGAAGGAGGGTACCGGCCACCACTGTTCACGAGCTCGAGATGCCGGGAACCACCGTTGA
CHILtrapF-100164.0	DN170469_c0_g1_i1	ORF:ATGGCACCTCCGGCGCCCACATCGTCGCGCCGCTTCCTTCTCCTCCACCATTTTCGACGCGGCCTTCCTTTAACATGGGTTCGCACCTTCATTGACGCCCGCATCCATTGGGTCCGTGACCGTGGCCTTGACCATGCCGTCGAGAAGGAGAAGTACCTCCTCCCTTTCCACTCCCTGAAAGACTTCCTCCTCCACTCGTTCCCCTCATCCTCCGCCACCCCTGCGTCCGTCTCCCTGGACGCCATCTCGGAGAGGCGTGAAGATCTATGTTTCCCTTTCCGCGCCATCCGCTTCATCCGCCTCTTCCCGACCTCCTTCATCGAGGAGGCCCCTAACCTTCCCTCCTCTAGCTTCGCTCCGCCTCGCCCATCTATCCGGCCTACCAACGATCTCGT…
CHILtrapF-100164.0	DN170469_c0_g1_i2	ORF:ATGGCACCTCCGGCGCCCACATCGTCGCGCCGCTTCCTTCTCCTCCACCATTTTCGACGCGGCCTTCCTTTAACATGGGTTCGCACCTTCATTGACGCCCGCATCCATTGGGTCCGTGACCGTGGCCTTGACCATGCCGTCGAGAAGGAGAAGTACCTCCTCCCTTTCCACTCCCTGAAAGACTTCCTCCTCCACTCGTTCCCCTCATCCTCCGCCACCCCTGCGTCCGTCTCCCTGGACGCCATCTCGGAGAGGCGTGAAGATCTATGTTTCCCTTTCCGCGCCATCCGCTTCATCCGCCTCTTCCCGACCTCCTTCATCGAGGAGGCCCCTAACCTTCCCTCCTCTAGCTTCGCTCCGCCTCGCCCATCTATCCGGCCTACCAACGATCTCGT…
CHILtrapF-100164.0	DN170469_c0_g1_i3	ORF:ATGGCACCTCCGGCGCCCACATCGTCGCGCCGCTTCCTTCTCCTCCACCATTTTCGACGCGGCCTTCCTTTAACATGGGTTCGCACCTTCATTGACGCCCGCATCCATTGGGTCCGTGACCGTGGCCTTGACCATGCCGTCGAGAAGGAGAAGTACCTCCTCCCTTTCCACTCCCTGAAAGACTTCCTCCTCCACTCGTTCCCCTCATCCTCCGCCACCCCTGCGTCCGTCTCCCTGGACGCCATCTCGGAGAGGCGTGAAGATCTATGTTTCCCTTTCCGCGCCATCCGCTTCATCCGCCTCTTCCCGACCTCCTTCATCGAGGAGGCCCCTAACCTTCCCTCCTCTAGCTTCGCTCCGCCTCGCCCATCTATCCGGCCTACCAACGATCTCGT…
CHILtrapF-100164.0	DN170469_c0_g1_i5	ORF:ATGGCACCTCCGGCGCCCACATCGTCGCGCCGCTTCCTTCTCCTCCACCATTTTCGACGCGGCCTTCCTTTAACATGGGTTCGCACCTTCATTGACGCCCGCATCCATTGGGTCCGTGACCGTGGCCTTGACCATGCCGTCGAGAAGGAGAAGTACCTCCTCCCTTTCCACTCCCTGAAAGACTTCCTCCTCCACTCGTTCCCCTCATCCTCCGCCACCCCTGCGTCCGTCTCCCTGGACGCCATCTCGGAGAGGCGTGAAGATCTATGTTTCCCTTTCCGCGCCATCCGCTTCATCCGCCTCTTCCCGACCTCCTTCATCGAGGAGGCCCCTAACCTTCCCTCCTCTAGCTTCGCTCCGCCTCGCCCATCTATCCGGCCTACCAACGATCTCGT…
CHILtrapF-100164.0	DN170469_c0_g1_i6	ORF:ATGGCACCTCCGGCGCCCACATCGTCGCGCCGCTTCCTTCTCCTCCACCATTTTCGACGCGGCCTTCCTTTAACATGGGTTCGCACCTTCATTGACGCCCGCATCCATTGGGTCCGTGACCGTGGCCTTGACCATGCCGTCGAGAAGGAGAAGTACCTCCTCCCTTTCCACTCCCTGAAAGACTTCCTCCTCCACTCGTTCCCCTCATCCTCCGCCACCCCTGCGTCCGTCTCCCTGGACGCCATCTCGGAGAGGCGTGAAGATCTATGTTTCCCTTTCCGCGCCATCCGCTTCATCCGCCTCTTCCCGACCTCCTTCATCGAGGAGGCCCCTAACCTTCCCTCCTCTAGCTTCGCTCCGCCTCGCCCATCTATCCGGCCTACCAACGATCTCGT…
CHILtrapF-100164.0	DN170469_c0_g1_i7	ORF:ATGGCACCTCCGGCGCCCACATCGTCGCGCCGCTTCCTTCTCCTCCACCATTTTCGACGCGGCCTTCCTTTAACATGGGTTCGCACCTTCATTGACGCCCGCATCCATTGGGTCCGTGACCGTGGCCTTGACCATGCCGTCGAGAAGGAGAAGTACCTCCTCCCTTTCCACTCCCTGAAAGACTTCCTCCTCCACTCGTTCCCCTCATCCTCCGCCACCCCTGCGTCCGTCTCCCTGGACGCCATCTCGGAGAGGCGTGAAGATCTATGTTTCCCTTTCCGCGCCATCCGCTTCATCCGCCTCTTCCCGACCTCCTTCATCGAGGAGGCCCCTAACCTTCCCTCCTCTAGCTTCGCTCCGCCTCGCCCATCTATCCGGCCTACCAACGATCTCGT…
CHILtrapF-100165.0	DN155900_c0_g1_i1	ORF:ATGGCGAAGCTCCTGTTCTCTCCTTCTCCACTCTGCTTTCTAATTCTCTCTTTCTCCCTCTACACCCTCTCTCCAGCCCAGCCGGTTTCCTGCACAATGTGCGACTCCTGCGATAACCCCTGCCTGCCGCCAGCAACCCCTCCACCGCCGCCTCCATCCGACGTCGGCTGTCCTCCCCCACCGAACGCCGCTGCGTACTTCTCCCCTCCACCGCCAGCCTCTGGCGGCGGCGGCGGCGGCGGCGGAAGCTCTTACTACTACCCGCCGCCTGCAACAGGCGGAAGTTCTGGTGGCTCCTCCGGAGGGTCGTACCCAGCGCCTCCACCGCCGAACCCTATTTTACCGTATTTTCCCTTCTACTACTACAGCCCGCCGCCGCCGACGAACTCTCACGC…
CHILtrapF-100165.0	DN155900_c0_g1_i2	ORF:AGCCGGTTTCCTGCACAATGTGCGACTCCTGCGATAACCCCTGCCTGCCGCCAGCAACCCCTCCACCGCCGCCTCCATCCGACGTCGGCTGTCCTCCCCCACCGAACGCCGCTACGTACTTCTCCCCTCCACCGCCAGCCTCTTACTACTACCCGCCGCCTGCAACAGGCGGAAGTTCTGGTGGCTCCTCCGGAGGGTCGTACCCAGCGCCTCCACCGCCGAACCCTATTTTACCGTATTTTCCCTTCTACTACTACAGCCCGCCGCCGCCGACGAACTCTCACGCCTCCGGTTGTGGCTGGACAAAGGCTTCTTCCTCCCTTTACCTCCTCGTTGTCTTATGGTTCGTCTTCAGTGGAGATGCTCTCAGAAATACGTGAATTTCAACTCCGTCC…
CHILtrapF-100166.0	DN173778_c3_g21_i1	ORF:ATGACTGTGAAAGGGCAACCGAGGAAGAAGCTCAGAACAATTTCAACACTTCAAGCTAGACACCTGATTGATAATGGAGGTACTGCTCTTCTTACAAGTGTTCATGTTATTTCTTATGGAGATGTGTCAATAACAAAATATTTATTCTAA
CHILtrapF-100167.0	DN99396_c0_g1_i1	ORF:ATGCATTTTTGCCACCTTTTTTTCATGCATTATTTTTTCAAGTGTTTTTGGCAATTGCTTAAAATGAACATGATGTGTTCAAGGTTATTATATGGTGCATTGACAATCCTCCTAATGAAACACTTTGCTAGAGAGATTTTTTTTTACATGAAGTTTTATTTTTCTCTCATTACTTTCTTTTTCATCTACTTTTAG
CHILtrapF-100167.0	DN99396_c0_g2_i1	ORF:ATGAAATCAGTATTTCCAGTGGTGCTTTGCTTCTGTTTAATAAATCTCTTCTGCTCAAAGTTCATGTATTATTCCTTTCACATGATTTATAAAATGTATCAACCTTTTATAAATGCATTTTTGCCACCTTTTTTCATGCATTATTTTTTCAAGTGTTTTTGGCAATTGCTTAAAATGAACATGATGTGTTCAAGGTTATTATATGGTGCATTGACAATCCTCCTAATGAAACACTTTGCTAGAGAGATTTTTTTTTACATGAAGTTTTATTTTTCTCTCATTACTTTCTTTTTCATCTACTTTTAG
CHILtrapF-100168.0	DN135930_c0_g2_i1	ORF:ATGGGAATTAGCCCATTTGCATGCGTAACAGCGACCAAAACTATGTGTCATTTTTTCTCATCACCGTTATCTACATACTATAATGACAACATTCCAGCCAATTCCCTCTTTAAGGAGGTGAATGTCATGCCCATCTTTTGA
CHILtrapF-100169.0	DN138715_c0_g1_i1	ORF:ATGGTACAATCTTCAATTTTCTCATTCAAAATACCCCATTCGGCTACCTATTTTTATAACCCATTGAGATTTTGCCTGATTTGGACCAATCTAAGAATTGCCATGAAAACAATCCCAAGCTTTTCGCCTGTAAAATCGACGACGACAAGTTTCATCCTCTCGAGTAATATATTTTAA
CHILtrapF-100169.0	DN138715_c0_g1_i2	ORF:ATGGTACAATCTTCAATTTTCTCATTCAAAATACCCCATTCGGCTACCTATTTTTATAACCCATTGAGATTTTGCCTGATTTGGACCAATCTAAGAATTGCCATGAAAACAATCCCAAGCTTTTCGCCTGTAAAATCGACGACGACAAGTTTCATCCTCTCGAGTAATATATTTTAA
CHILtrapF-10017.0	DN145163_c0_g2_i1	ORF:GTGGATGAAGCCCCGGCTGGTTTGCACGAATTCCTTCCGCTCATTTCTTTCTTTCTCGGGGAGCAACCCATGATTCGATCAACCCGCCTTTCTTCTCATAACCTGCTCAAATTGCCCCTCCGCACCTCGTCGCTCTTCCCCGCCGGCTACCCCGGCAGCTCCGACCATTTTATCCACTGA
CHILtrapF-10017.1	DN145163_c0_g1_i1	ORF:ATGGATCGTATCATCAGTGCGGATCCTTCGCCTCGGTACGACGCGGTAGAGGATTACGTGCACGTCTCGGATTCAGATTTACGTGAAGTGGAGCCCTGCATTGACCCTCACTCAGATCCCGATCTTCCCCATGTAGCCGGCGCTTCGGCTAGGAGCTACCGTAAGGATGATGCAGATGAGGTGGTCGGGGGATCAGAACATAGCAGGATTGAGGGTTCCGGCCTAGGAGGATTTGAGGAAAGGAGGGTTCTTCCAGAGGAGCTAGCGAAGGGTGTGCTGCATTTGGAGTGCGAATCGTCCGCGGAGGGGGGACACTGCGATGTTTACTTGGTAGGGACGGCGCACGTTTCTAAGGAATCATGTGCAGAAGTTCAGGCTGTCATCAGCTACCTTAA…
CHILtrapF-10017.1	DN145163_c0_g1_i2	ORF:ATGATTGACATGTGGAAGAAAAATAAGGCAAATAGTTTTGGAATTATCTACAGTTGGTTTCTTGCCAAGATTGCTGAGAGATTAGAGGTTTTTCCTGGTGCTGAATTCCGTGTGGCATTTGAAGAGGCAGTGAGTTATGGTGGTAGGGTTGTTCTTGGTGATCGTCCAGTCAATATTACATTGCGGAGGACGTGGGGGAAGATGTCAATATGGCACAGGGCAAAGTTTCTTTATTACATATTTTTTCAAACCTTTTTTTTGCCTAGTCCTGAAGATCTCCGTAAAATGCTGAGAGATATGGATGACGTTGACATGCTTACTCTAGTCATTCAAGAGATGAGCAAGGCATTTCCTACTATCATGGAGACAGTTTTATATGAGCGGGACATGTACAT…
CHILtrapF-100170.0	DN113260_c0_g1_i1	ORF:ATGAAGGGGAAATTAAGGTTAGATAATAGTGGGGAGAAAGCTAATACTCATGACTTAATTCATTTCATAGATAAAACAGTGCTTGCATATGACCTCATTTATATAGATGACGGGAACTAG
CHILtrapF-100171.0	DN167483_c8_g2_i1	ORF:TCGCCCTGCGGCTCGCCGATAATGCTGGTCCTGAAGAAGAATGGGAGCTAG
CHILtrapF-100171.0	DN167483_c8_g2_i2	ORF:GCTACCGCACATCGACGACCTCCTATACCGCCTTCGACAGGCAAGGTAATCACTAAACTTGACATTCGCTCTGGTTATCATCAAGTGCGTATACAGGAGGGCGACAATTGGCAGATGGCCTTCAAAATGCGCCAAGGGATGTAG
CHILtrapF-100172.0	DN88132_c0_g1_i1	ORF:ATGACATCATGCAAGTATGAGGCCCATGCTTTTGTTGCCCATCCAGACCAGCAGCGTGCTGATGATCATGCCAAATCAATTAGTTCATATAACAAGGGCCCCAAGGTTTTGTGGGTTTTTTTGTGA
CHILtrapF-100172.0	DN88132_c0_g2_i1	ORF:ATGACATCATGCAAGTATGAGGCCCATGCTTTTGTTGCCCATCCAGACCAGCAGCGTGCTGATGATCATGCCAAATCAATTAGTTCATATAACAAGGGCCTAAGGTTTTGTGGGTTTTTTTGTGACTTCCAAGGAGACAGTAGCAGCATTCAAATACTATTTTCTTTTACTGCTTTATAG
CHILtrapF-100173.0	DN154357_c0_g1_i1	ORF:ATGATGGTGTTTTCGATATGGAAGGGGACTCAACAACCACCCGCCTGTTCCTGCCGCCAGTTAGTCGTAGTCGTTGCCTTCGAGAGGTCACCACAACCCCCACTGCTGCCATCCATCAACCGTTGTTGTTGCCTACCAAAGATCACCGAAGCCTTCACCGCTTGCTACCCTCCACTGTCCTCCATCAATTGCCGCTACTCTCCACTGCTTGCTACCACTAGTTTTCGCCACTGCCAGCTGCCGCCGCTGCCTACCGGATACTGCTTGTCACTACTTCCATTTCTTTCCACCATCCCCATCACTGTTGCTGTTCATCGTTGCCTGCTGCCGAGACCAACCACCACCCACTGCCCATATATTTAG
CHILtrapF-100174.0	DN171694_c0_g12_i1	ORF:TCCATGCTCATCAAGGCAGTCCATGTGTTAATTCTGCATATTAGCAAGTGCTTTGCTTTGATTTTATTGAAGTAA
CHILtrapF-100174.1	DN171694_c0_g10_i1	ORF:CTCTCCAGAAGAAAATCCCCCTGCAATTTTTTTCTGAAAAGCAGCAAAGTTAAAGCAGAAATCGATGCTCCTTGTTGGCAACATAGTTAA
CHILtrapF-100174.1	DN171694_c0_g10_i2	ORF:ATGTTGCCAACAAGGAGCATCGATTTCTGCTTTAACTTTGCTGCTTTTCAGGGGGATTTTCTTCTGGAGAGTCATTCTTCATGGCTGCTT
CHILtrapF-100175.0	DN258014_c0_g1_i1	ORF:ATGAAACCAATTAATGAAATCATCGGAGTGGCTCTTACCTTCGAGCTTGGGAATCTCCAACTTCATCCCAGTATTTTGGAAAGAGGTTTGATCTTCCTGCTGCGCTCTCCGATGTTGCCTTCGGATTGGGGCCGCGAACGGGGTCACATCCTCTTCTTCCTCCTCGGATGCTTGTTCGATTTCTTGTTCGCCATTGGTTCACCCAACCCAGCCCGCACGAGTTGTCGTTCTAGCATTTCTATCTGCTTTCTCTGCAAGTCTTGTTCGAAATCTCATAGATCACATTGGCGTTGTGGTTCGTCTTTTTCAAGAACGACTTCTCGTTCTCGACCCATTCATGTAACCGACCACAAATATTTTGGGGTTAAGGTTTTGTTGAGTTAA
CHILtrapF-100176.0	DN131884_c0_g1_i1	ORF:ATGGTTATAAATAATCCTTCTAAGAATTCTCCGAGCTGCACATTTTTATCAACATTTATTCAAAATAAGAGAAGGTGGAGCATGAGAGAGAAAAGACGAAGAACTTACTGCTCCGGTTCCTCTTCTCTGGTTATAAACTTCTTCTCCGGCCGCTTCGTGCCGCCATCCCTCCCGCCTGCACAAGATTTTACTCAGCCTTTTTCCTTTACGGTTATTGCTAATGCAGACAATACC
CHILtrapF-100177.0	DN173753_c80_g82_i1	ORF:ACAAGAGAAGTCTCCATAGCTGTCAATCCTTTCAGCATGCTCTCTCGTTACCTAATTCTCCTTGTCAAAGGTTTTGATTCCACAGGTCACAAAAAGGGTAGAACCCTCTTAGTGAAATTCCCTATATTGCTAACCCTATTCTACATACATCAACTGGGTCTTCGACGACAAGGAGTAGTTGTTGCCTATGGGCGTCGGTATTGGCTT
CHILtrapF-100177.1	DN173753_c80_g18_i1	ORF:GTCTCCATAGCTGCCAATCCTTTCAGCATGCTCTCTCGTTACCTAATTCTCCTTGTCAAAGGTTTTGATTCCACGGGTCACAAAAAGGGCAGAACCCTCTTAGTGAAATTCCCTATATTGCTAACCCTATTCTACATACATCAACTGGGTCTTCGATGGCAAGGAGTAGTTGATGCCTATGGGTGTCGGTATTGGCTTCAGCAGTGT
CHILtrapF-100177.2	DN173753_c80_g95_i1	ORF:ATGCTCTCTCGTTACCTAATTCTCCTTGTCAAAGGTTTTGATTCCACGGGTCACAAAAAGGGCAGAACCCTCTTAGCGAAATTCCCTATATTGCTAACCCTATTCTACATACATCAACTGGGTCTTCGATGGCAAGGAGTAGTTGATGCCTATGGGTGTCGGTATTGGCTTCAGCAGTGTCAACTCATAACCCTCCGTGATATATTTGTTGATGTGATT
CHILtrapF-100177.2	DN173753_c80_g95_i2	ORF:ATGCTCTCTCGTTACCTAATTCTCCTTGTCAAAGGTTTTGATTCCACGGGTCACAAAAAGGGCAGAACCCTCTTAGCGAAATTCCCTATATTGCTAACCCTATTCTACATACATCAACTGGGTCTTCGATGGCAAGGAGTAGTTGATGCCTATGGGTGTCGGTATTGGCTTCAGCAGTGTCGACTCATAACCCTCCATGTGTTTGGCTCTGTAGCA
CHILtrapF-100177.3	DN173753_c80_g81_i1	ORF:ACAAGAGAAGTCTCCATAGCTGTCAATCCTTTCAGCATGCTCTCTCGTTACCTAATTCTCCTTGTCAAAGGTTTTGATTCCACGGGTCACAAAAAGGGCAGAACCCTCTTAGTGAAATTCCCTATATTGCTAACCCTATTCTACATACATCAACTGGGTCTTCGATGA
CHILtrapF-100177.4	DN173753_c80_g56_i1	ORF:ATGAACCCTGAATTGAAGGCGAAGGGTTGCTTCGGCCTTGACCTTCCTGTGGCTCAGGGGGAATTTCCAGTCATTTTGTTGGTGTCATCGCTCCTTGTCAAAGGTTTTGATTCCACAGGTCACAAAAAGGGTAGAACCCTCTTAGTGAAATTCCCTATATTGCTAACCCTATTCTACATACATCAACTGGGTCTTCGACGACAAGGAGTAGTTGTTGCCTATGGGCGTCGGTATTGGCTT
CHILtrapF-100178.0	DN164557_c6_g1_i1	ORF:TCTAAATATGCATGCGATGAGTATAATTCCCCACAATTGCAATATACACACAACCTCAATGCAATTGTAAGAGAAATAACAATACAAAAGAAAAGTAAAATTGAATTTTTTTTTTTTTTTTTTTTTTTTTTTTTTTTTTGCAAATTCAGCAAACCACCAAGTAGCCACCACCTGTGA
CHILtrapF-100179.0	DN157005_c0_g1_i2	ORF:ATGCAGTTACCCACAGAGAATTGCCCACTAACATTGAAGACAAAACAATATTGCATTTCTATAAATGTTTTAGCTTGCGAACTAAATAATGGCTTATTTAGATCAGCAGATCTACATAATCATCTACTTGGTCCAGGTATAGAATCTCATATGTAA
CHILtrapF-100179.1	DN157005_c0_g1_i1	ORF:GAACTAAATAATGGCTTATTTAGATCAGCAGATCTACATAATCATCTACTTGGTCCAGGTATAGAATCTCATATGTAA
CHILtrapF-10018.0	DN143452_c0_g1_i2	ORF:ATGATGATTCTCCTTCTAGGATGTGGAAATAAGTTGGAAAAAAAGCATAACCCTGCAGGGAGAAGAAGAGGTGGATCTGTCTACTTACATGAATCTTTTCTTATGCTCCCTCAGATGTATTGCTTGTATTTCAGCAATCACCTCATCCTCAATATAGACCGGCAACTTAAA
CHILtrapF-100180.0	DN153360_c1_g3_i1	ORF:ATGCGGACAAGGGACGATCGGGGTGCCGCCGCGCCGGAATACATCGCAATTCTCCTTATTGCGGCTATGTTCACCAGTGCGGTGGCGGTCGGCGTCAAGCCGGAATGGGTGCAGCAGAAGGTGTGCCAGGCCTTGGCGGTTATCTTCGGGAAGGGTTCGTGTGCTCCGGCGAGCCAGGCGAAGCCGCCGGCCCAGCAGCTGCCTAAGCGCTGCTTGATTCACTCCGACGAGAACGCCACGTCAATCTATGCCGAGGGAAAGATCACCTGGGTCACGATCGGTGGGGAAGGTGGATACGGCTACCATTTGGTTGAGTACAGCGATGGTAAAGCTGACGTTGAATTGTTCTATAACGTCGGGGCAAGTGCCGGCGCCGCAGCGCCTGGCTGGAGTAA…
CHILtrapF-100181.0	DN141372_c7_g1_i1	ORF:ATGTCATGCTTGCCTGAGATGAGTCCATCCCTCGGAAGCAAAGGTATCACAGACCACGATCACAGTTATTTTATAATTGCTGGGGCAGTTGGTTCACCTGTTGGTAGTTCAGAACTGAGGGAAAGAGCTGCTCAGCAAATACATGTGGCTTGCAGATACTTGCTGAAAGAGAGATCAGAGGACAGCATTCTTTTGATACTTATTATTCGAATAATTCATGCATTAGCTAATCATGGAAGCTTGGAGTATGAAGATTGGGTCAATCATGTCCAGGCCTGGAAATTGGAATCGGCTTCAATAATTGAACCTCCATGTAATTTTATTACTTCTTCCCATGCAAGAGGAAAGAAGAGACCAAGGTGGGCGCTTATTGACAAGGCATACATGCATAATAC…
CHILtrapF-100181.0	DN141372_c7_g1_i2	ORF:ATGCATCTCTACAACGCATGGCTTCCGCCGCAAGTAGCCGAGGAAACTCGGAGGGAGACGGAGTCATTCGCCGCCGTCGTGAGATCCTTGAAGGAGGCTTGGGAGCCGGAAGATCCGGAATCTGTTTACTCCACTATCAAGTGGATCTCCGTCCTCGACCTATTCATGAAAGCAAAGAGCGAAGTGTCTTTGGACGATGTGAATGATCTGTTTGAAATTGGTTTGCAGATTTTTGTCGTGTCGCGAAACAAACTTTATGCGCAGGTTAGATGGGGAGGTATGATAGTCAAGCTCCTAAAGAAGTACGGAAAGAAAGTACCATTTTGTGTCGATTGGTGGCCATTATATGATATTTTGATGAAGACGCATTTTAAAAGAAATACAGGCCCGGAGGG…
CHILtrapF-100181.0	DN141372_c7_g1_i3	ORF:ATGTCATGCTTGCCTGAGATGAGTCCATCCCTCGGAAGCAAAGGTATCACAGACCACGATCACAGTTATTTTATAATTGCTGGGGCAGTTGGTTCACCTGTTGGTAGTTCAGAACTGAGGGAAAGAGCTGCTCAGCAAATACATGTGGCTTGCAGATACTTGCTGAAAGAGAGATCAGAGGACAGCATTCTTTTGATACTTATTATTCGAATAATTCATGCATTAGCTAATCATGGAAGCTTGGAGTATGAAGATTGGGTCAATCATGTCCAGGCCTGGAAATTGGAATCGGCTTCAATAATTGAACCTCCATGTAATTTTATTACTTCTTCCCATGCAAGAGGAAAGAAGAGACCAAGGTGGGCGCTTATTGACAAGGCATACATGCATAATAC…
CHILtrapF-100181.0	DN141372_c7_g1_i4	ORF:ATGTCATGCTTGCCTGAGATGAGTCCATCCCTCGGAAGCAAAGGTATCACAGACCACGATCACAGTTATTTTATAATTGCTGGGGCAGTTGGTTCACCTGTTGGTAGTTCAGAACTGAGGGAAAGAGCTGCTCAGCAAATACATGTGGCTTGCAGATACTTGCTGAAAGAGAGATCAGAGGACAGCATTCTTTTGATACTTATTATTCGAATAATTCATGCATTAGCTAATCATGGAAGCTTGGAGTATGAAGATTGGGTCAATCATGTCCAGGCCTGGAAATTGGAATCGGCTTCAATAATTGAACCTCCATGTAATTTTATTACTTCTTCCCATGCAAGAGGAAAGAAGAGACCAAGGTGGGCGCTTATTGACAAGGCATACATGCATAATAC…
CHILtrapF-100181.0	DN141372_c7_g1_i5	ORF:ATGCATCTCTACAACGCATGGCTTCCGCCGCAAGTAGCCGAGGAAACTCGGAGGGAGACGGAGTCATTCGCCGCCGTCGTGAGATCCTTGAAGGAGGCTTGGGAGCCGGAAGATCCGGAATCTGTTTACTCCACTATCAAGTGGATCTCCGTCCTCGACCTATTCATGAAAGCAAAGAGCGAAGTGTCTTTGGACGATGTGAATGATCTGTTTGAAATTGGTTTGCAGATTTTTGTCGTGTCGCGAAACAAACTTTATGCGCAGGTTAGATGGGGAGGTATGATAGTCAAGCTCCTAAAGAAGTACGGAAAGAAAGTACCATTTTGTGTCGATTGGTGGCCATTATATGATATTTTGATGAAGACGCATTTTAAAAGAAATACAGGCCCGGAGGG…
CHILtrapF-100182.0	DN166678_c0_g2_i1	ORF:ATGAGTGAAGGATTACATCTTGCTGTAAATGACAAGCATTACCGTCGACTTTGGGATGTCCTGTCAATGGATGTACTTCTTCCCATTCTTCGTCAGTTTCATCTTTCGCAGGTGGTAGTGGTCCCCTATCGAACAGATGTGCGCCAAAGATCAACTCACAAACGTCGATGGGTGTAG
CHILtrapF-100183.0	DN146165_c0_g1_i2	ORF:CAACATTTCCTTGACGGTTATGCAAACGATTTTGATCAGGTTGTAGAGGCCATCTCCAAGAATAAGAGAGATTGCAACGAAAACCTGCACAAATTAAACAAGTTTTAA
CHILtrapF-100184.0	DN158709_c0_g1_i1	ORF:ATGAAAAATCTATTGATGCAATTTATGTCATTTTCAATTACAATTTGCAATTCCCCCTTAAGGTTTTTACCTATCAGAAACATAGAACTTAATGACATTGGTAGAACTAATATGATCATACAAATTTTTCCTTTCATTGCCAGTATAGATTTAATGAAACTAATTGCCAAGTTGAGACACTTCCAAATCTCCAATACTTGTTTCCATAGAGAAAATTCATGTATATTAAAATGTGCTTCTATTTCTTCAAAGGCGTTTACTGGTAGCAAAAAAAATGCTAAAATTATTCAGTCAAAATAA
CHILtrapF-100184.0	DN158709_c0_g1_i2	ORF:ATGAAAAATCTATTGATGCAATTTATGTCATTTTCAATTACAATTTGCAATTCCCCCTTAAGGTTTTTACCTATCAGAAACATAGAACTTAATGACATTGGTAGAACTAATATGATCATACAAATTTTTCCTTTCATTGCCAGTATAGATTTAATGAAACTAATTGCCAAGTTGAGACACTTCCAAATCTCCAATACTTGTTTCCATAGAGAAAATTCATGTATATTAAAATGTGCTTCTATTTCTTCAAAGGCGTTTACTGGTAGCAAAAAAAATGCTAAAATTATTCAGTCAAAATAA
CHILtrapF-100184.0	DN158709_c0_g1_i3	ORF:ATGAATTTGAGTCAATTTGGATCAAACAACTCTCTCATACCAAATAATATCCCCAGATTAGGTCATTTGTACACTGCTTCTAATTACAACTATAATTACATTAAGATATGTAAAATAATACTATATTTCTTGGATACCTTAAGATTACATTGGGAGCTCCTTTATTTAATTGGAAGGGGAGAGCAAAGCTAA
CHILtrapF-100184.0	DN158709_c0_g1_i4	ORF:ATGAATTTGAGTCAATTTGGATCAAACAACTCTCTCATACCAAATAATATCCCCAGATTAGGTCATTTGTACACTGCTTCTAATTACAACTATAATTACATTAAGATATGTAAAATAATACTATATTTCTTGGATACCTTAAGATTACATTGGGAGCTCCTTTATTTAATTGGAAGGGGAGAGCAAAGCTAA
CHILtrapF-100185.0	DN169316_c3_g4_i1	ORF:CCACTAAAACGGTTTTGCAATCACCAGATAAATCTTAAGAATGTTAGTGAGCCCACTAGTGTTAGACCATATAGATATTTCTTCCATCAAAAGTCAAAGATCGAGAGAGCCATTCGTGAGATGATTGGGAGAAGAAATGATCAGACCCAGCACTATAAGCTATTCGTGTTGAAGGTGTGA
CHILtrapF-100186.0	DN90355_c0_g1_i1	ORF:ATGCCGCTCCATATGCTCATTCAGCCCAGCAGCGAGCCTCTATCCTCCCTCCTTCCAAGGCTACAACGTCTCTCCTGGGATCCCAGACTGCGACACCTTTTTCTCGAGGATGCGACACCCCTCCTCTCTTTCCCTAAGGCTACGACAATTCTCCTTCCTTCGAGGTTGCGACCCACCGATGCACCGCCTTCCAGGGGTTGTGACACCCCTTCCTACCCTTCAGAGGCGTCGAAGCCTGTCCTTTACCGAGGCTGCAACGCCTCTCTTTCCTGA
CHILtrapF-100187.0	DN155428_c1_g1_i1	ORF:ATGACTGGGCATTATCCGGTTGATATTTTCTATAGCCATAGGTTCCTATCACGATTTAATTTTCTTTTTTGGCTGACTGGTGACTGGTTCCATTTGTTAAATATTAAGTTCCTTATATTCTCAGGGTTAATGACTTTGACTGACATTTCTTTTTATTCTGTCGAACTGTTTGGCGGTGGAATTTACATTCAAAGGAAGGAAACATTTATTTTGTATACTGAAATATTTGAGAAAACTGTTAGTGATAGTTATCCGATACAACTAGCTCTTGAAATTCTTGGCAATCTGCTTCTTCCTTTATCTTGGGCTTCTACTGATTCTATCCTCTTGACACCTCTCATTACATTATCATAA
CHILtrapF-100188.0	DN90806_c0_g2_i1	ORF:ATGGCGGCGGATAAAATCCCTCTTCTGAGACCCTACAAGATGGGCAAATTCGATCTATCTCACAGAGTAGTATTAGCGCCATTAACAAGGTCGAGATCTTATGGAAATGTCCCTCAACCTCACGCCATCCTCTATTACTCTCAGAGGACGACG
CHILtrapF-100188.1	DN90806_c0_g1_i1	ORF:ATGGCGGCGGATAAAATCCCTCTTCTGAGACCCTACAAGATGGGCAAATTCGATCTATCTCACAGAGTAGTATTAGCGCCATTAACAAGGTCGAGATCTTATGGAAATGTCCCTCAACCTCACGCCATCCTCTATTACTCTCAGAGGACGACG
CHILtrapF-100189.0	DN85741_c1_g2_i1	ORF:GAGAGTCTTTTTTTCGGCATACCCATGCTTACATGGCCCCTAAATTTCGACCAACACATCTATTGGGGTCCAGACCCTAAAGAAGACAGAGACCAGTTTACTGCTATTGAGACTGTTCATGCTGACCAGTATACATAG
CHILtrapF-100189.0	DN85741_c1_g5_i1	ORF:AGAAAGACCTCCACAACAGAAACAAGAACAAGTATAAAAATACACGCAAGATTTACGTGGAAACTCAGAAACACCAGATCTGACCAAGATCTAGAACAAACTCTCCCGACAGATCTCTCCTTCAAGGTTCACTGCGCCTCCTTCTATGTATACTGGTCAGCATGA
CHILtrapF-100189.1	DN85741_c1_g4_i1	ORF:GAGAGTCTTTTTTTCGGCATACCCATGCTTACATGGCCCCTAAATTTCGACCAACACATCTATTGGGGTCCAGACCCTAAAGAAGACAGAGACCAGTTTACTGCTATTGAGACTGTTCATGCTGACCAGTATACATAG
CHILtrapF-100189.1	DN85741_c1_g7_i1	ORF:AGAAAGACCTCCACAACAGAAACAAGAACAAGTATAAAAATACACGCAAGATTTACGTGGAAACTCAGAAACACCAGATCTGACCAAGATCTAGAACAAACTCCCCCGACAGATCTCTCCTTCAAGATTCACTGCGCCTCCTTCTATGTATACTGGTCAGCATGA
CHILtrapF-100189.2	DN85741_c1_g1_i1	ORF:GAGAGTCTTTTTTTCGGCATACCCATGCTTACATGGCCCCTAAATTTCGACCAACACATCTATTGGGGTCCAGACCCTAAAGAAGACAGAGACCAGTTTACTGCTATTGAGACTGTTCATGCTGACCAGTATACATAG
CHILtrapF-10019.0	DN20335_c0_g1_i1	ORF:CAGGATTATGACTGA
CHILtrapF-100190.0	DN173472_c12_g5_i1	ORF:ATGTTGGCTCCACGTCATCAGGGTCCCGATTGGATTGTTTATGTCATTGTTTTTTATATTGTCCCACATCAAGAAATTTATGTAGGATTGTGCACAAATTATTTTGAGTTGGATGTATATATTTCTTGGTCTGCTATAGGAACACTCTCAGTTCAATAG
CHILtrapF-100190.0	DN173472_c12_g5_i2	ORF:ATGTTGAGCAAAATGTTTAAGTTGAAGATCAGTAAGTTGCAAATCTTAAATAGAGAGTTTAGTATTAGAATTGCAATATTGTCTTTTCAAACAAACACTGATGATGGGACCATGTTTCTTACAGTAGTTAGAAAACTCTAA
CHILtrapF-100190.0	DN173472_c12_g5_i3	ORF:ATGCTGTCTATTGAGAATATATCACAACAGAGAACTCATGAAGTATCTCTATATACTAAAGAAGGTCATTTTCTCATTTTCCGACACTATTTATCACCCGATATTAAATACCAACCGTTGGATCTGTCCCACCCAATTTTCACCATTAGATCTGTACCG
CHILtrapF-100191.0	DN167052_c0_g2_i1	ORF:ATGGGGCAAGCTGATGAACTTTCACTCAATGGTCGGTGCCTTTATCACCCCTTTTTCATCAATTCCTTTGCCTTGGGTTTGCGTTGCCTTCTTTTATGTAGATTAAGTCGACGACTCGACAAACTCGATAAATGCAGCGTTGGGAAATAA
CHILtrapF-100191.0	DN167052_c0_g2_i3	ORF:ATGAAGGCCCGTAAAAGAAATAATCATTATGCTTGTGGATCTTCATTGCATTCATCTTTTTTATTATTCATAGAATTTCGATATAAAGACATGCTCGCATTAGATATTTCAAGGTATATTCTTCTTCTGTGGCTTCCAGATTTTTCAATACATTATGCATACTTTGTTTTGTGGGCAATTCGATTTCCTTGTAGCTTAATGCTGAGGTAA
CHILtrapF-100192.0	DN153463_c0_g1_i1	ORF:ATGGCAGCCTCCAGATCTCGATCTCCTTCTCCGAATCCATCCAGACCCTCAAGCCCTAACCCTAATTCCCTGGAAAGCAGCAGCGCATCACGAAAGAGTGGCGCCTTCAATCTCTCCAAGTCCTGGAGTGGCTCAGATATTCCTCACAGGAAATCAGTCTCCAAATCTGTAAACGGCCCTCGTGCTTCCTTGGAGAAGGAGAACGAGAGGGAGCCAAACTGCTCCAAGCAGGAAAGAGCAAAGTCTCCTACCATAAATCCTTCAAAGGGAACGAAGAGTTTTATGGCTCCAACAATTTCAGCTGCTTCTAAGGTCACTTCAGCATCGCTTAGAAAGAAGATCCTTGGCGAGAAAAACCAGGTGGTTCGTGAAAGTACTGAGAGCAACATTGTTAC…
CHILtrapF-100192.0	DN153463_c0_g1_i2	ORF:ATGAAAAACTACCTCTCACCGAGGCCCCGGTTCCTTCACTACAAACCAAAACCAAGGATTGAGCAACATCAAGAGTTAAGGGAAGATTTGCTCTATGCTTCAGATGCGAGGCGGCTTGAAGACAGCTTCTCTGACTCTGAGGATTCTGTGGATTGCAGTGACGCAGTTGATGCTGAGACATTAATGGAGACACAAGAAGCTCAAGTTTTTGATGAAACCCATCTTTTAATATCTAAACCTAGGTTGAGTTCAAGGTCCAAATTAATATCGTTTGTTTTGGTCTTGACTGTTGTGTTCTTTTGTATTCCCTTAACTGATTCACCCGTTCTTTCTCCTCTAAATCTGAAAGATCAGTCTTTTGCCGGCCCTCATACCCTACCCTTTGGATTCCCTCA…
CHILtrapF-100192.0	DN153463_c0_g1_i3	ORF:ATGGCTCCAACAATTTCAGCTGCTTCTAAGGTCACTTCAGCATCGCTTAGAAAGAAGATCCTTGGCGAGAAAAACCAGGTGGTTCGTGAAAGTACTGAGAGCAACATTGTTACAGCTGAAGAAGTGAAAAAGGAGGGGGAGATCAGGAGAAATAGTGAAATTGGTACAGGTTCTGAAGCTCTATCAGGTCAAATTAACTCAAGGAAAGTGGATTTTAGTGGTTCCACGGATCATCGCCAATTAGTAGCTACTCATTCTCATTCTCTTGACACTGGTCCTCTGGATGCTGATCCATCTCTCCCTCCTTATGATCCTATGAAAAACTACCTCTCACCGAGGCCCCGGTTCCTTCACTACAAACCAAAACCAAGGATTGAGCAACATCAAGAGTTAAG…
CHILtrapF-100193.0	DN159620_c4_g1_i1	ORF:ATGACAGTATACACGTATACCATGACACAAGTCCTGGCCGTTCAATTCACTTTGGATGGGCAGGATTCTCACCAGGCAATTGGAGGTAATCCAAACCCTTGTATCAAATATTTATTGATATAA
CHILtrapF-100193.0	DN159620_c4_g3_i1	ORF:ATGACAGTATACACGTATACCATGACACAAGTCCTGGCCGTTCAATTCACTTTGGATGGGCAGGATTCTCACCAGGCAATTGGAGGTAATCCAAACCCTTGTATCAAATATTTATTGATATAA
CHILtrapF-100193.0	DN159620_c4_g4_i1	ORF:ATGACAGTATACACGTATACCATGACACAAGTCCTGGCCGTTCAATTCACTTTGGATGGGCAGGATTCTCACCAGGCAATTGGAGGTAATCCAAACCCTTGTATCAAATATTTATTGATATAA
CHILtrapF-100193.0	DN159620_c4_g5_i1	ORF:ATGACAGTATACACGTATACCATGACACAAGTCCTGGCCGTTCAATTCACTTTGGATGGGCAGGATTCTCACCAGGCAATTGGAGGTAATCCAAACCCTTGTATCAAATATTTATTGATATAA
CHILtrapF-100193.0	DN159620_c4_g6_i1	ORF:ATGACAGTATACACGTATACCATGACACAAGTCCTGGCCGTTCAATTCACTTTGGATGGGCAGGATTCTCACCAGGCAATTGGAGGTAATCCAAACCCTTGTATCAAATATTTATTGATATAA
CHILtrapF-100193.0	DN159620_c4_g7_i1	ORF:ATGACAGTATACACGTATACCATGACACAAGTCCTGGCCGTTCAATTCACTTTGGATGGGCAGGATTCTCACCAGGCAATTGGAGGTAATCCAAACCCTTGTATCAAATATTTATTGATATAA
CHILtrapF-100194.0	DN174140_c10_g11_i4	ORF:CAAGGTGAATGGAAGTTATCCCCAGGCTCAAGGATAATAGCACGAGGAAAAAGAGAGGGGACTCTTTACTTGTTAAAAGCTGAGAATCTCGTGCTAATGACATCACCTTCTGATAGCTCGATGTCATCCCTTTGGCATCGAAGATTGGGACATCTCGGTGAAAGAGGTGTTAAGGAGCTGCATAGAAGGAATCTTCTACCCGGATTGAAAACTGTTGATCTAGACTTCTGTGAAGATTGTGTCTACGGCAAGCAGAAAGCCGTAAGCTTTCAGACTCAAGGGCGCGAACGTAAATGCAACAAATTGGAGTTAGTTCTCTCAGATGTATGGGGACCAGCTCAAGAGACCTCTTATGGTGGCAAGAGGTGGATTGTTACCTTCATTGATGACGTGAC…
CHILtrapF-100194.1	DN109496_c0_g1_i1	ORF:AGTCGATCTCTAGTGGTCTTCATACCAATGATCTGTTTTGCTTCCTTGAGATCTTTCATCTCAAAGTTTGCTGCTAGCAACTTCTTTGCTTCAATAATCATTTTCATGTTAGAACTCACAACTAGCATGTCATCATATAAAGTGCGAGATAGTTGA
CHILtrapF-100194.1	DN174140_c10_g11_i1	ORF:ACTATGCACATCCCAAGCTTAACAAAGAATCTCATCTCAACCAGCGTCTTAGACTGGGAAGGTTATGTGACGACGTTCGGCCAAGGTGAATGGAAGTTATCCTTAAGCTCAAGGATAATAGCACGAGGAAAAAGAGAGGGGACTCTTTACTTGTTAAAAGCTGAGAATCTCGTGCTAATGACATCACCTTCTGATAGCTCGATGTCATCCCTTTGGCATCGAAGATTGGGACATCTCGGTGAAAGAGGTGTTAAGGAGCTGCATAGAAGGAATCTTCTACCCGGATTGAAAACTGTTGATCTAGACTTCTGTGAAGATTGTGTCTACGGCAAGCAGAAAGCCGTAAGCTTTCAGACTCAAGGGCGCGAACGTAAATGTAACAAATTGGAGTTAGT…
CHILtrapF-100195.0	DN173624_c7_g3_i1	ORF:TTGTCGTCTCCGGCCACGACAGCCTCCCCCCTTGTGATTCCTTCAAATTTTTCTAATTTTGTAAATCTAACCTAA
CHILtrapF-100196.0	DN139702_c0_g1_i1	ORF:ATGTGGATACAGCTGTCCCAGTTCCAAAAACTTGGAGATAACCGTATTTTGACCATTCCAGGACCTAAGTTGAACCACATGGAACTGACTGGATTTACATTTCTGCATGTTGCGCTTCACTACCTTTTTGGTAGGTTTAACATATCATGTATCAGATGGTTTACTTTGATCACTTTGATCACTTTGATCATATTGGACTGA
CHILtrapF-100197.0	DN166049_c1_g2_i1	ORF:CTGGCTATGACTGCGGATCGGTTGAATCAGGAGCTCCTCGAATCGGATATACGGGAGCTCGGCGTGGCGGTCAGGAAGCTCGCCGGTCATGCGTTGGTTCTGGGGAGCGGCCTCGGTTTCGGCACTACCTTCCTCAAATTCCTCGCTTCCATCGCCGCAATATATCTACTGATTTTGGACCGGACAAACTGGAGGACAAACATGTTAACTTCTCTTTTAGTTCCTTATATTTTCTTAAGTCTTCCGTCGGTTGTATTCTCCCCGTTGAGGTAA
CHILtrapF-100197.0	DN166049_c1_g2_i3	ORF:CTGGCTATGACTGCGGATCGGTTGAATCAGGAGCTCCTCGAATCGGATATACGGGAGCTCGGCGTGGCGGTCAGGAAGCTCGCCGGTCATGCGTTGGTTCTGGGGAGCGGCCTCGGTTTCGGCACTACCTTCCTCAAATTCCTCGCTTCCATCGCCGCAATATATCTACTGATTTTGGACCGGACAAACTGGAGGACAAACATGTTAACTTCTCTTTTAGTTCCTTATATTTTCTTAAGTCTTCCGTCGGTTGTATTCTCCCCGTTGAGGTAA
CHILtrapF-100197.1	DN166049_c1_g2_i2	ORF:CTGGCTATGACTGCGGATCGGTTGAATCAGGAGCTCCTCGAATCGGATATACGGGAGCTCGGCGTGGCGGTCAGGAAGCTCGCCGGTCATGCGTTGGTTCTGGGGAGCGGCCTCGGTTTCGGCACTACCTTCCTCAAATTCCTCGCTTCCATCGCCGCAATATATCTACTGATTTTGGACCGGACAAACTGGAGGACAAACATGTTAACTTCTCTTTTAGTTCCTTATATTTTCTTAAGTCTTCCGTCGGTTGTATTCTCCCCGTTGAGGGGAGAGGTTGGGAAATGGGTTGCATTCATTGGTGTGGTGCTGCGGCTCTTCTTTCCTCGACGCTTCCCAGGTTTTCTTTCGACTTATCAACATAAAGCATATCTCCTCTCTACCTCTTGTACTAA…
CHILtrapF-100197.1	DN166049_c1_g2_i4	ORF:CTGGCTATGACTGCGGATCGGTTGAATCAGGAGCTCCTCGAATCGGATATACGGGAGCTCGGCGTGGCGGTCAGGAAGCTCGCCGGTCATGCGTTGGTTCTGGGGAGCGGCCTCGGTTTCGGCACTACCTTCCTCAAATTCCTCGCTTCCATCGCCGCAATATATCTACTGATTTTGGACCGGACAAACTGGAGGACAAACATGTTAACTTCTCTTTTAGTTCCTTATATTTTCTTAAGTCTTCCGTCGGTTGTATTCTCCCCGTTGAGGGGAGAGGTTGGGAAATGGGTTGCATTCATTGGTGTGGTGCTGCGGCTCTTCTTTCCTCGACGCTTCCCAGATTGGTTGGAAATGCCTGGATCGTTAATCCTTCTTCTAATCGTCTCCCCCGCTTT…
CHILtrapF-100197.1	DN166049_c1_g2_i5	ORF:CTGGCTATGACTGCGGATCGGTTGAATCAGGAGCTCCTCGAATCGGATATACGGGAGCTCGGCGTGGCGGTCAGGAAGCTCGCCGGTCATGCGTTGGTTCTGGGGAGCGGCCTCGGTTTCGGCACTACCTTCCTCAAATTCCTCGCTTCCATCGCCGCAATATATCTACTGATTTTGGACCGGACAAACTGGAGGACAAACATGTTAACTTCTCTTTTAGTTCCTTATATTTTCTTAAGTCTTCCGTCGGTTGTATTCTCCCCGTTGAGGGGAGAGGTTGGGAAATGGGTTGCATTCATTGGTGTGGTGCTGCGGCTCTTCTTTCCTCGACGCTTCCCAGATTGGTTGGAAATGCCTGGATCGTTAATCCTTCTTCTAATCGTCTCCCCCGCTTT…
CHILtrapF-100197.2	DN166049_c1_g1_i1	ORF:ATGTATAGATATTTATTGTGGGCTACCCTTCGAACACATACGACTTCTAGAAAATTTTTAGGAGTCCATGTACGGGTTCAGTCATCTCAAGCTTTCTCTCGAGATGTCCACCAGTTCGAAATGATGAACAACTTAGAAAGTAGGCATGCACAAATTCAAATAATTAATGCACTTCAATTGGGGCTGAGAGGCAAAGCACAAGAGATGCTTTGGGATCTGAGTTGTATGGACAAGTCATCAAATGCTGATGATTTTTGTGATATATTGGAATATTGTGCGCAAACTCCTGATCCTTTGTTTATCTTGGAAGCATGGAAAGTTTTGGTGAAAAAGGAAACTGATATGAAGAAAAAATCATTTAGATGCATAATTGAGGCTTTCAGTAAAGGAGGATA…
CHILtrapF-100197.2	DN166049_c1_g1_i10	ORF:ATGGCCGAAGGCACTCGCTCTCATGCAATAACCCAGCTTCCCGCCAACGATGGGTTTTTCTTGACGGAATACCTAAATGACATCACGAAGCTTAGGGCAGAAGTTACCAGCCTCCTATACCACCGAGAGCAACGCCTTTACTCACTCTACACGACCCAACAACAGCAGCTGGATCAAAGTCTGACCTTCCAACTTCAACAAGCAATGGACCAACTAATCTGGCATGTACAGAGACTTCAAAGTGCTTACAGTTCCCCGGTCCGAAACAACCCCAGTTTCCAATGGCAGACCTCATCTCGCTCTCCCTGGGAAAATCAATTGGCCCATTTCAAAAGTGTTGAAACACCCCAACTGTGCCCCATCGAACTCAAAATCCCGCGCTTCGCAGAAGGTGA…
CHILtrapF-100197.2	DN166049_c1_g1_i11	ORF:CAGTATCTCTTGGATAAAAAAGATGAAATGGTTGGACATATTGTGGAGTACTTACGAAATCAAACTTTTGATTGTATACCAAAAGAAGCAGTGTCTGTACCAGTTGCCAATGCTTTGAGATGGTCATTCAATGATTTGATACAGTACTGCAGTGTATCTGAAAAATGGGAATTGGCAGAGCTCTTGTTCCTGCAGATGCAAGCGCTTGGAATAAAACCATCATCTCATACATACGATGGTCTTATTAAAGCTGTCACTCATGGCAGATCATTGGCTTGTGGCTTGGAATTGATGAAATCAATGGAGATGAAGGGCATAAAGCCTTACAATGATACTCTTGCAAATCTCTCGATTGAATACAGCAAGAACTTTGAGTTGGACATGGCAGAGTGTTT…
CHILtrapF-100197.2	DN166049_c1_g1_i12	ORF:CTCTACACGACCCAACAACAGCAGCTGGATCAAAGTCTGACCTTCCAACTTCAACAAGCAATGGACCAACTAATCTGGCATGTACAGAGACTTCAAAGTGCTTACAGTTCCCCGGTCCGAAACAACCCCAGTTTCCAATGGCAGACCTCATCTCGCTCTCCCTGGGAAAATCAATTGGCCCATTTCAAAAGTGTTGAAACACCCCAACTGTGCCCCATCGAACTCAAAATCCCGCGCTTCGCAGAAGGTGATCCAACTGAATGGATATTCAAGGTCGAGTGCATATTTACATATTATCGTGTTCTTCCCCATGAGCGTTTCCTCCTTGCAGCACTCCATCTTGACCGTCCGGCAATCTGTTGGTATCGATGCCTCGAGAATTTTGGCTCACCAGT…
CHILtrapF-100197.2	DN166049_c1_g1_i13	ORF:ATGTATAGATATTTATTGTGGGCTACCCTTCGAACACATACGACTTCTAGAAAATTTTTAGGAGTCCATGTACGGGTTCAGTCATCTCAAGCTTTCTCTCGAGATGTCCACCAGTTCGAAATGATGAACAACTTAGAAAGTAGGCATGCACAAATTCAAATAATTAATGCACTTCAATTGGGGCTGAGAGGCAAAGCACAAGAGATGCTTTGGGATCTGAGTTGTATGGACAAGTCATCAAATGCTGATGATTTTTGTGATATATTGGAATATTGTGCGCAAACTCCTGATCCTTTGTTTATCTTGGAAGCATGGAAAGTTTTGGTGAAAAAGGAAACTGATATGAAGAAAAAATCATTTAGATGCATAATTGAGGCTTTCAGTAAAGGAGGATA…
CHILtrapF-100197.2	DN166049_c1_g1_i14	ORF:ATGGCCGAAGGCACTCGCTCTCATGCAATAACCCAGCTTCCCGCCAACGATGGGTTTTTCTTGACGGAATACCTAAATGACATCACGAAGCTTAGGGCAGAAGTTACCAGCCTCCTATACCACCGAGAGCAACGCCTTTACTCACTCTACACGACCCAACAACAGCAGCTGGATCAAAGTCTGACCTTCCAACTTCAACAAGCAATGGACCAACTAATCTGGCATGTACAGAGACTTCAAAGTGCTTACAGTTCCCCGGTCCGAAACAACCCCAGTTTCCAATGGCAGACCTCATCTCGCTCTCCCTGGGAAAATCAATTGGCCCATTTCAAAAGTGTTGAAACACCCCAACTGTGCCCCATCGAACTCAAAATCCCGCGCTTCGCAGAAGGTGA…
CHILtrapF-100197.2	DN166049_c1_g1_i15	ORF:ATGGCCGAAGGCACTCGCTCTCATGCAATAACCCAGCTTCCCGCCAACGATGGGTTTTTCTTGACGGAATACCTAAATGACATCACGAAGCTTAGGGCAGAAGTTACCAGCCTCCTATACCACCGAGAGCAACGCCTTTACTCACTCTACACGACCCAACAACAGCAGCTGGATCAAAGTCTGACCTTCCAACTTCAACAAGCAATGGACCAACTAATCTGGCATGTACAGAGACTTCAAAGTGCTTACAGTTCCCCGGTCCGAAACAACCCCAGTTTCCAATGGCAGACCTCATCTCGCTCTCCCTGGGAAAATCAATTGGCCCATTTCAAAAGTGTTGAAACACCCCAACTGTGCCCCATCGAACTCAAAATCCCGCGCTTCGCAGAAGGTGA…
CHILtrapF-100197.2	DN166049_c1_g1_i16	ORF:CAGTATCTCTTGGATAAAAAAGATGAAATGGTTGGACATATTGTGGAGTACTTACGAAATCAAACTTTTGATTGTATACCAAAAGAAGCAGTGTCTGTACCAGTTGCCAATGCTTTGAGATGGTCATTCAATGATTTGATACAGTACTGCAGTGTATCTGAAAAATGGGAATTGGCAGAGCTCTTGTTCCTGCAGATGCAAGCGCTTGGAATAAAACCATCATCTCATACATACGATGGTCTTATTAAAGCTGTCACTCATGGCAGATCATTGGCTTGTGGCTTGGAATTGGTAATTTACCTAATAACTTGCCTCTAA
CHILtrapF-100197.2	DN166049_c1_g1_i17	ORF:ATGGCCGAAGGCACTCGCTCTCATGCAATAACCCAGCTTCCCGCCAACGATGGGTTTTTCTTGACGGAATACCTAAATGACATCACGAAGCTTAGGGCAGAAGTTACCAGCCTCCTATACCACCGAGAGCAACGCCTTTACTCACTCTACACGACCCAACAACAGCAGCTGGATCAAAGTCTGACCTTCCAACTTCAACAAGCAATGGACCAACTAATCTGGCATGTACAGAGACTTCAAAGTGCTTACAGTTCCCCGGTCCGAAACAACCCCAGTTTCCAATGGCAGACCTCATCTCGCTCTCCCTGGGAAAATCAATTGGCCCATTTCAAAAGTGTTGAAACACCCCAACTGTGCCCCATCGAACTCAAAATCCCGCGCTTCGCAGAAGGTGA…
CHILtrapF-100197.2	DN166049_c1_g1_i18	ORF:ATGAAATCAATGGAGATGAAGGGCATAAAGCCTTACAATGATACTCTTGCAAATCTCTCGATTGAATACAGCAAGAACTTTGAGTTGGACATGGCAGAGTGTTTGTTGGAAAGGATCTCTGATAACCATACTAAGTACATCTATCCATTTAATGCCTTTTTGGTTGCATGTGATATTATGGATGAACCTGAACGTGCAGTTCACATTTTAGCAAAGTTAAAGTGTTTGAACATAAAACCAAATATTAAGACGTTTGAGCTTTTATTTTCTTTGTTTGGTAATGTCAATGCCCCCTATGAGAGAGGAGACTGGCCTTCGCGTATGCATGCTGCAGAGAGGATAAGACACATTGAAATGGGCATGAGGAGAAATGGAGTTCAACACAGCTATACGTC…
CHILtrapF-100197.2	DN166049_c1_g1_i19	ORF:ATGGAGGGCATGATACCTGAGATGCTCCAACGTTTGGAGAATGCAGAAAAACTATTTTTGGCAATAGAACCTCATCAAATAACTGATTTGTACAACATTGTTCTACGTGCACTTGTAGAAGCTGGGCATAGTCTGACTGCGGCTGAATGCTTCAGAAGGATGAGATCATATGGGTTCCTAGCTGATGCTGCGACATACCACATTATGTTAGAATGTTGTAGCTTATTTGCATCTTTCAGTTCAGCACTTGCATTGACATCTTTGATGCTTCGTGATGGTTTTCTTCCACAGATAATGACTTACACTGCACTTGTTAAGGTTTTATTAGCCGCAGGTGATTTCCATGGAGCATTGGATATTTTTAATCAAACAAGTTGTGATAAAATTCAACTAGA…
CHILtrapF-100197.2	DN166049_c1_g1_i2	ORF:ATGTATAGATATTTATTGTGGGCTACCCTTCGAACACATACGACTTCTAGAAAATTTTTAGGAGTCCATGTACGGGTTCAGTCATCTCAAGCTTTCTCTCGAGATGTCCACCAGTTCGAAATGATGAACAACTTAGAAAGTAGGCATGCACAAATTCAAATAATTAATGCACTTCAATTGGGGCTGAGAGGCAAAGCACAAGAGATGCTTTGGGATCTGAGTTGTATGGACAAGTCATCAAATGCTGATGATTTTTGTGATATATTGGAATATTGTGCGCAAACTCCTGATCCTTTGTTTATCTTGGAAGCATGGAAAGTTTTGGTGAAAAAGGAAACTGATATGAAGAAAAAATCATTTAGATGCATAATTGAGGCTTTCAGTAAAGGAGGATA…
CHILtrapF-100197.2	DN166049_c1_g1_i20	ORF:ATGTATAGATATTTATTGTGGGCTACCCTTCGAACACATACGACTTCTAGAAAATTTTTAGGAGTCCATGTACGGGTTCAGTCATCTCAAGCTTTCTCTCGAGATGTCCACCAGTTCGAAATGATGAACAACTTAGAAAGTAGGCATGCACAAATTCAAATAATTAATGCACTTCAATTGGGGCTGAGAGGCAAAGCACAAGAGATGCTTTGGGATCTGAGTTGTATGGACAAGTCATCAAATGCTGATGATTTTTGTGATATATTGGAATATTGTGCGCAAACTCCTGATCCTTTGTTTATCTTGGAAGCATGGAAAGTTTTGGTGAAAAAGGAAACTGATATGAAGAAAAAATCATTTAGATGCATAATTGAGGCTTTCAGTAAAGGAGGATA…
CHILtrapF-100197.2	DN166049_c1_g1_i21	ORF:ATGGAGGGCATGATACCTGAGATGCTCCAACGTTTGGAGAATGCAGAAAAACTATTTTTGGCAATAGAACCTCATCAAATAACTGATTTGTACAACATTGTTCTACGTGCACTTGTAGAAGCTGGGCATAGTCTGACTGCGGCTGAATGCTTCAGAAGGATGAGATCATATGGGTTCCTAGCTGATGCTGCGACATACCACATTATGTTAGAATGTTGTAGCTTATTTGCATCTTTCAGTTCAGCACTTGCATTGACATCTTTGATGCTTCGTGATGGTTTTCTTCCACAGATAATGACTTACACTGCACTTGTTAAGGTTTTATTAGCCGCAGGTGATTTCCATGGAGCATTGGATATTTTTAATCAAACAAGTTGTGATAAAATTCAACTAGA…
CHILtrapF-100197.2	DN166049_c1_g1_i22	ORF:ATGTATAGATATTTATTGTGGGCTACCCTTCGAACACATACGACTTCTAGAAAATTTTTAGGAGTCCATGTACGGGTTCAGTCATCTCAAGCTTTCTCTCGAGATGTCCACCAGTTCGAAATGATGAACAACTTAGAAAGTAGGCATGCACAAATTCAAATAATTAATGCACTTCAATTGGGGCTGAGAGGCAAAGCACAAGAGATGCTTTGGGATCTGAGTTGTATGGACAAGTCATCAAATGCTGATGATTTTTGTGATATATTGGAATATTGTGCGCAAACTCCTGATCCTTTGTTTATCTTGGAAGCATGGAAAGTTTTGGTGAAAAAGGAAACTGATATGAAGAAAAAATCATTTAGATGCATAATTGAGGCTTTCAGTAAAGGAGGATA…
CHILtrapF-100197.2	DN166049_c1_g1_i23	ORF:ATGTATAGATATTTATTGTGGGCTACCCTTCGAACACATACGACTTCTAGAAAATTTTTAGGAGTCCATGTACGGGTTCAGTCATCTCAAGCTTTCTCTCGAGATGTCCACCAGTTCGAAATGATGAACAACTTAGAAAGTAGGCATGCACAAATTCAAATAATTAATGCACTTCAATTGGGGCTGAGAGGCAAAGCACAAGAGATGCTTTGGGATCTGAGTTGTATGGACAAGTCATCAAATGCTGATGATTTTTGTGATATATTGGAATATTGTGCGCAAACTCCTGATCCTTTGTTTATCTTGGAAGCATGGAAAGTTTTGGTGAAAAAGGAAACTGATATGAAGAAAAAATCATTTAGATGCATAATTGAGGCTTTCAGTAAAGGAGGATA…
CHILtrapF-100197.2	DN166049_c1_g1_i24	ORF:CTCTACACGACCCAACAACAGCAGCTGGATCAAAGTCTGACCTTCCAACTTCAACAAGCAATGGACCAACTAATCTGGCATGTACAGAGACTTCAAAGTGCTTACAGTTCCCCGGTCCGAAACAACCCCAGTTTCCAATGGCAGACCTCATCTCGCTCTCCCTGGGAAAATCAATTGGCCCATTTCAAAAGTGTTGAAACACCCCAACTGTGCCCCATCGAACTCAAAATCCCGCGCTTCGCAGAAGGTGATCCAACTGAATGGATATTCAAGGTCGAGTGCATATTTACATATTATCGTGTTCTTCCCCATGAGCGTTTCCTCCTTGCAGCACTCCATCTTGACCGTCCGGCAATCTGTTGGTATCGATGCCTCGAGAATTTTGGCTCACCAGT…
CHILtrapF-100197.2	DN166049_c1_g1_i25	ORF:ATGTATAGATATTTATTGTGGGCTACCCTTCGAACACATACGACTTCTAGAAAATTTTTAGGAGTCCATGTACGGGTTCAGTCATCTCAAGCTTTCTCTCGAGATGTCCACCAGTTCGAAATGATGAACAACTTAGAAAGTAGGCATGCACAAATTCAAATAATTAATGCACTTCAATTGGGGCTGAGAGGCAAAGCACAAGAGATGCTTTGGGATCTGAGTTGTATGGACAAGTCATCAAATGCTGATGATTTTTGTGATATATTGGAATATTGTGCGCAAACTCCTGATCCTTTGTTTATCTTGGAAGCATGGAAAGTTTTGGTGAAAAAGGAAACTGATATGAAGAAAAAATCATTTAGATGCATAATTGAGGCTTTCAGTAAAGGAGGATA…
CHILtrapF-100197.2	DN166049_c1_g1_i26	ORF:ATGATGAACAACTTAGAAAGTAGGCATGCACAAATTCAAATAATTAATGCACTTCAATTGGGGCTGAGAGGCAAAGCACAAGAGATGCTTTGGGATCTGAGTTGTATGGACAAGTCATCAAATGCTGATGATTTTTGTGATATATTGGAATATTGTGCGCAAACTCCTGATCCTTTGTTTATCTTGGAAGCATGGAAAGTTTTGGTGAAAAAGGAAACTGATATGAAGAAAAAATCATTTAGATGCATAATTGAGGCTTTCAGTAAAGGAGGATATTTTAAAGAGGCGTTTGAATGGCTTACTTCTCTAGAGGAAAATGATCATTTCCATGCCAATTTACCTTTATGCAATATTGTTCTAAGAGAATGTTTTAATAGACATAGTTTGATTGATGC…
CHILtrapF-100197.2	DN166049_c1_g1_i27	ORF:ATGTATAGATATTTATTGTGGGCTACCCTTCGAACACATACGACTTCTAGAAAATTTTTAGGAGTCCATGTACGGGTTCAGTCATCTCAAGCTTTCTCTCGAGATGTCCACCAGTTCGAAATGATGAACAACTTAGAAAGTAGGCATGCACAAATTCAAATAATTAATGCACTTCAATTGGGGCTGAGAGGCAAAGCACAAGAGATGCTTTGGGATCTGAGTTGTATGGACAAGTCATCAAATGCTGATGATTTTTGTGATATATTGGAATATTGTGCGCAAACTCCTGATCCTTTGTTTATCTTGGAAGCATGGAAAGTTTTGGTGAAAAAGGAAACTGATATGAAGAAAAAATCATTTAGATGCATAATTGAGGCTTTCAGTAAAGGAGGATA…
CHILtrapF-100197.2	DN166049_c1_g1_i28	ORF:ATGTATAGATATTTATTGTGGGCTACCCTTCGAACACATACGACTTCTAGAAAATTTTTAGGAGTCCATGTACGGGTTCAGTCATCTCAAGCTTTCTCTCGAGATGTCCACCAGTTCGAAATGATGAACAACTTAGAAAGTAGGCATGCACAAATTCAAATAATTAATGCACTTCAATTGGGGCTGAGAGGCAAAGCACAAGAGATGCTTTGGGATCTGAGTTGTATGGACAAGTCATCAAATGCTGATGATTTTTGTGATATATTGGAATATTGTGCGCAAACTCCTGATCCTTTGTTTATCTTGGAAGCATGGAAAGTTTTGGTGAAAAAGGAAACTGATATGAAGAAAAAATCATTTAGATGCATAATTGAGGCTTTCAGTAAAGGAGGATA…
CHILtrapF-100197.2	DN166049_c1_g1_i3	ORF:ATGTATAGATATTTATTGTGGGCTACCCTTCGAACACATACGACTTCTAGAAAATTTTTAGGAGTCCATGTACGGGTTCAGTCATCTCAAGCTTTCTCTCGAGATGTCCACCAGTTCGAAATGATGAACAACTTAGAAAGTAGGCATGCACAAATTCAAATAATTAATGCACTTCAATTGGGGCTGAGAGGCAAAGCACAAGAGATGCTTTGGGATCTGAGTTGTATGGACAAGTCATCAAATGCTGATGATTTTTGTGATATATTGGAATATTGTGCGCAAACTCCTGATCCTTTGTTTATCTTGGAAGCATGGAAAGTTTTGGTGAAAAAGGAAACTGATATGAAGAAAAAATCATTTAGATGCATAATTGAGGCTTTCAGTAAAGGAGGATA…
CHILtrapF-100197.2	DN166049_c1_g1_i4	ORF:ATGAAATCAATGGAGATGAAGGGCATAAAGCCTTACAATGATACTCTTGCAAATCTCTCGATTGAATACAGCAAGAACTTTGAGTTGGACATGGCAGAGTGTTTGTTGGAAAGGATCTCTGATAACCATACTAAGTACATCTATCCATTTAATGCCTTTTTGGTTGCATGTGATATTATGGATGAACCTGAACGTGCAGTTCACATTTTAGCAAAGTTAAAGTGTTTGAACATAAAACCAAATATTAAGACGTTTGAGCTTTTATTTTCTTTGTTTGGTAATGTCAATGCCCCCTATGAGAGAGGAGACTGGCCTTCGCGTATGCATGCTGCAGAGAGGATAAGACACATTGAAATGGGCATGAGGAGAAATGGAGTTCAACACAGCTATACGTC…
CHILtrapF-100197.2	DN166049_c1_g1_i5	ORF:ATGTATAGATATTTATTGTGGGCTACCCTTCGAACACATACGACTTCTAGAAAATTTTTAGGAGTCCATGTACGGGTTCAGTCATCTCAAGCTTTCTCTCGAGATGTCCACCAGTTCGAAATGATGAACAACTTAGAAAGTAGGCATGCACAAATTCAAATAATTAATGCACTTCAATTGGGGCTGAGAGGCAAAGCACAAGAGATGCTTTGGGATCTGAGTTGTATGGACAAGTCATCAAATGCTGATGATTTTTGTGATATATTGGAATATTGTGCGCAAACTCCTGATCCTTTGTTTATCTTGGAAGCATGGAAAGTTTTGGTGAAAAAGGAAACTGATATGAAGAAAAAATCATTTAGATGCATAATTGAGGCTTTCAGTAAAGGAGGATA…
CHILtrapF-100197.2	DN166049_c1_g1_i6	ORF:ATGGAGGGCATGATACCTGAGATGCTCCAACGTTTGGAGAATGCAGAAAAACTATTTTTGGCAATAGAACCTCATCAAATAACTGATTTGTACAACATTGTTCTACGTGCACTTGTAGAAGCTGGGCATAGTCTGACTGCGGCTGAATGCTTCAGAAGGATGAGATCATATGGGTTCCTAGCTGATGCTGCGACATACCACATTATGTTAGAATGTTGTAGCTTATTTGCATCTTTCAGTTCAGCACTTGCATTGACATCTTTGATGCTTCGTGATGGTTTTCTTCCACAGATAATGACTTACACTGCACTTGTTAAGGTTTTATTAGCCGCAGGTGATTTCCATGGAGCATTGGATATTTTTAATCAAACAAGTTGTGATAAAATTCAACTAGA…
CHILtrapF-100197.2	DN166049_c1_g1_i7	ORF:ATGAAATCAATGGAGATGAAGGGCATAAAGCCTTACAATGATACTCTTGCAAATCTCTCGATTGAATACAGCAAGAACTTTGAGTTGGACATGGCAGAGTGTTTGTTGGAAAGGATCTCTGATAACCATACTAAGTACATCTATCCATTTAATGCCTTTTTGGTTGCATGTGATATTATGGATGAACCTGAACGTGCAGTTCACATTTTAGCAAAGTTAAAGTGTTTGAACATAAAACCAAATATTAAGACGTTTGAGCTTTTATTTTCTTTGTTTGGTAATGTCAATGCCCCCTATGAGAGAGGAGACTGGCCTTCGCGTATGCATGCTGCAGAGAGGATAAGACACATTGAAATGGGCATGAGGAGAAATGGAGTTCAACACAGCTATACGTC…
CHILtrapF-100197.2	DN166049_c1_g1_i8	ORF:ATGTATAGATATTTATTGTGGGCTACCCTTCGAACACATACGACTTCTAGAAAATTTTTAGGAGTCCATGTACGGGTTCAGTCATCTCAAGCTTTCTCTCGAGATGTCCACCAGTTCGAAATGATGAACAACTTAGAAAGTAGGCATGCACAAATTCAAATAATTAATGCACTTCAATTGGGGCTGAGAGGCAAAGCACAAGAGATGCTTTGGGATCTGAGTTGTATGGACAAGTCATCAAATGCTGATGATTTTTGTGATATATTGGAATATTGTGCGCAAACTCCTGATCCTTTGTTTATCTTGGAAGCATGGAAAGTTTTGGTGAAAAAGGAAACTGATATGAAGAAAAAATCATTTAGATGCATAATTGAGGCTTTCAGTAAAGGAGGATA…
CHILtrapF-100197.2	DN166049_c1_g1_i9	ORF:ATGATGAACAACTTAGAAAGTAGGCATGCACAAATTCAAATAATTAATGCACTTCAATTGGGGCTGAGAGGCAAAGCACAAGAGATGCTTTGGGATCTGAGTTGTATGGACAAGTCATCAAATGCTGATGATTTTTGTGATATATTGGAATATTGTGCGCAAACTCCTGATCCTTTGTTTATCTTGGAAGCATGGAAAGTTTTGGTGAAAAAGGAAACTGATATGAAGAAAAAATCATTTAGATGCATAATTGAGGCTTTCAGTAAAGGAGGATATTTTAAAGAGGCGTTTGAATGGCTTACTTCTCTAGAGGAAAATGATCATTTCCATGCCAATTTACCTTTATGCAATATTGTTCTAAGAGAATGTTTTAATAGACATAGTTTGATTGATGC…
CHILtrapF-100197.3	DN166049_c1_g3_i1	ORF:GGCTATGACTGCGGATCGGTTGAATCAGGAGCTCCTCGAATCGGATATACGGGAGCTCGGCGTGGCGGTCAGGAAGCTCGCCGGTCATGCGTTGGTTCTGGGGAGCGGCCTCGGTTTCGGCACTACCTTCCTCAAATTCCTCGCTTCCATCGCCGCAATGTTTGTGCCCGACTCCCCTTATGCTATTTCCGCTGGTTGTTGGTTTTATTGGTCATTAGGTTAACGCCTTTATTACCCTCCTTCAGTCATGGCAGTTGGTAA
CHILtrapF-100198.0	DN150587_c0_g1_i1	ORF:ATGTGTTTCGAGGATCCAATAGTATCTGTCGGCAGCGACCGGCGATCCGCGAGTAATGTGTTTCAAAGATCGAATAGTTTCTGTAGACAGTGGCTGACACGCACACCTGCTCCCCCTTGTAAAGCCTTACATCTTGTCAAAAACAAGAGTGGCAACAAAATATCACCGTTCGCCACAGTAGATGATGCCATTGTGGATGTTACCATCAGCAGTGTCAACAAGTTTGAGAAAAGACACCTCCGACAATGTTGGTCACTTCTCTTTCTTAGTTAA
CHILtrapF-100198.0	DN150587_c0_g1_i2	ORF:ATGTGTTTCGAGGATCCAATAGTATCTGTCGGCAGCGACCGGCGATCCGCGAGTAATGTGTTTCAAAGATCGAATAGTTTCTGTAGACAGTGGCTGACACGCACACCTGCTCCCCCTTGTAAAGCCTTACATCTTGTCAAAAACAAGAGTGGCAACAAAATATCACCGTTCGCCACAGTAGATGATGCCATTGTGGATGTTACCATCAGCAGTGTCAACAAGTTTGAGAAAAGACACCTCCGACAATGTTGGTCACTTCTCTTTCTTAGTTAA
CHILtrapF-100199.0	DN138626_c0_g2_i1	ORF:TACGAGCTGGCCTACTGCGAGGCGAAGGGGAGGGTGGGGGAGGGCGAGAGGGTGTGGCAGATCGCCTTCGGGTCGGGCTTCAAGTGCAACAGCGTGGTGTGGCGGGCGCTGAGGGCGGTGCGCGCCGGCGGCGAGAGGACGAACCCGTGGGCCGGGGAGGTGCACGAGTTTCCGGTGGAAGTGCCGAAGGAGGTGGCGGTCGCCGGCGACTGA
CHILtrapF-100199.1	DN138626_c0_g1_i1	ORF:GCTGAGGGCGGTGCGCGCCGGCAGCGAGAGGACGAACCCGTGGGCGGGGGAGGTGCACGAGTTTCCGGTGGAAGTGCCGAAGGAGGTGGCGGTCGCCGGCGACTGAGCTCCTCACTGTTTTCTGCCAGCTATTTATTTCTGCACTGTGCTGCAGTTATTAGCTCAAGTAGATCTAAGGCTTAA
CHILtrapF-100199.1	DN138626_c0_g3_i1	ORF:CTCCACTCTGTATCCAGTATCCGCAGTACTCAAAACTTCGTTTTAATAAAGAACAAAAAACTTGTAGTAAACAGATTTTTCTACTCTTATGCTTCGTTCTTCATTTTATGGGCTGGACCCCGACACTTTAGAGAAATTTATTGTCATTCAATTCATTTCCTTCATTTACTTGTGTTGTGA
CHILtrapF-100199.1	DN138626_c0_g4_i1	ORF:TACGAGCTGGCCTACTGCGAGGCGAAGGGGAGGGTGGGGGAGGGCGAGAGGGTGTGGCAGATCGCCTTCGGGTCGGGCTTCAAGTGCAACAGCGTGGTGTGGCGGGCGCTGAGGGCGGTGCGCGCCGGCAGCGAGAGGACGAACCCGTGGGCGGGCGAGGTGCACGAGTTTCCGGTGGAAGTGCCGAAGGAGGTGGCGGTCGCCGGCGACTGA
CHILtrapF-100199.1	DN138626_c0_g5_i1	ORF:TACGAGCTGGCCTACTGCGAGGCGAAGGGGAGGGTGGGGGAGGGCGAGAGGGTGTGGCAGATCGCCTTCGGGTCGGGCTTCAAGTGCAACAGCGTGGTGTGGCGGGCGCTGAGGGCGGTGCGCGCCGGCGGCGAGAGGACGAACCCGTGGGCGGGGGAGGTGCACGAGTTTCCGGTGGAAGTGCCGAAGGAGGTGGCGGTCGCCGGCGACTGA
CHILtrapF-1002.0	DN110553_c0_g1_i1	ORF:ATGGTTAATTTGATTTATGTATTAGCTTCTTTGGGGGATATGCTAGCCCGGTTGATTCTTATATATCATAATCTTTATGATTTGTTAGGATTTATTTGA
CHILtrapF-1002.0	DN110553_c0_g2_i1	ORF:ATGGTTAATTTGATTTATGTATTAGCTTCTTTGGGGGATATGCTAGCCCGGTTGATTCTTATATATCATAATCTTTATGATTTGTTAGGATTTATTTGA
CHILtrapF-10020.0	DN33647_c0_g1_i1	ORF:CAGCGTTTTGGCGAACGCGCTCAGACCGGGCAGGCAATCCGTGAGCAGCATGGCCACACGACGACTTATGTGCCGACACAAGCACCTGACATCGTCATTTTCGCGCAGAATACACAAGATGTGCAGGATGTGGTTCGCATCTGCGCAGAGCATAAGGTGCCGGTAATTGCATTTGGTGCCGGTTCCTCGCTTGAGGGGCAGGTGAATGCACCTGCGGGCGGTGTATCGATCGATTTGACTGGGATGAACCGTGTTCTGGCTGTCCATGCGGAAGACCTTGATTGTGTCATCGAGCCGGGTATCACGCGGCGTGAGCTTAACGAATATCTGCGCGATACGGGGCTTTTCTTCCCGATTGATCCGGGTGCGAATGCAACGCTTGGCGGCATGGCATC…
CHILtrapF-100200.0	DN144441_c0_g1_i1	ORF:ATGTGTCTGACCCATCTTGCTATGAACCCGTTTTATGTGGCCAATCTTAATAAAATTCATATTTGCTTATGCTTTTTCCTCCTTTTCTCAGTTTTATTTTTTTTTATACATTATACTTATAATTTGATTATTTGTATTGCATAG
CHILtrapF-100200.0	DN144441_c0_g1_i2	ORF:ATGTTGACCGACTGTTACCCTATTATTTCTATTTCAGATGAGCTCATTGCCAATGCTGCCTACATCGGCACCCCTGGCAAGGGCATTCTTGCCGCTGACGAGTCCACCGGCACGATCGGT
CHILtrapF-100201.0	DN147273_c0_g1_i1	ORF:ATGGCGTGTCACGAGGGGATCAAGCAGCTCACTGCGTTGATGGAAGAGCTGAACGAGCAGGAAAGGGGCACGTTCCAGACCATGCATCAAGGATACCCGTCTGATACTTTAGTCCGATTTTTAAAGGCAAGGGAGTGGAATGTTCCCAAAGCACATAAGATGAAACCTATAGTCCCAGTTGACTTGTACAGAGCTGTGCGAGATTCACAGCTTCTAGGATTATCAGGATACTCAAAGGAGGGCCATCCCGTGTTTGCAATTGGTGTTGGACAAAGCTCTTTTGATAAAGCATCGATTCACTACTATGTCCAATCACATATCCAGATCAACGAGTACCGAGATCGTATAATTTTGCCAAGTGCAGGGATGAAGCATGGGAAACATATTGGAACTTG…
CHILtrapF-100201.0	DN147273_c0_g1_i2	ORF:ATGGCGTGTCACGAGGGGATCAAGCAGCTCACTGCGTTGATGGAAGAGCTGAACGAGCAGGAAAGGGGCACGTTCCAGACCATGCATCAAGGATACCCGTCTGATACTTTAGTCCGATTTTTAAAGGCAAGGGAGTGGAATGTTCCCAAAGCACATAAGATGCTTATTGATTGCTTAAATTGGAGATTGCAAAATGAAATTGACAACATATTGTCTAAACCTATAGTCCCAGTTGACTTGTACAGAGCTGTGCGAGATTCACAGCTTCTAGGATTATCAGGATACTCAAAGGAGGGCCATCCCGTGTTTGCAATTGGTGTTGGACAAAGCTCTTTTGATAAAGCATCGATTCACTACTATGTCCAATCACATATCCAGATCAACGAGTACCGAGA…
CHILtrapF-100201.0	DN147273_c0_g1_i3	ORF:ATGGCGTGTCACGAGGGGATCAAGCAGCTCACTGCGTTGATGGAAGAGCTGAACGAGCAGGAAAGGGGCACGTTCCAGACCATGCATCAAGGATACCCGTCTGATACTTTAGTCCGATTTTTAAAGGCAAGGGAGTGGAATGTTCCCAAAGCACATAAGATGCTTATTGATTGCTTAAATTGGAGATTGCAAAATGAAATTGACAACATATTGTCTAAACCTATAGTCCCAGTTGACTTGTACAGAGCTGTGCGAGATTCACAGCTTCTAGGATTATCAGGATACTCAAAGGAGGGCCATCCCGTGTTTGCAATTGGTGTTGGACAAAGCTCTTTTGATAAAGCATCGATTCACTACTATGTCCAATCACATATCCAGATCAACGAGTACCGAGA…
CHILtrapF-100202.0	DN98343_c0_g1_i1	ORF:TCCACACTCAACTTATATCGGGAAACAAATAAAAAATTGTTAAAATTGAATGTACAAAGAAGTCTAGAGTCTAGACTTGAGCTCCTCTCGGAAGGAGAAGGAGAAACCTCATGGAGGCGGGAAGATGATGACGACTTGATCTTAAGCTTTTCCGACAGCGAAGAGGGAAATCACCACGACCTCAATGGAACGCTCCACTGCCTTGGTCTACTCCCACAACGTTTCAACTATAGCCCCAAAGCTTCCTAG
CHILtrapF-100203.0	DN71409_c0_g2_i1	ORF:GCACTTTCTTCTCCCCTGCCCTTATACCTAAAGCGATCTCCGATCTTGGGTCCAGATTTCCCCTTTGTATTAGCTTTTCATCCTGCAAATTATTCACATCATTGTGTGGCACAATGTATGAAACATAAGAAGAAAAGAATAGAAATTTCAATCAGTGATTTTAGGAAGCCAAAAATTTTAAGAAAACTGGAGCCTACAAGTAGATGGAAAATAAAACTTTAA
CHILtrapF-100204.0	DN167945_c0_g1_i1	ORF:ATGCGAGCACTATCCCCAACGACACTTGTACTTATATACTCATCCATGTATGATGGGAGTGGTCAGGTCATCAAACTTATCAAACTTTGCATCTTCATCCAACATCTCATCATTTGCATCTTGTACTTCACAGAAAATTTCATCGTTATCTTCAACATGTTCATCTATATTTCCATTATCTTCTTTCTCAAGCATAATGGGATGATCAACATGATAACAAGCAACAACAAGAACATTGATAGAATAAACTTGAGGCGCAATTAG
CHILtrapF-100204.0	DN167945_c0_g1_i2	ORF:ATGGAGCCAAAACAAAGATATAGAATGAGTAGTTCGATTATATGTAAGTATAGGATTTCTTTATGGAGGAGCAATTGCTCGATGGTGCACATGAAAGTGGATTGTTATGGAATTATCAAATGTTGA
CHILtrapF-100204.0	DN167945_c0_g1_i3	ORF:ATGCGAGCACTATCCCCAACGACACTTGTACTTATATACTCATCCATGTATGATGGGAGTGGTCAGGTCATCAAACTTATCAAACTTTGCATCTTCATCCAACATCTCATCATTTGCATCTTGTACTTCACAGAAAATTTCATCGTTATCTTCAACATGTTCATCTATATTTCCATTATCTTCTTTCTCAAGCATAATGGGATGATCAACATGATAACAAGCAACAACAAGAACATTGATAGAATAAACTTGAGGCGCAATTAG
CHILtrapF-100204.0	DN167945_c0_g1_i4	ORF:ATGCGAGCACTATCCCCAACGACACTTGTACTTATATACTCATCCATGTATGATGGGAGTGGTCAGGTCATCAAACTTATCAAACTTTGCATCTTCATCCAACATCTCATCATTTGCATCTTGTACTTCACAGAAAATTTCATCGTTATCTTCAACATGTTCATCTATATTTCCATTATCTTCTTTCTCAAGCATAATGGGATGATCAACATGATAACAAGCAACAACAAGAACATTGATAGAATAAACTTGAGGCGCAATTAG
CHILtrapF-100204.0	DN167945_c0_g1_i6	ORF:ATGTGCACCATCGAGCAATTGCTCCTCCATAAAGAAATCCTATACTTACATATAATCGAACTACTCATTCTATATCTTTGTTTTGGCTCCATAAGAAACCTTCTAAACACTGCAATAGTTATTTACCACTCCTCTGCTCAAGCATGGTTCTTGGTCAAACCTAACTTAATCATCATTTCTCTAATTTTTTATTCTTACAATAAACCAAAAGAGAACCTTTTTCTCTCAAATATAATTCCAATAATTCTTCATAAAATAATTTAA
CHILtrapF-100205.0	DN173793_c2_g3_i1	ORF:ATGCTAGCTCCGACGTTTCCATCAGCGCCAGTATTGATATCTTTTCATGAGTCAATTTTGATACTTCCCCCTGCACTTGTCCATGCAACCAGTATTGCACAATCAAATGCAACGAACAACGTGCCCTCACTCTGCTATGACATTAGCACCCAGCAAGCCCCAAATAACGACATTTTTTGCACCAATATGGATGCAATCGTCATTTCAAAAGCATCCAAAGGCGTCATTTCATGTCCACCAATCGATGACGATGCCTACTGTCTACTAATGCCATTAGGACGAAGATTCATCAAGTTCATAAGTGAAATCAAGGAGGAAACCCAAGTGACTATGTACAGTCATTTCAACCTTGAGTATAATGTTGCTTTAAGGGTGGGGCAATGCTATGACAGCCC…
CHILtrapF-100206.0	DN171713_c6_g6_i1	ORF:ATGGGGCATTATGCCAATGAATGTCTCAAGACTCAACAGCTCTACATGGAAGAAGCGGGAGAGGATGATGATGTAATCCAAATCGCACTATTCTCATTTAATCAAACAAAAATTTCAATTTTTTTTAAAGAATGGCAGGAAATGGAAGCCAGAAAAAAACGACGGCTAATCCTTAACGATTATATTAATTTTCAATACATAATACGCAAAAAAACAAGGTTGTGGGTGGAAAAAATGTTGCACAAATGTTGA
CHILtrapF-100207.0	DN128412_c0_g1_i3	ORF:ATGACAACCCAATACACTTTCTTCTCAAGTTATTTAGCTTTTGATGGGGAATTGTCAATGGAAAATTTTATTTATCCATATTTCTTAGATTTAATCCTGCAACTGGATTGCTTACTGGAACAAAAGATGGGACACTGGTTAACCTATTCCTCAGATTATTTGGGCAGT
CHILtrapF-100207.1	DN128412_c0_g1_i1	ORF:ATGACAACCCAATACACTTTCTTCTCAAGTTATTTAGCTTTTGATGGGGAATTGTCAATGGAAAATTTTATTTATCCATATTTCTTAGGTAATATTCAGTAA
CHILtrapF-100207.1	DN128412_c0_g1_i2	ORF:GGTCATTTCAGCGAGACACTACTGATCTTCTTCTTGCCTCAAGTTCTGAATTTTCTCTATTCATGCCCTCAGCTCTTTAAGATTATTCCCTGTCCAAGACATCGTCTCCCCAGGCATCTCTTCTAA
CHILtrapF-100208.0	DN146505_c3_g10_i1	ORF:ATGATTTTTGCCCTGAAAATGTGGAGACACTTTCTTTATGGTGTTAGGTGCGAGATTTTCACCGACCATCAGAGTTTGAAGTATGTCTTCACTCAGAAGGAGCTGAACTTGAGGCAGCGTCATTGGTTGGAGTTTTTGAGTGACTATGATGTCAGCTTCACTTATCATCCTGGGAAGACCAATGAGGTGGTCGATACCCTTAGCCGACGATCTTATCATGTGGATGCCATTACGGATCATCCAAACCTTATGGAGGATTTGCAGCAGCTTTCTTTGGATGTGCAGCCCTACGGGTCAGTTGATTCGGTCGTGGCGCACTTGATGGCTTCCCCTTCTTGGGTTGAGGCAGCGAAGTCGGGGTAG
CHILtrapF-100208.0	DN146505_c3_g10_i2	ORF:GCACCTCTGACTAGATTGACTCATAAGGATGCTCGTTTTGTTTGGTCTGATGCTTGTGAGACAAGTTTCTTGGAGCTGAAACGGCGATTGGTGTCTGCTCTAGTTCTTGTGTTGCCTTCTGGCACGGAGGACTTTGTAGTTTACACCGATGCATCAAAGATTGACCTTGGTTGTGTGCTCATGCAGCGTGAGAATGTCATTGCCTATGGATCGAGATAG
CHILtrapF-100208.0	DN146505_c3_g10_i3	ORF:ATGATTTTTGCCCTGAAAATGTGGAGACACTTTCTTTATGGTGTTAGGTGCGAGATTTTCACCGACCATCAGAGTTTGAAGTATGTCTTCACTCAGAAGGAGCTGAACTTGAGGCAGCGTCATTGGTTGGAGTTTTTGAGTGACTATGATGTCAGCTTCATTTACCATCCTGGGAAGGCTAATGTGGTGGCCGATACTCTTAGCCGACGATCATATCCTACGAATGCCATTACGGTTCAGCTGGACCTTGTGAGGGATTTGCAGCAGCTTTCTTTGGATGTGCAGCCC
CHILtrapF-100208.0	DN146505_c3_g10_i4	ORF:GCACCTCTGACTAGATTGACTCATAAGGATGCTCGTTTTGTTTGGTCTGATGCTTGTGAGACAAGTTTCTTGGAGCTGAAACGGCGATTGGTGTCTGCTCTAGTTCTTGTGTTGCCTTCTGGCACGGAGGACTTTGTAGTTTACACCGATGCATCAAAGATTGACCTTGGTTGTGTGCTCATGCAGCGTGAGAATGTCATTGCCTATGGATCGAGATAG
CHILtrapF-100209.0	DN58704_c0_g1_i1	ORF:ATGGGCTTCGTCTCCTTCCTCTCCGAGCTCTGCTCCACCATCGGCGACCACCACAGCCATCTCAAGAAGATAAAGAAGAAACAGTTTCAGGTTGTGGAGATTAAGGTGTGGATGGACTGCGAGGGATGCGAGAAGAAGGTGAGGCGATCGGTGGAGGGGATGAAGGGGGTGAGCAAGGTGGAGGTGGAGCCGAAGAAGAACAAGCTGACGGTGACGGGCTACGTGGAGCCGAAGAAGCTGCTGCGGCGGGTGAGGTACAGGACCGGGAAGGTGGCGGAGCCATGGCCGTACGTGCCCTACGACATGGTGTACCACCCCTACGTGCAGGGCGCCTACGACAAGAAGGCGCCGCCGGGGTACGTGCGCAACGTCATCGCCGACCCGAACCTTGCGCC…
CHILtrapF-10021.0	DN164889_c3_g19_i1	ORF:ATGAGAATGAAATACATCATGAAATACTTTTCGAACCAAGAAGAAAGGAGGGTTGTTAATACTAAATTTGCTAAATTTTCAGGTTGTATAGAAAACTTTGGCGATGCAAACTCGATGATTGATAGATGA
CHILtrapF-100210.0	DN148777_c0_g1_i1	ORF:ATGATGGGCATCATTCCACCTTTTGAATGCATTAAACTCATGAACTTCTATTCTTGTGAACCTGTGGCAAAACGAGTGTGCAATTCACAATGGATACTACTACCATAA
CHILtrapF-100211.0	DN148990_c0_g1_i1	ORF:ATGAATGGGAAAGACAAGAGCTTGGATTCCCAACTCTGGCATGCTTGCGCCGGAGGGATGGTGCAGTTGCCATTATTGAATTCTAAAGTTTTTTACTTTCCCCAGGGCCACGCCGAGCATGCTCAAAGCCCTGTTGACTTCTGCAATCCTTTAAGAATTCCGCCTCTTATTCTTTGTCATGTTAACTCTGTTCAATACATGGCTGACCCTGAAACTGATGAGGTTTATGCCAAAATTGTAATGAACCCTCTGAAGGGTAATGATTCGGACTACTTTGATGATGATGGACTTGCCTTAGGAAGAAATGGGTCAGAAGTACAAGAAAAGCCTCAATCTTTTGCAAAAACATTGACCCAATCTGATGCTAATAATGGTGGCGGGTTCTCTGTTCCAAG…
CHILtrapF-100211.0	DN148990_c0_g1_i2	ORF:ATGAATGGGAAAGACAAGAGCTTGGATTCCCAACTCTGGCATGCTTGCGCCGGAGGGATGGTGCAGTTGCCATTATTGAATTCTAAAGTTTTTTACTTTCCCCAGGGCCACGCCGAGCATGCTCAAAGCCCTGTTGACTTCTGCAATCCTTTAAGAATTCCGCCTCTTATTCTTTGTCATGTTAACTCTGTTCAATACATGGCTGACCCTGAAACTGATGAGGTTTATGCCAAAATTGTAATGAACCCTCTGAAGGGTAATGATTCGGACTACTTTGATGATGATGGACTTGCCTTAGGAAGAAATGGGTCAGAAGTACAAGAAAAGCCTCAATCTTTTGCAAAAACATTGACCCAATCTGATGCTAATAATGGTGGCGGGTTCTCTGTTCCAAG…
CHILtrapF-100212.0	DN137016_c0_g1_i1	ORF:ATGGTGCTGCTTCTAGTGATCCATTATTGTTGTTGTTTGCTAGTCATAATCCCCCGTGATCAACTACATAATAAAGTAGTTATTCTTTTCTATGCACATGCCAGATTGGCCGGTTTATGA
CHILtrapF-100213.0	DN157089_c0_g1_i1	ORF:ATGCTCAATGACGAGTTCTTCAAAAATTCATCATCTTGTCAAAATATTCAATATCGAGGTGAATTCAAAAGAACCTCTACACACACATACAAAAAAATAGTTTTCAAATCTTGA
CHILtrapF-100214.0	DN171641_c4_g2_i1	ORF:ATGGAGGTTAAGCATCCATTGTGGGTTGACAAACCACACACTCAGGGCAAGTTCTGTAAGGATTATCCAAGTTTACTTAGGGAGAAATTGTGCAATGGTGGTAAGGAGAAGACCCTCCCCCTCGTCTACAAACGTAACGAGATTGTGCTTTTAGGTATGACGAAGATTGATTTGACGTTGATGCTGATGGAAAAGTTAAAAATGTAG
CHILtrapF-100214.0	DN171641_c4_g2_i2	ORF:ATGGAGGTTAAGCATCCATTGTGGGTTGACAAACCACACACTCAGGGCAAGTTCTGTAAGGATTATCCAAGTTTACTTAGGGAGAAATTGTGCAATGGTGGTAAGGAGAAGACCCTCCCCCTCGTCTACAAACGTAACGAGATTGTGCTTTTAGGTATGACGAAGATTGATTTGACGTTGATGCTGATGGAAAAGTTAAAAATGTAG
CHILtrapF-100214.1	DN171641_c4_g3_i1	ORF:ATGATATATTGGCATTTGAAACTATCTTCTTTTTCAATCTCCACCTCATACGCCGCGGCCGCTTTGGCTAGTGGAACAACTCATTCTATTCCACCTCACCATCCAAATTACTTGATCAACGACAACACATTGTCTCAAACAAGTACAAGAAAATTGGCTTTTGCACCTGGTGTCGATGGGTATTTTTTCCATCCTTTGTCAACGACATTTTCTGTTGATGATATTAGTGCACAACTTCCTTAA
CHILtrapF-100215.0	DN156305_c6_g1_i1	ORF:CCCGGACCAACACTGCCTACCGCAACAAATGTCGAAGTGGCAAACACTTCGATTCCTCTAAGCTCATGTGGGCTAACCCAATCTGAGAAACAAGAGAACCGGAAGTATTCGCCAACTTCAACAAAGAGAACCAAAAAATATTCAGCACAATAA
CHILtrapF-100215.0	DN156305_c6_g1_i2	ORF:CCCGGACCAACACTGCCTACCGCAACAAATGTCGAAGTGGCAAACACTTCGATTCCTCTAAGCTCATGTGGGCTAACCCAATCTGAGAAACAAGAGGACGGGAAGTATTCGCCAACTTCAACAAAGAGAACCAAAAAATATTCAGCACAATAA
CHILtrapF-100215.0	DN156305_c6_g1_i4	ORF:CCCGGACCAACACTGCCTACCGCAACAAATGTCGAAGTGGCAAACACTTCGATTCCTCTAAGCTCATGTGGGCTAACCCAATCTGAGAAACAAGAGAACCGGAAGTATTCGCCAACTTCAACAAAGAGAACCAAAAAATATTCAGCACAATAA
CHILtrapF-100216.0	DN129282_c0_g1_i1	ORF:ACATACATAGCGTATGGATTTGCGGAAGAATTGGGCAGTGGTGATTCTGTAACCAAGATTCATTGTGATATGTCTGACGCGGTAGTACAGTATTTCTGTTGGTTGATATTATTCATATTTATTTGTTATTTTGTTTTGTCCTATGGAAATCTACCACCTTATTAA
CHILtrapF-100217.0	DN168059_c1_g1_i1	ORF:ATGCCAAAAGATATTCTGAAAGACCAATTTATTGCCAACTTAAAACCAGATTTTCACAAAACAGTTCTCATGCAAAGGCCCACCAATATCCACGAAGCGTACTCAATAGCCCGCTTGTGCGAGGATGGACAAGCAGATTCAATCAATACATCTCGTCCATGGATCCCCAAACAAGCACCAGTCACTTCACAAGTGCATCCCAACAGATCAGCAGTTGCATCAAACACTTCCCCCCAGATTATCTCCAAATTACCTATCTGA
CHILtrapF-100218.0	DN173000_c4_g1_i3	ORF:ATGATATGCTTGAAGCCTCACTCCCTTCCATCAAGACCTAAACAAGATCAAGGCCAACACTTAAGGCCTCCACAAGGCCACAATCACAGATTTAAGTACTATGGAAGCTTGCAAAAAAGAAAAAAAAATAAGTTACCTCGGATCTAG
CHILtrapF-100218.1	DN173000_c4_g1_i6	ORF:ATGAAAATTACCTCGGATCTAGGGCACGTCGGAGAAAGGGGAAGAAGTGGAAGCTTCCCCGGTCAACAATGTCGTGAGGGAAAGTTTTCTCATAGCCTAACACTTCTCTCAAGATCGAATTTAAGCTCCCCGCCACTCTCTCGGTCGAAATCGAAGAGATCGACGCCTAGGGTTCCGGTTGCTGGCTCCCAGGAAGAGGGAAACAAAGAAGAGAGGAAGGCATCGTAG
CHILtrapF-100218.1	DN173000_c4_g1_i7	ORF:ATGAAAATTACCTCGGATCTAGGGCACGTCGGAGAAAGGGGAAGAAGTGGAAGCTTCCCCGGTCAACAATGTCGTGAGGGAAAGTTTTCTCATAGCCTAACACTTCTCTCAAGATCGAATTTAAGCTCCCCGCCACTCTCTCGGTCGAAATCGAAGAGATCGACGCCTAGGGTTCCGGTTGCTGGCTCCCAGGAAGAGGGAAACAAAGAAGAGAGGAAGGCATCGTAG
CHILtrapF-100219.0	DN165782_c0_g1_i1	ORF:CATATTGATGTAAACGAGGACATTCATAGGAGGATGGAGGCAGCACCAATTAAGGAGAAGATGAGGGTAAATTTTCTGAGATGGTTTGGTCATGTTAAACGTAGGCTCTTCAATGTCTATATGAGAAGGTGTGATTCAATCCAAATTAATGGAGGGAAAAGAGGTATAGGAAGTGAAGAAAGACATGATTGCTATGAATACAATAGGTGTCATGACACTTAG
CHILtrapF-10022.0	DN138030_c1_g1_i1	ORF:ATGGCCACCTGTTACGTGTCTCCACTTTTAATCGTAGTAGCCTTGATACTTGAGAGAATTCCTGCGTTAAATCTGACAATTAAGATAAGTTAA
CHILtrapF-100220.0	DN148038_c0_g1_i1	ORF:ATGTTAAGTTCCTTGGAACTTGGAAGTCGGAATTGTAGATGTTTGGAAACTGCTTCATTCTCCAGCCATAGGCAGATTTTTTGTGGTTCATTAAGAGCAAATGGTCTTTCGTTTTTTATAACAAAACAAATAATAAATCCATAA
CHILtrapF-100220.0	DN148038_c0_g1_i2	ORF:ATGTTAAGTTCCTTGGAACTTGGAAGTCGGAATTGTAGATGTTTGGAAACTGCTTCATTCTCCAGCCATAGGCAGATTTTTTGTGGTTCATTAAGAGCAAATGGTCTTTCGTTTTTTATAACAAAACAAATAATAAATCCATAA
CHILtrapF-100220.0	DN148038_c0_g1_i3	ORF:ATGTTAAGTTCCTTGGAACTTGGAAGTCGGAATTGTAGATGTTTGGAAACTGCTTCATTCTCCAGCCATAGGCAGATTTTTTGTGGTTCATTAAGAGCAAATGGTCTTTCGTTTTTTATAACAAAACAAATAATAAATCCATAA
CHILtrapF-100221.0	DN133510_c0_g1_i1	ORF:TTTGGGGTCAAATTGGGTGTAAAGTCCCAAACACCACCTAATTCAGGTGCGGGGCTTTACACATATATTATGTCACCTTCATCCATCTCTCGACAAAATTGGCGCTCAGTTAGAAATAATGAAGCAGTAGGTAGGGACATCGCGGACAAAGGAAGGGAGGGTGTCTCTCCTACGGAACTTGATGTCTTCTCTAACGAATTATGGACCAGCCCATTCTTCTGA
CHILtrapF-100222.0	DN160947_c0_g2_i1	ORF:ATGCCTATACTTGTGCTGAAACAGATCTTTCAGCCATGGATTCAAAGAAGGCGACTGGCATATGCAAAGCTCAAACATGTCATTTCAGGAATACTTAGACATGCTCAG
CHILtrapF-100222.0	DN160947_c0_g2_i2	ORF:ATGTTTTTTCCTCAAGATAGCTTTTGTTTATTGTTCTCCTCTTTTATTGCTCATGGGGAGGTTCTCGTACTGTTTGGTGGCAGAAAAATAAGAGAATGGAGGGACAACAACCTCTAG
CHILtrapF-100223.0	DN171125_c0_g2_i2	ORF:ATGTGTTGGAAGTCCTTCAAATGGAGCAACTGTATGTCAAGGGCTCCAAGTACTTTTGGCAAAAGAGAGGTGAAATATTTGGGGCACCTGGTAAACATGAAGGAAGTCAAAGTAAATCCCATGAAACCTAAATGTATGGCAGCCTGGTCAAGACCCACCACCATCAAAGCATTGTGA
CHILtrapF-100223.0	DN171125_c0_g2_i3	ORF:ATGTGTTGGAAGTCCTTCAAATGGAGCAACTGTATGTCAAGGGCTCCAAGTACTTTTGGCAAAAGAGAGGTGAAATATTTGGGGCACCTGGTAAACATGAAGGAAGTCAAAGTAAATCCCATGAAACCTAAATGTATGGCAGCCTGGTCAAGACCCACCACCATCAAAGCATTGTGA
CHILtrapF-100224.0	DN124016_c0_g1_i1	ORF:ATGTCTACTTGCTATTTTCAAATTGAAGTAAACATTAACCTACCGCTAATGTTTCTTGCAATGTCTTTTTGTTCTACTTTCTTCATGGCAAATTATTTAATTTTTTCTAATCAAAGATTAATATTGTATTATTTCTCAATTCGATTTTCCTAG
CHILtrapF-100225.0	DN170665_c1_g1_i1	ORF:ATGGAATTAGTGCTAGATTGCACGAACTCTTCACTTTGCTCGCTTCAATCTGGCAAGCTGGCCACAACTTCTCTCACTTTGACACCTCAAGTTTTGCATTCCGACGTAATTGACAATCTTCGATGTCATTATATTAGCATGTTCCGCTTTAGCCTCCAATGCCGATGTCGCCACATCATCCCAACATCACCGTCTCTTCCACTTGAATCAATTAGATCTTCTCCTCTCACTCCTGGTCAAGCTACTTGA
CHILtrapF-100226.0	DN172913_c0_g1_i1	ORF:ATGAAATTTTTATGTATTTTTTTTTTTCTTTGTTGGCTTCTCTCTCCTTCGTTTCGCAGCCGGGATGAGAAAGCGTTGGCTCAGATTCAACTAAACTTTTATTATTGTTTACTTCAACGCTGTAGAAGCGATGGGTTTGGGGCTTTTTCGTGTTTGCTGACGCCGAAGAATAACACTGAGCTAGTTCCAGGGTCACTTTCAGCCCTAAAACCCCGATCTCCCTTTTATCTCAATCCCGCATCCCGCGTCGCAGCTCCGTTCCGATCCGCCTTCTTCTCCTCGCGCGGTGAGTCGTCCCGACACCGCATGTAA
CHILtrapF-100227.0	DN163074_c0_g7_i1	ORF:CAGAAAGCAGAGATCGAGAAAGCAGTTAAGGAGATGTTGCATGAAGGTATCATCCGTCCCAGCACCAGTCACTTCTCCTCTCCGGTACTATTAGTGAAAAAGAAAGATGACACGTGGCGATTCTGTGTGGATTAA
CHILtrapF-100228.0	DN153363_c1_g1_i1	ORF:ATGCACACCAAACCAAACAACATGAATGATCATGATATTCACGGGCAAGCCAGTGTGCTTTCGGCTAGCTCATTATCAAACAAGATTCAGACATGTCCTTCATCCAAATGGTCATCAAGAAGGATGAAGGAGTCAACACTTATACATTGGGCTACCTTGGCAAAGAAGGTTTGTCGTCATAGCAAGATAGATGGGATGTCGAAGTCCCTAAGCCCCAAGGAAGAAGCGACCCCTCTGTTCCAAATGACATTTCATGCCATTTTATCAACTTCTTGGATGATTGATAAGGGCATCAAGAAAAGAGCCATGGAGTAG
CHILtrapF-100228.0	DN153363_c1_g1_i2	ORF:ATGCACACCAAACCAAACAACATGAATGATCATGATATTCACGGGCAAGCCAGTGTGCTTTCGGCTAGCTCATTATCAAACAAGATTCAGACATGTCCTTCATCCAAATGGTCATCAAGAAGGATGAAGGAGTCAACACTTATACATTGGGCTACCTTGGCAAAGAAGGTTTGTCGTCATAGCAAGATAGATGGGATGTCGAAGTCCCTAAGCCCCAAGGAAGAAGCGACCCCTCTGTTCCAAATGACATTTCATGCCATTTTATCAACTTCTTGGATGATTGATAAGGGCATCAAGAAAAGAGCCATGGAGTAG
CHILtrapF-100229.0	DN167696_c1_g1_i1	ORF:ATGGCGCTCAAATCTGCTGCCCCTTTCCCCCTATTCCCGCCAAATGTATCCGTTCCTTGCCGCCGCTCGTCCACCGCGACCGAGATCCGTTTCTCGCGCTGGAACAATGCTAACGCGGAACCCTTTCTTCGCCGGCAGCGCCAGCAGAAAGAGATTGAGGACGACATCCGTCGTCACCGCCGCTTCCAGTCCGCGGATAAAATAGCTGGAGTATCTGACGAAGGAGACCGGCCCTCCTTTCCATGGTTCCCACCTCCGGCGTACAAGTCCCGCGGCACTCCCTCCTCCCCTTCATCCCCTTCCATTCGAGGCAAGGCATCCAAGTACTCCAAACCCGAGAACTCTAGCCCCTCCCACCCCGCCTTCCGCCGAGTTGCCCGGTCTCCCCCTAGAGT…
CHILtrapF-100229.0	DN167696_c1_g1_i2	ORF:ATGGCGCTCAAATCTGCTGCCCCTTTCCCCCTATTCCCGCCAAATGTATCCGTTCCTTGCCGCCGCTCGTCCACCGCGACCGAGATCCGTTTCTCGCGCTGGAACAATGCTAACGCGGAACCCTTTCTTCGCCGGCAGCGCCAGCAGAAAGAGATTGAGGACGACATCCGTCGTCACCGCCGCTTCCAGTCCGCGGATAAAATAGCTGGAGTATCTGACGAAGGAGACCGGCCCTCCTTTCCATGGTTCCCACCTCCGGCGTACAAGTCCCGCGGCACTCCCTCCTCCCCTTCATCCCCTTCCATTCGAGGCAAGGCATCCAAGTACTCCAAACCCGAGAACTCTAGCCCCTCCCACCCCGCCTTCCGCCGAGTTGCCCGGTCTCCCCCTAGAGT…
CHILtrapF-100229.0	DN167696_c1_g1_i3	ORF:ATGGCGCTCAAATCTGCTGCCCCTTTCCCCCTATTCCCGCCAAATGTATCCGTTCCTTGCCGCCGCTCGTCCACCGCGACCGAGATCCGTTTCTCGCGCTGGAACAATGCTAACGCGGAACCCTTTCTTCGCCGGCAGCGCCAGCAGAAAGAGATTGAGGACGACATCCGTCGTCACCGCCGCTTCCAGTCCGCGGATAAAATAGCTGGAGTATCTGACGAAGGAGACCGGCCCTCCTTTCCATGGTTCCCACCTCCGGCGTACAAGTCCCGCGGCACTCCCTCCTCCCCTTCATCCCCTTCCATTCGAGGCAAGGCATCCAAGTACTCCAAACCCGAGAACTCTAGCCCCTCCCACCCCGCCTTCCGCCGAGTTGCCCGGTCTCCCCCTAGAGT…
CHILtrapF-100229.0	DN167696_c1_g1_i4	ORF:ATGGCGCTCAAATCTGCTGCCCCTTTCCCCCTATTCCCGCCAAATGTATCCGTTCCTTGCCGCCGCTCGTCCACCGCGACCGAGATCCGTTTCTCGCGCTGGAACAATGCTAACGCGGAACCCTTTCTTCGCCGGCAGCGCCAGCAGAAAGAGATTGAGGACGACATCCGTCGTCACCGCCGCTTCCAGTCCGCGGATAAAATAGCTGGAGTATCTGACGAAGGAGACCGGCCCTCCTTTCCATGGTTCCCACCTCCGGCGTACAAGTCCCGCGGCACTCCCTCCTCCCCTTCATCCCCTTCCATTCGAGGCAAGGCATCCAAGTACTCCAAACCCGAGAACTCTAGCCCCTCCCACCCCGCCTTCCGCCGAGTTGCCCGGTCTCCCCCTAGAGT…
CHILtrapF-10023.0	DN169512_c3_g1_i1	ORF:AATCCTCCAGTAGGTGGTGGTGGAGGCAGCGGCTCTGACGGCACAGAAGATGAAGGATTTTCCGGCATTTTAGAGGAGGCATTGCAAGTGTTTCTGGCCACCATAGGCTTCATTTTTGTGGAGTCATTATCGATGCTTTCATCAGTGCTCTTTTTATGTCATACATGCCATGATCTACCAGTGCTCTTTTTATGTCGAAACTGCTTGAATTTCCTTGATCTACCTGTGTTTACCAAATCTATATTCCAGAATTGCTACAAACTATTTGTATCA
CHILtrapF-100230.0	DN158888_c0_g1_i1	ORF:GAGGATAAATCGATAAAAAAACCAGACAAGATCCTGCCCTGCCCTCGCTGTAACAGCGCGGACACCAAGTTCTGCTACTACAACAACTACAACGTCAACCAGCCTCGGCACTTCTGCAAGAACTGTCAGCGTTACTGGACTGCCGGTGGCAGCATGAGGAACGTCCCCGTCGGCGCAGGCCGCCGCAAAAGCAAGTGCTCCGGCCAGATCCAGCACTACCGCCACATCACAACCTCCAACTTCGCTCGAGCTGAGCCTGAGCCAAACCATCGTCTTCAACATCTGAAGCCCAACGGAACAGTTCTCAGCTTCGGGTCGGATGCTCCTCTGAGTGAATCCGTAGCCTCTGTCGTGAACCCGGTGAAGAAAACAGCGAAGGACTGCGAACAGCTGAG…
CHILtrapF-100230.1	DN282209_c0_g1_i1	ORF:ATGCCGGAGATCATGGTGCCGGCGATCAAACTGTTCGGGAAGAAGATAAAGATTCCGGCGGAAAGAGCGGTTTCGTTCGCGGTTGAAGAGGACTACGAGGGAGACGACGGCGAGACTCCATCAAACAAGAAAACCTGCCCTGAACCAGAAGGCACTAGCAAAGAAGCATCGAATTTGACAGAAGAAGATAAGGATGATGAATCAAACATTCAAACTTTCGAAAAGAAGAGAGGATCCATGGCGTCTTCACCTGAAAACATGGAAGCCGGAGATGAACAGAATGAATCGAACTGCAATCAGGAGGATAAATCGATAAAAAAACCAGACAAGATCCTGCCCTGCCCTCGCTGTAACAGCGCGGACACCAAGTTCTGCTACTACAACAACTACAACGT…
CHILtrapF-100231.0	DN139043_c1_g2_i1	ORF:GATAAGACTGGTTCTGATATCCGTGGAGATCCGGCATCAGCACTACTTGAAGTTCTTGATCCAGAGCAGAATAGAACTTTCAATGACCAGTATCCTTTTCCAAATGCACATCAGAAATATTTTTTAATTTTTTAA
CHILtrapF-100231.1	DN139043_c1_g4_i1	ORF:AGTTATTCGTGCGGATTACATTAG
CHILtrapF-100231.1	DN139043_c1_g5_i1	ORF:AGTTATTCGTGCGGATTACATTAG
CHILtrapF-100231.2	DN139043_c1_g1_i1	ORF:TTATTCGTGCGGATTACATTAGAAAAGAAAAAAAAATCTGATTTCAACATCATTATCATCCTAAATATCGGGTCTCTAAATTTTTTCGACAATGCAACAGTTCCATACCTAATTAGTTATTTACATTTGTCATTGTCAGAGGAGTCGAATTTTTTAAATTTATAA
CHILtrapF-100231.2	DN139043_c1_g3_i1	ORF:GTTATTCGTGCGGATTACATTAGAAAAGAAAAAAAAATCTGA
CHILtrapF-100232.0	DN78902_c0_g1_i1	ORF:CCCCCCCGTTTCCTGGGCCGCTTTTGGCGACGCTTGTGGGAGGCGATGGATACCAAGCTTAAATGCAGTACCACCTTCAAGTCTCAGACTTACGGCCAGACGAAGGTTGTCAACCGCACCCTCATCCATCTCATTCGCGCTTACCACGCAAAGTATCCGAAGACGTGGGACGACAGCCCCTCATTCCTGCAGTTTGCATACAACTCCGCTATCCACAGCTCCTTAACAGCGGTGCCTTTTGAGGTGTGCCTTAAACACCTCCCTCAC
CHILtrapF-100233.0	DN145985_c0_g4_i1	ORF:CTCTCTTGCATCCTAACATTTGGTATCAGAGCATTTTGCGATCCGGCCGCCATGACTAGATCCACCGCGGAATTGACGCAATCTCTCTCAGAAATCGCCGAACGTACGGCGAACGATAAGAGAGAAGTCATGGAACAAGTCGCTGCGTTGAAGGAGGAAATTAAAGATTTTCCGGCAAGATTCGATAAGATCGAATCGCTCCTCATGCAAATCGCAAGGGCAAAACAACCATTTTTTCCGGGCGAATCGTCGGCTAATGAGGCGATCAACCCTCAAAGCGTCGATGTAGCGTCGGACAACGAAGACCAGCAC
CHILtrapF-100234.0	DN149471_c0_g1_i1	ORF:ATGGTGCTGTGCCTGCTTATGCCCTTCTCTCTCGTGTCTCTCATCTTTTGGGCATGTGTAAGAACCGTGACCACTGCCATCCAGGCATGGTGGGAGGTGCTGATGATCATCATCGGTTTCTGCCTCAACATCTGCTCTAAATTTGTGATTTGGGCGCTTGCGATTCTCATTCTTCCGCTCAGGCTCTTCACTGCATTGTACAGGGAGGCCGAGCTCCAGGAGCAGCTTCGTGAGATGAAGGTTCGGTTGGAGACTCTTGCCAGTGAAAACAAGGAGCTTGAAAATTGCTTGTTGGTTGCAGTTAAAGAGACGAATGTTGTTGAGAATGTTTTCCAAGATATCGAGAATGAATATGAAAAGGCAATCACCAAAATTAGTCTTCTAGAGAATGAGGT…
CHILtrapF-100234.0	DN149471_c0_g1_i2	ORF:ATGAAGGTTCGGTTGGAGACTCTTGCCAGTGAAAACAAGGAGCTTGAAAATTGCTTGTTGGTTGCAGTTAAAGAGACGAATGTTGTTGAGAATGTTTTCCAAGATATCGAGAATGAATATGAAAAGGCAATCACCAAAATTAGTCTTCTAGAGAATGAGGTACATGATCTTAAAGCTCAGGGAAAGGGTTTATGGGACTGGAAAAGCTCGTCTGAGAGGAGCGGTGAGGGTAGTCTGATTCTCCCGGATATGATGGTTCATGGACAGCCATGGGGTGATGAAGGGAGGAAAGGGAGGTGGCCATTGCCAAGGGGAGATGAGGAGTCGTCATCAGAGGAGCAGAAGATGATCGCGTTCCGACGGAGTGTTTTCAGCGCTGCATTATCGTTGTTGGT…
CHILtrapF-100234.0	DN149471_c0_g1_i3	ORF:ATGGTGCTGTGCCTGCTTATGCCCTTCTCTCTCGTGTCTCTCATCTTTTGGGCATGTGTAAGAACCGTGACCACTGCCATCCAGGCATGGTGGGAGGTGCTGATGATCATCATCGGTTTCTGCCTCAACATCTGCTCTAAATTTGTGATTTGGGCGCTTGCGATTCTCATTCTTCCGCTCAGGCTCTTCACTGCATTGTACAGGGAGGCCGAGGTACATGATCTTAAAGCTCAGGGAAAGGGTTTATGGGACTGGAAAAGCTCGTCTGAGAGGAGCGGTGAGGGTAGTCTGATTCTCCCGGATATGATGGTTCATGGACAGCCATGGGGTGATGATGGGAGGAAAGGGAGGTGGCCATTGCCAAGGGGAGATGAGGAGTCGTCATCAGAGGAGCA…
CHILtrapF-100234.0	DN149471_c0_g1_i4	ORF:ATGAAGGTTCGGTTGGAGACTCTTGCCAGTGAAAACAAGGAGCTTGAAAATTGCTTGTTGGTTGCAGTTAAAGAGACGAATGTTGTTGAGAATGTTTTCCAAGATATCGAGAATGAATATGAAAAGGCAATCACCAAAATTAGTCTTCTAGAGAATGAGGTACATGATCTTAAAGCTCAGGGAAAGGGTTTATGGGACTGGAAAAGCTCGTCTGAGAGGAGCGGTGAGGGTAGTCTGATTCTCCCGGATATGATGGTTCATGGACAGCCATGGGGTGATGAAGGGAGGAAAGGGAGGTGGCCATTGCCAAGGGGAGATGAGGAGTCGTCATCAGAGGAGCAGAAGATGATCGCGTTCCGACGGAGTGTTTTCAGCGCTGCATTATCGTTGTTGGT…
CHILtrapF-100235.0	DN164939_c2_g3_i1	ORF:TGTGATTTCAAAAGTGTGTCCAGCTGTGTGGCTTCTAAACAACCACATGTTTGCAAGTTTCTCCTCGGATTAGAAGACTTCTCCTTGGATTAG
CHILtrapF-100235.1	DN166179_c1_g1_i1	ORF:ATGCCGATGCATCTCAAGCCCCTCTCCCGCTCCATCGTCTCCCTCGCCCACCGCCCCTTAGTGGAGATCCTCATCTGTAGCTCCCCGTTCTGTCACCACCTCCGGAGCTCCATCGCAAAACCATCGAAACACGCTACTTTACATCCCCATTCGACACCCTCTCCTCCCAAAGAGTAA
CHILtrapF-100235.2	DN166179_c1_g2_i2	ORF:TCCACCGACTTCAGCATTTTCGTTTTTGTTTGTTCTCTCTATCTCTGTCGCGCGCTGTGCCGCCGTGTCTCTTGGAGGTTCTCGCCTATGGAAGATCCCTTCGCCTCCATCATACCCGACTGCACAATCCCTCCAGAGGTGGAAGAGGCTCTTGTGCACGCCCCCGAAATCGGTATGCCGTGCTTGTTCTCCGTCATCTCCAGCCCCGGCGAGAGAAGCTGTGGCGCCGCACGCATTCCCAATACGTCGTCGGAGATCCCAAGGTTGGAGGGTTTTCCGACGAACTCTGTCGTCGAGGAGGGCTTGGAGGACATCCTATCCCCTAATGGGTCACCTTCCTCACCGCCGCAGCTTCCTCTGGATGATGACTTCACCGCCATCATCAAAATTTTAGC…
CHILtrapF-100235.2	DN166179_c1_g2_i3	ORF:TCCACCGACTTCAGCATTTTCGTTTTTGTTTGTTCTCTCTATCTCTGTCGCGCGCTGTGCCGCCGTGTCTCTTGGAGGTTCTCGCCTATGGAAGATCCCTTCGCCTCCATCATACCCGACTGCACAATCCCTCCAGAGGTGGAAGAGGCTCTTGTGCACGCCCCCGAAATCGGTATGCCGTGCTTGTTCTCCGTCATCTCCAGCCCCGGCGAGAGAAGCTGTGGCGCCGCACGCATTCCCAATACGTCGTCGGAGATCCCAAGGTTGGAGGGTTTTCCGACGAACTCTGTCGTCGAGGAGGGCTTGGAGGACATCCTATCCCCTAATGGGTCACCTTCCTCACCGCCGCAGCTTCCTCTGGATGATGACTTCACCGCCATCATCAAAATTTTAGC…
CHILtrapF-100235.2	DN166179_c1_g2_i5	ORF:CCCATTCGACACCCTCTCCTCCCAAAGAGTAATCTTCGACGGCTGGCTTCTGTGATCATCGTTCACCTTTCCGTACTTCATACTCGTTTCTTTCGAAGCTGGCGGTCTGTTCAGAGCTCTTCTGCTCCTGCTTCTCTACCCATTACTGCGGCTCAAGATGGTCGAACTGTGCACGAAGGTGATGGTGGAGGTGTGCTTTGCCGGCGTTAG
CHILtrapF-100235.3	DN164939_c2_g2_i8	ORF:ATGAGGATCTCCACTAAGGGGCGGTGGGCGAGGGAGACGATGGAGCGGGAGAGGGGCTTGAGATGCATCGGCATTTTCTCTGTTTCTGTTTACAGTGTGATTTCAAAAGTGTGTCCAGCTGTGTGGCTTCTAAACAACCACATGTTTGCAAGTTTCTCCTCGGATCAGAAGACTTCTCCTTGGATTAGAAGCTGGGTCATTTGCAATTTCGTTTTTTAA
CHILtrapF-100235.4	DN164939_c2_g2_i4	ORF:GCAAATGACCCAGCTTCTAATCCGAGGAGAAACTTGCAAACATGTGGTTGTTTAGAAGCCACACAGCTGGACACACTTTTGAAATCACACTGTAAACAGAAACAGAGAAAATGCCGATGCATCTCAAGCCCCTCTCCCGCTCCATCGTCTCCCTCGCCCACCGCCCCTTAG
CHILtrapF-100235.5	DN164939_c2_g2_i7	ORF:ATGCATCGGCATTTTCTCTGTTTCTGTTTACAGTGTGATTTCAAAAGTGTGTACGGCTGTGTGACTTCTAAACAACCACATGTTTGCAAGTTTCTCCTCGGATTAGAAGCTGGGTCATTTGCAATTTCGTTTTTTAACTACCTGCTTTTCTTGCTTGAAGAAGGCATATCATGTGTCCTTAAAATATTTTTTCCCCAAGTGAACTCTTTGATCCATCTTCTTTAA
CHILtrapF-100235.6	DN166179_c1_g2_i1	ORF:ATGCCGATGCATCTCAAGCCCCTCTCCCGCTCCATCGTCTCCCTCGCCCACCGCCCCTTAGTGGAGATCCTCATCTGTAGCTCCCCATTCTGTCACCAACTCCGGAGCTCCATCGCAAAACCATCGAAACACGCTACTTTACGTCCCCATTCGACACCCTCTCCTCCCAAAGAGTAA
CHILtrapF-100236.0	DN89899_c0_g1_i1	ORF:GCGGAATTCTTTCCCTCAGCGACTGGATCAACCGCCTTGGCCCGTCCACTAGCCTTGATTCTGCCTGCAACCAAGACCTCCTTGACCTCACCAGCTGCGACGCGTGCCGCTCCGCCGGTTTTCAGATTTCTTCCCGACTCACTGCCCTCGACGGTAACACTTCACATGCTACCAATTGCTTCTACCTCGCTGTCATCTATGCCGCAGGCATCGCTAACAGATTCGGCCCCGACGACCCCCGCGCTGCCTCCTGTATCATATTTCGGTCCACCACCACTCCTCCTC
CHILtrapF-100237.0	DN157344_c0_g1_i1	ORF:GCCCCTGCTATACTCTTATCTTTGGCCATGCAAGGGGTTTTTCGCGGTTTTAAGGATACTAAAACTCCCCTCTATGCTACCGGTAGGTAA
CHILtrapF-100238.0	DN154210_c0_g1_i1	ORF:ATGATCTTCCAGAACATTCATTCCTCTCTCAGAAAAATCCATCATTGTGCAGTTTTCATGGATCCGTGCCCCCTGAGACAGGGTATTGTTTGCTTAATGGAAGATACGGTTGTGGACACTTCTCATTGTTCCAAAAGAGAAATCCATTATCTTTGTGTATACCGAGAGTATGACCTTTTTTTCTTATGCTTGGCATACAGTCAAGTATTTTTACGACAAGGCTACTTTGCATCCTTCAACATTTTGAGAAATTAA
CHILtrapF-100238.0	DN154210_c0_g1_i2	ORF:ATGATCTTCCAGAACATTCATTCCTCTCTCAGAAAAATCCATCATTGTGCAGTTTTCATGGATCCGTGCCCCCTGAGACAGGGTATTGTTTGCTTAATGGAAGATACGGTTGTGGACACTTCTCATTGTTCCAAAAGAGAAATCCATTATCTTTGTGTATACCGAGAGTATGACCTTTTTTTCTTATGCTTGGCATACAGTCAAGTATTTTTACGACAAGGCTACTTTGCATCCTTCAACATTTTGAGAAATTAA
CHILtrapF-100239.0	DN118755_c0_g2_i1	ORF:ATGGTCTATCCAAACTCCCAACTTCACACCCTTGGTAGGTACACTTTCCTTGATTTCAGCTATGACAGAAACCTCTTCTTCAATTCTTCCACAAAGTACATTGACAAAAATATTGATCTGCAAAAATCAAATCTGATCTTCCTCAACTGCTCTGCCACTTTTGATTTAACTATGAAAATTGGAGCCAGTATCTCTTTTTCAGGTACACCACTCCATATTACTAAACTGTCAACATTTTCGGGTTCCTCAGCACTGTCAACCATTTATGGTTCAAAACTGACAAACTCTAAGGGTTCCAAATTGTATATAATATTATTTATTCTGACTACCTTATCAGGTAAACCTCCCTCATAA
CHILtrapF-10024.0	DN16513_c0_g1_i1	ORF:ATGGCACGACCCAGCATATCATTTCATGTGAGTGTACTTAGTCAATTTCTATCTCTCAATCTGTTTTGGCATACTGTGATGCAGATTAGGCTGGGTCTCTTGGTGATCGTAAACTCACTAGCGGTTAGTGTATCTTTTTTTGGGAACTTGGTTTCATGGAAAAGTAAGAAACAAAGTGTTGTGGCTCGTTCTAGTGCTGAGGCAGAGCATAGATCAATGACCCATACTGTTTCTAAAATGACATGTATCAAATCTCTTCTTCGAGATATGGATGTT
CHILtrapF-100240.0	DN161721_c0_g1_i2	ORF:ATGGGGCTGAACCATCCGATACAGTGCCCTCTATCCATTAATGAACCGGATTGCTGGGTTGGACCATACGAATCGGTCCAACCCAGTATAGGGAAGGCCGGCCGGTCCTCCCAATCCTGGTCCACTAGTATAAGGGTGGGACGGGCGGCTAGGGGAAATGCATCGTGA
CHILtrapF-100240.1	DN161721_c0_g1_i1	ORF:ATGGGGCTGAACCATCCGATACAGTGCCCTCTATCCATTAATGAACCGGATTGCTGGGTTGGACCATACGAACCGGTCCAACCCAGTATAGGGAGGGCCGGCCGGTCCTCCCAATCCTGGTCCACTAGTATAAGGGTGGGACGGGCGGCTAGGGGAAATGCATCGTGA
CHILtrapF-100241.0	DN174043_c57_g13_i1	ORF:ATGAAGCAACCTATAGCAGGTGTAAATCTCCTAGTGTTTTTCCCTAGGATTCATTCTATGTTTTCTACCCTAGAAGACCCTAAACATTTCTATGTTTTCAAGGGATCTAGG
CHILtrapF-100241.1	DN174043_c57_g32_i1	ORF:ATGAAGCAACCTATAGCAGGTGTAAATCTCCTAGTGTTTTTCCCTAGGATTCATTCTATGTTTTCTACCCTAGAAGACCCTAAACATTTCTATGTTTTCAAGGGATCTAGG
CHILtrapF-100242.0	DN144133_c0_g1_i1	ORF:GTCGCCCAGGCTGGAGTGCAGTGGCATGATCTCGGCTCACTACAACCTCTGCCTCCCGGGTTCAAGCGATTCTCCTGCTTCAGCCTCCCAAGTAGCTGGGACTACAGGTGCCTGCCACCATGCCTGGCTAATTTTTTTTTTTTTTTTTTTTTTTTAGTTGATTTAAATGATGGGACTTGCAGGATTTGGGTAGATTTGGCCGAAGAATAA
CHILtrapF-100242.0	DN144133_c0_g2_i1	ORF:ATGACTCCACCTATATTAACTACTAATTTAAACCCAATCCTAACCAGGATTCAACTCCTTAAAACCATTCAGTGGATCATCCATGACAGCATGAGAACATTTTTAATTTATAATAAAACACACATTCAAACACACTTCGCCGTTTTTAAATGTACAATGTGTGTGTTTATTATAATTTTTCAAAACCTGGGCTGCATGAAAAAATTTCTTCAGGCATTCACAACACAATCTTCCAGCCAAAGTTTACAAGTTTATTCTTCGGCCAAATCTACCCAAATCCTGCAAGTCCCATCATTTAAATCAAACAACATATCTGTAGGTGACATA
CHILtrapF-100242.0	DN144133_c0_g4_i1	ORF:ATTAAAGAACACATTCTTGTGCCAGAGCATCAGGTGCTTACAACTGAGGAAAAAAAAACTTTGTTGGAGCGCTATACTTTGAAAGAAACTCAGCTCCCGAGAATTCAAGTGATCGATCCGGTCGCGAGATATTACGGCCTAAAACGTTGTCAGGTTGTGAAGATCATCCGGCCCAGCGAAACTGCTGGAAGATATGTCACCTACAGATATGTTGTGTGA
CHILtrapF-100242.0	DN144133_c0_g4_i2	ORF:ATTAAAGAACACATTCTTGTGCCAGAGCATCAGGTGCTTACAACTGAGGAAAAAAAAACTTTGTTGGAGCGCTATACTTTGAAAGAAACTCAGCTCCCGAGAATTCAAGTGATCGATCCGGTCGCGAGATATTACGGCCTAAAACGTTGTCAGGTTGTGAAGATCATCCGGCCCAGCGAAACTGCTGGAAGATATGTCACCTACAGATATGTTGTGTGA
CHILtrapF-100243.0	DN161728_c2_g8_i1	ORF:CTACCAACATCTTTCAACATTCTCAGGACATTCCGGGCGGAGCCTCCACGAGGCCACGGTCTCATCACCATCACAGGTGGCCAGACCGCTCGACTAGTGCACACCGCCATCATAGGTAACCAGCACTGA
CHILtrapF-100244.0	DN155528_c1_g1_i2	ORF:ATGAAAAAGTGCAAAACAGACTTTGATTACTTCTTCTGTTATGTAGACGGAGTTTGTTGCTTGTTATGGAGCCTTTATACAAGCAGTATGACTGAAGAATTTCATTAA
CHILtrapF-100244.1	DN155528_c1_g1_i3	ORF:ATGAAAAAGTGCAAAGCAGACTTTGATTACTTCTTCTGTTATGTAGACGGAGTTTGTTGCTTGTTATGGAGCCTTTATACAAGCAGTATGACTGAAGAATTTCATTAA
CHILtrapF-100244.2	DN155528_c1_g1_i1	ORF:TTGAATTGTGATATATCAGCTACAGCAGTTCGCTGTTTAGCAAGAAGACTACTTAATTTTTCCAGCTTTGCACCTTCTTTTGATATTGTTGATTAG
CHILtrapF-100245.0	DN168560_c6_g3_i3	ORF:ATGATAGGATTTAAAGATGATAGATATGAAATGAAACACTTGCCGGGAATACCACTTAACAATACTTCTTGGAGAAGATCAATGAATTTACATCCTTGGAAAACTCTAACCACATCAATTTTTAAGTCGTGA
CHILtrapF-100245.1	DN168560_c6_g3_i1	ORF:ATGCAGCGAGTGCAGAAGAGGCTGGCCATCCTCAACAAGAGGACCAAAGGAGGCTGCTCCTGCATGTGCTTGCTCTTATCCGTCGTCGTCATCGTC
CHILtrapF-100245.1	DN168560_c6_g3_i2	ORF:ATGCCAAAAAAAATATACATATTTTCAATTGAAAGTGTCAATCAATCAATAGAGGGAAAAAAATCCATCTCAATTTACTTAATTTGCCCAAGGCGTTGTCTAGGCGTCAAGGTATTGCCTTGCCCCCCCCCCCCAAACACTGGCAATAGTAGCAATGGTGCTATGATCTACTTTGTATGA
CHILtrapF-100246.0	DN307113_c0_g1_i1	ORF:ATGGACGTCGGGTTTGGCGAAAGTGGGAGGAGGGAAAGACGTAAGGCCTCGCACCGCTGGAACCTCGTTCCGCAAGAAAAGACCGATGAAAATGATTTCCAATCCTTCGGTGCCCTATTCTTCCCAATACATCACATATATACTGCCACAAACATATCTAACGGCCTATATTAG
CHILtrapF-100247.0	DN170293_c6_g5_i1	ORF:ATGTTACATCATTTTTCTTGGTTGGAAGAGTCTTGTCAAGACTATGCAAAAAAAAACGGATGTTGCTACTCTAACTCCTGGACACTGATTCAACTACTCTCTCACTTCCTGATGTATTCCGCACAATTAATTTTAAAATTTCCAAGGCGGAAAACTTATTACTCAAATTAA
CHILtrapF-100248.0	DN152203_c2_g1_i3	ORF:ATGGACCCGAAGCATATGGTTATGTCTGCGCTGGGCATAGGTATTGGCGTCGGCGTCGGATTGGGGCTGGCGGGCGGTCAGACGGTCAGAAAGTGGGCGGTGCCTGATCAGGCAGCGGATTTGACGACGGAGAAGATGGGGGAGGAGCTGTTGAGGCTCGTTGCGGACGGGAGGGAGAGCGAAGTTACTTTTTCCGAGTTCCCTTATTATCTCAGTGAACAAACACGAGTAGTTCTGACAAATGCAGCTTTTGTTCACTTGAAGCAAGCAGACTTCTCTAAGTATACACGAAATCTTTCTCCTGCAAGTCAAGCCATTTTGCTTTCAGGGCCGACAGAACTTTATCAGCAGATGCTTGCGAAGGCTTTAGCTCATTACTTCGACGCGAAGTTGTT…
CHILtrapF-100248.1	DN152203_c2_g1_i1	ORF:ATGGTGCAGGTAGCTCCAAGCTTTGCTTCTGAAGGTTCAATAATGGGTGAGCTGAAGCAGTGGAACGAGTTATATGGGGAAGGAGGCTCCAGAAAAAGGCAGCAGCTCACTTATTTCCTCTAA
CHILtrapF-100248.1	DN152203_c2_g1_i2	ORF:ATGGTGCAGGTAGCTCCAAGCTTTGCTTCTGAAGGTTCAATAATGGGTGAGCTGAAGCAGTGGAACGAGTTATATGGGGAAGGAGGCTCCAGAAAAAGGCAGCAGCTCACTTATTTCCTCTAA
CHILtrapF-100248.1	DN152203_c2_g2_i1	ORF:AGGGTTTTTTTTTTTCTCCCATTTTCACAAGATGTCAAATTCTATGTATTTCCTATATCTTTGTTATGTATCTGTAGCATTATTCAGATAATATATTGCACCATAAACTTGTTGTACTGTGTCTGGACCCAGCCCCCAGGGACTTTCTCAATGTAA
CHILtrapF-100249.0	DN172729_c2_g1_i1	ORF:ATGGTGTGTCGGAGGTTCGTCGTCCTCCACAATGGTGTGGAATTCCCCGTCGAGTACGACACCGATGACGGATTCGAAATTCTCAAGTTCCAGATATTCTCACTGACCTCACTTCCTCCCGACGATCAAAAGCTTTTCGAGGGCGAAACGGATCTTCTCATCACCGAGGAATCCGATCTCGTGTCCATCTCGGATAGGCTCCGCTTGGTATCTAGCGAGGATGGCGGAGATGAGAAACCGGAATCTATCCAGCAATTGGGGCAATCTGATGAGGAGTTGGCCCGAATGCTGCAGGCAGAGGAGGATGCTCTATTCTTTCAGCAACTCCAGGTCAGTGGGAATGGAGAAGAGTTTGAACAGAGAGTTCGGCCTTACATGCAGAGGGTCCTGCTGTA…
CHILtrapF-100249.0	DN172729_c2_g1_i2	ORF:ATGGTGTGTCGGAGGTTCGTCGTCCTCCACAATGGTGTGGAATTCCCCGTCGAGTACGACACCGATGACGGATTCGAAATTCTCAAGTTCCAGATATTCTCACTGACCTCACTTCCTCCCGACGATCAAAAGCTTTTCGAGGGCGAAACGGATCTTCTCATCACCGAGGAATCCGATCTCGTGTCCATCTCGGATAGGCTCCGCTTGGTATCTAGCGAGGATGGCGGAGATGAGAAACCGGAATCTATCCAGCAATTGGGGCAATCTGATGAGGAGTTGGCCCGAATGCTGCAGGCAGAGGAGGATGCTCTATTCTTTCAGCAACTCCAGGTCAGTGGGAATGGAGAAGAGTTTGAACAGAGAGTTCGGCCTTACATGCAGAGGGTCCTGCTGTA…
CHILtrapF-100249.0	DN172729_c2_g1_i3	ORF:GACACCGATGACGGATTCGAAATATTCTCACTGACCGCACTTCCTCCCGACGATCAAAAGCTTTTCGAGGGCGAAACGGATCTTCTCATCACCGAGGAATCCGATCTCGTGTCCATCTCGGATAGGCTCCGCTTGGTATCTAGCGAGGATGGCGGAGATGAGAAACCGGAATCTATCCAGCAATTGGGGCAATCTGATGAGGAGTTGGCCCGAATGCTGCAGGCAGAGGAGGATGCTCTATTCTTTCAGCAACTCCAGGTCAGTGGGAATGGAGAAGAGTTTGAACAGAGAGTTCGGCCTTACATGCAGAGGGTCCTGCTGTATGAGGACCCTGTACGTCAAGAAGCTGCCTGCAAATCAGTTCCTGTGGAAGAAATTGAGGAAAAAGCTTTGGT…
CHILtrapF-100249.0	DN172729_c2_g1_i4	ORF:GACACCGATGACGGATTCGAAATATTCTCACTGACCGCACTTCCTCCCGACGATCAAAAGCTTTTCGAGGGCGAAACGGATCTTCTCATCACCGAGGAATCCGATCTCGTGTCCATCTCGGATAGGCTCCGCTTGGTATCTAGCGAGGATGGCGGAGATGAGAAACCGGAATCTATCCAGCAATTGGGGCAATCTGATGAGGAGTTGGCCCGAATGCTGCAGGCAGAGGAGGATGCTCTATTCTTTCAGCAACTCCAGGTCAGTGGGAATGGAGAAGAGTTTGAACAGAGAGTTCGGCCTTACATGCAGAGGGTCCTGCTGTATGAGGACCCTGTACGTCAAGAAGCTGCCTGCAAATCAGTTCCTGTGGAAGAAATTGAGGAAAAAGCTTTGGT…
CHILtrapF-100249.0	DN172729_c2_g1_i5	ORF:ATGGTGTGTCGGAGGTTCGTCGTCCTCCACAATGGTGTGGAATTCCCCGTCGAGTACGACACCGATGACGGATTCGAAATTCTCAAGTTCCAGATATTCTCACTGACCTCACTTCCTCCCGACGATCAAAAGCTTTTCGAGGGCGAAACGGATCTTCTCATCACCGAGGAATCCGATCTCGTGTCCATCTCGGATAGGCTCCGCTTGGTATCTAGCGAGGATGGCGGAGATGAGAAACCGGAATCTATCCAGCAATTGGGGCAATCTGATGAGGAGTTGGCCCGAATGCTGCAGGCAGAGGAGGATGCTCTATTCTTTCAGCAACTCCAGGTCAGTGGGAATGGAGAAGAGTTTGAACAGAGAGTTCGGCCTTACATGCAGAGGGTCCTGCTGTA…
CHILtrapF-100249.0	DN172729_c2_g1_i6	ORF:GACACCGATGACGGATTCGAAATATTCTCACTGACCGCACTTCCTCCCGACGATCAAAAGCTTTTCGAGGGCGAAACGGATCTTCTCATCACCGAGGAATCCGATCTCGTGTCCATCTCGGATAGGCTCCGCTTGGTATCTAGCGAGGATGGCGGAGATGAGAAACCGGAATCTATCCAGCAATTGGGGCAATCTGATGAGGAGTTGGCCCGAATGCTGCAGGCAGAGGAGGATGCTCTATTCTTTCAGCAACTCCAGGTCAGTGGGAATGGAGAAGAGTTTGAACAGAGAGTTCGGCCTTACATGCAGAGGGTCCTGCTGTATGAGGACCCTGTACGTCAAGAAGCTGCCTGCAAATCAGTTCCTGTGGAAGAAATTGAGGAAAAAGCTTTGGT…
CHILtrapF-10025.0	DN168973_c7_g23_i1	ORF:AGGGATAAGTATCTGATTCTAATCATTGAGGAGTTGCTTGATGAGTTGCATGGAGCGAAAGTTATCACTAAGCTGGATCTCCATTCCGGCTATCATCAGATTCGAATGAAGGAGGACATACCAAAAATGGCCTTCAGGACTCATGATGACAACTACGAGTTTTTGGTCATGCCTTTCGGGTTGACAAACTCCTCATCGACATTCCAGACCATCATGAATGAGAGATCGGAAGAG
CHILtrapF-100250.0	DN81989_c0_g1_i1	ORF:ATGTTCAATATCTATGCAAAATCTCTCTCCGTAACAATATCTTCTTTTAAAACACAATTATTTTCAAATTTCAACATAAGAAAAATTAAAAATGGTAGTTTTTTTTTTCTCTTGGATAGCCCCTTCAGCAGATTCAAGCATCAAACTTCAGTTTTCTACTGTGGATCATTCCCCTCCCAACTTCTTAAAGACTTTCTAGCTTGA
CHILtrapF-100251.0	DN158372_c0_g1_i1	ORF:ATGGAACTTGTTGAACATAAATATATGTTAGTGATCCTAACTTGTCATTTTAGCACCTTCTTTTGGACTTGGTGGCCTACACATTGGTCTTGTTGTCAGTGCGTGTGCCAGCGAAAATATGAAAGTATTCAATCTAGGATGTATGCATGTAAACTTTGCTAA
CHILtrapF-100251.0	DN158372_c0_g1_i2	ORF:ATGGAACTTGTTGAACATAAATATATGTTAGTGATCCTAACTTGTCATTTTAGCACCTTCTTTTGGACTTGGTGGCCTACACATTGGTCTTGTTGTCAGTGCGTGTGCCAGCGAAAATATGAAAGTATTCAATCTAGGATGTATGCATGTAAACTTTGCTAA
CHILtrapF-100252.0	DN151123_c0_g1_i1	ORF:GGGATTGGGGGCTCGATTGCGTATAATTGGTCTCAGCCCAATATGAAGACCAGCGTTAAGATCATCCACGCCAGGTATGCCGTCTACCTCGTTTATCTCCCTCGTTGTCTTTGTTTTTATGTTAATTTCGTTGATTTTTATGTTCCATGTTAG
CHILtrapF-100252.0	DN151123_c0_g2_i1	ORF:GGGATTGGGGGCTCGATTGCGTATAATTGGTCTCAGCCCAATATGAAGACCAGCGTTAAGATCATCCACGCCAGGTATGCCGTCTACCTCGTTTATCTCCCTCGTTGTCTTTGTTTTTATGTTAATTTCGTTGATTTTTATGTTCCATGTTAG
CHILtrapF-100253.0	DN165282_c5_g1_i1	ORF:ATGATCCAAAAAAATTATATTTCAGGTCCCCATTGCCATGGTGGGCCCGGCTTGGCTCAAGGTGTTCGATTCAGGAAGGATTTGCCTAATGCTGGCCTTGCCAATGTTGCTGCTACCATCATTAACCTCCATGGCTTTGAAGATCCCAGTGACTATGAGCCCACCCTCATTGAAGTAGTTGATTACTGA
CHILtrapF-100253.1	DN165282_c5_g1_i2	ORF:AAAAGGAATAAATCTGGTCAGCCACTTCTTGATAACGATGGAAATGTTCAAATTAACACTTCTAATACCTGTCATCCGGTAGGCATTTTTAAAACTTTTATATCCTCAACTAAATTTAAATGTTCACTTCTCTTGTTAATTATTTTGTTTTGTTGA
CHILtrapF-100253.2	DN165282_c5_g6_i1	ORF:AAATCCATTAAAGGGAAGGTTCAACTCATTCCCTCCATTCTTCTTCTTCGTTTTCTATCAAAGATTGAATTTTGA
CHILtrapF-100253.3	DN165282_c5_g9_i1	ORF:ACCATTAAGCAAGTTGGGGGCATCTTTCTTGTTACTGCTGATCATGGCAATGCCGAGGACATGATCAAAAGGAATAAATCTGGTCCCCATTGCCATGGTGGGCCCGGCTTGGCTCAAGGTGTTCGATTCAGGAAGGATTTGCCTAATGCTGGCCTTGCCAATGTTGCTGCTACCATCATTAACCTCCATGGCTTTGAAGATCCCAGTGACTATGAGCCCACCCTCATTGAAGTAGTTGATTACTGA
CHILtrapF-100254.0	DN167250_c0_g1_i1	ORF:GTTGATTCCGATAAGGCTTTTGCAATGCAAATGTCTTTAGAAGAGACCTTATTGACCACTCAAGTTGTGTTCTTTCAAGTTGCTTTGCTGTATCCTTATATTTTGACGTGTAATGCTTCTAGTTATTATTTTTCGAACTTTGTGAAGTGGATCTGCATCTATACGTTATACTTCAAAATATGTTTTACACACATGCTTCACGGTGCAAAAGTAAGGACAGACTATTTTTTTTAG
CHILtrapF-100255.0	DN135387_c0_g1_i1	ORF:GGTTTTTTTTTTTTTTTTTTTGGAGAACCTGTTGTCCTAGTGATCATAATATCTTTGGACGAATTGCTGCTGTACCTTGGTGATTGTGAATTTTCTCCTTTGTATATCTTATCCTTTTCTACAGATCTGTGTTATTTCTTGATCTTTGTCAAGTTCGACATCTTACAACTTATAATTGCTATCTAA
CHILtrapF-100255.0	DN135387_c0_g2_i1	ORF:GGTTTTTTTTTTTTTTTTTTTGGAGAACCTGTTGTCCTAGTGATCATAATATCTTTGGACGAATTGCTGCTGTACCTTGGTGATTGTGAATTTTCTCCTTTGTATATCTTATCCTTTTCTACAGATCTGTGTTATTTCTTGATCTTTGTCAAGTTCGACATCTTACAACTTATAATTGCTATCTAA
CHILtrapF-100256.0	DN155826_c0_g1_i1	ORF:ATGTCTCCATGTCATTTTTGTATCATTTGGCAAACTTTTCAAAGGATACCGTCTTCTAGAGAAGGATTATGCCTTGTTCAACGAGTTTGTAGAAGAAGTTCATTCCCTAAAAGGCAAAGAAGAAAACATCGGCCGATAAGGTCGACGAAAGAACTTTGTGGCATTCCCTCAGCAGACCTATTGATGGCTATGTCTTTGGCTCCTTCAGCTCAAGCCAATTGA
CHILtrapF-100256.0	DN155826_c0_g1_i2	ORF:AATATAATGAAGACGGTTTTAAGTTGTGAGTCGCCTTTTGAGAGCTTTGGCGGCAGTTGTGTTGAAAACTCCGCAGTTAAGCGTGCTCGGACGAGAGTAGTCACGGGACAGTATAAAATATCAAGTAGTTTTGGGTTGTCTTTATCAAATACATATATATTCTTGTATTTTTTTCATCATGTCGTGTTCACCCCTTATATATACCCTAAGGAGGTAACAACACTCCCTCAAATGTACGAGACAGACTCACATTTGCCTGTCTATAATAGAATACAACTCTCATTTCAATTGTCCCAAAGAGTGGGTTCAAGTGGCATTTCATGCTGTCTGAAAAAGATGGTCAATTGGCTTGAGCTGAAGGAGCCAAAGACATAG
CHILtrapF-100256.0	DN155826_c0_g1_i3	ORF:ACTATTGGACTAATGTATTGCAAAGAAATTAAGCAGAGACTTATCAAGCAAAGTGTTCCTCATGTACTTCGAATTCTTAAGGAGAATGTCTCCATGTCATTTTTGTATCATTTGGCAAACTCGTCAAAGGATACCGTCTTCTAG
CHILtrapF-100257.0	DN157685_c4_g1_i8	ORF:ATGCAGGCACATTCCCTGGAAACTTTTAACCACATCACTGCACGTGTCCATTCTTTAGACCAAAGAACCATTCCCATCACAACACCTCAGGAAGCACCAAAAGGCAATCGTACCCGCAATACAGCGAGTGGTTCACCAAAAGTAAAGTGA
CHILtrapF-100257.0	DN157685_c4_g1_i9	ORF:ATGCAGGCACATTCCCTGGAAACTTTTAACCACATCACTGCACGTGTCCATTCTTTAGACCAAAGAACCATTCCCATCACAACACCTCAGGAAGCACCAAAAGGCAATCGTACCCGCAATACAGCGAGTGGTTCACCAAAAGTAAAGTGA
CHILtrapF-100257.1	DN157685_c4_g1_i10	ORF:ATGTATGGTTTTGAACTAATCATGTTCTTGGTCTATTGGGACTTTTGGTGCGCATCCAACTTCACTTTACTTTTGGTGAACCACTCGCTGTATTGCGGGTACGATTGCCTTTTGGTGCTTCCTGAGATCCAGAAGCCTGGGAATATTCAGCATAAACTGATGCCACTTCGTTCAATAAATCCCATAGGACGAGATATTAACTTATTTGAGTTTGTTAATACAAGCATACTGAATGACTCAAAAATCTTTTGCAGCCCAACAATACATTCATCTTTTTTTATGAAATTGTAA
CHILtrapF-100257.1	DN157685_c4_g1_i14	ORF:ATGTATGGTTTTGAACTAATCATGTTCTTGGTCTATTGGGACTTTTGGTGCGCATCCAACTTCACTTTACTTTTGGTGAACCACTCGCTGTATTGCGGGTACGATTGCCTTTTGGTGCTTCCTGAGATCCAGAAGCCTGGGAATATTCAGCATAAACTGATGCCACTTCGTTCAATAAATCCCATAGGACGAGATATTAACTTATTTGAGTTTGTTAATACAAGCATACTGAATGACTCAAAAATCTTTTGCAGCCCAACAATACATTCATCTTTTTTTATGAAATTGTAA
CHILtrapF-100257.2	DN157685_c4_g1_i12	ORF:ATGGCACGTGGAAAAGTGCAGATGAGAAGGATTGAAAACCCTGTGCAGAGGCAGGTCACCTTCTGCAAGCGTCGAGCTGGAATTCTTAAAAAGGCTAAGGAGCTTTCAGTACTCTGTGATGCTGAAATTGGTATTATTATCTTCTCCACTCATGGCAAGCTTTATGAACTTGCCACAAACGGGTAA
CHILtrapF-100257.2	DN157685_c4_g1_i2	ORF:ATGGCACGTGGAAAAGTGCAGATGAGAAGGATTGAAAACCCTGTGCAGAGGCAGGTCACCTTCTGCAAGCGTCGAGCTGGAATTCTTAAAAAGGCTAAGGAGCTTTCAGTACTCTGTGATGCTGAAATTGGTATTATTATCTTCTCCACTCATGGCAAGCTTTATGAACTTGCCACAAACGGGTAA
CHILtrapF-100257.2	DN157685_c4_g1_i5	ORF:ATGGCACGTGGAAAAGTGCAGATGAGAAGGATTGAAAACCCTGTGCAGAGGCAGGTCACCTTCTGCAAGCGTCGAGCTGGAATTCTTAAAAAGGCTAAGGAGCTTTCAGTACTCTGTGATGCTGAAATTGGTATTATTATCTTCTCCACTCATGGCAAGCTTTATGAACTTGCCACAAACGGGTAA
CHILtrapF-100257.3	DN157685_c4_g1_i1	ORF:ATGAAGCGTTTTGCTTCCACCAAAAGCCCTAGGCAGAGAAGCGCACTTGAGGCTCACTTGGTTCGTAAATATAATTTATGTTGTAGAAAGCATCGTTTTTTTCACCAACACATTGTGAAGTTGAAATTATATTCATTTAAATTCATTATCTTTAAAACTTCATCTAGTCAAATCTTGTTTTTTGAGGTTTTGGTAATAAGTTGTGAGGATTTGATATGA
CHILtrapF-100257.3	DN157685_c4_g1_i7	ORF:ATGAAGCGTTTTGCTTCCACCAAAAGCCCTAGGCAGAGAAGCGCACTTGAGGCTCACTTGGTTCGTAAATATAATTTATGTTGTAGAAAGCATCGTTTTTTTCACCAACACATTGTGAAGTTGAAATTATATTCATTTAAATTCATTATCTTTAAAACTTCATCTAGTCAAATCTTGTTTTTTGAGGTTTTGGTAATAAGTTGTGAGGATTTGATATGA
CHILtrapF-100257.4	DN157685_c4_g1_i11	ORF:CTAAAAGAATCTCTCACCGCTTATGCAAAGGAATGCTATTCCCTGCTTTCCATGCAGGCACATTCCCTGGAAACTTTTAACCACATCACTGCACGTGTCCATTCTTTAGACCAAAGAACCATTCCCATCACAACACCTTCAGCAGAACAAATAAATAACAGGGAAAAACTCCTACATATTCCCAACTATTAA
CHILtrapF-100257.4	DN157685_c4_g1_i13	ORF:ATGCAGGCACATTCCCTGGAAACTTTTAACCACATCACTGCACGTGTCCATTCTTTAGACCAAAGAACCATTCCCATCACAACACCTAATTCCTCTTCAGAACGTTGGCTGATGGTGCAGGAGTCAGAGGAGACTGCAGGCCGGCAATCTGGAGAAGTGAAGGTCAGTTGTTGCAGCTGTTAG
CHILtrapF-100257.4	DN157685_c4_g1_i3	ORF:ATGACCACTAGTGTATTCCTTATTTTCTGTGGCTTACAAGCCTCTTCCGCCTTCAAATATCAACAATCCCTTACTTATCCTTTTAAATTCCAGATCTTGTGCCTA
CHILtrapF-100257.4	DN157685_c4_g1_i4	ORF:CTAAAAGAATCTCTCACCGCTTATGCAAAGGAATGCTATTCCCTGCTTTCCATGCAGGCACATTCCCTGGAAACTTTTAACCACATCACTGCACGTGTCCATTCTTTAGACCAAAGAACCATTCCCATCACAACACCTTCAGCAGAACAAATAAATAACAGGGAAAAACTCCTACATATTCCCAACTATTAA
CHILtrapF-100257.4	DN157685_c4_g1_i6	ORF:CTAAAAGAATCTCTCACCGCTTATGCAAAGGAATGCTATTCCCTGCTTTCCATGCAGGCACATTCCCTGGAAACTTTTAACCACATCACTGCACGTGTCCATTCTTTAGACCAAAGAACCATTCCCATCACAACACCTTCAGCAGAACAAATAAATAACAGGGAAAAACTCCTACATATTCCCAACTATTAA
CHILtrapF-100258.0	DN309933_c0_g1_i1	ORF:ATGAACATCTACTTAGCAACATTGTTTTTTGTAAAATCATGCTTGGATGATGATATTCATATATATATTATTTATTTCATAGTTCACTGCCTTTTTTTCATCTGTTATTCATTTTTTATATTTTTTAATATGTTGGACATTACTCATCGT
CHILtrapF-100259.0	DN119613_c0_g1_i1	ORF:ATGTCAGGCTCCTACGCCGGCGATCTCCCGGGCCACGCAGACCATGAGGGTCAGGTCGAAGCCCCCGTGCCGGCAGATCAGGATGTGGAACATGACTCAGTCGATGCGGCGATGCAACTTGTTACCTCGAGCCCTAACCAGCTCACGCTGTTATTTCAGGGGGAGGTCTACGTTTTCGACTCGGTAACGCCGGAAAAGGTGCAAGCTGTACTGTTATTGTTGGGAGGGTGTGAAGTGCCTACTGGTATATCTGGCTCAGGATTAACCTGTAACCAGGATGAGAGGGGCATGGAAGATATACTAAGACGCACTAATATTCCAGCAAAACGGTTGGCTTCTCTTATTCGGTTTCGTGAAAAACGCAAGGATCGATGTTTTGATAAGAAGATCCGTTA…
CHILtrapF-100259.0	DN119613_c0_g1_i2	ORF:ATGTCAGGCTCCTACGCCGGCGATCTCCCGGGCCACGCAGACCATGAGGGTCAGGTCGAAGCCCCCGTGCCGGCAGATCAGGATGTGGAACATGACTCAGTCGATGCGGCGATGCAACTTGTTACCTCGAGCCCTAACCAGCTCACGCTGTTATTTCAGGGGGAGGTCTACGTTTTCGACTCGGTAACGCCGGAAAAGGTGCAAGCTGTACTGTTATTGTTGGGAGGGTGTGAAGTGCCTACTGGTATATCTGGCTCAGGATTAACCTGTAACCAGGATGAGAGGGGCATGGAAGATATACTAAGACGCACTAATATTCCAGCAAAACGGTTGGCTTCTCTTATTCGGTTTCGTGAAAAACGCAAGGATCGATGTTTTGATAAGAAGATCCGTTA…
CHILtrapF-10026.0	DN172818_c4_g3_i1	ORF:CAGGTGATCTACCTTCGGCAGTTGCCAAAGGTAGTACCGGCATTGCCGGTAGTGTACTATACCTTCGGCAGTGTACTGAAAGCAATATTGTATAGGCGTTGGCATAATACCGACGTCTGA
CHILtrapF-100260.0	DN131136_c0_g1_i1	ORF:ATGACGGACTGTACCTTCCTTCCGTTGAGCATCCATGAGAACAAGGCCACCACAATACTGACATCTTCAAACTCATCCTCTCCTGAGTACCCAGACCTCAATTATGAGCTCACTGGCCCACTCTATCTTCTAAAACAATGGTTTTTTGCTCAACAATAA
CHILtrapF-100261.0	DN137633_c0_g1_i1	ORF:CTTGGATTAAGCAGGTTATTATTTGAACTAGGTCTCCCTGACAGAGGACCTATGATGTTATATTGCGACAACAAGGCGATGATCAACATTCTTAATAATTTGTACAAACATATTGAAATTGATCGTCATTTCGTAAAGGAAAAACTTAATAGGAATATTATTTTCCATGCCTTTGTTTAG
CHILtrapF-100262.0	DN170564_c0_g3_i1	ORF:ATGCTCGGCTTTGCCTTTCAAGTAAGATATGAAAAAATTCAAGACCAAGTTGAACTAGAAAGAATCAAGTCATCGATGTCCTTTTTAACCAATATAATCAATGACAAGAAAAGGCTCACACCATGCATGATGTTTCCTTCTCTCGACATCTCTCACAAGCCTTTCGATTTCTACATTCTGGATGTGTGGGTATCTACACGATCTAACATTTATTGGACTTATGGCCTGTTTGAGCTCTACCCAATGATCTCTTTTTCTAAGAGATGGCAGAGTGGTATGGCAAACACAATTAAATATTGTTCCAAGATTGGCTTCAGGGTTGTCAAAGTCCCTTTCTTTGTGACCAGGTCGAATGATAGAGTAATCAAAACTGTCACTAGAAGTCTTTCCTCAAT…
CHILtrapF-100263.0	DN125337_c0_g3_i1	ORF:ATGATGAGCCCCATATTTGCCAATATCAAATATCCCGTGGTGCGAGACAAGAGGACTGGCAAAACAAGGGGTTTTGGATTTGTAAGTTTCGCTAATCCAGCAGATCTTGCAGCAGCAATGAAAGAGATG
CHILtrapF-100263.1	DN172484_c20_g2_i2	ORF:GGGGGAAACTCTGTAATACGTCTCGCCGTGGTTTCATCATTCATGTCTTGGGAAGCGGCATCTGCTCCAAGTCAGTCGACCTCGTCGCAGTACTCTTTCCTGGGAAGCTCTTACTTTCCTCTCCCGTTCCACCTCCAGAGCACAGATCCGACGGCTAATCAGCCTCCATACCAGTCCACCCTGCCAGTCACGCCTCCGGTTAGGGTTCCGGCAGTGCCCCAGTCATTTCCTCCGGCATACGCCGGAGCTTCTTCGGGCGTGTATTCCTTGCCTCAATACCACCAGGCACAACAATTGTTCCAACGCGATGCTCAAACTATCACTCCAGAGGCCCTCGAAAGTGTGAAGGCCGCACTTGCAAGTAGTGAAAATGAACATAAGGCTGAAACTAAGAA…
CHILtrapF-100263.2	DN172484_c20_g2_i6	ORF:AACAACCAATTTGGCATCAGTAACAGGCGAAAAGGAAATAATAAGAGAATTGTATTCAACAATTTCCAGATTCATTACACTTATTTTGCTCATAACAGGGCCAAAAAAATCCAGAGGCTTCTGGAAATAATGTTCAAATGCATGCAGCCAAGCCAGGAGATTCTGAATACATAA
CHILtrapF-100263.2	DN172484_c20_g3_i1	ORF:AACAACCAATTTGGCATCAGTAACAGGCGAAAAGGAAATAATAAGAGAATTGTATTCAACAATTTCCAGATTCATTACACTTATTTTGCTCATAACAGGGCCAAAAAAATCCAGAGGCTTCTGGAAATAATGTTCAAATGCATGCAGCCAAGCCAGGAGATTCTGAATACATAA
CHILtrapF-100263.2	DN172484_c20_g4_i1	ORF:AACAACCAATTTGGCATCAGTAACAGGCGAAAAGGAAATAATAAGAGAATTGTATTCAACAATTTCCAGATTCATTACACTTATTTTGCTCATAACAGGGCCAAAAAAATCCAGAGGCTTCTGGAAATAATGTTCAAATGCATGCAGCCAAGCCAGGAGATTCTGAATACATAA
CHILtrapF-100263.3	DN172484_c20_g1_i1	ORF:AACAACCAATTTGGCATCAGTAACAGGCGAAAAGGAAATAATAAGAGAATTGTATTCAACAATTTCCAGATTCATTACACTTATTTTGCTCATAACAGGGCCAAAAAAATCCAGAGGCTTCTGGAAATAATGTTCAAATGCATGCAGCCAAGCCAGGAGATTCTGAATACATAA
CHILtrapF-100263.3	DN172484_c20_g2_i1	ORF:ATGTCTTCGGAATCGGCTTCTGCTTCTAGCCAGTCGACATCGTCGCAGTACTCTTTCCTGGGAAGCTCCTACTTTCCTCTCCCGTTCCATCTTCAAAACACGGATCCGACGGCTAATCAGCCTTCATACTTGCCTACCCTGTCAGTCACGCCTCCGGTTAGGGTCCCGGCCGTGCCCCAGGCATTTCCTCCGGCATACGCCGGAACTTCTACGGGCGTGTATTCCTTACCTCAATACCACCAGATTACGATCCTTCGACAGATAAAATTGGTATTGGAGTCTCGATTTCACGTATCCTTTTACAATGTGAGATATGAGGTGCACTAA
CHILtrapF-100263.3	DN172484_c20_g2_i3	ORF:ATGTCTTCGGAATCGGCTTCTGCTTCTAGCCAGTCGACATCGTCGCAGTACTCTTTCCTGGGAAGCTCCTACTTTCCTCTCCCGTTCCATCTTCAAAACACGGATCCGACGGCTAATCAGCCTTCATACTTGCCTACCCTGTCAGTCACGCCTCCGGTTAGGGTCCCGGCCGTGCCCCAGGCATTTCCTCCGGCATACGCCGGAACTTCTACGGGCGTGTATTCCTTACCTCAATACCACCAGATTACGATCCTTCGACAGATAAAATTGGTATTGGAGTCTCGATTTCACGTATCCTTTTACAATGTGAGATATGAGGTGCACTAA
CHILtrapF-100263.3	DN172484_c20_g2_i4	ORF:ATGTCTTCGGAATCGGCTTCTGCTTCTAGCCAGTCGACATCGTCGCAGTACTCTTTCCTGGGAAGCTCCTACTTTCCTCTCCCGTTCCATCTTCAAAACACGGATCCGACGGCTAATCAGCCTTCATACTTGCCTACCCTGTCAGTCACGCCTCCGGTTAGGGTCCCGGCCGTGCCCCAGGCATTTCCTCCGGCATACGCCGGAACTTCTACGGGCGTGTATTCCTTACCTCAATACCACCAGGCACAACAATTGTTCCAACGCGATGCTCAAACTATTACACCAGAGGCCCTTGAAAGTGTGAAGGCTGCACTTGCAAGCAGTGAAAATGAACATAAGACTGAATCTAAGAAAAAATCTATTCCACGTAAAGCGGCTGGCCAAAATTGGGAGGA…
CHILtrapF-100263.3	DN172484_c20_g2_i5	ORF:ATGTCTTCGGAATCGGCTTCTGCTTCTAGCCAGTCGACATCGTCGCAGTACTCTTTCCTGGGAAGCTCCTACTTTCCTCTCCCGTTCCATCTTCAAAACACGGATCCGACGGCTAATCAGCCTTCATACTTGCCTACCCTGTCAGTCACGCCTCCGGTTAGGGTCCCGGCCGTGCCCCAGGCATTTCCTCCGGCATACGCCGGAACTTCTACGGGCGTGTATTCCTTACCTCAATACCACCAGGCACAACAATTGTTCCAACGCGATGCTCAAACTATTACACCAGAGGCCCTTGAAAGTGTGAAGGCTGCACTTGCAAGCAGTGAAAATGAACATAAGACTGAATCTAAGAAAAAATCTATTCCACGTAAAGCGGCTGGCCAAAATTGGGAGGA…
CHILtrapF-100263.3	DN172484_c20_g2_i7	ORF:ATGTCTTCGGAATCGGCTTCTGCTTCTAGCCAGTCGACATCGTCGCAGTACTCTTTCCTGGGAAGCTCCTACTTTCCTCTCCCGTTCCATCTTCAAAACACGGATCCGACGGCTAATCAGCCTTCATACTTGCCTACCCTGTCAGTCACGCCTCCGGTTAGGGTCCCGGCCGTGCCCCAGGCATTTCCTCCGGCATACGCCGGAACTTCTACGGGCGTGTATTCCTTACCTCAATACCACCAGGCACAACAATTGTTCCAACGCGATGCTCAAACTATTACACCAGAGGCCCTTGAAAGTGTGAAGGCTGCACTTGCAAGCAGTGAAAATGAACATAAGACTGAATCTAAGAAAAAATCTATTCCACGTAAAGCGGCTGGCCAAAATTGGGAGGA…
CHILtrapF-100263.3	DN172484_c20_g2_i8	ORF:ATGTCTTCGGAATCGGCTTCTGCTTCTAGCCAGTCGACATCGTCGCAGTACTCTTTCCTGGGAAGCTCCTACTTTCCTCTCCCGTTCCATCTTCAAAACACGGATCCGACGGCTAATCAGCCTTCATACTTGCCTACCCTGTCAGTCACGCCTCCGGTTAGGGTCCCGGCCGTGCCCCAGGCATTTCCTCCGGCATACGCCGGAACTTCTACGGGCGTGTATTCCTTACCTCAATACCACCAGATTACGATCCTTCGACAGATAAAATTGGTATTGGAGTCTCGATTTCACGTATCCTTTTACAATGTGAGATATGAGGTGCACTAA
CHILtrapF-100263.4	DN125337_c0_g1_i1	ORF:ATGATGAGCCCCATATTTGCCAATATCAAATATCCCGTGGTGCGAGACAAGAGGACTGGCAAAACAAGGGGTTTTGGATTTGTAAGTTTCGCTAATCCAGCAGATCTTGCAGCAGCAATGAAAGAGATG
CHILtrapF-100263.4	DN125337_c0_g1_i2	ORF:ATGATGAGCCCCATATTTGCCAATATCAAATATCCCGTGGTGCGAGACAAGAGGACTGGCAAAACAAGGGGTTTTGGATTTGTAAGTTTCGCTAATCCAGCAGATCTTGCAGCAGCAATGAAAGAGATG
CHILtrapF-100263.4	DN125337_c0_g1_i3	ORF:GGGGATCTCGGTAATGAAGTTAATGATGATGTTCTTTCAAAGGCATTTTCAAGGTTCCCTTCATTCAATATGGCAAGGGTTGAGGTTATTAATGCAGAATGGAGGGGTTCAAAGAATAACATGGAAAGGATCTACCAAAGTGCATAA
CHILtrapF-100264.0	DN166075_c12_g1_i1	ORF:ATGCGGATGAGCTGGTCGGACGCAACCGGGTCCAGACATGTGAGAGGCCGGCCGGCCCCCACTCCTTCTGGATTCCCTAAGTTATATTCGAATGGAGGGGTTTTTTGGCGGGTATCGAAAATTATCCCAAGGTATTTTACTTCTCCTTCCTCTTCCAAACCCTAA
CHILtrapF-100264.0	DN166075_c12_g1_i2	ORF:ATGGGTATTCAGCTTTGCATGAGCACAGCTCATCACCCACAGTTGGACAGCCAGACTGAAGTCTTGAATAGAGGAGCAGATGGTCACTGCCTGACAAAGCCCTATACTATAACTGGAAATTACACGGCTTGGAATTTCGGTGGGAAGTGTTGA
CHILtrapF-100264.0	DN166075_c12_g1_i3	ORF:ATGGGTATTCAGCTTTGCATGAGCACAGCTCATCACCCACAGTTGGACAGCCAGACTGAAGTCTTGAATAGAGGAGCAGATGGTCACTGCCTGACAAAGCCCTATACTATAACTGGAAATTACACGGCTTGGAATTTCGGCGGGAAGTGTTGA
CHILtrapF-100265.0	DN171311_c2_g1_i1	ORF:ATGGGACTTCCTCCTAGTATAGTACCTTCGTTTTGTATTTTCCTTCGCATCTTTTTAACATTTTGTTTTTATTTGTTTTTCCTTTTTTTAGTCTTTTACATAAATTGTCTTTGTTTCTTGTTTCATTATTATATCCTTCATTCTATAGTTCTATTATCAGTTAGTCTGGTTAGAAATTATTTATTTATAGTCAAAGCATCACATATTAATGCATATTTGGGAACACTCCATTTGGTTATGCTTGTTATGTTTGTCCTTCCATTTGATATTTTGAGGATTGTGTTTGGTTTTGTGTGTGTTAAGCTTTATGGATTCATTTTTCGTGAGACTGTAATTATATCTTTGTCACCCTTCGCACCCACATTAGATAAGATTTGA
CHILtrapF-100265.0	DN171311_c2_g1_i2	ORF:ATGGGCGTAACCTTCAGGGATCTTTGTTGGCCCCAGGTCTTCACCCAATTTTCTTTAGTTGGATTTACATCCTTTCCTTTTGAATCAATTGTTGTATTGTTTTTTCTTCGTGGTTGGAACATTCATTTGGTTTCGTCCATAGGCGGAACCATTTCTGGATTCCGTCCAGTCAAAATTCCACTTTGT
CHILtrapF-100266.0	DN98927_c0_g2_i1	ORF:ATGAACTATTGTCTTTATCTTTTCCAATTCCTTCTCATTTCTAGATCTGGTAAGTTACTCCCTTACAATATGCATACAATAACAGGTTCATGCCGCAATTGCAAAGATATAAGCCTTTTGTTGCACAGAATCAGTCGAAAATATCATCGCAACACACAAGTTTATAGCACTTCATTGAGCACATGTATTTGCAATGAAATCTTTCAAAAGTTCGAAATAGTTTCAGCTCAGAAAACTATACAAGCGAACCAAAGAAAATTTTAA
CHILtrapF-100267.0	DN180118_c0_g2_i1	ORF:CAGAATTTGATATCGCCTCTATTGTTGAAGCTAGAAATGACATTATGCAACCAAGTAAAAACCATCGCCAGTGTCTTCCAAATTTGTACTTTATGTGTGGGGGTAGTGACAACTAGAGCCAACACTTATCACTCTCTAATGAGAATGTTGAAGGAGAGTGTCTATGGAGGTATGACTTTGTCGGATGATGCCGACATCTACGACAAAGACAAATGA
CHILtrapF-100268.0	DN150220_c0_g1_i2	ORF:ATGTGTTGGTTTGTTAAATTGTTTATATCAAACAAAATTATATACTTAATGCTTGTTCTCTACTATATGCAAGGTGGCATCAAAAGGCACAATTTTCACCGCGGGCCGATGTCTCACGGCTCCAAAAGTCACCGAGCTCTGGGTTCGATTGGCGCC
CHILtrapF-100268.1	DN150220_c0_g1_i1	ORF:ATGTGTTGGTTTGTTAAATTGTTTATATCAAACAAAATTATATACTTAATGCTTGTTCTCTACTATATGCAAGGTGGCATCAAAAGGCACAATTTTCACCGCGGGCCGATGTCTCACGGCTCCAAAAGTCACCGAGCTCTGGGTTCGATTGGCGCC
CHILtrapF-100268.1	DN150220_c0_g1_i3	ORF:ATGTGTTGGTTTGTTAAATTGTTTATATCAAACAAAATTATATACTTAATGCTTGTTCTCTACTATATGCAAGGTGGCATCAAAAGGCACAATTTTCACCGCGGGCCGATGTCTCACGGCTCCAAAAGTCACCGAGCTCTGGGTTCGATTGGCGCC
CHILtrapF-100269.0	DN144016_c0_g3_i1	ORF:ATGAAGAGTAGTGTGAAGATCATACCAATTTATAGATTTCATTTGCTTATTAAAAAAAAGTTGAAGTTCTTTTATTCATGGGAAAGAAAAGACACAATTCTTGGATGTAGATTTCTCACGAGACGATGTTGGCCGATCGCTGTGGTCGATGAGGCTGGATGCGGAGCCTTGGAGAACGACGAGGCTGGATGCGGAGCCTTGGAGGACGACGACGATGGAGACGGGGCCGGGAGGGAGATGAGGCGGGGCCTGGGAGGGAGACGATGTTGGAGGTAG
CHILtrapF-10027.0	DN154765_c1_g7_i1	ORF:GGCTCCAAAGGTATAATTGTAACAATAAACAAATATTACTATAAAAGACAGATTAATTCTTTAAACATGATGAAATTACAAAACATGTCATGCGATGCGAGTATGAAATGA
CHILtrapF-100270.0	DN157577_c5_g2_i2	ORF:ATGGCCAAAGGGGGCCATCAAGCAAATTTCCACACAAACAACATTATAAATTTTCATCATCATAAAAATATTTCAAAGAGAGCAATCACGCCTTTTTTAGGCAAGGAACCCAAAGAAAGCAGCATAAAAATTGTGAACTACGAAATAAAAGGACAAGCAAATATCCATAAAAAAATAATTCAGTGCAGGAATCTAATAACTGGAGAAGACTCAGAATGGCAGTGCATCGATATGTACTTTGAGAAAAAAAGGTCAGACCATTTATAA
CHILtrapF-100271.0	DN138557_c2_g1_i1	ORF:ATGTCAAGTGATGGATTGCAGGTATTTCCTAAAGTTAATTCCAGTGTTCTGGAACAGTTAAGAACTGTGGATTGTATTGTTTATTCTATGGGCTCCCTTTTCACTTCCATCTGCCCATCACTGATTTTGCCTGGCATTGGTGAAACTATAGCATCAAGAACAGTGCCCAAGGTTCTCCTGTTGAACGGTTCACATGATAGAGAAACTACTGGCCTATCCGCATCTGGCTTTGTAGCTGCAATCACTGATGCCCTTAATCGCACTTATGGAGACCACTTCAATTGCCTTCATAACTTCCCGAGTGATTACATCAATGCATTGCTGTCCCCTAAAGGTGGCCAAGTTCCAGTTGACGTTGAATGTCTGTCTGATCGAGGAATATTCAATTTGATCAT…
CHILtrapF-100271.0	DN138557_c2_g1_i10	ORF:TATGAGAACCGTGTTCTGCCCAAGGTACGAAGTTCGAGCGGGACGGGAGGCGCTGGACAAGGCAAAGTGGCAATAGGTCTACCGCACTCCATGGCGGATCACATTCTATCTTTCGCGCTTGTCAAAAACTCCTTCCTCTGCTCTCCCTGCTCCCACCGATTTCTTGCCGCGAATCTCTTGCCGGCCACCGTCTCCTTCTCAATTTGCCCCGCCGATTCAACTAAAAACTTGCACAGGCCCTACGTTGTCATGGCCTCCTCGCATTGTAATGGCTCCCCGTCTCGTTCGGTCCCTTCCCCTCCATCAAGTGCTAACGTTAGCCAGCAGCCTTCATTGCTCGTTTTTTCAGGAGGAACTGCGTTTAATGGCGTGGCAGAAGAGCTAAAGAAAGTTAC…
CHILtrapF-100271.0	DN138557_c2_g1_i11	ORF:TATGAGAACCGTGTTCTGCCCAAGGTACGAAGTTCGAGCGGGACGGGAGGCGCTGGACAAGGCAAAGTGGCAATAGGTCTACCGCACTCCATGGCGGATCACATTCTATCTTTCGCGCTTGTCAAAAACTCCTTCCTCTGCTCTCCCTGCTCCCACCGATTTCTTGCCGCGAATCTCTTGCCGGCCACCGTCTCCTTCTCAATTTGCCCCGCCGATTCAACTAAAAACTTGCACAGGCCCTACGTTGTCATGGCCTCCTCGCATTGTAATGGCTCCCCGTCTCGTTCGGTCCCTTCCCCTCCATCAAGTGCTAACGTTAGCCAGCAGCCTTCATTGCTCGTTTTTTCAGGAGGAACTGCGTTTAATGGCGTGGCAGAAGAGCTAAAGAAAGTTAC…
CHILtrapF-100271.0	DN138557_c2_g1_i12	ORF:TATGAGAACCGTGTTCTGCCCAAGGTACGAAGTTCGAGCGGGACGGGAGGCGCTGGACAAGGCAAAGTGGCAATAGGTCTACCGCACTCCATGGCGGATCACATTCTATCTTTCGCGCTTGTCAAAAACTCCTTCCTCTGCTCTCCCTGCTCCCACCGATTTCTTGCCGCGAATCTCTTGCCGGCCACCGTCTCCTTCTCAATTTGCCCCGCCGATTCAACTAAAAACTTGCACAGGCCCTACGTTGTCATGGCCTCCTCGCATTGTAATGGCTCCCCGTCTCGTTCGGTCCCTTCCCCTCCATCAAGTGCTAACGTTAGCCAGCAGCCTTCATTGCTCGTTTTTTCAGGAGGAACTGCGTTTAATGGCGTGGCAGAAGAGCTAAAGAAAGTTAC…
CHILtrapF-100271.0	DN138557_c2_g1_i13	ORF:TATGAGAACCGTGTTCTGCCCAAGGTACGAAGTTCGAGCGGGACGGGAGGCGCTGGACAAGGCAAAGTGGCAATAGGTCTACCGCACTCCATGGCGGATCACATTCTATCTTTCGCGCTTGTCAAAAACTCCTTCCTCTGCTCTCCCTGCTCCCACCGATTTCTTGCCGCGAATCTCTTGCCGGCCACCGTCTCCTTCTCAATTTGCCCCGCCGATTCAACTAAAAACTTGCACAGGCCCTACGTTGTCATGGCCTCCTCGCATTGTAATGGCTCCCCGTCTCGTTCGGTCCCTTCCCCTCCATCAAGTGCTAACGTTAGCCAGCAGCCTTCATTGCTCGTTTTTTCAGGAGGAACTGCGTTTAATGGCGTGGCAGAAGAGCTAAAGAAAGTTAC…
CHILtrapF-100271.0	DN138557_c2_g1_i14	ORF:ATGTCAAGTGATGGATTGCAGGTATTTCCTAAAGTTAATTCCAGTGTTCTGGAACAGTTAAGAACTGTGGATTGTATTGTTTATTCTATGGGCTCCCTTTTCACTTCCATCTGCCCATCACTGATTTTGCCTGGCATTGGTGAAACTATAGCATCAAGAACAGTGCCCAAGGTTCTCCTGTTGAACGGTTCACATGATAGAGAAACTACTGGCCTATCCGCATCTGGCTTTGTAGCTGCAATCACTGATGCCCTTAATCGCACTTATGGAGACCACTTCAATTGCCTTCATAACTTCCCGAGTGATTACATCAATGCATTGCTGTCCCCTAAAGGTGGCCAAGTTCCAGTTGACGTTGAATGTCTGTCTGATCGAGGAATATTCAATTTGATCAT…
CHILtrapF-100271.0	DN138557_c2_g1_i15	ORF:TATGAGAACCGTGTTCTGCCCAAGGTACGAAGTTCGAGCGGGACGGGAGGCGCTGGACAAGGCAAAGTGGCAATAGGTCTACCGCACTCCATGGCGGATCACATTCTATCTTTCGCGCTTGTCAAAAACTCCTTCCTCTGCTCTCCCTGCTCCCACCGATTTCTTGCCGCGAATCTCTTGCCGGCCACCGTCTCCTTCTCAATTTGCCCCGCCGATTCAACTAAAAACTTGCACAGGCCCTACGTTGTCATGGCCTCCTCGCATTGTAATGGCTCCCCGTCTCGTTCGGTCCCTTCCCCTCCATCAAGTGCTAACGTTAGCCAGCAGCCTTCATTGCTCGTTTTTTCAGGAGGAACTGCGTTTAATGGCGTGGCAGAAGAGCTAAAGAAAGTTAC…
CHILtrapF-100271.0	DN138557_c2_g1_i16	ORF:TATGAGAACCGTGTTCTGCCCAAGGTACGAAGTTCGAGCGGGACGGGAGGCGCTGGACAAGGCAAAGTGGCAATAGGTCTACCGCACTCCATGGCGGATCACATTCTATCTTTCGCGCTTGTCAAAAACTCCTTCCTCTGCTCTCCCTGCTCCCACCGATTTCTTGCCGCGAATCTCTTGCCGGCCACCGTCTCCTTCTCAATTTGCCCCGCCGATTCAACTAAAAACTTGCACAGGCCCTACGTTGTCATGGCCTCCTCGCATTGTAATGGCTCCCCGTCTCGTTCGGTCCCTTCCCCTCCATCAAGTGCTAACGTTAGCCAGCAGCCTTCATTGCTCGTTTTTTCAGGAGGAACTGCGTTTAATGGCGTGGCAGAAGAGCTAAAGAAAGTTAC…
CHILtrapF-100271.0	DN138557_c2_g1_i17	ORF:TATGAGAACCGTGTTCTGCCCAAGGTACGAAGTTCGAGCGGGACGGGAGGCGCTGGACAAGGCAAAGTGGCAATAGGTCTACCGCACTCCATGGCGGATCACATTCTATCTTTCGCGCTTGTCAAAAACTCCTTCCTCTGCTCTCCCTGCTCCCACCGATTTCTTGCCGCGAATCTCTTGCCGGCCACCGTCTCCTTCTCAATTTGCCCCGCCGATTCAACTAAAAACTTGCACAGGCCCTACGTTGTCATGGCCTCCTCGCATTGTAATGGCTCCCCGTCTCGTTCGGTCCCTTCCCCTCCATCAAGTGCTAACGTTAGCCAGCAGCCTTCATTGCTCGTTTTTTCAGGAGGAACTGCGTTTAATGGCGTGGCAGAAGAGCTAAAGAAAGTTAC…
CHILtrapF-100271.0	DN138557_c2_g1_i18	ORF:ATGTCAAGTGATGGATTGCAGGTATTTCCTAAAGTTAATTCCAGTGTTCTGGAACAGTTAAGAACTGTGGATTGTATTGTTTATTCTATGGGCTCCCTTTTCACTTCCATCTGCCCATCACTGATTTTGCCTGGCATTGGTGAAACTATAGCATCAAGAACAGTGCCCAAGGTTCTCCTGTTGAACGGTTCACATGATAGAGAAACTACTGGCCTATCCGCATCTGGCTTTGTAGCTGCAATCACTGATGCCCTTAATCGCACTTATGGAGACCACTTCAATTGCCTTCATAACTTCCCGAGTGATTACATCAATGCATTGCTGTCCCCTAAAGGTGGCCAAGTTCCAGTTGACGTTGAATGTCTGTCTGATCGAGGAATATTCAATTTGATCAT…
CHILtrapF-100271.0	DN138557_c2_g1_i19	ORF:TATGAGAACCGTGTTCTGCCCAAGGTACGAAGTTCGAGCGGGACGGGAGGCGCTGGACAAGGCAAAGTGGCAATAGGTCTACCGCACTCCATGGCGGATCACATTCTATCTTTCGCGCTTGTCAAAAACTCCTTCCTCTGCTCTCCCTGCTCCCACCGATTTCTTGCCGCGAATCTCTTGCCGGCCACCGTCTCCTTCTCAATTTGCCCCGCCGATTCAACTAAAAACTTGCACAGGCCCTACGTTGTCATGGCCTCCTCGCATTGTAATGGCTCCCCGTCTCGTTCGGTCCCTTCCCCTCCATCAAGTGCTAACGTTAGCCAGCAGCCTTCATTGCTCGTTTTTTCAGGAGGAACTGCGTTTAATGGCGTGGCAGAAGAGCTAAAGAAAGTTAC…
CHILtrapF-100271.0	DN138557_c2_g1_i2	ORF:TATGAGAACCGTGTTCTGCCCAAGGTACGAAGTTCGAGCGGGACGGGAGGCGCTGGACAAGGCAAAGTGGCAATAGGTCTACCGCACTCCATGGCGGATCACATTCTATCTTTCGCGCTTGTCAAAAACTCCTTCCTCTGCTCTCCCTGCTCCCACCGATTTCTTGCCGCGAATCTCTTGCCGGCCACCGTCTCCTTCTCAATTTGCCCCGCCGATTCAACTAAAAACTTGCACAGGCCCTACGTTGTCATGGCCTCCTCGCATTGTAATGGCTCCCCGTCTCGTTCGGTCCCTTCCCCTCCATCAAGTGCTAACGTTAGCCAGCAGCCTTCATTGCTCGTTTTTTCAGGAGGAACTGCGTTTAATGGCGTGGCAGAAGAGCTAAAGAAAGTTAC…
CHILtrapF-100271.0	DN138557_c2_g1_i20	ORF:TATGAGAACCGTGTTCTGCCCAAGGTACGAAGTTCGAGCGGGACGGGAGGCGCTGGACAAGGCAAAGTGGCAATAGGTCTACCGCACTCCATGGCGGATCACATTCTATCTTTCGCGCTTGTCAAAAACTCCTTCCTCTGCTCTCCCTGCTCCCACCGATTTCTTGCCGCGAATCTCTTGCCGGCCACCGTCTCCTTCTCAATTTGCCCCGCCGATTCAACTAAAAACTTGCACAGGCCCTACGTTGTCATGGCCTCCTCGCATTGTAATGGCTCCCCGTCTCGTTCGGTCCCTTCCCCTCCATCAAGTGCTAACGTTAGCCAGCAGCCTTCATTGCTCGTTTTTTCAGGAGGAACTGCGTTTAATGGCGTGGCAGAAGAGCTAAAGAAAGTTAC…
CHILtrapF-100271.0	DN138557_c2_g1_i21	ORF:TATGAGAACCGTGTTCTGCCCAAGGTACGAAGTTCGAGCGGGACGGGAGGCGCTGGACAAGGCAAAGTGGCAATAGGTCTACCGCACTCCATGGCGGATCACATTCTATCTTTCGCGCTTGTCAAAAACTCCTTCCTCTGCTCTCCCTGCTCCCACCGATTTCTTGCCGCGAATCTCTTGCCGGCCACCGTCTCCTTCTCAATTTGCCCCGCCGATTCAACTAAAAACTTGCACAGGCCCTACGTTGTCATGGCCTCCTCGCATTGTAATGGCTCCCCGTCTCGTTCGGTCCCTTCCCCTCCATCAAGTGCTAACGTTAGCCAGCAGCCTTCATTGCTCGTTTTTTCAGGAGGAACTGCGTTTAATGGCGTGGCAGAAGAGCTAAAGAAAGTTAC…
CHILtrapF-100271.0	DN138557_c2_g1_i3	ORF:TATGAGAACCGTGTTCTGCCCAAGGTACGAAGTTCGAGCGGGACGGGAGGCGCTGGACAAGGCAAAGTGGCAATAGGTCTACCGCACTCCATGGCGGATCACATTCTATCTTTCGCGCTTGTCAAAAACTCCTTCCTCTGCTCTCCCTGCTCCCACCGATTTCTTGCCGCGAATCTCTTGCCGGCCACCGTCTCCTTCTCAATTTGCCCCGCCGATTCAACTAAAAACTTGCACAGGCCCTACGTTGTCATGGCCTCCTCGCATTGTAATGGCTCCCCGTCTCGTTCGGTCCCTTCCCCTCCATCAAGTGCTAACGTTAGCCAGCAGCCTTCATTGCTCGTTTTTTCAGGAGGAACTGCGTTTAATGGCGTGGCAGAAGAGCTAAAGAAAGTTAC…
CHILtrapF-100271.0	DN138557_c2_g1_i4	ORF:TATGAGAACCGTGTTCTGCCCAAGGTACGAAGTTCGAGCGGGACGGGAGGCGCTGGACAAGGCAAAGTGGCAATAGGTCTACCGCACTCCATGGCGGATCACATTCTATCTTTCGCGCTTGTCAAAAACTCCTTCCTCTGCTCTCCCTGCTCCCACCGATTTCTTGCCGCGAATCTCTTGCCGGCCACCGTCTCCTTCTCAATTTGCCCCGCCGATTCAACTAAAAACTTGCACAGGCCCTACGTTGTCATGGCCTCCTCGCATTGTAATGGCTCCCCGTCTCGTTCGGTCCCTTCCCCTCCATCAAGTGCTAACGTTAGCCAGCAGCCTTCATTGCTCGTTTTTTCAGGAGGAACTGCGTTTAATGGCGTGGCAGAAGAGCTAAAGAAAGTTAC…
CHILtrapF-100271.0	DN138557_c2_g1_i5	ORF:TATGAGAACCGTGTTCTGCCCAAGGTACGAAGTTCGAGCGGGACGGGAGGCGCTGGACAAGGCAAAGTGGCAATAGGTCTACCGCACTCCATGGCGGATCACATTCTATCTTTCGCGCTTGTCAAAAACTCCTTCCTCTGCTCTCCCTGCTCCCACCGATTTCTTGCCGCGAATCTCTTGCCGGCCACCGTCTCCTTCTCAATTTGCCCCGCCGATTCAACTAAAAACTTGCACAGGCCCTACGTTGTCATGGCCTCCTCGCATTGTAATGGCTCCCCGTCTCGTTCGGTCCCTTCCCCTCCATCAAGTGCTAACGTTAGCCAGCAGCCTTCATTGCTCGTTTTTTCAGGAGGAACTGCGTTTAATGGCGTGGCAGAAGAGCTAAAGAAAGTTAC…
CHILtrapF-100271.0	DN138557_c2_g1_i6	ORF:TATGAGAACCGTGTTCTGCCCAAGGTACGAAGTTCGAGCGGGACGGGAGGCGCTGGACAAGGCAAAGTGGCAATAGGTCTACCGCACTCCATGGCGGATCACATTCTATCTTTCGCGCTTGTCAAAAACTCCTTCCTCTGCTCTCCCTGCTCCCACCGATTTCTTGCCGCGAATCTCTTGCCGGCCACCGTCTCCTTCTCAATTTGCCCCGCCGATTCAACTAAAAACTTGCACAGGCCCTACGTTGTCATGGCCTCCTCGCATTGTAATGGCTCCCCGTCTCGTTCGGTCCCTTCCCCTCCATCAAGTGCTAACGTTAGCCAGCAGCCTTCATTGCTCGTTTTTTCAGGAGGAACTGCGTTTAATGGCGTGGCAGAAGAGCTAAAGAAAGTTAC…
CHILtrapF-100271.0	DN138557_c2_g1_i7	ORF:TATGAGAACCGTGTTCTGCCCAAGGTACGAAGTTCGAGCGGGACGGGAGGCGCTGGACAAGGCAAAGTGGCAATAGGTCTACCGCACTCCATGGCGGATCACATTCTATCTTTCGCGCTTGTCAAAAACTCCTTCCTCTGCTCTCCCTGCTCCCACCGATTTCTTGCCGCGAATCTCTTGCCGGCCACCGTCTCCTTCTCAATTTGCCCCGCCGATTCAACTAAAAACTTGCACAGGCCCTACGTTGTCATGGCCTCCTCGCATTGTAATGGCTCCCCGTCTCGTTCGGTCCCTTCCCCTCCATCAAGTGCTAACGTTAGCCAGCAGCCTTCATTGCTCGTTTTTTCAGGAGGAACTGCGTTTAATGGCGTGGCAGAAGAGCTAAAGAAAGTTAC…
CHILtrapF-100271.0	DN138557_c2_g1_i8	ORF:TATGAGAACCGTGTTCTGCCCAAGGTACGAAGTTCGAGCGGGACGGGAGGCGCTGGACAAGGCAAAGTGGCAATAGGTCTACCGCACTCCATGGCGGATCACATTCTATCTTTCGCGCTTGTCAAAAACTCCTTCCTCTGCTCTCCCTGCTCCCACCGATTTCTTGCCGCGAATCTCTTGCCGGCCACCGTCTCCTTCTCAATTTGCCCCGCCGATTCAACTAAAAACTTGCACAGGCCCTACGTTGTCATGGCCTCCTCGCATTGTAATGGCTCCCCGTCTCGTTCGGTCCCTTCCCCTCCATCAAGTGCTAACGTTAGCCAGCAGCCTTCATTGCTCGTTTTTTCAGGAGGAACTGCGTTTAATGGCGTGGCAGAAGAGCTAAAGAAAGTTAC…
CHILtrapF-100271.0	DN138557_c2_g1_i9	ORF:TATGAGAACCGTGTTCTGCCCAAGGTACGAAGTTCGAGCGGGACGGGAGGCGCTGGACAAGGCAAAGTGGCAATAGGTCTACCGCACTCCATGGCGGATCACATTCTATCTTTCGCGCTTGTCAAAAACTCCTTCCTCTGCTCTCCCTGCTCCCACCGATTTCTTGCCGCGAATCTCTTGCCGGCCACCGTCTCCTTCTCAATTTGCCCCGCCGATTCAACTAAAAACTTGCACAGGCCCTACGTTGTCATGGCCTCCTCGCATTGTAATGGCTCCCCGTCTCGTTCGGTCCCTTCCCCTCCATCAAGTGCTAACGTTAGCCAGCAGCCTTCATTGCTCGTTTTTTCAGGAGGAACTGCGTTTAATGGCGTGGCAGAAGAGCTAAAGAAAGTTAC…
CHILtrapF-100272.0	DN144768_c0_g2_i2	ORF:ATGAATAAAAAAAATATACATGAAATAACAAAATACAACAAAAATAAATTCTCGAAGTTATCAATTATACTAAAGAAAATCTACAAGTATAACGACAACAAAAGTCCGGTATTGTGCCTCAATGCCAAGTTCTTTACTAAATTATGA
CHILtrapF-100272.1	DN144768_c0_g2_i1	ORF:TGCAAATCTTTCCACCGGGTAACAGCTCTTCCAGTTATCAAGCACCTGGGACTCCTTATGATCAAGGAATTGCTCAATAAATTAATGCAGGAATATCTTTTGAAATATTTTGATCCAGGTGGCATGCGCGTTAAGTGA
CHILtrapF-100273.0	DN163486_c1_g1_i1	ORF:CCCCCCCCCCCCCCCCCCGGACCCCCGCTGTCTACTGCGACAGATATCGAAGTGACAAACACTTTGATTTCTCTAAGCTCACGTGGGCTACCCGATGTGAGAAACAAGAGTACCGAAAATATTCGCCAACTTCAACAGTTTTTAGCAACACTAAGAAGACAGAAGCTTAACTTGATATACGCTTTACTTAAAATAAACATAGAATCATGTTGCTATACATGTGTGGTTCTTTATATGCTATACATGTGTTTTATATTTTTAATTCTTCATTACTTTGGTTTTGTTACAGGTTTTAAACTATTGCTGCAAGTATGA
CHILtrapF-100274.0	DN155281_c0_g1_i1	ORF:GAACCACTGACAAATAATTCTGACATTTACCAAAATCAAACCAAACAAAACCGAAAATCTCAGGAGGCTTTATCAGATAATACTTCTGCAAAGAAGTTCACACAAATTTCCAGTGGACCACCTGAGCCAGTTGCTACTAGAAAACAGTCATTTGCCTCGAGCTTAAGCTCCGCCTCCCCTCCCTTTTATCCTTCTGGTTCTTCAAATCAGGACATGACTGCAACTCAGAAACGGGATGTGCAAAAAAGTAGCAACATGCCCCTTTCATCTACCATGCAGATGGATAATTATTTCTCCCTACGACACCCTGCATCAATGTTCGGAGGGGATAATATTGTAGGTTCTGTTGGCTTTGATAGGCTACATCTGGATGATTCAGTTCGCCAGGTTTTTGG…
CHILtrapF-100274.0	DN155281_c0_g1_i2	ORF:GAACCACTGACAAATAATTCTGACATTTACCAAAATCAAACCAAACAAAACCGAAAATCTCAGGAGGCTTTATCAGATAATACTTCTGCAAAGAAGTTCACACAAATTTCCAGTGGACCACCTGAGCCAGTTGCTACTAGAAAACAGTCATTTGCCTCGAGCTTAAGCTCCGCCTCCCCTCCCTTTTATCCTTCTGGTTCTTCAAATCAGGACATGACTGCAACTCAGAAACGGGATGTGCAAAAAAGTAGCAACATGCCCCTTTCATCTACCATGCAGATGGATAATTATTTCTCCCTACGACACCCTGCATCAATGTTCGGAGGGGATAATATTGTAGGTTCTGTTGGCTTTGATAGGCTACATCTGGATGATTCAGTTCGCCAGGTTTTTGG…
CHILtrapF-100275.0	DN171027_c4_g1_i2	ORF:ACTTTGATGGTGAAAATGCCAACTGGTGATAGAATTAAAGTGAATAAATTCATTAAGGAAGAAATAGAAATTTGTGAAAGGAAATTTCCAGTGCAGTTGACAATCATCCCTATAGTTGAGTTTGATATTATATTGGGAATGGACTGGCTTACATCATATCAAGTATCGATTGATTGCTGGGAAAAGAAGATAAAGATTAGATGCCCTGGAGAATCTGATTTGATATATTTTGGAGGACGAAAAATACCAATTATATCATTTTTAAAAGCTGAAAAAATAATAAAGAAAGGTTGTGAAGCTTACATAATCTCAATTTCCATTGAAGGAAAGATGGATGTATCATTGCAAGATGTATTTGTTGTCACAGAATATCCTGATGTCTTTCATGATGATCT…
CHILtrapF-100276.0	DN143793_c0_g1_i1	ORF:ATGTGCATCCCTTTTTTAAATTTTAATGGAATTGCTTTGAAAAAATATCCAAAGCGAGGTGCTTTGTTGTACCCTAGCAGTATAATCCTTTTTGGTGACACATTTATTAAGTGA
CHILtrapF-100276.0	DN143793_c0_g1_i2	ORF:ACATCAGTGAAAGTTGATCTGATACGGAGATTGACAACAACTGGCTTATCAGTCATTGAGGCTACAAGTTTTGTTTCTCCAAAGTGGGTACCCCAGGTAACACTATCTTCTTTTAGGAAGACACGCCTCTTTATTTAA
CHILtrapF-100277.0	DN148326_c0_g2_i2	ORF:ATGATTGAAGATCTATTGTGTTCGGTCTTTCTTTACAAAGCACCTAACAATTCTTTCTTGTGGAGAAAAGTGGGAAGCTTTATTTTTTATATTTATTTATTTTGTGATGAATATACAAAAATCAAAATCTGTTTTGGTGCCATTTATTTCCTGTAA
CHILtrapF-100277.1	DN148326_c0_g2_i1	ORF:CGAAGTGTTTTTTATAGTAACATGTCCTCTGCGATCGTCCGCAGTCTGTTCGTCGGCGTTAAGTCTTCTTTTGCCAAGGTGAAGCAGAACTCGTTCAGCTCCATGCCTTCCCTTTTGTGTTGCGATTTACTTTTTTTTTTGTTCTTAGTTTTCTTCTATTTTCCGTTGTTCTGA
CHILtrapF-100278.0	DN166230_c0_g1_i1	ORF:ATGCACAAACTATTCATCTTTCACTGTTTTTTCGTTGCAATCTATTCTAGGAGATTTCTGCTACAATCTCTCTTAGAGGTGTTTTGTACTAGACATCTTCATCTTCCCTCAAATAGTTTAACTAGCACAAATTACATGGTCATTGTAACTTTTAAATTTTTGAGTAACGGGCTCAAGAGGATTAAGCATTTGCGTACACAGCTAGCAATTTGA
CHILtrapF-100278.0	DN166230_c0_g2_i1	ORF:ATGCACAAACTATTCATCTTTCACTGTTTTTTCGTTGCAATCTATTCTAGGAGATTTCTGCTACAATCTCTCTTAGAGGTGTTTTGTACTAGACATCTTCATCTTCCCTCAAATAGTTTAACTAGCACAAATTACATGGTCATTGTAACTTTTAAATTTTTGAGTAACGGGCTCAAGAGGATTAAGCATTTGCGTACACAGCTAGCAATTTGA
CHILtrapF-100278.0	DN166230_c0_g3_i1	ORF:ATCTCTGGTCGGCCACAACCTGGTGAGTACCGGTCTCCTTTTTATGCTTTTTCTCTAATCTCCTCCACTATTTTTTCATTGCAATCTGCCCTAGGAGATCTTCATCTTCCCTCAAGTAGTTTAATTAGGAAAAACTACCTGGTGATACCTTTTAACATATGGGAAACAAGCTCAAGGGGATTAAGCATATGTGTCGGCAACCAGCAATTTGGAAAAAGCACTAGGATATATGCACAAACTATTCATCTTTCACTGTTTTTTCGTTGCAATCTATTCTAG
CHILtrapF-100279.0	DN162794_c2_g1_i1	ORF:ATGGTGGGTCTAGTGAAAAGGAAGAAGATCAGCATTGGAAAAGTGATTTTGGAGGATGTGAAGGGGAAGATAATGACAGGGACATGGAGTAGAGCACTATCCATTGTGACGCACTCTGTTCTGGGGTCAATTTTGAGAGAGCCAGGAATCTCCTTGAATAGCCAGAAGAGAATCACCCCAGCCTATGACACCTATAGGGTCAGAAGAATTGCCAAGACCCTTAGCCAACCCCAACCACAAGCCATTGAGACCATTCCTGAACCAATCCCTACACCATCACTCAAATCCACCTCACAATCCATCCTGAAACTACTCTACCAATCTCACCTATTAGGGAAACTTCCATAG
CHILtrapF-10028.0	DN203656_c0_g1_i1	ORF:ATGATTGCGGCTCACTCCTCGTCGATCCCCCTTGCAATAATCCTCTCAATTCTCTCTCCATTTTTAAGTCGCTCAGTTACCTCTACCCCCTCCACCTCTCATCCTCTACCATGGGTGTGGTTCACCTATTTATATGATCTAGTAACTGCGTCGAACCTCTCCCAGCTTTCCTCACATCCTACGGGAACTTGTAACAAGCATCAATCTCATCCCAAGTCAGCACCCCAACATCAAACCTTCCGTGCTCCTCTTTAG
CHILtrapF-100280.0	DN164009_c4_g1_i1	ORF:ATGGGTGAACCGAATTGCTTTGTCGGCATTGAAATCTTCAGCAGACATAATGGCTCACAACTATGCCATAAATCTTTCAATTTAGTGTACTTGTTGTCAAACCCGTTGATACCCCTCACATGGGTATTAACAATTAGTAGGCTTAATGTTATTTATGTTGTTGATCTTTTGAGCAAGTTTGTGGATGAACCCGATCTTAATTTATCTATGTGGATCCTAAATAAAGGGATCTCATGTGTAGGACTTATGTTTCAAAAGACATGGACATCTTAA
CHILtrapF-100280.0	DN164009_c4_g1_i2	ORF:ATGGGTGAACCGAATTGCTTTGTCGGCATTGAAATCTTCAGCAGACATAATGGCTCACAACTATGCCATAAATCTTTCAATTTAGTGTACTTGTTGTCAAACCCGTTGATACCCCTCACATGGGTATTAACAATTAGTAGGCTTAATGTTATTTATGTTGTTGATCTTTTGAGCAAGTTTGTGGATGAACCCGATCTTAATTTATCTATGTGGATCCTAAATAAAGGGATCTCATGTGTAGGACTTATGTTTCAAAAGACATGGACATCTTAA
CHILtrapF-100281.0	DN33353_c0_g2_i1	ORF:ATGTATTGGGGTTATTCGTTTCTGTTTCCTTTCACGGAGAAGTTTGTTAATTGTTTGTGCTTTCTGCGGGTTTGGTTGTTTGTGTGTCACAGGTTCTTGGTGGTGGCAAATGGGGTGGTGGCCGGTTATAGCTTGTTACAGGGACTCTGCTGCTTGGTGAGAACGGCGAAGGGA
CHILtrapF-100281.1	DN33353_c0_g1_i1	ORF:CTGGTCGGGAGCGACAGCCAAGTGAGGATGATTTTCTCGATTGAGAAGAAAGCGAGATTTACGGAAATGAAGGTTGCAGTGTAA
CHILtrapF-100282.0	DN170384_c12_g1_i1	ORF:ATGTTCAAGGATATTAGAGTTCTAAGTGAGATGCCTCATTGCTATTTTCAAGATCTTGAAGGCTATAAGCAAGGGGAAACATATTTCAGGCATTCTTTAAGGCTAAGAAGAAGGAATATTGTAGCAACACGACATATGTCATATCTAAGATTGCATTATGACAAAGGGGACTCACTATTAAGCCACAGTTATCTCCTTTCCACAGCCAAATGGGTAAAGAACAATTCCATGCCATGA
CHILtrapF-100282.0	DN170384_c12_g1_i2	ORF:ATGTTCAAGGATATTAGAGTTCTAAGTGAGATGCCTCATTGCTATTTTCAAGATCTTGAAGGCTATAAGCAAGGGGAAACATATTTCAGGCATTCTTTAAGGCTAAGAAGAAGGAATATTGTAGCAACACGACATATGTCATATCTAAGATTGCATTATGACAAAGGGGACTCACTATTAAGCCACAGTTATCTCCTTTCCACAGCCAAATGGGTAAAGAACAATTCCATGCCATGA
CHILtrapF-100283.0	DN170679_c0_g2_i1	ORF:GTTGAAGTGAGACCAAATTTTCTCTCTGGAGATACGGAAAAGTTTCTTCTCGAGGATGTGTATCAGGTATTAGAAATTATTTTAATTGTTGTAGTATTCTTTTTCCCTTAA
CHILtrapF-100284.0	DN2045_c0_g1_i1	ORF:ATGGGTGGCCGGTCATGGGGAGGAGAAGAGAGGAGAATGGAAAAGAAGGGAAGGAAATACCTAAGAAGACTTGGAGAGGGTCGGCCGGACAAAGGAGACGAACGGCGAGGGCGGCGTGGCGTGCGGCGTCGAGCGGCACGACGTGCAGCGTCAAGCGGCGCTCGCGCGGCTAGGGCGTCGTGCGGGTGCGAGAGAAGGAACGGGAGAGGGATCGGTTCGGTTTAG
CHILtrapF-100285.0	DN172147_c0_g2_i1	ORF:CCACAGCTTATCGATCGGCATTTCATAAACGAAATGACACCGGTTAAATGGTCCGCTTCACTGATCGTCGTCTTCAGTTACTTTTTCGCACTCCCGCGCCTTCGTCTTCTCTATCCTTGCCGGGATCGGGCGATGGAGGAGATGAATAGGCCCAGTCCTTCGGATGGAGCGAAGAAGGATCCGAGGACCATAGCCAGGAAGTACCAGTTGGATCTATGTAAAAAGGCAATGGCAGAGAATGTGATCGTCTATTTGGGAACCGGGTGCGGGAAGACCCACATCGCTGTACTCCTCATGTACGAGATCGGCCATCTCATAAGGAAGCCGAGCAGAAACATATGCGTGTTTCTTGCGCCCACTGTGCCTCTTGTTCGTCAGCAAGCTATGGTCATAGA…
CHILtrapF-100285.0	DN172147_c0_g2_i2	ORF:CCACAGCTTATCGATCGGCATTTCATAAACGAAATGACACCGGTTAAATGGTCCGCTTCACTGATCGTCGTCTTCAGTTACTTTTTCGCACTCCCGCGCCTTCGTCTTCTCTATCCTTGCCGGGGTCGGGTGATGGAGGAGATGAATAGGCCCAGTCCTTCGGATGGAGCGAAGAAGGATCCGAGGACCATAGCCAGGAAGTACCAGTTGGATCTATGTAAAAAGGCAATGGCAGAGAATGTGATCGTCTATTTGGGAACCGGGTGCGGGAAGACCCACATCGCTGTACTCCTCATGTACGAGATCGGCCATCTCATAAGGAAGCCGAGCAGAAACATATGCGTGTTTCTTGCGCCCACTGTGCCTCTTGTTCGTCAGCAAGCTATGGTCATAGA…
CHILtrapF-100285.0	DN172147_c0_g2_i3	ORF:CCAAACAACTATTTAATCTACGAAACTTACTACACAACCGTATACAAGAGAGTACAGATATTAGAAGCACTAACTACAGAGAGGTGCATGGAACGCTTTTCTCTGGAAAGGTTTGAAGTTCTTGGGGATGCATTCCTAAAATATGTTGTTGGTCGGCACAGCTTTCTTTCCTTCGATGGACTAGATGAAGGACAGCTAACTGGAAAGCGTTCCAGCCTTGTGAATAATTCACATCTTTGCGAGTTGGCAATTAGAAGCAATTTACAGGTGTATATACGTGATGAATCATTTGAGCCATCTCAATACTTCCCACTAGGACGTCCCTGTCCTAACATTTGCAACGAAAATACAGAATCAACTGTTCATTCTTGTAACATGGAAGATGGTACAGATAT…
CHILtrapF-100285.0	DN172147_c0_g2_i4	ORF:ATGCCCAAAGGTTTCAACCTTATGGAAGTTTGGAAAATGATGATGGCGTTGTTGGAACCAGTATTGACCATTAATAGCCTTAAGCTTAATCCTCTCAGGGAACTTCGTGAACTTTGTCAGCACAAAAACTTTAAGCTGAGGTTACCAAATCCAATAAAAGAAAAAGGATATTACTTGGTGAAAGTAGAAGTCGATGTTGGAGTTACACAATGGACCAACATTGAAATTAATCACAACTCCAAAGCTGGAAGAAGGATGGCTGCTCAAAAAGCACTTATTAAGCTAAAGGATCTTGGTTATAAACACAAACAGAAGTCACTTGAGGAGATTTTGAATTCAACCCGAAAAAAGGAGCCAGAACTGATAGGATTTAATGAAGATCCTATTGAAATAGG…
CHILtrapF-100286.0	DN172917_c0_g1_i1	ORF:ATGACTTCTAATCACTTAAGTGTTTTAATGCTTTATGGTCTGTGTTTAACATTTGCTCATGCTAGATTAGATGAATCGCATATGACAAAGAGCACTAATGATGTCATAATGTCGGACTACCTTTCTGAGTTGGGACCACCCACATTCCTATTTACAATGTTTTGCAATCAACTCGAAGTTTCTTCAAAATTTCATGGTGTCAAAATAGGTGCACTTGTTAGTTTTTCTTTAATAAGCTTATGGGCTTGTTTGGTATGCAGGGTTAACTCCATTTTAGTGGGTTAA
CHILtrapF-100286.1	DN172917_c0_g1_i3	ORF:AAGTGGAACGCCGTCGCTCTCTGGGCGTGGGATATTGTGGTTGACAACTGTGCAATTTGCCGAAACCATATAATGGATCTATGTGAGCACTTTTTGCTTAATAATTTTCATGTTTGTGTTATTTCCTTAGAGCCTTTCTGGTATGGTGTCGTGTTAACTAGCTTTGTTTTATGTTAG
CHILtrapF-100286.2	DN172917_c0_g1_i2	ORF:AAGTGGAACGCCGTCGCTCTCTGGGCGTGGGATATTGTGGTTGACAACTGTGCAATTTGCCGAAACCATATAATGGATCTATGTGAGATCTTTTTGCTTAATAATTTTCATGTTTGTGTTATTTCCTTAGAGCCTTTCTGGTATGGTGTCGTGTTAACTAGCTTTGTTTTATGTTAG
CHILtrapF-100287.0	DN98068_c0_g1_i1	ORF:CAACATAAATTCTTGTTTCTTTCTAAATTTGTATTTAATTTGTTGAAATCCAGGTTATATTTATTATTATTTAAATACTTTTGCAAGTACATTTACAATGAATCAATAGCTGCAGTAGCTATTACTGCAATCAATCTTACATGTTTTTTGGCTCCATTAATTTTGTTGTTTGCTTGTGTAACACTAATATGCCCAGAGGCATTTGATGGTTCAATAAGAGATATCCGTGATGAAGTAGACGCAGCCCAATGA
CHILtrapF-100288.0	DN149411_c0_g1_i1	ORF:ATGATAAACTGCTATAAAATTAAACGCAACCTCTTCCATTGTATTTTCATCTCATATTTTATTCCAACCAGGAATTCTCCCATAACATATCAAATTAAAAATTATAGCCATTTAGGTACACCAAAAAGATCATATCCTAATATAATCACTGGATCATTCATCCATCTATATCAGCATTTGATATTTATTTTTTTTCTTCATTTTGAACAAGAGAAGTATAAGCACTAA
CHILtrapF-100289.0	DN152148_c2_g1_i1	ORF:ATGATGAAATACATCACGTGCATTATTGCCCTTTCACTGATTGATAATAGTGTGCAAAAAATACTGTTGTTAAAAATGACTTGTACTCTTCTAGGTGGTGAGATTACAAATATGGTACATCGGGGGTGA
CHILtrapF-10029.0	DN149752_c0_g1_i1	ORF:ATGTTGGAACTACTTAATCAGCTTGATGGGTTTAGCAGTGATGATCGG
CHILtrapF-100290.0	DN153668_c0_g1_i1	ORF:ATGAACAAATTAATCAGACAGCCGGAAGTCACATCATCAGTGTATTCGAGAGCCAACAAGGAGCTTCGGAAACTTGGAAGCTCTATGGAATTAATTAAGGAAGTAAGAGCAAAAAGGAAGGAGATTGATAGCCTGAAGGCATTAATGTCTGATTGTCCTGAAGATAAAGATGTGTGTGACATGGCATCTGAGGAATTGGCTGAGGCTCTTGGGAAAGAGAAAAGGTTGTTACATTCACTACTTAAATCATTGCTTCCTAAGGATGATGCTGATGAGAGGGATTGCATTCTTGAGGTGAGAGCAGGGACTGGAGGAGAAGAGGCATCTTTATTTGCAATGGATATATTCAAGATGTATGAGAAATATTCCCATATAAAGGGATGGAAATTTGAGAT…
CHILtrapF-100290.0	DN153668_c0_g1_i2	ORF:ATGAACAAATTAATCAGACAGCCGGAAGTCACATCATCAGTGTATTCGAGAGCCAACAAGGAGCTTCGGAAACTTGGAAGCTCTATGGAATTAATTAAGGAAGTAAGAGCAAAAAGGAAGGAGATTGATAGCCTGAAGGCATTAATGTCTGATTGTCCTGAAGATAAAGATGTGTGTGACATGGCATCTGAGGAATTGGCTGAGGCTCTTGGGAAAGAGAAAAGGTTGTTACATTCACTGCTTAAATCATTGCTTCCTAAGGATGATGCTGATGAGAGGGATTGCATTCTTGAGGTGAGAGCAGGGACTGGAGGAGAAGAGGCATCTTTATTTGCAATGGATATATTCAAGATGTATGAGAAATATTCCCATATAAAGGGATGGAAATTTGAGAT…
CHILtrapF-100290.0	DN153668_c0_g1_i3	ORF:ATGAACAAATTAATCAGACAGCCGGAAGTCACATCATCAGTGTATTCGAGAGCCAACAAGGAGCTTCGGAAACTTGGAAGCTCTATGGAATTAATTAAGGAAGTAAGAGCAAAAAGGAAGGAGATTGATAGCCTGAAGGCATTAATGTCTGATTGTCCTGAAGATAAAGATGTGTGTGACATGGCATCTGAGGAATTGGCTGAGGCTCTTGGGAAAGAGAAAAGGTTGTTACATTCACTACTTAAATCATTGCTTCCTAAGGATGATGCTGATGAGAGGGATTGCATTCTTGAGGTGAGAGCAGGGACTGGAGGAGAAGAGGCATCTTTATTTGCAATGGATATATTCAAGATGTATGAGAAATATTCCCATATAAAGGGATGGAAATTTGAGAT…
CHILtrapF-100290.0	DN153668_c0_g1_i4	ORF:ATGCCTCCGGAGATTGATAGCCTGAAGGCATTAATGTCTGATTGTCCTGAAGATAAAGATGTGTGTGACATGGCATCTGAGGAATTGGCTGAGGCTCTTGGGAAAGAGAAAAGGTTGTTACATTCACTGCTTAAATCATTGCTTCCTAAGGATGATGCTGATGAGAGGGATTGCATTCTTGAGGTGAGAGCAGGGACTGGAGGAGAAGAGGCATCTTTATTTGCAATGGATATATTCAAGATGTATGAGAAATATTCCCATATAAAGGGATGGAAATTTGAGATTATTGACATAATGGAGTCTGATATGAGAGGATACAAGGAAGCTAGTGGAACATTATCAGGACATGGTGTATATGGAAAACTCAAGTTTGAAAGTGGCATTCACAGGGTTCA…
CHILtrapF-100291.0	DN171355_c6_g12_i8	ORF:TCGAACCGCAGAACCGCATTTTCTCCCGATCCCGCACCCTCGTTCCTTCCGTTTCTCTTCCTCGATGACAGTGACGACGCGCCGCTCCTACCTCCCACCTCCCGACGCCTAGCTCAGACGACGCCGCTGCCGCCGCCTAGCTCCGACGCCCAGCCCAGCTGCCGCCGTCGCCTGCTTGATTGGCCGTTGGAAGAACCGCAGCAACCCTGCTCTTTTTCTCCTGCCGACAAACCCTTATTCAGCAACCCTGCAGCAACCCTGCCGTTGGAGTAA
CHILtrapF-100292.0	DN164365_c3_g12_i2	ORF:ATGGCCTGCGACAGGTGTTGCCCATGCGGTGTTGTCAATGGCGTCAGTCGGGGGTCGTTAGACGGCGAAGGCGTTAGGTGGCGATGGAGGAGGAGATGCATCAGGACTGAAATGAAGGAAAGGAAGAAAGATAGGTTAGCATCAGCGGCAGCAGCTGTTGCAAAGGAGAAGGGGATTTGA
CHILtrapF-100292.0	DN164365_c3_g12_i3	ORF:ATGGCCTGCGACAGGTGTTGCCCATGCGGTGTTGTCAATGGCGTCAGTCGGGGGTCGTTAGACGGCGAAGGCGTTAGGTGGCGATGGAGGAGGAGATGCATCAGGACTGAAATGAAGGAAAGGAAGAAAGATAGGTTAGCATCAGCGGCAGCAGCTGTTGCAAAGGAGAAGGGGATTTGA
CHILtrapF-100292.1	DN164365_c3_g12_i1	ORF:ATGGGAAGGCAACGATCAAACGATGGATGCGGCTGTAGCACTCGCGCGCCTTCTCCACTTCTTATGCAGCAGCAAGGGCTTCGATCACTTCCAGGAACGGCACACACCTGCTTCGTCGGGGACGACGATGAGGGAGATCGAAGAGAGGGCTTGCGGCTAGGGCAGAACACGCGTTCCTCTTCCTCCTTCGGGGACGACGATGAACCTCCAACATCGCTGCAGCTGCGATCGAGAGTCATATATACAAGGCAGATAAGATCTCAATCGACCGATGGCAGTCGGGAACTCAATCGACTGGCCTTAGCAAGGAATTCCAATCGGGTAGAAGCTCCAACCGACTAA
CHILtrapF-100292.1	DN164365_c3_g12_i4	ORF:ATGGGAAGGCAACGATCAAACGATGGATGCGGCTGTAGCACTCGCGCGCCTTCTCCACTTCTTATGCAGCAGCAAGGGCTTCGATCACTTCCAGGAACGGCACACACCTGCTTCGTCGGGGACGACGATGAGGGAGATCGAAGAGAGGGCTTGCGGCTAGGGCAGAACACGCGTTCCTCTTCCTCCTTCGGGGACGACGATGAACCTCCAACATCGCTGCAGCTGCGATCGAGAGTCATATATACAAGGCAGATAAGATCTCAATCGACCGATGGCAGTCGGGAACTCAATCGACTGGCCTTAGCAAGGAATTCCAATCGGGTAGAAGCTCCAACCGACTAA
CHILtrapF-100293.0	DN173920_c17_g19_i1	ORF:TCTTCTTCAGCTAAACGTTCGGGAGCTGGAATTGTTCTAATTAGTCCAACAGGAACAATAATTCAAGAAGCTATCAAGTTCAACTTCAAAGTCACGAACAATCAAGCTGAATATGAAGCTCTATTATCTGGATTGAGATTAGCCTCAGGTTTATGTATTAAGATACTTCATGCATTCACTGATTCACAGGTCGTAGCCAAACAGATTTCTGGAGAA
CHILtrapF-100293.1	DN173920_c17_g12_i1	ORF:CAATATGTTCCAAGAACCTCAATCAAAGCTCAAGCATTGGCAGATTTCATTGCAGATTTCAGTGGAATACATGAAAATAACCCAGAACCAGAAAGTACAGAAACCTGGAAACTCTTCGTCGATGGTTCTTCTTCAGCTAAACGTTCGGGGGCTGGAATTGTTCTAGTTAGTCCAACAGGAACAATAATTCAAGAAGCTATCAAGTTCAACTTCAAAGTCACGAACAATCAAGCTGAATATGAAGCTCTATTATCTGGATTGAGATTAGCCTCAGGTTTATGTATTAAGATACTTCATGCATTCACTGATTCACAGGTCGTAGCCAAACAGATTTCTGGAGAA
CHILtrapF-100293.2	DN173920_c17_g21_i1	ORF:GTTACTGATTCACCTCTGAAGACAGTTCTTGGGAAACCAGAACATTCAGGAAGGTTATTGAAGTGGACAATTGAACTAAGTGAGTTCGATTTACAATATATTCCAAGAACCTCAGTTAAAGCTCAAGCTTTGGCAGATTTTATTGCAGACTTCAGTGGAATATATGAAAATAACCCAGAACCAGAAAGTACAGAAACCTGGAAACTTTTCGTAGATGGTTCTTCTTCAGCTAAACGTTCGGGAGCTGGAATTGTTCTAATTAGTCCAACAGGAACAATAATTCAAGAAGCTATCAAGTTCAACTTCAAAGTCACGAACAATCAAGCTGAATATGAAGCTCTATTATCTGGATTGAGATTAGCCTCAGGTTTATGTATTAAGATA
CHILtrapF-100294.0	DN138981_c0_g1_i1	ORF:AGCACTCCTTCCTGGGCCGCCTCCCCAATAAACCGAACCGATTTAAACATAATTAATCGGACCGCCTGCTTGAGCCGCTGGGAGGAAATAAAGGATTGCGAATTGCGCCCCATCGAAAACCTAGCAGTCACGCGCCTCCCTCCGCGCGCGATCATTTCGCAAGCTCGTCGATCGCCCCGCTCGTCGTCAGATTTGCTGAAGCTTTGA
CHILtrapF-100294.0	DN138981_c0_g4_i1	ORF:AGCACTCCTTCCTGGGCCGCCTCCCCAATAAACCGAACCGATTTAAACATAATTAATCGGACCGCCTGCTTGAGCCGCTGGGAGGAAATAAAGGATTGCGAATTGCGCCCCATCGAAAACCTAGCAGTCACGCGCCTCCCTCCGCGCGCGATCATTTCGCAAGCTCGTCGATCGCCCCGCTCGTCGTCAGATTTGCTGAAGCTTTGA
CHILtrapF-100295.0	DN165174_c0_g2_i1	ORF:ATGGAGACGATCCGATCTGAAAAGGATCGGGCGGTCCTGGAACCGTTCACCGAATTCGATCCGGCGAAGCTCGCCGGTTTTTCCCCTGCGGTTCCCTTCACAATCCGTTCACTTGCAGTCTCCGCGCTCTCCGATTCCCAAACCCTGATATACGTCGGCACCGGCGGGGGTAAGCTCATCCTATTTTCACTGAATCCCTCGCTGTCGGCGGCACCACTTGTTTCTCCCGATGGCAACTCCGACGCTCATCCGATCGGGCCAGTGAAGTTTGTGAGGTCCGCGACGATCAGCAATCGCGTCATCGAGTTGATCAGCGTTCTCGCCGAGATTGAAAGAGTCGTTCTTCTGTCAGATGGATTCTTATTCTTGGTGGATCCACTGGTATTGAAGCCTGT…
CHILtrapF-100295.0	DN165174_c0_g2_i2	ORF:ATGGAGACGATCCGATCTGAAAAGGATCGGGCGGTCCTGGAACCGTTCACCGAATTCGATCCGGCGAAGCTCGCCGGTTTTTCCCCTGCGGTTCCCTTCACAATCCGTTCACTTGCAGTCTCCGCGCTCTCCGATTCCCAAACCCTGATATACGTCGGCACCGGCGGGGGTAAGCTCATCCTATTTTCACTGAATCCCTCGCTGTCGGCGGCACCACTTGTTTCTCCCGATGGCAACTCCGACGCTCATCCGATCGGGCCAGTGAAGTTTGTGAGGTCCGCGACGATCAGCAATCGCGTCATCGAGTTGATCAGCGTTCTCGCCGAGATTGAAAGAGTCGTTCTTCTGTCAGATGGATTCTTATTCTTGGTGGATCCACTGGTATTGAAGCCTGT…
CHILtrapF-100295.0	DN165174_c0_g2_i3	ORF:ATGGAGACGATCCGATCTGAAAAGGATCGGGCGGTCCTGGAACCGTTCACCGAATTCGATCCGGCGAAGCTCGCCGGTTTTTCCCCTGCGGTTCCCTTCACAATCCGTTCACTTGCAGTCTCCGCGCTCTCCGATTCCCAAACCCTGATATACGTCGGCACCGGCGGGGGTAAGCTCATCCTATTTTCACTGAATCCCTCGCTGTCGGCGGCACCACTTGTTTCTCCCGATGGCAACTCCGACGCTCATCCGATCGGGCCAGTGAAGTTTGTGAGGTCCGCGACGATCAGCAATCGCGTCATCGAGTTGATCAGCGTTCTCGCCGAGATTGAAAGAGTCGTTCTTCTGTCAGATGGATTCTTATTCTTGGTGGATCCACTGGTATTGAAGCCTGT…
CHILtrapF-100295.0	DN165174_c0_g2_i4	ORF:ATGGAGACGATCCGATCTGAAAAGGATCGGGCGGTCCTGGAACCGTTCACCGAATTCGATCCGGCGAAGCTCGCCGGTTTTTCCCCTGCGGTTCCCTTCACAATCCGTTCACTTGCAGTCTCCGCGCTCTCCGATTCCCAAACCCTGATATACGTCGGCACCGGCGGGGGTAAGCTCATCCTATTTTCACTGAATCCCTCGCTGTCGGCGGCACCACTTGTTTCTCCCGATGGCAACTCCGACGCTCATCCGATCGGGCCAGTGAAGTTTGTGAGGTCCGCGACGATCAGCAATCGCGTCATCGAGTTGATCAGCGTTCTCGCCGAGATTGAAAGAGTCGTTCTTCTGTCAGATGGATTCTTATTCTTGGTGGATCCACTGGTATTGAAGCCTGT…
CHILtrapF-100295.0	DN165174_c0_g2_i5	ORF:ATGGAGACGATCCGATCTGAAAAGGATCGGGCGGTCCTGGAACCGTTCACCGAATTCGATCCGGCGAAGCTCGCCGGTTTTTCCCCTGCGGTTCCCTTCACAATCCGTTCACTTGCAGTCTCCGCGCTCTCCGATTCCCAAACCCTGATATACGTCGGCACCGGCGGGGGTAAGCTCATCCTATTTTCACTGAATCCCTCGCTGTCGGCGGCACCACTTGTTTCTCCCGATGGCAACTCCGACGCTCATCCGATCGGGCCAGTGAAGTTTGTGAGGTCCGCGACGATCAGCAATCGCGTCATCGAGTTGATCAGCGTTCTCGCCGAGATTGAAAGAGTCGTTCTTCTGTCAGATGGATTCTTATTCTTGGTGGATCCACTGGTATTGAAGCCTGT…
CHILtrapF-100295.0	DN165174_c0_g2_i6	ORF:AGCAGAGCTGATTTGTTGCAGTCCGCACTTGAGAACATTATCAGGTATCTGCTTGTCTGCCGGGAGAAGGATTTGCTTCCTCCAGTGAAGGAAGGAGTTGATACCCTTTTAATTTACCTTTATAGGGCTCTTAATAAGGTGCCAGAAATGGAAAAGCTTGCGTCATCTCAGAACAGCTGCGTTGTGGAGGAGTTAGAAACCTTGTTAGATGACTCTGGACATTTACGGACGCTTGCATTTCTGTATGCTAGTAAAAGGATGTACTCTAAGGCTCTTACTATCTGGCGCATGTTGGCAAAAAATTATTCATCTGGTTTCTGGGAAGATCTCACGGCTTCAGTGGATTATGACTCAGAGTCATCTTCTTATTTACTCTCTGGTCAGAGAGTAGCTGC…
CHILtrapF-100296.0	DN122067_c0_g1_i1	ORF:ATGGACGCCAAAGAACAAAAAAATACAATTACACGTCCAGATGAAGAATCCAACCCACTACAATCCATCAGTCCAATTAACCAACACTATTTCTATCAAGAAGTTGGAGAAATGCACATATCAAGCATAGAGCATGAATAA
CHILtrapF-100297.0	DN140213_c0_g1_i1	ORF:TTTTTTTTTTCGTTTTTTTTTTTTTTTTTTTTTTTTTTTTTTTCGGTGTCCCCCTTTCTCTACAACCCTAGGGTCATTTTTCAATATTTCTCGAAGGATCAGCTGAAATTTGTTTATTTGCAAAGCTCTGATGAAATGCAGAACACTTACCTTGCTTTCATCTCTTTCACGCAGAGCTTCTGCGTTTTCTTGCAAACAACCAGTCTCAAGTATGGCACAAGTCTGTAA
CHILtrapF-100297.0	DN140213_c0_g1_i2	ORF:CTCAAACCCTTCACAAAAGATCAGCTGAAATTTGTTTATTTGCAAAGCTCTGATGAAATGCAGAACACTTACCTTGCTTTCATCTCTTTCACGCAGAGCTTCTGCGTTTTCTTGCAAACAACCAGTCTCAAGTATGGCACAAGTCTGTAA
CHILtrapF-100297.0	DN140213_c0_g1_i4	ORF:TTTTTTTTTTCGTTTTTTTTTTTTTTTTTTTTTTTTTTTTTTTCGGTGTCCCCCTTTCTCTACAACCCTAGGGTCATTTTTCAATATTTCTCGAAGGATCAGCTGAAATTTGTTTATTTGCAAAGCTCTGATGAAATGCAGAACACTTACCTTGCTTTCATCTCTTTCACGCAGAGCTTCTGCGTTTTCTTGCAAACAACCAGTCTCAAGTATGGCACAAGTCTGTAA
CHILtrapF-100298.0	DN140064_c0_g7_i1	ORF:ATGAACTTCATTAACGGGCTCCCTAAGTCTCGAGATAAGTCTGTGATTCTGGTGTTTATTGATAGATTGTCCAAATACGGAAATTTCATGGCTTTGAACTATCCATTCTCAGCAGAGGTCGTGGCCCAGATCTTCATACGGGAGATTGTTCGTTTGTATGGGATCCCACGGTCTATAGTTTCGGATCAGGATCCCATATTCATCAGTAAG
CHILtrapF-100299.0	DN111647_c0_g1_i1	ORF:ATGAAGAATTTGAAAGGAAGAACGATGTTTTCACTTGTGGTTGTTACAATTTTGGCAATAAGGATGTTCATGTTTTTGAAGATCAATTTCATGGTGAAGCATTCTCGTGAAGTATTTGTTCAACATAAAGAACATATTGAAGGATTGTTCATAGAATTTTTCTTATATATCAATATTATCATTTATTTATTTATTATCTTCACATACTCTTTGTTTCTGCATTAG
CHILtrapF-1003.0	DN148446_c0_g1_i1	ORF:ATGCACAACTTTAGCATGAGGAGAGAAATCATTAGTTTTGTATCTAAGAATTCACAAAAAGAAAATGCGTGTAATCATACTGTGCATTGCACAGGATCCCGTGTGAGATCCCGAGCAATGCACTTATGTGTCTATCTCTCTCATACTGTGCAATGCACTTCTGTTTATAATTTGGCTTGA
CHILtrapF-10030.0	DN130282_c0_g1_i1	ORF:CCGTCATATAAGATCCATCACACCAAAAGTGGGAACAATGTCAACCGGCACCTGGGAATCGAAAACAAATGGATGAACGAAGAGAAATTTAATCCGGAATACCGAGAGTTAATTAGTACTATATATGCAAAAAGAGAGAAAAATAGGAAAATAAAAAAATAA
CHILtrapF-100300.0	DN217828_c0_g1_i1	ORF:TGGCTCTTGGTCGGCCTCGGAAATCCCGGGAAGACTTTTCAGGGGACCCGACACAACGGATGTGTGCCAATCCTAAAAAAAGAGATAGATAAGTTCCAGAACTTGCTTATTATTGATTTTTTTTACTTATCTGTTATTCGACAAATGCTAGGGAATAGTACGGGTTGCAGTTTATATTGCAAATTGCAAACTAGAGAGCTTTTTTGA
CHILtrapF-100301.0	DN162641_c0_g1_i1	ORF:ACGGGAGTAGTCACGGATGGGTGGCTCCTGGAAAGTACAGCACTAAGGACAAAATCGGGGCGGCTGTGGGTCAGAACCGGACAATACCTCACACATAAGACCGAGTTGTTACAACTATTAAGTGAAATTGCTAGACTAATTTATTATATCGGTTTACCATTTCATCTAGCACTGAATGTACATTATTTGAATGCATCTAAAATATGTTAA
CHILtrapF-100302.0	DN96072_c0_g1_i1	ORF:ATGTTTTTTTCATCCTATGATTTCAGATGTTTACTTTATGATATTCTAAAGAATCATGGAGTTTATGAATACTTGACACATCTATCCAAGAAGAAGACCTTATATATCTATAAAGGTACGAATTGCTTAGAGATTCAAACTTATAACAATTGTATGACAAAGATGCTATTTTGA
CHILtrapF-100303.0	DN169911_c0_g10_i4	ORF:GCGTCCTTGATCCCCTGCACCATCGTCGTTCCCCGACTCGTCGATCTCAGCATCCCTAGGTTTGTCGATCTCAACGTTCTTGAGATTTGTCATCGATCCCCTGTTTCTTTTGCCACTGGTTCAAATTTGCGTGTTTGCTCGGTGTCGTTGAAAATTTACTTCTGTCACTTGCAGATTTGA
CHILtrapF-100303.1	DN169911_c0_g10_i1	ORF:ATGGACATTATATTTGGGGATGTCGTCGCTACTGGGCAGCAGGCATGGAATCCTTCTACAGGAATATTACCGAACGTAGACATTATTGAACAAAGTTTAGAGAGTTCAGGTGGTAACGATGATCCAATAGTTGGAGCAGCTGTTGATGCAAGCATGGAGGTCTTAGAAGTAAAAGGAAATGACAAGTGCAAAGGCAAGGGGAAAAGAGTACTACATGAAGGCAGTTTAACAAGTACAGGAAAAAAAAAACAAAGTCCTGCACAGACTGTTTAG
CHILtrapF-100303.1	DN169911_c0_g10_i2	ORF:ATGGACATTATATTTGGGGATGTCGTCGCTACTGGGCAGCAGGCATGGAATCCTTCTACAGGAATATTACCGAACGTAGACATTATTGAACAAAGTTTAGAGAGTTCAGGTGGTAACGATGATCCAATAGTTGGAGCAGCTGTTGATGCAAGCATGGAGGTCTTAGAAGTAAAAGGAAATGACAAGTGCAAAGGCAAGGGGAAAAGAGTACTACATGAAGGCAGTTTAACAAGTACAGGAAAAAAAAAACAAAGTCCTGCACAGACTGTTTAG
CHILtrapF-100303.1	DN169911_c0_g10_i3	ORF:ATGGACATTATATTTGGGGATGTCGTCGCTACTGGGCAGCAGGCATGGAATCCTTCTACAGGAATATTACCGAACGTAGACATTATTGAACAAAGTTTAGAGAGTTCAGGTGGTAACGATGATCCAATAGTTGGAGCAGCTGTTGATGCAAGCATGGAGGTCTTAGAAGTAAAAGGAAATGACAAGTGCAAAGGCAAGGGGAAAAGAGTACTACATGAAGGCAGTTTAACAAGTACAGGAAAAAAAAAACAAAGTCCTGCACAGACTGTTTAG
CHILtrapF-100304.0	DN148533_c0_g1_i1	ORF:CGGCTCTGCCGCCGCCGCCTCCGGCGAAGCCTCCCTGCCGTGAACTTCCCCTTGCTCGGCGTGCTTCCCAACCTCCTACTCCACTCCCCGCGCCTCCACGACTGGCTCACCGACCTCCTCCGAGCCTCCGGCTCCTCCGTCGTCCTCAGCGGCCCCTCCTTCAACAAGTTCGACGTGCTCCTCACCTGCGATCCGGCCAACGTCCGCCACGTCTTCACCACCAACTTCCGCAACTACCCCAAGGGCGAGAAGTTCGCCGACGTCTTCGACATCCTCGGCGACGGCATCTTCACCGCCGACGGCGACGCCTGGCGGTTCCAGCGCCGGTTAGCGCACGGGCTCGTCGCCGACGCCGAATTCCGCCAGTTCTTGTCGGAGAGGACGAGGGTGAAAGT…
CHILtrapF-100304.0	DN148533_c0_g1_i2	ORF:CGGCTCTGCCGCCGCCGCCTCCGGCGAAGCCTCCCTGCCGTGAACTTCCCCTTGCTCGGCGTGCTTCCCAACCTCCTACTCCACTCCCCGCGCCTCCACGACTGGCTCACCGACCTCCTCCGAGCCTCCGGCTCCTCCGTCGTCCTCAGCGGCCCCTCCTTCAACAAGTTCGACGTGCTCCTCACCTGCGATCCGGCCAACGTCCGCCACGTCTTCACCACCAACTTCCGCAACTACCCCAAGGGCGAGAAGTTCGCCGACGTCTTCGACATCCTCGGCGACGGCATCTTCACCGCCGACGGCGACGCCTGGCGGTTCCAGCGCCGGTTAGCGCACGGGCTCGTCGCCGACGCCGAATTCCGCCAGTTCTTGTCGGAGAGGACGAGGGTGAAAGT…
CHILtrapF-100305.0	DN158443_c0_g2_i1	ORF:CAAACTTTCCGATCTCCTATATTTTTTTACTTATTTCACGGCCCTTCTTTAGAGCCGGAAATCACTTTATTTACTATTTCATTGCGGCTGTCCCTTTTTTTTGTTATTCGATCATCGATGGATCCCCTCTCGGCTCTGCGGGACTTCACCGTGCGCGGTGAGCTCGACGGCATCGCTCGCGTCGGCGAGGAGTTCCATTTCGCCGGTGACTACTGCTTCCCCTGCTCAATCGAGACGGCTTTCAGATCGAAGCAGGGTAATTTCTACACCCTAGAAACGCTCCTCTTCTTCGTCTGCAACCACCAGCTCAAGCATACCGAATATCTCCAATCCGCCCACGTTCGTCGTATTCCGGCTGTCACCCTGCCCGACAGAAAACCTCTCCTCGACTATCT…
CHILtrapF-100305.1	DN158443_c0_g1_i1	ORF:ATTATTACATTTATTTTAACAAATTTTAAACTTAATATTTCATTTCAAAACATCAAATCACATGAAATTATAACTAGATTAGTCACAGCAATCAAAAGGATAGAAAAGCCAAGCAAGTGCTGA
CHILtrapF-100306.0	DN172010_c4_g2_i1	ORF:ATCTGTATGAGAGAACTACTGCGGGCGATGCAGACAGGTGCGCAGAGTGGTGGATGTAGTAGGCACAAAGAAAGGTCTCGGATGGAAATCTCGGCTGCTGAGGATTCGCTGCCGCGGGAAGGCGATGAGGCTCTGCTTGGAGCTAGGGAAGCGCTCGCGGATGTGGAAAGAAAGAGGAGTTGGCCGCCTAACGGCAGCGGGTTGGAGAAAAACAGTGCGCAAAGGACAATGACGGCCGAGTTCTGCGAAGAAGCCTATCAAACGCCCTTAAATAGAATGTAG
CHILtrapF-100307.0	DN90270_c0_g3_i1	ORF:TATCGCGGTGCACAGGGTCTGGACCCACAATTTATCGCTGATCTTGAAAAGCAATTTGGCTTCGACAAGCCTCCGCTTGAACGCTTTGGCCTGATGCTTTGGAACTATGCGCGCTTTGATTTCGGGCACAGCTATTTCCGCGACATCAGCGTAATCGACCTTATCAAGGAAAAGATGCCCGTATCGATTTCGCTCGGTCTATGGCTCACATTCCTGTCTTATCTGATTTCGATCCCACTTGGCATTCGCAAGGCGATCAGGGAAGGGACGCGTTTCGATACATGGACCAGCGCGATCATCATCGTTGGTTATGCTATTCCGAGCTTCCTTTTTGCGATTCTGCTGATTGTGCTTTTTGCGGGCGGGTCGTTCTTTGACTGGTTCCCGCTACGCGG…
CHILtrapF-100308.0	DN138218_c1_g1_i1	ORF:AAAACCGCACCCTACTGTATACGCATCTCCCCCACCTTATCCATTTCTCCCACCCTTCCTCTCTTCCATTGGATTTCGCCGCGCCACGTCACTTATTCTCATCTTAAGCCACCGTCCCAACCTCCACTCTCATCCACCATCTCCCCTCTCACTCCTCCCCAACATCTCCGTCGCCGCTGCAACCGAACTTCGGCAAAAATGGCTGCTGCCGCTGCCGCCGCCGCCGCAGTGGGCTCGTGCTTCTCCACCACCACAACTCGCCGAATCCTTCGTGCAGAAACCGTCTTCAGAGGCATCGCTGCCCGAGCGACGCCATTTTCGACTCTCCGACACTTGGCCGAAGCTGCCGCTGCTGTTCCGCGCGGAAGAAAGCTTGCGAGGATCACAGCAGCGGT…
CHILtrapF-100308.0	DN138218_c1_g1_i2	ORF:AAAACCGCACCCTACTGTATACGCATCTCCCCCACCTTATCCATTTCTCCCACCCTTCCTCTCTTCCATTGGATTTCGCCGCGCCACGTCACTTATTCTCATCTTAAGCCACCGTCCCAACCTCCACTCTCATCCACCATCTCCCCTCTCACTCCTCCCCAACATCTCCGTCGCCGCTGCAACCGAACTTCGGCAAAAATGGCTGCTGCCGCTGCCGCCGCCGCCGCAGTGGGCTCGTGCTTCTCCACCACCACAACTCGCCGAATCCTTCGTGCAGAAACCGTCTTCAGAGGCATCGCTGCCCGAGCGACGCCATTTTCGACTCTCCGACACTTGGCCGAAGCTGCCGCTGCTGTTCCGCGCGGAAGAAAGCTTGCGAGGATCACAGCAGCGGT…
CHILtrapF-100309.0	DN138499_c1_g1_i1	ORF:GTCCCCGCCAACATCTCGCACTGTCCCAAGCTTCTGAATCTACCCCCGGATTCGAAGGAGGCCGCCATCTTCAAGCAGCCGGCGGCGGCGGCGGCTGCGCACGGCAATGGGAGCGGCTCTTCCTCTTCTTCTTCCTCAACTCCCGCTGGCAGCGGGGCTCTTGGCGTCACTAATTCTGTGACCCACAGTGGAGCTGACTCTGCGCAAAAGTGGGTGAAGTTTGTGGGTGCGGAGAAAGTGGATGGGGTTTGGTTTTGCTCTTTTTTAAGTCTCCTTTCAATCCTTGCCGCCTTCTGA
CHILtrapF-10031.0	DN55075_c0_g1_i1	ORF:GACAAAGAACCGCGTGAGCCGAGAGATGAAGACCGAAGGCACCACCGGCTGGCGAAGGAGCAAGGTATGGGAAGCGATGCCGGGAGCATCGTAGGGTCTTCCCATTCCGAAGAGGAAGAGGAGGCTATGCCCGTGCCGAAGCTGCTGAAGCCGAAGTTCAAAGTGGAGGTGAGGCTGGACATACCCTCGTTCAGCGGAAACATCGACGCCTGGTTAAATCAGATCGAAACATATTTCGATCTGTACCAATACACGGCGGAG
CHILtrapF-100310.0	DN162772_c0_g2_i1	ORF:ATGGATAAATATAAAATACTGCAAACAAAGTTAACATACAACCATGGATTAATAATTTGGATTTTCAATTATAAACTTTATTTTCATTATATTTCATACTATCCAAATCATACACCCAAAAGTACTCCTAACTGTTTTATTTTATGCAAGTGGATTTTTGCAATTTTAATCAGCACTTCTAGTTAA
CHILtrapF-100311.0	DN102315_c0_g1_i1	ORF:ATGTTGGCTCCAACTCCTATCTCTTCACTCGTTCTCGTCATTGATTCATCTCCCGCACTTACGCTTGTATTTTCTTTGTTGGTATATCTGAAGCCAACGTCGTTGCTGCAATTTGTGTCAATCTTGGCACCTTTGTTTGCGCCAGCACCCGTGCCACTGTCTGTGCCAACATCAATGCCTTCTGACATCGCCTATCTTTGCGCTATATCTAGTGCCTGCTCCTGCACTACATCCAATACTCTTGTCTCCTCCTCTGATGACGCGATCATTAGCACCCATGCTTCTTGTAGTTATTTTGGTACCTCCACATGCACCAGCAATGATGTCATTGTCTGCGCCTCCACCTACACCCCTTCTTGCGGTCGATTTAATGCTTGCAACGATGCCTCCTGCAT…
CHILtrapF-100311.0	DN102315_c0_g2_i1	ORF:ATGTTGGCTCCAACTCCTATCTCTTCACTCGTTCTCGTCATTGATTCATCTCCCGCACTTACGCTTGTATTTTCTTTGTTGGTATATCTGAAGCCAACGTCGTTGCTGCAATTTGTGTCAATCTTGGCACCTTTGTTTGCGCCAGCACCCGTGCCACTGTCTGTGCCAACATCAATGCCTTCTGACATCGCCTATCTTTGCGCTATATCTAGTGCCTGCTCCTGCACTACATCCAATACTCTTGTCTCCTCCTCTGATGACGCGATCATTAGCACCCATGCTTCTTGTAGTTATTTTGGTACCTCCACATGCACCAGCAATGATGTCATTGTCTGCGCCTCCACCTACACCCCTTCTTGCGGTCGATTTAATGCTTGCAACGATGCCTCCTGCAT…
CHILtrapF-100312.0	DN157908_c1_g1_i1	ORF:ATGTCCTCATATATTTCCATCAATGGGTGTCCACACATCCATCTTAACATTCTCATTTTTAATATTATGGCAATGTTAATAAAGCATACCTGGTCTAATGGTCATCCTATAGAACTTCTCATTTAA
CHILtrapF-100313.0	DN165187_c4_g1_i1	ORF:ATGACAACTCAACTTTTCACAAGTAAGCCCTTATTTTTCTTTATTTCCGCTTCCATCTTTATTATTGTCAAAACCTCGATATCTCGCAGTTGTTTTTTATCAATGATACTTCATACGTTCCCTTCACATCAGCCTCAATTTTGTCTTCATGGTATTCTATGCTTTTTCACTCATACTTCTTTTATTTTGAAATACTGA
CHILtrapF-100313.0	DN165187_c4_g1_i2	ORF:ATGACAACTCAACTTTTCACAAGTAAGCCCTTATTCTTCTTTATTTCCGCTTCCATCTTTATTATTGTCAAAACCTCGATATCTCGCAGTTGTTTTTCATCAATGATACTTCATTCGTTCCCTTCACATCAGCCTCAATTTTGTCTTCATGGTATTCTATGCTTTTTCACTCATACTTCTTTTATTTTGAAATACTGA
CHILtrapF-100313.0	DN165187_c4_g1_i3	ORF:ATGACAACTCAACTTTTCACAAGTAAGCCCTTATTTTTCTTTATTTCCGCTTCCATCTTTATTATTGTCAAAACCTCGATATCTCGCAGTTGTTTTTTATCAATGATACTTCATACGTTCCCTTCACATCAGCCTCAATTTTGTCTTCATGGTATTCTATGCTTTTTCACTCATACTTCTTTTATTTTGAAATACTGA
CHILtrapF-100314.0	DN155344_c0_g1_i1	ORF:ATGGACGATTGTTGTTGCACCACTGCACATTCACAATTACCTACTATATATCAGTATCCACAAACTTCTGATGGTGATACTTTTGTTTTTACCTTTAACCCATGGCCTCTTCGATCAGCTGGTTCAATAGGCCAATCGGCTAGTTTTTCACTTGACCGCTTAGTTTTTTTGTTGGGTGGGTTTGGAAGCTGA
CHILtrapF-100315.0	DN124293_c0_g1_i1	ORF:ATGTCATTCTCTATGGAAATAAGAGAGACATCCATAGGGGATGCGACATGCCATCCGATGGGACATGCCAGAGATTGTCCTAAGAAGAAGACTGTAGAAGATAAGCTTGTGTATAAGGCTAATGGTGATGATGACCCCATCATATTGTTTGATGAGGAGATTAGATCAACTAGAATTGAGGATGGTAGCCTTAGGATATGTTTGGCGGTTTGGATTTCTCAATAG
CHILtrapF-100316.0	DN173038_c0_g1_i1	ORF:ATGCTTGGTTGTCGAGGTGACTCTGTCCATGTTGCTAATGATGACGAACTTTTGTCTTTCGCCTTCAGTCTTGGCATCAGCGAGTGCGTTGGATCAGCCATCATTATGGCTGGAAGTTCTTTAGTTTCTTCAACGTCACAGATGAGTGTGAGAATTCCTTTGCCTTTATTGTTGCCTCCATTGCAAAACTTGTCCAGCTGCAAGCCTGAATTAGCTAACCCCTACACCCGCAATAGGAGCATCCCTTCATGCCTGAAGTTGCCATCAACATTTTACTTCCTTTATTGGTGCCCTTGGCATGCGGCCGAGATGTTGATTCCTTGTGGAAGGACAATGGATTTGTCATCCCAATCTTCCTCTCGACAGTCATCATTAGTGAGCTGGTCTTGTCGATG…
CHILtrapF-100316.0	DN173038_c0_g1_i4	ORF:ATGCTTGGTTGTCGAGGTGACTCTGTCCATGTTGCTAATGATGACGAACTTTTGTCTTTCGCCTTCAGTCTTGGCATCAGCGAGTGCGTTGGATCAGCCATCATTATGGCTGGAAGTTCTTTAGTTTCTTCAACGTCACAGATGAGTGTGAGAATTCCTTTGCCTTTATTGTTGCCTCCATTGCAAAACTTGTCCAGCTGCAAGCCTGAATTAGCTAACCCCTACACCCGCAATAGGAGCATCCCTTCATGCCTGAAGTTGCCATCAACATTTTACTTCCTTTATTGGTGCCCTTGGCATGCGGCCGAGATGTTGATTCCTTGTGGAAGGACAATGGATTTGTCATCCCAATCTTCCTCTCGACAGTCATCATTAGTGAGCTGGTCTTGTCGATG…
CHILtrapF-100316.1	DN173038_c0_g1_i2	ORF:ATGAAATTTAATTACAGAAAATTAATAGCTGAGAGAGCTAAATATCTGATTGAATTCCGTTGTTTATTAATTACGGGTAATTTCCTGAGCGAGTCGTCGTCCTTTAAGCCCAATTATGAACAATATCTTATTCCTTGGCTCGTTGTTGTAGTTTTTTTGTTCCACTATTACGCCCTCCACAATTTTTTTCGTATCCTCCATGAGAAGGCTGGCTATCAACAGTAG
CHILtrapF-100316.1	DN173038_c0_g1_i3	ORF:ATGCTTGGTTGTCGAGGTGACTCTGTCCATGTTGCTAATGATGACGAACTTTTGTCTTTCGCCTTCAGTCTTGGCATCAGCGAGTGCGTTGGATCAGCCATCATTATGGCTGGAAGTTCTTTAGTTTCTTCAACGTCACAGATGAGTGTGAGAATTCCTTTGCCTTTATTGTTGCCTCCATTGCAAAACTTGTCCAGCTGCAAGCCTGAATTAGCTAACCCCTACACCCGCAATAGGAGCATCCCTTCATGCCTGAAGTTGCCATCAACATTTTACTTCCTTTATTGGTGCCCTTGGCATGCGGCCGAGATGTTGATTCCTTGTGGAAGGACAATGGATTTGTCATCCCAATCTTCCTCTCGACAGTCATCATTAGTGAGCTGGTCTTGTCGATG…
CHILtrapF-100317.0	DN169052_c0_g6_i1	ORF:ATGCCAAAGGACAAGCTCAAGGTCATGGGATACATGGCCCCAAATATGATTTCTTTCCCTCTCTGTGCTCGCATTAGATTTATTAGACCTACTCTAGACCTAGATCTGCATAGATTTAGGTCTCATTTATGTTAA
CHILtrapF-100318.0	DN163514_c0_g1_i2	ORF:ATGTCATCTTTGCTTTGCTCAAGAAGGGCAAATATCAAACCTCTACAACTTGTTAATGAAGTCTGTTTTCATCTTCCATCCTTTTTCGAGCTTCCACAGAAATTTAAAGACCCTGTTCTGTTCTTTTAG
CHILtrapF-100318.1	DN163514_c0_g1_i1	ORF:ATATGGGTTTATTGCCCATCAGAGTCTGGATGTTACTCTCCAGATATTTATGAGCACAAGCATCAAGAATGTTGGCTTAAACAGGTAATTTGGCTGCTCTTATTCCAAGTAGTTTGCATTCCATGTTTCAGGTAA
CHILtrapF-100319.0	DN172864_c3_g2_i1	ORF:ATGTCTAGTATTAGAGACTCAAGTGATGCTAGAGATGAAGAACAAATGCATTATAGTATTGCTAAGATAAATATAGTGAATGCAGGACCATCTACAACATCTAGTAAAAAAGAGTATAATTCTAAACCAAATATTTGGGTGACTTTACTAAGGTTAAAATGGCAGGTGGATTACCAAATTAAGCCACATCAATTATTATAA
CHILtrapF-100319.0	DN172864_c3_g2_i2	ORF:ATGTCTAGTATTAGAGACTCAAGTGATGCTAGAGATGAAGAACAAATGCATTATAGTATTGCTAAGATAAATATAGTGAATGCAGGACCATCTACAACATCTAGTAAAAAAGAGTATAATTCTAAACCAAATATTTGGGTGACTTTACTAAGGTTAAAATGGCAGGTGGATTACCAAATTAAGCCACATCAATTATTATAA
CHILtrapF-10032.0	DN285_c0_g2_i1	ORF:ATGTGTTATTGGACTGGAAGGCACCCTGACAAGGTTGGCATTCATGTTGTTTCAACTTGTAGATCACAATTGTTCCGAACTTGGTTTTTAGTTTCCACATCTTTTAATTCGATTTTCATTCTAATGGAGATTCTATTATTCTCTTTGTAA
CHILtrapF-100320.0	DN165636_c0_g3_i1	ORF:ATGTCCCTTCCCTACCCTTCTTCGGTTCTTCCCTTCGTCGGCGGTCACCGTAGATGCCTGCGGCTCCAAACCACAGTTTCTGCAACAGTCGCCACACCGATTCCGGAGAAAGACCACCGGAAATACCGATCATTTTGTCGTCTACCGAAATTTATTTCTTTTCATTCCATAGAACAGTCGAAATCCTCCGCTAGCTCCTTCGCGCTCTACAACCCCATTTCCTTCCTTTTGGACAGAACTGTGTCTCTTTTGTCCATTTTCCACTGCCTTCCTCCCGATTTTTACAGTCGATGGCAGTGTCTTGTAGATCTATCGGAGAAGGAGGCGGAAACATGGCTTACGCAACTGCCCTTCCACCTGATCCAGGCAGTCACTGCCTCAGAGGATCAACGCTT…
CHILtrapF-100320.1	DN165636_c0_g3_i2	ORF:CTATATATATATATATATAGTCATTTGGTTACAAATTCAAAGAAAAAAAACAAAGTTATCATCAGAACATTGCACATCAGATTTTTCCTATTAAGTTTTTTGCATTGTTATGATATGTTGATGCAAAAATGGAAGTACCTTAGAAGTTGGATCAAATACCGTGTTAGATTTGACTTGTCGGTGGATTTTCAAGCCATCCTGACTTGA
CHILtrapF-100321.0	DN153782_c0_g1_i1	ORF:ATGGTGGAGGTGTGGAATCTAAGGAAACAAAATATGCCTGATTTTCGTCCTCGAATCAATTCAATTTCAACCCAAAAGCCTAAATGCAAGTGGACCAACCATTTAGATTTTCTACACCATAATATCCTTCACCTGCATAATGTGGGATTAAAACTCAATTCTATCTTGTATCTCCGTAATCTCCACCTATTCTGTATTCTTGAGCTCCACTTCAATCATCACTTGTCCTCGAGTTTAAACATCTTCAGTATCATAAACTAA
CHILtrapF-100321.0	DN153782_c0_g1_i2	ORF:ATGGTGGAGGTGTGGAATCTAAGGAAACAAAATATGCCTGATTTTCGTCCTCGAATCAATTCAATTTCAACCCAAAAGCCTAAATGCAAGTGGACCAACCATTTAGATTTTCTACACCATAATATCCTTCACCTGCATAATGTGGGATTAAAACTCAATTCTATCTTGTATCTCCGTAATCTCCACCTATTCTGTATTCTTGAGCTCCACTTCAATCATCACTTGTCCTCGAGTTTAAACATCTTCAGTATCATAAACTAA
CHILtrapF-100322.0	DN203434_c0_g1_i1	ORF:ATGTCTTCAATTTCCTCGCTCTCGTCGGCTCAACATCTCCGCGAGCGCCAACGTAAAAACCTCCCGGATTACGACCCAGATTCTGATCTAAGCGACTCTGAGGGCTTGGGTGGTGTTAAATCCCAATCTGGCAATACTTGGGAAGACGACGAGGAGACTGCAGTTGATGATGACAGCTACGTTCAACGCACCTTGCGCAAGGAGAAGCCACTCCCTCCGATCACTTGGCGAAATTTTTACCGGGAGATCAACGTAATCTCCACCTTGGCCTTAACCATCGTCCCCATTCTTGCTCTCTATGGCGCTGTGACGACTCCTCTTACCCGCGCAACCTTGGCTTGGTCTATCATCTACTATTACTGGACCGGTCTTGGTATCACCGCAGGTTATCATCG…
CHILtrapF-100323.0	DN123682_c0_g1_i1	ORF:ACTCTCATAGATCGCTTCGAAGAGCACGAAGGACCCGTTCGAGGCGTCCACTTCCATAAATCGCAGCCACTCTTTGTATCCGGAGGTGATCGATCTTCTTTACCTTTAAATGGTTTATGTTGGTTTGATTCTACGAAATTAACGTACAGGCGTTCTATTATGATCGTGTATCTCCGAGATCCCTAG
CHILtrapF-100324.0	DN171757_c0_g1_i1	ORF:ATGCAGACATGGCAACAGACTCAGTCTTACGAAGCCACCTACACCTACATCATGATTGGAGCACGCCCTCTTATCTTTGTAAACACATCAAACCCTGAATCCCCTCTACCTCCTTATGGACGGCGAGGCCCGCTCATCTCTCTCTCTCTCTCCCTCTCTCCATCTCCCTCTCTCTCTCTCTCTCTTATCTCATCTCTCACATGTACCCACACTCTGGTCCATTCTCTATCCTGGAATATAGAATCCCCTCCGTCATGCTCGAGAGCTCCTCTTCTCCAATCTCCAATTAAATTTTTTGTTACCTTCTCTGACATAATGCAAAAATAA
CHILtrapF-100324.0	DN171757_c0_g1_i2	ORF:ATGCAGACATGGCAACAGACTCAGTCTTACGAAGCCACCTACACCTACATCATGATTGGAGCACGCCCTCTTATCTTTGTAAACACATCAAACCCTGAATCCCCTCTACCTCCTTATGGACGGCGAGGCCCGCTCATCTCTCTCTCTCTCTCTCTCTTATCTCATCTCTCACATGTACCCACACTCTGGTCCATTCTCTATCCTGGAATATAG
CHILtrapF-100325.0	DN167441_c3_g5_i1	ORF:GAGACAGAAGATCTTGGGGTTTCAATCCTGCAAGATCTGCATCAGCAAAGGCAATCTCTTCTACATGCTCATAATACAGTATGTTTCTTGATTTTTTTCCTATTTATTTTATGA
CHILtrapF-100325.0	DN167441_c3_g5_i2	ORF:GAGACAGAAGATCTTGGGGTTTCAATCCTGCAAGATCTGCATCAGCAAAGGCAATCTCTTCTACATGCTCATAATACAGTATGTTTCTTGATTTTTTTCCTATTTATTTTATGA
CHILtrapF-100326.0	DN152629_c2_g2_i1	ORF:GCCGCAGCCGGCGATCTTGTATTCGCCCGGGCCGCGCCCATCCACTCCGGGAGGACCATTCAGGTATGGGAAGTGCAGCTGTGGAGAATGAGCAAATCGACTTTGCAGACGGAGGGTTTGGTATCGTCGTGCAGAGCAACTATTCTTTCCAACCTTCCCGTCCCTTCCAATGCAAAAGACGCTGACATTGCTCTTCGGAAATATGCGAAATTATGA
CHILtrapF-100326.1	DN152629_c2_g3_i1	ORF:ATGAGCAAATCGACTTTGCAGACGGAGGGTTTGGTATCGTCGTGCAGAGCAACTATTCTTTCCAACCTTCCCGTCCCTTCCAATGCAAAAGACGCTGACATTGCTCTTCGGAAATATGCGAAATTATGA
CHILtrapF-100327.0	DN163013_c0_g1_i2	ORF:ATGAGAAAGACATTTGATAGATCAGATATCAACGGATTGCCAGTTCTGTTTGGTGGGATTATTTTTCACATTCACAAGGGTTTTGACTCTTTAGTTTCTCAATCTAATCAAACATATTTTCCTTCACATTGGTCTCATAGAGCCAAAGCCTTGCATTTCTCTCCATTATGCTCACCGCCTCTACCTACAGTGCCCCTCTATGATCTGTAG
CHILtrapF-100327.1	DN163013_c0_g1_i1	ORF:ATGAACTTACAGTTGATACTAGATAAACAAATAAATTGTATTTACATGTTCAATATCAATATTGCAATAACTAAACAGTTAATAGATTATAAATGTTTGTGTACTTTTTCACTTGTTCAGAATGTTGTTTCCTGGCCCCCTTTATTTTTTAGTCACAAGATTATCAGTAATTGTGCCAGAAGAATGATTGGAGATTATAAAGGAGTTCAATTAAATATTGAGTTACTTGCAATAGATAATATTTTTTTTCTTTAG
CHILtrapF-100328.0	DN166904_c24_g1_i1	ORF:TGTCGGCAATGTTGTCGTCTTTCAGTTGTCGTCCTTGCCAAAGCTACCTTCGGCACTGCTGAAGTCAGTGATGCCAAAGGTAGAGATCCTCCTGGATCAATATCAACCAAATCAACACTCTGTTATTTAGCATATGATCATGGAGGATAA
CHILtrapF-100328.0	DN166904_c24_g1_i2	ORF:TGTCGGCAATGTTGTCGTCTTTCAGTTGTCGTCCTTGCCAAAGCTACCTTCGGCACTGCTGAAGTCAGTGATGCCAAAGGTAGAGATCCTCCTGGATCAATATCAACCAAATCAACACTCTGTTATTTAGCATATGATCATGGAGGATAA
CHILtrapF-100329.0	DN160238_c10_g1_i1	ORF:ATGGAAGAAAAGGAGGATCGTCCCTTCCACTATGGATACAAGCCTCCCTCCCTCCCCACCCCCCTCCCCTATGATTCCCGTGGCTCCCTGGAGGTCTTCAACCCCACCTCCTTTCCTTCCGCGGGAACCGGAGCGGACGAATCGTCTTCTGTCAGGCCACACTCCACCTCCCCCTTCTCCACCAGCCGGCAGCCCCATCACCTGTCGCCACCCCAAGAAGAAGTCTCCAGGCCATGGATGGCGATCGCTCCACCCTCCGCTGCTGCTGCTGCTCCTCCTCCGCTATCCGGCAACCTTTCGGATGTTGGCACTGCCGAAAAGCGGGCTGCCGAGTGGGGCCTCGTGCTCAAGACGGACGGGGAGACTGGAAAGCCGCAGGGGATAGGAGTTCGAGG…
CHILtrapF-100329.1	DN78560_c0_g1_i1	ORF:ACTACTGCAAAAGAGGGTGCAAAAGTTGTAAAAGAAACAGCTGAAAATATTGATGGAGCAGTGCGCGAACTTCCGGACGCCAATTCAGTATATTCATATAACTTACTTTTTTATTGA
CHILtrapF-100329.2	DN158020_c0_g1_i1	ORF:AATAGATTGGGTTCACGTGAAGGAGCTAATGAGATTAAAAAGCATCCGTTTTTCAACGGTATCAATTGGGCCCTCCTACGATGCGTGGTACTGAAATATTTCATGTGGTACATTTTTTAA
CHILtrapF-100329.3	DN139985_c0_g1_i3	ORF:TCTTCATTCGCTCCAAAAACCGAGGAAGGAGATATAACCGACCAGCAAATAATCAAAGAAGAGTCGAAAGGATTATCTTTGTCGAGAAATCAGTTGCCGAGGGAATCTAAGAGCTTGATTATTCCATTTAACCACTGCAAACTTCTGAAAAAAGATTGA
CHILtrapF-100329.4	DN139985_c0_g1_i1	ORF:ATGATCAGAAGTTTTTTCTTTGTGCATTGCTCTGTGACTGTGATGACGCCGATCATAGAAGAAAAACATGGAATTAACCGACCCCGAAACCCTATATTGTTCTATGTGGGTGAATTAGCCAACCCGCCTAGATGGATTGGAATCCACTTAGATGAAACTATGAGAACTCTAGTTTGTCGTTTCTCCTAG
CHILtrapF-100329.4	DN139985_c0_g1_i4	ORF:TCTTCATTCGCTCCAAAAACCGAGGAAGGAGATATAACCGACCAGCAAATAATCAAAGAAGAGTCGAAAGGATTATCTTTGTCGAGGTATTTCTGCTCTTGCTTCCTCCCTCTTTTTCTCTCTTATTCCTGGAGCGCCATTGTTTTCAATCCGCTTCTCTCTGTTCAGTGCAGAAAAATGTCTGAAACTCTTATAATTGTAACTAATAAGTAA
CHILtrapF-100329.5	DN139985_c0_g1_i2	ORF:TCTTCATTCGCTCCAAAAACCGAGGAAGGAGATATAACCGACCAGCAAATAATCAAAGAAGAGTCGAAAGGATTATCTTTGTCGAGGTATTTCTGCTCTTGCTTCCTCCCTCTTTTTCTCTCTTATTCCTGGAGCGCCATTGTTTTCAATCCGCTTCTCTCTGTTCAGTGCAGAAAAATGTCTGAAACTCTTATAATTGTAACTAATAAGTAA
CHILtrapF-10033.0	DN88369_c1_g7_i1	ORF:CTATTCAAGGAAGCGAAGCTGTCCGATAGGCTGCGATGGCTGCGTGAAGCACATTGCTCACGTATCGCCGGGCATTTTGGCGAAGGCAAGACTCTCTCCCACCTCCAGTGGCACGTCTACTGGCCGTCGATGGCGAAGGATGTTGGCGCCTTCGTCCGTGCTTGCACACCTTGCTGTTTCAGCAAGCCGAAGGGCCGGAAGCAAGGCCTCTGCCGG
CHILtrapF-100330.0	DN172409_c3_g14_i1	ORF:TCGCTCCCTACTACCCCAACTGCACCACGAAGGGAGGTTCCAACTAAGAGATTCTCGTGGCAGGAACTACAAGAAAGGAAGGCAAAGGGATTCTGCTTCACATGCGATGAGCCTTTCAAGCCGGGGCATAAGTGCAAGACTTTGCATATGGTGGTGCTTGAGGAGGAAGATGAAGAAGAGGAGGTGACAACAGATCCAAGTGAGTTAGCAGCACTTGATGAGTTCGCCGTGTCGATTCAGGCC
CHILtrapF-100331.0	DN173528_c3_g1_i1	ORF:ATGGGGTCCATAGTAAATGCTTTCCTCATAGTATTATCCTTAGAAAAAAATGAACTAATGGTAGCAGTTTCTTGTCATGAAGAGCTCAGGTTCAAATTCTTCCTTATTTTTACTTTTTTTTTACATGATAAGGGGAAAAAAGGAAATTCATTGACTAGTGGATGCATTTCTGTGTTTTTTTTTTCTGGTTATAAGAAGAGGTGCATGTTTTTATTCTTACCTCTCATCTATGAGTTGTTTTTAACTCTCAATGATTCCTAA
CHILtrapF-100331.0	DN173528_c3_g1_i10	ORF:ATGGGGTCCATAGTAAATGCTTTCCTCATAGTATTATCCTTAGAAAAAAATGAACTAATGGTAGCAGTTTCTTGTCATGAAGAGCTCAGGTTCAAATTCTTCCTTATTTTTACTTTTTTTTACATGATAAGGGAAAAAAAGGAAATTCATTGA
CHILtrapF-100331.0	DN173528_c3_g1_i11	ORF:ATGGGGTCCATAGTAAATGCTTTCCTCATAGTATTATCCTTAGAAAAAAATGAACTAATGGTAGCAGTTTCTTGTCATGAAGAGCTCAGGTTCAAATTCTTCCTTATTTTTACTTTTTTTTACATGATAAGGGAAAAAAAGGAAATTCATTGA
CHILtrapF-100331.0	DN173528_c3_g1_i12	ORF:ATGGGGTCCATAGTAAATGCTTTCCTCATAGTATTATCCTTAGAAAAAAATGAACTAATGGTAGCAGTTTCTTGTCATGAAGAGCTCAGGTTCAAATTCTTCCTTATTTTTACTTTTTTTTACATGATAAGGGAAAAAAAGGAAATTCATTGA
CHILtrapF-100331.0	DN173528_c3_g1_i13	ORF:CAATGTTTATCGTTCGTCAATGGTGAGCATTCCACCATACAACAGTATAATAAGACAGCTTTAACCATGCAAAGAAGACCTTCTTCGATACATAGTCATATAACTCTAGTTTGTCCAACCATGTGTTTATCTTCACAACATTTAATTTGCCAACAAGCTCCTTGA
CHILtrapF-100331.0	DN173528_c3_g1_i14	ORF:ATGGGGTCCATAGTAAATGCTTTCCTCATAGTATTATCCTTAGAAAAAAATGAACTAATGGTAGCAGTTTCTTGTCATGAAGAGCTCAGGTTCAAATTCTTCCTTATTTTTACTTTTTTTTTACATGATAAGGGGAAAAAAGGAAATTCATTGACTAGTGGATGCATTTCTGTGTTTTTTTTTTCTGGTTATAAGAAGAGGTGCATGTTTTTATTCTTACCTCTCATCTATGAGTTGTTTTTAACTCTCAATGATTCCTAA
CHILtrapF-100331.0	DN173528_c3_g1_i15	ORF:ATGGGGTCCATAGTAAATGCTTTCCTCATAGTATTATCCTTAGAAAAAAATGAACTAATGGTAGCAGTTTCTTGTCATGAAGAGCTCAGGTTCAAATTCTTCCTTATTTTTACTTTTTTTTACATGATAAGGGAAAAAAAGGAAATTCATTGA
CHILtrapF-100331.0	DN173528_c3_g1_i16	ORF:ATGGGGTCCATAGTAAATGCTTTCCTCATAGTATTATCCTTAGAAAAAAATGAACTAATGGTAGCAGTTTCTTGTCATGAAGAGCTCAGGTTCAAATTCTTCCTTATTTTTACTTTTTTTTTACATGATAAGGGGAAAAAAGGAAATTCATTGACTAGTGGATGCATTTCTGTGTTTTTTTTTTCTGGTTATAAGAAGAGGTGCATGTTTTTATTCTTACCTCTCATCTATGAGTTGTTTTTAACTCTCAATGATTCCTAA
CHILtrapF-100331.0	DN173528_c3_g1_i2	ORF:ATGGGGTCCATAGTAAATGCTTTCCTCATAGTATTATCCTTAGAAAAAAATGAACTAATGGTAGCAGTTTCTTGTCATGAAGAGCTCAGGTTCAAATTCTTCCTTATTTTTACTTTTTTTTTACATGATAAGGGGAAAAAAGGAAATTCATTGACTAGTGGATGCATTTCTGTGTTTTTTTTTTCTGGTTATAAGAAGAGGTGCATGTTTTTATTCTTACCTCTCATCTATGAGTTGTTTTTAACTCTCAATGATTCCTAA
CHILtrapF-100331.0	DN173528_c3_g1_i3	ORF:ATGGGGTCCATAGTAAATGCTTTCCTCATAGTATTATCCTTAGAAAAAAATGAACTAATGGTAGCAGTTTCTTGTCATGAAGAGCTCAGGTTCAAATTCTTCCTTATTTTTACTTTTTTTTTACATGATAAGGGGAAAAAAGGAAATTCATTGACTAGTGGATGCATTTCTGTGTTTTTTTTTTCTGGTTATAAGAAGAGGTGCATGTTTTTATTCTTACCTCTCATCTATGAGTTGTTTTTAACTCTCAATGATTCCTAA
CHILtrapF-100331.0	DN173528_c3_g1_i4	ORF:ATGGGGTCCATAGTAAATGCTTTCCTCATAGTATTATCCTTAGAAAAAAATGAACTAATGGTAGCAGTTTCTTGTCATGAAGAGCTCAGGTTCAAATTCTTCCTTATTTTTACTTTTTTTTTACATGATAAGGGGAAAAAAGGAAATTCATTGACTAGTGGATGCATTTCTGTGTTTTTTTTTTCTGGTTATAAGAAGAGGTGCATGTTTTTATTCTTACCTCTCATCTATGAGTTGTTTTTAACTCTCAATGATTCCTAA
CHILtrapF-100331.0	DN173528_c3_g1_i5	ORF:ATGGGGTCCATAGTAAATGCTTTCCTCATAGTATTATCCTTAGAAAAAAATGAACTAATGGTAGCAGTTTCTTGTCATGAAGAGCTCAGGTTCAAATTCTTCCTTATTTTTACTTTTTTTTTACATGATAAGGGGAAAAAAGGAAATTCATTGACTAGTGGATGCATTTCTGTGTTTTTTTTTTCTGGTTATAAGAAGAGGTGCATGTTTTTATTCTTACCTCTCATCTATGAGTTGTTTTTAACTCTCAATGATTCCTAA
CHILtrapF-100331.0	DN173528_c3_g1_i6	ORF:ATGGGGTCCATAGTAAATGCTTTCCTCATAGTATTATCCTTAGAAAAAAATGAACTAATGGTAGCAGTTTCTTGTCATGAAGAGCTCAGGTTCAAATTCTTCCTTATTTTTACTTTTTTTTTACATGATAAGGGGAAAAAAGGAAATTCATTGACTAGTGGATGCATTTCTGTGTTTTTTTTTTCTGGTTATAAGAAGAGGTGCATGTTTTTATTCTTACCTCTCATCTATGAGTTGTTTTTAACTCTCAATGATTCCTAA
CHILtrapF-100331.0	DN173528_c3_g1_i7	ORF:ATGGGGTCCATAGTAAATGCTTTCCTCATAGTATTATCCTTAGAAAAAAATGAACTAATGGTAGCAGTTTCTTGTCATGAAGAGCTCAGGTTCAAATTCTTCCTTATTTTTACTTTTTTTTTACATGATAAGGGGAAAAAAGGAAATTCATTGACTAGTGGATGCATTTCTGTGTTTTTTTTTTCTGGTTATAAGAAGAGGTGCATGTTTTTATTCTTACCTCTCATCTATGAGTTGTTTTTAACTCTCAATGATTCCTAA
CHILtrapF-100331.0	DN173528_c3_g1_i8	ORF:ATGGGGTCCATAGTAAATGCTTTCCTCATAGTATTATCCTTAGAAAAAAATGAACTAATGGTAGCAGTTTCTTGTCATGAAGAGCTCAGGTTCAAATTCTTCCTTATTTTTACTTTTTTTTACATGATAAGGGAAAAAAAGGAAATTCATTGA
CHILtrapF-100331.0	DN173528_c3_g1_i9	ORF:ATGGGGTCCATAGTAAATGCTTTCCTCATAGTATTATCCTTAGAAAAAAATGAACTAATGGTAGCAGTTTCTTGTCATGAAGAGCTCAGGTTCAAATTCTTCCTTATTTTTACTTTTTTTTTACATGATAAGGGGAAAAAAGGAAATTCATTGACTAGTGGATGCATTTCTGTGTTTTTTTTTTCTGGTTATAAGAAGAGGTGCATGTTTTTATTCTTACCTCTCATCTATGAGTTGTTTTTAACTCTCAATGATTCCTAA
CHILtrapF-100332.0	DN172927_c6_g9_i1	ORF:GGAGGACAAAAGGGGCTGAGATTGGAAAGGATGAGCTCTAAAAGTTCATCGAACTCACCTGTACTGAATTCGGGCAGGAACAAGGATAAAAGGCTTAAGATCTCTGCAGATTGCAATGAACTGTCTGAAAGAACTATTGTTAAGGAGGATGCCGCAGAATCAGTTGGAACTGAGGAAATTAGAAGCAATTTAGGTAAGCTTGATTCTATGTCTGTCAAGGAACTCAGGGCATTGACAAGGAGTGTAGGTATCTCAACAAGAGGCACTAAGAAGGAACTGATATCTTCTCTCAAGTGTTTTTCTTTCAATGGGAAAATTACCATGTCACAAGATTTGGCAATGTCTTCTATAGCTTTTGAACGAAAAGCCTTGGAGAGTGATGCACTGGATTTAGG…
CHILtrapF-100332.0	DN172927_c6_g9_i2	ORF:GGAGGACAAAAGGGGCTGAGATTGGAAAGGATGAGCTCTAAAAGTTCATCGAACTCACCTGTACTGAATTCGGGCAGGAACAAGGATAAAAGGCTTAAGATCTCTGCAGATTGCAATGAACTGTCTGAAAGAACTATTGTTAAGGAGGATGCCGCAGAATCAGTTGGAACTGAGGAAATTAGAAGCAATTTAGGTAAGCTTGATTCGATGTCTGTCAAGGAACTCCGGGCATTGACAAGGAGTGTAGGTATCTCAACAAGAGGCACTAAGAAGGAACTGATATCTTCTCTCAAGTGTTTTTCTTTCAATGGGAAAATTACCATGTCACAAGATTTGGCAATGTCTTCTATAGCTTTTGAACGAAAAGCCTTGGAGAGTGATAAACTGGATTTAGG…
CHILtrapF-100332.0	DN172927_c6_g9_i3	ORF:GGAGGACAAAAGGGGCTGAGATTGGAAAGGATGAGCTCTAAAAGTTCATCGAACTCACCTGTACTGAATTCGGGCAGGAACAAGGATAAAAGGCTTAAGATCTCTGCAGATTGCAATGAACTGTCTGAAAGAACTATTGTTAAGGAGGATGCCGCAGAATCAGTTGGAACTGAGGAAATTAGAAGCAATTTAGGTAAGCTTGATTCGATGTCTGTCAAGGAACTCCGGGCATTGACAAGGAGTGTAGGTATCTCAACAAGAGGCACTAAGAAGGAACTGATATCTTCTCTCAAGTGTTTTTCTTTCAATGGGAAAATTACCATGTCACAAGATTTGGCAATGTCTTCTATAGCTTTTGAACGAAAAGCCTTGGAGAGTGATAAACTGGATTTAGG…
CHILtrapF-100332.0	DN172927_c6_g9_i4	ORF:GGAGGACAAAAGGGGCTGAGATTGGAAAGGATGAGCTCTAAAAGTTCATCGAACTCACCTGTACTGAATTCGGGCAGGAACAAGGATAAAAGGCTTAAGATCTCTGCAGATTGCAATGAACTGTCTGAAAGAACTATTGTTAAGGAGGATGCCGCAGAATCAGTTGGAACTGAGGAAATTAGAAGCAATTTAGGTAAGCTTGATTCGATGTCTGTCAAGGAACTCCGGGCATTGACAAGGAGTGTAGGTATCTCAACAAGAGGCACTAAGAAGGAACTGATATCTTCTCTCAAGTGTTTTTCTTTCAATGGGAAAATTACCATGTCACAAGATTTGGCAATGTCTTCTATAGCTTTTGAACGAAAAGCCTTGGAGAGTGATAAACTGGATTTAGG…
CHILtrapF-100332.1	DN172927_c6_g7_i1	ORF:GGAAATCACAGGAGTGCTGGGTTCACAAATGAAGAAAGGGAGTCATTTCAAAAGAATTTTTTGTCTAGAGGCTTCGTGGACACCTTTAGAAGACAACACCCTGGGGTTGTGGCCTACACATATTGGGGTTATAGGCATGGTGGGCGCAAGGAAAATAAAGGGTGGCGGCTTGATTACTTTCTAGCCTCAGAGACCATTGCAGATAAAGTTCATGATTCATACATTCTCCCTGATGTCATTGGGAGTGATCACTGCCCCATCGGACTTATTTTGAAACTATAG
CHILtrapF-100332.1	DN172927_c6_g7_i2	ORF:GGAAATCACAGGAGTGCTGGGTTCACAAATGAAGAAAGGGAGTCATTTCAAAAGAATTTTTTGTCTAGAGGCTTCGTGGACACCTTTAGAAGACAACACCCTGGGGTTGTGGCCTACACATATTGGGGTTATAGGCATGGTGGGCGCAAGGAAAATAAAGGGTGGCGGCTTGATTACTTTCTAGCCTCAGAGACCATTGCAGATAAAGTTCATGATTCATACATTCTCCCTGATGTCATTGGGAGTGATCACTGCCCCATCGGACTTATTTTGAAACTATAG
CHILtrapF-100332.1	DN172927_c6_g7_i3	ORF:GGAAATCACAGGAGTGCTGGGTTCACAAATGAAGAAAGGGAGTCATTTCAAAAGAATTTTTTGTCTAGAGGCTTCGTGGACACCTTTAGAAGACAACACCCTGGGGTTGTGGCCTACACATATTGGGGTTATAGGCATGGTGGGCGCAAGGAAAATAAAGGGTGGCGGCTTGATTACTTTCTAGCCTCAGAGACCATTGCAGATAAAGTTCATGATTCATACATTCTCCCTGATGTCATTGGGAGTGATCACTGCCCCATCGGACTTATTTTGAAACTATAG
CHILtrapF-100332.1	DN172927_c6_g7_i4	ORF:GGAAATCACAGGAGTGCTGGGTTCACAAATGAAGAAAGGGAGTCATTTCAAAAGAATTTTTTGTCTAGAGGCTTCGTGGACACCTTTAGAAGACAACACCCTGGGGTTGTGGCCTACACATATTGGGGTTATAGGCATGGTGGGCGCAAGGAAAATAAAGGGTGGCGGCTTGATTACTTTCTAGCCTCAGAGACCATTGCAGATAAAGTTCATGATTCATACATTCTCCCTGATGTCATTGGGAGTGATCACTGCCCCATCGGACTTATTTTGAAACTATAG
CHILtrapF-100332.1	DN172927_c6_g7_i5	ORF:GGAAATCACAGGAGTGCTGGGTTCACAAATGAAGAAAGGGAGTCATTTCAAAAGAATTTTTTGTCTAGAGGCTTCGTGGACACCTTTAGAAGACAACACCCTGGGGTTGTGGCCTACACATATTGGGGTTATAGGCATGGTGGGCGCAAGGAAAATAAAGGGTGGCGGCTTGATTACTTTCTAGCCTCAGAGACCATTGCAGATAAAGTTCATGATTCATACATTCTCCCTGATGTCATTGGGAGTGATCACTGCCCCATCGGACTTATTTTGAAACTATAG
CHILtrapF-100333.0	DN170463_c3_g8_i1	ORF:ATGAGGGAGATGAAGAAGCAGCGTGGGACCAGTTTTTTCCATGGCAAGCAGTGTGGGGCGCTGGGCGAGGTGGCCATCGTGAAGGATGATGAGGCTCAGCACCTTGCTGCGGGATTAAATCCGTTCATGACGAAGCCAGCACTGGGATGGTTTACTCTTCCAAAAAGGAAAAGATTACTCCTCCTTTTTGCCGTTCTCTTTCTCTCCATCCTCGCCTTCCTCTCCCTCCGGGCCTCCATTGATTGCAGTGATTGCCTCAGGGATGGTGGAAAATTTTCTACGGTGTTACGTAGGCCACACGTACTTGCTCCAGAAGTCAATCCCATGAAGAATCCATTGGGCTTCATGAGTTCCAAGCTTGTACTTCTAGTCTCCCACGAGCTATCCCTTTCAGG…
CHILtrapF-100333.0	DN170463_c3_g8_i10	ORF:TTAAATCCGTTCATGACGAAGCCAGCATTGGGATGGTTCACTCTTCCAAAAAGGAAAAGGCTCCTCCTTTTTTCCGTTCCCTTTCTCTCCATCCTCGCCTTCCTCTCCCTCCGGGCCTCCATTGACTGCAGTGATTGCCTCAGGGATGGCGGAAAAATTTCTACTGTGTTACGTAGGCCACACGTACTTGCTCCAGAAGTCAATCCCATGAAGAATCCATTGGGCTTCATGAGTTCCAAGCTTGTACTTCTAGTCTCCCACGAGCTATCCCTTTCAGGTGGACCTTTGTTATTAATGGAGTTGGCATTTCTTTTAAGAACTGTTGGTGCACAGGTCTTTTGGATCACATATCAGAAACCAGCTGAGGAGAATGAAGTATCTCGTAGTTTAGAGTA…
CHILtrapF-100333.0	DN170463_c3_g8_i2	ORF:ATGAGGGAGATGAAGAAGCAGCGTGGGACCAGTTTTTTCCATGGCAAGCAGTGTGGGGCGCTGGGCGAGGTGGCCATCGTGAAGGATGATGAGGCTCAGCACCTTGCTGCGGGATTAAATCCGTTCATGACGAAGCCAGCACTGGGATGGTTTACTCTTCCAAAAAGGAAAAGATTACTCCTCCTTTTTGCCGTTCTCTTTCTCTCCATCCTCGCCTTCCTCTCCCTCCGGGCCTCCATTGATTGCAGTGATTGCCTCAGGGATGGTGGAAAATTTTCTACGGTGTTACGTAGGCCACACGTACTTGCTCCAGAAGTCAATCCCATGAAGAATCCATTGGGCTTCATGAGTTCCAAGCTTGTACTTCTAGTCTCCCACGAGCTATCCCTTTCAGG…
CHILtrapF-100333.0	DN170463_c3_g8_i3	ORF:ATGAGGGAGATGAAGAAGCAGCGTGGGACCAGTTTTTTCCATGGCAAGCAGTGTGGGGCGCTGGGCGAGGTGGCCATCGTGAAGGATGATGAGGCTCAGCACCTTGCTGCGGGATTAAATCCGTTCATGACGAAGCCAGCACTGGGATGGTTTACTCTTCCAAAAAGGAAAAGATTACTCCTCCTTTTTGCCGTTCTCTTTCTCTCCATCCTCGCCTTCCTCTCCCTCCGGGCCTCCATTGATTGCAGTGATTGCCTCAGGGATGGTGGAAAATTTTCTACGGTGTTACGTAGGCCACACGTACTTGCTCCAGAAGTCAATCCCATGAAGAATCCATTGGGCTTCATGAGTTCCAAGCTTGTACTTCTAGTCTCCCACGAGCTATCCCTTTCAGG…
CHILtrapF-100333.0	DN170463_c3_g8_i5	ORF:ATGACGAAGCCAGCACTGGGATGGTTTACTCTTCCAAAAAGGAAAAGATTACTCCTCCTTTTTGCCGTTCTCTTTCTCTCCATCCTCGCCTTCCTCTCCCTCCGGGCCTCCATTGATTGCAGTGATTGCCTCAGGGATGGTGGAAAATTTTCTACGGTGTTACGTAGGCCACACGTACTTGCTCCAGAAGTCAATCCCATGAAGAATCCATTGGGCTTCATGAGTTCCAAGCTTGTACTTCTAGTCTCCCACGAGCTATCCCTTTCAGGTGGACCTTTGTTATTAATGGAGTTGGCATTTCTTTTAAGAACTGTTGGTGCACAGGTCTTTTGGATCACATATCAGAAACCAGCTGAGGAGAATGAAGTATCTCGTAGTTTAGAGTACAAGATGTT…
CHILtrapF-100333.0	DN170463_c3_g8_i6	ORF:TTAAATCCGTTCATGACGAAGCCAGCATTGGGATGGTTCACTCTTCCAAAAAGGAAAAGGCTCCTCCTTTTTTCCGTTCCCTTTCTCTCCATCCTCGCCTTCCTCTCCCTCCGGGCCTCCATTGACTGCAGTGATTGCCTCAGGGATGGCGGAAAAATTTCTACTGTGTTACGTAGGCCACACGTACTTGCTCCAGAAGTCAATCCCATGAAGAATCCATTGGGCTTCATGAGTTCCAAGCTTGTACTTCTAGTCTCCCACGAGCTATCCCTTTCAGGTGGACCTTTGTTATTAATGGAGTTGGCATTTCTTTTAAGAACTGTTGGTGCACAGGTCTTTTGGATCACATATCAGAAACCAGCTGAGGAGAATGAAGTATCTCGTAGTTTAGAGTA…
CHILtrapF-100333.0	DN170463_c3_g8_i7	ORF:ATGGTTGTTTTAAACACAGCTGTTACTGGAAAATGGCTTGACGCAGTGCTAAAGGAACATTTTTCTCAAGTTTTCCCAAAGATTCTGTGGTGGATTCACGAGATGCGAGGAAATTATTTCAGATTGGATTATGTCAAGCACTTGCCTTTTGTTGCAGCTGTTATGATTGACTCCAACTCCACAGCTGAGTATTGGAAGAACCGAACACATGAGAGGCTAGGTATCCAGATGCCAAAAACATATGTTGTTCATCTTGGAAATAGCAAAGAACTGATGGAAGTTGCCGAAAATTATGTTACTCGAAGGATTCTTAGGGAGCATATACGCGAAACCCTTGGAGTTCAAAATGATGATCTTCTCTTTGGCATTATAAACAGCGTGTCTCGAGGAAAGGG…
CHILtrapF-100333.0	DN170463_c3_g8_i8	ORF:ATGAGGGAGATGAAGAAGCAGCGTGGGACCAGTTTTTTCCATGGCAAGCAGTGTGGGGCGCTGGGCGAGGTGGCCATCGTGAAGGATGATGAGGCTCAGCACCTTGCTGCGGGATTAAATCCGTTCATGACGAAGCCAGCACTGGGATGGTTTACTCTTCCAAAAAGGAAAAGATTACTCCTCCTTTTTGCCGTTCTCTTTCTCTCCATCCTCGCCTTCCTCTCCCTCCGGGCCTCCATTGATTGCAGTGATTGCCTCAGGGATGGTGGAAAATTTTCTACGGTGTTACGTAGGCCACACGTACTTGCTCCAGAAGTCAATCCCATGAAGAATCCATTGGGCTTCATGAGTTCCAAGCTTGTACTTCTAGTCTCCCACGAGCTATCCCTTTCAGG…
CHILtrapF-100333.0	DN170463_c3_g8_i9	ORF:ATGAGGGAGATGAAGAAGCAGCGTGGGACCAGTTTTTTCCATGGCAAGCAGTGTGGGGCGCTGGGCGAGGTGGCCATCGTGAAGGATGATGAGGCTCAGCACCTTGCTGCGGGATTAAATCCGTTCATGACGAAGCCAGCACTGGGATGGTTTACTCTTCCAAAAAGGAAAAGATTACTCCTCCTTTTTGCCGTTCTCTTTCTCTCCATCCTCGCCTTCCTCTCCCTCCGGGCCTCCATTGATTGCAGTGATTGCCTCAGGGATGGTGGAAAATTTTCTACGGTGTTACGTAGGCCACACGTACTTGCTCCAGAAGTCAATCCCATGAAGAATCCATTGGGCTTCATGAGTTCCAAGCTTGTACTTCTAGTCTCCCACGAGCTATCCCTTTCAGG…
CHILtrapF-100334.0	DN164991_c8_g2_i1	ORF:ATGTGTGCATTTTGGATTGTTTTAATTTGGTGGAGCTTATATATTGAAGTTGACTCAAGATGGCACAAAGCAGTTTATGAGTTTTTTTTAATCTACGACGGTTTAATGGACTCCGGTCTAAGATTTTGGTGA
CHILtrapF-100334.0	DN164991_c8_g2_i2	ORF:ATGTGTGCATTTTGGATTGTTTTAATTTGGTGGAGCTTATATATTGAAGTTGACTCAAGATGGCACAAAGCAGTTTATGAGTTTTTTTTAATCTACGACGGTTTAATGGACTCCGGTCTAAGATTTTGGTGA
CHILtrapF-100335.0	DN171888_c0_g2_i1	ORF:ATGGAGAAACTTCCCTTCGACGCGGAACATCTCAAGAGAGTACGAGCTTTGTCACATTCGAAATCTTCTTTGAAGCGCTCGACGAGGAGTCCGAACACCAAATCCACCTCCAGATCCAGGGCTTCCCATGATTCTCCCGATACAAGCATGCGAAAAAGGGTGAAGTTTACTGGTTCTACAACAATCTGTGAAATAGAAGGGGACCGAAATGGACCTTTGCAACAAAATGAAGTTGAAGATGGTGCAAAGACCTCTGAATTCAAATCTTTTAAGAGCCTCTTGGAAAAGTCTGTGCACAAGCATTATTCTAATAAAGCTGCTACATGTGATTTAAACCCGAAAAAAGACATAACAAGGGACTACAATGAAGAAGGGAAGAATGAAGATATTTCCAT…
CHILtrapF-100335.0	DN171888_c0_g2_i2	ORF:ATGGAGAAACTTCCCTTCGACGCGGAACATCTCAAGAGAGTACGAGCTTTGTCACATTCGAAATCTTCTTTGAAGCGCTCGACGAGGAGTCCGAACACCAAATCCACCTCCAGATCCAGGGCTTCCCATGATTCTCCCGATACAAGCATGCGAAAAAGGGTGAAGTTTACTGGTTCTACAACAATCTGTGAAATAGAAGGGGACCGAAATGGACCTTTGCAACAAAATGAAGTTGAAGATGGTGCAAAGACCTCTGAATTCAAATCTTTTAAGAGCCTCTTGGAAAAGTCTGTGCACAAGCATTATTCTAATAAAGCTGCTACATGTGATTTAAACCCGAAAAAAGACATAACAAGGGACTACAATGAAGAAGGGAAGAATGAAGATATTTCCAT…
CHILtrapF-100335.0	DN171888_c0_g2_i3	ORF:ATGGAGAAACTTCCCTTCGACGCGGAACATCTCAAGAGAGTACGAGCTTTGTCACATTCGAAATCTTCTTTGAAGCGCTCGACGAGGAGTCCGAACACCAAATCCACCTCCAGATCCAGGGCTTCCCATGATTCTCCCGATACAAGCATGCGAAAAAGGGTGAAGTTTACTGGTTCTACAACAATCTGTGAAATAGAAGGGGACCGAAATGGACCTTTGCAACAAAATGAAGTTGAAGATGGTGCAAAGACCTCTGAATTCAAATCTTTTAAGAGCCTCTTGGAAAAGTCTGTGCACAAGCATTATTCTAATAAAGCTGCTACATGTGATTTAAACCCGAAAAAAGACATAACAAGGGACTACAATGAAGGTATGGTTGGTCCAATCCTAATTTT…
CHILtrapF-100335.0	DN171888_c0_g2_i4	ORF:ATGGAGAAACTTCCCTTCGACGCGGAACATCTCAAGAGAGTACGAGCTTTGTCACATTCGAAATCTTCTTTGAAGCGCTCGACGAGGAGTCCGAACACCAAATCCACCTCCAGATCCAGGGCTTCCCATGATTCTCCCGATACAAGCATGCGAAAAAGGGTGAAGTTTACTGGTTCTACAACAATCTGTGAAATAGAAGGGGACCGAAATGGACCTTTGCAACAAAATGAAGTTGAAGATGGTGCAAAGACCTCTGAATTCAAATCTTTTAAGAGCCTCTTGGAAAAGTCTGTGCACAAGCATTATTCTAATAAAGCTGCTACATGTGATTTAAACCCGAAAAAAGACATAACAAGGGACTACAATGAAGAAGGGAAGAATGAAGATATTTCCAT…
CHILtrapF-100336.0	DN147825_c0_g1_i1	ORF:ATGCTTTCCGATATTGACCTCGACCGCGCTATGGCCGATCTTTCCGGTGGGGAACGACGGCGGGCTGCGCTGGTTTCAATCATGCTCGGAGACCACGACTTACTTGTTCTTGACGAGCCCACCAACCACCTCGACGTCGAGGCGGTGGCCTGGTTGGCCGGCCACCTGCGCCACCTACAGGAGCGCGGCGTGGCAATGCTCGTCGTCTCACACGACCGTTGGTTTCTTGACGAGATCTGCACTGACATCTGGGAGGTCCACAACGCCACCGTCGAGGCTTATCAGGGCGGATACTCGGCCTACACCTTAGCCCGGGTAGAACGAGCGCGCATCGCCGCCAGCAACGAGGCCAAGCGTCAAAATCTGGCGCGTAAAGAATTGGCGTGGTTGCGACG…
CHILtrapF-100337.0	DN147796_c1_g2_i1	ORF:ATGTTTATGTTAGGTTTCCTCTTTGATGGTGTACATGCTTTGTATGCTTGTTGTGCATTATCATCATCATCAAGATCCTTTTTCTTGCTATTGAGGGTCAGCTTTATGAATTATTATTTTCAATTTCTTCTGTTGAGTGATGTATGCACTAATAAACTTAAACTATGTTTATCATCCTGA
CHILtrapF-100338.0	DN62031_c0_g1_i1	ORF:CTTAACCTGCACCTTCGCCTTATTAACCTGGTCCCATCCTCCGCTCCGATCAAAATGACCCGCGGCATATTCCCTCACCTTCTCCTCCCCTTCTTCCTCCCTACGCTCATTCTCGCTGCTTCTACCTTCCCTCACAAGTCGAGCAACAACGCGATCCCGATCGCCGGCGGCAAACTTCCCGGCGACACCCTCAGCGAGTCCAAGAGGTACGAGGGCTCCTCGGATCTCGTTCATCTCCAGTACCACATGGGGCCGGTGCTCTCCTCCCCCATAAGACTCTACTTGATCTGGTACGGCCGGTGGGCGCCTTCCCAGCAATCCACTCTCCGCGACTTCCTCCTCTCCATTTCGGACTCCACCACCCCGTCGCCCTCCGTGTCCGAATGGTGGTCGAC…
CHILtrapF-100339.0	DN163601_c1_g1_i2	ORF:ATGGCTATTGAAAGATGTCGTCATTGTTGCGGTCGTTGGCCGTCGTGGGAGCGGCCACAGTTTGCCGCCCGTGCATCATGCACGGGGGGTCTACTAGTGTATACTAAACATAGATTAAGGTTGGATGTCTGCCAGTTGGTAAAATTTTTCATGTCTTTGGTAAAGTGGTTTCAATTCTTTACTCTTTAA
CHILtrapF-100339.0	DN163601_c1_g1_i3	ORF:ATGAGGTCATCATCTTATTCATGGCTTGTTACTGTTTTACTCTTGATTGATCTTACATTACTTCATAGATACACAATTTTTAACAGAATCTATAAATCTATCTATTATACTAATTGCTTTACCGTAGCACTTTTACTCCATCGCACCCATATATCATGGCTATTGAAAGATGTCGTCATTGTTGCGGTCGTTGGCCGTCGTGGGAGCGGCCACAGTTTGCCGCCCGTGCATCATGCACGGGGGGTCTACTAG
CHILtrapF-10034.0	DN113485_c0_g1_i1	ORF:GGGAACCCCGGACGAGCGAATCCCGGCGACGCAGAAGCGGCAAGAAGAAAACACCAACTCCTAACACCACTTAACCCAGCTTCGAATGGTGTTAAAAATCGAAGGAGTTACCGGTGTAGAGGAATCGCACGGGGTTAA
CHILtrapF-10034.1	DN113485_c0_g2_i1	ORF:GGGAACCCCGGACGAGCGAATCCCGGCGACGCAGAAGCGGCAAGAAGAAAACACCAACTCCTAACACCACTTAACCCAGCTTCGAATGGTGTTAAAAATCGAAGGAGTTACCGGTGTAGAGGAATCGCACGAGGTTAA
CHILtrapF-100340.0	DN166878_c0_g5_i1	ORF:ATGGGCTCCCTCGCCGATCCCTTCGCTCCCCTCCTCTACCCCGTCGCCCGCCTGGATAACTCAGTGGTCGACAACTACCACGGCGTACTCATCCCCGACCCTTACCGATGGCTGGAGGACGCGGAATCGCCGGAGACGAAGGCATTTGTGGAGGCGCAGGCGGCGGTTTGCGATGCCGTCTTGGCCGGGTGCGGAGAGAGGGAGAGGCTGCGAAATGAGATTACTGCGCTGTTCGACCATCCGCGGTACGAGGCGCCATTTAAGCGCGGAGGGAAGTACTTCTACTTCCATAACAGCGGTCTCCAGCAGCAGAGCGTCCTGTTCGTCCAGAGGAAGTTGGATTCTGAGGCGGAGGTATTGCTCGATCCGAACGCACTTAGCGAGGATGGCACCGT…
CHILtrapF-100340.1	DN166878_c0_g4_i1	ORF:GTAGACGACAAGAAGCCCGAAACTGATACGATTTCACGGGTTAAGTTTTCGACCATCAGCTGGACTGCGGATGGGAAAGGGTTCTTTTATAGCAGATACCCGGATCCAAAGGATTCTGGAGTGGAAACTGATGTCGATCTTAATCATCAGCTCTACTACCATTTCTTGGGCACTGATCAATCGGAGGATATGTTGTGCTGGGAGGAGCCTGAGAATCCGAAGCATATGTTTCGAGCTGCTGTTACTGAAGATGGAAAGTATGTTATTTTGTACATCTTCAGTGGCTGTGATCCTGTAAATAAGCTATACTACTACAATTTATCTGCAATTTCTAGTGGACTTGAAGGTTTGAAAAGAAGCAAAGACCTCCTTTCCTTTATCAAGTTGGTTGATAA…
CHILtrapF-100340.1	DN166878_c0_g4_i2	ORF:ATGTATTCTACTCTTTTTTTCTTTCTATTTCTACCCAACAGATATTCTCCCTTGCACAATGTGAAGAGACCGTGGGAAATGTCTATCGACAATTCGATCCAGTACCCGCCCACTATGTTGTTGACAGCTGATCATGATAATCGTGTCTTGCCGCTACACTCATATAAATTACTAGCGACTTTGCAGTACATTCTCTGTTCAAGCCTGGAGAAAAGCCCGCAAAAGAATCCCATCATTGCTCGGATTGATCGCAAGGCTGGGCATGGAGCTGGACGTCCAACTCAAAAAATGATTGATGAGGCTGCTGACCGCTACGGCTTTGTGGCGAAGATGATGGGGCTCTCCTGGAACCATTGA
CHILtrapF-100340.2	DN166878_c0_g1_i1	ORF:GTAGACGACAAGAAGCCCGAAACTGATACGATTTCACGGGTTAAGTTTTCGACCATCAGCTGGACTGCGGATGGGAAAGGGTTCTTTTATAGCAGATACCCGGATCCAAAGGATTCTGGAGTGGAAACTGATGTCGATCTTAATCATCAGCTCTACTACCATTTCTTGGGCACTGATCAATCGGAGGATATGTTGTGCTGGGAGGAGCCTGAGAATCCGAAGCATATGTTTCGAGCTGCTGTTACTGAAGATGGAAAGGTAATTGAATTATAG
CHILtrapF-100340.2	DN166878_c0_g1_i2	ORF:GTAGACGACAAGAAGCCCGAAACTGATACGATTTCACGGGTTAAGTTTTCGACCATCAGCTGGACTGCGGATGGGAAAGGGTTCTTTTATAGCAGATACCCGGATCCAAAGGATTCTGGAGTGGAAACTGATGTCGATCTTAATCATCAGCTCTACTACCATTTCTTGGGCACTGATCAATCGGAGGATATGTTGTGCTGGGAGGAGCCTGAGAATCCGAAGCATATGTTTCGAGCTGCTGTTACTGAAGATGGAAAGAACTCGGAAGATGCCGGCGGAACAGCCGTGCAACGGTCGAGGCCTTCAGCCGTCACCACATGCCATTCACGGTGTTGCTTTTAA
CHILtrapF-100340.2	DN166878_c0_g2_i1	ORF:GTAGACGACAAGAAGCCCGAAACTGATACGATTTCACGGGTTAAGTTTTCGACCATCAGCTGGACTGCGGATGGGAAAGGGTTCTTTTATAGCAGATACCCGGATCCAAAGGATTCTGGAGTGGAAACTGATGTCGATCTTAATCATCAGCTCTACTACCATTTCTTGGGCACTGATCAATCGGAGGATATGTTGTGCTGGGAGGAGCCTGAGAATCCGAAGCATATGTTTCGAGCTGCTGTTACTGAAGATGGAAAGGTAATTGAATTATAG
CHILtrapF-100340.2	DN166878_c0_g2_i2	ORF:GTAGACGACAAGAAGCCCGAAACTGATACGATTTCACGGGTTAAGTTTTCGACCATCAGCTGGACTGCGGATGGGAAAGGGTTCTTTTATAGCAGATACCCGGATCCAAAGGATTCTGGAGTGGAAACTGATGTCGATCTTAATCATCAGCTCTACTACCATTTCTTGGGCACTGATCAATCGGAGGATATGTTGTGCTGGGAGGAGCCTGAGAATCCGAAGCATATGTTTCGAGCTGCTGTTACTGAAGATGGAAAGAACTCGGAAGATGCCGGTGGAACAGCCGTGCAACGGTCGAGGCCTTCGGCCGTCACCACATGCCATTCACGGTGTTGCTTTTAA
CHILtrapF-100340.2	DN166878_c0_g3_i1	ORF:GTAGACGACAAGAAGCCCGAAACTGATACGATTTCACGGGTTAAGTTTTCGACCATCAGCTGGACTGCGGATGGGAAAGGGTTCTTTTATAGCAGATACCCGGATCCAAAGGATTCTGGAGTGGAAACTGATGTCGATCTTAATCATCAGCTCTACTACCATTTCTTGGGCACTGATCAATCGGAGGATATGTTGTGCTGGGAGGAGCCTGAGAATCCGAAGCATATGTTTCGAGCTGCTGTTACTGAAGATGGAAAGAACTCGGAAGATGCCGGCGGAACAGCCGTGCAACGGTCGAGGCCTTCAGCCGTCACCACATGCCATTCACGTATGTTATTTTGTACATCTTCA
CHILtrapF-100341.0	DN168150_c9_g8_i9	ORF:ATGGATCTACTCCTCTCCCTCCCCCTTTGTGAGAAAGTTTTTCGCATATTTCCGTGCTTTCTTTATAGAACTCATAATTTGATCTTTTTGTTGAAAGCAATACATTTTAAAACTCTACAAATAAGATTTCCCTACTTTCCAAACACGGACCACAAATCCCCGTCACATATGCCAGATTTTTTTATAGATACCTTGAATTTGTTGCTACAATTTATTATGAAACCTCTGTTTACAAACTAG
CHILtrapF-100341.1	DN168150_c9_g8_i2	ORF:ATGTATGATGGGATAGCTTTCTTATTAATCTTTTATAGAAAACTTATTACATTATTCTTGAATGCCTACGCACACATGACAATTCATGAAGTTGATCCTCATATAGATAATCCTCATAGCACAACTTTTCTTATTTTATTTTATCTTCGTGAAAACGTTCTTCATCCAAAGAAAACCTCCCTCAATCCTCATATTGTTAATCTAGATGTGGATATATTAAAGGTGTCGAGACCTTGTTATAGGCCATGCCCCGTTTAG
CHILtrapF-100341.1	DN168150_c9_g8_i8	ORF:AAAAGCCCACGGTTCAGTATCATGTTGAACAGCGACACCCTAGGAGAAATGGCAAAGGATCTTTCCGGCTTCCCCTCCCCCGGGCTTGGATCGAAGGTGGCAACAATGGGGTTTCCTCGCTCCTTCTCCGCGAGATGTAACGGAGCGTCGAGAATCAGGTTGTTCCGCCGCTGCTGCGGGCACTCTAATTTTAATTTTGGAATTTCGCACAGGTTGCCTTCTCCCCCTTTCACGAGAATGCGATCCATAGTAGAATGA
CHILtrapF-100341.2	DN168150_c9_g8_i1	ORF:ATGAAGTTTAGCAGAGGGCCAGCGACAATGGAAGGCAGATCATTCTACTATGGATCGCATTCTCGTGAAAGGGGGAGAAGGCAACCTGTGCGAAATTCCAAAATTAAAATTAGAGTGCCCGCAGCTGCGGCGGAACAACCTGATTCTCGACGCTCCGTTACATCTCGCGGAGAAGGAGCGAGGAAACCCCATTGTTGCCACCTTCAATCCAAGCCCAGGGGAGGGGGAGCCGGAAAGATCCTTTCGCCATTTCTCCTAGGGTGTCGCTGTTCAACATGA
CHILtrapF-100341.2	DN168150_c9_g8_i10	ORF:ATGAAGTTTAGCAGAGGGCCAGCGACAATGGAAGGCAGATCATTCTACTATGGATCGCATTCTCGTGAAAGGGGGAGAAGGCAACCTGTGCGAAATTCCAAAATTAAAATTAGAGTGCCCGCAGCTGCGGCGGAACAACCTGATTCTCGACGCTCCGTTACATCTCGCGGAGAAGGAGCGAGGAAACCCCATTGTTGCCACCTTCAATCCAAGCCCAGGGGAGGGGGAGCCGGAAAGATCCTTTCGCCATTTCTCCTAGGGTGTCGCTGTTCAACATGA
CHILtrapF-100341.2	DN168150_c9_g8_i4	ORF:ATGAAGTTTAGCAGAGGGCCAGCGACAATGGAAGGCAGATCATTCTACTATGGATCGCATTCTCGTGAAAGGGGGAGAAGGCAACCTGTGCGAAATTCCAAAATTAAAATTAGAGTGCCCGCAGCTGCGGCGGAACAACCTGATTCTCGACGCTCCGTTACATCTCGCGGAGAAGGAGCGAGGAAACCCCATTGTTGCCACCTTCAATCCAAGCCCAGGGGAGGGGGAGCCGGAAAGATCCTTTCGCCATTTCTCCTAGGGTGTCGCTGTTCAACATGA
CHILtrapF-100341.2	DN168150_c9_g8_i5	ORF:ATGAAGTTTAGCAGAGGGCCAGCGACAATGGAAGGCAGATCATTCTACTATGGATCGCATTCTCGTGAAAGGGGGAGAAGGCAACCTGTGCGAAATTCCAAAATTAAAATTAGAGTGCCCGCAGCTGCGGCGGAACAACCTGATTCTCGACGCTCCGTTACATCTCGCGGAGAAGGAGCGAGGAAACCCCATTGTTGCCACCTTCAATCCAAGCCCAGGGGAGGGGGAGCCGGAAAGATCCTTTCGCCATTTCTCCTAGGGTGTCGCTGTTCAACATGA
CHILtrapF-100341.2	DN168150_c9_g8_i6	ORF:ATGTCACATGGTGACAAAGACATGAGAGTTGGGGCATCTACATCATTTCATAACAACAATAGGCGACAAACGATTAAAAATGATGATTTATCTAATGAAAGAATTTTGGAGATTGAAGATGTCAATGATGATGAAGACATGATAGATGATTTGATGTCAATGATGATGAAGCTTACAAATGAAAAAGATGATGAT
CHILtrapF-100341.2	DN168150_c9_g8_i7	ORF:ATGAAGTTTAGCAGAGGGCCAGCGACAATGGAAGGCAGATCATTCTACTATGGATCGCATTCTCGTGAAAGGGGGAGAAGGCAACCTGTGCGAAATTCCAAAATTAAAATTAGAGTGCCCGCAGCTGCGGCGGAACAACCTGATTCTCGACGCTCCGTTACATCTCGCGGAGAAGGAGCGAGGAAACCCCATTGTTGCCACCTTCAATCCAAGCCCAGGGGAGGGGGAGCCGGAAAGATCCTTTCGCCATTTCTCCTAGGGTGTCGCTGTTCAACATGA
CHILtrapF-100341.3	DN168150_c9_g4_i1	ORF:AAAAGCCCACGGTTCAGTATCATGTTGAACAGCGACACCCTAGGAGAAATGGCAAAGGATCTTTCCGGCTTCCCCTCCCCCGGGCTTGGATCGAAGGTGGCAACAATGGGGTTTCCTCGCTCCTTCTCCGCGAGATGTAACGGAGCGTCGAGAATCAGGTGCTACACTGGTGCTCTCGTTGAGGCTTCCCACATCCTAATGTCGGAAGGACTTCGCTCTTGTCTACGGAACCAAGCTCCGCCTCCGGCCTTCTACTATGGTAAAAGAAAAGAAGGTCCTGGAGGTCTAAAAATCTGA
CHILtrapF-100342.0	DN161662_c0_g1_i1	ORF:ATGCCAATTATTGCATGCATGTATACAAACAAGCATTATGACATTAGCAATTACTCTAATCAACATCAACTTCTTCTAAGGTCACAATCACGTATGGTATATGTTTACCTCTACAAAAGGAATCCACCAAACATGCTTCTCGTTGCTCTATTAGGCAACAACCTCTCACGACTCTTTCTTTCACTAGACTTCCGACCATTCCATGATGCAGGCGCTCTAATCACTTCCGACATCATGTTTTCTCCAAAAATCAATACATTAACTACTGGAAATTGCTCCATCCGCGGATCCGCTGAAAAATTTGATATTGACTCATATGATCATCCCATTTCTCTTATGTATCCTAACTCTCCCACCTTTCAAAATGTCTACCCAGAAGCTCCAACAGCTCCCTT…
CHILtrapF-100343.0	DN87663_c0_g1_i1	ORF:CTTCAAGTCGTCTCTCTGCTTCCCTACATGACCTCCCTCTCCTTTCCCTTCTTTCCAATAAAATATAAACATTCGCAATCTCCCGTTTCTTCTTCGCGTCTGCAACCTTTCTTGCTCCCCAATCTACCAAAATCAATGTCTCCGGTAAAATCCCAGTTTCTCGGCCGTCTCCGGCAGGCCGTAGCCAAAGTGAGATTCCTCGTCTCCTTCAATCTCCGCAAATGGCTTTTGTCCGCCTCCTCGTCCTCCCACCGTCGCCTCGCCCTCGACAGCCGTTCAACCACGCCGGGGCTCCTCGACATCACCGACGTCGCCGATGAGCTGGGGCTCTACCTGTTCGGCACGAACTCACCTCCCACGAGGCCGCCGAGCTCCCTTTCCCGGTCCAGAAGCAC…
CHILtrapF-100344.0	DN158891_c53_g7_i1	ORF:TGCTTCAGCAAGCCGAAGGGACGCAAGCAGGGCCTCTGTCGGCCGCTGCCGATACCTTCGAAATCGTGGGAATCTGTCTTCATGGATTTCCTTGGTGGGCTTCCGGCAACTAAACACGGCAACGACTACATCTTCGTCGTTGTCGACAGATTTAGCAAGATTGTCATCTTCATGGCATGCCGGAAGACAATTACTGCCGAAGAA
CHILtrapF-100344.1	DN158891_c53_g32_i1	ORF:CCGCTGCCGATACCTTCGAAATCGTGGGAATCTGTCTTCATGGATTTCCTTGGTGGGCTTCCGGCAACTAAACACGGCAACGACTACATCTTCGTCGTTGTCGACAGATTTAGCAAGATTGTCATCTTCATGGCATGCCGGAAGACAATTACTGCCGAAGAAGCGGTGACGTTGTACCTTCGGCATGTCTTTACCCAATTTGGGTTGCCGAAG
CHILtrapF-100344.2	DN158891_c53_g18_i3	ORF:CTACCGGCAACTAAACGCGGCAACGACTACATCTTCGTCGTTGTCGACAGATTTAGCAAGATTGTCATCTTCATGGCATGCCGGAAGACAATTACTGCCGAAGAAGCGGTGACGCTGTACCTTCGGCATGTCTTTACCCAATTTGGGTTGCCGAAGGACATCACAAGCGATCGCGACGCCCTATGGGAGGCGATGGATATAACGCTTAAACGTAGTACCACCTTCCACCCTCAAACTGACGGCCAGACTGAG
CHILtrapF-100344.2	DN158891_c53_g4_i1	ORF:CCGCTGCCGATACCTTCGAAATCGTGGGAATCTGTCTTCATGGATTTCCTTGGTGGGCTTCCGGCAACTAAACACGGCAACGACTACATCTTCGTCGTTGTCGACAGATTTAGCAAGATTGTCATCTTCATGGCATGCCGGAAGACAATTACTGCCGAAGAAGCGGTGACGCTGTACCTTCGGCATGTCTTTACCCAATTTGGGTTGCCGAAGGACATCACAAGCGATCGCGACGCCCTATGGGAGGCGATGGATATAACGCTTAAACGTAGTACCACCTTCCACCCTCAAACTGACGGCCAGACTGAG
CHILtrapF-100345.0	DN127506_c0_g2_i1	ORF:ATGTGCTTGAGGCCAACAACCTTTTGCCATGCAAAGGGATTATTTATGATTCCTGTCAAACTCTTTCTGAAACTACGTCTCTACATCATTTTTGTGCATGAACAAAAGTTTGGAGTTGGAGTTGAGAACGACTATATTAACTGTTCATGCTTTTTGCTTATTATTACAGAAATCCAGGTGGTGGAGTTCGAAATGAGTTCACTCCTTACAGTGTTTCAAACAGCAGCCAACTTCCAGCCCGAACAAACTCCA
CHILtrapF-100345.1	DN127506_c0_g1_i1	ORF:ATGTGCTTGAGGCCAACAACCTTTTGCCATGCAAAGGGATTATTTATGATTCCTGTCAAACTCTTTCTGAAACTACGTCTCTACATCATTTTTGTGCATGAACAAAAGTTTGGAGTTGGAGTTGAGAACGACTATATTAACTGTTCATGCTTTTTGCTTATTATTACAGAAATCCAGGTGGTGGAGTTCGAAATGAGTTCACTCCTTACAGTGTTTCAAACAGCAGCCAACTTCCAGCCCGAACAAACTCCA
CHILtrapF-100346.0	DN146115_c0_g2_i2	ORF:GTCGTCAACTGTGTTTTGCTGGCAATTAGAGCAGAACTGGAACAAAATAAAACCTCAGAAAGCCCTAACAGAGCGGCATCTGACATGCCCATTATCATGAAATTTAAACTTGCAAACAGTTCTCAGTCCAGCCCTATGACGCCCGTCCAACTAAAATCATCAACATATCAAGTCCACCAACCCATCTACCGAAAACCCTACGGAGATCGAAAGTTCTTCGAGCGATCGAGGGATCACTCGCCTGGAACGGAAACCTTTCGGAGATCATTTGAGCGGGCCATTCCAAATTAA
CHILtrapF-100346.1	DN146115_c0_g2_i1	ORF:GTCGTCAACTGTGTTTTGCTGGCAATTAGAGCAGAACTGGAACAAAATAAAACCTCAGAAAGCCCTAACAGAGCGGCATCTGACATGCCCATTATCATGAAATTTAAACTTGCAAACAGTTCTCAGTCCAGCCCTATGACGCCCGTCCAACTAAAATCATCAACATATCAAGTCCACCAACCTAGTAAATTTCCTCTACAGTTCGACTACGAATTGGAGACGGTCCAAGTTCCTTTGTTCGCGCAGCATGTGAATGATTCACGGAGCTCAGAAAACGCTCGAACATGGAGAAAGTGA
CHILtrapF-100346.1	DN146115_c0_g2_i3	ORF:GTCGTCAACTGTGTTTTGCTGGCAATTAGAGCAGAACTGGAACAAAATAAAACCTCAGAAAGCCCTAACAGAGCGGCATCTGACATGCCCATTATCATGAAATTTAAACTTGCAAACAGTTCTCAGTCCAGCCCTATGACGCCCGTCCAACTAAAATCATCAACATATCAAGTCCACCAACCTAATCAGAGCAAAGAAAAAGTTGATGAAAGAAAATGGAAGCGATGA
CHILtrapF-100346.2	DN146115_c0_g2_i4	ORF:GTCGTCAACTGTGTTTTGCTGGCAATTAGAGCAGAACTGGAACAAAATAAAACCTCAGAAAGCCCTAACAGAGCGGCATCTGACATGCCCATTATCATGAAATTTAAACTTGCAAACAGTTCTCAGTCCAGCCCTATGACGCCCGTCCAACTAAAATCATCAACATATCAAGTCCACCAACCTGGAACGGAAACCTTTCGGAGATCATTTGAGCGGGCCATTCCAAATTAA
CHILtrapF-100347.0	DN160660_c1_g1_i1	ORF:ATGGAGGAATTTACAGATGCTAACAGCGAGCTTATTGATGAAACAACTTCTCCAACAGAATCTCTTCCTGATGTGACTATGCTTCCTAACCCTCTACTTTTAGATGAAAACACTGACATTGAACATCATCAGAAAGCAGAAACCGAGCATTCCAAAGAAGTTGTTGATCAAGATGGTCACATAGGTCTATATGCGGAAATTCAAACACGTACTTCATATCAGAACTCAACTATTCCAGGACCTGCTCTAGAGAATGCCCTGACTTCATTACAATTGCATGGCCTTTCATCATCTGGTCCATCAAACACTCCCAAAGAAAAGTTGAACCAACATGAACTTCAGAGCTATAATCCACTAGGTATAGCAAAAATTCCTAAAGAAGTGGAAACTTTACC…
CHILtrapF-100347.0	DN160660_c1_g1_i2	ORF:ATGCTTCCTAACCCTCTACTTTTAGATGAAAACACTGACATTGAACATCATCAGAAAGCAGAAACCGAGCATTCCAAAGAAGTTGTTGATCAAGATGGTCACATAGGTCTATATGCGGAAATTCAAACACGTACTTCATATCAGAACTCAACTATTCCAGGACCTGCTCTAGAGAATGCCCTGACTTCATTACAATTGCATGGCCTTTCATCATCTGGTCCATCAAACACTCCCAAAGAAAAGTTGAACCAACATGAACTTCAGAGCTATAATCCACTAGGTATAGCAAAAATTCCTAAAGAAGTGGAAACTTTACCCAATAACCTTCAAGATGGATGCTGTGCTGATGTTTCTGTTGTTCAGACAAACAAAGCTCAAACCATCGGTGATTCTAC…
CHILtrapF-100347.0	DN160660_c1_g1_i3	ORF:ATGGAGGAATTTACAGATGCTAACAGCGAGCTTATTGATGAAACAACTTCTCCAACAGAATCTCTTCCTGATGTGACTATGCTTCCTAACCCTCTACTTTTAGATGAAAACACTGACATTGAACATCATCAGAAAGCAGAAACCGAGCATTCCAAAGAAGTTGTTGATCAAGATGGTCACATAGGTCTATATGCGGAAATTCAAACACGTACTTCATATCAGAACTCAACTATTCCAGGACCTGCTCTAGAGAATGCCCTGACTTCATTACAATTGCATGGCCTTTCATCATCTGGTCCATCAAACACTCCCAAAGAAAAGTTGAACCAACATGAACTTCAGAGCTATAATCCACTAGGTATAGCAAAAATTCCTAAAGAAGTGGAAACTTTACC…
CHILtrapF-100348.0	DN161981_c2_g11_i1	ORF:ATGACTGCATACAAAGAGATTAATAACACAAGAACAATAAAAGATCCAGAAGAAACAGGCCTAACACAAAAGAGCTTAATAACAGGTCCTTATCCAGAAGAAACAGGTCTAACTCTTTATATGTGGATGCAAAAGAAAGCAAATGACTGCATACAAATACCCTTCCAAAGGCTACTGAAATTCAAATTGAAAAGAAACAGGTCCTCATCCAGAAGAACAAGAACAATAAAAGGTCCAAATAGAATTCCCTTCAACTCTTTGAGGCCTGCTTGTCCTTCGCCTTTTGGATCTTCAGAACCTTCTTCACAATCTTCTGCTCCTCTACCAGAAAGGCCCGGA
CHILtrapF-100348.0	DN161981_c2_g11_i2	ORF:CCGGGCCTTTCTGGTAGAGGAGCAGAAGATTGTGAAGAAGGTTCTGAAGATCCAAAAGGCGAAGGACAAGCAGGCCTCAAAGAGTTGAAGGGAATTCTATTTGGACCTTTTATTGTTCTTGTTCTTCTGGATGAGGACCTGTTTCTTTTCAATTTGAATTTCAGTAGCCTTTGGAAGGGTATTTGTATGCAGTCATTTGCTTTCTTTTGCATCCAGATAGTCAGCAAAACCTGTGGTTTTTGCCTATTAGAGTTGATTGTTTTACGTTCAGCATCTTAA
CHILtrapF-100348.0	DN161981_c2_g13_i1	ORF:ATGACTGCATACAAAGAGATTAATAACACAAGAACAATAAAAGATCCAGAAGAAACAGGCCTAACACAAAAGAGCTTAATAACAGGTCCTTATCCAGAAGAAACAGGTCTAACTCTTTATATGTGGATGCAAAAGAAAGCAAATGACTGCATACAAATACCCTTCCAAAGGCTACTGAAATTCAAATTGAAAAGAAACAGGTCCTTATCCAGAAGAACGAGAGCAATAAAAGATCCAAATAGAATTCCCTTCAACTCTTTGAGGCCTGCTTGTCCTTCGCCTTTTGGATCTTCAGAACCTTCTTCACAATCTTCTGCT
CHILtrapF-100348.1	DN161981_c2_g6_i1	ORF:ATGACTGCATACAAAGAGATTAATAACACAAGAACAATAAAAGATCCAGAAGAAACAGGCCTAACACAAAAGAGCTTAATAACAGGTCCTTATCCAGAAGAAACAGGTCTAACTCTTTATATGTGGATGCAAAAGAAAGCAAATGACTGCATACAAATACTCTTCCAAAGTTTACTGAAATTCAAATTGAAAAGAACAATAAAAGGTCCAAATAGAATTCCCTTCAACTCTTTGAGGCCTGCTTGTCCTTCGCCTTTTGGATCTTCAGAACCTTCTTCACAATCTTCTGCTCCTCTACCAGAAAGGCCCGGATAA
CHILtrapF-100348.1	DN161981_c2_g7_i1	ORF:ATGACTGCATACAAAGAGATTAATAACACAAGAACAATAAAAGATCCAGAAGAAACAGGCCTAACACAAAAGAGCTTAATAACAGGTCCTTATCCAGAAGAAACAGGTCTAACTCTTTATATGTGGATGCAAAAGAAAGCAAATGACTGCATACAAATACTCTTCCAAAGTTTACTGAAATTCAAATTGAAAAGAACAATAAAAGGTCCAAATAGAATTCCCTTCAACTCTTTGAGGCCTGCTTGTCTTTCGCCTTTTGGATCTTCAGAACCTTCTTCACAATCTTCTGCTCCTCTACCAGAAAGGCCCGGATAA
CHILtrapF-100349.0	DN157487_c1_g1_i4	ORF:ATGATATTTCACTGCAGAATACCTGTCACATCACCATATCTTCTTCTCTTGAGTTCACAGTGCCGATTTTCACCCACATTTCCCACTCCTGGAGTGGTGAAGCCCAAAAGGACAATATGGCGTCTGAGTATTATATCTGATTTCTTCTTCGCCATCGTGAGCTTCATTAGA
CHILtrapF-100349.1	DN157487_c1_g1_i9	ORF:ATGTTTCTGGTATCGGAGATTATGATCTTATTGTTCAATATGATTCTGGATTCCGTGAATTATTCAATGAACCATGGCATACTGCTGAGAATCTGA
CHILtrapF-100349.2	DN157487_c1_g1_i1	ORF:ATGTCAGGGTTTTCTATTAATAAGTACAATTCGTTTGTGGTACGATTACTGATTAGACATGAAAATAAAACTGTCCCTAAATTTTGTAAAATGTTTTCTAGGTTAGAACATAGGCATAGCAAATTAGACTGCCATGGAAATATTAATAAAGTTCATAATTGTGATTGTTGTTTGAATAATGGTGCAACGTCATAG
CHILtrapF-100349.2	DN157487_c1_g1_i7	ORF:CATATCCTTTTAATTTTTACGGAAGTGCGACAGGTATTCGCTGCAGGTGAAGTTGAGCTCAAACCATGGCGTACGTCGAGAGAGGTGTTCTGCTTTCCCATTGAAACTTATATCGCAATTTCTAATCTCTTTTTTTTTGTCATTTGCTGTTTACCGTTGCCCTAG
CHILtrapF-100349.2	DN157487_c1_g1_i8	ORF:ATGTCAGGGTTTTCTATTAATAAGTACAATTCGTTTGTGGTACGATTACTGATTAGACATGAAAATAAAACTGTCCCTAAATTTTGTAAAATGTTTTCTAGGTTAGAACATAGGCATAGCAAATTAGACTGCCATGGAAATATTAATAAAGTTCATAATTGTGATTGTTGTTTGAATAATGGTGCAACGTCATAG
CHILtrapF-10035.0	DN153621_c10_g37_i2	ORF:CCTGGGACGCGAGTAAGTCTGGGAAATATTCTTTGGCTTTGCCCGCCGAGAACTACTTCACTTGACGAAGGCGCTGTCCGGCCTTGCCTATGCGATAGTTGGTCTTTTCGCCTCCGCGGGTGGACGTCCTTCGTACCTCCACGATGGTGTCGGCAGCTAAGGCTTCGTCCATCGCTAAGTCGTCTAGCGGCGGCAAGACGTCCTCAGCGTCGGCATCAAGACGAGAGGGCTCGTAGAGCCGGAGGT
CHILtrapF-100350.0	DN170882_c1_g4_i2	ORF:ATGATTTGCTGCTCAACGACATGTCACATAGGTGAGAGTCGCTGGTCGATATTTCCGCAGAAGTGCTGGTCGATGACATGCAAGAAGGGTCAACTCATTGATATTTTTGGAAGGAGAGGTGCTCGTCGATACAGAGGAGAAAATTGCTCAACCTCAACAAAACCGCCATCCCCTCCCTTGCATCGACGACATACTTGA
CHILtrapF-100351.0	DN133649_c0_g1_i1	ORF:CGATTTCCTCATCATATCTCTCCCACCCTAGTTGTTCATTGCTGGAGGTCAACATTTGCATTTGTGATGTTTGAACACCAACCTGCCATGAAAAAAAGGAAAACCTTTTCATTAACTTGCACTCCATATTGA
CHILtrapF-100352.0	DN228336_c0_g1_i1	ORF:ATGCAACTTATAAATGCATATAGTAGAGCACAATGGGATTTGAAATGCTACTCTTCAAGAAAGACATGTCTCTTAAAACTATGTTTGAAGCTATTAAAGACAATTGTGATAGAGTACTCTTTGGAGTATATGCTTTTCAGTGACAATGTATCATATATCGTAAGGAGAAAAAGAGGCAATAGAGATATTGTCTACAAGATCTAG
CHILtrapF-100353.0	DN174115_c49_g2_i1	ORF:CCCTTTATTCATATGCCTTCGGGGGTATTTATAGTACCCGAAGTTTGTGAAATGATTACATTGAATTTATTGTGTACAACACGTGCTTATAAGAATTTACATGTGTTTGAATATATTCTCATTATGTTACACGTGTTTGAAGGTTGCTGA
CHILtrapF-100354.0	DN166158_c1_g1_i1	ORF:TGCTGCAGCTCTTCTTCCCTCAATTATAGTCGCAGCTTCTGTCCCCGTATCAAGCGGAGCCGCCTCCAACAGAGATTATGGTGGGTTACACATCGAGTTAGGGCAATCCATTTATATATATATATATATATGCTACTTACCTTGACGACAAGTGACAGAGTCCGCTGGACGATCTAG
CHILtrapF-100354.1	DN169210_c3_g4_i1	ORF:ACAAAGACCTGGAGAGGCGGTGCAGGCTTTATATCAAAGGACATGATTTTAAAGGGATTGCCAGGTCCTTCTGAGGATACGCTCATACTGGTGCGTTTCAATTTTTTCTACAGTTGA
CHILtrapF-100354.1	DN169210_c3_g4_i2	ORF:ACAAAGACCTGGAGAGGCGGTGCAGGCTTTATATCAAAGGACATGATTTTAAAGGGATTGCCAGGTCCTTCTGAGGATACGCTCATACTGGTGCGTTTCAATTTTTTCTACAGTTGA
CHILtrapF-100354.1	DN169210_c3_g4_i3	ORF:ATGAAAGGGATGGAATATAAGAAATATGTTAAAAACAACAAAAAATGGATATTTTTTCAAGTAATCATTGGTAGTGCTATCAATACTGAGGGAAACAGAGGATTTCACAAGGGGGTTGTCATCCAACGGTGTAGCAGTGGATTCAATCTTTAG
CHILtrapF-100355.0	DN161983_c1_g1_i1	ORF:ATGCTCCTCTTGTTTATGTTATGTGCCTCCTTCTTGTTTGTACAATTTTTCAAATATTTGCTCGCGGGTTCCTTTTTCTGCTTGGGAATTTTTGGACTTAAGTGTTCATCAACACAAACCTGCTTCGAGGCCTTTCTATTTCATCTTCCAGCAATGAGGTCAATTCCCTTTTTAGTGCCCTGGTTTCATACGTTTGCCTCTGTTATTTCAAATTCTAGACATTTCATGTTCAATGCAAAAAATTCTTTGCATTATAATATTTATTTCTATTATGATTTATAA
CHILtrapF-100355.0	DN161983_c1_g1_i2	ORF:ATGCTCCTCTTGTTTATGTTATGTGCCTCCTTCTTGTTTGTACAATTTTTCAAATATTTGCTCGCGGGTTCCTTTTTCTGCTTGGGAATTTTTGGACTTAAGTGTTCATCAACACAAACCTGCTTCGAGGCCTTTCTATTTCATCTTCCAGCAATGAGGTCAATTCCCTTTTTAGTGCCCTGGTTTCATACGTTTGCCTCTGTTATTTCAAATTCTAGACATTTCATGTTCAATGCAAAAAATTCTTTGCATTATAATATTTATTTCTATTATGATTTATAA
CHILtrapF-100356.0	DN131896_c0_g1_i1	ORF:ATGGATAAGAGGGACAGCGTGGCGATATTGCGCTCCGCCGTGGCGCTGCCTGGAATCGTCTTCTTACTCTTCGTTATCCTGTTCATTTCACGGATTCCCGAAGCTGGGGCTGTTTGGATAAGCTTGCCGGTAAGCGGAACGAAGTGCGTTTCGGAGGAGATCCAGCCCAACGTCGTCGTCCTCGCCGATTATTCAGTGGTGCCGGAGGATTTCAACAATGATCACCCCACCATCTCGGCCAAGGTAACCTCTCCATATGGAAACACGCTTCACCACAAGGAGAATGTTACAGTGGATCAGTTCGCGTTCACAACAACAGAAGCTGGCAACTACCTCGCATGCTTTTGGATAGACAGCAGCGTCAAAGGCGCAAGGGCAAGTGTCAATCTTGATTG…
CHILtrapF-100356.0	DN131896_c0_g2_i1	ORF:CTCTATCTCAAGTCCAGGGATGTTGATATGAGGGAAGTGAGCGAGAAGACGAACGCCCGGGTCGCCTGGTTCAGCATCATGTCCCTTGGCCTATGCATTGTCGTGTCCGTCTTGCAGCTGTGGCACCTTAAGAGCTTCTTCCAGAAGAAGAAGCTGATCTAG
CHILtrapF-100357.0	DN133485_c0_g2_i1	ORF:ATGAATAGTCAACTTGCACATTTCTGTCATATTTTTTTTGAGCAAACATGTTACCTGCTTCTTCACCGACCCAGAAAAAAATTATCTTCTTTGGAACTCATATCAATGAAGCATTGTATGTCCTGCATAATAGGGATTTATAATTAA
CHILtrapF-100357.0	DN133485_c0_g2_i2	ORF:ATGAATAGTCAACTTGCACATTTCTGTCATATTTTTTTTGAGCAAACATGTTACCTGCTTCTTCACCGACCCAGAAAAAAATTATCTTCTTTGGAACTCATATCAATGAAGCATTGTATGTCCTGCATAATAGGGATTTATAATTAA
CHILtrapF-100358.0	DN160371_c1_g1_i1	ORF:ATGATGGGGTCCTCGGCAACGGCTACGGCCGCAGCCGCCACTGTATCGGAGATGGAGGCTTCGAATCCGTCGAAGGAGATTACAGCATTGAAGCCAGTGGAGAGGATTGCAGTCACGAAGCCGACAGGGAAGATGGCGGCGGACTTCGCGATGGGTGGTGTCTCGGCGGTGGTGGCGAAGAGCGCAGCTGCGCCGGTGGAGAGGGTTAAGCTCCTTCTCCAGAATCAGGGGGAGCTGCTGAAGAGGGGGAATTTGACGGATCCTTACAGAGGGATCGGCGATTGTGCCGTGAGAGTTCTCAGGAAGGAAGGGTTTTTCTCCTTTTGGAGAGGGAACCAGGCCAATGTCGTCCGTTATTTCCCCACCCAGGCCTTCAATTTTGCATTTAAGGGTTA…
CHILtrapF-100358.0	DN160371_c1_g1_i2	ORF:ATGATGGGGTCCTCGGCAACGGCTACGGCCGCAGCCGCCACTGTATCGGAGATGGAGGCTTCGAATCCGTCGAAGGAGATTACAGCATTGAAGCCAGTGGAGAGGATTGCAGTCACGAAGCCGACAGGGAAGATGGCGGCGGACTTCGCGATGGGTGGTGTCTCGGCGGTGGTGGCGAAGAGCGCAGCTGCGCCGGTGGAGAGGGTTAAGCTCCTTCTCCAGAATCAGGGGGAGCTGCTGAAGAGGGGGAATTTGACGGATCCTTACAGAGGGATCGGCGATTGTGCCGTGAGAGTTCTCAGGAAGGAAGGGTTTTTCTCCTTTTGGAGAGGGAACCAGGCCAATGTCGTCCGTTATTTCCCCACCCAGGCCTTCAATTTTGCATTTAAGGGTTA…
CHILtrapF-100358.0	DN160371_c1_g1_i3	ORF:ATGATGGGGTCCTCGGCAACGGCTACGGCCGCAGCCGCCACTGTATCGGAGATGGAGGCTTCGAATCCGTCGAAGGAGATTACAGCATTGAAGCCAGTGGAGAGGATTGCAGTCACGAAGCCGACAGGGAAGATGGCGGCGGACTTCGCGATGGGTGGTGTCTCGGCGGTGGTGGCGAAGAGCGCAGCTGCGCCGGTGGAGAGGGTTAAGCTCCTTCTCCAGAATCAGGGGGAGCTGCTGAAGAGGGGGAATTTGACGGATCCTTACAGAGGGATCGGCGATTGTGCCGTGAGAGTTCTCAGGAAGGAAGGGTTTTTCTCCTTTTGGAGAGGGAACCAGGCCAATGTCGTCCGTTATTTCCCCACCCAGGCCTTCAATTTTGCATTTAAGGGTTA…
CHILtrapF-100358.0	DN160371_c1_g1_i4	ORF:ATGATGGGGTCCTCGGCAACGGCTACGGCCGCAGCCGCCACTGTATCGGAGATGGAGGCTTCGAATCCGTCGAAGGAGATTACAGCATTGAAGCCAGTGGAGAGGATTGCAGTCACGAAGCCGACAGGGAAGATGGCGGCGGACTTCGCGATGGGTGGTGTCTCGGCGGTGGTGGCGAAGAGCGCAGCTGCGCCGGTGGAGAGGGTTAAGCTCCTTCTCCAGAATCAGGGGGAGCTGCTGAAGAGGGGGAATTTGACGGATCCTTACAGAGGGATCGGCGATTGTGCCGTGAGAGTTCTCAGGAAGGAAGGGTTTTTCTCCTTTTGGAGAGGGAACCAGGCCAATGTCGTCCGTTATTTCCCCACCCAGGCCTTCAATTTTGCATTTAAGGGTTA…
CHILtrapF-100358.0	DN160371_c1_g1_i5	ORF:ATGATGGGGTCCTCGGCAACGGCTACGGCCGCAGCCGCCACTGTATCGGAGATGGAGGCTTCGAATCCGTCGAAGGAGATTACAGCATTGAAGCCAGTGGAGAGGATTGCAGTCACGAAGCCGACAGGGAAGATGGCGGCGGACTTCGCGATGGGTGGTGTCTCGGCGGTGGTGGCGAAGAGCGCAGCTGCGCCGGTGGAGAGGGTTAAGCTCCTTCTCCAGAATCAGGGGGAGCTGCTGAAGAGGGGGAATTTGACGGATCCTTACAGAGGGATCGGCGATTGTGCCGTGAGAGTTCTCAGGAAGGAAGGGTTTTTCTCCTTTTGGAGAGGGAACCAGGCCAATGTCGTCCGTTATTTCCCCACCCAGGCCTTCAATTTTGCATTTAAGGGTTA…
CHILtrapF-100358.0	DN160371_c1_g1_i6	ORF:ATGATGGGGTCCTCGGCAACGGCTACGGCCGCAGCCGCCACTGTATCGGAGATGGAGGCTTCGAATCCGTCGAAGGAGATTACAGCATTGAAGCCAGTGGAGAGGATTGCAGTCACGAAGCCGACAGGGAAGATGGCGGCGGACTTCGCGATGGGTGGTGTCTCGGCGGTGGTGGCGAAGAGCGCAGCTGCGCCGGTGGAGAGGGTTAAGCTCCTTCTCCAGAATCAGGGGGAGCTGCTGAAGAGGGGGAATTTGACGGATCCTTACAGAGGGATCGGCGATTGTGCCGTGAGAGTTCTCAGGAAGGAAGGGTTTTTCTCCTTTTGGAGAGGGAACCAGGCCAATGTCGTCCGTTATTTCCCCACCCAGGCCTTCAATTTTGCATTTAAGGGTTA…
CHILtrapF-100358.0	DN160371_c1_g1_i7	ORF:ATGATGGGGTCCTCGGCAACGGCTACGGCCGCAGCCGCCACTGTATCGGAGATGGAGGCTTCGAATCCGTCGAAGGAGATTACAGCATTGAAGCCAGTGGAGAGGATTGCAGTCACGAAGCCGACAGGGAAGATGGCGGCGGACTTCGCGATGGGTGGTGTCTCGGCGGTGGTGGCGAAGAGCGCAGCTGCGCCGGTGGAGAGGGTTAAGCTCCTTCTCCAGAATCAGGGGGAGCTGCTGAAGAGGGGGAATTTGACGGATCCTTACAGAGGGATCGGCGATTGTGCCGTGAGAGTTCTCAGGAAGGAAGGGTTTTTCTCCTTTTGGAGAGGGAACCAGGCCAATGTCGTCCGTTATTTCCCCACCCAGGCCTTCAATTTTGCATTTAAGGGTTA…
CHILtrapF-100358.0	DN160371_c1_g1_i8	ORF:ATGATGGGGTCCTCGGCAACGGCTACGGCCGCAGCCGCCACTGTATCGGAGATGGAGGCTTCGAATCCGTCGAAGGAGATTACAGCATTGAAGCCAGTGGAGAGGATTGCAGTCACGAAGCCGACAGGGAAGATGGCGGCGGACTTCGCGATGGGTGGTGTCTCGGCGGTGGTGGCGAAGAGCGCAGCTGCGCCGGTGGAGAGGGTTAAGCTCCTTCTCCAGAATCAGGGGGAGCTGCTGAAGAGGGGGAATTTGACGGATCCTTACAGAGGGATCGGCGATTGTGCCGTGAGAGTTCTCAGGAAGGAAGGGTTTTTCTCCTTTTGGAGAGGGAACCAGGCCAATGTCGTCCGTTATTTCCCCACCCAGGCCTTCAATTTTGCATTTAAGGGTTA…
CHILtrapF-100359.0	DN174060_c40_g31_i1	ORF:AACATGAAACTGGCTCCACGATATTTTGGCCCTTTTCAAATTCTACATCGTGTAGGTCCAGTTGCCTATACATTGGAGCTACCCAAGGAGGCTAGAATACACCCAACGTTCCATGTATCGTTGCTTAAACGAAAGTTGGGTGAGGGCAAGGCGGCTAGTGTGACACTTCCGGAGATATCAGCATCAGGGGAATTCCGCCCCCTCCCAGAACGAGTAATACACTACAAATGGAAGCTTCGTGGTGGCGAGTTTCGCAAGGAGGCGTTGATTCACTGGAAAGGGTTCTCACCAGCACATGACTCATGGGTGGATTGTACCCAACTA
CHILtrapF-100359.1	DN174060_c40_g15_i1	ORF:GCTAAGAGGGCTAACATGAAACTGGCTCCACGATACTTTGGCCCTTTTCAAATTCTACATCGTGTAGGTCCAGTTGCCTATACATTGGAGCTACCCAAGGAGGCTAGAATACACCCAACGTTCCATGTATCGTTGCTTAAACGAAAGTTAGGTGAGGGCAAGGCGGCTAGTGTGACACTTCCAGAGATATCAGCATCAGGGGAATTCCGCCCCCTCCCAGAACGAGTAATACACTACAAATGGAAGCTTCGTGGTGGCGAGTTTCGCAAGGAGGCATTGATTCACTGGAAAGGGTTC
CHILtrapF-10036.0	DN10022_c0_g2_i1	ORF:CATCTGGATTACCTTGGCGTGGAGGTAGCATGGATTGCAGGACCCTGGTTTCTTTCAATATTTGTGAATATGCTTCCATGGGAAAGTGGTCAGGTTCTATGTTATGTTAAAGTGTTCTTGCTGTGTTGTTTGTTAGAAACCATAATTTTCTTGTAG
CHILtrapF-100360.0	DN126489_c0_g1_i1	ORF:GGACAGAAGTGGGATGTCATGGTTGATCTTTTCTTTTTTAGGGATCCTGAGGAGGCCAAGGAACAGCAAGAAGGAGGGGAGGGGACTGCTGTCCCAGATTATGGTGCCGTACCTGAATATGGTGGCATGATATCTTCTGAACCCTGGCCTTCTGATTTTCCAGCAGTGGCTACTGATGGGGCAGCAAGACCTGCCTTGGTTGCTCCAGTTGGTGGGGAAGAGTGGACTTCTCAAGTGGGCAGTTACTGGATGGGATTCTGCAGCTCCGCCTGTTGA
CHILtrapF-100361.0	DN162450_c0_g1_i1	ORF:ATGAGATTTTTCTCATTCTGGCTTAATCGCTTAGTTCACAAAAATCGTATTCTCCAACAAGTTTTCACCCACTGCCACCTAGTGATGACTTTGTCTTCCACAATTTTAGAGTTTTCTTCACCATCAAATGTCGTCATCTTGTCAATCATTCCATCAAAGTGGCAATCGGTACTCTCATCTGTTGACTTC
CHILtrapF-100361.1	DN162450_c0_g1_i2	ORF:ATGTCGTCATCTTGTCAATCATTCCATCAAAGTGGCAATCGGTACTCTCATCTGTTGACTTCCTGCACTCGCCTCGTTGATCACAAGACTGCGGGAGCTCCTCACAGTCAGATACCACCAATATTGTTGTTCCAACCGCCGAGTAACAGTTTTCCCTTTTTTAGCATCCATAACCTTTGA
CHILtrapF-100361.1	DN162450_c0_g1_i3	ORF:ATGTCGTCATCTTGTCAATCATTCCATCAAAGTGGCAATCGGTACTCTCATCTGTTGACTTCCTGCACTCGCCTCGTTGATCACAAGACTGCGGGAGCTCCTCACAGTCAGATACCACCAATATTGTTGTTCCAACCGCCGAGTAACAGTTTTCCCTTTTTTAGCATCCATAACCTTTGA
CHILtrapF-100361.1	DN162450_c0_g1_i4	ORF:ATGTCGTCATCTTGTCAATCATTCCATCAAAGTGGCAATCGGTACTCTCATCTGTTGACTTCCTGCACTCGCCTCGTTGATCACAAGACTGCGGGAGCTCCTCACAGTCAGATACCACCAATATTGTTGTTCCAACCGCCGAGTAACAGTTTTCCCTTTTTTAGCATCCATAACCTTTGA
CHILtrapF-100361.1	DN162450_c0_g1_i5	ORF:ATGTCGTCATCTTGTCAATCATTCCATCAAAGTGGCAATCGGTACTCTCATCTGTTGACTTCCTGCACTCGCCTCGTTGATCACAAGACTGCGGGAGCTCCTCACAGTCAGATACCACCAATATTGTTGTTCCAACCGCCGAGTAACAGTTTTCCCTTTTTTAGCATCCATAACCTTTGA
CHILtrapF-100362.0	DN165205_c0_g2_i1	ORF:AGATTGATGGAACTAAATCCCGAATCTGATGTTTATCGCAACCTACAAGCTCGACTTAGGACACAATTGGTATGCTTTTTTGTTTATTTTTTAGCTACATTCTCTCGAATACCATTTTATTTTACCTTGTCAACATACATTAACTGCAAACAGTATGTAGGAGTTCGTTGA
CHILtrapF-100363.0	DN138923_c0_g1_i1	ORF:GTGAAGTTCGAAGAATCTGATATTCCATCTGATAGTACCAGGGCATTCGGAGCTTATATTGCACCAGTCCAAAGAAGTTATGGTAAAAACAATCATCTTCACTCTATCATAGCATAG
CHILtrapF-100363.0	DN138923_c0_g1_i2	ORF:GTGAAGTTCGAAGAATCTGATATTCCATCTGATAGTACCAGGGCATTCGGAGCTTATATTGCACCAGTCCAAAGAAGTTATGGTAAAAACAATCATCTTCACTCTATCATAGCATAG
CHILtrapF-100363.0	DN138923_c0_g2_i1	ORF:GTGAAGTTCGAAGAATCTGATATTCCATCTGATAGTACCAGGGCATTCGGAGCTTATATTGCACCAGTCCAAAGAAGTTATGTGGGAATATTGAAACAACTCATTCCAAATTATACCATTTCATTAAATGGATAG
CHILtrapF-100364.0	DN170248_c0_g1_i1	ORF:CAAAATTGGTTGGACCTGCAACTGGGCCTCCAAAAGCTCATACTTCGTCGTATGGTTGAGCTTGGGATGACTCCTGTGCTGCCAGCATTCTCTGGAAATGTTCCTGAAATATTCAGAAAGATGTTTCCTACAGCCAACATAACTAGATTGAGCAATTGGAACACTGTCAATGGTGATCCACGGTGGTGCTGCACGTATCTTCTTGATCCATCAGATCCTTTATTTACTGAAGTTGGCAGCGTATTTATCAAGCAACAAATTCAAGAATATGGGCATATAACGAACATCTACAATTGTGACACTTTTAATGAGAACTTGCCACCTACAAATGACCCAAAATACATCTCATCACTCGGAGCTGCTGTATATGATGCAATGGCTAAAGGTGACAATGG…
CHILtrapF-100364.0	DN170248_c0_g1_i2	ORF:ATGGCTAAAGGTGACAATGGTGCAATATGGCTAATGCAGGGTTGGTTGTTTTCTTCAGATGCGGAATTTTGGAAGCCCTCACAAATGAAGGCTCTTCTACACTCTGTTCCAATTGGAAAAATTATTGTCCTTGACTTATTCGCTGATGTAAAGCCTATATGGAAGACATCTTTACAATTTTATGGTGTTCCATATGTCTGGTGTATGTTGCACAACTTTGGCGGCAACATTGAAATGTATGGTGTACTTGATGCAATTTCTACCGGCCCCATTGATGCCCGGATTAGCCTTAATTCGACCATGGTTGGTGTTGGCATGTGCATGGAAGGTATAGAGCAGAACCCAGTTATCTATGAGCTGATGCCTGAAATGGCATTTCGAAGTCAAAGAGTTGA…
CHILtrapF-100364.0	DN170248_c0_g1_i3	ORF:CAAAATTGGTTGGACCTGCAACTGGGCCTCCAAAAGCTCATACTTCGTCGTATGGTTGAGCTTGGGATGACTCCTGTGCTGCCAGCATTCTCTGGAAATGTTCCTGAAATATTCAGAAAGATGTTTCCTACAGCCAACATAACTAGATTGAGCAATTGGAACACTGTCAATGGTGATCCACGGTGGTGCTGCACGTATCTTCTTGATCCATCAGATCCTTTATTTACTGAAGTTGGCAGCGTATTTATCAAGCAACAAATTCAAGAATATGGGCATATAACGAACATCTACAATTGTGACACTTTTAATGAGAACTTGCCACCTACAAATGACCCAAAATACATCTCATCACTCGGAGCTGCTGTATATGATGCAATGGCTAAAGGTGACAATGG…
CHILtrapF-100364.0	DN170248_c0_g1_i4	ORF:CAAAATTGGTTGGACCTGCAACTGGGCCTCCAAAAGCTCATACTTCGTCGTATGGTTGAGCTTGGGATGACTCCTGTGCTGCCAGCATTCTCTGGAAATGTTCCTGAAATATTCAGAAAGATGTTTCCTACAGCCAACATAACTAGATTGAGCAATTGGAACACTGTCAATGGTGATCCACGGTGGTGCTGCACGTATCTTCTTGATCCATCAGATCCTTTATTTACTGAAGTTGGCAGCGTATTTATCAAGCAACAAATTCAAGAATATGGGCATATAACGAACATCTACAATTGTGACACTTTTAATGAGAACTTGCCACCTACAAATGACCCAAAATACATCTCATCACTCGGAGCTGCTGTATATGATGCAATGGCTAAAGGTGACAATGG…
CHILtrapF-100364.0	DN170248_c0_g1_i5	ORF:ATGGCTAAAGGTGACAATGGTGCAATATGGCTAATGCAGGGTTGGTTGTTTTCTTCAGATGCGGAATTTTGGAAGCCCTCACAAATGAAGGCTCTTCTACACTCTGTTCCAATTGGAAAAATTATTGTCCTTGACTTATTCGCTGATGTAAAGCCTATATGGAAGACATCTTTACAATTTTATGGTGTTCCATATGTCTGGTGTATGTTGCACAACTTTGGCGGCAACATTGAAATGTATGGTGTACTTGATGCAATTTCTACCGGCCCCATTGATGCCCGGATTAGCCTTAATTCGACCATGGTTGGTGTTGGCATGTGCATGGAAGGTATAGAGCAGAACCCAGTTATCTATGAGCTGATGCCTGAAATGGCATTTCGAAGTCAAAGAGTTGA…
CHILtrapF-100364.0	DN170248_c0_g1_i6	ORF:ATGTGGTTTGATAACACGGAGACCAATCAGAGCAAACTTCATGATTATGCAAATAAATATTGGAGTGGACTTCTAAAGAGTTACTACCTACCAAGGGCCTCAACTTATTTCAGCTTCCTCTTGCAAAGTTTGAACAAGAAGACAAGTTTTTCCTTGGACGAATGGCGAAAGAATTGGATTTCTTACTCAAATAAATGGCAAGAAGGTCAAGAGCTTTACCCGGTTAAAGCTGAAGGTGATGCTCTCTCGATCGCTAAAGCCTTGTTTGTCAAATATTTCAACTGA
CHILtrapF-100364.0	DN170248_c0_g1_i7	ORF:ATGTGGTTTGATAACACGGAGACCAATCAGAGCAAACTTCATGATTATGCAAATAAATATTGGAGTGGACTTCTAAAGAGTTACTACCTACCAAGGGCCTCAACTTATTTCAGCTTCCTCTTGCAAAGTTTGAACAAGAAGACAAGTTTTTCCTTGGACGAATGGCGAAAGAATTGGATTTCTTACTCAAATAAATGGCAAGAAGGTCAAGAGCTTTACCCGGTTAAAGCTGAAGTTTGGCATGCACAATATGTTTCTCAATCGCCGTGCTTGTACCATGCAACTTTATATATCAGGAAAAGGCATTTCTAA
CHILtrapF-100364.0	DN170248_c0_g1_i8	ORF:ATGGCTAATGCAGGGTTGGTTGTTTTCTTCAGATGCGGAATTTTGGAAGCCCTCACAAATGAAGGCTCTTCTACACTCTGTTCCAATTGGAAAAATTATTGTCCTTGA
CHILtrapF-100364.0	DN170248_c0_g1_i9	ORF:ATGGCTAAAGGTGACAATGGTGCAATATGGCTAATGCAGGGTTGGTTGTTTTCTTCAGATGCGGAATTTTGGAAGCCCTCACAAATGAAGGCTCTTCTACACTCTGTTCCAATTGGAAAAATTATTGTCCTTGACTTATTCGCTGATGTAAAGCCTATATGGAAGACATCTTTACAATTTTATGGTGTTCCATATGTCTGGTGTATGTTGCACAACTTTGGCGGCAACATTGAAATGTATGGTGTACTTGATGCAATTTCTACCGGCCCCATTGATGCCCGGATTAGCCTTAATTCGACCATGGTTGGTGTTGGCATGTGCATGGAAGGTATAGAGCAGAACCCAGTTATCTATGAGCTGATGCCTGAAATGGCATTTCGAAGTCAAAGAGTTGA…
CHILtrapF-100365.0	DN167276_c2_g5_i1	ORF:ATGTTGTGTGAATCACTGCCATCGCCATGCTCGCGACTAAAGTTTGTTGTGCTCACGATCGAAGGCTGCATGCTCGTTGCCAAAGGACGCCGCATCGGACATTATGTGTTGCAGTTGTGTCTTAAAACCAAAATCGGGATTTATGAACCGGTTCAATTAAACCATTCTGGACTCCTTATATGA
CHILtrapF-100366.0	DN168315_c0_g1_i1	ORF:ATGCTGAATATATTTGTAGCACCTGTTGAGTCTTATGATATCATATGCAGATATGCCAATGATGCTTATTTCTATGCTGTTGATTTTCTGATGCCACCTGCTGGTCAAATTCATAGCACATATTTACTCCTGGACATTGTGATCTCCTCCTATACTGCTAATCATTGA
CHILtrapF-100366.0	DN168315_c0_g1_i2	ORF:ATGCTGAATATATTTGTAGCACCTGTTGAGTCTTATGATATCATATGCAGATATGCCAATGATGCTTATTTCTATGCTGTTGATTTTCTGATGCCACCTGCTGGTCAAATTCATAGCACATATTTACTCCTGGACATTGTGATCTCCTCCTATACTGCTAATCATTGA
CHILtrapF-100366.0	DN168315_c0_g1_i3	ORF:TTCTTATCATCACCATCATCCCCCGCTAGGTTTAGCTATCTGATCCTTCGCAAGCTTCAGCGGCAAAATTCGGCTACAAACTCCGGCGGCAAACTCCGGCAGCAAACTCCGGTTATTCTTCTCAAACTCCGATAA
CHILtrapF-100367.0	DN71644_c0_g1_i1	ORF:ATGGGACAAAACTTCCATTTGTACCTTACTTCTACTGCCGTAAGTAGTTATCCAACGACTGTTGAGTGGTGCCTTCGGCAGATGCCGAAAGCTGGAGGCGCTAGCATGTGCTGTCGCCAGCGCACCATCAGTATTACTAATGGGGAAGATTTTGTATTACTGGCG
CHILtrapF-100368.0	DN154578_c4_g1_i2	ORF:ATGAGTTTATTTTGTTTTAGCCTGACGTGTGATAGTATCTCTCTCACACATGGCATAACGACCCGAGTTTTACGCACTCTGACTGAATTTAAAATGTTGGGTCGTTACAATTGGCAAGGGCGACAACTATACAAAAATGAAAAACTCTGA
CHILtrapF-100369.0	DN78492_c0_g1_i1	ORF:TGGATTTACAAAGCCACGCAGTTTTTCTTGTTTCATAATATTACAAATGATCAGCGATTGCAGATTTGTTCGTTTTATATGGACGGCGATGCACTTTCATGGTTCCAGTGGATGGAGCACTGCGGCCATTTCACTTCCTGTGATGCCTTGACTAAAGCTATGGAGATTCATTTTGGACCAAACAAATTTGAGAGTAATTACGCCGCGCTTGCCAAACTTACACAAACTACTTCAGTACAGGCTTACCAAATTGAGTATGAGCGTTATGCTAACCACGCACATGACTTACCAGATAAATTCCTATTTGACAATTTCATTTCTAGATTACGCCCCGACATTCGGTGCCGTGTCCAAGAAACAACAATTGCTAAGATGGCTGAGACTGATTTTGCGGA…
CHILtrapF-100369.0	DN78492_c0_g2_i1	ORF:TGGATTTACAAAGCCACGCAGTTTTTCTTGTTTCATAATATTACAAATGATCAGCGATTGCAGATTTGTTCGTTTTATATGGACGGCGATGCACTTTCATGGTTCCAGTGGATGGAGCACTGCGGCCATTTCACTTCCTGTGATGCCTTGACTAAAGCTATGGAGATTCATTTTGGACCAAACAAATTTGAGAGTAATTACGCCGCGCTTGCCAAACTTACACAAACTACTTCAGTACAGGCTTACCAAATTGAGTATGAGCGTTATGCTAACCACGCACATGACTTACCAGATAAATTCCTATTTGACAATTTCATTTCTAGATTACGCCCCGACATTCGGCGCCGTGTCCAAGCAACAACAATTGCTAAGATGGCTGAGACTGATTTTGCGGA…
CHILtrapF-10037.0	DN134212_c0_g1_i1	ORF:ATGGTCGTTGGGCCTGAGTTTGGGATTGACGGCACCTTGGTGGTTAAATGCTGTCCGATTGACCATACATCTCACTGCGAAGGAATGGGGACGGGGAAGGCTAAGATGGAGCAAGAGATTTCTATAATGGATGGAACTGCCAACTCACTTCAATCGCAGGAAAGGGACACTTTTTCTCCAATTTTCTGTATGATCCACTTAATTGGTTAA
CHILtrapF-10037.0	DN134212_c0_g2_i1	ORF:ATGGTCGTTGGGCCTGAGTTTGGGATTGACGGCACCTTGGTGGTTAAATGCTGTCCGATTGACCATACATCTCACTGCGAAGGAATGGGGACGGGGAAGGCTAAGATGGAGCAAGAGATTTCTATAATGGATGGAACTGCCAACTCACTTCAATCGCAGGAAAGGGACACTTTTTCTCCAATTTTCTGTATGATCCACTTAATTGGTTAA
CHILtrapF-100370.0	DN143760_c0_g1_i1	ORF:ATGGCGAGCCCACCTCAGGCCCCGCCGGACGGAATTTCCGACGATTTCTTTGAGCAGATATTTTCTATGCCAGGGTACGACGCTGGGGGAGACGGAAGTTCGGTGCCCGGGATCGTGCCTCAATTCACCTCCGGGGACGGTTCTTCTCACGGTACTTTCCCTGTGTTTCCTCTTGGGCTCAGCTTGGAGCAGGGGAGGTCAGGCTTTCCCGTGGCGGAAGAGGGTTCCGCGGGCGGCAGCGTGGGGCGGCGGATCCGCCAGGGCGCGGAGGATAGGGATTCGGTTCAGCTACCAAGCTTGTTTCCCGCTTTCGGCCACGTACAGTCTCATCAAATCCGGCATAATTCTCCTCAGGTTCTCCATGGTCAATCATTACAAGCACAGGTTGCTTCAGC…
CHILtrapF-100370.0	DN143760_c0_g1_i2	ORF:ATCCGCCAGGGCGCGGAGGTGAACAACTCGTCGGAGGCAGATAGGGATTCGGTTCAGCTACCAAGCTTGTTTCCCGCTTTCGGCCACGTACAGTCTCATCAAATCCGGCATAATTCTCCTCAGGTTCTCCATGGTCAATCATTACAAGCACAGGTTGCTTCAGCACCACAGGCTCCAGCTCCCCGTCCAAGAGTGAGGGCAAGACGCGGGCAAGCTACTGATCCTCATAGTATAGCAGAGAGGCTACGTAGAGAAAAAATAGCAGAAAGGATGAGGGCCTTGCAGGAACTAGTTCCCAACACAAACAAGACAGATAGAGCAGCCATGCTGGATGAAATAGTAGATTATGTCAAGTTTCTGAGGCTTCAAGTCAAGGTTCTAAGCATGAGTAGGCT…
CHILtrapF-100371.0	DN169324_c0_g9_i4	ORF:CCCTCGGGAGGGGCTCCCCCCACAATGAGTGCAATTCTTTTTTGGAACTGCCGGGGGGCTCGCAAGCTCACCTCCCGACATTATCTTCAAAAGCTTGTGGCTTCTCACCGTCCAGTTATTATTTTTCTCTTGGAAACCAGGCTGCAGGATTTCAGCCGCCACGACGCTGATCGTTTGCTTGGAAAGTCTTGGAATTTCATCTGCCAACCCTCTAATGGGAAATCTGGGGGTATTATTGTGCTCTGGTTACAACATTTTATGAACCTTAGGCCCATTCAATTGTGTGATCAATTCATTGCTGTCTCGGCTGAGCCGCCTTCTGGTGCTCCTTGGACTATTATTGGTGTCTACGGGAGCAAAGATTATCACCGTCGAAGGCTAATTTGGGACCAAAC…
CHILtrapF-100371.1	DN169324_c0_g4_i1	ORF:ATGGTCGCAAGGCTGAAACTTAAAGGAATTGACGGAAGGGCACCACCAGGAGTGGAG
CHILtrapF-100371.1	DN169324_c0_g9_i1	ORF:CCCTCGGGAGGGGCTCCCCCCACAATGAGTGCAATTCTTTTTTGGAACTGCCGGGGGGCTCGCAAGCTCACCTCCCGACATTATCTTCAAAAGCTTGTGGCTTCTCACCGTCCAGTTATTATTTTTCTCTTGGAAACCAGGCTGCAGGATTTCAGCCGCCACGACGCTGATCGTTTGCTTGGAAAGTCTTGGAATTTCATCTGCCAACCCTCTAATGGGAAATCTGGGGGTATTATTGTGCTCTGGTTACAACATTTTATGAACCTTAGGCCCATTCAATTGTGTGATCAATTCATTGCTGTCTCGGCTGAGCCGCCTTCTGGTGCTCCTTGGACTATTATTGGTGTCTACGGGAGCAAAGATTATCACCGTCGAAGGCTAATTTGGGACCAAAC…
CHILtrapF-100372.0	DN166781_c0_g1_i2	ORF:ATGGCCAAAATCATCATGGTGAGAAGGGAGAACCTAAAGTCTGTTAATCTTGATTCAGGCATACCCCAGAAGACATGTTCAATAAAGTTTGTTGGTCAATTTTAA
CHILtrapF-100372.1	DN166781_c0_g1_i1	ORF:ATGGCCAAAATCATCATGGTGAGAAGGGAGAACCTAAAGTCTGTTAATCTTGATTCAGGCATACCCCAGAAGACATGTTCAATAAAGTTTGTTGGTCAATTTTACAGATGA
CHILtrapF-100372.2	DN166781_c0_g1_i3	ORF:ATGTTCAATAAAGTTTGTTGGTCAATTTCACAGATGAGATTTCACTTGTATAAAAGACTCACATCATCTCCCTCCAACCCAGACATTATTTTTATTATAACACTCCAGTACCTTCCTCAACAATCCCACTAA
CHILtrapF-100373.0	DN165922_c1_g3_i1	ORF:ATGATAACCCGAATAGGCCCTGTCCATAAAGACTACGATATAGTAAATTTAAATGATGTGGTGGAACATGAAATATTTCATATATTTTTAGACAACATACATGTGCAAATACTATTATTCAGAATGATCATTGTCAGTGCACATCAAAATTTATTGCAAAATTTATTACACATATTTTACACACACAAATAA
CHILtrapF-100374.0	DN124277_c0_g1_i1	ORF:AAAAGCTCCGAGCAAGCCATGGAGTTCCTCTGCCGGAGCTGGAGCCCGACATCTTCTGATTATCTTGAGCTGCTCTCGTCACAGGAGGATGAGAGAGTGAAGGACATGGATGATCAATTGCTAAAGAAGAAGAGTTCATATGAGAATTTATCACCATTTAAGAGCAAAAAATTGAAATGCCATCCAAGTGAAAAGATCGCAACTCCTTCAGTTAAAGAGCACCAATCTCAGAGCAATTGTATGAGTGCTAAGTGCACGAAAACCCTACTGAGTGGGGAGCTATTCGCGAGATTTACAAGAGGAACTCAGCTCAGGAAGAAGGAGAAGCAACGGTTTCACATGGCTCAAGTCCACGCTACTCTCGCCGTTGCGAGACTGGCGACGGCCATTGCCAG…
CHILtrapF-100374.0	DN124277_c0_g1_i2	ORF:AAAAGCTCCGAGCAAGCCATGGAGTTCCTCTGCCGGAGCTGGAGCCCGACATCTTCTGATTATCTTGAGCTGCTCTCGTCACAGATCCTATTTCTGAATCAGGAGGATGAGAGAGTGAAGGACATGGATGATCAATTGCTAAAGAAGAAGAGTTCATATGAGAATTTATCACCATTTAAGAGCAAAAAATTGAAATGCCATCCAAGTGAAAAGATCGCAACTCCTTCAGTTAAAGAGCACCAATCTCAGAGCAATTGTATGAGTGCTAAGTGCACGAAAACCCTACTGAGTGGGGAGCTATTCGCGAGATTTACAAGAGGAACTCAGCTCAGGAAGAAGGAGAAGCAACGGTTTCACATGGCTCAAGTCCACGCTACTCTCGCCGTTGCGAGACT…
CHILtrapF-100375.0	DN173765_c2_g5_i1	ORF:ATGCTCGACCGAAGCCTCTCCTTTTCTCTTCCATTATCCTGTCGACAGTACATAGACAAAGCTTCAAGTTGTATCCTTCAACATGTCGGCAGAGTATGGCTGAAGCCTATACAGATTCAATTCAAACCCTTTCCAGCTAGAGCTTCTTCAAACCAACAGGTTGGTTTCAACATGTCTAGCCTCGATACATCAAATACAACGCATGCATCCTTAAACAGACGAGTCCAAGCAATTGTCTGA
CHILtrapF-100375.0	DN173765_c2_g5_i2	ORF:ATGCTCGACCGAAGCCTCTCCTTTTCTCTTCCATTATCCTGTCGACAGTACATAGACAAAGCTTCAAGTTGTATCCTTCAACATGTCGGCAGAGTATGGCTGAAGCCTATACAGATTCAATTCAAACCCTTTCCAGCTAGAGCTTCTTCAAACCAACAGGTTGGTTTCAACATGTCTAGCCTCGATACATCAAATACAACGCATGCATCCTTAAACAGACGAGTCCAAGCAATTGTCTGA
CHILtrapF-100376.0	DN167396_c13_g1_i1	ORF:ATGAGAAGCTTAGTTTTATTCTTTGTTATGGTTGCGCTTGATTATGATTTTAGCAAGCCATCATTGGCATTTGATATAATTTTAAGATCTTGGCAACAAAATGTAAGTGGAGGAAATATTACTTGA
CHILtrapF-100376.1	DN167396_c13_g1_i2	ORF:ATGAGAAGCTTAGTTTTATTCTTTGTTATGGTTGCGCTTGATTATGATTTTAGCAAGCCATCATTGGCATTTGATATAATTTTAAGATCTTGGCAACAAAATGTAAGTGGAGGAAATATTACTTGA
CHILtrapF-100377.0	DN145069_c1_g1_i1	ORF:CATACTGGTTGCACATTCAACCATAGATATGTTAAATCAAATCCACGGGAAGTCGAAAATGCCACCTGGATGTTGACGGTAAGTAACCTCTCTTATTTCATGTCCAGTTTTTTTGAAATTCCTTAA
CHILtrapF-100378.0	DN134696_c1_g1_i1	ORF:AAGTGTTACTCTGTTAATCTGCTACTACATTTCTCAATGAATCTTAGCAAAATTATTATTAAAAAAATAAAATTTTGTTTGGCGTACCTAACCGTACCCGTGCCTACATTTTTAGATTTTTACCGTATTGCGTACACGAACCGTACCTGTGCTACATAG
CHILtrapF-100378.0	DN134696_c1_g4_i1	ORF:ATGGTTAACACAGTTTGTTTCTTACACGGATTGCATCATATCCTGAGGGAGAATATTAGAGAACAAATGTTTAAGGATTGTTATATTATGACACTCAAAGCTAAATAA
CHILtrapF-100379.0	DN1398_c1_g1_i1	ORF:ATGCCCCACTATAACCCTTATTTGTTTTTATCTCAACTTGTTCTAATTACATTTCGATTTGGTTTGAACTTGATTCGAGTAAAACATAATTCAAATATTATTATTATTATTTTATCTTCTATGTCAAATTTTTTGATTGGGTTACATATTTTTATGCGCATGCTGATTAACATATATGCATGCAAGCCCGAAAAATAG
CHILtrapF-10038.0	DN158900_c0_g2_i1	ORF:CCAAAAGGAACCGAAGGGTTTATAGTATTCATAGATGCTTCAAGAACAGGGCTTGGATGTGTCCTGATGCAGCACGGGAACATGATAGCCTATGGGTCAAGGTAA
CHILtrapF-100380.0	DN168303_c5_g1_i3	ORF:CAGCTACGAGGGCAGCCATGCCACCACAACGCACTAAAATGGACTTCCCTAAGTTCAAGGGTGGGGATGTTCCACCTTCGGTGGAAAAGACAGAGATGTTTTTTATTTACCAAGACATTACAGAGGAACATTGAGTTGGATTGA
CHILtrapF-100381.0	DN144826_c0_g2_i1	ORF:ATGACAATAATCATTGAAGGAGGAGGAATTATGTCGGTGAAGCATTAG
CHILtrapF-100381.0	DN144826_c0_g2_i2	ORF:ATACTTCTGTCAACATGGTCTGCAAGTTCCCAAATATTGTCCATTACAGAAATTAATCTTCCGACTGGATACATAGCATGGCAGTTTATGTATCAAAATAATAAACCAAAAAGGATTACAACTAGCGAACTGTTAAGATTGCCAGCATACTCAACATTTAAACTCAACATTAAATATAATTGGGCTAGAATATTGGGAACAATAAAACATGTTTATTCAAATACATGA
CHILtrapF-100382.0	DN160394_c0_g1_i1	ORF:ATGAATGACAAAAGACCTTTTCTCCCTTCATCAACAGAAGCAACAACAAAGGAAGTAATGGTGAAACGACCCGATATTATTTGTGAGGTATTGTCTAGTATTGGCATGCAGTCGCCCCGGGTCGACTCACCAAAGCAAGTATTGGCCCCAGCAAACAACCCACCTAACAATGTCTTCCGTCAGTATCGTTATGGTTATGGTATCAGAGCCTACTCCTCCGCCAGTACGATGTGTGGTTTGGGGACGAACCATGCAGAAGCTAGTAGCGTG
CHILtrapF-100382.0	DN160394_c0_g1_i2	ORF:ATGAATGACAAAAGACCTTTTCTCCCTTCATCAACAGAAGCAACAACAAAGGAAGTAATGGTGAAACGACCCGATATTATTTGTGAGGTATTGTCTAGTATTGGCATGCAGTCGCCCCGGGTCGACTCACCAAAGCAAGTATTGGCCCCAGCAAACAACCCACCTAACAATGTCTTCCGTCAGTATCGTTATGGTTATGGTATCAGAGCCTACTCCTCCGCCAGTACGATGTGTGGTTTGGGGACGAACCATGCAGAAGCTAGTAGCGTG
CHILtrapF-100383.0	DN154477_c0_g1_i1	ORF:AGCCAATTTGATCTAGTGAAGGCTGGCATCAGAGCCGGGTCTGAGGTTATCTCGGTGAATACCTTGTATGCTAAAGCTGGCACGCCTACTCCTACTGTTAGTTATTCCATCAAAACTTGTTTTATCCCTCTTACTTTTACCTTGTGTTCGGTGTTTTGTAACTCAGTAATATTCATGTCTGAAACTACTATCAAATTGAATCGAAACTGA
CHILtrapF-100383.0	DN154477_c0_g1_i2	ORF:AGCCAATTTGATCTAGTGAAGGCTGGCATCAGAGCCGGGTCTGAGGTTATCTCGGTGAATACCTTGTATGCTAAAGCTGGCACGCCTACTCCTACTGTTAGTTATTCCATCAAAACTTGTTTTATCCCTCTTACTTTTACCTTGTGTTCGGTGTTTTGTAACTCAGTAATATTCATGTCTGAAACTACTATCAAATTGAATCGAAACTGA
CHILtrapF-100383.1	DN171496_c1_g1_i1	ORF:ATGCGCACCAGCATGTTGTCAAGCTACGTATTCTCTGTGGAGTTTCTACTTGTTCTCTTACTCTGTACCTCAGCCTCTCCCTTCGACGACGACGACGGCCAAGCCCAAATCGAGCGCTTCCAGCAGTACCTCCGCATTCGTACCGCCCACCCGCACCCTGACTACGCCGGCGCAGTCTCCTTTCTCTCCGCCCAGGCTCGTTCCATCGGCCTCGAAACTCTAACTTTGGAGTTCGCGCCAGGAAAACCATTACTCCTCCTCTCCTGGCACGGTTCTGACCCCGATCTCCCCTCCCTCCTCCTTAACTCCCATCTCGACACCGTCCCCGCTGACCCCTCGCACTGGATCCACCCACCGTTCTCTGCGCACCGCGATGCCGGCGGCCGCATTTTCGC…
CHILtrapF-100383.1	DN171496_c1_g1_i2	ORF:ATGCGCACCAGCATGTTGTCAAGCTACGTATTCTCTGTGGAGTTTCTACTTGTTCTCTTACTCTGTACCTCAGCCTCTCCCTTCGACGACGACGACGGCCAAGCCCAAATCGAGCGCTTCCAGCAGTACCTCCGCATTCGTACCGCCCACCCGCACCCTGACTACGCCGGCGCAGTCTCCTTTCTCTCCGCCCAGGCTCGTTCCATCGGCCTCGAAACTCTAACTTTGGAGTTCGCGCCAGGAAAACCATTACTCCTCCTCTCCTGGCACGGTTCTGACCCCGATCTCCCCTCCCTCCTCCTTAACTCCCATCTCGACACCGTCCCCGCTGACCCCTCGCACTGGATCCACCCACCGTTCTCTGCGCACCGCGATGCCGGCGGCCGCATTTTCGC…
CHILtrapF-100384.0	DN168274_c1_g9_i1	ORF:TCTAGTGGCGCGAGGCCGCAGATCCTCCTTCTCGCTCGCTTGTCTTCGACGCCACCATCCAGGGCTTCCTCCACATCGACGCCGCCGCCTGGAGTTCTTCCGGCCTCTAGCAGTGCCGACGCCCCTTCCTCCTTCCTCCAACAGGTCCGACACACATTCCTCCTTCCTCCAACAGGTCTGACACACCCTCCTCCTGCCTCCAACAGGTCTGACGCCCCTTCCTCCTGCCTCCAGCAGGACCGACGATCCTTCTCCAGCCTCAGCAGCAACCCCACAGCCACCTGCAACTCTCCTAGCCACTTCCGGTCTTCCTGTAGCCTGGTCTCCGTCCAGAAATCCTGCAGCTACTCCAACCTTCGACACTGCTCGTCGTCGCCACCGAACCACCTACCAGC…
CHILtrapF-100384.0	DN168274_c1_g9_i2	ORF:TCTAGTGGCGCGAGGCCGCAGATCCTCCTTCTCGCTCGCTTGTCTTCGACGCCACCATCCAGGGCTTCCTCCACATCGACGCCGCCGCCTGGAGTTCTTCCGGCCTCTAGCAGTGCCGACGCCCCTTCCTCCTTCCTCCAACAGGTCCGACACACATTCCTCCTTCCTCCAACAGGTCTGACACACCCTCCTCCTGCCTCCAACAGGTCTGACGCCCCTTCCTCCTGCCTCCAGCAGGACCGACGATCCTTCTCCAGCCTCAGCAGCAACCCCACAGCCACCTGCAACTCTCCTAGCCACTTCCGGTCTTCCTGTAGCCTGGTCTCCGTCCAGAAATCCTGCAGCTACTCCAACCTTCGACACTGCTCGTCGTCGCCACCGAACCACCTACCAGC…
CHILtrapF-100384.0	DN168274_c1_g9_i3	ORF:TCTAGTGGCGCGAGGCCGCAGATCCTCCTTCTCGCTCGCTTGTCTTCGACGCCACCATCCAGGGCTTCCTCCACATCGACGCCGCCGCCTGGAGTTCTTCCGGCCTCTAGCAGTGCCGACGCCCCTTCCTCCTTCCTCCAACAGGTCCGACACACATTCCTCCTTCCTCCAACAGGTCTGACACACCCTCCTCCTGCCTCCAACAGGTCTGACGCCCCTTCCTCCTGCCTCCAGCAGGACCGACGATCCTTCTCCAGCCTCAGCAGCAACCCCACAGCCACCTGCAACTCTCCTAGCCACTTCCGGTCTTCCTGTAGCCTGGTCTCCGTCCAGAAATCCTGCAGCTACTCCAACCTTCGACACTGCTCGTCGTCGCCACCGAACCACCTACCAGC…
CHILtrapF-100385.0	DN164410_c1_g1_i1	ORF:ATGCTCCATTGCTCGCTGCACCATGCCTATTTGTGCTGTTTTGGTTCTGATTGTCATATCCTAGTTGTTTCGATTGCTAGTCGCGACTTTTGCTTACTATCCAACCTGCTAGTTGTTCCCTACGCTATCAGGTTTCCTTAA
CHILtrapF-100385.1	DN164410_c1_g1_i2	ORF:ATGCTCCATTGCTCGCTGCACCATGCCTATTTGTGCTGTTTTGGTTCTGATTGTCATATCCTAGTTGTTTCGATTGCTAGTCGCGACTTTTGCTTACTATCCAACCTGCTAGTTGTTCCCTACGCTATCAGGTTTCCTTAA
CHILtrapF-100385.1	DN164410_c1_g1_i3	ORF:ATGCTCCACTGCACCCTGCCCTATTTGTGCTGTTTTCGTTCCGGTTGTCATATCCTAGTTGTTTCGATTGCTAGTCGTGACTTTTGCTTACTATCCAACTTGCTAGTTGTTCCCTACGCTGTCAGGTTTCCTTAA
CHILtrapF-100386.0	DN142348_c0_g1_i1	ORF:AGTCACCATCAACTTCCTGCAATAAATCAACTAATTATCCAGAACTTCCAGCTGCAACCTCTTCGCAGATTGGTATGGATATTTATTTTGTTTTTTTTTTTTCTGCTCAATTTCATGATTACAACACCATATCTTTTTGTAGTTCATTTTATAGCTCTCTTCAAATTTTTCATGTTTTCTTATGGCATATTAGATACCAGGTTAAACTTGTTATCCCCAAATGTTATGTTTTTGGAACTCTTGATGTGGAACTTAGGAATAGATGATAAGTATTTGTAG
CHILtrapF-100386.0	DN142348_c0_g1_i2	ORF:AGTCACCATCAACTTCCTGCAATAAATCAACTAATTATCCAGAACTTCCAGCTGCAACCTCTTCGCAGATTGGTATGGATATTTATTTTGTTTTTTTTTTTTCTGCTCAATTTCATGATTACAACACCATATCTTTTTGTAGTTCATTTTATAGCTCTCTTCAAATTTTTCATGTTTTCTTATGGCATATTAGATACCAGGTTAAACTTGTTATCCCCAAATGTTATGTTTTTGGAACTCTTGATGTGGAACTTAGGAATAGATGATAAGTATTTGTAG
CHILtrapF-100387.0	DN173641_c4_g1_i1	ORF:AGTATAAGTTTTGATAGCATAGGAGGCCTGTCAGAATACATTGATGCACTAAAAGAGATGGTTTTCTTTCCTTTGCCTTACCCTGATTTCTTTGCAAACTATAGCATTACCTCCCCTAGAGGAGTTTTTCTCTGCGCCCCTCCAAGCACAGGGTAA
CHILtrapF-100388.0	DN173304_c0_g2_i1	ORF:ATGTACGGAAAGTGCTTTTGGAATCATTTTAGAAGGAGACATTTTGTTGGCTATGCTTCTATCCAAAGTACTCTTGCAGGTAGTCACTCTAAGACCACTTCCTCGATATTGCAGCCTGCATGTGCAATAGTACTGTTTTGTGTTAAAATTTTTTTGCTAACCATGTTGCAGCCTGGGTTGCAAAAGATACTCTTGATGCTGTTTCGAATTCAGGTTGTAAGGAGAACATCCCTAGTGATTTTCGGGACGTACTCCTTGAGGATGCTCCTCCTTCAAATTTGA
CHILtrapF-100388.0	DN173304_c0_g2_i2	ORF:ATGTACGGAAAGTGCTTTTGGAATCATTTTAGAAGGAGACATTTTGTTGGCTATGCTTCTATCCAAAGTACTCTTGCAGGTAGTCACTCTAAGACCACTTCCTCGATATTGCAGCCTGCATGTGCAATAGTACTGTTTTGTGTTAAAATTTTTTTGCTAACCATGTTGCAGCCTGGGTTGCAAAAGATACTCTTGATGCTGTTTCGAATTCAGGTTGTAAGGAGAACATCCCTAGTGATTTTCGGGACGTACTCCTTGAGGATGCTCCTCCTTCAAATTTGA
CHILtrapF-100389.0	DN167816_c0_g6_i1	ORF:ATGGAATGGCTTACAAATATTCATGCAGAGGTGAAAGTGCATCCCACTTTGGGAGAAATTTGGAAAGCACTGAAGGAAGGCAAGGGAGTAGAACTTGGATTTCACTTGTTGAACGATCGTCTTTATTATAAAGGAAGAGCGGTACTCATTGCACAGTCTCGGTGGAAGGATCATGTGTTGCACGAGTTTCATGCCTCGCCAATTGCGGGGCATTTAGGTCTACTATGGACACTCCACAAGATGCGTCAAAACGTGTTCTGGGCAGTAATGAGGCGGGATGTACAAAAGTATGTACGTGAATGTGATGTTTGTCAACGATAA
CHILtrapF-10039.0	DN174025_c21_g2_i1	ORF:AGATCTAAGTGCAGATCTAAGTACAGATCTAAGTGCAGTCGGTGCAAAGGTGCTAAGTGCAAAGTGCACCACAATAAGCACCCAACAGCTCCCTTCAGCTCCCCTCTGCTCCCCTCTGCTCCCCTCTGCTCCCCTCTGCTCCGCTGCGCTCCGCTGCGCTCCGCTGCGTTCTTCTGCAGTTTCCTGGGGTCCCCTGCAGTTTCCTACAGTTCCCTGCAGTTCCCTGCAGCTCCC
CHILtrapF-100390.0	DN152249_c0_g1_i1	ORF:TTCCGGCGAGTCGCCGCCGCGCATCAGATCCACCACTCGGACAAATTTGAGGGAGTGCCTTACGGCCTTTTTTTAGGACCAAAGGTGCGCTAG
CHILtrapF-100391.0	DN136480_c0_g1_i1	ORF:TTTGTACTAAGAAGCAATTATATGACACATTACTTTGTTAACTACAGCTTAACCATGAACTTTCTCCATGTCAATAAAGAGGTTATGCATCCAAAAGTTAAGATTTGA
CHILtrapF-100391.0	DN136480_c0_g2_i1	ORF:GTCAACAATGTCCGTAGTCGTCTCTCAGGCTATCACTTCTGTCAACGGTTCATAAAAAATTGCGATTTAATACTCATCTTGTTCGAAGTCTTGTTGACCACGTTTTACTCTCACTGTGGATTGAATGGTGACTCAAGTATTATACGTATAAAGAAAATGAAGCAGCAGGAAGAGCAGGATTTTACTCACCGGGCACTTCCAATGAAAAGCCTCGCCCGCTTCTTCGTGCTGCTACTGTACTACGCCGCCGCCGCCTCAGCCGAGTCGTCGGCGACGGTGAAGGTCGGCGTCATCATGGACCTCACCACACCAGTAGGACGTGGATCCCTCGCCGCGCTCTCCCTCTCCCTCTCTGACTTCTACGCCTCCTACCCTGATTCTGCGGTGCGCCTCGT…
CHILtrapF-100391.0	DN136480_c0_g2_i2	ORF:GTCAACAATGTCCGTAGTCGTCTCTCAGGCTATCACTTCTGTCAACGGTTCATAAAAAATTGCGATTTAATACTCATCTTGTTCGAAGTCTTGTTGACCACGTTTTACTCTCACTGTGGATTGAATGGTGACTCAAGTATTATACGTATAAAGAAAATGAAGCAGCAGGAAGAGCAGGATTTTACTCACCGGGCACTTCCAATGAAAAGCCTCGCCCGCTTCTTCGTGCTGCTACTGTACTACGCCGCCGCCGCCTCAGCCGAGTCGTCGGCGACGGTGAAGGTCGGCGTCATCATGGACCTCACCACACCAGTAGGACGTGGATCCCTCGCCGCGCTCTCCCTCTCCCTCTCTGACTTCTACGCCTCCTACCCTGATTCTGCGGTGCGCCTCGT…
CHILtrapF-100391.0	DN136480_c0_g2_i3	ORF:GTCAACAATGTCCGTAGTCGTCTCTCAGGCTATCACTTCTGTCAACGGTTCATAAAAAATTGCGATTTAATACTCATCTTGTTCGAAGTCTTGTTGACCACGTTTTACTCTCACTGTGGATTGAATGGTGACTCAAGTATTATACGTATAAAGAAAATGAAGCAGCAGGAAGAGCAGGATTTTACTCACCGGGCACTTCCAATGAAAAGCCTCGCCCGCTTCTTCGTGCTGCTACTGTACTACGCCGCCGCCGCCTCAGCCGAGTCGTCGGCGACGGTGAAGGTCGGCGTCATCATGGACCTCACCACACCAGTAGGACGTGGATCCCTCGCCGCGCTCTCCCTCTCCCTCTCTGACTTCTACGCCTCCTACCCTGATTCTGCGGTGCGCCTCGT…
CHILtrapF-100391.0	DN136480_c0_g2_i4	ORF:GTCAACAATGTCCGTAGTCGTCTCTCAGGCTATCACTTCTGTCAACGGTTCATAAAAAATTGCGATTTAATACTCATCTTGTTCGAAGTCTTGTTGACCACGTTTTACTCTCACTGTGGATTGAATGGTGACTCAAGTATTATACGTATAAAGAAAATGAAGCAGCAGGAAGAGCAGGATTTTACTCACCGGGCACTTCCAATGAAAAGCCTCGCCCGCTTCTTCGTGCTGCTACTGTACTACGCCGCCGCCGCCTCAGCCGAGTCGTCGGCGACGGTGAAGGTCGGCGTCATCATGGACCTCACCACACCAGTAGGACGTGGATCCCTCGCCGCGCTCTCCCTCTCCCTCTCTGACTTCTACGCCTCCTACCCTGATTCTGCGGTGCGCCTCGT…
CHILtrapF-100392.0	DN147043_c0_g4_i1	ORF:TGCCTGCTTGAGGAGGGAAACGGATTCAAGGATGTTGGGATTCGAGAGATTAATGCGGTTAAGGGCCGTCGTCCTCGCTGCGGCGAACTCCGCTTCCCCCGATACCTGTGCAGCCATTGCTCCTCGTCTCTCTCTCTCTCTCTCTCTCTCTCTCTCCCTGCACCCTCTTCTCCTCTCGGAGGACAGAATTCAACTTGGTCTTTA
CHILtrapF-100392.1	DN147043_c0_g1_i1	ORF:GTAAAGACCAAGTTGAATTCTGTCCTCCGAGAGGAGAAGAGGGTGCAGGGAGAGAGAGAGAGAGAGAGAGAGAGAGAGAGAGAGAGAGAGAGAGACGAGGAGCAATGGCTGCACAGGTATCGGGGGAAGCGGAGTTCGCCGCAGCGAGGACGACGGCCCTTAACCGCATTAATCTCTCGAATCCCAACATCCTTGAATCCGTTTCCCTCCTCAAGCAGG
CHILtrapF-100392.1	DN147043_c0_g5_i1	ORF:TGCCTGCTTGAGGAGGGAAACGGATTCAAGGATGTTGGGATTCGAGAGATTAATGCGGTTAAGGGCCGTCGTCCTCGCTGCGGCGAACTCCGCTTCCCCCGATACCTGTGCAGCCATTGCTCCTCGTCTCTCTCTCTCTCTCTCTCTCTCTCTCTCTCTCTCTCTCTCCCTGCACCCTCTTCTCCTCTCGGAGGACAGAATTCAACTTGGTCTTTA
CHILtrapF-100392.2	DN147043_c0_g3_i1	ORF:AAAGACCAAGTTGAATTCTGTCCTCCGAGAGGAGAAGAGGGTGCAGGGAGAGAGAGAGAGAGAGAGAGAGAGAGAGAGAGACGAGGAGCAATGGCTGCACAGGTATCGGGGGAAGCGGAGTTCGCCGCAGCGAGGACGACGGCCCTTAACCGCATTAATCTCTCGAATCCCGACATCCTTGAAGCCGTTTCCCTCCTCAAGCAGGCATGCCTTGATTCTGGATTTTTCTATGTCATTGATCATGGCATTAGCCAGGATTTCATGGATGAGGTTTTTTCCCAGAGTAGAAAGTTTTTTGATCTACCTTTACATAAAAAAATGGAGCTACTTCGCAATGAAAAACATCGAGGTTATACTCCCTCACAAGATGAGATTTTGGATCCCGAAAATCAAGT…
CHILtrapF-100392.2	DN147043_c0_g3_i2	ORF:AAAGACCAAGTTGAATTCTGTCCTCCGAGAGGAGAAGAGGGTGCAGGGAGAGAGAGAGAGAGAGAGAGAGAGAGAGAGAGACGAGGAGCAATGGCTGCACAGGTATCGGGGGAAGCGGAGTTCGCCGCAGCGAGGACGACGGCCCTTAACCGCATTAATCTCTCGAATCCCGACATCCTTGAAGCCGTTTCCCTCCTCAAGCAGGCATGCCTTGATTCTGGATTTTTCTATGTCATTGATCATGGCATTAGCCAGGATTTCATGGATGAGGTTTTTTCCCAGAGTAGAAAGTTTTTTGATCTACCTTTACATAAAAAAATGGAGCTACTTCGCAATGAAAAACATCGAGGTTATACTCCCTCACAAGATGAGATTTTGGATCCCGAAAATCAAGT…
CHILtrapF-100392.2	DN147043_c0_g3_i3	ORF:ATGGAGCAGTACCACAAAGAGGCCTTGAGAGTTTCCAGAGAAATTGCTAAGATTATAGGGCTTGCACTGGATTTAGATGCTGACTTTTTTGATAGACCAGAGATGCTTGGTGAGCCCATCGCGACATTGAGACTTCTTCACTATGACGGTGGCAAAATTTCTGATCCAACTCGAGGAATATATGGATGTGGAGCACACTCTGACTATGGTTTGATTACTCTCTTGGCCACTGATAATGTGATGGGCCTCCAGATTTGCAAGGATAAGGATGCCCGACCTCAAATATGGGAATGTGTGCCCCCTTTGAATGGAGGTTTCATAGTCAATCTTGGTGATATGCTCGAGAGGTGGAGTAATGGTGTTTTCAGATCGACACTTCACCGTGTTGTAGTAGA…
CHILtrapF-100392.3	DN147043_c0_g6_i1	ORF:GTAAAGACCAAGTTGAATTCTGTCCTCCGAGAGGAGAAGAGGGTGCAGGGAGAGAGAGAGAGAGAGAGAGAGAGAGAGAGACGAGGAGCAATGGCTGCACAGGTATCGGGGGAAGCGGAGTTCGCCGCAGCGAGGACGACGGCCCTTAACCGCATTAATCTCTCGAATCCCAACATCCTTGAATCCGTTTCCCTCCTCAAGCAGGCA
CHILtrapF-100393.0	DN169799_c0_g5_i1	ORF:ATGGCCCCCGTCACCCATTCGGCAAGACTTCTAGCTATACAACGAATTGTTTCGCCTTCCACCTTCCTGTTCTCAACCCGAACGATCTTCTTCCCTCCGAGAAGAAGCCTAGGGTTTCGCCTTTGCAGTTTTGGCTGCGGCGTCAGAGGCGGAGAAGACATGGTTGCGGAGCGTCCACAGGCGGTGAAGGACCGGATCGATCTTTCGGAGATGGAAGAGAGGATCTTCCGGCGCTTGCTCGACGTGGTGGACCATTGCAAGCTCAACACGCAGCTCAGGGTTGCCGGGGGTTGGGTCCGGGATAAGCTTCTGGGAAAAGATTGCTATGACATTGATATAGCTTTGGACAACATGTTGGGTCGAGAGTTTTGTGAAAAAATCAACGAGTATCTACA…
CHILtrapF-100393.0	DN169799_c0_g5_i2	ORF:ATGGCCCCCGTCACCCATTCGGCAAGACTTCTAGCTATACAACGAATTGTTTCGCCTTCCACCTTCCTGTTCTCAACCCGAACGATCTTCTTCCCTCCGAGAAGAAGCCTAGGGTTTCGCCTTTGCAGTTTTGGCTGCGGCGTCAGAGGCGGAGAAGACATGGTTGCGGAGCGTCCACAGGCGGTGAAGGACCGGATCGATCTTTCGGAGATGGAAGAGAGGATCTTCCGGCGCTTGCTCGACGTGGTGGACCATTGCAAGCTCAACACGCAGCTCAGGGTTGCCGGGGGTTGGGTCCGGGATAAGCTTCTGGGAAAAGATTGCTATGACATTGATATAGCTTTGGACAACATGTTGGGTCGAGAGTTTTGTGAAAAAATCAACGAGTATCTACA…
CHILtrapF-100393.0	DN169799_c0_g5_i3	ORF:ATGGCCCCCGTCACCCATTCGGCAAGACTTCTAGCTATACAACGAATTGTTTCGCCTTCCACCTTCCTGTTCTCAACCCGAACGATCTTCTTCCCTCCGAGAAGAAGCCTAGGGTTTCGCCTTTGCAGTTTTGGCTGCGGCGTCAGAGGCGGAGAAGACATGGTTGCGGAGCGTCCACAGGCGGTGAAGGACCGGATCGATCTTTCGGAGATGGAAGAGAGGATCTTCCGGCGCTTGCTCGACGTGGTGGACCATTGCAAGCTCAACACGCAGCTCAGGGTTGCCGGGGGTTGGGTCCGGGATAAGCTTCTGGGAAAAGATTGCTATGACATTGATATAGCTTTGGACAACATGTTGGGTCGAGAGTTTTGTGAAAAAATCAACGAGTATCTACA…
CHILtrapF-100393.0	DN169799_c0_g5_i4	ORF:ATGGCCCCCGTCACCCATTCGGCAAGACTTCTAGCTATACAACGAATTGTTTCGCCTTCCACCTTCCTGTTCTCAACCCGAACGATCTTCTTCCCTCCGAGAAGAAGCCTAGGGTTTCGCCTTTGCAGTTTTGGCTGCGGCGTCAGAGGCGGAGAAGACATGGTTGCGGAGCGTCCACAGGCGGTGAAGGACCGGATCGATCTTTCGGAGATGGAAGAGAGGATCTTCCGGCGCTTGCTCGACGTGGTGGACCATTGCAAGCTCAACACGCAGCTCAGGGTTGCCGGGGGTTGGGTCCGGGATAAGCTTCTGGGAAAAGATTGCTATGACATTGATATAGCTTTGGACAACATGTTGGGTCGAGAGTTTTGTGAAAAAATCAACGAGTATCTACA…
CHILtrapF-100393.1	DN169799_c0_g1_i1	ORF:ATGTTTTTAACACAAGGTTTGTTCATCATCTATATTGTTAGGAAGTTTTATCTCTATTTCTCTGTTAGAATGAACTTGTTGCATATATTTCATTTTAGTGTCTGTTATAAATTGATTTATATCTTCATTTCTCTGTTATTAGAAATTCAAATCTTTTCATATGTGTTGTTATTACTTGATGAGAAATACTTTGTGCATAGCATACTAGTTTATATTTGTTGTATTTAG
CHILtrapF-100393.1	DN169799_c0_g2_i1	ORF:ATGTTTTTAACACAAGGTTTGTTCATCATCTATATTGTTAGGAAGTTTTATCTCTATTTCTCTGTTAGAATGAACTTGTTGCATATATTTCATTTTAGTGTCTGTTATAAATTGATTTATATCTTCATTTCTCTGTTATTAGAAATTCAAATCTTTTCATATGTGTTGTTATTACTTGATGAGAAATACTTTGTGCATAGCATACTAGTTTATATTTGTTGTATTTAG
CHILtrapF-100393.1	DN169799_c0_g3_i1	ORF:ATGTCTATTTCTGAGAGAAATAAATTTGTTTGGGATGATAGAATGATGAAACTTTATCTCAAAATTTGTGTCAATGAAGTTAGGAGTGGTAATAGACCCACCACACATCTGAATAAGAAAGATTGGAGTAATTTGCAGGAAAAGTTTAATTTGATGTCGAGGAAAAATTTGAATATCAAACAATTAAAGAATAAATGA
CHILtrapF-100393.1	DN169799_c0_g6_i1	ORF:ATGTTTTTAACACAAGGTTTGTTCATCATCTATATTGTTAGGAAGTTTTATCTCTATTTCTCTGTTAGAATGAACTTGTTGCATATATTTCATTTTAGTGTCTGTTATAAATTGATTTATATCTTCATTTCTCTGTTATTAGAAATTCAAATCTTTTCATATGTGTTGTTATTACTTGATGAGAAATACTTTGTGCATAGCATACTAGTTTATATTTGTTGTATTTAG
CHILtrapF-100394.0	DN165075_c0_g2_i1	ORF:ATGATGTTGGGCATTCATTTCCTTTCTTTGATTGCGATCTATAACTATTTCATTATTACCATATTCGGAGAAATAGACTTTTTGATTCTTATGCAAATGATAATAGAGGAAATGGATCCTCAGTTTCCTTCTATGAGATTAAGCATTCATACTAAGTCATTTATGTATGTTCCTCTGGTTCATTCTTTTTTTTGTTGTTGTAGATTTTTATCATTATATTGA
CHILtrapF-100394.0	DN165075_c0_g2_i2	ORF:ATGATGTTGGGCATTCATTTCCTTTCTTTGATTGCGATCTATAACTATTTCATTATTACCATATTCGGAGAAATAGACTTTTTGATTCTTATGCAAATGATAATAGAGGAAATGGATCCTCAGTTTCCTTCTATGAGATTAAGCATTCATACTAAGTCATTTATGTATGTTCCTCTGGTTCATTCTTTTTTTTGTTGTTGTAGATTTTTATCATTATATTGA
CHILtrapF-100394.0	DN165075_c0_g2_i3	ORF:ATGATGTTGGGCATTCATTTCCTTTCTTTGATTGCGATCTATAACTATTTCATTATTACCATATTCGGAGAAATAGACTTTTTGATTCTTATGCAAATGATAATAGAGGAAATGGATCCTCAGTTTCCTTCTATGAGATTAAGCATTCATACTAAGTCATTTATGTATGTTCCTCTGGTTCATTCTTTTTTTTGTTGTTGTAGATTTTTATCATTATATTGA
CHILtrapF-100395.0	DN168916_c5_g24_i1	ORF:ATGCACAATGGGATTCAAGTGTCAAGTATGAGAGGTAAAGTGCTCATAAAAGCTCAATCAGGAAGGTTCCTTATTGGGCTCGCAAAGAAGCAAAATGTCAGGCATGGAGAACTTTGCAAAATGGTGAGTAAAGTTGAATCAAATGTTTGTGAGCTAAAAGATTTCAAGGACAAAACTACAAACATCATACTCCATATGGAGATTTTTATATTAAGCCTCAAATCTTCCATTAACCATCGTTTCTTTGAACCTAAAGGCTCCTTTTCCTTCCACCCACATACCCACCACTCCCATACCCACCATTAA
CHILtrapF-100396.0	DN134492_c1_g1_i1	ORF:GTTTTCACTTGA
CHILtrapF-100397.0	DN168334_c2_g6_i2	ORF:AAGATGTATCCTGCAGATGTATCCAAAACCTCATTTATAACTAACGATGGTTGTTTCTGCTATAAAGTTATGTCATTTGGTTTAAAAAATGCAGGTGCAACTTATCAAAGGATGATGGACCTGGTTTTTCAACATCAGAAAGGTCGGAACCTCGAAGTTTATGTGGATGATCTCTTAATCAAAAGCAGAACTTATCCTGAGCATTTGAAAGATCTGGAAGAAACCTTCTCCACACTACGGCAGTTCAACATGCGTCTGAACCCGGCCAAATGTATTTTTGGTATTTCTCAAGGAAAATTTCTT
CHILtrapF-100397.1	DN168334_c2_g3_i1	ORF:ATGATGGACCTGGTTTTTCAACATCAGAAAGGTCGGAACCTCGAAGTTTATGTGGATGATCTCTTAATCAAAAGCAGAACTTATCCTGAGCATTTGAAAGATCTGGAAGAAACATTGTCCACACTACGGCAGTTCAACATGCGTCTGAACCCGGCCAAATGTATTTTTGGTATTTCTCAAGGAAAATTTCTTAGTCACCTTATCACCCCGGAAGGGATTTGCCCAAACCCTTCTAAGGTTAAGGCTATTCTTGAAATGAAATCTCCAACAACTATTAAAGAAGTTCAGAAACTGACAGGACGACTAGCTGCCTTAAACAGATTCCTTTCAAAATCGGGAGAAAGGTTGTCTCCTTTCTTTAACATTTTAAAGGCATCTAAGAAATTTGAATGGAA…
CHILtrapF-100398.0	DN165027_c0_g1_i1	ORF:ATGGCCACAGAATTTGCCGGCTCCCGCTCCGGCGCCGCCACTGCTTCTTTTCCCCCTATCTTCATAGAACGCGACCCCTCAGTTAATCGGGCGGATATTCCAACTATCGATTTCTCCTTGCTATTGAACGGAAACTTGGAGAATCGAGCAAAGATCGTCCGTGAACTCGGCAAGGCTTGCGAGGAATGGGGATTCTTTACGGTTGTGAACCATGGTGTGACGGAGGAGATGCGGACTGCGATGATGGAAGCCTACGTGGCCTTCTTTGATCTAACGGAAGAGGAGAAGGAGGCTTATTTAGGGCGGCATGTGATGGATCCCATCCGGTTTGGGACGAGCTTTAATTCAACAGTGGATGATGTGCGATTCTGGAGATATTTTCTTAAGGTTTTCGT…
CHILtrapF-100398.0	DN165027_c0_g1_i2	ORF:ATGGCCACAGAATTTGCCGGCTCCCGCTCCGGCGCCGCCACTGCTTCTTTTCCCCCTATCTTCATAGAACGCGACCCCTCAGTTAATCGGGCGGATATTCCAACTATCGATTTCTCCTTGCTATTGAACGGAAACTTGGAGAATCGAGCAAAGATCGTCCGTGAACTCGGCAAGGCTTGCGAGGAATGGGGATTCTTTACGGTTGTGAACCATGGTGTGACGGAGGAGATGCGGACTGCGATGATGGAAGCCTACGTGGCCTTCTTTGATCTAACGGAAGAGGAGAAGGAGGCTTATTTAGGGCGGCATGTGATGGATCCCATCCGGTTTGGGACGAGCTTTAATTCAACAGTGGATGATGTGCGATTCTGGAGATATTTTCTTAAGGTTTTCGT…
CHILtrapF-100398.0	DN165027_c0_g1_i3	ORF:ATGGCCACAGAATTTGCCGGCTCCCGCTCCGGCGCCGCCACTGCTTCTTTTCCCCCTATCTTCATAGAACGCGACCCCTCAGTTAATCGGGCGGATATTCCAACTATCGATTTCTCCTTGCTATTGAACGGAAACTTGGAGAATCGAGCAAAGATCGTCCGTGAACTCGGCAAGGCTTGCGAGGAATGGGGATTCTTTACGGTTGTGAACCATGGTGTGACGGAGGAGATGCGGACTGCGATGATGGAAGCCTACGTGGCCTTCTTTGATCTAACGGAAGAGGAGAAGGAGGCTTATTTAGGGCGGCATGTGATGGATCCCATCCGGTTTGGGACGAGCTTTAATTCAACAGTGGATGATGTGCGATTCTGGAGATATTTTCTTAAGGTTTTCGT…
CHILtrapF-100398.0	DN165027_c0_g1_i4	ORF:ATGGCCACAGAATTTGCCGGCTCCCGCTCCGGCGCCGCCACTGCTTCTTTTCCCCCTATCTTCATAGAACGCGACCCCTCAGTTAATCGGGCGGATATTCCAACTATCGATTTCTCCTTGCTATTGAACGGAAACTTGGAGAATCGAGCAAAGATCGTCCGTGAACTCGGCAAGGCTTGCGAGGAATGGGGATTCTTTACGGTTGTGAACCATGGTGTGACGGAGGAGATGCGGACTGCGATGATGGAAGCCTACGTGGCCTTCTTTGATCTAACGGAAGAGGAGAAGGAGGCTTATTTAGGGCGGCATGTGATGGATCCCATCCGGTTTGGGACGAGCTTTAATTCAACAGTGGATGATGTGCGATTCTGGAGATATTTTCTTAAGGTTTTCGT…
CHILtrapF-100398.0	DN165027_c0_g1_i5	ORF:ATGGCCACAGAATTTGCCGGCTCCCGCTCCGGCGCCGCCACTGCTTCTTTTCCCCCTATCTTCATAGAACGCGACCCCTCAGTTAATCGGGCGGATATTCCAACTATCGATTTCTCCTTGCTATTGAACGGAAACTTGGAGAATCGAGCAAAGATCGTCCGTGAACTCGGCAAGGCTTGCGAGGAATGGGGATTCTTTACGGTTGTGAACCATGGTGTGACGGAGGAGATGCGGACTGCGATGATGGAAGCCTACGTGGCCTTCTTTGATCTAACGGAAGAGGAGAAGGAGGCTTATTTAGGGCGGCATGTGATGGATCCCATCCGGTTTGGGACGAGCTTTAATTCAACAGTGGATGATGTGCGATTCTGGAGATATTTTCTTAAGGTTTTCGT…
CHILtrapF-100398.0	DN165027_c0_g1_i6	ORF:ATGGCCACAGAATTTGCCGGCTCCCGCTCCGGCGCCGCCACTGCTTCTTTTCCCCCTATCTTCATAGAACGCGACCCCTCAGTTAATCGGGCGGATATTCCAACTATCGATTTCTCCTTGCTATTGAACGGAAACTTGGAGAATCGAGCAAAGATCGTCCGTGAACTCGGCAAGGCTTGCGAGGAATGGGGATTCTTTACGGTTGTGAACCATGGTGTGACGGAGGAGATGCGGACTGCGATGATGGAAGCCTACGTGGCCTTCTTTGATCTAACGGAAGAGGAGAAGGAGGCTTATTTAGGGCGGCATGTGATGGATCCCATCCGGTTTGGGACGAGCTTTAATTCAACAGTGGATGATGTGCGATTCTGGAGATATTTTCTTAAGGTTTTCGT…
CHILtrapF-100398.0	DN165027_c0_g1_i7	ORF:ATGGCCACAGAATTTGCCGGCTCCCGCTCCGGCGCCGCCACTGCTTCTTTTCCCCCTATCTTCATAGAACGCGACCCCTCAGTTAATCGGGCGGATATTCCAACTATCGATTTCTCCTTGCTATTGAACGGAAACTTGGAGAATCGAGCAAAGATCGTCCGTGAACTCGGCAAGGCTTGCGAGGAATGGGGATTCTTTACGGTTGTGAACCATGGTGTGACGGAGGAGATGCGGACTGCGATGATGGAAGCCTACGTGGCCTTCTTTGATCTAACGGAAGAGGAGAAGGAGGCTTATTTAGGGCGGCATGTGATGGATCCCATCCGGTTTGGGACGAGCTTTAATTCAACAGTGGATGATGTGCGATTCTGGAGATATTTTCTTAAGGTTTTCGT…
CHILtrapF-100398.0	DN165027_c0_g1_i8	ORF:ATGCTGGAGGCCTTAGGCCTTGAGTCTTGCTGTCAAGTTCTTGTTGGGAACTTGTATCCGCCGTGTCCTAATCCAGAGCTGGTATGGGGCCTTCCCGCACACTCAGACCATGGACTTCTCACAGTCTTCATGCAAAATGGAATAGATGGGCTGCAAGTGATGCACCATGGCGAATGGGTAGATGTGAATCCCCTCCCCAACTCTTTCCTCGTAAACTTGGGGGATCATATGGAGATAGTCAGCAATGGAAGGTACCAGAGCGTGTTGCATAGGGCGAAGGTAAACAACAAGAGCACTAGAGTCTCAGTTGTAACCGTCGTTGGGCCGTCGCTCGATGCTGTGGTTGTTCCTGCGCCGCCGTTGGTTTCAAGGGGAACGCGTCCCGCAGCTTTCCG…
CHILtrapF-100398.0	DN165027_c0_g1_i9	ORF:ATGCTGGAGGCCTTAGGCCTTGAGTCTTGCTGTCAAGTTCTTGTTGGGAACTTGTATCCGCCGTGTCCTAATCCAGAGCTGGTATGGGGCCTTCCCGCACACTCAGACCATGGACTTCTCACAGTCTTCATGCAAAATGGAATAGATGGGCTGCAAGTGATGCACCATGGCGAATGGGTAGATGTGAATCCCCTCCCCAACTCTTTCCTCGTAAACTTGGGGGATCATATGGAGATAGTCAGCAATGGAAGGTACCAGAGCGTGTTGCATAGGGCGAAGGTAAACAACAAGAGCACTAGAGTCTCAGTTGTAACCGTCGTTGGGCCGTCGCTCGATGCTGTGGTTGTTCCTGCGCCGCCGTTGGTTTCAAGGGGAACGCGTCCCGCAGCTTTCCG…
CHILtrapF-100399.0	DN154136_c0_g1_i1	ORF:GAAGCTGAAAACATTGTGGAGCGAGTAACACCACGCCTCCAGCATGCCAATTGTGCAGTCGTTCTTTCTGCAGTAAAGGTACACCTTTTCCATTTGGTGCTTTGTTCACTTTATTTGAGCACCAACATACTTGTATTACTGTGGAGATTAGGAATTATTGTCGTTTGTTTGGATGAAAGTCTGTTTTCCAAACTGTTAATGCTTGGTTCATATACTCAATTGAAATCATTTGTAAGACACATTTCAGTAGTCTAA
CHILtrapF-1004.0	DN25703_c0_g1_i1	ORF:GTTCTTCAACCCTCTCTTCAATTGATGGCCGCTGCCGTCTCAACCGTTGGAGCCGTCAACAGAGCTCCGCTGAGCTTGCATGGCTCAGGCTCCACAACTTCAGTACCGAGCACAGTCTTCTTTGGCAACAGTTTGAAGAAGCTGAACCCAAGTGTTGGCCATGGGAGACTCTCGACTTCGACATTCAAGGTCATGGCTGCTGACTTGGATGAGTCGAAGCAGACCGACAAAGACAGGTGGGGTGGGCTTGCCTATGACACATCAGACGACCAGCAGGACATCGCAAGAGGGAAGGGAATGGTCGACTCACTCTTCCAAGCTCCTATGGGAGATGGAACTCACGAAGCCGTCATGAACTCTTACGAGTACATCAGCAAGGGTCTCCGCCAGTACAA…
CHILtrapF-10040.0	DN228725_c0_g1_i1	ORF:GCGGCTTTGCTTCACTGTGAGGTCATCATGAATTCTGGAAACGCTGAGTCGAAGGCGATCTTCGGGATTGCACTCGCCTCCGCAGGTTACGCCTGCTTCGCTCTGCAAGATGCCATCGTCAAATGGCTTGTTGCAGATTATGCGGTTCCGCAAATTCTTTTTATGCGAAGCCTCGTCATTGTGCTCATCACCGGTGGGCTTGCCTGGCGCCTCCGCCACCCTTCAATCTTCAAAAGCAAATATCGCGGAACGCTTGTTCTGCGTGCTGGTTTGATGCTGCTTGCGTGGCTGCTTTTTTACAATGCTGCTCGCCATCTCGGCCTTGCGGAATTGACGACGCTCTATTTTTCAGCACCGATCATGGTGATGTTTCTGTCGATCTTCATTCTTAAAGA…
CHILtrapF-100400.0	DN30739_c0_g1_i1	ORF:GAGTCAAAGATTTCTCGTAAAGATTCTTGTTATAACACAAAGGAGCTAAGTGCTGCATTGGGGGTTGTTAGAAAAATCATGAAAATGGATGCTGCTGGGCCTTTTAATGCTCCGGTTAATCCCGTGGCTCTTGGAATTCCAGTAAGTTCAAACTTTAAACAATCTCATTTATCTCAGTATTCTTCTCCATTATGCATAAGAAAGTAA
CHILtrapF-100400.0	DN30739_c0_g2_i1	ORF:GAGTCAAAGATTTCTCGTAAAGATTCTTGTTATAACACAAAGGAGCTAAGTGCTGCATTGGGGGTTGTTAGAAAAATCATGAAAATGGATGCTGCTGGGCCTTTTAATGCTCCGGTTAATCCCGTGGCTCTTGGAATTCCAGTAAGTTCAAACTTTAAACAATCTCATTTATCTCAGTATTCTTCTCCATTATGCATAAGAAAGTAA
CHILtrapF-100401.0	DN169573_c0_g3_i1	ORF:ATGGCGTCTTCTGCTTCGTGTCCTTCAGAACCAGTAGATGATGAGTTGAAGATGGATGATTTCATCACCAAATTACACGCCTTGAAGAAGCTGTATAAACTTCTACAGAAGAACAGTACTGCACCCGCCCGACCGGATCAGCCCGCTCCTCAATTCTTGGATGAGAAATCCAGCCATTTGTTGAAGAAGCTACTTGATGATGCGACGCAGCAAGTTCTTGATTCTCAGGCGAAGATTATTTCGTGTACGCCCGAAATGCCAAAATCAGAGGAGAAACCTAAACCAAACGCTGTTGATACCGAGAAACTTCAAGAATGCGATTCCTTATTGCCGCCTGAGAAATCACCGGAGCCGGCGATCGTCGTAGCAGTGGCAGAGCCGAAAATTTTACAGAG…
CHILtrapF-100401.0	DN169573_c0_g3_i2	ORF:ATGGCGTCTTCTGCTTCGTGTCCTTCAGAACCAGTAGATGATGAGTTGAAGATGGATGATTTCATCACCAAATTACACGCCTTGAAGAAGCTGTATAAACTTCTACAGAAGAACAGTACTGCACCCGCCCGACCGGATCAGCCCGCTCCTCAATTCTTGGATGAGAAATCCAGCCATTTGTTGAAGAAGCTACTTGATGATGCGACGCAGCAAGTTCTTGATTCTCAGGCGAAGATTATTTCGTGTACGCCCGAAATGCCAAAATCAGAGGAGAAACCTAAACCAAACGCTGTTGATACCGAGAAACTTCAAGAATGCGATTCCTTATTGCCGCCTGAGAAATCACCGGAGCCGGCGATCGTCGTAGCAGTGGCAGAGCCGAAAATTTTACAGAG…
CHILtrapF-100401.0	DN169573_c0_g3_i3	ORF:ATGGCGTCTTCTGCTTCGTGTCCTTCAGAACCAGTAGATGATGAGTTGAAGATGGATGATTTCATCACCAAATTACACGCCTTGAAGAAGCTGTATAAACTTCTACAGAAGAACAGTACTGCACCCGCCCGACCGGATCAGCCCGCTCCTCAATTCTTGGATGAGAAATCCAGCCATTTGTTGAAGAAGCTACTTGATGATGCGACGCAGCAAGTTCTTGATTCTCAGGCGAAGATTATTTCGTGTACGCCCGAAATGCCAAAATCAGAGGAGAAACCTAAACCAAACGCTGTTGATACCGAGAAACTTCAAGAATGCGATTCCTTATTGCCGCCTGAGAAATCACCGGAGCCGGCGATCGTCGTAGCAGTGGCAGAGCCGAAAATTTTACAGAG…
CHILtrapF-100401.0	DN169573_c0_g3_i4	ORF:ATGGCGTCTTCTGCTTCGTGTCCTTCAGAACCAGTAGATGATGAGTTGAAGATGGATGATTTCATCACCAAATTACACGCCTTGAAGAAGCTGTATAAACTTCTACAGAAGAACAGTACTGCACCCGCCCGACCGGATCAGCCCGCTCCTCAATTCTTGGATGAGAAATCCAGCCATTTGTTGAAGAAGCTACTTGATGATGCGACGCAGCAAGTTCTTGATTCTCAGGCGAAGATTATTTCGTGTACGCCCGAAATGCCAAAATCAGAGGAGAAACCTAAACCAAACGCTGTTGATACCGAGAAACTTCAAGAATGCGATTCCTTATTGCCGCCTGAGAAATCACCGGAGCCGGCGATCGTCGTAGCAGTGGCAGAGCCGAAAATTTTACAGAG…
CHILtrapF-100402.0	DN164574_c1_g4_i1	ORF:ATCAATGTCTGCATAAGGGGCAAGTGCGGCTCCTTCGGTAAGGGCGGCCTCATAATGTTCGACGTTACTTCGACGACCATCACCTATCATTTGCTGGACCTGCCCCTCGTGATTCTTCTCGGAGTCATCGGAGGTATTCTAGGAAGCCTCTACAACTTTCTGATGGAGAAGGTTCTTCGCCTGTACAATGGCATCAATGAG
CHILtrapF-100402.1	DN164574_c1_g1_i1	ORF:ATGGCGGCGGCAGATCCCTGCACATCGCCGGCGCTGGTGCCGGACGACGAGCAGAATCTCCCGGACCGGCTTCTGGAGCACCAGCCGGTAAACCTCCGGCGATACGCTTCCAATAGCAGTTCCCAAGTGGCCATCATCGGCTCCAACCTCTGCCCAATAGAGAGCCTCGACTACGAGATTATGGAGAACGACTTCTTCAAGCAGGACTGGAGGACGCAAGGGCGGGCGCACATTGTCCGCTACGTTGTTCTCAAGTGGACTCTCTGCCTCCTCGTCGGCGTGCTCGCCGGAGCCGTCGGCTTCTTCAACAACCTCGCCATCGAGAATCTCGCCGGCTTCAAGTTTCTCCACATATTCAACCTCATGGCGGAAAACAAGTATTTGACGGCTTTTGG…
CHILtrapF-100402.1	DN164574_c1_g1_i2	ORF:ATGTTCGACGTTACTTCGACGACCATCACCTATCATTTGCTGGACCTCCCCCTCGTGATTCTTCTCGGAGTCATCGGAGGTATTCTAGGAAGCCTCTACAACTTTCTGATGGAGAAGGTTCTTCGCCTGTACAATGGCATCAATGAGTATCTTCTTCCTCTCCCTGCACCTCCCATTTCTGCAATTGTTGCTGCAAAGTTGACCAATCGAATGCTGCGTTGCAGGAGAGGCATCGGCCGTCGGCTTCTTCTTGCCGGGGCTGTCTCCTTGTCCACATCCTGCTTGCTGTTCGTGCTTCCGTTGTACGCGCCCTGCCAGCCGTGCCCTGATTCGACCAAGGATTGCCGGGGAATGGCCGGAACTCGGAGGTTGAAGAGCTTCCAGTGCCCTTCCGG…
CHILtrapF-100402.1	DN164574_c1_g1_i3	ORF:ATGTTCGACGTTACTTCGACGACCATCACCTATCATTTGCTGGACCTCCCCCTCGTGATTCTTCTCGGAGTCATCGGAGGTATTCTAGGAAGCCTCTACAACTTTCTGATGGAGAAGGTTCTTCGCCTGTACAATGGCATCAATGAGAGAGGCATCGGCCGTCGGCTTCTTCTTGCCGGGGCTGTCTCCTTGTCCACATCCTGCTTGCTGTTCGTGCTTCCGTTGTACGCGCCCTGCCAGCCGTGCCCTGATTCGACCAAGGATTGCCGGGGAATGGCCGGAACTCGGAGGTTGAAGAGCTTCCAGTGCCCTTCCGGCTACTACAACGACCTGGCCAGCCTCTTCTTCAGCACCAACGACGACAGCATCCGCAATTTGTACAGCTCCGGCACCCA…
CHILtrapF-100402.1	DN164574_c1_g1_i4	ORF:ATGGCGGCGGCAGATCCCTGCACATCGCCGGCGCTGGTGCCGGACGACGAGCAGAATCTCCCGGACCGGCTTCTGGAGCACCAGCCGGTAAACCTCCGGCGATACGCTTCCAATAGCAGTTCCCAAGTGGCCATCATCGGCTCCAACCTCTGCCCAATAGAGAGCCTCGACTACGAGATTATGGAGAACGACTTCTTCAAGCAGGACTGGAGGACGCAAGGGCGGGCGCACATTGTCCGCTACGTTGTTCTCAAGTGGACTCTCTGCCTCCTCGTCGGCGTGCTCGCCGGAGCCGTCGGCTTCTTCAACAACCTCGCCATCGAGAATCTCGCCGGCTTCAAGTTTCTCCACATATTCAACCTCATGGCGGAAAACAAGTATTTGACGGCTTTTGG…
CHILtrapF-100402.1	DN164574_c1_g1_i5	ORF:ATGTTCGACGTTACTTCGACGACCATCACCTATCATTTGCTGGACCTCCCCCTCGTGATTCTTCTCGGAGTCATCGGAGGTATTCTAGGAAGCCTCTACAACTTTCTGATGGAGAAGGTTCTTCGCCTGTACAATGGCATCAATGAGAGAGGCATCGGCCGTCGGCTTCTTCTTGCCGGGGCTGTCTCCTTGTCCACATCCTGCTTGCTGTTCGTGCTTCCGTTGTACGCGCCCTGCCAGCCGTGCCCTGATTCGACCAAGGATTGCCGGGGAATGGCCGGAACTCGGAGGTTGAAGAGCTTCCAGTGCCCTTCCGGCTACTACAACGACCTGGCCAGCCTCTTCTTCAGCACCAACGACGACAGCATCCGCAATTTGTACAGCTCCGGCACCCA…
CHILtrapF-100402.1	DN164574_c1_g1_i6	ORF:ATGTTCGACGTTACTTCGACGACCATCACCTATCATTTGCTGGACCTCCCCCTCGTGATTCTTCTCGGAGTCATCGGAGGTATTCTAGGAAGCCTCTACAACTTTCTGATGGAGAAGGTTCTTCGCCTGTACAATGGCATCAATGAGTATCTTCTTCCTCTCCCTGCACCTCCCATTTATGCAATTGTTGCTGCAAAGTTGACCAATCGAATGCTGCGTTGCAGGAGAGGCATCGGCCGTCGGCTTCTTCTTGCCGGGGCTGTCTCCTTGTCCACATCCTGCTTGCTGTTCGTGCTTCCGTTGTACGCGCCCTGCCAGCCGTGCCCTGATTCGACCAAGGATTGCCGGGGAATGGCCGGAACTCGGAGGTTGAAGAGCTTCCAGTGCCCTTCCGG…
CHILtrapF-100402.1	DN164574_c1_g1_i7	ORF:ATGGAGAACGACTTCTTCAAGCAGGACTGGAGGACGCAAGGGCGGGCGCACATTGTCCGCTACGTTGTTCTCAAGTGGACTCTCTGCCTCCTCGTCGGCGTGCTCGCCGGAGCCGTCGGCTTCTTCAACAACCTCGCCATCGAGAATCTCGCCGGCTTCAAGTTTCTCCACATATTCAACCTCATGGCGGAAAACAAGTATTTGACGGCTTTTGGAGTTTTTGCCGTCTCCAATTTTGTTCTGGTGATTTTTTCTGTGACGATCACATCGTGCATTGCGCCGGCAGCGGCCGGATCCGGGATTCCGGAGATTAGAGCTTACTTGAACGGAGTTGATGCTCCGGACATCTTCTCTCCGAGCACTCTTCTTGTGAAGATTGTTGGTTGCATCACGAC…
CHILtrapF-100402.1	DN164574_c1_g1_i8	ORF:ATGTTCGACGTTACTTCGACGACCATCACCTATCATTTGCTGGACCTCCCCCTCGTGATTCTTCTCGGAGTCATCGGAGGTATTCTAGGAAGCCTCTACAACTTTCTGATGGAGAAGGTTCTTCGCCTGTACAATGGCATCAATGAGAGAGGCATCGGCCGTCGGCTTCTTCTTGCCGGGGCTGTCTCCTTGTCCACATCCTGCTTGCTGTTCGTGCTTCCGTTGTACGCGCCCTGCCAGCCGTGCCCTGATTCGACCAAGGATTGCCGGGGAATGGCCGGAACTCGGAGGTTGAAGAGCTTCCAGTGCCCTTCCGGCTACTACAACGACCTGGCCAGCCTCTTCTTCAGCACCAACGACGACAGCATCCGCAATTTGTACAGCTCCGGCACCCA…
CHILtrapF-100402.1	DN164574_c1_g1_i9	ORF:ATGGTTCACATCGGTGCTTCGATCGCAGCTTTATTTGGGAACGAAAGGCTCCACAGGTGTCGCTTGACTGGAAAATGGCTGCAATACCTGAACAACGACAGGGATCGACGGGATCTTGTGACCTGCGGGGCTGGCGCAGGAGTAGCTGCTGCCTTCCGCTCGCCGCTCGGCGGCGTCCTATTCGCCCTCGAGTCATTGTCATCATGGTACGACTCTGGTTTGCTCCACCATTAA
CHILtrapF-100402.2	DN164574_c1_g2_i1	ORF:AAGGGCGGCCTCATAATGTTCGACGTTACTTCGACGACCATCACCTATCATTTGCTGGACCTGCCCCTCGTGATTCTTCTCGGAGTCATCGGAGGTATTCTAGGAAGCCTCTACAACTTTCTGATGGAGAAGGTTCTTCGCCTGTACAATGGCATCAATGAGTATCTTCTTCCTCTCCCTGCCCTCTCATTTCTGCAATTGTTGCTGCAAAGTTGA
CHILtrapF-100403.0	DN169857_c4_g1_i1	ORF:ATGGAATTCAACCAGCTAGAGGAAAGCACGGATAGATTGTTGGAAAGGGTCGGCGGGCAGGTGGCTGATAGCCTCAAGGAACTGGAAACCCATTACTACTCTTCGGTCCAGAGGGCCAACCCTCAAGAAGGATAA
CHILtrapF-100403.0	DN169857_c4_g1_i2	ORF:ATGAGCAAGCCTGGAGGCGGGCCGACGGCTGCGGCCTCGGCGGCGGCGGCCCAGAAGCAGAAGGCCCTCCTGCAAAGGGTTGATACCGACATCGCCAATATCGTCGACAACTTCAGTCTTCTCGTCAACGTTGCTCGGGTAAACGATCCTCCGGTTCGGAACGCACAGGAGTCTTTTCAGATGGAAATGCGAGCTGCCAGAATGGTTCAGGCGTCGGACTCCCTCCTTAAGTTGGTGTCAGAGCTGAAGCAGACGGCCATTTTTTCGGGATTTGCATCTTTGAATGAGAATGTAGAGAGGCGGATCATGGAATTCAACCAGCTAGAGGAAAGCACGGATAGATTGTTGGAAAGGGTCGGCGGGCAGGTGGCTGATAGCCTCAAGGAACTGGAAAC…
CHILtrapF-100403.0	DN169857_c4_g1_i3	ORF:ATGGAAATGCGAGCTGCCAGAATGGTTCAGGCGTCGGACTCCCTCCTTAAGTTGGTGTCAGAGCTGAAGCAGACGGCCATTTTTTCGGGATTTGCATCTTTGAATGAGAATGTAGAGAGGCGGATCATGGAATTCAACCAGCTAGAGGAAAGCACGGATAGATTGTTGGAAAGGGTCGGCGGGCAGGTGGCTGATAGCCTCAAGGAACTGGAAACCCATTACTACTCTTCGGTCCAGAGGGCCAACCCTCAAGAAGGATAA
CHILtrapF-100403.0	DN169857_c4_g1_i4	ORF:ATGAGCAAGCCTGGAGGCGGGCCGACGGCTGCGGCCTCGGCGGCGGCGGCCCAGAAGCAGAAGGCCCTCCTGCAAAGGGTTGATACCGACATCGCCAATATCGTCGACAACTTCAGTCTTCTCGTCAACGTTGCTCGGGTTCGTTCTTCTTGA
CHILtrapF-100404.0	DN150093_c6_g1_i1	ORF:ATGAGACACTTAAGGGAAGGAAGTGATGATGATAATAACAACACAAATGTTAGCTTCGATGAGAACAAAAGCCCAAGGAGGAAGCCAAGATCAATGCCATTTAGAGTAGCGGTATGCCTATTCATACAGTCGTTTAGTGGCGGTAATGCCGATGCTGGGGAGTCCGATGCCTGGTTGGACCAACTTGAAACTTACTTCGAATTATATGAGTATCCGGTTGTCAAACTCAAACTAACAGGTCACACATTGGCATGGTGGAATGCCAACCTTCGACAGGGCCAAAACTGGTCATGA
CHILtrapF-100405.0	DN137476_c0_g1_i1	ORF:ATGGTTCCCAACAGATGCACCGTAAATCTTTCCCTTCCACTTACTTTTCTTCCAGTTGAGATCCATAAGGTAAAATTACAGCATGTCTTATACCAGCAAATTGATCACCATAACTACATTGAAGTCTTTTCTTCCTAA
CHILtrapF-100406.0	DN171418_c3_g1_i1	ORF:ATGTTAGAGTCCACACACGTGAACCTTGCATCCTACCATGCCTTTGCATTTTCATCCTTTCATAAAAAAAATTATATATTTTTTCATTATACCTTCTTAAAGTCCTATTTTGTTTCAGTTATCTTCATGTCACCCCTATGCCAATCCATGGGCAGATTCCCAGTTGTGAGAGCATATAATGGGGATTTAAACATAAGTTCATCTTGTGGATTGGAGTGCTGGGCTGATTAA
CHILtrapF-100406.0	DN171418_c3_g1_i2	ORF:ATGCCAGTTAATCAAGAACAATTTAGAGTTCTCTTGGAAGCCAGCAATGGCGAAAAGGAACCACCTTTCAGCTCCCAAATTCATTGGCAGAAGAAGAATGGGTTTACTATTAGAAACACCGTTGGAAGATCTTCCCTTTCCTTGAACGCCCAAGATATTTATATCCAAATTTCTGAGTGTCCCAAAACAATAGACATTAGAATGTTCGAGTACATTCTGAAGTTAGAATGCTGA
CHILtrapF-100406.0	DN171418_c3_g1_i3	ORF:ATGTTAGAGTCCACACACGTGAACCTTGCATCCTACCATGCCTTTGCATTTTCATCCTTTCATAAAAAAAATTATATATTTTTTCATTATACCTTCTTAAAGTCCTATTTTGTTTCAGTTATCTTCATGTCACCCCTATGCCAATCCATGGGCAGATTCCCAGTTGTGAGAGCATATAATGGGGATTTAAACATAAGTTCATCTTGTGGATTGGAGTGCTGGGCTGATTAA
CHILtrapF-100406.1	DN171418_c3_g2_i1	ORF:GTGGCTTCTCATGGCTGTGTTGAAATGACATTTCAGGGAAGATCTTCCAACGGTGTTTCTAATAGTAAACCCATTCTTCTTCTGCCAATGAATTTGGGAGCTGAAAGGTGGTTCCTTTTCGCCATTGCTGGCTTCCAAGGTGAGAATATCAACTTTTATCTAACCATCTTCTGGATTCGGGTTCTCCGGAGCTCTTAA
CHILtrapF-100407.0	DN171705_c1_g3_i1	ORF:ATGGAATGGATTTTTTTGTTTTGTTGGATGAAAGAGATTTGGGAGAACAAAGTAAGCAATTTTGTGACTTTCTGTAGAAGGTGGGATAAATGTATTGAGGTACTTAAAAGTATGTTTTGTATGTTGTTGTCAAATGCTTTGTTTGAGAAAGGTTTCTAA
CHILtrapF-100408.0	DN117305_c0_g1_i1	ORF:TTTGATGCTCGTTCTTCGGCAGATGCCGAAGGCAAGTCATTGTCGTTCTCTTCAACAACACCCATCAAGGGTGATACATTGTTATTCTCCCTGATCTGTTTTTCTTCGGCCAAGGACGCTGAGTCTTTGTTTGACAACTTGTTTAAGTTTTCATCATCGCATTTGATCTCTTTTTTTAGGGAGATTCCCGACGCCTTCGCTCTCAAGGTGTCGTCTGGAGAGCCGGTCGGGGTTTCAATCACTCGGGATTCTTTGCCTCCTTAG
CHILtrapF-100409.0	DN170884_c0_g1_i1	ORF:ATGTTTTCTATCCTCCTTTCACAGTTTCTTAGAAATATGTCACCCTCATCCCTCCTTCACTTCACCTATAAGCCTTCATCCACCTCCAACAATCTTCATCCACAACCAACACCCTTCATCCACCGCCCACAGACCTTTTCCCTGACCAACAACAGCTGCTACTCACAACCAAGTAACGTCTTCATAAACCTAGAAGCCCTCCCTATTTGTGTTCAAATGCAACCCGCACCCTACAATTAG
CHILtrapF-100409.0	DN170884_c0_g1_i2	ORF:ATGTTTTCTATCCTCCTTTCACAGTTTCTTAGAAATATGTCACCCTCATCCCTCCTTCACTTCACCTATAAGCCTTCATCCACCTCCAACAATCTTCATCCACAACCAACACCCTTCATCCACCGCCCACAGACCTTTTCCCTGACCAACAACAGCTGCTACTCACAACCAAGTAACGTCTTCATAAACCTAGAAGCCCTCCCTATTTGTGTTCAAATGCAACCCGCACCCTACAATTAG
CHILtrapF-100409.0	DN170884_c0_g1_i3	ORF:ATGTTTTCTATCCTCCTTTCACAGTTTCTTAGAAATATGTCACCCTCATCCCTCCTTCACTTCACCTATAAGCCTTCATCCACCTCCAACAATCTTCATCCACAACCAACACCCTTCATCCACCGCCCACAGACCTTTTCCCTGACCAACAACAGCTGCTACTCACAACCAAGTAACGTCTTCATAAACCTAGAAGCCCTCCCTATTTGTGTTCAAATGCAACCCGCACCCTACAATTAG
CHILtrapF-100409.0	DN170884_c0_g1_i4	ORF:ATGGAAAAAATCAGATTGAAGATTAAGCAATGTTTTTTGGATTTGACAGAGGCGCCGAGACATTAG
CHILtrapF-100409.0	DN170884_c0_g1_i5	ORF:ATGTTTTCTATCCTCCTTTCACAGTTTCTTAGAAATATGTCACCCTCATCCCTCCTTCACTTCACCTATAAGCCTTCATCCACCTCCAACAATCTTCATCCACAACCAACACCCTTCATCCACCGCCCACAAACCTTTTCCCTGACCAACAACAGCTGCTACTCACAACCAAGTAACGTCTTCATAAACCTAGAAGCCCTCCCTATTTGTGTTCAAATGCAACCCGCACCCTACAATTAG
CHILtrapF-10041.0	DN149144_c2_g1_i1	ORF:AAAAAAAAAAAAAAAAAAAAAAAACTGCATGTAAAGTATCCTAGCATTGGACTTTGTCCTCTCAATTATAGCTCATACAAGATGGTCATGCCGCAGAAGACAAGCCTAATAAACCTAAAATAA
CHILtrapF-100410.0	DN166698_c0_g1_i1	ORF:ATGCAGCATCTAGTGGGCAGTTTCAGGAAATCAGTAGGATTAGGGCTTGTGACAAAAAGAACCGTTGTGAAGTTAAATTGA
CHILtrapF-100410.0	DN166698_c0_g1_i2	ORF:ATGCGCAGGGCCTACGTTCGGTATTCATTCTCTCCATCCCAACTAGCGCACCCCCCCAACCAGTCTCCTCTTTCTCCTATCCTCTACCTTCCAGCCATACCCGACCCCCAAAGAACCGTAATTCTTCCTCATTATTCACCTTGCCTTTTCCGAAAACCTCCAATCATTCTGTCACTGAAAAAACTCATGAAAAAAATTATTTAA
CHILtrapF-100410.0	DN166698_c0_g1_i3	ORF:ATGCACATGAGTCCTCACTTATGCAGTTTTCTAAAAAAAATTAGCATTTTTTGTTTTTATATTAAGCAATTTGGTCACAAAATTAAGAAGAATTAA
CHILtrapF-100410.0	DN166698_c0_g1_i4	ORF:ATGTTTATTTTCAGAACTGCATTGTTTTTTGTGTTGAACCTTTACATATTGATTGCTATGCTATTTTATGCAGCATCTAGTGGGCAGTTTCAGGAAATCAGTAGGATTAGGGCTTGTGACAAAAAGAACCGTTGTGAAGTTAAATTGAGAAGAAATAATACTAATCAAAGTCCCCAAAATAATTTATTTACCAAAGTAAAGAAACTTCTGCCGGTGGAATAA
CHILtrapF-100411.0	DN144632_c0_g1_i1	ORF:ATGCACGCTTTGATGTTGAAGACACTCGTCGCGCTTGCGGTCTTCTCCGGCTTGCTTCCGAGCTCGTCGCCTCTGCCGTTTATTGTGCTGCACGGAATAGGCGACGCGTGTGGTAATCGAGGGATGAAGCACTTCACCGAGCTTCTGAGCGAGTGGTCTGGTTCTCAAGGCTATTGCTTGGAAATTGGGAAGGGTGCATGGGATTCATGGGTTATGCCCCTTCAAGAACAGACCGATATTGTATGTAAAAAGGTGAAGGAAATGAATGAACTATGTGGAGGTTTTAACATTGTTGGCCTTTCTCAGGGGAACTTAATAGCCCGAGGGATAATTGAATTTTGTGATGGAGTACCTTTGGTTGAAAATTTCATCTCCTTGGGTGGCCCTCATGCTGG…
CHILtrapF-100412.0	DN147828_c2_g1_i1	ORF:ATGCCCAATTTCTCTCAAATAGGGGTAGATCTTCAACCCTTTTCTCTCTCAAAACCCCACATCTATGACAATCACGCCAATATCTACCAGGCTCCAACTAATCGTCAAACTCTTGAACCTTTCCTAACCAAGTTTCTTTCAATGAGCCTATTTTTTCCCTATCATGTGACATAA
CHILtrapF-100412.0	DN147828_c2_g1_i2	ORF:ATGTTGGTCGTGCGGTCAATGGATGCTCATTTAGCACATGGATTGTTTGCGAGCGTTACTAGAACATGCCGTCCATTCGGTCGAGCACTGCCTAGTACTCTGAGATTGCTCCTCTTATTTTTGTGGGCCAATGATCCCACACTCATCTTTCTCAAACGTAGTTCTTTCAGTTGTTGA
CHILtrapF-100413.0	DN166780_c0_g1_i1	ORF:GGATTGAAACAATCACAGAGCTCAACTCAATTACCAGTTAGCAAATCCAAGTGGAAGACTATTCTACATACTATTGCAGAACAGGTTTCACAGGTATATAGTAACTGGTTAGTTGTTTTACATGTTTTTCTTTGTTTGGCATTCCATCTAAAGCACTATAATTGA
CHILtrapF-100414.0	DN169941_c0_g1_i1	ORF:CGGTTTTTCCAAAGAAGAAAAATCTCTCCTAAAGCCTATTTTAGTTTGTATAACAAAAAGTCTGGGAATGTTTCTATTTCACGGACATACAAGTTGTCTTTCCAGACTCATGAAACCAATGCAGATATATCTCAAGGCATGCAGTCAAGAAATTCCAGTGGAAAACCCAAAAATAAAAATTATAATTACGAAGTTGATCACACTTCTTTCGACAGTGGAAAACATCTTAATAATGGTAATTCTTCATCATTAAATTGTGATGCTATTGGTTTTCATGAAGAAAAACATTATGGTGTTTTGGCTGATAAAACAAAGGGTTCTAATGTTGGAAGTAGTTTTTGTGGTCATACAATCTCTGCACTCAAAGAAAGTAGTGAGAATGGTAGAGTTTTGGC…
CHILtrapF-100414.0	DN169941_c0_g1_i2	ORF:ATGCCGGCTGTTTGCGGGGCTTACGGCCCCTTGGATATCTTCCTCATCCCCGCCGAGAGGGTGGAGCGCTGCGCCTCCGTCGGTTGCATAGGGGTGGCTGGGTTTTTGTGGCCGAAGGTCAGGCGGTTCAGAAGAGCGGCTGGATGTGGCGGTGGAGATGGGGAGGCGCTGAAGTCGGTTGTTTCGCGAGCTCGGCTCTCGAGCTTCTTGCCTTCTCGGATCGATCTGAACTTGCAGACCATGCAAACTAGTGATCCCTCACAACTATTATGGGTTGGCCCTCTTCCTGGTGACATTGCTGAAGTTGAGGCATACTGTAGGATTTTTAGAGCTGCAGAGCAACTTCACACTTCTCTAATGGAAACTATATGCAATCCAGAGACTGGAGAATGTCC…
CHILtrapF-100414.0	DN169941_c0_g1_i3	ORF:CGGTTTTTCCAAAGAAGAAAAATCTCTCCTAAAGCCTATTTTAGTTTGTATAACAAAAAGTCTGGGAATGTTTCTATTTCACGGACATACAAGTTGTCTTTCCAGACTCATGAAACCAATGCAGATATATCTCAAGGCATGCAGTCAAGAAATTCCAGTGGAAAACCCAAAAATAAAAATTATAATTACGAAGTTGATCACACTTCTTTCGACAGTGGAAAACATCTTAATAATGGTAATTCTTCATCATTAAATTGTGATGCTATTGGTTTTCATGAAGAAAAACATTATGGTGTTTTGGCTGATAAAACAAAGGGTTCTAATGTTGGAAGTAGTTTTTGTGGTCATACAATCTCTGCACTCAAAGAAAGTAGTGAGAATGGTAGAGTTTTGGC…
CHILtrapF-100414.0	DN169941_c0_g1_i4	ORF:ATGTCCTCGTTGAACCTGATGTGCATGATGTTTTTGCAAGGATTCCAGGTTTTGGCTTTGTCCAAACCTTCTATATCCAAGATTCCAGTGACCTTCACGAGCGAGTTGATTTTGTGGCATGCTTGGGAGGCGATGGTGTAA
CHILtrapF-100414.0	DN169941_c0_g1_i5	ORF:CGGTTTTTCCAAAGAAGAAAAATCTCTCCTAAAGCCTATTTTAGTTTGTATAACAAAAAGTCTGGGAATGTTTCTATTTCACGGACATACAAGTTGTCTTTCCAGACTCATGAAACCAATGCAGATATATCTCAAGGCATGCAGTCAAGAAATTCCAGTGGAAAACCCAAAAATAAAAATTATAATTACGAAGTTGATCACACTTCTTTCGACAGTGGAAAACATCTTAATAATGGTAATTCTTCATCATTAAATTGTGATGCTATTGGTTTTCATGAAGAAAAACATTATGGTGTTTTGGCTGATAAAACAAAGGGTTCTAATGTTGGAAGTAGTTTTTGTGGTCATACAATCTCTGCACTCAAAGAAAGTAGTGAGAATGGTAGAGTTTTGGC…
CHILtrapF-100415.0	DN287368_c0_g1_i1	ORF:ACTGTAAATAAGGATTGCTCTTCGGCTACAGAACTACCTTCTAGAATCAAAAGAATATTTTACATGTCAAGTGATGGATTGCAGAGATAA
CHILtrapF-100416.0	DN152451_c12_g5_i1	ORF:CACGTGTCGATGGATTTCTTAGGAGGGCTTCCGACCACCAAGAAGGGCCACGACAATATTTTTGTTGTGGTCGACAGATTCTCTAAAATAGCGATACTGGTCCCCTGCCGGAAGACGATCACAGCTGACGAAGCTGCAGATCTCTTCTTCCGGCACGTGTTCTGCAGCTTCGGCCTGCCGAATGAGATCGTGAGCGACAGAGACGCCCGTTTCCTTTGCCGATTCTGGAACACACTCTGGAAAGCGATGAATACTAAA
CHILtrapF-100417.0	DN168080_c2_g1_i1	ORF:ATGGTCATCTCTAGCGGCTCCTCCTCCGGCCGTGCCCTCGGCGTCGATCGCTTTTACAATCCCCCCGCCGTCAGGAGGCAGCTCGAGCTGCAGAGGCAACAGCAGCAACTGCGTGAACAGCAGCAGCAGCATCAGCAGCGTGAACAGCAGCGGGAACAGGAGAACCAGGAGGCGTTGCAGAAGCCCGTCAAGGCGAACCCTAGGCCGGTCAAGCCACCGATTGCGGCAGCCCCGACCGTCGAAGCTCAGGTGTTCGAGAATAGAGCGGAGTCGGATGATTCCTCGAAACCCTCTGTGTCTTCTTCCTCGTCATCAGCTTCGACCTCTCCTTCTCCTTCTCCTCCTCCAAGGGCTATGCCTCCGGTGGCGAACTTGGATCGATTTTTGGAGTCTAC…
CHILtrapF-100417.0	DN168080_c2_g1_i2	ORF:ATGGTCATCTCTAGCGGCTCCTCCTCCGGCCGTGCCCTCGGCGTCGATCGCTTTTACAATCCCCCCGCCGTCAGGAGGCAGCTCGAGCTGCAGAGGCAACAGCAGCAACTGCGTGAACAGCAGCAGCAGCGTGAACAGCAGCGGGAACAGGAGAACCAGGAGGCGTTGCAGAAGCCCGTCAAGGCGAACCCTAGGCCGGTCAAGCCACCGATTGCGGCAGCCCCGACCGTCGAAGCTCAGGTGTTCGAGAATAGAGCGGAGTCGGATGATTCCTCGAAACCCTCTGTGTCTTCTTCCTCGTCATCAGCTTCGACCTCTCCTTCTCCTTCTCCTCCTCCAAGGGCTATGCCTCCGGTGGCGAACTTGGATCGATTTTTGGAGTCTACGAACCCCGT…
CHILtrapF-100418.0	DN88670_c0_g1_i1	ORF:ATGATGGAAGGAAATACAGGCACATGTGGGTTGTGGTTTGGGGGGTGCAGGGAGGATTGGAGGTTGCGATGGGCTGAAGATAACAGTATAAAGGTGAGCTTGTGGTTGTACTTGGCTGTTGGTTGTAGGACAACAACGCAGAGGTGGTTGTGGCCTGGACCCCCGGAGGTTGGAAGACACTGCACTGCAGAATGGGGCATCTTGTTGACCAGCACCAGTGGATGGGCTGAAACAAAAGTGTAG
CHILtrapF-100419.0	DN66082_c0_g1_i1	ORF:ATTAAAGGATTCATTGGACGATACCCAGACGCGGAGCTTAGAACAGCCAAAGATGGTCAATATGTCAAGGTCTCAGGGGTATGA
CHILtrapF-10042.0	DN233322_c0_g1_i1	ORF:ATGTGTTGGTCCTTTCTGCTTAGGCCTCTATTGGCTCTTGCAGTTGGTCTCTACTTGATGTTGCTAGTGCATATTCCTGCTGCTTTGGCTGGGGCCATTCTTGAAGTTTAG
CHILtrapF-100420.0	DN142848_c0_g2_i1	ORF:TGTTTTCATTTCCTCAAAGTTTTCTTCCTCGCTGAACGACGAAGAGTTCTCAACTTCGCCCTCCCGCAACATCCTCCCACCGTCATTACTTTCTCTCTTTCGTCGCCGAGGTCACTTCCAACATCGCACGAGCGACGAAGAGTACTCGGCGTCTTCGAAACAGCATTCGCGCTAATCGGGTGTTATTATGGCATGATTTTTCATCTTTGGTCGGGACATAAATTGGGTGTTATCATCTCTTTTCTTGCCAAAACTCTCATCCAAAGAAAGATTAGAATTTCCAGGCCATCGACAGATGGGTGTTAA
CHILtrapF-100420.1	DN142848_c0_g3_i1	ORF:ATGATTGAAGCTCGACTGTCTTCTAGTTTTCCCTCCACTCCGACGTCTGAAACGCCTTTATACGGAGATACGCCTTTTGAACGTAAATGA
CHILtrapF-100421.0	DN173574_c2_g2_i1	ORF:CTAAATGATATAACAAAAATATCAATATCATTTTTTCATCAAAAACTATATTTTATTTATACTATAATGTTAATAAAGAATAAAGTAAACAATGCTCCAAAAATTACACAAATATATATATATATATATAATAGTTTAAATAATGCTCAATGTTGTGCATATTGCAGTATACAACTAATATGTGTGTGCATGAGGTAA
CHILtrapF-100422.0	DN159255_c0_g1_i1	ORF:ATGAGAGGGAATATTGAGATTGTGTTAACTTTTCCTTTTGTCACCCTTCGTTATGTTGTTTTTACTTCTAGTAAGGTTATGTTTATGCTTCTTCTGTTCTCATGGCCAATTAAACCAAAGGTACTCTCAACTGATATGATTTCTATTAATCATAGGCTCTGGAGCTTTGATGAGTGGGGATTCCTTTATGTTGTAAGATTGTTTCCATTTGAAAATTTTGAGAAACAAAAGTCATGCTGCTGTCATAATATAATTATCATACTTGTAAAAAATTGA
CHILtrapF-100423.0	DN119986_c0_g1_i1	ORF:ATGGCGGCTTCCAGGAAGCGGAAAATGCCGCCAAAGAATGACGAGGAAGGTGGAGTCGGCGACGTAGATGCCGCCAAGACCAGTGGCGAGACTTCCAAGGTATCGAGCAAGGACAACGCTAAGAGAGGGAAACGGGCAAGGACATCGTCTTCTCATAAAGTCGAGTACTTTGAGGAGAAACGGAATCTGGAGGATTTATGGCAAGCTGCATTTCCCGTTGGAACTGAGTGGGATAATATGGACAAACTTCATGAGATTAATTGGAAATTTTCCAATTTGGAGAATGCTTTTGAGGAAGGTGGAGAGCTTTGCGGGAAGAAGGTGTACTTATTTGGATGCACCGAGGCTCAAATGTTAAATGTAAATGGCATGGACAAGGTCACCCTCATTCCTGT…
CHILtrapF-100423.0	DN119986_c0_g2_i1	ORF:ATGCACCGAGGCTCAAATGTTAAATGTAAATGGCATGGACAAGGTCACCCTCATTCCTGTTGTGGTAGCGGTTTGTTCTTCTGTTCCACCATCAGACAAGATTGGCGTGAAATCAGTACAAAGAGAAACAGAAGAAATTATACCTATGAAATCAATGAAAATGGCTTGGGTGCCATACATTCCATTGGAGAATAG
CHILtrapF-100423.0	DN119986_c0_g3_i1	ORF:ATGGCGGCTTCCAGGAAGCGGAAAATGCCGCCAAAGAATGACGAGGAAGGTGGAGTCGGCGACGTAGATGCCGCCAAGACCAGTGGCGAGACTTCCAAGGTATCGAGCAAGGACAACGCTAAGAGAGGGAAACGGGCAAGGACATCGTCTTCTCATAAAGTCGAGTACTTTGAGGAGAAACGGAATCTGGAGGATTTATGGCAAGCTGCATTTCCCGTTGGAACTGAGTGGGATAATATGGACAAACTTCATGAGATTAATTGGAAATTTTCCAATTTGGAGAATGCTTTTGAGGAAGGTGGAGAGCTTTGCGGGAAGAAGGTGTACTTATTTGGATGCACCGAGGCTCAAATGTTAAATGTAAATGGCATGGACAAGGTCACCCTCATTCCTGT…
CHILtrapF-100423.0	DN119986_c0_g4_i1	ORF:ATGCACCGAGGCTCAAATGTTAAATGTAAATGGCATGGACAAGGTCACCCTCATTCCTGTTGTGGTAGCGGTTTGTTCTTCTGTTCCACCATCAGACAAGATTGGCGTGAAATCAGTACAAAGAGAAACAGAAGAAATTATACCTATGAAATCAATGAAAATGGCTTGGGTGCCATACATTCCATTGGAGAATAG
CHILtrapF-100423.0	DN119986_c0_g5_i1	ORF:ATGCACCGAGGCTCAAATGTTAAATGTAAATGGCATGGACAAGGTCACCCTCATTCCTGTTGTGGTAGCGGTTTGTTCTTCTGTTCCACCATCAGACAAGATTGGCGTGAAATCAGTACAAAGAGAAACAGAAGAAATTATACCTATGAAATCAATGAAAATGGCTTGGGTGCCATACATTCCATTGGAGAATAG
CHILtrapF-100424.0	DN153282_c0_g1_i1	ORF:ATGACGATCAAGTATACATGTTACAACCCTTTCATAATCCTAAAAGAGACTAGCAACAATGCCTATCAGTTGCAACTACCACCATACATGGTGATATACATTACAATTAATGTGGATAATCTCAAATTCTTCGAGACTTCGTTAATTGAGAATGAATCTCTACCACTGCTTCCACTGATAGACACACTGGCAATGGAAAACTCAAAGGGCGATATAAACCTAGATCAGAAGGAAACTTCAAATCACCAAAGGATGAAGTTATCCTATGACATCGGTATCAAGGGAAAAAAGATGCTCCATACAAAATGGTTCACAACTGAGAGGTAA
CHILtrapF-100425.0	DN136974_c0_g1_i1	ORF:ATGAGCATGACAGCAGAAGTTGGGACGGTCTATGACGTGATCGCCCATCGTGAGGTCTCACCTGAGGCGAATTTCTGGGTATTCGAGATTCCGGCCCTCGGGGCGGTTGGGCAAGCAGTGAAGTTGGGTCAGGTCGCAGACGAGGCCCGCGGAATCATTACCGCCTGGGATGAGGATGGACCCGATGAGAAGGCGTTTAAGGTTCACGTTCGCTTGGATGGTGAGGCCGACGCCCGCCGCATGTGGGAAGAAGGTGAGGAGGAAGAGCGCCAAGCCCGGAAGGTGCTTGATCACGCGGCCACACGCAAGCGTGAGGCCGTCACTCTGCTGAGGGTCGAGAAGAAATACAGCGCCAACGACACCGCCCGCGTGCTTGGGGTGACCCGCCAAAGGGT…
CHILtrapF-100426.0	DN157731_c0_g2_i1	ORF:ATGGAGAATTATAGAGAAAAGAAAAAGAATCTTCACGATTTCATTAACTTGAAAAAAGCTTATGATAGAATCCCGAAAAAATTTTTATGGTGGGTTTTAAAAAAGAAAGAAGTGTTTTCTGTGTATATTGATGTGATT
CHILtrapF-100427.0	DN160514_c17_g1_i1	ORF:ATGAGTTTCAGAGTAGTGTTGGCGCCATTAACGAGGCTGAGGTCCTACGGAAACGTCCCTCAACCCCATGCCATCCTCTATTATTCTCAGAGGACGACGGAGGGAGGGCTTCTGATAGCTGAAGCAGCAGGAGTCTCCGACACTGCCCAAGGGCACTCAGGAACTCCAGGAATATGGACAGAGGAGCAAGTAGAGGCCTGGAAACCTATCGTCAAGGCTGTGCATGGCAAGGGCGGCGTATTCTTTTGCCAATTAGGGCACGCCGGAAGGGTCTCCAACAATCGTTACCAACCAAATGGACGAGCTCCTATATCGAGCACTGATAAGCCCCTCCCACCCCAGCAAACACTGGATGGCCGGATGATCGAATCCTCGCCTCCACGACGGTTGAGAGC…
CHILtrapF-100427.0	DN160514_c17_g1_i5	ORF:ATGGCAGCGGACAAAATCCCCCTTCTCAGGCCCTACAAGATGGGCAAATTCGATCTATCCCACAGAGTAGTGTTGGCGCCATTAACGAGGCTGAGGTCCTACGGAAACGTCCCTCAACCCCATGCCATCCTCTATTATTCTCAGAGGACGACGGAGGGAGGGCTTCTGATAGCTGAAGCAGCAGGAGTCTCCGACACTGCCCAAGGGCACTCAGGAACTCCAGGAATATGGACAGAGGAGCAAGTAGAGGCCTGGAAACCTATCGTCAAGGCTGTGCATGGCAAGGGCGGCGTATTCTTTTGCCAATTAGGGCACGCCGGAAGGGTCTCCAACAATCGTTACCAACCAAATGGACGAGCTCCTATATCGAGCACTGATAAGCCCCTCCCACCCCA…
CHILtrapF-100427.1	DN160514_c17_g1_i2	ORF:ATGGCGGCGGGTAAAATCCCCCTCCTCAGACCCTACAAGATGGGAAACTTTAATCTCTCCCACAGGATAGTATTGGCACCATTAACAAGGTCGAGATCTTATGGAAACGTCCCTCAACCTCACGCCATCCTCTATTACTCTCAGAGAACGACGGAAGGTGGACTTTTGATAACCGAGGCAACGGGGGTTTCCGATACTGCTCAAGGGTATCCAAGCACTCCGGGAATATGGACCAAAGAGCAGGTAGAGGCCTGGAAACCTATCGTTAAGGCTGTTCATGACAAGGGTGGCGTATTCTTTTGCCAAATATGGCATGTTGGAAGAGTCTCCAACTATGGTTTCCAACCAAACGGACAAGCACCAATATCTAGTACTGATAAGCCGATCCCACCCCA…
CHILtrapF-100427.2	DN160514_c17_g1_i3	ORF:ATGGACAGAGGAGCAAGTAGAGGCCTGGAAACCTATCGTCAAGGCTGTGCATGGCAAGGGCGGCGTATTCTTTTGCCAATTAGGGCACGCCGGAAGGGTCTCCAACAATCGTATTCTTCCTCCTCCATTTCTTCTTTTTTTAAAATATCATTTAGCTACAAGTGGTGTTAG
CHILtrapF-100427.2	DN160514_c17_g1_i4	ORF:ATGGCAGCGGACAAAATCCCCCTTCTCAGGCCCTACAAGATGGGCAAATTCGATCTATCCCACAGAGTAGTGTTGGCGCCATTAACGAGGCTGAGGTCCTACGGAAACGTCCCTCAACCCCATGCCATCCTCTATTATTCTCAGAGGACGACGGAGGGAGGGCTTCTGATAGCTGAAGCAGCAGGAGTCTCCGACACTGCCCAAGGGCACTCAGGAACTCCAGGAATATGGACAGAGGAGCAAGTAGAGGCCTGGAAACCTATCGTCAAGGCTGTGCATGGCAAGGGCGGCGTATTCTTTTGCCAATTAGGGCACGCCGGAAGGGTCTCCAACAATCGTATTCTTCCTCCTCCATTTCTTCTTTTTTTAAAATATCATTTAGCTACAAGTGGTGT…
CHILtrapF-100428.0	DN166747_c0_g1_i1	ORF:ATGCCCGCCTCGCTCTCCTCCCGCCTGTTTCTGCTGCTACTCATCCCCCTCCTTTTCGCCCTCTTCTCCCTTCGCCGCTCGCCTCCCTCTTCCCACAATGCCCCACTATCGTCCCACACAGCAGGCGCTTCCTCATACGCTGCCGCGGACGCTGCCCGGCGCCTTTTCCTCTCCCTCTCCTCCTCCGCAAATTATTCTATCTCCTCCCACCTCCGCCATCTCACCCTCCAACCCCACCTCGCCGGAACACCTGCTGCAGCGAAGGCGGCCGCCTACGTCCGCTTCCACCTCGAGCTTGCTGGCCTACAAACCCTAACACGCAACTACTCCACCTTCCTTTCATACCCCGCCGCCGCCTTCCTGAACCTCCTCCACCCGAACAGAACCCTAATTAA…
CHILtrapF-100428.0	DN166747_c0_g1_i2	ORF:ATGCCCGCCTCGCTCTCCTCCCGCCTGTTTCTGCTGCTACTCATCCCCCTCCTTTTCGCCCTCTTCTCCCTTCGCCGCTCGCCTCCCTCTTCCCACAATGCCCCACTATCGTCCCACACAGCAGGCGCTTCCTCATACGCTGCCGCGGACGCTGCCCGGCGCCTTTTCCTCTCCCTCTCCTCCTCCGCAAATTATTCTATCTCCTCCCACCTCCGCCATCTCACCCTCCAACCCCACCTCGCCGGAACACCTGCTGCAGCGAAGGCGGCCGCCTACGTCCGCTTCCACCTCGAGCTTGCTGGCCTACAAACCCTAACACGCAACTACTCCACCTTCCTTTCATACCCCGCCGCCGCCTTCCTGAACCTCCTCCACCCGAACAGAACCCTAATTAA…
CHILtrapF-100428.0	DN166747_c0_g1_i3	ORF:ATGCCCGCCTCGCTCTCCTCCCGCCTGTTTCTGCTGCTACTCATCCCCCTCCTTTTCGCCCTCTTCTCCCTTCGCCGCTCGCCTCCCTCTTCCCACAATGCCCCACTATCGTCCCACACAGCAGGCGCTTCCTCATACGCTGCCGCGGACGCTGCCCGGCGCCTTTTCCTCTCCCTCTCCTCCTCCGCAAATTATTCTATCTCCTCCCACCTCCGCCATCTCACCCTCCAACCCCACCTCGCCGGAACACCTGCTGCAGCGAAGGCGGCCGCCTACGTCCGCTTCCACCTCGAGCTTGCTGGCCTACAAACCCTAACACGCAACTACTCCACCTTCCTTTCATACCCCGCCGCCGCCTTCCTGAACCTCCTCCACCCGAACAGAACCCTAATTAA…
CHILtrapF-100429.0	DN151160_c0_g1_i1	ORF:ATGGGGAAAAAATCCAAGAAGGATGCAGTCCCTTCTATTTCGAAGCAGGCCCCTTCGCTGGCGGATGAGGAGGTTCATGTGCCGGATCCGGTTGTGACAACGCCTCAGGTTTGTACTTTAAAAAAGGTTTCCCAACCTCCTTTGGCCGTTTCTACTGCTGGAATTAAAACTAGAAAGCAATGTGATCTTTCTCGTACACGTGCTGATGAGAACTCTGTGAACGAAGATGGTTTTGATGTGCCGCCTTCCTCTTCTTCTCTTGATTTCATTGCTGGGTTGATGACAACAAACAGAAAAAAATCTGTTTTAGATGGTCTG
CHILtrapF-10043.0	DN116793_c0_g5_i1	ORF:AGACCCTGGTCGTTCTGGAGTCAGAGAGGACTCCCTAGTGCAGTACTAGCTGCGGTTAGTGTTGCTGTTGACTTTCACTACAGACGCTCGGTGTTTCCACTGGTACAGACTTTCCTGCTGTGA
CHILtrapF-100430.0	DN126619_c0_g1_i1	ORF:GCTTTGGGCGATGAAAATTCAGTGTCGATGCCAGTTGCTGCTGCTGCTAATGAGGACTTCAAGAGGGCCAGAAGCCTTGGCCTGGGGGACCTTGATTTCTCTGCTGTGCATGAGATTCTGAAGGCCGCGGGCAGTTCAGGTGAAGCTGTGTAA
CHILtrapF-100430.1	DN159498_c0_g1_i1	ORF:ATGGAGGTTGGATTCCTGGGCCTGGGGATCATGGGCAGGGCGATGGCCCTCAATCTTCTTCGTAGGGGTTTCAGAGTTACAGTCTGGAATAGGACTCTCTCCAAGTGTGAAGGGCTTGTCGAACATGGTGCATCTATAGGAGAAACTCCTGCAGCTGTAGTCAGCACGTCAAAGTATACTATAGCTATGCTGGCTGATCCAAGTGCTGCTCTTTCAGTTGTGTTTGGAAAAGATGGTGTCCTTGAACGAATTTGTGAAGGAAAAAACTACATTGACATGTCCACAGTTGACGCTGACACTTCATCAAAGATTAGTGAGGCAATTACGAAGAAGGGTGGGCGTTTTCTTGAGGCTCCAGTTTCTGGTAGTAAAAAACCTGCCGAAGATGGCCAGTT…
CHILtrapF-100430.1	DN159498_c0_g1_i10	ORF:ATGGAGGTTGGATTCCTGGGCCTGGGGATCATGGGCAGGGCGATGGCCCTCAATCTTCTTCGTAGGGGTTTCAGAGTTACAGTCTGGAATAGGACTCTCTCCAAGTGTGAAGGGCTTGTCGAACATGGTGCATCTATAGGAGAAACTCCTGCAGCTGTAGTCAGCACGTCAAAGTATACTATAGCTATGCTGGCTGATCCAAGTGCTGCTCTTTCAGTTGTGTTTGGAAAAGATGGTGTCCTTGAACGAATTTGTGAAGGAAAAAACTACATTGACATGTCCACAGTTGACGCTGACACTTCATCAAAGATTAGTGAGGCAATTACGAAGAAGGGTGGGCGTTTTCTTGAGGCTCCAGTTTCTGGTAGTAAAAAACCTGCCGAAGATGGCCAGTT…
CHILtrapF-100430.1	DN159498_c0_g1_i13	ORF:ATGGAGGTTGGATTCCTGGGCCTGGGGATCATGGGCAGGGCGATGGCCCTCAATCTTCTTCGTAGGGGTTTCAGAGTTACAGTCTGGAATAGGACTCTCTCCAAGTGTGAAGGGCTTGTCGAACATGGTGCATCTATAGGAGAAACTCCTGCAGCTGTAGTCAGCACGTCAAAGTATACTATAGCTATGCTGGCTGATCCAAGTGCTGCTCTTTCAGTTGTGTTTGGAAAAGATGGTGTCCTTGAACGAATTTGTGAAGGAAAAAACTACATTGACATGTCCACAGTTGACGCTGACACTTCATCAAAGATTAGTGAGGCAATTACGAAGAAGGGTGGGCGTTTTCTTGAGGCTCCAGTTTCTGGTAGTAAAAAACCTGCCGAAGATGGCCAGTT…
CHILtrapF-100430.1	DN159498_c0_g1_i2	ORF:ATGGAGGTTGGATTCCTGGGCCTGGGGATCATGGGCAGGGCGATGGCCCTCAATCTTCTTCGTAGGGGTTTCAGAGTTACAGTCTGGAATAGGACTCTCTCCAAGTGTGAAGGGCTTGTCGAACATGGTGCATCTATAGGAGAAACTCCTGCAGCTGTAGTCAGCACGTCAAAGTATACTATAGCTATGCTGGCTGATCCAAGTGCTGCTCTTTCAGTTGTGTTTGGAAAAGATGGTGTCCTTGAACGAATTTGTGAAGGAAAAAACTACATTGACATGTCCACAGTTGACGCTGACACTTCATCAAAGATTAGTGAGGCAATTACGAAGAAGGGTGGGCGTTTTCTTGAGGCTCCAGTTTCTGGTAGTAAAAAACCTGCCGAAGATGGCCAGTT…
CHILtrapF-100430.1	DN159498_c0_g1_i3	ORF:ATGGAGGTTGGATTCCTGGGCCTGGGGATCATGGGCAGGGCGATGGCCCTCAATCTTCTTCGTAGGGGTTTCAGAGTTACAGTCTGGAATAGGACTCTCTCCAAGTGTGAAGGGCTTGTCGAACATGGTGCATCTATAGGAGAAACTCCTGCAGCTGTAGTCAGCACGTCAAAGTATACTATAGCTATGCTGGCTGATCCAAGTGCTGCTCTTTCAGTTGTGTTTGGAAAAGATGGTGTCCTTGAACGAATTTGTGAAGGAAAAAACTACATTGACATGTCCACAGTTGACGCTGACACTTCATCAAAGATTAGTGAGGCAATTACGAAGAAGGGTGGGCGTTTTCTTGAGGCTCCAGTTTCTGGTAGTAAAAAACCTGCCGAAGATGGCCAGTT…
CHILtrapF-100430.1	DN159498_c0_g1_i4	ORF:ATGGAGGTTGGATTCCTGGGCCTGGGGATCATGGGCAGGGCGATGGCCCTCAATCTTCTTCGTAGGGGTTTCAGAGTTACAGTCTGGAATAGGACTCTCTCCAAGTGTGAAGGGCTTGTCGAACATGGTGCATCTATAGGAGAAACTCCTGCAGCTGTAGTCAGCACGTCAAAGTATACTATAGCTATGCTGGCTGATCCAAGTGCTGCTCTTTCAGTTGTGTTTGGAAAAGATGGTGTCCTTGAACGAATTTGTGAAGGAAAAAACTACATTGACATGTCCACAGTTGACGCTGACACTTCATCAAAGATTAGTGAGGCAATTACGAAGAAGGGTGGGCGTTTTCTTGAGGCTCCAGTTTCTGGTAGTAAAAAACCTGCCGAAGATGGCCAGTT…
CHILtrapF-100430.1	DN159498_c0_g1_i5	ORF:ATGGAGGTTGGATTCCTGGGCCTGGGGATCATGGGCAGGGCGATGGCCCTCAATCTTCTTCGTAGGGGTTTCAGAGTTACAGTCTGGAATAGGACTCTCTCCAAGTGTGAAGGGCTTGTCGAACATGGTGCATCTATAGGAGAAACTCCTGCAGCTGTAGTCAGCACGTCAAAGTATACTATAGCTATGCTGGCTGATCCAAGTGCTGCTCTTTCAGTTGTGTTTGGAAAAGATGGTGTCCTTGAACGAATTTGTGAAGGAAAAAACTACATTGACATGTCCACAGTTGACGCTGACACTTCATCAAAGATTAGTGAGGCAATTACGAAGAAGGGTGGGCGTTTTCTTGAGGCTCCAGTTTCTGGTAGTAAAAAACCTGCCGAAGATGGCCAGTT…
CHILtrapF-100430.1	DN159498_c0_g1_i8	ORF:ATGGAGGTTGGATTCCTGGGCCTGGGGATCATGGGCAGGGCGATGGCCCTCAATCTTCTTCGTAGGGGTTTCAGAGTTACAGTCTGGAATAGGACTCTCTCCAAGTGTGAAGGGCTTGTCGAACATGGTGCATCTATAGGAGAAACTCCTGCAGCTGTAGTCAGCACGTCAAAGTATACTATAGCTATGCTGGCTGATCCAAGTGCTGCTCTTTCAGTTGTGTTTGGAAAAGATGGTGTCCTTGAACGAATTTGTGAAGGAAAAAACTACATTGACATGTCCACAGTTGACGCTGACACTTCATCAAAGATTAGTGAGGCAATTACGAAGAAGGGTGGGCGTTTTCTTGAGGCTCCAGTTTCTGGTAGTAAAAAACCTGCCGAAGATGGCCAGTT…
CHILtrapF-100430.2	DN159498_c0_g1_i6	ORF:ATGAACTTAATCCTCCTTCTTCCACTTGCTGGTATTCTTCTGTGCTCGGCACAGTCGACTGAAGCGCACGAGTTCTACGTAGAGGGAAGTAATGGATGGGTAGTACAGCCAGGTGAAAGCTACGACCTTTGGGCGGAGAGTTTGAGATTCCAAGTAGGCGATGAGCTCGTTTTTGAGTACCGGAAAGGGGAGGACTCCGTTCTGCTCGTGACTGAGGAGAACTTCCAATCTTGCAACACCAGCAATCCCATTCGAAAGATGGACGATGGAGAATCCGTTTTCCTGCTCGACCGATCTGGACCTTTCTTCTTCATCAGCGGCGCGGCTGGGCACTGCGTACAGGGGCAGAAGCTCACTGTAGTTGTCATGGCAGTGAGGATGAAGCCGGCCCCATC…
CHILtrapF-100430.2	DN159498_c0_g1_i9	ORF:ATGAACTTAATCCTCCTTCTTCCACTTGCTGGTATTCTTCTGTGCTCGGCACAGTCGACTGAAGCGCACGAGTTCTACGTAGAGGGAAGTAATGGATGGGTAGTACAGCCAGGTGAAAGCTACGACCTTTGGGCGGAGAGTTTGAGATTCCAAGTAGGCGATGAGCTCGTTTTTGAGTACCGGAAAGGGGAGGACTCCGTTCTGCTCGTGACTGAGGAGAACTTCCAATCTTGCAACACCAGCAATCCCATTCGAAAGATGGACGATGGAGAATCCGTTTTCCTGCTCGACCGATCTGGACCTTTCTTCTTCATCAGCGGCGCGGCTGGGCACTGCGTACAGGGGCAGAAGCTCACTGTAGTTGTCATGGCAGTGAGGATGAAGCCGGCCCCATC…
CHILtrapF-100430.3	DN159498_c0_g1_i11	ORF:ATGGAGGTTGGATTCCTGGGCCTGGGGATCATGGGCAGGGCGATGGCCCTCAATCTTCTTCGTAGGGGTTTCAGAGTTACAGTCTGGAATAGGACTCTCTCCAAGTGTGAAGGGCTTGTCGAACATGGTGCATCTATAGGAGAAACTCCTGCAGCTGTAGTCAGCACGTCAAAGTATACTATAGCTATGCTGGCTGATCCAAGTGCTGCTCTTTCAGTTGTGTTTGGAAAAGATGGTGTCCTTGAACGAATTTGTGAAGGAAAAAACTACATTGACATGTCCACAGTTGACGCTGACACTTCATCAAAGATTAGTGAGGCAATTACGAAGAAGGGTGGGCGTTTTCTTGAGGCTCCAGTTTCTGGTAGTAAAAAACCTGCCGAAGATGGCCAGTT…
CHILtrapF-100430.3	DN159498_c0_g1_i12	ORF:ATGGAGGTTGGATTCCTGGGCCTGGGGATCATGGGCAGGGCGATGGCCCTCAATCTTCTTCGTAGGGGTTTCAGAGTTACAGTCTGGAATAGGACTCTCTCCAAGTGTGAAGGGCTTGTCGAACATGGTGCATCTATAGGAGAAACTCCTGCAGCTGTAGTCAGCACGTCAAAGTATACTATAGCTATGCTGGCTGATCCAAGTGCTGCTCTTTCAGTTGTGTTTGGAAAAGATGGTGTCCTTGAACGAATTTGTGAAGGAAAAAACTACATTGACATGTCCACAGTTGACGCTGACACTTCATCAAAGATTAGTGAGGCAATTACGAAGAAGGGTGGGCGTTTTCTTGAGGCTCCAGTTTCTGGTAGTAAAAAACCTGCCGAAGATGGCCAGTT…
CHILtrapF-100430.3	DN159498_c0_g1_i7	ORF:ATGGAGGTTGGATTCCTGGGCCTGGGGATCATGGGCAGGGCGATGGCCCTCAATCTTCTTCGTAGGGGTTTCAGAGTTACAGTCTGGAATAGGACTCTCTCCAAGTGTGAAGGGCTTGTCGAACATGGTGCATCTATAGGAGAAACTCCTGCAGCTGTAGTCAGCACGTCAAAGTATACTATAGCTATGCTGGCTGATCCAAGTGCTGCTCTTTCAGTTGTGTTTGGAAAAGATGGTGTCCTTGAACGAATTTGTGAAGGAAAAAACTACATTGACATGTCCACAGTTGACGCTGACACTTCATCAAAGATTAGTGAGGCAATTACGAAGAAGGGTGGGCGTTTTCTTGAGGCTCCAGTTTCTGGTAGTAAAAAACCTGCCGAAGATGGCCAGTT…
CHILtrapF-100431.0	DN173050_c8_g1_i1	ORF:ATGTTCCGTGAACCCTGCAAATTAGAAAAGCACAAGCATCGGAGAGGCATCATCGATAGTTGCCGCAACGAGACACAATTTTTGGTGCGAGTCGCCTCACAACTCAATCTCATTTCCAAATGCTACATATCAAACACTAATCTGTGTTGGACATGTCCTACATTTGCTGTCAAACAGAAGGTTTCAATACCATAA
CHILtrapF-100431.0	DN173050_c8_g1_i6	ORF:ATGTTCCGTGAACCCTGCAAATTAGAAAAGCACAAGCATCGGAGAGGCATCATCGATAGTTGCCGCAACGAGACACAATTTTTGGTGCGAGTCGCCTCACAACTCAATCTCATTTCCAAATGCTACATATCAAACACTAATCTGTGTTGGACATGTCCTACATTTGCTGTCAAACAGAAGGTTTCAATACCATAA
CHILtrapF-100431.0	DN173050_c8_g1_i9	ORF:ATGAAATATAAAAAAGGGAGTTGGCCTACTAACCGTGACCAGGGTACCTGCTTCCTCTATCTCGAGAACAAACCTCTCTCCCATGCGATGCCGCGTCCCCTCCTATCGATCGACGCAAGCCGCACAAGCTGCTATAGGAGGTGGAGTGAAGCACCAGTCGACCTTCCTCGTCCTTACCTTGCCCGCTCCTTTCCTACACGCATGGAGGAACTCTTGTCATGGTGTGCGGTGTGGAGTGCAGATCTGACCATGGGAGCGACGTGCAATAGCAGAGAAGCTTTCTCTTCCACCATTGTTGACCGAAGAAGCTTCTATTTTTTCCCTTTCCTCCGGCGTGCCCTAGATCCGAGGTCAGCTTTGTCTCAGACTTGGAGGATTGTTGTTTTGCTAACTCA…
CHILtrapF-100431.1	DN173050_c8_g1_i2	ORF:ATGTCTCGTAGTATTTTAAGACATTATGATCTAGTTGTTTCCTTGGTCTTTATTGGTGAAATAAAATCTTTTCTGAGTGAGACCGTTAGTTTCTTTTGCTCATCTCACCAATGTGCATACCCGGGGGTTGCATCAACTCTCCATTCTCCTCTTTCCCATTGTTCATTAGATTCTTCTTCCTTCCTCTCCCTTATCTTTCTTGGGATCCTCCCATTCTTGTTTTTTACTTCCATTCATGTTTCTTACACAGCCTGCTAA
CHILtrapF-100431.1	DN173050_c8_g1_i3	ORF:ATGCCGCGTCCCCTCCTATCGATCGACGCAAGCCGCACAAGCTGCTATAGGAGGTGGAGTGAAGCACCAGTCGACCTTCCTCGTCCTTACCTTGCCCGCTCCTTTCCTACACGCATGGAGGAACTCTTGTCATGGTGTGCGGTGTGGAGTGCAGATCTGACCATGGGAGCGACGTGCAATAGCAGAGAAGCTTTCTCTTCCACCATTGTTGACCGAAGAAGCTTCTATTTTTTCCCTTTCCTCCGGCGTGCCCTAGATCCGAGGTCAGCTTTGTCTCAGACTTGGAGGATTGTTGTTTTGCTAACTCAGGCAAGACTAAACTCGAGTTTTGTTTTTATTTAA
CHILtrapF-100431.1	DN173050_c8_g1_i4	ORF:ATGCCGCGTCCCCTCCTATCGATCGACGCAAGCCGCACAAGCTGCTATAGGAGGTGGAGTGAAGCACCAGTCGACCTTCCTCGTCCTTACCTTGCCCGCTCCTTTCCTACACGCATGGAGGAACTCTTGTCATGGTGTGCGGTGTGGAGTGCAGATCTGACCATGGGAGCGACGTGCAATAGCAGAGAAGCTTTCTCTTCCACCATTGTTGACCGAAGAAGCTTCTATTTTTTCCATTTCCTCCGGCGTGCCCTAGATCCGAGGTCAGCTTTGTCTCAGACTTAG
CHILtrapF-100431.1	DN173050_c8_g1_i5	ORF:ATGCCGCGTCCCCTCCTATCGATCGACGCAAGCCGCACAAGCTGCTATAGGAGGTGGAGTGAAGCACCAGTCGACCTTCCTCGTCCTTACCTTGCCCGCTCCTTTCCTACACGCATGGAGGAACTCTTGTCATGGTGTGCGGTGTGGAGTGCAGATCTGACCATGGGAGCGACGTGCAATAGCAGAGAAGCTTTCTCTTCCACCATTGTTGACCGAAGAAGCTTCTATTTTTTCCCTTTCCTCCGGCGTGCCCTAGATCCGAGGTCAGCTTTGTCTCAGACTTGGAGGATTGTTGTTTTGCTAACTCAGGCAAGACTAAACTCGAGTTTTGTTTTTATTTAA
CHILtrapF-100431.1	DN173050_c8_g1_i7	ORF:ATGCCGCGTCCCCTCCTATCGATCGACGCAAGCCGCACAAGCTGCTATAGGAGGTGGAGTGAAGCACCAGTCGACCTTCCTCGTCCTTACCTTGCCCGCTCCTTTCCTACACGCATGGAGGAACTCTTGTCATGGTGTGCGGTGTGGAGTGCAGATCTGACCATGGGAGCGACGTGCAATAGCAGAGAAGCTTTCTCTTCCACCATTGTTGACCGAAGAAGCTTCTATTTTTTCCCTTTCCTCCGGCGTGCCCTAGATCCGAGGTCAGCTTTGTCTCAGACTTGGAGGATTGTTGTTTTGCTAACTCAGGCAAGACTAAACTCGAGTTTTGTTTTTATTTAA
CHILtrapF-100431.1	DN173050_c8_g1_i8	ORF:ATGAAATATAAAAAAGGGAGTTGGCCTACTAACCGTGACCAGGGTACCTGCTTCCTCTATCTCGAGAACAAACCTCTCTCCCATGCGATGCCGCGTCCCCTCCTATCGATCGACGCAAGCCGCACAAGCTGCTATAGGAGGTGGAGTGAAGCACCAGTCGACCTTCCTCGTCCTTACCTTGCCCGCTCCTTTCCTACACGCATGGAGGAACTCTTGTCATGGTGTGCGGTGTGGAGTGCAGATCTGACCATGGGAGCGACGTGCAATAGCAGAGAAGCTTTCTCTTCCACCATTGTTGACCGAAGAAGCTTCTATTTTTTCCATTTCCTCCGGCGTGCCCTAGATCCGAGGTCAGCTTTGTCTCAGACTTAG
CHILtrapF-100432.0	DN133074_c0_g1_i1	ORF:ATCTTGACTTGTCAGAAATACTACTTCGGTGCTCGAGCTCGCCGCATATTTATTGATATGAAGAAAGGTGCAACGGCATTACAGTCATGTAAGGAGATTTGGCATGATTTAACTTTTTTTCAGCCAGCACATACAGACTCTAGCCGCGTACTCTAA
CHILtrapF-100433.0	DN91634_c0_g1_i1	ORF:ATGAGAGAGGTAAATGTGAAGGGGGGAAATAGACCCAAACATAGAAACAACAAAAAAAGTGTCCCCCATGATGCTACAAGGACGCCATTTATTTATTCATCCTCAACAATTTTATGCAAATCAAAGGGCAGCTATGTATAA
CHILtrapF-100433.0	DN91634_c0_g1_i2	ORF:ATGCTTACTCAACAATACTTCATAATGCTATTCCATAAACTCAACAAACTGAAATATGTAAATCAGCCCCAAAATACCTTCAAAGATCATTGTGGAAAACTAACAGAAGAGAGGAAGACAAAAAAAGGGGAGACAGGTAGATGCACCTGCTAA
CHILtrapF-100434.0	DN131455_c0_g1_i1	ORF:ATGGGGTTCGTAGAAGGCAGGCTGTCGGAAGCCAGGCTGTATGGCAATGATGTCTTCCCCAAGACGCTGCTGCCGGCGCCGGGATCCGGCAGAAACCTGGCCGAGTTGGTGGCCGCCGAGGGCGAGTCGCTCGCTGCCGATCTTCGCCGGCACCGGGCGCTGCTCTTCCGCGGCTTCGACGTGGGTTCGGCCGACGACTTCGATCACGTGGTGGAGGCCTTCGGCTGGGACACCAACCAAGAAGTGCTGGGCTGCGTCAACCGCCGCAGGCTTTCCGAGCGTGTCTTCACCGCCAACGAAACCTTGATGGAGCTGAAGATCAGCTTTCACCACGAGTTGTCTTTGGTTGCTTCTTCTCCCCCCTCAATTACTCCACTCTTAATCGATATTCTGGT…
CHILtrapF-100434.0	DN131455_c0_g1_i2	ORF:ATGGGGTTCGTAGAAGGCAGGCTGTCGGAAGCCAGGCTGTATGGCAATGATGTCTTCCCCAAGACGCTGCTGCCGGCGCCGGGATCCGGCAGAAACCTGGCCGAGTTGGTGGCCGCCGAGGGCGAGTCGCTCGCTGCCGATCTTCGCCGGCACCGGGCGCTGCTCTTCCGCGGCTTCGACGTGGGTTCGGCCGACGACTTCGATCACGTGGTGGAGGCCTTCGGCTGGGACACCAACCAAGAAGTGCTGGGCTGCGTCAACCGCCGCAGGCTTTCCGAGCGTGTCTTCACCGCCAACGAAACCTTGATGGAGCTGAAGATCAGCTTTCACCACGAGTTGTCTTTGCGAAAGCGGCAGCCGTCGAAGATAATGTTCTACTGCAGCGAGACGTCGCC…
CHILtrapF-100435.0	DN88543_c2_g1_i1	ORF:ATGAAGCAATCTTCTCCTTACCACACTCCCCCGTCTTCCAAACCCACATCTGTTCTCCCTTACCAGACAGCCAATCTTCGCGACCGCTACAAGATCGGTCGGAAGCTGGGCCAGGGTCAGTTTGGCACCACGTACCTCTGCGTGGACAAGTCGGACGGCAAAGAGTACGCCTGCAAGTCCATTCCGAAGCGGAAGCTCATCTGCAGAGAGGACTACGAGGACGTATGGAGAGAGATCCAGATCATGCATCATTTGTCCGAGCATCCCAACGTCGTGAGGATCAAAGGCACCTACGAAGACGCGCTCTTCGTGCATTTGGTGATGGAGTTGTGCGGAGGCGGGGAGTTGTTTGATAGGATTATTCAGAAGGGGCATTACAGCGAGCGGAAGGCTGT…
CHILtrapF-100436.0	DN166060_c0_g1_i1	ORF:AATGATCATATATTGCCGATCCTTACGCAGCCTCCACATAAGGTGTGGCATATTGTTTTTTTATTTATTCAGTCAGCTCAGCTCAAAAATTATCTTGTAAGACTTCTCCCATCTAATTTGTACACTGTAAACTACACCTTTCAAAGCTTTGATTATTATATCAAGATTTATGGCTGCTATCCCTATTTTATTTTGTACACTTTCTTTTGA
CHILtrapF-100436.0	DN166060_c0_g3_i1	ORF:AATGATCATATATTGCCGATCCTTACGCAGCCTCCACATAAGGTGTGGCATATTGTTTTTTTATTTATTCAGTCAGCTCAGCTCAAAAATTATCTTGTAAGACTTCTCCCATCTAATTTGTACACTGTAAACTACACCTTTCAAAGCTTTGATTATTATATCAAGATTTATGGCTGCTATCCCTATTTTATTTTGTACACTTTCTTTTGA
CHILtrapF-100436.0	DN166060_c0_g4_i1	ORF:AATGATCATATATTGCCGATCCTTACGCAGCCTCCACATAAGGTGTGGCATATTGTTTTTTTATTTATTCAGTCAGCTCAGCTCAAAAATTATCTTGTAAGACTTCTCCCATCTAATTTGTACACTGTAAACTACACCTTTCAAAGCTTTGATTATTATATCAAGATTTATGGCTGCTATCCCTATTTTATTTTGTACACTTTCTTTTGA
CHILtrapF-100436.1	DN166060_c0_g2_i1	ORF:ATGGCCGCCGGTCGTCATGGTGGCTACCGAGATAACGAGATTCGAGAAAGGGATTATGATGTAGATATTACTGTGAGGAAGGATTATTATCAGGAGCGCCTTCGAGAAGTTGATCGTGAACGTCCACTGAATAGGGATAGGGGTAGGGATAGGGTTAGGGTGAAGCCCGTCGGCGATATCGAGAAAGAAGGGTTGAACGGGTCATATCGATATCCTTTGGCGGGCAATTCTTACGGAAATGGTGATGCTAGGACTAGGCTCTCTGGGAGATATGCAGACCGTGAGCCTGGGGAGTTGTCCAGCGGAAGTGGGTCGGATGAACCTGATCCGCCAGCTTTTAGGGATAAAGGAGGGAATGATGTCCAGAAACTGGCAGAAGTAGAATCTTCAACAAT…
CHILtrapF-100436.1	DN166060_c0_g2_i10	ORF:ATGGCCGCCGGTCGTCATGGTGGCTACCGAGATAACGAGATTCGAGAAAGGGATTATGATGTAGATATTACTGTGAGGAAGGATTATTATCAGGAGCGCCTTCGAGAAGTTGATCGTGAACGTCCACTGAATAGGGATAGGGGTAGGGATAGGGTTAGGGTGAAGCCCGTCGGCGATATCGAGAAAGAAGGGTTGAACGGGTCATATCGATATCCTTTGGCGGGCAATTCTTACGGAAATGGTGATGCTAGGACTAGGCTCTCTGGGAGATATGCAGACCGTGAGCCTGGGGAGTTGTCCAGCGGAAGTGGGTCGGATGAACCTGATCCGCCAGCTTTTAGGGATAAAGGAGGGAATGATGTCCAGAAACTGGCAGAAGTAGAATCTTCAACAAT…
CHILtrapF-100436.1	DN166060_c0_g2_i11	ORF:ATGGCCGCCGGTCGTCATGGTGGCTACCGAGATAACGAGATTCGAGAAAGGGATTATGATGTAGATATTACTGTGAGGAAGGATTATTATCAGGAGCGCCTTCGAGAAGTTGATCGTGAACGTCCACTGAATAGGGATAGGGGTAGGGATAGGGTTAGGGTGAAGCCCGTCGGCGATATCGAGAAAGAAGGGTTGAACGGGTCATATCGATATCCTTTGGCGGGCAATTCTTACGGAAATGGTGATGCTAGGACTAGGCTCTCTGGGAGATATGCAGACCGTGAGCCTGGGGAGTTGTCCAGCGGAAGTGGGTCGGATGAACCTGATCCGCCAGCTTTTAGGGATAAAGGAGGGAATGATGTCCAGAAACTGGCAGAAGTAGAATCTTCAACAAT…
CHILtrapF-100436.1	DN166060_c0_g2_i12	ORF:ATGATTTGGAGCCTGGACAGGTCAAAGAGGATGATGAGGATGTTGTTTATGAAGCCCGTCACATCTCTACATCCCGGTGGGCAGACAACAACAATACCTTGGAAGGTGAGGCCGAGGCTCTGGATGTGGAAGTTGTGCGGAAAAAGAAGAAACCTCTTGCTAGCTTAG
CHILtrapF-100436.1	DN166060_c0_g2_i13	ORF:ATGCCAACTTTTCCTGCCCAGCATGCTCAGGACAGACGCCTGCGGAGGATAATGAAGAGCCCCGATCCATTGGAAGAGCAGCGAAAGAAGGAACTACAACAAGGAGATTTAGGCCATACTGGCCTCTTTGGCTAA
CHILtrapF-100436.1	DN166060_c0_g2_i2	ORF:ATGCCAACTTTTCCTGCCCAGCATGCTCAGGACAGACGCCTGCGGAGGATAATGAAGAGCCCCGATCCATTGGAAGAGCAGCGAAAGAAGGAACTACAACAAGGAGATTTAGGCCATACTGGCCTCTTTGGCTAA
CHILtrapF-100436.1	DN166060_c0_g2_i3	ORF:ATGCCAACTTTTCCTGCCCAGCATGCTCAGGACAGACGCCTGCGGAGGATAATGAAGAGCCCCGATCCATTGGAAGAGCAGCGAAAGAAGGAACTACAACAAGGAGATTTAGGCCATACTGGCCTCTTTGGCTAA
CHILtrapF-100436.1	DN166060_c0_g2_i4	ORF:ATGCCAACTTTTCCTGCCCAGCATGCTCAGGACAGACGCCTGCGGAGGATAATGAAGAGCCCCGATCCATTGGAAGAGCAGCGAAAGAAGGAACTACAACAAGGAGATTTAGGCCATACTGGCCTCTTTGGCTAA
CHILtrapF-100436.1	DN166060_c0_g2_i5	ORF:ATGCCAACTTTTCCTGCCCAGCATGCTCAGGACAGACGCCTGCGGAGGATAATGAAGAGCCCCGATCCATTGGAAGAGCAGCGAAAGAAGGAACTACAACAAGGAGATTTAGGCCATACTGGCCTCTTTGGCTAA
CHILtrapF-100436.1	DN166060_c0_g2_i6	ORF:ATGGCCGCCGGTCGTCATGGTGGCTACCGAGATAACGAGATTCGAGAAAGGGATTATGATGTAGATATTACTGTGAGGAAGGATTATTATCAGGAGCGCCTTCGAGAAGTTGATCGTGAACGTCCACTGAATAGGGATAGGGGTAGGGATAGGGTTAGGGTGAAGCCCGTCGGCGATATCGAGAAAGAAGGGTTGAACGGGTCATATCGATATCCTTTGGCGGGCAATTCTTACGGAAATGGTGATGCTAGGACTAGGCTCTCTGGGAGATATGCAGACCGTGAGCCTGGGGAGTTGTCCAGCGGAAGTGGGTCGGATGAACCTGATCCGCCAGCTTTTAGGGATAAAGGAGGGAATGATGTCCAGAAACTGGCAGAAGTAGAATCTTCAACAAT…
CHILtrapF-100436.1	DN166060_c0_g2_i7	ORF:ATGTGGTCATTAGGATGCATAATGGCTGAACTTCTAGCAAAGGAGCCTTTATTCACTGGGAAGACTGAGTTTGATCAACTTGATAAGATCTTTAGAACTCTTGGCACACCAAATGAGAAGATTTGGCCAGGATTCGCAAAATTACCTGGTGTGAAAATAAACTTTGTCAAACAGCGGTATAACAGACTCAGAGAGAAGTTTCCTCCTACTTCATTTTCTGGCCGTCCAACTCTCTCAGAAGCTGGTTTTGACCTGCTGAATAAGCTTCTAACTTATGACCCTGAAAAGCGCATAACATCCGAAGTAGCACTTAACCATGAGTGGTTTCGTGAGGTTCCATTGCCTAAAGAGAAGGATTTCATGCCAACTTTTCCTGCCCAGCATGCTCAGGACAG…
CHILtrapF-100436.1	DN166060_c0_g2_i8	ORF:ATGGCCGCCGGTCGTCATGGTGGCTACCGAGATAACGAGATTCGAGAAAGGGATTATGATGTAGATATTACTGTGAGGAAGGATTATTATCAGGAGCGCCTTCGAGAAGTTGATCGTGAACGTCCACTGAATAGGGATAGGGGTAGGGATAGGGTTAGGGTGAAGCCCGTCGGCGATATCGAGAAAGAAGGGTTGAACGGGTCATATCGATATCCTTTGGCGGGCAATTCTTACGGAAATGGTGATGCTAGGACTAGGCTCTCTGGGAGATATGCAGACCGTGAGCCTGGGGAGTTGTCCAGCGGAAGTGGGTCGGATGAACCTGATCCGCCAGCTTTTAGGGATAAAGGAGGGAATGATGTCCAGAAACTGGCAGAAGTAGAATCTTCAACAAT…
CHILtrapF-100436.1	DN166060_c0_g2_i9	ORF:ATGCCAACTTTTCCTGCCCAGCATGCTCAGGACAGACGCCTGCGGAGGATAATGAAGAGCCCCGATCCATTGGAAGAGCAGCGAAAGAAGGAACTACAACAAGGAGATTTAGGCCATACTGGCCTCTTTGGCTAA
CHILtrapF-100437.0	DN153219_c5_g6_i1	ORF:ATGAAACACAATTCTGAGGTGTTTGAAGTATTTAAGAAGTGGAAGTCTCGTGGAGACAGAGACAGGACTGAAGCTGAAGTGTCTAAGATCAGACAATAG
CHILtrapF-100438.0	DN170546_c2_g1_i1	ORF:GTGACTGGAGTTCAGACGTGTGCTCTTTCCGATCTCGCCAACGCAATCGCGCAGCCGCTTCAAGCCCCACGCGTCTCCCCCGTCCCCGACGCCTTCGCCCCACGCGTCTCCCCCTCCCCGTCTTCTTTGTCCCCACGCCTTCCCCGCCGCTCTACGTGTTGGCAAAACGCGCCGTTCTTCGCCGCCTGCCGCTCCCTCGGTCCCTCCGCTTGTCCCGTTTCACCACTCGCACACCTCCTATCCACACGCGTCCCACCCCCCTCCAGCCTAACGTCATCGCGCCTTCTCGATTGGTTTGCGCCGCCCACTTCTTAA
CHILtrapF-100438.0	DN170546_c2_g1_i2	ORF:GTGACTGGAGTTCAGACGTGTGCTCTTTCCGATCTCGCCAACGCAATCGCGCAGCCGCTTCAAGCCCCACGCGTCTCCCCCGTCCCCGACGCCTTCGCCCCACGCGTCTCCCCCTCCCCGTCTTCTTTGTCCCCACGCCTTCCCCGCCGCTCTACGTGTTGGCAAAACGCGCCGTTCTTCGCCGCCTGCCGCTCCCTCGGTCCCTCCGCTTGTCCCGTTTCACCACTCGCACACCTCCTATCCACACGCGTCCCACCCCCCTCCAGCCTAACGTCATCGCGCCTTCTCGATTGGTTTGCGCCGCCCACTTCTTAA
CHILtrapF-100438.0	DN170546_c2_g1_i3	ORF:CGTGACTGGAGTTCAGACGTGTGCTCTTTCCGATCTCGCCAACGCAATCGCGCAGCCGCTTCAAGCCCCACGCGTCTCCCCCGTCCCCGACGCCTTCGCCCCACGCGTCTCCCCCTCCCCGTCTTCTTTGTCCCCACGCCTTCCCCGCCGCTCTACGTGTTGGCAAAACGCGCCGTTCTTCGCCGCCTGCCGCTCCCTCCGCTTGTCCCGTTTCACCACTCGCACACCTCCTATCCACACGCGTCCCACCCCCCTCCAGCCTAA
CHILtrapF-100438.0	DN170546_c2_g1_i4	ORF:CGTGACTGGAGTTCAGACGTGTGCTCTTTCCGATCTCGCCAACGCAATCGCGCAGCCGCTTCAAGCCCCACGCGTCTCCCCCGTCCCCGACGCCTTCGCCCCACGCGTCTCCCCCTCCCCGTCTTCTTTGTCCCCACGCCTTCCCCGCCGCTCTACGTGTTGGCAAAACGCGCCGTTCTTCGCCGCCTGCCGCTCCCTCCGCTTGTCCCGTTTCACCACTCGCACACCTCCTATCCACACGCGTCCCACCCCCCTCCAGCCTAA
CHILtrapF-100439.0	DN173939_c8_g28_i1	ORF:AGATGGGTAGTACCTTACAATCTCTTTTTGTTATCAAAATATGAGGCACATATAAATGTTGAAATTTGCGCTCATCCAAAATTAATCAAGTATCTATACAAATACATTCACAAGGGTCACGACAGAGCAACAATTGTTATCGAAGATAACAACATACCTGAAGGTGATGTTGGTAGTAGCCGCTACAGGGAAATCGATGAAATTAAGCAG
CHILtrapF-100439.0	DN173939_c8_g8_i1	ORF:AGATGGGTAGTACCTTACAATCTCTTTTTGTTATCAAAATATGAGGCACATATAAATGTTGAAATTTGCGCTCATCCAAAATTAATCAAGTATCTATACAAATACATTCACAAGGGTCACGACAGAGCAACAATTGTTATCGAAGATAACAACATACCTGAAGGTGATGTTGGTAGTAGCCGCTACAGGGAAATCGATAAAATTAAGCAGTACTTGGATTGTCGTTATGTCTCTTCCATAGAGGCATGTTGGCGAATTTTTGAATTTACTTTACATAGCCATCATCCAGCTATTGAACGTCTTCCAATTCACCTTCCTAATGAACAGAATGTAATCTTCGGAGAAGAAGACCTACTACAAGATATACTATTTAAGCCGACTATTGGAATGTCTAA…
CHILtrapF-10044.0	DN116702_c0_g2_i1	ORF:ATGTCGACATTAAATGTTGGCTTTGAACTCGCATCAACCACAAACTGTAAAAAAATCTTGAACTCACAATACACCAACTCTCTTTAA
CHILtrapF-100440.0	DN170383_c2_g7_i1	ORF:ATGGTGTCGTTTCAGCTTCAGAAGCGGCTCGCCGCGAGCGTGCTTAACTGCGGGAAGGGCAAGGTCTGGCTCGATCCATGCAATCCCTAA
CHILtrapF-100440.1	DN170383_c2_g3_i10	ORF:ATGAAAACAATAAAAAATTCAGCGGGCAGCTGTAACCTAAATCCCGCTTCGCGTCCGTCCGCGTCTGTTTCCGCTTCCCTTCCCTTCGCCGCTCCCCGTGTCCTTCGCCGCTCGTTCTTCGTCCCTTCCAATGCGGGCCGCTCCACGTGTCCTTTGCCACTTGACCTTCGTCCCTTCCGATACCACATGTGTCGCTCGTCTCAAGCACGTGTCTCCGCCGAGGGATTTAGGTTATGGCTGCCCGATCGATGCCCGCTGACCGGCACGAACGGAAGCAGGATCGAAGATGCCGCATTGCCCGAAACTGACCGCGCTGCCCGCGACGGACGGATAGAACAGTCTGGAAGGCGAATATAG
CHILtrapF-100440.1	DN170383_c2_g3_i12	ORF:ATGAAAACAATAAAAAATTCAGCGGGCAGCTGTAACCTAAATCCCGCTTCGCGTCCGTCCGCGTCTGTTTCCGCTTCCCTTCCCTTCGCCGCTCCCCGTGTCCTTCGCCGCTCGTTCTTCGTCCCTTCCAATGCGGGCCGCTCCACGTGTCCTTTGCCACTTGACCTTCGTCCCTTCCGATACCACATGTGTCGCTCGTCTCAAGCACGTGTCTCCGCCGAGGGATTTAGGTTATGGCTGCCCGATCGATGCCCGCTGACCGGCACGAACGGAAGCAGGATCGAAGATGCCGCATTGCCCGAAACTGACCGCGCTGCCCGCGACGGACGGATAGAACAGTATTATTCGAAGGGGGCCTCCTTTTCCTTTCCATTATGGGCGTAG
CHILtrapF-100440.1	DN170383_c2_g3_i3	ORF:ATGAAAACAATAAAAAATTCAGCGGGCAGCTGTAACCTAAATCCCGCTTCGCGTCCGTCCGCGTCTGTTTCCGCTTCCCTTCCCTTCGCCGCTCCCCGTGTCCTTCGCCGCTCGTTCTTCGTCCCTTCCAATGCGGGCCGCTCCACGTGTCCTTTGCCACTTGACCTTCGTCCCTTCCGATACCACATGTGTCGCTCGTCTCAAGCACGTGTCTCCGCCGAGGGATTTAGGTTATGGCTGCCCGATCGATGCCCGCTGACCGGCACGAACGGAAGCAGGATCGAAGATGCCGCATTGCCCGAAACTGACCGCGCTGCCCGCGACGGACGGATAGAACAGTCTGGAAGGCGAATATAG
CHILtrapF-100440.1	DN170383_c2_g3_i4	ORF:ATGCAAGTTCTCTCATCCCCCTTCTTCCTCTCTCTCTCTCGCTCTTATCTATTCTCTTTCACTCTTTCCCACTACCTCTTTTACTTATGCTATGAACACCGTTTCTTTTATATACTATATTCGCCTTCCAGACTGTTCTATCCGTCCGTCGCGGGCAGCGCGGTCAGTTTCGGGCAATGCGGCATCTTCGATCCTGCTTCCGTTCGTGCCGGTCAGCGGGCATCGATCGGGCAGCCATAA
CHILtrapF-100440.1	DN170383_c2_g3_i6	ORF:ATGAAAACAATAAAAAATTCAGCGGGCAGCTGTAACCTAAATCCCGCTTCGCGTCCGTCCGCGTCTGTTTCCGCTTCCCTTCCCTTCGCCGCTCCCCGTGTCCTTCGCCGCTCGTTCTTCGTCCCTTCCAATGCGGGCCGCTCCACGTGTCCTTTGCCACTTGACCTTCGTCCCTTCCGATACCACATGTGTCGCTCGTCTCAAGCACGTGTCTCCGCCGAGGGATTTAGGTTATGGCTGCCCGATCGATGCCCGCTGACCGGCACGAACGGAAGCAGGATCGAAGATGCCGCATTGCCCGAAACTGACCGCGCTGCCCGCGACGGACGGATAGAACAGTATTATTCGAAGGGGGCCTCCTTTTCCTTTCCATTATGGGCGTAG
CHILtrapF-100440.1	DN170383_c2_g3_i7	ORF:ATGAAAACAATAAAAAATTCAGCGGGCAGCTGTAACCTAAATCCCGCTTCGCGTCCGTCCGCGTCTGTTTCCGCTTCCCTTCCCTTCGCCGCTCCCCGTGTCCTTCGCCGCTCGTTCTTCGTCCCTTCCAATGCGGGCCGCTCCACGTGTCCTTTGCCACTTGACCTTCGTCCCTTCCGATACCACATGTGTCGCTCGTCTCAAGCACGTGTCTCCGCCGAGGGATTTAGGTTATGGCTGCCCGATCGATGCCCGCTGACCGGCACGAACGGAAGCAGGATCGAAGATGCCGCATTGCCCGAAACTGACCGCGCTGCCCGCGACGGACGGATAGAACAGTCTGGAAGGCGAATATAG
CHILtrapF-100440.1	DN170383_c2_g3_i9	ORF:ATGAAAACAATAAAAAATTCAGCGGGCAGCTGTAACCTAAATCCCGCTTCGCGTCCGTCCGCGTCTGTTTCCGCTTCCCTTCCCTTCGCCGCTCCCCGTGTCCTTCGCCGCTCGTTCTTCGTCCCTTCCAATGCGGGCCGCTCCACGTGTCCTTTGCCACTTGACCTTCGTCCCTTCCGATACCACATGTGTCGCTCGTCTCAAGCACGTGTCTCCGCCGAGGGATTTAGGTTATGGCTGCCCGATCGATGCCCGCTGACCGGCACGAACGGAAGCAGGATCGAAGATGCCGCATTGCCCGAAACTGACCGCGCTGCCCGCGACGGACGGATAGAACAGTCTGGAAGGCGAATATAG
CHILtrapF-100440.1	DN170383_c2_g8_i1	ORF:TTTCACCCTGTCCTCTGTCACTGCCAACAGGAACGACTGCGCCGCCTATCTGTCCAACTTCCACTAGCACGACGAGCTCCGTCTCCTTCTAGCCTGCCGCGGCGCCTACCACTCCCCATGCGTCGAGACGGCGGTAGACGAGGATGGCTTAGGGATTGCATGGATCGAGCCAGACCTTGCAGCACGCAAGAAAGTGAGGCGAAAGAAGCTGTTTACAGAGAA
CHILtrapF-100440.2	DN170383_c2_g2_i1	ORF:ATGGTGTCGTTTCAGCTTCAGAAGCGGCTCGCCGTGAGCGCGCTTAACTGCGGGAAGGGCAAGGTCTGGCTCGATCCATGCAATCCCTAA
CHILtrapF-100440.2	DN170383_c2_g9_i1	ORF:ATGGTGTCGTTTCAGCTTCAGAAGCGGCTCGCCGTGAGCGTGCTTAACTGCGGGAAGGGCAAGGTCTGGCTCGATCCATGCAATCCCTAA
CHILtrapF-100440.3	DN170383_c2_g5_i1	ORF:ATGGCGGATGAGAAGAAAGAAGATGAACAGGCCAAGCTGAAGGCGATGCAGGATCCGAGCTCAAGCGCTGCTGCCGTCGGGTTCAAGCTCAACGCCCATGCGCCGGAGTTCGTCCCCGGGTCTTTCACCCAAATGCCGATCTCCGATTGCCTCTACCCTTTTCTCCAATTCCTTGGCGATGGCGGCCGAGGAATGGGTTCAGATTTGATCTATTTTGCTGATCAGGACCAAATGTGCCTTGCCTCTGCTTCACATGGCAAGGCTTCCAGTCATTGCAATAACGCAGATGATGTGATACAGAAGATTGTGAAACAGGTTGAATTCCAATTTAGCGATGCAAATTTGATTGCAAGTGATTTTCTTTTGAAGATTATGAACAAAGATCCTGAAGGATA…
CHILtrapF-100440.3	DN170383_c2_g5_i2	ORF:ATGGCGGATGAGAAGAAAGAAGATGAACAGGCCAAGCTGAAGGCGATGCAGGATCCGAGCTCAAGCGCTGCTGCCGTCGGGTTCAAGCTCAACGCCCATGCGCCGGAGTTCGTCCCCGGGTCTTTCACCCAAATGCCGATCTCCGATTGCCTCTACCCTTTTCTCCAATTCCTTGGCGATGGCGGCCGAGGAATGGGTTCAGATTTGATCTATTTTGCTGATCAGGACCAAATGTGCCTTGCCTCTGCTTCACATGGCAAGGCTTCCAGTCATTGCAATAACGCAGATGATGTGATACAGAAGATTGTGAAACAGGTTGAATTCCAATTTAGCGATGCAAATTTGATTGCAAGTGATTTTCTTTTGAAGATTATGAACAAAGATCCTGAAGGATA…
CHILtrapF-100440.3	DN170383_c2_g5_i3	ORF:ATGCTTGTGAACATAAAAGATTCTTTTTCACTCTCCCTTTTTTTTCTTTTGTTACTTCAGGTTGTGAGTGAAGACGGCAAGAAAGTGAGGCGAAAGAAGCTGTTTACAGAGAAAGATAAGGAGGAACTTATGTCGCGTACTGTTACAGTTGAAAATTTACCGGAGGACTCTTCACGTCAGAGCATCGAGAAGATATTTAGTGCTGTTGAAAGTGTTAAAAATATCAGAATCTGTCATCCTCAAGAATCTAATTCAACCAGGCCTTCAAAGACTGATCTGATACTTAGTAACAAGGTGCACTTGTAA
CHILtrapF-100440.3	DN170383_c2_g5_i4	ORF:ATGAAGGCTTCGTCGAAGCTCATCACCCGACCAAGCTCGCGCCACCTCGACCAAACCCTGGCACCTCCCTCCGTCCGCCGGAAACCTGCCACCAGAATCCGTCCGCCGGCGCCGCATTCGTTAAAGAAACATTCCCGTTCGCCGGGGTCGCGCTCATTAAAGAAACCTTTCCCGCGTCCACCTAAACTACCATTAAAACTGAGCCACCATCTCCTCCGCGCCCTCGACTTCTGCCGCTTCTACCACTATTCCTCCTCTCTCAACCAAGTGATCTCCCAGCTCATCGTCTCCGGCCTCATCTTCCATCCCCTCGCCGCTGGACGTGCACTTCTTGCTCTCTCTTCTTTCCCCTCCTCCCTCCCCATCGCTATCTCCCTCTTCTTCGTCCTTCCCGA…
CHILtrapF-100440.4	DN170383_c2_g3_i1	ORF:ACGGCGGTAGACGAGGATGGCTTAGGGATTGCATGGATCGAGCCAGACCTTGCAGCACGCAAGAAAGTGAGGCGAAAGAAGCTGTTTACAGAGAAAAATAAGGAGGAACTTATGTCGCGCACTGTTACAGTTGAAAATTTACCGGAGGACTCTTCACGTCAGAGCATCGAGAAGATATTTAGTGCTGTTGAAAGGGTTTTATTTTTATTGTCCTTCTCCGGGAAGGGCAAGCGATCTCCTGGACTAAACGATGTTCTTCTCTCT
CHILtrapF-100440.5	DN170383_c2_g6_i1	ORF:AAGAAAGTGAGGCGAAAGAAGCTGTTTACAGAGAAAGATAAGGAGGAACTTATGTCGCGCACTGTTACAGTTGAAAATTTACCGGAGGACTCTTCACGTCAGAGCATCGAGAAGATATTTAGTGCTGTTGAAAGGGTTTTATTTTTATTGTCCTTCTCCGGGAAGGGCAAGCGATCTCCTGGACTAAACGATGTTCTTCTCTCT
CHILtrapF-100440.6	DN170383_c2_g3_i11	ORF:ATAGCTACTGCAGTTGCACTTACTAAACTCTCGACGGCAGATATTTTTGCCTGCATCCTAGCATTCATACCAACAGGTTGGGGGATTCTTTCGGGAAGAGGTTTGTATAGGTCAAAGAAATTCCATGTTTATGCAAAAAGAATAAAAAGAATGGAGTCAAAAAGATCTCTGTTGAAAGATGTCTCAGAGTATGCTGAATACCTTTTTCAGAGTTGGAAAGATGATGACAACATTGTTTGGTTCCGTAGGCCATACTGGTCAAAGGGAGCAAAGTTAAACGGCTTTAGTTCTTGTGAATCTCAGTTGGGAAACGGCAAGAATAAAAGAAAAGAAGGATTTCATTTCTGCACAAGTGACGATGATGATAACGTTGAGAACATATTCCGCCATGCTTT…
CHILtrapF-100440.6	DN170383_c2_g3_i2	ORF:ATGAATCACGCCCTGAAACCATTTTTCGTTGCCTTTCACTCCCGTCAACTTCCCCTATATGCAGCAGTCTCATTTTTCCATTCTACGCCCATAATGGAAAGGAAAAGGAGGCCCCCTTCGAATAATGGAAGAGGTTTGTATAGGTCAAAGAAATTCCATGTTTATGCAAAAAGAATAAAAAGAATGGAGTCAAAAAGATCTCTGTTGAAAGATGTCTCAGAGTATGCTGAATACCTTTTTCAGAGTTGGAAAGATGATGACAACATTGTTTGGTTCCGTAGGCCATACTGGTCAAAGGGAGCAAAGTTAAACGGCTTTAGTTCTTGTGAATCTCAGTTGGGAAACGGCAAGAATAAAAGAAAAGAAGGATTTCATTTCTGCACAAGTGACGATGA…
CHILtrapF-100440.6	DN170383_c2_g3_i5	ORF:ATGAATCACGCCCTGAAACCATTTTTCGTTGCCTTTCACTCCCGTCAACTTCCCCTATATGCAGCAGTCTCATTTTTCCATTCTACGCCCATAATGGAAAGGAAAAGGAGGCCCCCTTCGAATAATGGAAGAGGTTTGTATAGGTCAAAGAAATTCCATGTTTATGCAAAAAGAATAAAAAGAATGGAGTCAAAAAGATCTCTGTTGAAAGATGTCTCAGAGTATGCTGAATACCTTTTTCAGAGTTGGAAAGATGATGACAACATTGTTTGGTTCCGTAGGCCATACTGGTCAAAGGGAGCAAAGTTAAACGGCTTTAGTTCTTGTGAATCTCAGTTGGGAAACGGCAAGAATAAAAGAAAAGAAGGATTTCATTTCTGCACAAGTGACGATGA…
CHILtrapF-100440.6	DN170383_c2_g3_i8	ORF:ATGAATCACGCCCTGAAACCATTTTTCGTTGCCTTTCACTCCCGTCAACTTCCCCTATATGCAGCAGTCTCATTTTTCCATTCTACGCCCATAATGGAAAGGAAAAGGAGGCCCCCTTCGAATAATGGAAGAGGTTTGTATAGGTCAAAGAAATTCCATGTTTATGCAAAAAGAATAAAAAGAATGGAGTCAAAAAGATCTCTGTTGAAAGATGTCTCAGAGTATGCTGAATACCTTTTTCAGAGTTGGAAAGATGATGACAACATTGTTTGGTTCCGTAGGCCATACTGGTCAAAGGGAGCAAAGTTAAACGGCTTTAGTTCTTGTGAATCTCAGTTGGGAAACGGCAAGAATAAAAGAAAAGAAGGATTTCATTTCTGCACAAGTGACGATGA…
CHILtrapF-100440.7	DN170383_c2_g1_i1	ORF:CGACTACATAGGAAAAGAAACATATTAGAAAATTTACAACCACAAAACTATATGTCTGAGTTTATGTCGATTACCATAAGTTCCTCCTTATCTTTCTCTGTAAACAGCTTCTTTCGCCTCACTTTCTTGCGTGCTGCAAGGTCTGGCTCGATCCATGCAATCCCTAAGCCATCCTCGTCTACCGCCGTCTCGACGCATGGGGAGTGGTAG
CHILtrapF-100441.0	DN152443_c0_g1_i1	ORF:ATGGACTTATTGATCATTATAGTTTTGAGGAAGTGGACTGCATTACTTTACACACATACTCATGTACTTAAGCCAGAGATATGCAGTGAGTTGCTTAGATGTGTCTATCCTAACCTGAATAAGGCACTCTCTGTAGTTTTCTATGTTATGTCTTTAAGGGACTTCATAGGTTTATGGAAAAACAATCTAGACAAATTGTCCCATCTAAGAGAGATAAAAATAAGGATGTTAGGCCAGGGAGAGAGTTCTATTGGCAAATTATTTTTTTTAGTGATTAAATTTGGAAGGCTTCAACAGAGACCATTAATGCTTTGTGCATTTGGTTCACTTGTTGTAAGTACCCTAAGAAAGAAGAAAAGCCTTATTGGGACCATGACTACAATAGTGAAAATAAA…
CHILtrapF-100442.0	DN163115_c28_g27_i2	ORF:ATGGATTTCTTAGGCGGGCTTCCGACCACCAAGAGGGGCCACGACAACATTTTTGTTGTGGTCGACAGGTTCTCCAAAATGGCGATCCTAGTCCCCTGCCGGAAGATGATCACCGCTGACAAAGCCGCAGATCTCTTCTTCCAGCACGTGTTCTGCAGCTTCGGCTTGCCGAAGGAGATCGTGAGCGACAGAGACGTCCGTTTCCTTGACCGATTCTGGAACACACTCTAG
CHILtrapF-100443.0	DN158503_c0_g1_i1	ORF:TATACAAAATTCTATACCAAAGGAAATCATAGAATATCATTGGTGCACACTCAGACTTTGATACGGTGGGATGGGTATGCCTTACACTGGTAG
CHILtrapF-100443.0	DN158503_c0_g1_i2	ORF:ATGGTTGTTGATGCTCGGGATCCATTGTTTTATCGATGTCTTGACCTTGAGTCATATGCAATGGAAATTAAT
CHILtrapF-100444.0	DN135627_c0_g1_i1	ORF:AAGGAAGAGTATATTGGATCCTTAAGAAGAAAGAGCAGTGGATTTTCAAGAGGAGTATCTAAATACAGAGGTGTAGCAAGGCAATTCTCTACTTTACTTTTACTTAAATTGTAA
CHILtrapF-100445.0	DN173544_c0_g1_i1	ORF:ATGCACGTATTACATCACTTCTACTGCTGGCTGACTCTATTAAACTTGCAGTCTTCAAAGCATGTTAGACAGGCACTTAATTTCCCTAACATTCTCACCACTGTTCCTAAGAACACAACCTGTGCTAGAAATTGTAACTGGCAAAGATGTTATAAATTTATCAAATAG
CHILtrapF-100445.0	DN173544_c0_g1_i2	ORF:ATGCACGTATTACATCACTTCTACTGCTGGCTGACTCTATTAAACTTGCAGTCTTCAAAGCATGTTAGACAGGCACTTAATTTCCCTAACATTCTCACCACTGTTCCTAAGAACACAACCTGTGCTAGAAATTGTAACTGGCAAAGATGTTATAAATTTATCAAATAG
CHILtrapF-100445.0	DN173544_c0_g1_i3	ORF:ATGCTCACTTGTTCTCCAAGTGCTACTCCGGCGCAACCTGGGCGTCTCCTTGAACCGCATGAAGGTGATTTACTTTCCACTCCAACGGAATATCGGAGTATGGTCGGTGCCTTACAGTACATTACTCTTACAAGGCCTGACCTCACTTATGCAGTTCAACAAGTTTCTCAATTCATGCATGCGCCCCGGTCATCTCATTTTCTGTCCGTCAAACACATATTGTGCTATCTTAAAGGCATCATCACTCAAGGACTTTATTTTAAAAGTGATAGTAAGCTCTCTCTTCGGGCTTTCATGTACGTCGATTGGGCTGCCGACATTTCCACTAGACGTTCTATCTCCTGCAGTTGTATTTTTCTTGGCGATAATCTCATCTCTTGGTCTTCCAAGAAGCA…
CHILtrapF-100445.0	DN173544_c0_g1_i4	ORF:ATGCTCACTTGTTCTCCAAGTGCTACTCCGGCGCAACCTGGGCGTCTCCTTGAACCGCATGAAGGTGATTTACTTTCCACTCCAACGGAATATCGGAGTATGGTCGGTGCCTTACAGTACATTACTCTTACAAGGCCTGACCTCACTTATGCAGTTCAACAAGTTTCTCAATTCATGCATGCGCCCCGGTCATCTCATTTTCTGTCCGTCAAACACATATTGTGCTATCTTAAAGGCATCATCACTCAAGGACTTTATTTTAAAAGTGATAGTAAGCTCTCTCTTCGGGCTTTCATGTACGTCGATTGGGCTGCCGACATTTCCACTAGACGTTCTATCTCCTGCAGTTGTATTTTTCTTGGCGATAATCTCATCTCTTGGTCTTCCAAGAAGCA…
CHILtrapF-100446.0	DN139310_c0_g1_i1	ORF:ATGGAAAGAAAGACATCTAACAGCAATTTAAAACTTCACCAAGAGAAGTCAAACGTCTGCCTTTTGATGCATAATTATGTCCTTATGAGTTCTTATCAAACAGGTACTGTTCAAATTATGGCAGTCATTTCAATAGCATCCCCATGTTTTCATTGGTAA
CHILtrapF-100447.0	DN150888_c0_g1_i1	ORF:ATGCGCCTGATCATTCTCCTCCTCTTCCTTCCTCTTTCATCGGTTGCGGCGTCTGGGGCTGTTGGCGGATCGGAGCCTTTCCCGATGGTCGTGAGCACTTGGCAGTTCGTTGAGGCGGTGAGGGCTGCTTGGATGCGCGTCGATGCTGGATTCTCCGCCGTCGATGCGGTTGTCGCCGGCTGCTCTGCCTGCGAGGAGTTGCGGTGCGATGGCACAGAAATCAAGCTGCGAGGATTTGTATGTTAG
CHILtrapF-100447.0	DN150888_c0_g10_i1	ORF:ATGCGCCTGATCATTCTCCTCCTCTTCCTTCCTCTTTCATCGGTTGCGGCGTCTGGGGCTGTTGGCGGATCGGAGCCTTTCCCGATGGTCGTGAGCACTTGGCAGTTCGTTGAGGCGGTGAGGGCTGCTTGGATGCGCGTCGATGCTGGATTCTCCGCCGTCGATGCGGTTGTCGCCGGCTGCTCTGCCTGCGAGGAGTTGCGGTGCGATGGCACAGTCGGTCCTGGTGGAAGTCCAGATGAAAATGGAGAAACTACACTGGACGCTCTTGTTATGAATGGGACAACAATGGAGGTTGGAGCTGTGGGTGCTATGAGG
CHILtrapF-100447.0	DN150888_c0_g13_i1	ORF:ATGCGCCTGATCATTCTCCTCCTCTTCCTTCCTCTTTCATCGGTTGCGGCGTCTGGGGCTGTTGGCGGATCGGAGCCTTTCCCGATGGTCGTGAGCACTTGGCAGTTCGTTGAGGCGGTGAGGGCTGCTTGGATGCGCGTCGATGCTGGATTCTCCGCCGTCGATGCGGTTGTCGCCGGCTGCTCTGCCTGCGAGGAGTTGCGGTGCGATGGCACAGAAATCAAGCTGCGAGGATTTGTATGTTAG
CHILtrapF-100447.0	DN150888_c0_g2_i1	ORF:ATGCGCCTGATCATTCTCCTCCTCTTCCTTCCTCTTTCATCGGTTGCGGCGTCTGGGGCTGTTGGCGGATCGGAGCCTTTCCCGATGGTCGTGAGCACTTGGCAGTTCGTTGAGGCGGTGAGGGCTGCTTGGATGCGCGTCGATGCTGGATTCTCCGCCGTCGATGCGGTTGTCGCCGGCTGCTCTGCCTGCGAGGAGTTGCGGTGCGATGGCACAGAAATCAAGCTGCGAGGATTTGTATGTTAG
CHILtrapF-100447.0	DN150888_c0_g6_i1	ORF:ATGCGCCTGATCATTCTCCTCCTCTTCCTTCCTCTTTCATCGGTTGCGGCGTCTGGGGCTGTTGGCGGATCGGAGCCTTTCCCGATGGTCGTGAGCACTTGGCAGTTCGTTGAGGCGGTGAGGGCTGCTTGGATGCGCGTCGATGCTGGATTCTCCGCCGTCGATGCGGTTGTCGCCGGCTGCTCTGCCTGCGAGGAGTTGCGGTGCGATGGCACAGATACGTCTTGGAGTAGGTTAATCGCATAA
CHILtrapF-100447.1	DN150888_c0_g11_i1	ORF:ATGCGCCTGATCATTCTCCTCCTCTTCCTTCCTCTTTCATCGGTTGCGGCGTCTGGGGCTGTTGGCGGATCGGAGCCTTTCCCGATGGTCGTGAGCACTTGGCAGTTCGTTGAGGCGGTGAGGGCTGCTTGGATGCGCGTCGATGCTGGATTCTCCGCCGTCGATGCGGTTGTCGCCGGCTGCTCTGCCTGCGAGGAGTTGCGGTGCGATGGCACAGGTCTGTGCATCCTAGATCATTATCTGTTTAAATAG
CHILtrapF-100447.1	DN150888_c0_g3_i1	ORF:ATGCGCCTGATCATTCTCCTCCTCTTCCTTCCTCTTTCATCGGTTGCGGCGTCTGGGGCTGTTGGCGGATCGGAGCCTTTCCCGATGGTCGTGAGCACTTGGCAGTTCGTTGAGGCGGTGAGGGCTGCTTGGATGCGCGTCGATGCTGGATTCTCCGCCGTCGATGCGGTTGTCGCCGGCTGCTCTGCCTGCGAGGAGTTGCGGTGCGATGGCACAGGTTAA
CHILtrapF-100447.1	DN150888_c0_g3_i3	ORF:ATGCGCCTGATCATTCTCCTCCTCTTCCTTCCTCTTTCATCGGTTGCGGCGTCTGGGGCTGTTGGCGGATCGGAGCCTTTCCCGATGGTCGTGAGCACTTGGCAGTTCGTTGAGGCGGTGAGGGCTGCTTGGATGCGCGTCGATGCTGGATTCTCCGCCGTCGATGCGGTTGTCGCCGGCTGCTCTGCCTGCGAGGAGTTGCGGTGCGATGGCACAGGGATTCACGGGTTGGTAGTTTTGTTCTGCCCAATTAACTGCAAAATTTTGAATCAAGAAATCAAGCTGCGAGGATTTGTATGTTAG
CHILtrapF-100448.0	DN118836_c0_g1_i1	ORF:ATGTCTAATCTGGACAGCAGTAGTTTTCCTCCACTGCTGAACAGCAACAAACCCAGTAGAGGAAAATTTCAACCTTTCTCTACCTCCAAATTCCCACCAAACCTCTTTGGTAATTACTCCAACCATTCAGTGCCAGGATTTTTCTGGATCTCCTGCTGCAAGTGCTGTTTCACCCACCTCTCATTCTCTTGCTATTGCTACATGTTTCACTCCACTAAAACAACCATCCACCACCCATATTCATTCTTTGCCATGTTTATTTTGCATTGTCCCTCCACCGAATCCAATTATTCATTAATGATTTGTCGTTATTTACGTGTGTTTACCTTCACCTGTTGCTTCTTTTAA
CHILtrapF-100449.0	DN153793_c0_g1_i1	ORF:CTTGATATGGAGGAGCTTCAGGTTGAGGAGGTCGACGAGGCTTCCGATGTTGACGATGAAGACGATCTCAACGATTTACTCGTCAGGTTTCTCCTGAGCTCTAACTCTCTTTTTTGCTCCTATTTAGCTACATTTGATATACGTCGGCGGGTATTGGATCGGGACCCTTTGAAATATTAG
CHILtrapF-100449.1	DN153793_c0_g1_i2	ORF:ATGCCTAGTTTCCATTTTAATCTTATTTCTATTAGCAAAATTACCACTGAAAATAATTGTGCTGTGATTTTTTTTCCAACTTTCTGTGTTGTTCAGGACCTGTCAAAGATGAACCCGATTGGAGTGGGGACCAAGTGTAATGGATTGTACCACATACGTCAAATACCCTTATCACCTATTTGTGCTTCTGGATCTACCTCACCCAACTCTATTCTATGGCATCAACGCCTCGGGCACCCATCTCGCGAGCGTCTACAATTGCTATCTTCAACTCTGTCTGGTGTTTCTATGTCTTCTTTACCACAACTTTGTAATATCTGTCATTTATCAAAACAAACTCGTTTAAGTTTTGATTTAAGTAAAAATCGAAGTACTACTCCTTTTTCTCTTGTTCA…
CHILtrapF-100449.1	DN153793_c0_g1_i4	ORF:ATGGCCGCAAATAGACCAATTCTTGTTCCACAAAATTCCCGGCATGGTCAAAATCCAAATGGTCGATACGGTCGCAATCGTCCTTTTTGCAACCACTGCAATATTCATGGACACACAAAAGAAAAATGTTGGGCCCTCAATGGCTATCCACCAGGTTTTCAATCCAAACATCACAAACAAGATCGAGTGCGAACTAATCCTCCTAATACTTTCCAACCCAATGTAGCGGCTGCAGATGCCACACCCCATCTAGGCCTCACACCGGCTCAATATCAACAACTGCTCTCATTATTGAGTACCAACAATGTGAGTGCTCATTTTGCAGGTACCGTGTCTCTTACTCCTAATCCAAGTGAAGTTTCAAATCTATGGCTTTTTGATAGTGGAGCATCTGA…
CHILtrapF-100449.1	DN153793_c0_g1_i5	ORF:ATGAACCCGATTGGAGTGGGGACCAAGTGTAATGGATTGTACCACATACGTCAAATACCCTTATCACCTATTTGTGCTTCTGGATCTACCTCACCCAACTCTATTCTATGGCATCAACGCCTCGGGCACCCATCTCGCGAGCGTCTACAATTGCTATCTTCAACTCTGTCTGGTGTTTCTATGTCTTCTTTACCACAACTTTGTAATATCTGTCATTTATCAAAACAAACTCGTTTAAGTTTTGATTTAAGTAAAAATCGAAGTACTACTCCTTTTTCTCTTGTTCATTGTGATATATGGGGCCCCTTTCATATTCCTTCTAATACCGGTGCTCAATATTTTTTAACATTGGTTGATGATTTTTCGAGAGCTGTTTGGGTATTTTTAATGAGACA…
CHILtrapF-10045.0	DN88484_c0_g1_i1	ORF:ATGTCGCTTTTTAGGGGAAACTTGATGGATATCAGTAAGTTGCGTGCCTTGAGAGAGCTTGAGGTACGTAAGACCATGGCAGCCGTTGCTGAAGCGATGCACGTATCGCCATCCGCTGTCTCCCAGCAGATTTCGCTGTTGGAGCAGGAGGTGGGGATCGATCTGGTAGAACGGCGCGGGAGAGGCGTAGATCTGACCATCGCTGGCAGAAAGCTCGTTGAGCGAGCCAATAGGATCTTTGAAGAGCTCGAATCCGCTAGGGCCGATATGGCCGAGTTGAAAAAGGTCGTGGCTGGAGACCTGAGGATTGCTGCATTTCCCTCAGTTGCAGCAGCGTTGATGCCCAAGACAATTCAAACACTCCATGCCACTCATCCTCGCCTGGAGGTGCTGTT…
CHILtrapF-100450.0	DN127633_c0_g1_i1	ORF:ATGGAGCAAACTCTAGTAGATCGTGATCATGCCCTACGCTTAGTACACCAAAATTTGGTTGAAGCACTGGCAAGGATGAAGATGTTTGCTGACATAAAAAGAACCAAAAGAAAATTTGAGGTTAACGAAGAGGTCTACCTCAAGTTGCAGTCATATCAATAG
CHILtrapF-100451.0	DN142169_c3_g1_i1	ORF:CGTGTCGTCGTTGTCTTCTTGTCGCGTCCAGTGGGTGTAAAGGGGTCCTCCCTCCGTCCTACGGCAGCTAGTGCCGACAGCCTCTCATCCTCTCCTTCGGCAGGTGCCGAAGGTAGCATTATTTTCTCCTTAGTTTCATCAGCCTCGGAGTCCACTTGTTTATCCTCGGTTGGAACCGAGTCCTTTATGGTGTCGAAGGTAGCGTTTCATCTTCAATATCTTCTGTTGAGG
CHILtrapF-100452.0	DN124949_c0_g1_i1	ORF:ATGGCCGCCTGGTTAGCATTTTTGCTAAGCTGGAATTCTCGTCTATTTCGAAAATGCAGTATTTGGGTATTACTTGCCGATGGGCACCTTGCGGTCTCTGATTTCTCTCTTCTCAATTCTATATGTAAAAGGATCTCAGGTTGGGGTACTTGGTCCTTGTCACTTACTGAGAAGTTGACATGGCCTCTACTATTCTTAACACTAGTATTGTGTTTGTGCACTCCTAGTCATTCATTCCCAACTCGGTTATTGAATACGTAG
CHILtrapF-100453.0	DN168689_c0_g1_i1	ORF:ATGAATTCACAAAGAAATCAGAGAGAAGGGCGGTATTCATTTTTTTCCTTGACTTCAATTTTTTTTTATGATCGTGTCGTTAAAACGTTAAAGAAGTGTGGGATCAAATATTCTAATTCGTTTATAACCTCCTTGTTAGCACATCTTTATCTTTCCTTAAGGATGATCACTGACACTCTCACTTAA
CHILtrapF-100454.0	DN173335_c3_g3_i1	ORF:AATGTTCTCCTTGATAGTGTCGATGACCTTAGTTCTACGCAATCTGAAAAACTTCGTCAAGAAAGATTGCTTTTGAATAAACAAATCCCACAGTTAAAGAGACACCTTCAGAACGTTCAGAATAGGGAAGGGCAAAGATCATATGCTGAAGCTTCAACTGCTTCTGTACACAGTTTCCAAACTCATACCCCACTAAGCAAATTTCCTGTAGATGCGCTAAGATCAGATTCTCAGATTCAAGTGCAAAGTGAATTTGCTAGGTCCTGGAACTCTCAATCA
CHILtrapF-100455.0	DN137206_c0_g1_i1	ORF:ATGGAGGCTATCGGTGCAGAAGATCTGTCTAAGATCGGAGGAATTGCTACAGTTTCGCTGCTCCATTCTTTCATTCCTACGCACTGGCTCCCGTTCTCTATTGTTGGGCGGGCGCAGAAATGGACGCTAGCAAGGACTCTCCTCGTCACTGCATTTGGAGCGGTCTTGCATGTGGTTTCCACGTCCATTCTTGGCATTGCTGCTATCACAATGGCCAACACCATTGCTGGGTGGTCATAG
CHILtrapF-100455.0	DN137206_c0_g1_i2	ORF:ATGGAGGCTATCGGTGCAGAAGATCTGTCTAAGATCGGAGGAATTGCTACAGTTTCGCTGCTCCATTCTTTCATTCCTACGCACTGGCTCCCGTTCTCTATTGTTGGGCGGGCGCAGAAATGGACGCTAGCAAGGACTCTCCTCGTCACTGCATTTGGAGCGGTCTTGCATGTGGTTTCCACGTCCATTCTTGGCATTGCTGCTATCACAATGGCCAACACCATTGCTGGTGAGGAAACAGTGCATAGACTTGCTTCCCTGTTGCTCATTCTTCTTGGAGGTAGTTATGTCCTATTATTTGCATTTGGAAAGGGTGGTCATAGTCACTCGCACAACCATCCAATGGAGAAAATGGCTGTTGCTGGACTTGTTCTCGTACCTGCATTATCGCCTTG…
CHILtrapF-100455.0	DN137206_c0_g1_i3	ORF:ATGGAGGCTATCGGTGCAGAAGATCTGTCTAAGATCGGAGGAATTGCTACAGTTTCGCTGCTCCATTCTTTCATTCCTACGCACTGGCTCCCGTTCTCTATTGTTGGGCGGGCGCAGAAATGGACGCTAGCAAGGACTCTCCTCGTCACTGCATTTGGAGCGGTCTTGCATGTGGTTTCCACGTCCATTCTTGGCATTGCTGCTATCACAATGGCCAACACCATTGCTGGTGAGGAAACAGTGCATAGACTTGCTTCCCTGTTGCTCATTCTTCTTGGAGGTAGTTATGTCCTATTATTTGCATTTGGAAAGGGTGGTCATAGTCACTCGCACAACCATCCAATGGAGAAAATGGCTGTTGCTGGACTTGTTCTCGTACCTGCATTATCGCCTTG…
CHILtrapF-100455.0	DN137206_c0_g2_i1	ORF:ATGGTTACAAACATATTAGAACAATTTGATGCCAATACTAGAAAGTTGATATTGCTGCATTATTATGTTTATAACTTAAGTTTCAGATTTTGGCCTAAGATCAAAGATTGCTTAAAGCTTAGATTAGATTATGGAGGGGCCTCATATCAGCATCAACAAGCTAGGATAAACCATGGTCAATATTTGATTGAGCCAAATTTGGATCGAGTTAATCTTGTTCGAGATCAAAATTATATGTATTTGGATTACAAGAAAATGCATGTGTTTATACAGTTTGATGCATAG
CHILtrapF-100455.0	DN137206_c0_g2_i2	ORF:ATGGTTACAAACATATTAGAACAATTTGATGCCAATACTAGAAAGTTGATATTGCTGCATTATTATGTTTATAACTTAAGTTTCAGATTTTGGCCTAAGATCAAAGATTGCTTAAAGCTTAGATTAGATTATGGAGGGGCCTCATATCAGCATCAACAAGCTAGGATAAACCATGGTCAATATTTGATTGAGCCAAATTTGGATCGAGTTAATCTTGTTCGAGATCAAAATTATATGTATTTGGATTACAAGAAAATGCATGTGTTTATACAGTTTGATGCATAG
CHILtrapF-100456.0	DN150016_c1_g1_i1	ORF:ATGGGTTGGATATCCTCTCGCATGGAGGCAGTGATTGGGCGACATTGTCTTGTCATGTTCGTCATCATCAAGAATTTCATCGATGAGATCCTTTGTGAGGTAGCGCTAGTTAATATCTGCAATATCATACTAGATACCAATTATATGACACTGAGGGACACGTTTTACTGTTCCATCAACAGAAACGATGCCGAGTGA
CHILtrapF-100457.0	DN145691_c0_g3_i1	ORF:ATGTCATTAACGATGTCTATGCTAAGTGGAGTGAGGGGTATGAAATATAAACTAGCCATGAGACAAACTAATGAAAACACACGGAAGAGGAAAAGCAGTATGATGAAAAGCAAACTTGACAACACTAAAGTAGGGTGGTCCGATACTAGAAAGATTAAGAAATCCTCCAAACTAGGCTTCGATACCAATTTGACCCAGGACAGAGATCATAAGTGCATGTGA
CHILtrapF-100458.0	DN142314_c1_g7_i1	ORF:ACAAAACTAGAGGTGAGTGTGCTCAAAAGAAACCTGCACTCGTATCATAACTTTCTCTATCTCTTCAGCCCTGCAAGATCACGCATTTATAATAATCATGCATGA
CHILtrapF-100459.0	DN94383_c0_g1_i1	ORF:ATGACAGGGATGCAGGAAGAACTAGTGATTGATTCACTGATTCCTGCGCTGTCGATGGTTCGAGCTTCTAGAATAGAGAATATCGATAATAGGATGCTTATTTGTTGCAAGGAGACAATGTTGAGCTCAAACAAGAAGGTCTCTTCGATTGTGTTGATGCAAAAAAATGGAGAAGATGAAATGTGGGGAGTAGTCACTGATAAGCAATGTCAAGAAATATCTGTAAGTGTGAGCATTTGA
CHILtrapF-10046.0	DN155832_c2_g1_i1	ORF:ATGTACTATCGTCGGCCTATAACCGACGGCTGTATAAGTGGTACCTTCGGTAGGATGCCGAAGAGGATCACTTTAACACAGCTCTACAAATGTCTCTTAACAAAACAACATAAAAAAATCAAGGACAATAAAGGACAACTTGATTACAGATAA
CHILtrapF-100460.0	DN90427_c0_g1_i1	ORF:ATGTCATACAAAATAAAGAAAGAGGTAGTATCATTACATTTTGCTGGCCGAGATAAAAATGCTCCCTCCAGAACCACCCCCACCTTTCAAACCACTGTCACCACCGTCAGCACTGATCGTTCC
CHILtrapF-100461.0	DN91561_c0_g1_i1	ORF:ATGATCGTGAATGGAGGCGTCTTCAATTATTTTGAATTTGTACAACTGTTATTTGAGGTATATCCAGTTGGAAGCAACTTCGTCATGTATATGTTCTCTAACTTTGTCCACATACCAGAGACAATTGCCTCTGAAAGGATGTCGTATAAAACGTCATCGTGCAAAATAAGTTGA
CHILtrapF-100462.0	DN158163_c0_g1_i1	ORF:ATGGTGAATTTACTAAAACTATGGCTCAATAATCGTCTTAAGGAAAAACCTAAGTTATGGCAAAGAAGGAACTTCTTATTTCATATGTTAAAAAATAGGTTCTTTATAAAAGAGGGAAGCATGCCTATTTATATACTATTACATGATTAA
CHILtrapF-100463.0	DN133966_c0_g1_i1	ORF:ATGGAACTTCAAATGTATAATACAAACTTGATTAATAAAGTACTTGACTATTTAGGTTTCTGTTGTGTTAACTGTTGCTTTTTTGAGATGTTGGATGTTTTGATGTATGTGTCAAGTAATTCTTCTTTCGGACTCTTAAACCTGTGTGTTTATCTTGAGATAATTGTTGGGCATCATTGCAAATTATAA
CHILtrapF-100464.0	DN149460_c0_g3_i1	ORF:ATGTTGGTTGGCGATCCAACAGTGCATTTATTTTATTTTAAAAAAATATATAGCTGTGTGGGCCTTCACGTAGGCTTAGCTTGGCACGTGCGGCGTTTGTATTTTCTTAAAAAAGCACACAACCATATATACAACTCTAATCTTTCACGTGCTTGGGTGATGTGTTTAGTCCCACATCGCCGAGTATGA
CHILtrapF-100465.0	DN161944_c2_g1_i1	ORF:ATGCATTTTTATGGCTTTATCAAATTGATGTGGGGTTATATAGATTGCTCTTATGAGTCTAGCCTATCTGACATGTTGCAATGGCTTGAGTGCAGGGTTGTACGGTTTGCCCTTATGGGTGTAACCAACCAAACACCATTTCTGTAG
CHILtrapF-100466.0	DN150388_c2_g1_i1	ORF:TCCGGCGACTCCCGAGGTGCCAACCGCCACAAGAGGCAGATTTCTGAGAGAGAAAACTGGAAGGTTCTGTACCCAAAACCTGCAGTTGGAACCTCCAATTCCATTCAGCAGGAAATATATAAATTCAAGGCAGCCCTTGTTAGGATTATACAAATATCTGATTCTAAACTATGCATGAATGGAAAGGGGAAAAAGAACACAGGACTCATCTCATACAACATAATACATATAAATCGTGAACTAAGCATGAATAGATCTAGAATGGTTTGA
CHILtrapF-100467.0	DN165971_c0_g2_i1	ORF:ATGCCTGGAACTTCCCTTTTTCTAGGCTTAGCCCTAGGGCCACACCACGCTTTTGTTGGACTACCCTCTTCGAATTACAGGGTGTTACATGCTCGTCAACTTCTGATTTGTTCCTGCAGAACACATTACATTAGAGGAGGATTGTCTCAGATACCATTCTTTATTGACTTGGCCTGGATATTGTATTTTACTGTATTGGCACTCAACACCTTGATTTTATCATTGTCACAATAA
CHILtrapF-100467.0	DN165971_c0_g2_i2	ORF:ATGCCCATTAACAAGGACTTACCCCTCAACACCCTCTTTGAATTGTGGGTTTTTACACGAAATCCTCAATATCTTCTCTCGTACAAGGTCTTTTTTAGTTGGTTAAAATTTTGCAAATCATGGCCTTACTATATTCATGGTCCATGCAATTCCTATAGATACTTCATATGTGTACTGAATTTTGAATCCTCTTTTAGTATTTACATTTGTGTATAG
CHILtrapF-100468.0	DN158049_c1_g1_i1	ORF:ATGAGAAAGCATATGCATAATGGCGGAACCAAAAGTTTTAATTTTCATCCTAGCCCAAGAATGGTTCCACATATTTGTAAACCACAAGTTCATTATCTTGAAATGTCAATAGAACAGTTTGTTCACCGAGGGAAGAAGGTGAAAAATGCGACAACGGATGTGTCACAATTTTCAAGCGATATGTCGAACGAGGAAAAAAATATAATTGCCAAGTACTTCCCTCAAACCAAAAATGTTACATGGAAGCCATCTCTTATTGCTTTTCCTAGCTTTCAGGTGTTTCCCTCTCAAGTAAGTAGAGTGAGACATTCATTCAAAACAACATCAATGTTCATAGACGCTATGCAAGATCTTCAAGGACTGTCATTTTCTAAAGTAAATAATGATGACTTCAT…
CHILtrapF-100468.0	DN158049_c1_g1_i10	ORF:ATGGAGACGGCATCGACCTCTTCCCATCTAGACGACGATGACTTCGACTGGGAGGCGGCTGTCCGTGAGATTGACTCCGTATGCCAAACAAGTATTCCTTCGACCTCTAATCGCGGGGAGGCTACCCCCATTTACCCGCCGGTCATTGCGGACGGAGCTTGCCCTAGGCTGGCTGTGCCTCTGTCCCGGGCCCGGCAGTCCACTCTCGATAGATTCGTGGAGACTGCAAAACAAAGGACTAACAAAAATCATTGCAGTGAATCTGCCCTGCAGGAGCCCGTTCCTGGGGGTCTTTGGGAGAGAAACAATCATTCCGTGCCCGAAGATGGAGCTCCCGCTGTTAGCCTTGATCTTGAAGCTGCAAAAACCTGGATTTATCCAGTCAATGTTCCCCT…
CHILtrapF-100468.0	DN158049_c1_g1_i11	ORF:ATGGAGACGGCATCGACCTCTTCCCATCTAGACGACGATGACTTCGACTGGGAGGCGGCTGTCCGTGAGATTGACTCCGTATGCCAAACAAGTATTCCTTCGACCTCTAATCGCGGGGAGGCTACCCCCATTTACCCGCCGGTCATTGCGGACGGAGCTTGCCCTAGGCTGGCTGTGCCTCTGTCCCGGGCCCGGCAGTCCACTCTCGATAGATTCGTGGAGACTGCAAAACAAAGGACTAACAAAAATCATTGCAGTGAATCTGCCCTGCAGGAGCCCGTTCCTGGGGGTCTTTGGGAGAGAAACAATCATTCCGTGCCCGAAGATGGAGCTCCCGCTGTTAGCCTTGATCTTGAAGCTGCAAAAACCTGGATTTATCCAGTCAATGTTCCCCT…
CHILtrapF-100468.0	DN158049_c1_g1_i12	ORF:ATGGAGACGGCATCGACCTCTTCCCATCTAGACGACGATGACTTCGACTGGGAGGCGGCTGTCCGTGAGATTGACTCCGTATGCCAAACAAGTATTCCTTCGACCTCTAATCGCGGGGAGGCTACCCCCATTTACCCGCCGGTCATTGCGGACGGAGCTTGCCCTAGGCTGGCTGTGCCTCTGTCCCGGGCCCGGCAGTCCACTCTCGATAGATTCGTGGAGACTGCAAAACAAAGGACTAACAAAAATCATTGCAGTGAATCTGCCCTGCAGGAGCCCGTTCCTGGGGGTCTTTGGGAGAGAAACAATCATTCCGTGCCCGAAGATGGAGCTCCCGCTGTTAGCCTTGATCTTGAAGCTGCAAAAACCTGGATTTATCCAGTCAATGTTCCCCT…
CHILtrapF-100468.0	DN158049_c1_g1_i13	ORF:ATGGAAGTTGACCTTGTTATTTGCTTTGATGCTAATGTCTCTCCCCTGAGAATGATCCAACGCATGGGACGAACTGGAAGGAAGAGCGATGGCCGAGTTGTTGTTCTAGCTTGTGAAGGAACTGAGCTGAAATCTTATCTAAAAAAACAGGCTAGCAGTAAAGCTATGAGAAAGCATATGCATAATGGCGGAACCAAAAGTTTTAATTTTCATCCTAGCCCAAGAATGGTTCCACATATTTGTAAACCACAAGTTCATTATCTTGAAATGTCAATAGAACAGTTTGTTCACCGAGGGAAGAAGGTGAAAAATGCGACAACGGATGTGTCACAATTTTCAAGCGATATGTCGAACGAGGAAAAAAATATAATTGCCAAGTACTTCCCTCAAACCAA…
CHILtrapF-100468.0	DN158049_c1_g1_i14	ORF:ATGCTGTTGGTGTTAATAGTTTGCTTTTACAAGCCATACAGCCATTTGTTGCCCGCCTTAGTAATATTGGAGCACTTCCTCACAGGGACTTCTCAACAGATGTTTAAGAAACTTGTTTCCAAGATTGAGGTCTTTTGGAAGGCAAGAGACTTGATGCAACACAGCTTGTCCCATGGAGCACCAACTCCCAAAGTGATGAAAATGTTGGAAATTTTGGTTGAACATTTCAAAACAAAAGATCCCAACAACTCGAGAGTTATTATTTTCTCAAACTTCAGGGGAAGTGTTAGGGATATAATGAGTTATTTATCCAGCATAGGAGATATGGTTAAAGCTGCAGAGTTTATTGGACAATGTTCAGGGAAAACTTTTAAAGGGCAGACACAGAAAGTACA…
[truncated: 220,393 more rows]
