# Supplementary material for: Tissue-Specific Floral Transcriptome Analysis of the Sexually Deceptive Orchid Chiloglottis trapeziformis Provides Insights into the Biosynthesis and Regulation of Its Unique UV-B Dependent Floral Volatile, Chiloglottone 1
Source: Front Plant Sci. 2017 Jul 19;8:1260. doi: 10.3389/fpls.2017.01260 (PMC5515871; doi:10.3389/fpls.2017.01260)
Supplement: Supplementary file 3 [file Data_Sheet_3.XLSX]

## Sheet: DataS3
Cluster ID	dep_covered_calli1	dep_covered_calli2	dep_covered_calli3	dep_covered_lab1	dep_covered_lab2	dep_covered_lab3	dep_UV_calli1	dep_UV_calli2	dep_UV_calli3	dep_UV_lab1	dep_UV_lab2	dep_UV_lab3	vmbud_UV_calli1	vmbud_UV_calli2	vmbud_UV_calli3	vmbud_UV_lab1	vmbud_UV_lab2	vmbud_UV_lab3	vmbud_covered_calli1	vmbud_covered_calli2	vmbud_covered_calli3	vmbud_covered_lab1	vmbud_covered_lab2	vmbud_covered_lab3	FC (UVB1)	FC (UVB3)	FC (UVB2)	FC (UVB4)	FC (TC1)	FC (TC2)	DE (UVB1)	DE (UVB3)	DE (UVB2)	DE (UVB4)	DE (TC1)	DE (TC2)	TRAPID Assignment	TRAPID annotation (INTERPRO)	MAPMAN BIN annotation	MAPMAN Functional Annotation	Uniprot	PlantTFDB v4.0 TF annotation	Ct-At.Ortholog	Modules inferred by Heuristic Cluster Chiseling Algorithm (Mutwil et al., 2010, Plant Physiol., 152(1):29-43)
CHILtrapF-100.1	1.7	3.1	6.6	4.5	41.9	32.4	0	1	2.5	2	40.7	0	2.6	13.7	20.4	9.2	17.1	58.1	12.3	27.6	8.6	3.6	84.9	6.4	-0.24	-0.46	-0.12	-0.5	-0.62	-1.49	xDE	xDE	xDE	xDE	xDE	xDE	NI	NA	dn145341_c1_g2_i1:35.2_not assigned.unknown;dn145341_c1_g1_i1:35.2_not assigned.unknown;	no hits & (original description: no original description)	NA	NA	ND	NotClustered
CHILtrapF-100.2	7	4.1	4	3.6	26.2	67.7	0	4.9	3.7	3	23.5	0	7.9	9.1	24.6	16.3	25.2	37.8	16.8	22.4	8.6	7.3	39.7	6.4	-0.15	-0.34	0.42	-1.24	-0.11	-1.81	xDE	xDE	xDE	xDE	xDE	-1.81	NI	NA	dn145341_c1_g3_i1:35.2_not assigned.unknown;dn145341_c1_g12_i1:35.2_not assigned.unknown;	no hits & (original description: no original description)	NA	NA	ND	3
CHILtrapF-100001.1	559.6	530.9	501.1	562.4	561.1	491.9	602.7	552.2	515.3	625.6	601.9	639.5	577.8	549.2	482.2	573.1	507.5	586	468	497.9	465.3	613.4	664.6	592.5	0.16	0.07	-0.17	0.19	-0.38	-0.04	xDE	xDE	xDE	xDE	xDE	xDE	FL;QFL	DN165839_c2_g2_i1=IPR006076_FAD dependent oxidoreductase:IPR000447_FAD-dependent glycerol-3-phosphate dehydrogenase:;DN165839_c2_g2_i3=IPR006076_FAD dependent oxidoreductase:IPR000447_FAD-dependent glycerol-3-phosphate dehydrogenase:;DN165839_c2_g2_i4=IPR006076_FAD dependent oxidoreductase:IPR000447_FAD-dependent glycerol-3-phosphate dehydrogenase:;DN165839_c2_g2_i5=IPR006076_FAD dependent oxidor…	dn165839_c2_g2_i6:11.5.3_lipid metabolism.glyceral metabolism.FAD-dependent glycerol-3-phosphate dehydrogenase;dn165839_c2_g2_i5:11.5.3_lipid metabolism.glyceral metabolism.FAD-dependent glycerol-3-phosphate dehydrogenase;dn165839_c2_g2_i4:11.5.3_lipid metabolism.glyceral metabolism.FAD-dependent glycerol-3-phosphate dehydrogenase;dn165839_c2_g2_i3:11.5.3_lipid metabolism.glyceral metabolism.FAD-…	(loc_os04g14790.1 : 1034.0) no description available & (at3g10370 : 1003.0) mitochondrial FAD-dependent glycerol-3-phosphate dehydrogenase. possibly involved in storage lipid catabolism and glycerol assimilation, and in glycerol-3-phosphate shuttle which transports reducing power from cytosol to mitochondrion.; SUGAR-DEPENDENT 6 (SDP6); FUNCTIONS IN: glycerol-3-phosphate dehydrogenase activity; I…	NA;sp|O49818|LGUL_CICAR | Lactoylglutathione lyase (EC 4.4.1.5) (Aldoketomutase) (Glyoxalase I) (Glx I) (Ketone-aldehyde mutase) (Methylglyoxalase) (S-D-lactoylglutathione methylglyoxal lyase);sp|Q8NZX0|GLPO_STRP8 | Alpha-glycerophosphate oxidase (EC 1.1.3.21) (Glycerol-3-phosphate oxidase);sp|Q9SS48|SDP6_ARATH | Glycerol-3-phosphate dehydrogenase SDP6, mitochondrial (EC 1.1.5.3) (Protein SUGAR-D…	NA	AT3G10370.1;	NotClustered
CHILtrapF-100006.0	12.2	5.2	8.8	1.8	0	2.9	17.9	7.9	12.3	3	6.3	0	9.2	5.7	9.6	3.5	5.7	1.8	8.9	8.1	4.3	7.3	6.8	6.4	0.12	0.41	-0.76	0.67	0.1	1.71	xDE	xDE	xDE	xDE	xDE	1.71	P;	DN172239_c1_g2_i1=IPR004821_Cytidyltransferase-related:IPR004820_Cytidylyltransferase:	dn172239_c1_g2_i1:35.2_not assigned.unknown	no hits & (original description: no original description)	sp|Q6ZLC4|COAD1_ORYSJ | Phosphopantetheine adenylyltransferase 1 (EC 2.7.7.3) (Dephospho-CoA pyrophosphorylase 1) (Pantetheine-phosphate adenylyltransferase 1);	NA	ND	NotClustered
CHILtrapF-100007.0	1.7	4.1	0.9	0.9	0	0	1.8	0	0	2	2.7	0	4	1.1	4.3	9.9	8.1	9.7	3.9	8.6	2.2	12.5	11.8	9.5	-0.62	-0.82	-0.28	0.64	-1.03	0.62	xDE	xDE	xDE	xDE	xDE	xDE	NI	NA	dn8402_c0_g3_i1:35.2_not assigned.unknown;dn8402_c0_g2_i1:35.2_not assigned.unknown;	no hits & (original description: no original description)	NA;sp|Q84TH6|DIR23_ARATH | Dirigent protein 23 (AtDIR23)	NA	ND	3
CHILtrapF-100008.0	92.4	100.6	87.6	98.9	89.1	126.7	121.6	92.9	96.2	95.4	132	108.1	87.1	77.5	83.6	97.9	106.5	95	74.8	69.6	61.4	73.5	64.5	82	0.25	0.13	0.44	0.13	-0.08	-0.15	xDE	xDE	xDE	xDE	xDE	xDE	QFL;NI	DN136713_c0_g1_i1=IPR011990_Tetratricopeptide-like helical:IPR002885_Pentatricopeptide repeat:;DN136713_c0_g1_i2=IPR011990_Tetratricopeptide-like helical:IPR002885_Pentatricopeptide repeat:;	dn136713_c0_g2_i1:33.99_development.unspecified;dn136713_c0_g1_i3:33.99_development.unspecified;dn136713_c0_g1_i2:33.99_development.unspecified;dn136713_c0_g1_i1:33.99_development.unspecified;	(at2g41720 : 1009.0) EMBRYO DEFECTIVE 2654 (EMB2654); INVOLVED IN: embryo development ending in seed dormancy; EXPRESSED IN: 23 plant structures; EXPRESSED DURING: 13 growth stages; CONTAINS InterPro DOMAIN/s: Pentatricopeptide repeat (InterPro:IPR002885); BEST Arabidopsis thaliana protein match is: Pentatricopeptide repeat (PPR) superfamily protein (TAIR:AT5G02860.1); Has 35333 Blast hits to 341…	NA;sp|Q3EDF8|PPR28_ARATH | Pentatricopeptide repeat-containing protein At1g09900;sp|Q8RWS8|PP199_ARATH | Pentatricopeptide repeat-containing protein At2g41720 (Protein EMBRYO DEFECTIVE 2654);	NA	AT2G41720.1;	NotClustered
CHILtrapF-100010.1	4.4	9.3	8.8	24.5	7.9	2.9	19.7	16.8	14.8	21.1	12.7	4.6	14.5	12.5	19.3	10.6	13.8	9.7	29	23.6	32.3	28.1	29.1	31.8	-0.81	1.05	-1.3	-0.09	-0.08	-0.89	xDE	xDE	-1.3	xDE	xDE	xDE	FL;	DN173898_c0_g1_i1=IPR012337_Polynucleotidyl transferase, ribonuclease H fold:IPR005162_Retrotransposon gag protein:IPR021109_Peptidase aspartic:IPR001878_Zinc finger, CCHC-type:IPR001584_Integrase, catalytic core;"DN173898_c0_g1_i4=IPR012337_Polynucleotidyl transferase, ribonuclease H fold:IPR005162_Retrotransposon gag protein:IPR021109_Peptidase aspartic:IPR001878_Zinc finger, CCHC-type:IPR00158…	dn173898_c0_g1_i4:35.2_not assigned.unknown;dn173898_c0_g1_i1:35.2_not assigned.unknown;	(original description: no original description)	sp|Q7LHG5|YI31B_YEAST | Transposon Ty3-I Gag-Pol polyprotein (Gag3-Pol3) (Transposon Ty3-2 TYA-TYB polyprotein) [Cleaved into: Capsid protein (CA) (p24); Spacer peptide p3; Nucleocapsid protein p11 (NC); Ty3 protease (PR) (EC 3.4.23.-) (p16); Spacer peptide J; Reverse transcriptase/ribonuclease H (RT) (RT-RH) (EC 2.7.7.49) (EC 2.7.7.7) (EC 3.1.26.4) (p55); Integrase p52 (IN); Integrase p49 (IN)];	NA	ND	NotClustered
CHILtrapF-100014.0	7.8	6.2	4.4	1.8	5.2	17.7	1.8	4.9	14.8	7	8.1	27.6	9.2	3.4	5.4	2.8	4.9	2.6	5	2.3	3.2	6.3	3.1	8.9	0.59	0.24	-0.64	0.78	-0.61	-0.14	xDE	xDE	xDE	xDE	xDE	xDE	NI	NA	dn168009_c0_g2_i2:35.2_not assigned.unknown;dn168009_c0_g2_i1:35.2_not assigned.unknown;	no hits & (original description: no original description)	NA	NA	ND	NotClustered
CHILtrapF-100015.0	411.4	427.2	345.4	450.8	498.1	486	382.7	367.5	458.6	487	426.6	384.1	242.7	302	386.9	510.7	562.8	534.9	345.1	372.4	299.4	456	447.6	384	-0.13	0.04	0.32	-0.13	-0.33	-0.27	xDE	xDE	xDE	xDE	xDE	xDE	FL;	DN100406_c0_g1_i1=IPR000146_Fructose-1,6-bisphosphatase:IPR001210_Ribosomal protein S17e:	dn100406_c0_g1_i1:29.2.1.2.1.17_protein.synthesis.ribosomal protein.eukaryotic.40S subunit.S17	(at3g10610 : 193.0) Ribosomal S17 family protein; FUNCTIONS IN: structural constituent of ribosome; INVOLVED IN: translation; LOCATED IN: cytosolic small ribosomal subunit, cytosolic ribosome, ribosome; EXPRESSED IN: 22 plant structures; EXPRESSED DURING: 13 growth stages; CONTAINS InterPro DOMAIN/s: Ribosomal protein S17e (InterPro:IPR001210), Ribosomal protein S17e, conserved site (InterPro:IPR…	sp|Q9SQZ1|RS173_ARATH | 40S ribosomal protein S17-3;	NA	AT3G10610.1;	NotClustered
CHILtrapF-100019.0	21.8	18.7	26	22.7	28.8	26.5	26.8	13.8	18.5	4	10.8	6.9	18.5	10.3	16.1	8.5	8.1	3.5	22.3	31.7	33.4	27.6	22.3	28.6	-0.91	-0.25	-1.81	-1.6	0.13	-0.14	xDE	xDE	-1.81	-1.6	xDE	xDE	P;	DN172959_c0_g1_i1=IPR001279_Beta-lactamase-like;DN172959_c0_g1_i2=IPR001279_Beta-lactamase-like;DN172959_c0_g1_i3=IPR001279_Beta-lactamase-like	dn172959_c0_g1_i3:35.2_not assigned.unknown;dn172959_c0_g1_i2:35.2_not assigned.unknown;	no hits & (original description: no original description)	NA	NA	AT1G25375.1;	NotClustered
CHILtrapF-100021.0	179.6	185.6	162.3	0	0	0	196.7	227.2	181.2	3	5.4	0	106.8	91.2	252.9	5.7	13	6.2	324.5	256.7	197.1	3.1	3.7	1.9	-0.76	0.19	1.22	0.92	5.92	5.94	xDE	xDE	1.22	xDE	5.92	5.94	P;FL	DN139540_c0_g1_i1=IPR002123_Phospholipid/glycerol acyltransferase;DN139540_c0_g1_i2=IPR002123_Phospholipid/glycerol acyltransferase;	dn139540_c0_g1_i2:11.3_lipid metabolism.Phospholipid synthesis;dn139540_c0_g1_i1:11.3_lipid metabolism.Phospholipid synthesis;	(loc_os01g44069.1 : 118.0) no description available & (at1g06520 : 113.0) Encodes a membrane associated mitochondrial localized protein with glycerol-3-phosphate acyltransferase activity.Expressed in flower buds and siliques. Homozygous mutant plants are male sterile and have abnormal glycerolipid levels.; glycerol-3-phosphate acyltransferase 1 (GPAT1); CONTAINS InterPro DOMAIN/s: Phospholipid/gl…	NA;sp|Q9SHJ5|GPAT1_ARATH | Glycerol-3-phosphate acyltransferase 1 (AtGPAT1) (EC 2.3.1.15)	NA	AT1G06520.1;	22
CHILtrapF-100027.1	7.8	6.2	9.2	11.8	5.2	11.8	17.9	5.9	11.1	9	13.6	9.2	9.2	12.5	32.1	17	13.8	20.2	20.7	17.8	9.7	18.8	19.2	15.9	0.13	0.42	-0.08	0.08	-0.11	-0.32	xDE	xDE	xDE	xDE	xDE	xDE	NI	NA	dn173787_c3_g5_i1:35.2_not assigned.unknown;dn173787_c3_g3_i1:35.2_not assigned.unknown;dn173787_c3_g2_i2:35.2_not assigned.unknown;dn173787_c3_g2_i1:35.2_not assigned.unknown;	no hits & (original description: no original description)	NA	NA	ND	NotClustered
CHILtrapF-100037.0	91.5	103.7	87.6	62.6	70.8	85.4	69.7	85	104.8	72.3	47.9	92	76.5	100.3	81.4	59.6	67.5	55.4	91.6	82.3	98	59.4	58.9	68	-0.06	-0.1	-0.03	-0.06	0.53	0.4	xDE	xDE	xDE	xDE	0.53	xDE	FL;P	DN124559_c0_g1_i1=IPR020568_Ribosomal protein S5 domain 2-type fold:IPR015870_UDP-3-O-acyl N-acetylglucosamine deacetylase, N-terminal:IPR011334_UDP-3-O-acyl N-acetylglucosamine deacetylase, C-terminal:IPR004463_UDP-3-O-acyl N-acetylglucosamine deacetylase:;"DN124559_c0_g1_i2=IPR020568_Ribosomal protein S5 domain 2-type fold:IPR015870_UDP-3-O-acyl N-acetylglucosamine deacetylase, N-terminal:IPR01…	dn124559_c0_g1_i4:35.1_not assigned.no ontology;dn124559_c0_g1_i3:35.1_not assigned.no ontology;dn124559_c0_g1_i2:35.1_not assigned.no ontology;dn124559_c0_g1_i1:35.1_not assigned.no ontology;	(loc_os03g12320.1 : 391.0) no description available & (at1g25210 : 340.0) UDP-3-O-acyl N-acetylglycosamine deacetylase family protein; FUNCTIONS IN: UDP-3-O-[3-hydroxymyristoyl] N-acetylglucosamine deacetylase activity; INVOLVED IN: lipid A biosynthetic process; CONTAINS InterPro DOMAIN/s: UDP-3-O-acyl N-acetylglucosamine deacetylase, N-terminal (InterPro:IPR015870), Ribosomal protein S5 domain 2…	NA;sp|B0SS82|LPXC_LEPBP | UDP-3-O-[3-hydroxymyristoyl] N-acetylglucosamine deacetylase (EC 3.5.1.-) (UDP-3-O-acyl-GlcNAc deacetylase);sp|F4IAW1|LPXC5_ARATH | Probable UDP-3-O-[3-hydroxymyristoyl] N-acetylglucosamine deacetylase 5 (EC 3.5.1.-) (Protein LIPID X C5) (AtLpxC5) (UDP-3-O-acyl-GlcNAc deacetylase 5);	NA	AT1G24793.1;AT1G25054.1	NotClustered
CHILtrapF-100042.0	82.8	80.9	97.2	70.8	44.6	85.4	107.3	91.9	97.4	60.3	54.2	52.9	44.8	84.3	88.9	77.3	76.5	54.5	146.3	121.5	135.7	80.8	101.7	93.5	-0.86	0.16	-0.39	-0.26	0.54	0.37	-0.86	xDE	xDE	xDE	0.54	xDE	FL;	DN158687_c1_g1_i1=IPR002913_Lipid-binding START	dn158687_c1_g1_i1:35.1_not assigned.no ontology	(at4g14500 : 567.0) Polyketide cyclase/dehydrase and lipid transport superfamily protein; FUNCTIONS IN: molecular_function unknown; INVOLVED IN: biological_process unknown; LOCATED IN: cellular_component unknown; EXPRESSED IN: 24 plant structures; EXPRESSED DURING: 15 growth stages; CONTAINS InterPro DOMAIN/s: Lipid-binding START (InterPro:IPR002913); BEST Arabidopsis thaliana protein match is: P…	sp|Q8R1R3|STAR7_MOUSE | StAR-related lipid transfer protein 7, mitochondrial (START domain-containing protein 7) (StARD7);	NA	AT4G14500.1;	NotClustered
CHILtrapF-100042.1	145.6	135.8	132.9	84.4	94.4	97.2	114.5	118.5	97.4	86.4	66	87.4	97.6	98	90	67.4	74	61.6	125.7	115.1	108.8	76.6	89.9	74.4	-0.3	-0.32	-0.24	-0.2	0.54	0.61	xDE	xDE	xDE	xDE	0.54	0.61	QFL;FL	DN158687_c1_g1_i2=IPR003347_Transcription factor jumonji/aspartyl beta-hydroxylase;DN158687_c1_g1_i3=IPR003347_Transcription factor jumonji/aspartyl beta-hydroxylase;DN158687_c1_g1_i4=IPR003347_Transcription factor jumonji/aspartyl beta-hydroxylase;DN158687_c1_g1_i5=IPR003347_Transcription factor jumonji/aspartyl beta-hydroxylase;	dn158687_c1_g1_i5:27.3.57_RNA.regulation of transcription.JUMONJI family;dn158687_c1_g1_i4:27.3.57_RNA.regulation of transcription.JUMONJI family;dn158687_c1_g1_i3:27.3.57_RNA.regulation of transcription.JUMONJI family;dn158687_c1_g1_i2:27.3.57_RNA.regulation of transcription.JUMONJI family;	(at3g20810 : 506.0) 2-oxoglutarate (2OG) and Fe(II)-dependent oxygenase superfamily protein; CONTAINS InterPro DOMAIN/s: Transcription factor jumonji/aspartyl beta-hydroxylase (InterPro:IPR003347); BEST Arabidopsis thaliana protein match is: 2-oxoglutarate (2OG) and Fe(II)-dependent oxygenase superfamily protein (TAIR:AT5G19840.2); Has 35333 Blast hits to 34131 proteins in 2444 species: Archae - …	NA;sp|Q8RWR1|JMJ30_ARATH | Putative lysine-specific demethylase JMJD5 (EC 1.14.11.-) (JmjC domain-containing protein 30) (AtJMJ30) (Jumonji domain-containing protein 5) (AtJMJD5)	NA	AT3G20810.1;	13
CHILtrapF-100044.0	24.4	12.4	18.5	79.8	70.8	103.1	26.8	24.7	27.1	39.2	56	23	7.9	18.2	12.9	82.3	46.4	58.9	14.5	13.8	32.3	144.4	99.8	76.3	-0.48	0.47	-0.74	-0.98	-2.36	-2.06	xDE	xDE	xDE	-0.98	-2.36	-2.06	NI	NA	dn94402_c0_g1_i1:35.2_not assigned.unknown	no hits & (original description: no original description)	NA	NA	ND	3
CHILtrapF-100046.0	104.6	138.9	100.8	124.3	123.2	144.3	128.8	115.6	104.8	141.6	129.2	147.2	117.4	103.7	84.7	120.6	144	124.9	103.9	90.4	92.6	109.5	121.5	128.4	0.08	0.03	0.12	0.1	-0.31	-0.19	xDE	xDE	xDE	xDE	xDE	xDE	NIFL;P;	DN168239_c8_g2_i1=IPR001310_Histidine triad (HIT) protein:IPR011151_Histidine triad motif:IPR011146_Histidine triad-like motif;DN168239_c8_g2_i2=IPR001310_Histidine triad (HIT) protein:IPR011151_Histidine triad motif:IPR011146_Histidine triad-like motif;"DN168239_c8_g2_i3=IPR019808_Histidine triad, conserved site:IPR001310_Histidine triad (HIT) protein:IPR011151_Histidine triad motif:IPR011146_Hi…	dn168239_c8_g2_i7:29.4_protein.postranslational modification;dn168239_c8_g2_i6:29.4_protein.postranslational modification;dn168239_c8_g2_i5:29.4_protein.postranslational modification;dn168239_c8_g2_i4:29.4_protein.postranslational modification;dn168239_c8_g2_i3:35.2_not assigned.unknown;dn168239_c8_g2_i2:35.2_not assigned.unknown;dn168239_c8_g2_i1:29.4_protein.postranslational modification;dn1682…	no hits & (original description: no original description)"(loc_os06g45660.1 : 213.0) no description available & (at1g31160 : 204.0) Encodes a member of the histidine triad nucleotide-binding family of proteins, but its activity has not been determined.; HISTIDINE TRIAD NUCLEOTIDE-BINDING 2 (HINT 2); FUNCTIONS IN: protein kinase C binding, zinc ion binding, catalytic activity; INVOLVED IN: biologi…	NA;sp|P42856|ZB14_MAIZE | 14 kDa zinc-binding protein (Protein kinase C inhibitor) (PKCI)	NA	AT1G31160.1;AT3G56490.1	NotClustered
CHILtrapF-100051.1	47.9	38.4	36.5	35.4	36.7	38.3	25	29.6	34.5	31.1	27.1	46	27.7	39.9	21.4	28.4	23.6	33.4	25.7	26.5	17.2	32.3	28.5	26.7	0.31	-0.42	-0.04	-0.14	-0.29	0.16	xDE	xDE	xDE	xDE	xDE	xDE	P;	DN159460_c0_g1_i2=IPR007873_Glycosyltransferase, ALG3;"DN159460_c0_g1_i3=IPR007873_Glycosyltransferase, ALG3";	dn159460_c0_g1_i3:29.7_protein.glycosylation;dn159460_c0_g1_i2:35.2_not assigned.unknown;	no hits & (original description: no original description)"(at2g47760 : 253.0) asparagine-linked glycosylation 3 (ALG3); CONTAINS InterPro DOMAIN/s: Glycosyltransferase, ALG3 (InterPro:IPR007873); Has 35333 Blast hits to 34131 proteins in 2444 species: Archae - 798; Bacteria - 22429; Metazoa - 974; Fungi - 991; Plants - 531; Viruses - 0; Other Eukaryotes - 9610 (source: NCBI BLink). & (loc_os01g07…	sp|O82244|ALG3_ARATH | Dol-P-Man:Man(5)GlcNAc(2)-PP-Dol alpha-1,3-mannosyltransferase (EC 2.4.1.258) (Alpha-1,3-mannosyltransferase ALG3) (Asparagine-linked glycosylation protein 3) (AtALG3) (Not56-like protein);sp|Q24332|NT56_DROVI | Lethal(2)neighbour of Tid protein (NOT58)	NA	AT2G47760.1;AT2G47760.2	NotClustered
CHILtrapF-100053.0	374.8	472.8	492.8	357.4	385.4	459.5	586.6	428.7	416.7	352.5	380.5	342.7	473.5	559.5	815.5	424.2	364.4	296.5	870.7	676.3	666.7	383.6	334.8	310.2	-0.26	0.09	0.08	-0.15	1.09	0.16	xDE	xDE	xDE	xDE	1.09	xDE	FL;	DN144625_c0_g2_i1=IPR011611_Carbohydrate/purine kinase:IPR002139_Ribokinase:	dn144625_c0_g2_i1:2.2.1.1_major CHO metabolism.degradation.sucrose.fructokinase	(at2g31390 : 484.0) pfkB-like carbohydrate kinase family protein; FUNCTIONS IN: kinase activity, ribokinase activity; INVOLVED IN: D-ribose metabolic process, acetate fermentation, sucrose biosynthetic process, sucrose catabolic process, using beta-fructofuranosidase; LOCATED IN: plasma membrane; EXPRESSED IN: 27 plant structures; EXPRESSED DURING: 16 growth stages; CONTAINS InterPro DOMAIN/s: Ca…	sp|Q9SID0|SCRK1_ARATH | Probable fructokinase-1 (EC 2.7.1.4);	NA	AT2G31390.1;	7
CHILtrapF-100055.0	49.7	43.5	38.7	39.9	44.6	50.1	57.2	39.5	43.1	48.2	47.9	34.5	60.7	47.9	42.9	42.6	33.3	37.8	36.9	38.6	38.8	42.7	44	51.5	0.39	0.07	-0.27	0.05	-0.27	0	xDE	xDE	xDE	xDE	xDE	xDE	FL;NI	DN162482_c1_g1_i1=IPR002885_Pentatricopeptide repeat	dn162482_c1_g1_i4:35.2_not assigned.unknown;dn162482_c1_g1_i1:33.99_development.unspecified;	(at4g21190 : 325.0) embryo defective 1417 (emb1417); CONTAINS InterPro DOMAIN/s: Pentatricopeptide repeat (InterPro:IPR002885); BEST Arabidopsis thaliana protein match is: Pentatricopeptide repeat (PPR) superfamily protein (TAIR:AT4G18975.4); Has 30201 Blast hits to 17322 proteins in 780 species: Archae - 12; Bacteria - 1396; Metazoa - 17338; Fungi - 3422; Plants - 5037; Viruses - 0; Other Eukary…	NA	NA	AT4G21190.1;	NotClustered
CHILtrapF-100055.1	41.8	47.7	45.8	39	31.5	50.1	30.4	31.6	51.8	64.3	49.7	34.5	36.9	38.7	36.4	47.5	36.6	34.3	43	39.7	47.4	34.4	40.3	51.5	-0.2	-0.23	-0.07	0.37	0.04	0.18	xDE	xDE	xDE	xDE	xDE	xDE	FL;NI	DN162482_c1_g1_i2=IPR002885_Pentatricopeptide repeat	dn162482_c1_g1_i3:35.2_not assigned.unknown;dn162482_c1_g1_i2:33.99_development.unspecified;	(at4g21190 : 325.0) embryo defective 1417 (emb1417); CONTAINS InterPro DOMAIN/s: Pentatricopeptide repeat (InterPro:IPR002885); BEST Arabidopsis thaliana protein match is: Pentatricopeptide repeat (PPR) superfamily protein (TAIR:AT4G18975.4); Has 30201 Blast hits to 17322 proteins in 780 species: Archae - 12; Bacteria - 1396; Metazoa - 17338; Fungi - 3422; Plants - 5037; Viruses - 0; Other Eukary…	NA;sp|Q8LG95|PP332_ARATH | Pentatricopeptide repeat-containing protein At4g21190 (Protein EMBRYO DEFECTIVE 1417)	NA	AT4G21190.1;	NotClustered
CHILtrapF-100075.0	50.6	95.4	44.9	43.5	52.4	32.4	53.7	40.5	40.7	41.2	56	71.3	69.9	87.7	150	174.5	268.4	198	70.9	118	54.9	64.6	240.5	71.8	0.31	-0.45	0.72	0.33	-0.58	0.5	xDE	xDE	xDE	xDE	xDE	xDE	FL;	DN172565_c3_g1_i1=IPR004294_Carotenoid oxygenase	dn172565_c3_g1_i1:17.1.1.1.10_hormone metabolism.abscisic acid.synthesis-degradation.synthesis.9-cis-epoxycarotenoid dioxygenase	(loc_os02g47510.1 : 739.0) no description available & (at4g19170 : 645.0) chloroplast-targeted member of a family of enzymes similar to nine-cis-epoxycarotenoid dioxygenase; nine-cis-epoxycarotenoid dioxygenase 4 (NCED4); LOCATED IN: chloroplast, plastoglobule; EXPRESSED IN: 16 plant structures; EXPRESSED DURING: 9 growth stages; CONTAINS InterPro DOMAIN/s: Carotenoid oxygenase (InterPro:IPR00429…	sp|O49675|CCD4_ARATH | Probable carotenoid cleavage dioxygenase 4, chloroplastic (AtCCD4) (EC 1.14.99.-) (AtNCED4);	NA	AT4G19170.1;	3
CHILtrapF-100076.0	162.1	172.1	144.3	122.5	136.3	114.9	184.2	165	202.2	146.6	147.3	92	130.6	164.1	220.8	188	286.3	185.6	199.4	216.4	191.7	125.1	186.6	160.2	-0.23	0.2	0.48	0.08	0.36	0.34	xDE	xDE	xDE	xDE	xDE	xDE	FL;	DN156002_c0_g2_i1=IPR010259_Proteinase inhibitor I9, subtilisin propeptide:IPR015500_Peptidase S8, subtilisin-related:IPR009020_Proteinase inhibitor, propeptide	dn156002_c0_g2_i1:35.1_not assigned.no ontology	(loc_os05g35740.1 : 115.0) no description available & (at1g71950 : 108.0) Proteinase inhibitor, propeptide; FUNCTIONS IN: identical protein binding, serine-type endopeptidase activity; INVOLVED IN: negative regulation of catalytic activity; LOCATED IN: plasma membrane; EXPRESSED IN: 24 plant structures; EXPRESSED DURING: 15 growth stages; CONTAINS InterPro DOMAIN/s: Proteinase inhibitor, propepti…	sp|Q9MAP5|SBT33_ARATH | Subtilisin-like protease SBT3.3 (EC 3.4.21.-) (Subtilase subfamily 3 member 3) (AtSBT3.3);	NA	AT1G71950.1;	NotClustered
CHILtrapF-100076.1	5.2	13.5	17.6	9.1	18.4	8.8	7.2	8.9	8.6	13.1	8.1	0	22.4	17.1	19.3	9.2	24.4	21.1	20.1	23	20.5	24	17.4	15.9	-0.12	-0.51	-0.08	-0.42	0.14	0.11	xDE	xDE	xDE	xDE	xDE	xDE	P;	DN156002_c0_g1_i1=IPR010259_Proteinase inhibitor I9, subtilisin propeptide:IPR015500_Peptidase S8, subtilisin-related:IPR009020_Proteinase inhibitor, propeptide	dn156002_c0_g1_i1:35.2_not assigned.unknown	no hits & (original description: no original description)	NA	NA	ND	NotClustered
CHILtrapF-100076.2	7.8	9.3	4	2.7	2.6	14.7	7.2	4	7.4	6	6.3	11.5	11.9	6.8	7.5	9.9	17.9	4.4	13.4	14.4	9.7	15.1	16.7	14	-0.51	-0.11	-0.47	0.34	-0.25	0.2	xDE	xDE	xDE	xDE	xDE	xDE	P;	DN156002_c0_g2_i2=IPR010259_Proteinase inhibitor I9, subtilisin propeptide:IPR015500_Peptidase S8, subtilisin-related:IPR009020_Proteinase inhibitor, propeptide	dn156002_c0_g2_i2:35.1_not assigned.no ontology	(loc_os05g35740.1 : 94.4) no description available & (at1g71950 : 86.7) Proteinase inhibitor, propeptide; FUNCTIONS IN: identical protein binding, serine-type endopeptidase activity; INVOLVED IN: negative regulation of catalytic activity; LOCATED IN: plasma membrane; EXPRESSED IN: 24 plant structures; EXPRESSED DURING: 15 growth stages; CONTAINS InterPro DOMAIN/s: Proteinase inhibitor, propeptide…	sp|F4JXC5|SBT54_ARATH | Subtilisin-like protease SBT5.4 (EC 3.4.21.-) (Subtilase subfamily 5 member 4) (AtSBT5.4);	NA	AT1G71950.1;	NotClustered
CHILtrapF-100077.0	2.6	3.1	4.4	5.4	2.6	8.8	5.4	4	7.4	2	5.4	16.1	14.5	4.6	5.4	7.8	7.3	8.8	5.6	5.2	1.1	8.3	10.5	3.8	0.76	0.54	0.06	0.21	-0.72	-0.54	xDE	xDE	xDE	xDE	xDE	xDE	FL;	DN167105_c0_g1_i1=IPR003213_Cytochrome c oxidase, subunit VIb	dn167105_c0_g1_i1:35.2_not assigned.unknown	no hits & (original description: no original description)	NA	NA	AT5G57815.1;	NotClustered
CHILtrapF-100079.0	5.2	9.3	9.2	10.9	5.2	8.8	10.7	13.8	7.4	6	11.7	25.3	21.1	12.5	6.4	14.9	17.9	11.4	8.4	12.1	11.8	17.2	13	10.8	0.27	0.38	0.09	0.44	-0.34	-0.16	xDE	xDE	xDE	xDE	xDE	xDE	NI	NA	dn173541_c3_g8_i1:35.2_not assigned.unknown;dn173541_c3_g6_i1:35.2_not assigned.unknown;dn173541_c3_g2_i1:35.2_not assigned.unknown	no hits & (original description: no original description)	NA	NA	ND	NotClustered
CHILtrapF-100079.5	23.5	58.1	41.8	68.9	76	41.2	51.9	31.6	30.8	36.2	63.3	27.6	77.8	78.6	48.2	34.8	59.4	54.5	34.1	65.6	43.1	62.5	37.2	69.3	0.48	-0.12	-0.18	-0.49	-0.23	-0.59	xDE	xDE	xDE	xDE	xDE	xDE	NI	NA	dn173541_c3_g3_i2:35.2_not assigned.unknown;dn173541_c3_g3_i1:35.2_not assigned.unknown;dn173541_c3_g1_i7:35.2_not assigned.unknown;dn173541_c3_g1_i6:35.2_not assigned.unknown;dn173541_c3_g1_i5:35.2_not assigned.unknown;dn173541_c3_g1_i2:35.2_not assigned.unknown;	no hits & (original description: no original description)	NA	NA	ND	NotClustered
CHILtrapF-100080.0	750.5	738.3	753.2	706.6	668.6	659.8	883.4	888.1	916	698.9	645.3	623.4	873.2	923	862.7	647.6	693.8	673.1	895.8	795.5	839.1	700	672	666.3	0.07	0.26	-0.02	-0.05	0.31	0.13	xDE	xDE	xDE	xDE	xDE	xDE	FL;QFL	DN131641_c1_g1_i1=IPR017442_Serine/threonine-protein kinase-like domain:IPR017441_Protein kinase, ATP binding site:IPR011009_Protein kinase-like domain:IPR002290_Serine/threonine-protein kinase domain:IPR008271_Serine/threonine-protein kinase, active site:IPR000816_Peptidase C15, pyroglutamyl peptidase I:IPR000719_Protein kinase, catalytic domain:IPR016125_Peptidase C15, pyroglutamyl peptidase I-…	dn131641_c1_g2_i1:17.3.2.1_hormone metabolism.brassinosteroid.signal transduction.BRI;dn131641_c1_g2_i1:29.4_protein.postranslational modification;dn131641_c1_g1_i1:17.3.2.1_hormone metabolism.brassinosteroid.signal transduction.BRI;dn131641_c1_g1_i1:29.4_protein.postranslational modification;	(at4g18710 : 711.0) ATSK (shaggy-like kinase) family member that encodes an AtSK protein involved in the cross-talk between auxin and brassinosteroid signaling pathways. BR-INSENSITIVE 2 mutant indicated that the BR-insensitive dwarf phenotype was due to a semidominant mutation in the BIN2. BIN2 is not allelic to BRI1. BIN2-mediated phosphorylation appears to promote BZR1 export from the nucleus.…	sp|Q39012|KSG9_ARATH | Shaggy-related protein kinase iota (EC 2.7.11.1) (ASK-iota);sp|Q4PNJ1|HOG1_FUSCU | Mitogen-activated protein kinase HOG1 (MAP kinase HOG1) (EC 2.7.11.24) (Fragment)	NA	AT1G06390.2;	NotClustered
CHILtrapF-100081.0	12.2	11.4	20.7	3.6	13.1	14.7	17.9	14.8	8.6	4	4.5	18.4	17.1	11.4	13.9	5.7	0.8	0	12.8	9.2	11.8	5.2	5	3.2	0.28	-0.15	-0.68	-0.21	1.16	0.69	xDE	xDE	xDE	xDE	xDE	xDE	P;NI	DN171409_c0_g1_i1=IPR003337_Trehalose-phosphatase:IPR001830_Glycosyl transferase, family 20:IPR006379_HAD-superfamily hydrolase, subfamily IIB;"DN171409_c0_g1_i6=IPR003337_Trehalose-phosphatase:IPR001830_Glycosyl transferase, family 20:IPR006379_HAD-superfamily hydrolase, subfamily IIB";	dn171409_c0_g1_i6:35.2_not assigned.unknown;dn171409_c0_g1_i5:35.2_not assigned.unknown;dn171409_c0_g1_i4:35.2_not assigned.unknown;dn171409_c0_g1_i3:35.2_not assigned.unknown;dn171409_c0_g1_i2:35.2_not assigned.unknown;dn171409_c0_g1_i1:35.2_not assigned.unknown;	no hits & (original description: no original description)	NA	NA	ND	NotClustered
CHILtrapF-100085.0	83.7	90.2	64.7	130.6	149.4	70.7	98.4	94.8	124.5	130.5	132.9	73.6	167.5	227.9	243.3	280.2	321.3	273.6	189.9	204.3	218.7	295.5	298.8	377.6	0.06	0.43	-0.15	-0.04	-0.66	-0.59	xDE	xDE	xDE	xDE	-0.66	-0.59	FL;	DN136930_c0_g1_i1=IPR010028_Acid phosphatase, plant:IPR005519_Acid phosphatase (Class B):IPR014403_Vegetative storage protein/acid phosphatase	dn136930_c0_g1_i1:26.13_misc.acid and other phosphatases	(gnl|cdd|67385 : 268.0) no description available & (loc_os06g36400.1 : 248.0) no description available & (at4g29260 : 235.0) HAD superfamily, subfamily IIIB acid phosphatase ; FUNCTIONS IN: acid phosphatase activity; INVOLVED IN: biological_process unknown; LOCATED IN: plasma membrane, vacuole; EXPRESSED IN: 26 plant structures; EXPRESSED DURING: 15 growth stages; CONTAINS InterPro DOMAIN/s: Acid…	sp|P27061|PPA1_SOLLC | Acid phosphatase 1 (EC 3.1.3.2) (Apase-1(1));	NA	AT4G29260.1;	3
CHILtrapF-100087.0	8.7	9.3	8.8	10.9	5.2	5.9	14.3	14.8	9.9	46.2	38.9	39.1	18.5	16	28.9	61.7	54.5	37.8	13.4	17.3	6.5	16.7	18.6	14	0.67	0.51	1.59	2.11	-0.31	0	xDE	xDE	1.59	2.11	xDE	xDE	FL;	DN127843_c2_g1_i1=IPR004864_Late embryogenesis abundant protein, type 2;"DN127843_c2_g1_i2=IPR004864_Late embryogenesis abundant protein, type 2";	dn127843_c2_g1_i2:35.2_not assigned.unknown;dn127843_c2_g1_i1:35.2_not assigned.unknown;	(at4g26490 : 177.0) Late embryogenesis abundant (LEA) hydroxyproline-rich glycoprotein family; CONTAINS InterPro DOMAIN/s: Late embryogenesis abundant protein, group 2 (InterPro:IPR004864); BEST Arabidopsis thaliana protein match is: unknown protein (TAIR:AT5G56050.1); Has 421 Blast hits to 420 proteins in 22 species: Archae - 0; Bacteria - 0; Metazoa - 0; Fungi - 0; Plants - 421; Viruses - 0; Ot…	NA	NA	AT4G26490.1;	9
CHILtrapF-100088.3	7.8	10.4	4.8	14.5	2.6	14.7	14.3	6.9	6.2	9	10.8	46	6.6	5.7	5.4	4.3	3.3	10.6	2.8	4.6	2.2	4.7	4.3	2.5	0.67	0.2	0.51	0.75	-0.17	-0.49	xDE	xDE	xDE	xDE	xDE	xDE	NI	NA	dn168652_c3_g26_i1:35.2_not assigned.unknown	no hits & (original description: no original description)	NA	NA	ND	NotClustered
CHILtrapF-100093.0	24.4	18.7	33.9	20	10.5	8.8	16.1	15.8	11.1	8	5.4	27.6	17.1	5.7	8.6	0.7	0.8	0.9	5.6	7.5	16.2	5.2	5.6	10.2	0.14	-0.81	-1.98	-0.23	0.36	0.81	xDE	xDE	-1.98	xDE	xDE	xDE	FL;	NA	dn156791_c0_g1_i1:35.2_not assigned.unknown	no hits & (original description: no original description)	sp|Q9VQ26|RB3GP_DROME | Rab3 GTPase-activating protein catalytic subunit;	NA	ND	14
CHILtrapF-100094.0	5.2	4.1	7.5	10	10.5	11.8	7.2	3	3.7	11	20.8	16.1	7.9	9.1	6.4	5.7	3.3	13.2	3.9	7.5	5.4	7.8	7.4	9.5	0.42	-0.35	-0.17	0.57	-0.5	-0.73	xDE	xDE	xDE	xDE	xDE	xDE	P;	DN168343_c10_g1_i1=IPR007255_Dor1-like protein:IPR014812_Vps51/Vps67:;DN168343_c10_g1_i2=IPR007255_Dor1-like protein:IPR014812_Vps51/Vps67:;	dn168343_c10_g1_i2:35.2_not assigned.unknown;dn168343_c10_g1_i1:35.2_not assigned.unknown;	no hits & (original description: no original description)	NA	NA	ND	NotClustered
CHILtrapF-100101.0	14.8	17.6	16.3	11.8	13.1	14.7	16.1	11.9	6.2	2	7.2	2.3	17.1	12.5	6.4	5	1.6	0.9	10.6	11.5	6.5	8.3	12.4	10.8	0.24	-0.53	-1.68	-1.35	-0.08	0.34	xDE	xDE	-1.68	xDE	xDE	xDE	NI	NA	dn170343_c0_g1_i1:35.2_not assigned.unknown	no hits & (original description: no original description)	NA	NA	ND	6
CHILtrapF-100101.1	12.2	11.4	11	13.6	5.2	20.6	7.2	13.8	4.9	7	4.5	11.5	13.2	12.5	7.5	5.7	2.4	0.9	9.5	10.9	6.5	9.9	8.1	12.1	0.22	-0.32	-1.43	-0.81	-0.11	-0.15	xDE	xDE	-1.43	xDE	xDE	xDE	NI	NA	dn170343_c0_g1_i2:35.2_not assigned.unknown	no hits & (original description: no original description)	NA	NA	ND	NotClustered
CHILtrapF-100107.0	239.7	224	248.6	310.2	388	388.8	182.4	211.4	217	395.7	428.4	319.7	201.8	216.5	224	282.3	369.2	322	201.6	206.1	212.2	226.2	204	249.8	0.06	-0.22	0.51	0.12	-0.13	-0.57	xDE	xDE	0.51	xDE	xDE	-0.57	FL;	DN164278_c0_g1_i1=IPR015905_Isoleucyl-tRNA synthetase, class Ia, N-terminal:IPR009008_Valyl/Leucyl/Isoleucyl-tRNA synthetase, class Ia, editing:IPR014729_Rossmann-like alpha/beta/alpha sandwich fold:IPR009080_Aminoacyl-tRNA synthetase, class 1a, anticodon-binding:IPR018353_Isoleucyl-tRNA synthetase:IPR002301_Isoleucyl-tRNA synthetase, class Ia:IPR002300_Aminoacyl-tRNA synthetase, class Ia:IPR0131…	dn164278_c0_g1_i6:29.1.5_protein.aa activation.isoleucine-tRNA ligase;dn164278_c0_g1_i5:29.1.5_protein.aa activation.isoleucine-tRNA ligase;dn164278_c0_g1_i4:29.1.5_protein.aa activation.isoleucine-tRNA ligase;dn164278_c0_g1_i3:29.1.5_protein.aa activation.isoleucine-tRNA ligase;dn164278_c0_g1_i2:29.1.5_protein.aa activation.isoleucine-tRNA ligase;dn164278_c0_g1_i1:29.1.5_protein.aa activation.is…	(at5g49030 : 1515.0) ovule abortion 2 (OVA2); FUNCTIONS IN: in 6 functions; INVOLVED IN: tRNA aminoacylation for protein translation, ovule development; EXPRESSED IN: 22 plant structures; EXPRESSED DURING: 13 growth stages; CONTAINS InterPro DOMAIN/s: Aminoacyl-tRNA synthetase, class I, conserved site (InterPro:IPR001412), Plant disease resistance response protein (InterPro:IPR004265), Isoleucyl-…	NA;sp|A8Z3N1|SYI_STAAT | Isoleucine--tRNA ligase (EC 6.1.1.5) (Isoleucyl-tRNA synthetase) (IleRS);sp|B8J3R3|SYI_DESDA | Isoleucine--tRNA ligase (EC 6.1.1.5) (Isoleucyl-tRNA synthetase) (IleRS);sp|Q6GHP2|SYI_STAAR | Isoleucine--tRNA ligase (EC 6.1.1.5) (Isoleucyl-tRNA synthetase) (IleRS);sp|Q8RXK8|SYIM_ARATH | Isoleucine--tRNA ligase, chloroplastic/mitochondrial (EC 6.1.1.5) (Isoleucyl-tRNA synthe…	NA	AT5G49030.3;	11
CHILtrapF-100109.0	86.3	80.9	69.5	88	91.8	70.7	66.2	78	70.3	54.2	52.4	52.9	69.9	60.4	66.4	56.7	61	58.1	69.3	88.6	60.3	72.4	79.4	82	-0.17	-0.11	-0.4	-0.66	-0.07	-0.12	xDE	xDE	xDE	-0.66	xDE	xDE	FL;P	DN171468_c1_g2_i1=IPR012977_Domain of unknown function, nucleolar NUC130/133, N-terminal:IPR007949_SDA1:IPR001594_Zinc finger, DHHC-type;"DN171468_c1_g2_i2=IPR012977_Domain of unknown function, nucleolar NUC130/133, N-terminal:IPR007949_SDA1:IPR001594_Zinc finger, DHHC-type";"DN171468_c1_g2_i3=IPR001594_Zinc finger, DHHC-type:IPR003772_Protein of unknown function DUF177:";"DN171468_c1_g2_i4=IPR00…	dn171468_c1_g2_i7:27.3.99_RNA.regulation of transcription.unclassified;dn171468_c1_g2_i6:35.2_not assigned.unknown;dn171468_c1_g2_i5:27.3.99_RNA.regulation of transcription.unclassified;dn171468_c1_g2_i4:27.3.99_RNA.regulation of transcription.unclassified;dn171468_c1_g2_i3:35.2_not assigned.unknown;dn171468_c1_g2_i2:27.3.99_RNA.regulation of transcription.unclassified;dn171468_c1_g2_i1:27.3.99_R…	(loc_os02g57370.1 : 258.0) no description available & (at5g04270 : 222.0) DHHC-type zinc finger family protein; FUNCTIONS IN: zinc ion binding; INVOLVED IN: biological_process unknown; LOCATED IN: endomembrane system; EXPRESSED IN: 22 plant structures; EXPRESSED DURING: 13 growth stages; CONTAINS InterPro DOMAIN/s: Zinc finger, DHHC-type (InterPro:IPR001594); BEST Arabidopsis thaliana protein mat…	NA;sp|P0CS68|PFA4_CRYNJ | Palmitoyltransferase PFA4 (EC 2.3.1.225) (Protein fatty acyltransferase 4);sp|Q500Z2|ZDH20_ARATH | Probable protein S-acyltransferase 15 (EC 2.3.1.225) (Probable palmitoyltransferase At5g04270) (Zinc finger DHHC domain-containing protein At5g04270);sp|Q5M757|ZDH15_ARATH | Probable protein S-acyltransferase 12 (EC 2.3.1.225) (Probable palmitoyltransferase At4g00840) (Zinc…	NA	AT5G04270.1;	NotClustered
CHILtrapF-100110.0	20.9	32.1	28.2	40.8	49.8	35.3	23.2	21.7	19.7	31.1	47.9	32.2	26.4	16	54.7	33.3	49.6	46.6	26.2	63.3	25.9	21.9	50.2	15.9	-0.24	-0.3	0.52	-0.15	0.38	-0.58	xDE	xDE	xDE	xDE	xDE	xDE	FL;QFL	NA	dn167783_c1_g1_i3:10.2.1_cell wall.cellulose synthesis.cellulose synthase;dn167783_c1_g1_i2:10.2.1_cell wall.cellulose synthesis.cellulose synthase;dn167783_c1_g1_i1:10.2.1_cell wall.cellulose synthesis.cellulose synthase	(loc_os09g25490.1 : 1755.0) no description available & (at5g17420 : 1701.0) Encodes a xylem-specific cellulose synthase that is phosphorylated on one or more serine residues (on either S185 or one of S180 or S181).; IRREGULAR XYLEM 3 (IRX3); FUNCTIONS IN: cellulose synthase activity; INVOLVED IN: cellulose biosynthetic process, plant-type cell wall biogenesis, secondary cell wall biogenesis, rham…	sp|Q570S7|CSLG1_ARATH | Cellulose synthase-like protein G1 (AtCslG1) (EC 2.4.1.-);sp|Q69P51|CESA9_ORYSJ | Cellulose synthase A catalytic subunit 9 [UDP-forming] (EC 2.4.1.12) (OsCesA9)	NA	AT5G17420.1;	NotClustered
CHILtrapF-100112.0	34	45.6	38.3	88	76	53	53.7	69.1	97.4	75.3	95.8	103.5	93.7	82	91.1	81.6	85.4	75.7	41.9	44.9	63.6	78.2	55.2	64.8	0.84	0.91	0.28	0.25	-0.43	-0.93	0.84	0.91	xDE	xDE	xDE	-0.93	FL;QFL	DN157368_c2_g2_i1=IPR011050_Pectin lyase fold/virulence factor:IPR000743_Glycoside hydrolase, family 28:IPR006626_Parallel beta-helix repeat:IPR012334_Pectin lyase fold:;"DN157368_c2_g2_i2=IPR011050_Pectin lyase fold/virulence factor:IPR000743_Glycoside hydrolase, family 28:IPR006626_Parallel beta-helix repeat:IPR012334_Pectin lyase fold:";"DN157368_c2_g2_i3=IPR011050_Pectin lyase fold/virulence …	dn157368_c2_g2_i3:10.6.3_cell wall.degradation.pectate lyases and polygalacturonases;dn157368_c2_g2_i2:10.6.3_cell wall.degradation.pectate lyases and polygalacturonases;dn157368_c2_g2_i1:10.6.3_cell wall.degradation.pectate lyases and polygalacturonases	(at1g80170 : 280.0) Pectin lyase-like superfamily protein; FUNCTIONS IN: polygalacturonase activity; INVOLVED IN: carbohydrate metabolic process; LOCATED IN: plant-type cell wall; EXPRESSED IN: 15 plant structures; EXPRESSED DURING: 6 growth stages; CONTAINS InterPro DOMAIN/s: Pectin lyase fold/virulence factor (InterPro:IPR011050), Pectin lyase fold (InterPro:IPR012334), Glycoside hydrolase, fam…	sp|I1BYN5|RPG14_RHIO9 | Exopolygalacturonase rpg14 (EC 3.2.1.67) (Galacturan 1,4-alpha-galacturonidase rpg14) (Poly(1,4-alpha-D-galacturonide)galacturonohydrolase rpg14);sp|Q94AJ5|PGLR5_ARATH | Probable polygalacturonase At1g80170 (PG) (EC 3.2.1.15) (Pectinase At1g80170)	NA	AT1G48100.1;AT1G80170.1	NotClustered
CHILtrapF-100117.0	1.7	2.1	1.3	6.3	2.6	8.8	5.4	6.9	11.1	16.1	25.3	29.9	11.9	9.1	5.4	13.5	18.7	13.2	2.2	4.6	1.1	2.6	2.5	4.5	1.37	1.83	2.04	1.79	-0.1	-1.48	xDE	1.83	2.04	1.79	xDE	xDE	NIP	DN125548_c0_g1_i4=IPR008949_Terpenoid synthase:IPR002060_Squalene/phytoene synthase:;DN125548_c0_g1_i6=IPR008949_Terpenoid synthase:IPR002060_Squalene/phytoene synthase:;	dn125548_c0_g1_i6:35.2_not assigned.unknown;dn125548_c0_g1_i5:35.2_not assigned.unknown;dn125548_c0_g1_i4:35.2_not assigned.unknown;dn125548_c0_g1_i3:35.2_not assigned.unknown;dn125548_c0_g1_i2:35.2_not assigned.unknown;dn125548_c0_g1_i1:35.2_not assigned.unknown;	no hits & (original description: no original description)	NA;sp|P37271|PSY_ARATH | Phytoene synthase, chloroplastic (EC 2.5.1.32)	NA	AT5G17230.2;	9
CHILtrapF-100118.0	17.4	13.5	16.3	20.9	13.1	26.5	7.2	24.7	14.8	21.1	15.4	4.6	17.1	19.4	10.7	8.5	17.9	7.9	17.3	12.7	12.9	12.5	6.2	11.4	0.11	0.05	0.17	-0.39	0.47	-0.31	xDE	xDE	xDE	xDE	xDE	xDE	FL;	DN173576_c0_g7_i1=IPR003591_Leucine-rich repeat, typical subtype:IPR001611_Leucine-rich repeat:IPR020474_Toll-like receptor, leucine rich repeat-containing;"DN173576_c0_g7_i2=IPR003591_Leucine-rich repeat, typical subtype:IPR001611_Leucine-rich repeat:IPR020474_Toll-like receptor, leucine rich repeat-containing";	dn173576_c0_g7_i2:30.2_signalling.receptor kinases;dn173576_c0_g7_i1:30.2_signalling.receptor kinases;	(at4g35470 : 456.0) Encodes PIRL4, a member of the Plant Intracellular Ras-group-related LRRs (Leucine rich repeat proteins). PIRLs are a distinct, plant-specific class of intracellular LRRs that likely mediate protein interactions, possibly in the context of signal transduction.; plant intracellular ras group-related LRR 4 (PIRL4); INVOLVED IN: biological_process unknown; LOCATED IN: plasma memb…	sp|Q5G5D8|PIRL7_ARATH | Plant intracellular Ras-group-related LRR protein 7;sp|Q9SVW8|PIRL4_ARATH | Plant intracellular Ras-group-related LRR protein 4	NA	ND	NotClustered
CHILtrapF-100119.0	157.8	141	130.2	4.5	26.2	5.9	132.3	90.9	133.1	7	12.7	16.1	331.1	266.6	214.3	21.3	6.5	9.7	276.5	285.5	262.8	37	22.9	46.4	-0.03	-0.27	-1.37	0.06	2.86	3.49	xDE	xDE	-1.37	xDE	2.86	3.49	P;	DN130061_c2_g1_i1=IPR009075_Acyl-CoA dehydrogenase/oxidase C-terminal:IPR002655_Acyl-CoA oxidase, C-terminal:IPR006090_Acyl-CoA oxidase/dehydrogenase, type 1:IPR009100_Acyl-CoA dehydrogenase/oxidase:IPR006091_Acyl-CoA oxidase/dehydrogenase, central domain:IPR012258_Acyl-CoA oxidase:IPR013786_Acyl-CoA dehydrogenase/oxidase, N-terminal:IPR013764_Acyl-CoA oxidase/dehydrogenase, type1/2, C-terminal:;…	dn130061_c2_g3_i1:35.2_not assigned.unknown;dn130061_c2_g2_i1:35.2_not assigned.unknown;dn130061_c2_g1_i1:35.2_not assigned.unknown	no hits & (original description: no original description)	NA;sp|O65202|ACOX1_ARATH | Peroxisomal acyl-coenzyme A oxidase 1 (AOX 1) (EC 1.3.3.6) (Long-chain acyl-CoA oxidase) (AtCX1)	NA	AT4G16760.2;	7
CHILtrapF-100121.0	7	12.4	7	10.9	5.2	2.9	1.8	17.8	11.1	14.1	9.9	13.8	14.5	4.6	4.3	7.1	8.9	8.8	3.4	6.3	4.3	5.7	2.5	5.7	0.59	0.31	0.71	0.64	0.01	0.17	xDE	xDE	xDE	xDE	xDE	xDE	NI	NA	dn167209_c7_g3_i3:35.2_not assigned.unknown;dn167209_c7_g3_i2:35.2_not assigned.unknown;dn167209_c7_g3_i1:35.2_not assigned.unknown;dn167209_c7_g18_i1:35.2_not assigned.unknown;dn167209_c7_g16_i2:35.2_not assigned.unknown;dn167209_c7_g16_i1:35.2_not assigned.unknown;dn167209_c7_g15_i1:35.2_not assigned.unknown;dn167209_c7_g13_i1:35.2_not assigned.unknown;dn167209_c7_g11_i1:35.2_not assigned.unkno…	no hits & (original description: no original description)	NA	NA	ND	NotClustered
CHILtrapF-100124.0	3.5	12.4	4	17.2	5.2	8.8	16.1	1	13.6	3	12.7	2.3	18.5	16	9.6	14.2	12.2	14.1	21.2	10.9	25.9	5.2	6.8	9.5	-0.35	0.52	0.79	-0.66	1.23	-0.73	xDE	xDE	xDE	xDE	xDE	xDE	FL;	DN161368_c0_g1_i1=IPR020635_Tyrosine-protein kinase, catalytic domain:IPR011009_Protein kinase-like domain:IPR002290_Serine/threonine-protein kinase domain:IPR008271_Serine/threonine-protein kinase, active site:IPR001245_Serine/threonine/tyrosine-protein kinase:IPR015783_Serine/threonine protein kinase-like, ATMRK:IPR000719_Protein kinase, catalytic domain;"DN161368_c0_g1_i2=IPR020635_Tyrosine-pr…	dn161368_c0_g1_i2:29.4_protein.postranslational modification;dn161368_c0_g1_i1:29.4_protein.postranslational modification;	(loc_os03g43760.1 : 585.0) no description available & (at3g22750 : 572.0) Protein kinase superfamily protein; FUNCTIONS IN: protein serine/threonine kinase activity, protein kinase activity, kinase activity, ATP binding; INVOLVED IN: protein amino acid phosphorylation; LOCATED IN: plasma membrane; EXPRESSED IN: 13 plant structures; EXPRESSED DURING: L mature pollen stage, M germinated pollen stag…	sp|Q2MHE4|HT1_ARATH | Serine/threonine-protein kinase HT1 (EC 2.7.11.1) (High leaf temperature protein 1);sp|Q9FNE1|CRK42_ARATH | Cysteine-rich receptor-like protein kinase 42 (Cysteine-rich RLK42) (EC 2.7.11.-)	NA	AT3G22750.1;	NotClustered
CHILtrapF-100131.0	110.7	118.2	108.2	78.9	76	76.6	143.1	115.6	106	101.4	86.8	94.3	83.1	90	73.9	53.9	54.5	73	68.7	82.3	90.5	72.4	76.9	61	0.05	0.1	-0.22	0.27	0.18	0.52	xDE	xDE	xDE	xDE	xDE	0.52	FL;P;QFL;	DN166862_c5_g1_i1=IPR000225_Armadillo:IPR011989_Armadillo-like helical:IPR016024_Armadillo-type fold;DN166862_c5_g1_i2=IPR000225_Armadillo:IPR011989_Armadillo-like helical:IPR016024_Armadillo-type fold;DN166862_c5_g1_i3=IPR000225_Armadillo:IPR011989_Armadillo-like helical:IPR016024_Armadillo-type fold;DN166862_c5_g1_i4=IPR000225_Armadillo:IPR011989_Armadillo-like helical:IPR016024_Armadillo-type …	dn166862_c5_g1_i6:35.1.3_not assigned.no ontology.armadillo/beta-catenin repeat family protein;dn166862_c5_g1_i5:35.2_not assigned.unknown;dn166862_c5_g1_i4:35.2_not assigned.unknown;dn166862_c5_g1_i3:35.1.3_not assigned.no ontology.armadillo/beta-catenin repeat family protein;dn166862_c5_g1_i2:35.1.3_not assigned.no ontology.armadillo/beta-catenin repeat family protein;dn166862_c5_g1_i1:35.1.3_n…	(loc_os11g34364.1 : 282.0) no description available & (at5g37290 : 261.0) ARM repeat superfamily protein; FUNCTIONS IN: binding; INVOLVED IN: biological_process unknown; EXPRESSED IN: 22 plant structures; EXPRESSED DURING: 13 growth stages; CONTAINS InterPro DOMAIN/s: Armadillo-like helical (InterPro:IPR011989), Armadillo (InterPro:IPR000225), Armadillo-type fold (InterPro:IPR016024); Has 30201 B…	NA;sp|Q3UJZ3|ARMC7_MOUSE | Armadillo repeat-containing protein 7	NA	AT5G37290.1;	13
CHILtrapF-100132.0	17.4	9.3	17.6	23.6	26.2	20.6	32.2	21.7	14.8	13.1	10.8	2.3	18.5	12.5	13.9	11.3	7.3	9.7	8.9	18.4	14	15.1	11.2	10.8	0.11	0.51	-0.36	-1.15	0.14	-0.58	xDE	xDE	xDE	-1.15	xDE	xDE	P;QFL	DN164130_c0_g6_i1=IPR016135_Ubiquitin-conjugating enzyme/RWD-like:IPR000608_Ubiquitin-conjugating enzyme, E2:;"DN164130_c0_g6_i2=IPR016135_Ubiquitin-conjugating enzyme/RWD-like:IPR000608_Ubiquitin-conjugating enzyme, E2:";	dn164130_c0_g6_i2:29.5.11.3_protein.degradation.ubiquitin.E2;dn164130_c0_g6_i1:35.2_not assigned.unknown;	no hits & (original description: no original description)"(loc_os07g38940.1 : 202.0) no description available & (gnl|cdd|35638 : 187.0) no description available & (at3g13550 : 186.0) Encodes a protein similar to ubiquitin-conjugating enzyme (E2) variant proteins (UEV); lacks catalytic cysteine residue found in ubiquitin-conjugating enzyme E2. Represses photomorphogenesis and induces skotomorphoge…	NA;sp|Q9LJD7|COP10_ARATH | Constitutive photomorphogenesis protein 10	NA	AT3G13550.1;	NotClustered
CHILtrapF-100133.1	27	21.8	20.7	20.9	23.6	17.7	19.7	14.8	35.8	24.1	21.7	18.4	18.5	18.2	18.2	21.3	17.1	18.5	19	13.8	19.4	21.4	28.5	15.9	0.09	0.02	-0.2	0.07	-0.34	0.14	xDE	xDE	xDE	xDE	xDE	xDE	FL;	DN150947_c0_g2_i2=IPR007877_Protein of unknown function DUF707;DN150947_c0_g2_i6=IPR007877_Protein of unknown function DUF707;DN150947_c0_g2_i8=IPR007877_Protein of unknown function DUF707	dn150947_c0_g2_i8:35.2_not assigned.unknown;dn150947_c0_g2_i6:35.2_not assigned.unknown;dn150947_c0_g2_i2:35.2_not assigned.unknown	(loc_os05g01760.1 : 274.0) no description available & (at3g27470 : 243.0) Protein of unknown function (DUF707); FUNCTIONS IN: molecular_function unknown; INVOLVED IN: biological_process unknown; LOCATED IN: endomembrane system; EXPRESSED IN: 23 plant structures; EXPRESSED DURING: 14 growth stages; CONTAINS InterPro DOMAIN/s: Protein of unknown function DUF707 (InterPro:IPR007877); BEST Arabidopsi…	NA	NA	AT1G67850.2;	NotClustered
CHILtrapF-100133.2	20	8.3	22	20	13.1	29.5	19.7	17.8	16	23.1	19.9	18.4	31.7	18.2	18.2	18.4	13.8	20.2	16.8	17.8	24.8	17.7	24.2	17.2	0.2	0.01	-0.16	0.02	-0.02	-0.2	xDE	xDE	xDE	xDE	xDE	xDE	FL;P	DN150947_c0_g2_i1=IPR007877_Protein of unknown function DUF707;DN150947_c0_g2_i3=IPR007877_Protein of unknown function DUF707;DN150947_c0_g2_i4=IPR007877_Protein of unknown function DUF707;DN150947_c0_g2_i5=IPR007877_Protein of unknown function DUF707;DN150947_c0_g2_i7=IPR007877_Protein of unknown function DUF707;DN150947_c0_g2_i9=IPR007877_Protein of unknown function DUF707;	dn150947_c0_g2_i9:35.2_not assigned.unknown;dn150947_c0_g2_i7:35.2_not assigned.unknown;dn150947_c0_g2_i5:35.2_not assigned.unknown;dn150947_c0_g2_i4:35.2_not assigned.unknown;dn150947_c0_g2_i3:35.2_not assigned.unknown;dn150947_c0_g2_i1:35.2_not assigned.unknown;	(loc_os05g01760.1 : 275.0) no description available & (at3g27470 : 244.0) Protein of unknown function (DUF707); FUNCTIONS IN: molecular_function unknown; INVOLVED IN: biological_process unknown; LOCATED IN: endomembrane system; EXPRESSED IN: 23 plant structures; EXPRESSED DURING: 14 growth stages; CONTAINS InterPro DOMAIN/s: Protein of unknown function DUF707 (InterPro:IPR007877); BEST Arabidopsi…	NA	NA	AT1G67850.2;	NotClustered
CHILtrapF-100134.0	21.8	15.6	7.9	22.7	7.9	5.9	12.5	13.8	11.1	9	9.9	13.8	17.1	6.8	9.6	5.7	4.1	7	10.1	11.5	6.5	12.5	14.3	11.4	0.18	-0.2	-1.06	-0.41	-0.37	0.02	xDE	xDE	xDE	xDE	xDE	xDE	P;	DN171347_c3_g4_i1=IPR001810_Cyclin-like F-box;DN171347_c3_g4_i3=IPR001810_Cyclin-like F-box;	dn171347_c3_g4_i3:29.5.11.4.3.2_protein.degradation.ubiquitin.E3.SCF.FBOX;dn171347_c3_g4_i1:29.5.11.4.3.2_protein.degradation.ubiquitin.E3.SCF.FBOX;	(loc_os01g64030.4 : 154.0) no description available & (at1g67190 : 114.0) F-box/RNI-like superfamily protein; FUNCTIONS IN: molecular_function unknown; INVOLVED IN: biological_process unknown; LOCATED IN: cellular_component unknown; CONTAINS InterPro DOMAIN/s: F-box domain, cyclin-like (InterPro:IPR001810), F-box domain, Skp2-like (InterPro:IPR022364); BEST Arabidopsis thaliana protein match is: …	NA	NA	ND	NotClustered
CHILtrapF-100134.1	119.4	120.3	94.6	67.1	97	123.7	121.6	103.7	119.6	74.3	66.9	64.4	97.6	99.1	73.9	57.5	65.1	63.3	73.7	82.9	104.5	69.3	69.4	78.2	0.07	0.05	-0.22	-0.37	0.24	0.29	xDE	xDE	xDE	xDE	xDE	xDE	NIFL	DN171347_c3_g4_i4=IPR001810_Cyclin-like F-box	dn171347_c3_g4_i4:29.5.11.4.3.2_protein.degradation.ubiquitin.E3.SCF.FBOX;dn171347_c3_g4_i2:35.2_not assigned.unknown;	no hits & (original description: no original description)"(loc_os01g64030.4 : 560.0) no description available & (at1g67190 : 471.0) F-box/RNI-like superfamily protein; FUNCTIONS IN: molecular_function unknown; INVOLVED IN: biological_process unknown; LOCATED IN: cellular_component unknown; CONTAINS InterPro DOMAIN/s: F-box domain, cyclin-like (InterPro:IPR001810), F-box domain, Skp2-like (InterPr…	NA;sp|Q9ZW88|FBL34_ARATH | F-box/LRR-repeat protein At1g67190	NA	AT1G67190.2;	NotClustered
CHILtrapF-100136.0	226.6	252	234.1	318.4	256.9	291.6	357.7	317.1	321.8	352.5	394.9	377.2	331.1	374.9	665.5	704.3	706.8	535.8	474.2	561.2	546.1	685.9	951	824.6	-0.2	0.47	-0.33	0.36	-0.63	-0.29	xDE	xDE	xDE	xDE	-0.63	xDE	FL;	DN166020_c1_g1_i1=IPR000301_Tetraspanin, subgroup:IPR018499_Tetraspanin:	dn166020_c1_g1_i1:33.99_development.unspecified	(at2g19580 : 292.0) Member of TETRASPANIN family; tetraspanin2 (TET2); FUNCTIONS IN: molecular_function unknown; INVOLVED IN: aging; LOCATED IN: endomembrane system, integral to membrane; EXPRESSED IN: 21 plant structures; EXPRESSED DURING: 13 growth stages; CONTAINS InterPro DOMAIN/s: Tetraspanin (InterPro:IPR018499), Tetraspanin, subgroup (InterPro:IPR000301); BEST Arabidopsis thaliana protein …	sp|Q9ZUN5|TET2_ARATH | Tetraspanin-2;	NA	AT2G19580.1;	3
CHILtrapF-100142.0	1339.7	1278.5	1161.5	903.5	1027.7	848.3	1082	1152.8	1209.4	829.5	900.2	1437.7	1184.5	1204.4	1113.4	706.5	862.1	792.7	1101.3	1081.5	1103	688.5	884.7	785.8	0.09	-0.13	0	0.17	0.47	0.44	xDE	xDE	xDE	xDE	xDE	xDE	FL;	DN162979_c1_g1_i1=IPR018957_Zinc finger, C3HC4 RING-type:IPR001841_Zinc finger, RING-type:;"DN162979_c1_g1_i2=IPR018957_Zinc finger, C3HC4 RING-type:IPR001841_Zinc finger, RING-type:";"DN162979_c1_g1_i3=IPR018957_Zinc finger, C3HC4 RING-type:IPR001841_Zinc finger, RING-type:";"DN162979_c1_g1_i4=IPR018957_Zinc finger, C3HC4 RING-type:IPR001841_Zinc finger, RING-type:";"DN162979_c1_g1_i5=IPR018957_…	dn162979_c1_g1_i5:29.5.11.4.2_protein.degradation.ubiquitin.E3.RING;dn162979_c1_g1_i4:29.5.11.4.2_protein.degradation.ubiquitin.E3.RING;dn162979_c1_g1_i3:29.5.11.4.2_protein.degradation.ubiquitin.E3.RING;dn162979_c1_g1_i2:29.5.11.4.2_protein.degradation.ubiquitin.E3.RING;dn162979_c1_g1_i1:29.5.11.4.2_protein.degradation.ubiquitin.E3.RING	(loc_os11g36430.2 : 354.0) no description available & (at5g22000 : 311.0) encodes a RING-type E3 ubiquitin ligase implicated in gametogenesis. Double mutant analyses with RHF1a suggests that RHF2a may be involved in targetting ICK4KRP6 for degradation following meiosis in order to allow the mitoses associated with megagametogenesis and microgametogenesis to occur. RHF2a is expressed in all four f…	NA;sp|Q4TU14|RHF1A_ARATH | E3 ubiquitin-protein ligase RHF1A (EC 6.3.2.-) (RING-H2 zinc finger protein RHF1a);sp|Q9ZT42|RHF2A_ARATH | E3 ubiquitin-protein ligase RHF2A (EC 6.3.2.-) (RING-H2 zinc finger protein RHF2a);	NA	AT4G14220.1;	NotClustered
CHILtrapF-100143.0	126.4	95.4	154	85.3	120.6	106	93	93.8	98.6	93.4	126.5	103.5	81.8	95.7	71.8	58.9	83	64.2	86.6	77.7	90.5	46.9	41.5	54	-0.03	-0.41	0.52	0.1	0.82	0.33	xDE	xDE	0.52	xDE	0.82	xDE	QFL;	DN169921_c6_g1_i1=IPR006595_CTLH, C-terminal LisH motif:IPR019782_WD40 repeat 2:IPR006594_LisH dimerisation motif:IPR019781_WD40 repeat, subgroup:IPR017986_WD40-repeat-containing domain:IPR015943_WD40/YVTN repeat-like-containing domain:IPR001680_WD40 repeat:IPR011046_WD40 repeat-like-containing domain:	dn169921_c6_g1_i1:33.99_development.unspecified	(loc_os03g14980.2 : 1277.0) no description available & (at1g15750 : 1252.0) Encodes a protein with several WD40 repeats at the C-terminus and predicted protein-protein interaction domains at the N-terminus. Together with the TOPLESS-RELATED PROTEINS (TPRs), it is thought to be involved in transcriptional repression of root-promoting genes in the top help of the embryo during the transition stage …	sp|Q94AI7|TPL_ARATH | Protein TOPLESS (WUS-interacting protein 1);	NA	AT1G15750.4;	1
CHILtrapF-100144.0	5.2	2.1	3.5	0.9	2.6	0	1.8	4	3.7	2	2.7	0	17.1	19.4	37.5	1.4	0.8	1.8	10.6	12.1	9.7	1	0.6	3.2	1.1	-0.1	-0.11	0.3	2.36	0.95	xDE	xDE	xDE	xDE	2.36	xDE	NI	NA	dn158744_c4_g22_i1:35.2_not assigned.unknown	no hits & (original description: no original description)	NA	NA	ND	7
CHILtrapF-100145.0	68.9	91.2	71.3	93.4	123.2	114.9	48.3	57.3	69	71.3	89.5	128.8	87.1	66.1	105	103.6	108.2	116.1	108.3	141.6	115.3	156.4	199.6	151.9	-0.49	-0.37	-0.62	-0.21	-0.47	-0.49	xDE	xDE	-0.62	xDE	xDE	xDE	QFL;	DN150289_c1_g1_i1=IPR020851_Small GTPase:IPR002041_Ran GTPase:IPR003577_Ras small GTPase, Ras type:IPR019009_Signal recognition particle receptor, beta subunit:IPR003579_Ras small GTPase, Rab type:IPR003578_Small GTPase, Rho type:IPR006688_ADP-ribosylation factor:IPR001806_Ras GTPase:IPR015595_Rab11-related:IPR013753_Ras:IPR005225_Small GTP-binding protein:IPR006762_Gtr1/RagA G protein:	dn150289_c1_g1_i1:30.5_signalling.G-proteins	(at5g47520 : 319.0) RAB GTPase homolog A5A (RABA5a); FUNCTIONS IN: GTP binding; INVOLVED IN: protein transport, small GTPase mediated signal transduction; LOCATED IN: plasma membrane; EXPRESSED IN: 25 plant structures; EXPRESSED DURING: 15 growth stages; CONTAINS InterPro DOMAIN/s: Ras GTPase (InterPro:IPR001806), Small GTP-binding protein (InterPro:IPR005225), Small GTPase (InterPro:IPR020851), …	sp|Q9FGK5|RAA5A_ARATH | Ras-related protein RABA5a (AtRABA5a);	NA	AT5G47520.1;	3
CHILtrapF-100151.0	114.2	113	160.1	191.4	162.6	182.6	150.2	103.7	102.3	192.8	187.1	271.4	68.6	86.6	92.2	132.6	161.9	124.1	94.9	89.2	123.9	116.7	93.6	129.7	-0.29	-0.15	0.29	0.24	-0.15	-0.45	xDE	xDE	xDE	xDE	xDE	xDE	FL;	DN157834_c0_g1_i1=IPR001623_Heat shock protein DnaJ, N-terminal	dn157834_c0_g1_i1:20.2.1_stress.abiotic.heat	(loc_os05g50370.1 : 221.0) no description available & (at1g75310 : 200.0) auxin-like 1 protein (AUL1); FUNCTIONS IN: heat shock protein binding; INVOLVED IN: protein folding; EXPRESSED IN: 22 plant structures; EXPRESSED DURING: 13 growth stages; CONTAINS InterPro DOMAIN/s: Heat shock protein DnaJ, N-terminal (InterPro:IPR001623); BEST Arabidopsis thaliana protein match is: Chaperone DnaJ-domain s…	sp|Q9FWS1|AUL1_ARATH | Auxilin-like protein 1;	NA	AT4G36520.1;	11
CHILtrapF-100155.0	60.1	59.1	66.4	24.5	26.2	20.6	78.7	56.3	69	27.1	26.2	39.1	81.8	79.8	69.7	27	24.4	15.8	74.3	55.3	62.5	13.6	11.8	20.3	0.25	0.1	0.56	0.26	2.02	1.32	xDE	xDE	xDE	xDE	2.02	1.32	FL;	DN143161_c0_g1_i1=IPR007248_Mpv17/PMP22	dn143161_c0_g1_i1:29.3.5_protein.targeting.peroxisomes	(loc_os12g32330.1 : 273.0) no description available & (at4g33905 : 246.0) Peroxisomal membrane 22 kDa (Mpv17/PMP22) family protein; INVOLVED IN: biological_process unknown; LOCATED IN: integral to membrane, peroxisomal membrane; EXPRESSED IN: 21 plant structures; EXPRESSED DURING: 10 growth stages; CONTAINS InterPro DOMAIN/s: Mpv17/PMP22 (InterPro:IPR007248); BEST Arabidopsis thaliana protein mat…	sp|Q54FR4|PX24D_DICDI | PXMP2/4 family protein 4;	NA	AT2G14860.1;	19
CHILtrapF-100157.0	3.5	2.1	0	8.2	2.6	2.9	19.7	4	2.5	2	2.7	0	4	2.3	5.4	12.1	16.3	2.6	5	3.5	5.4	8.9	6.2	12.1	-0.17	1.67	0.16	-0.99	-0.81	-1.18	xDE	xDE	xDE	xDE	xDE	xDE	NI	NA	dn129115_c0_g1_i1:35.2_not assigned.unknown	no hits & (original description: no original description)	NA	NA	ND	NotClustered
CHILtrapF-100159.0	17.4	12.4	11	9.1	15.7	11.8	5.4	4	3.7	17.1	12.7	11.5	15.8	12.5	13.9	10.6	8.1	15.8	10.1	9.2	10.8	15.1	11.8	14	0.47	-1.42	-0.24	0.3	-0.44	0.23	xDE	-1.42	xDE	xDE	xDE	xDE	NI	NA	dn171519_c3_g6_i2:35.2_not assigned.unknown;dn171519_c3_g6_i1:35.2_not assigned.unknown;dn171519_c3_g2_i1:35.2_not assigned.unknown;dn171519_c3_g11_i1:35.2_not assigned.unknown;	no hits & (original description: no original description)	NA	NA	ND	NotClustered
CHILtrapF-100159.1	17.4	12.4	20.2	21.8	26.2	23.6	16.1	19.8	14.8	25.1	28.9	23	38.3	28.5	21.4	27	16.3	31.7	19.5	20.7	25.9	28.7	46.5	37.5	0.41	0	-0.57	0.15	-0.76	-0.42	xDE	xDE	xDE	xDE	-0.76	xDE	P;NI	DN171519_c3_g3_i1=IPR015706_RNA-directed DNA polymerase (reverse transcriptase), related:IPR000477_RNA-directed DNA polymerase (reverse transcriptase):IPR004963_Pectinacetylesterase;"DN171519_c3_g3_i3=IPR015706_RNA-directed DNA polymerase (reverse transcriptase), related:IPR000477_RNA-directed DNA polymerase (reverse transcriptase):IPR004963_Pectinacetylesterase";"DN171519_c3_g3_i4=IPR015706_RNA-…	dn171519_c3_g3_i5:35.2_not assigned.unknown;dn171519_c3_g3_i4:35.2_not assigned.unknown;dn171519_c3_g3_i3:35.2_not assigned.unknown;dn171519_c3_g3_i2:35.2_not assigned.unknown;dn171519_c3_g3_i1:35.2_not assigned.unknown	no hits & (original description: no original description)	NA	NA	ND	NotClustered
CHILtrapF-100161.0	149.9	176.3	152.7	152.4	183.5	129.6	164.5	180.8	172.6	187.8	216	140.3	176.8	210.8	212.2	210.7	287.9	239.3	208.9	183.6	165.9	198.6	203.3	213.6	0.1	0.12	0.26	0.26	-0.13	0.03	xDE	xDE	xDE	xDE	xDE	xDE	FL;	DN159863_c1_g1_i1=IPR005129_ArgK protein:IPR004400_Urease accessory protein UreG:IPR012202_[NiFe]-hydrogenase/urease maturation factor, Ni(2+)-binding GTPase:IPR003495_Cobalamin (vitamin B12) biosynthesis CobW-like:;"DN159863_c1_g1_i2=IPR005129_ArgK protein:IPR004400_Urease accessory protein UreG:IPR012202_[NiFe]-hydrogenase/urease maturation factor, Ni(2+)-binding GTPase:IPR003495_Cobalamin (vit…	dn159863_c1_g1_i3:13.2.2.3_amino acid metabolism.degradation.glutamate family.arginine;dn159863_c1_g1_i2:13.2.2.3_amino acid metabolism.degradation.glutamate family.arginine;dn159863_c1_g1_i1:13.2.2.3_amino acid metabolism.degradation.glutamate family.arginine	(at2g34470 : 443.0) Encodes a urease accessory protein which is essential for the activation of plant urease.; urease accessory protein G (UREG); FUNCTIONS IN: nickel ion binding, nucleotide binding, metal ion binding, ATP binding; INVOLVED IN: nitrogen compound metabolic process, positive regulation of metalloenzyme activity; LOCATED IN: membrane; EXPRESSED IN: 22 plant structures; EXPRESSED DUR…	NA;sp|O64700|UREG_ARATH | Urease accessory protein G (AtUREG)	NA	AT2G34470.1;AT2G34470.2	NotClustered
CHILtrapF-100164.0	10.5	4.1	8.4	10.9	15.7	11.8	7.2	14.8	8.6	18.1	18.1	18.4	7.9	10.3	8.6	5	10.6	8.8	7.3	5.8	2.2	6.3	2.5	9.5	0.64	0.39	0.36	0.53	-0.14	-0.58	xDE	xDE	xDE	xDE	xDE	xDE	FL;	DN170469_c0_g1_i1=IPR021099_RNA recognition domain, plant;"DN170469_c0_g1_i2=IPR021099_RNA recognition domain, plant";"DN170469_c0_g1_i3=IPR021099_RNA recognition domain, plant";"DN170469_c0_g1_i5=IPR021099_RNA recognition domain, plant";"DN170469_c0_g1_i6=IPR021099_RNA recognition domain, plant";"DN170469_c0_g1_i7=IPR021099_RNA recognition domain, plant";	dn170469_c0_g1_i7:35.2_not assigned.unknown;dn170469_c0_g1_i6:35.2_not assigned.unknown;dn170469_c0_g1_i5:35.2_not assigned.unknown;dn170469_c0_g1_i3:35.2_not assigned.unknown;dn170469_c0_g1_i2:35.2_not assigned.unknown;dn170469_c0_g1_i1:35.2_not assigned.unknown;	(loc_os03g44430.1 : 311.0) no description available & (at1g71850 : 236.0) Ubiquitin carboxyl-terminal hydrolase family protein; CONTAINS InterPro DOMAIN/s: RNA recognition domain, plant (InterPro:IPR021099); BEST Arabidopsis thaliana protein match is: Ubiquitin carboxyl-terminal hydrolase family protein (TAIR:AT4G24320.1); Has 758 Blast hits to 736 proteins in 101 species: Archae - 0; Bacteria - …	NA;sp|Q689D6|RPD1_ARATH | Protein ROOT PRIMORDIUM DEFECTIVE 1	NA	AT1G71850.1;	NotClustered
CHILtrapF-100165.0	3.5	1	0.4	7.3	10.5	5.9	0	4	1.2	7	12.7	6.9	11.9	12.5	23.6	66	111.4	117	3.9	8.1	7.5	49	37.8	45.1	1.23	0.5	1.11	0.21	-2.63	-1.87	1.23	xDE	1.11	xDE	-2.63	-1.87	NI	NA	dn155900_c0_g1_i2:35.2_not assigned.unknown;dn155900_c0_g1_i1:35.2_not assigned.unknown;	no hits & (original description: no original description)	NA	NA	ND	3
CHILtrapF-10017.1	149	174.2	157.1	183.2	201.9	232.7	178.8	205.5	205.9	186.8	198.8	179.4	158.3	207.4	182.2	212.8	220.4	232.3	199.9	161.2	179.9	218.9	215.1	205.3	0.02	0.31	0.06	-0.08	-0.24	-0.33	xDE	xDE	xDE	xDE	xDE	xDE	FL;P	DN145163_c0_g1_i1=IPR002816_Pheromone shutdown-related, TraB;"DN145163_c0_g1_i2=IPR002816_Pheromone shutdown-related, TraB";	dn145163_c0_g1_i2:27.3.35_RNA.regulation of transcription.bZIP transcription factor family;dn145163_c0_g1_i1:27.3.35_RNA.regulation of transcription.bZIP transcription factor family;	(loc_os05g42010.1 : 403.0) no description available & (at1g05270 : 365.0) TraB family protein; CONTAINS InterPro DOMAIN/s: Pheromone shutdown-related, TraB (InterPro:IPR002816); BEST Arabidopsis thaliana protein match is: TraB family protein (TAIR:AT2G32340.1); Has 779 Blast hits to 750 proteins in 262 species: Archae - 153; Bacteria - 256; Metazoa - 121; Fungi - 0; Plants - 106; Viruses - 0; Oth…	NA;sp|Q58DF3|TRABD_BOVIN | TraB domain-containing protein	NA	AT1G05270.1;	NotClustered
CHILtrapF-100177.0	2.6	4.1	4	1.8	0	2.9	1.8	2	2.5	4	7.2	18.4	15.8	1.1	10.7	3.5	2.4	1.8	12.3	16.1	10.8	3.1	5.6	2.5	-0.51	-0.5	-0.38	1.68	1.59	0.62	xDE	xDE	xDE	xDE	1.59	xDE	NI	NA	dn173753_c80_g82_i1:35.2_not assigned.unknown	no hits & (original description: no original description)	NA	NA	ND	NotClustered
CHILtrapF-100177.2	7	6.2	11	9.1	2.6	8.8	7.2	8.9	11.1	16.1	23.5	13.8	29	8	11.8	9.9	3.3	5.3	29	23	16.2	5.7	6.8	8.3	-0.51	0.12	-0.11	1.16	1.61	0.13	xDE	xDE	xDE	xDE	1.61	xDE	NI	NA	dn173753_c80_g95_i2:35.2_not assigned.unknown;dn173753_c80_g95_i1:35.2_not assigned.unknown;	no hits & (original description: no original description)	NA	NA	ND	NotClustered
CHILtrapF-100177.4	10.5	7.3	18.9	16.3	2.6	2.9	23.2	16.8	21	26.1	44.3	41.4	17.1	17.1	23.6	37.6	37.4	18.5	24.6	28.2	32.3	30.8	33.5	30.5	-0.51	0.58	-0.01	1.72	-0.16	0.31	xDE	xDE	xDE	1.72	xDE	xDE	NI	NA	dn173753_c80_g56_i1:35.2_not assigned.unknown	no hits & (original description: no original description)	NA	NA	ND	8
CHILtrapF-100181.0	2035.2	1806.2	2108.7	1973	2113.2	2079.5	1749	1724.8	1500.4	1940.2	2154.6	2870.7	1945.6	1875.5	1631	1891.7	1849.5	1965.5	1814.5	1763.1	1837.6	2071.2	2055.2	2188.2	0.01	-0.26	-0.15	0.17	-0.22	-0.05	xDE	xDE	xDE	xDE	xDE	xDE	FL;	DN141372_c7_g1_i1=IPR021843_Protein of unknown function DUF3437:IPR016024_Armadillo-type fold:;DN141372_c7_g1_i2=IPR021843_Protein of unknown function DUF3437:IPR016024_Armadillo-type fold:;DN141372_c7_g1_i3=IPR021843_Protein of unknown function DUF3437:IPR016024_Armadillo-type fold:;DN141372_c7_g1_i4=IPR021843_Protein of unknown function DUF3437:IPR016024_Armadillo-type fold:;DN141372_c7_g1_i5=I…	dn141372_c7_g1_i5:35.2_not assigned.unknown;dn141372_c7_g1_i4:35.2_not assigned.unknown;dn141372_c7_g1_i3:35.2_not assigned.unknown;dn141372_c7_g1_i2:35.2_not assigned.unknown;dn141372_c7_g1_i1:35.2_not assigned.unknown	(loc_os06g19730.1 : 1110.0) no description available & (at3g13330 : 1058.0) Encodes a protein that interacts with the 26S proteasome. Mutants are phenotypically indistinguishable from wild type plants under a variety of growth conditions. Protein levels increase upon exposure of seedlings to MG132, a specific, potent, reversible, and cell-permeable proteasome inhibitor.; proteasome activating pro…	sp|F4JC97|PSME4_ARATH | Proteasome activator subunit 4 (Proteasome activator PA200);sp|P43583|BLM10_YEAST | Proteasome activator BLM10 (Bleomycin resistance protein BLM10);sp|P80074|MYB1_PHYPA | Myb-related protein Pp1 (Fragment);	NA	AT3G13330.1;	NotClustered
CHILtrapF-100190.0	5.2	6.2	15.4	13.6	18.4	11.8	16.1	13.8	6.2	7	8.1	9.2	11.9	6.8	1.1	7.8	2.4	4.4	5	5.8	10.8	12	11.8	12.7	-0.07	0.27	-1.13	-0.75	-0.74	-0.52	xDE	xDE	xDE	xDE	xDE	xDE	NI	NA	dn173472_c12_g5_i3:35.2_not assigned.unknown;dn173472_c12_g5_i2:35.2_not assigned.unknown;dn173472_c12_g5_i1:35.2_not assigned.unknown	no hits & (original description: no original description)	NA	NA	ND	NotClustered
CHILtrapF-100192.0	9.6	9.3	4.8	12.7	2.6	2.9	12.5	12.8	9.9	7	4.5	0	6.6	9.1	12.9	14.9	12.2	26.4	3.4	4.6	3.2	5.2	6.2	6.4	1.16	0.57	1.45	-0.65	-0.53	-0.05	xDE	xDE	1.45	xDE	xDE	xDE	FL;	NA	dn153463_c0_g1_i3:35.2_not assigned.unknown;dn153463_c0_g1_i2:35.2_not assigned.unknown;dn153463_c0_g1_i1:35.2_not assigned.unknown	(at1g16630 : 80.5) unknown protein; LOCATED IN: chloroplast; BEST Arabidopsis thaliana protein match is: unknown protein (TAIR:AT2G16270.1); Has 10587 Blast hits to 5736 proteins in 617 species: Archae - 88; Bacteria - 963; Metazoa - 3686; Fungi - 820; Plants - 541; Viruses - 438; Other Eukaryotes - 4051 (source: NCBI BLink). & (reliability: 161.0) & (original description: no original description…	NA	NA	AT1G16630.1;	NotClustered
CHILtrapF-100193.0	10.5	11.4	8.4	7.3	13.1	5.9	5.4	8.9	19.7	0	5.4	11.5	1.3	12.5	1.1	1.4	2.4	4.4	1.7	2.9	4.3	1.6	5	1.9	0.63	0.15	-0.01	-0.62	0.03	0.22	xDE	xDE	xDE	xDE	xDE	xDE	NI	NA	dn159620_c4_g7_i1:35.2_not assigned.unknown;dn159620_c4_g6_i1:35.2_not assigned.unknown;dn159620_c4_g5_i1:35.2_not assigned.unknown;dn159620_c4_g4_i1:35.2_not assigned.unknown;dn159620_c4_g3_i1:35.2_not assigned.unknown;dn159620_c4_g1_i1:35.2_not assigned.unknown;	no hits & (original description: no original description)	NA	NA	ND	NotClustered
CHILtrapF-100197.1	20.9	22.8	13.2	18.1	18.4	23.6	21.5	20.7	18.5	20.1	19	52.9	29	14.8	38.6	39	29.3	36.1	21.8	23	24.8	24	23.6	17.8	0.24	0.13	0.64	0.47	0.08	-0.09	xDE	xDE	xDE	xDE	xDE	xDE	P;QFL	DN166049_c1_g2_i2=IPR008892_Cold acclimation WCOR413;DN166049_c1_g2_i4=IPR008892_Cold acclimation WCOR413;DN166049_c1_g2_i5=IPR008892_Cold acclimation WCOR413	dn166049_c1_g2_i5:20.2.2_stress.abiotic.cold;dn166049_c1_g2_i4:20.2.2_stress.abiotic.cold;dn166049_c1_g2_i2:20.2.2_stress.abiotic.cold	(gnl|cdd|69104 : 151.0) no description available & (ipr008892 : 114.136) Cold acclimation WCOR413 & (loc_os03g55850.1 : 92.8) no description available & (at2g15970 : 81.3) encodes an alpha form of a protein similar to the cold acclimation protein WCOR413 in wheat. Expression is induced by short-term cold-treatment, water deprivation, and abscisic acid treatment.; cold regulated 413 plasma membran…	sp|Q9SVL6|CRPM2_ARATH | Cold-regulated 413 plasma membrane protein 2 (AtCOR413-PM2);sp|Q9XIM7|CRPM1_ARATH | Cold-regulated 413 plasma membrane protein 1 (AtCOR413-PM1) (WCOR413-like protein)	NA	AT3G50830.1;	NotClustered
CHILtrapF-100197.2	563.1	511.2	575	436.3	555.8	462.4	541.9	447.5	429	461.9	496.2	674	569.8	507.1	421.1	347.6	356.2	388.9	474.7	412.7	479.3	386.7	367	378.3	0.13	-0.22	-0.05	0.16	0.27	0.19	xDE	xDE	xDE	xDE	xDE	xDE	FL;P;QFL;	DN166049_c1_g1_i1=IPR002885_Pentatricopeptide repeat;DN166049_c1_g1_i10=IPR002885_Pentatricopeptide repeat;DN166049_c1_g1_i11=IPR002885_Pentatricopeptide repeat;DN166049_c1_g1_i12=IPR002885_Pentatricopeptide repeat;DN166049_c1_g1_i13=IPR002885_Pentatricopeptide repeat;DN166049_c1_g1_i14=IPR002885_Pentatricopeptide repeat;DN166049_c1_g1_i15=IPR002885_Pentatricopeptide repeat;DN166049_c1_g1_i16=IPR…	dn166049_c1_g1_i9:35.1.5_not assigned.no ontology.pentatricopeptide (PPR) repeat-containing protein;dn166049_c1_g1_i8:35.1.5_not assigned.no ontology.pentatricopeptide (PPR) repeat-containing protein;dn166049_c1_g1_i7:35.1.5_not assigned.no ontology.pentatricopeptide (PPR) repeat-containing protein;dn166049_c1_g1_i6:35.1.5_not assigned.no ontology.pentatricopeptide (PPR) repeat-containing protein…	(loc_os09g29790.1 : 246.0) no description available & (at1g76280 : 180.0) Tetratricopeptide repeat (TPR)-like superfamily protein; FUNCTIONS IN: molecular_function unknown; INVOLVED IN: biological_process unknown; LOCATED IN: mitochondrion; EXPRESSED IN: stem; CONTAINS InterPro DOMAIN/s: Pentatricopeptide repeat (InterPro:IPR002885); BEST Arabidopsis thaliana protein match is: genomes uncoupled 1…	NA;sp|Q0WPZ6|PP158_ARATH | Pentatricopeptide repeat-containing protein At2g17140;sp|Q9LK57|PP226_ARATH | Pentatricopeptide repeat-containing protein At3g13160, mitochondrial;sp|Q9M0G7|PXL2_ARATH | Leucine-rich repeat receptor-like protein kinase PXL2 (EC 2.7.11.1) (Protein PHLOEM INTERCALATED WITH XYLEM-LIKE 2);sp|Q9S7R4|PP125_ARATH | Pentatricopeptide repeat-containing protein At1g74900, mitocho…	NA	AT1G76280.3;	NotClustered
CHILtrapF-100200.0	74.1	50.8	76.1	76.2	65.5	58.9	62.6	70.1	62.9	42.2	58.7	94.3	56.7	57	37.5	26.2	20.3	29.9	31.3	38	29.1	25	32.2	30.5	0.58	-0.05	-0.18	-0.15	0.18	-0.01	xDE	xDE	xDE	xDE	xDE	xDE	P;	DN144441_c0_g1_i1=IPR000741_Fructose-bisphosphate aldolase, class-I:IPR013785_Aldolase-type TIM barrel:;"DN144441_c0_g1_i2=IPR000741_Fructose-bisphosphate aldolase, class-I:IPR013785_Aldolase-type TIM barrel:";	dn144441_c0_g1_i2:35.2_not assigned.unknown;dn144441_c0_g1_i1:35.2_not assigned.unknown;	no hits & (original description: no original description)	NA;sp|O65735|ALF_CICAR | Fructose-bisphosphate aldolase, cytoplasmic isozyme (EC 4.1.2.13)	NA	ND	13
CHILtrapF-100201.0	697.3	599.3	629.6	527.9	576.8	603.8	484.6	555.2	553.5	555.3	531.4	411.7	457.7	430.7	370.8	391.5	375.8	404.7	509.3	458.8	495.5	553	452	551.8	-0.22	-0.27	-0.41	-0.16	-0.09	0.18	xDE	xDE	xDE	xDE	xDE	xDE	FL;	DN147273_c0_g1_i1=IPR008273_Cellular retinaldehyde-binding/triple function, N-terminal:IPR011074_Phosphatidylinositol transfer protein-like, N-terminal:IPR001251_Cellular retinaldehyde-binding/triple function, C-terminal;"DN147273_c0_g1_i2=IPR008273_Cellular retinaldehyde-binding/triple function, N-terminal:IPR011074_Phosphatidylinositol transfer protein-like, N-terminal:IPR001251_Cellular retina…	dn147273_c0_g1_i3:29.3.4.99_protein.targeting.secretory pathway.unspecified;dn147273_c0_g1_i2:29.3.4.99_protein.targeting.secretory pathway.unspecified;dn147273_c0_g1_i1:29.3.4.99_protein.targeting.secretory pathway.unspecified	(loc_os09g08390.1 : 405.0) no description available & (at5g47730 : 404.0) Sec14p-like phosphatidylinositol transfer family protein; FUNCTIONS IN: binding, transporter activity; INVOLVED IN: transport; LOCATED IN: cellular_component unknown; EXPRESSED IN: 23 plant structures; EXPRESSED DURING: 13 growth stages; CONTAINS InterPro DOMAIN/s: Cellular retinaldehyde-binding/triple function, C-terminal …	sp|P49193|RALB_TODPA | Retinal-binding protein (RALBP);sp|Q93ZE9|SFH3_ARATH | Phosphatidylinositol/phosphatidylcholine transfer protein SFH3 (Protein SEC FOURTEEN HOMOLOGS 3) (AtSFH3)	NA	AT1G55840.1;AT1G55840.2	NotClustered
CHILtrapF-100205.0	4.4	4.1	4.8	4.5	2.6	5.9	3.6	7.9	8.6	1	4.5	6.9	13.2	6.8	11.8	9.2	8.9	6.2	10.1	9.8	11.8	10.4	10.5	8.3	0	0.56	-0.24	-0.24	0.09	-0.02	xDE	xDE	xDE	xDE	xDE	xDE	NI	NA	dn173793_c2_g3_i1:35.2_not assigned.unknown	no hits & (original description: no original description)	NA	NA	ND	NotClustered
CHILtrapF-100209.0	0.9	3.1	1.8	9.1	5.2	5.9	107.3	148.2	114.7	69.3	39.8	25.3	128	102.6	265.8	258.9	240.7	121.4	5	4	9.7	45.9	9.9	31.8	4.31	5.03	2.62	2.23	-1.99	-1.48	4.31	5.03	2.62	2.23	-1.99	-1.48	FL;	DN58704_c0_g1_i1=IPR006121_Heavy metal transport/detoxification protein	dn58704_c0_g1_i1:15.2_metal handling.binding, chelation and storage;dn58704_c0_g1_i1:34.99_transport.misc;	(loc_os04g17100.1 : 202.0) no description available & (at5g66110 : 195.0) Heavy metal transport/detoxification superfamily protein ; FUNCTIONS IN: metal ion binding; INVOLVED IN: metal ion transport; LOCATED IN: plasma membrane; EXPRESSED IN: cultured cell, leaf; EXPRESSED DURING: LP.04 four leaves visible; CONTAINS InterPro DOMAIN/s: Heavy metal transport/detoxification protein (InterPro:IPR0061…	sp|Q9SZN7|HIP26_ARATH | Heavy metal-associated isoprenylated plant protein 26 (AtHIPP26) (Farnesylated protein 6) (AtFP6);	NA	AT5G66110.1;	9
CHILtrapF-100211.0	401.8	363.9	374	191.4	209.7	226.8	268.3	275.6	284.8	92.4	101.2	101.2	253.3	247.3	215.4	105.7	78.1	88.9	271.4	248.7	245.6	160	141.4	161.5	-0.1	-0.46	-0.75	-1.06	0.72	0.88	xDE	xDE	-0.75	-1.06	0.72	0.88	FL;	DN148990_c0_g1_i1=IPR011525_Aux/IAA-ARF-dimerisation:IPR003340_Transcriptional factor B3:IPR010525_Auxin response factor;DN148990_c0_g1_i2=IPR011525_Aux/IAA-ARF-dimerisation:IPR003340_Transcriptional factor B3:IPR010525_Auxin response factor;	dn148990_c0_g1_i2:27.3.4_RNA.regulation of transcription.ARF, Auxin Response Factor family;"dn148990_c0_g1_i1:27.3.4_RNA.regulation of transcription.ARF, Auxin Response Factor family";	(loc_os06g47150.3 : 692.0) no description available & (at4g30080 : 684.0) Involved in root cap cell differentiation. Gene expression is regulated by mir160.Located in the nucleus.; auxin response factor 16 (ARF16); CONTAINS InterPro DOMAIN/s: Aux/IAA-ARF-dimerisation (InterPro:IPR011525), Transcriptional factor B3 (InterPro:IPR003340), AUX/IAA protein (InterPro:IPR003311), Auxin response factor (…	NA;sp|Q653H7|ARFR_ORYSJ | Auxin response factor 18 (OsARF10)	ARF;	AT4G30080.1;	13
CHILtrapF-100220.0	16.6	2.1	24.2	10	15.7	14.7	16.1	24.7	19.7	6	9.9	4.6	15.8	16	15	8.5	8.9	5.3	9.5	6.3	9.7	16.2	8.1	14.6	0.8	0.39	-0.68	-0.7	-0.57	0.23	xDE	xDE	xDE	xDE	xDE	xDE	NI	NA	dn148038_c0_g1_i3:35.2_not assigned.unknown;dn148038_c0_g1_i2:35.2_not assigned.unknown;dn148038_c0_g1_i1:35.2_not assigned.unknown	no hits & (original description: no original description)	NA	NA	ND	NotClustered
CHILtrapF-100226.0	4.4	1	7.5	3.6	2.6	0	5.4	8.9	11.1	15.1	4.5	0	10.6	9.1	9.6	6.4	8.9	7	10.6	10.9	11.8	15.1	13	8.9	-0.18	0.74	-0.67	1.07	-0.15	0.52	xDE	xDE	xDE	xDE	xDE	xDE	NI	NA	dn172913_c0_g1_i1:35.2_not assigned.unknown	no hits & (original description: no original description)	NA	NA	ND	NotClustered
CHILtrapF-100229.0	327.7	345.3	326.5	447.2	477.2	433	366.6	375.4	388.3	600.5	582	420.9	311.3	309.9	410.4	482.3	440	479.5	364.7	369	327.4	434.7	435.2	365.6	-0.04	0.18	0.18	0.26	-0.21	-0.44	xDE	xDE	xDE	xDE	xDE	xDE	FL;	DN167696_c1_g1_i1=IPR001890_RNA-binding, CRM domain;"DN167696_c1_g1_i2=IPR001890_RNA-binding, CRM domain";"DN167696_c1_g1_i3=IPR001890_RNA-binding, CRM domain";"DN167696_c1_g1_i4=IPR001890_RNA-binding, CRM domain";	dn167696_c1_g1_i4:35.2_not assigned.unknown;dn167696_c1_g1_i3:35.2_not assigned.unknown;dn167696_c1_g1_i2:35.2_not assigned.unknown;dn167696_c1_g1_i1:35.2_not assigned.unknown;	(at2g20020 : 511.0) Promotes the splicing of chloroplast group II introns. Splices clpP-1 and ropC1 introns.; CAF1; FUNCTIONS IN: RNA binding; INVOLVED IN: Group II intron splicing; LOCATED IN: chloroplast; EXPRESSED IN: 22 plant structures; EXPRESSED DURING: 13 growth stages; CONTAINS InterPro DOMAIN/s: RNA-binding, CRM domain (InterPro:IPR001890); BEST Arabidopsis thaliana protein match is: RNA…	NA;sp|Q9FFU1|CAF2M_ARATH | CRS2-associated factor 2, mitochondrial;sp|Q9SL79|CAF1P_ARATH | CRS2-associated factor 1, chloroplastic (Chloroplastic group IIA intron splicing facilitator CRS2-associated factor 1);	NA	AT2G20020.1;	NotClustered
CHILtrapF-100230.0	5.2	13.5	7.9	7.3	5.2	14.7	10.7	9.9	16	26.1	21.7	4.6	19.8	14.8	34.3	20.6	29.3	58.9	7.8	16.1	6.5	7.3	4.3	5.7	1.03	0.43	2.36	0.97	0.73	-0.02	xDE	xDE	2.36	xDE	xDE	xDE	QFL;	DN158888_c0_g1_i1=IPR003851_Zinc finger, Dof-type	dn158888_c0_g1_i1:27.3.8_RNA.regulation of transcription.C2C2(Zn) DOF zinc finger family	(at5g39660 : 181.0) Dof-type zinc finger domain-containing protein, identical to H-protein promoter binding factor-2a GI:3386546 from (Arabidopsis thaliana). Interacts with LKP2 and FKF1, but its overexpression does not change flowering time under short or long day conditions.; cycling DOF factor 2 (CDF2); CONTAINS InterPro DOMAIN/s: Zinc finger, Dof-type (InterPro:IPR003851); BEST Arabidopsis th…	sp|Q93ZL5|CDF2_ARATH | Cyclic dof factor 2 (Dof zinc finger protein DOF5.2) (AtDOF5.2);	Dof;	AT1G29160.1;	NotClustered
CHILtrapF-100231.0	13.1	7.3	11	4.5	0	2.9	12.5	6.9	17.3	6	7.2	16.1	48.8	29.6	19.3	17	13	12.3	20.1	8.6	22.6	14.1	16.1	12.1	0.88	0.17	0.01	1.04	0.23	1.28	xDE	xDE	xDE	xDE	xDE	xDE	P;	DN139043_c1_g2_i1=IPR003959_ATPase, AAA-type, core:IPR003593_ATPase, AAA+ type, core:IPR020568_Ribosomal protein S5 domain 2-type fold:IPR004815_Peptidase S16, ATP-dependent protease La:IPR001984_Peptidase S16, Lon protease, C-terminal:IPR003111_Peptidase S16, lon N-terminal:	dn139043_c1_g2_i1:35.2_not assigned.unknown	no hits & (original description: no original description)	sp|O04979|LONP2_SPIOL | Lon protease homolog 2, peroxisomal (EC 3.4.21.-);	NA	ND	NotClustered
CHILtrapF-100234.0	31.4	57	48.8	52.6	89.1	47.1	44.7	62.2	45.6	83.4	72.3	78.2	42.2	51.3	43.9	63.1	61	61.6	32.4	26.5	44.2	36	28.5	41.3	0.44	0.17	0.79	0.34	-0.07	-0.41	xDE	xDE	0.79	xDE	xDE	xDE	FL;P	NA	dn149471_c0_g1_i4:35.2_not assigned.unknown;dn149471_c0_g1_i3:35.2_not assigned.unknown;dn149471_c0_g1_i2:35.2_not assigned.unknown;dn149471_c0_g1_i1:35.2_not assigned.unknown;	(at5g45310 : 143.0) unknown protein; LOCATED IN: endomembrane system; EXPRESSED IN: stem, inflorescence meristem, root, leaf; EXPRESSED DURING: LP.04 four leaves visible; Has 30201 Blast hits to 17322 proteins in 780 species: Archae - 12; Bacteria - 1396; Metazoa - 17338; Fungi - 3422; Plants - 5037; Viruses - 0; Other Eukaryotes - 2996 (source: NCBI BLink). & (loc_os01g73110.1 : 87.4) no descrip…	NA	NA	AT5G45310.1;	20
CHILtrapF-100235.2	20	22.8	30.4	24.5	31.5	32.4	48.3	28.6	24.7	22.1	29.8	9.2	38.3	36.5	37.5	26.2	37.4	37.8	22.9	24.8	15.1	13.6	22.9	18.4	0.77	0.38	0.85	-0.33	0.23	-0.17	xDE	xDE	0.85	xDE	xDE	xDE	NI	NA	dn166179_c1_g2_i5:35.2_not assigned.unknown;dn166179_c1_g2_i3:35.2_not assigned.unknown;dn166179_c1_g2_i2:35.2_not assigned.unknown	no hits & (original description: no original description)	NA;sp|Q9SYJ2|GPAT3_ARATH | Probable glycerol-3-phosphate acyltransferase 3 (AtGPAT3) (EC 2.3.1.15)	NA	ND	NotClustered
CHILtrapF-100236.0	3.5	4.1	3.1	0	0	0	7.2	3	11.1	5	3.6	16.1	5.3	8	15	22.7	18.7	18.5	24	16.7	12.9	5.2	11.2	6.4	-0.87	0.83	1.3	2.08	1.17	1.25	xDE	xDE	1.3	2.08	1.17	xDE	NI	NA	dn89899_c0_g1_i1:35.2_not assigned.unknown	no hits & (original description: no original description)	sp|O04086|Y1105_ARATH | Probable receptor-like protein kinase At1g11050 (EC 2.7.11.1);	NA	ND	3
CHILtrapF-100242.0	54	55	41.8	34.5	49.8	32.4	73.3	68.2	70.3	38.2	42.5	18.4	43.5	46.7	60	24.1	37.4	30.8	34.6	53	46.3	31.8	32.9	28	0.17	0.49	-0.01	-0.1	0.51	0.37	xDE	xDE	xDE	xDE	xDE	xDE	QFL;NIP;	DN144133_c0_g4_i1=IPR014381_DNA-directed RNA polymerase, RPB5 subunit:IPR005571_RNA polymerase, Rpb5, N-terminal:IPR000783_RNA polymerase, subunit H/Rpb5 C-terminal;"DN144133_c0_g4_i2=IPR014381_DNA-directed RNA polymerase, RPB5 subunit:IPR005571_RNA polymerase, Rpb5, N-terminal:IPR000783_RNA polymerase, subunit H/Rpb5 C-terminal";	dn144133_c0_g4_i2:27.2_RNA.transcription;dn144133_c0_g4_i1:27.2_RNA.transcription;dn144133_c0_g2_i1:35.2_not assigned.unknown;dn144133_c0_g1_i1:35.2_not assigned.unknown;	no hits & (original description: no original description)"(at3g22320 : 120.0) Non-catalytic subunit common to DNA-dependent RNA polymerases I, II, III and IV; homologous to budding yeast RPB5.; NRPB5; FUNCTIONS IN: DNA-directed RNA polymerase activity, DNA binding; INVOLVED IN: transcription; LOCATED IN: DNA-directed RNA polymerase II, core complex, DNA-directed RNA polymerase IV complex; EXPRESS…	NA;sp|Q09191|RPAB1_SCHPO | DNA-directed RNA polymerases I, II, and III subunit RPABC1 (RNA polymerases I, II, and III subunit ABC1) (RPC24B);sp|Q6UX73|CP089_HUMAN | UPF0764 protein C16orf89;	NA	AT3G22320.1;	NotClustered
CHILtrapF-100247.0	8.7	15.6	17.6	4.5	5.2	5.9	32.2	9.9	16	3	0.9	4.6	11.9	18.2	6.4	5.7	2.4	2.6	6.7	10.9	9.7	7.8	6.2	8.3	0.37	0.33	-0.85	-0.76	0.26	1.29	xDE	xDE	xDE	xDE	xDE	xDE	NI	NA	dn170293_c6_g5_i1:35.2_not assigned.unknown	no hits & (original description: no original description)	NA	NA	ND	NotClustered
CHILtrapF-100248.0	840.2	805.6	814.4	488.9	605.6	483.1	774.4	727.1	681.8	566.4	585.6	510.7	1018.3	951.4	776.9	636.3	649	691.5	950.6	792.6	766.9	615.5	537.5	641.5	0.13	-0.17	0.14	0.09	0.48	0.64	xDE	xDE	xDE	xDE	xDE	0.64	FL;	DN152203_c2_g1_i3=IPR003959_ATPase, AAA-type, core:IPR005938_ATPase, AAA-type, CDC48:IPR003593_ATPase, AAA+ type, core:IPR003338_ATPase, AAA-type, VAT, N-terminal:IPR009010_Aspartate decarboxylase-like fold:IPR008824_DNA helicase, Holliday junction RuvB type, N-terminal:IPR004201_Cell division protein 48, CDC48, domain 2	dn152203_c2_g1_i3:29.5.9_protein.degradation.AAA type	(at1g64110 : 1065.0) P-loop containing nucleoside triphosphate hydrolases superfamily protein; FUNCTIONS IN: nucleoside-triphosphatase activity, ATPase activity, nucleotide binding, ATP binding; LOCATED IN: endomembrane system; EXPRESSED IN: 8 plant structures; EXPRESSED DURING: L mature pollen stage, M germinated pollen stage, LP.04 four leaves visible, 4 anthesis, petal differentiation and expa…	sp|Q9P7J5|YJNA_SCHPO | Uncharacterized AAA domain-containing protein C24B10.10c;	NA	AT1G64110.3;	7
CHILtrapF-100248.1	107.2	134.8	117	215.9	175.7	256.3	139.5	108.7	104.8	273.1	254.9	253	88.4	83.2	50.4	58.2	67.5	57.2	83.8	76.6	51.7	59.9	73.8	73.1	0.03	-0.04	-0.17	0.27	0.07	-0.84	xDE	xDE	xDE	xDE	xDE	-0.84	NI	DN152203_c2_g1_i1=IPR003959_ATPase, AAA-type, core;"DN152203_c2_g1_i2=IPR003959_ATPase, AAA-type, core";	dn152203_c2_g2_i1:35.2_not assigned.unknown;dn152203_c2_g1_i2:35.2_not assigned.unknown;dn152203_c2_g1_i1:35.2_not assigned.unknown	no hits & (original description: no original description)	NA	NA	ND	14
CHILtrapF-100249.0	129	116.1	123.2	141.5	141.6	123.7	137.7	137.3	131.9	153.6	167.2	158.7	158.3	121.9	118.9	134.1	137.5	146.1	117.3	126.1	141.1	137.1	138.9	169.7	0.06	0.14	-0.09	0.22	-0.22	-0.16	xDE	xDE	xDE	xDE	xDE	xDE	FL;QFL	DN172729_c2_g1_i1=IPR002931_Transglutaminase-like:IPR008979_Galactose-binding domain-like:;DN172729_c2_g1_i2=IPR002931_Transglutaminase-like:IPR008979_Galactose-binding domain-like:;DN172729_c2_g1_i3=IPR002931_Transglutaminase-like:IPR008979_Galactose-binding domain-like:;DN172729_c2_g1_i4=IPR002931_Transglutaminase-like:IPR008979_Galactose-binding domain-like:;DN172729_c2_g1_i5=IPR002931_Transgl…	dn172729_c2_g1_i6:29.5_protein.degradation;dn172729_c2_g1_i5:29.5_protein.degradation;dn172729_c2_g1_i4:29.5_protein.degradation;dn172729_c2_g1_i3:29.5_protein.degradation;dn172729_c2_g1_i2:29.5_protein.degradation;dn172729_c2_g1_i1:29.5_protein.degradation;	(at5g49570 : 268.0) Encodes a protein that has peptide:N-glycanase activity in enzymatic assay in heterologous systems (although the activity was not detected in wild-type plants).; peptide-N-glycanase 1 (PNG1); CONTAINS InterPro DOMAIN/s: Transglutaminase-like (InterPro:IPR002931), DNA repair protein Rad4, transglutaminase-like domain (InterPro:IPR018325), Galactose-binding domain-like (InterPro…	NA;sp|Q503I8|NGLY1_DANRE | Peptide-N(4)-(N-acetyl-beta-glucosaminyl)asparagine amidase (PNGase) (EC 3.5.1.52) (N-glycanase 1) (Peptide:N-glycanase);sp|Q7F0R1|PNG1_ORYSJ | Peptide-N(4)-(N-acetyl-beta-glucosaminyl)asparagine amidase (EC 3.5.1.52) (Peptide:N-glycanase);sp|Q9FGY9|PNG1_ARATH | Peptide-N(4)-(N-acetyl-beta-glucosaminyl)asparagine amidase (EC 3.5.1.52) (Peptide:N-glycanase) (AtPNG1)	NA	AT5G49570.1;	NotClustered
CHILtrapF-100257.0	5.2	8.3	12.3	10	2.6	17.7	12.5	7.9	6.2	5	2.7	6.9	6.6	10.3	4.3	0.7	0.8	0.9	6.1	9.2	4.3	6.3	3.7	5.7	0.04	-0.08	-1.78	-0.96	0.32	-0.09	xDE	xDE	-1.78	xDE	xDE	xDE	NI	NA	dn157685_c4_g1_i9:35.2_not assigned.unknown;dn157685_c4_g1_i8:35.2_not assigned.unknown;	no hits & (original description: no original description)	NA	NA	ND	NotClustered
CHILtrapF-100257.2	17.4	8.3	12.3	16.3	7.9	5.9	12.5	9.9	3.7	9	6.3	0	13.2	9.1	9.6	10.6	5.7	7	5.6	12.7	11.8	14.1	27.3	10.2	0.09	-0.52	-1.02	-0.78	-0.73	0.16	xDE	xDE	xDE	xDE	xDE	xDE	P;	DN157685_c4_g1_i12=IPR002487_Transcription factor, K-box:IPR002100_Transcription factor, MADS-box:;"DN157685_c4_g1_i2=IPR002487_Transcription factor, K-box:IPR002100_Transcription factor, MADS-box:";"DN157685_c4_g1_i5=IPR002487_Transcription factor, K-box:IPR002100_Transcription factor, MADS-box:"	dn157685_c4_g1_i5:27.3.24_RNA.regulation of transcription.MADS box transcription factor family;dn157685_c4_g1_i2:27.3.24_RNA.regulation of transcription.MADS box transcription factor family;dn157685_c4_g1_i12:27.3.24_RNA.regulation of transcription.MADS box transcription factor family	(at1g71692 : 107.0) Encodes a member of the MADS box family of transcription factors. Involved in root cell differentiation and flowering time. Loss of function mutations have abnormal cellular differentiation in the roots and are late flowering. AGL12 along with AGL14, and AGL17 is preferentially expressed in root tissues and represent the only characterized MADS box genes expressed in roots.; A…	sp|Q0J8G8|MAD26_ORYSJ | MADS-box transcription factor 26 (FDRMADS3) (OsMADS26) (RMADS220);	M-type_MADS;	AT1G71692.1;	NotClustered
CHILtrapF-100257.4	15.7	9.3	6.2	16.3	10.5	8.8	10.7	3	12.3	6	10.8	4.6	5.3	4.6	1.1	3.5	3.3	3.5	8.9	3.5	7.5	12.5	8.1	4.5	-0.69	-0.26	-1.07	-0.64	-0.32	-0.27	xDE	xDE	xDE	xDE	xDE	xDE	NI	NA	dn157685_c4_g1_i6:35.2_not assigned.unknown;dn157685_c4_g1_i4:35.2_not assigned.unknown;dn157685_c4_g1_i3:35.2_not assigned.unknown;dn157685_c4_g1_i13:35.2_not assigned.unknown;dn157685_c4_g1_i11:35.2_not assigned.unknown	no hits & (original description: no original description)	NA	NA	ND	NotClustered
CHILtrapF-100259.0	109.8	124.4	113.5	78	97	106	135.9	129.4	130.7	97.4	89.5	101.2	81.8	103.7	131.8	100.7	91.1	81.8	148	126.6	119.6	157.9	155	139.2	-0.31	0.19	-0.71	0.08	-0.19	0.36	xDE	xDE	-0.71	xDE	xDE	xDE	FL;	DN119613_c0_g1_i1=IPR010402_CCT domain:IPR000679_Zinc finger, GATA-type:IPR010399_Tify;"DN119613_c0_g1_i2=IPR010402_CCT domain:IPR000679_Zinc finger, GATA-type:IPR010399_Tify";	dn119613_c0_g1_i2:27.3.9_RNA.regulation of transcription.C2C2(Zn) GATA transcription factor family;dn119613_c0_g1_i1:27.3.9_RNA.regulation of transcription.C2C2(Zn) GATA transcription factor family;	(loc_os03g47970.1 : 235.0) no description available & (at3g21175 : 191.0) member of a novel family of plant-specific GATA-type transcription factors.; ZIM-like 1 (ZML1); FUNCTIONS IN: sequence-specific DNA binding transcription factor activity; EXPRESSED IN: 23 plant structures; EXPRESSED DURING: 13 growth stages; CONTAINS InterPro DOMAIN/s: Tify (InterPro:IPR010399), CCT domain (InterPro:IPR0104…	sp|Q01371|WC1_NEUCR | White collar 1 protein (WC1);sp|Q8GXL7|GAT24_ARATH | GATA transcription factor 24 (Protein TIFY 2B) (ZIM-like 1 protein)	GATA;	ND	NotClustered
CHILtrapF-100263.1	71.5	77.8	64.2	59.9	70.8	50.1	84.1	75.1	71.5	44.2	51.5	55.2	62	68.4	66.4	63.8	48	53.7	84.3	70.8	80.8	74	74.4	66.8	-0.25	0.12	-0.37	-0.28	0.13	0.21	xDE	xDE	xDE	xDE	xDE	xDE	P;	DN172484_c20_g2_i2=IPR000504_RNA recognition motif, RNP-1:IPR012677_Nucleotide-binding, alpha-beta plait:IPR015464_RNA recognition motif-related	dn172484_c20_g2_i2:27.4_RNA.RNA binding	(at3g04500 : 290.0) RNA-binding (RRM/RBD/RNP motifs) family protein; FUNCTIONS IN: RNA binding, nucleotide binding, nucleic acid binding; INVOLVED IN: biological_process unknown; EXPRESSED IN: 24 plant structures; EXPRESSED DURING: 15 growth stages; CONTAINS InterPro DOMAIN/s: RNA recognition motif, RNP-1 (InterPro:IPR000504), Nucleotide-binding, alpha-beta plait (InterPro:IPR012677), RNA recogni…	sp|Q0P5L0|RBM42_BOVIN | RNA-binding protein 42 (RNA-binding motif protein 42);	NA	AT3G04500.1;	NotClustered
CHILtrapF-100263.2	40.1	45.6	34.3	21.8	18.4	8.8	23.2	19.8	24.7	13.1	6.3	16.1	25.1	25.1	5.4	7.1	1.6	2.6	6.1	9.8	6.5	14.1	16.7	9.5	1.15	-0.79	-1.53	-0.59	-0.75	1.13	xDE	xDE	-1.53	xDE	xDE	1.13	NI	NA	dn172484_c20_g4_i1:35.2_not assigned.unknown;dn172484_c20_g3_i1:35.2_not assigned.unknown;dn172484_c20_g2_i6:35.2_not assigned.unknown	no hits & (original description: no original description)	NA	NA	ND	21
CHILtrapF-100263.3	135.1	134.8	137.7	98.9	99.6	100.1	137.7	156.1	103.6	133.6	103.9	73.6	129.3	116.2	88.9	85.1	77.3	100.3	107.8	85.8	76.5	100.1	85.6	104.9	0.28	-0.03	-0.15	0.1	-0.09	0.44	xDE	xDE	xDE	xDE	xDE	xDE	NIP	DN172484_c20_g2_i1=IPR000504_RNA recognition motif, RNP-1:IPR012677_Nucleotide-binding, alpha-beta plait:IPR015464_RNA recognition motif-related;"DN172484_c20_g2_i3=IPR000504_RNA recognition motif, RNP-1:IPR012677_Nucleotide-binding, alpha-beta plait:IPR015464_RNA recognition motif-related";"DN172484_c20_g2_i4=IPR000504_RNA recognition motif, RNP-1:IPR012677_Nucleotide-binding, alpha-beta plait:I…	dn172484_c20_g2_i8:35.2_not assigned.unknown;dn172484_c20_g2_i7:27.4_RNA.RNA binding;dn172484_c20_g2_i5:27.4_RNA.RNA binding;dn172484_c20_g2_i4:27.4_RNA.RNA binding;dn172484_c20_g2_i3:35.2_not assigned.unknown;dn172484_c20_g2_i1:35.2_not assigned.unknown;dn172484_c20_g1_i1:35.2_not assigned.unknown	no hits & (original description: no original description)"(at3g04500 : 283.0) RNA-binding (RRM/RBD/RNP motifs) family protein; FUNCTIONS IN: RNA binding, nucleotide binding, nucleic acid binding; INVOLVED IN: biological_process unknown; EXPRESSED IN: 24 plant structures; EXPRESSED DURING: 15 growth stages; CONTAINS InterPro DOMAIN/s: RNA recognition motif, RNP-1 (InterPro:IPR000504), Nucleotide-b…	NA;sp|O22173|PABP4_ARATH | Polyadenylate-binding protein 4 (PABP-4) (Poly(A)-binding protein 4);sp|Q0P5L0|RBM42_BOVIN | RNA-binding protein 42 (RNA-binding motif protein 42);sp|Q66KL9|RBM42_XENTR | RNA-binding protein 42 (RNA-binding motif protein 42);sp|Q9LEB3|RBP47_NICPL | Polyadenylate-binding protein RBP47 (Poly(A)-binding protein RBP47) (RNA-binding protein 47) (NplRBP47);	NA	AT3G04500.1;	NotClustered
CHILtrapF-100271.0	33.1	42.5	48	56.2	52.4	58.9	69.7	49.4	35.8	60.3	75.9	117.3	48.8	51.3	45	68.1	61.8	70.4	39.1	55.3	40.9	55.8	60.1	62.9	0.09	0.27	0.16	0.52	-0.38	-0.41	xDE	xDE	xDE	xDE	xDE	xDE	P;QFL	DN138557_c2_g1_i1=IPR002882_LPPG:FO 2-phospho-L-lactate transferase CofD/UPF0052;DN138557_c2_g1_i10=IPR002882_LPPG:FO 2-phospho-L-lactate transferase CofD/UPF0052;DN138557_c2_g1_i11=IPR002882_LPPG:FO 2-phospho-L-lactate transferase CofD/UPF0052;DN138557_c2_g1_i12=IPR002882_LPPG:FO 2-phospho-L-lactate transferase CofD/UPF0052;DN138557_c2_g1_i13=IPR002882_LPPG:FO 2-phospho-L-lactate transferase Cof…	dn138557_c2_g1_i9:35.2_not assigned.unknown;dn138557_c2_g1_i8:35.2_not assigned.unknown;dn138557_c2_g1_i7:35.2_not assigned.unknown;dn138557_c2_g1_i6:35.2_not assigned.unknown;dn138557_c2_g1_i5:35.2_not assigned.unknown;dn138557_c2_g1_i4:35.2_not assigned.unknown;dn138557_c2_g1_i3:35.2_not assigned.unknown;dn138557_c2_g1_i21:35.2_not assigned.unknown;dn138557_c2_g1_i20:35.2_not assigned.unknown;d…	(loc_os01g42800.1 : 219.0) no description available & (at2g34090 : 185.0) maternal effect embryo arrest 18 (MEE18); FUNCTIONS IN: molecular_function unknown; INVOLVED IN: pollen tube development, embryo development ending in seed dormancy; LOCATED IN: cellular_component unknown; EXPRESSED IN: 19 plant structures; EXPRESSED DURING: 13 growth stages; CONTAINS InterPro DOMAIN/s: LPPG:FO 2-phospho-L-…	NA;sp|P38541|GNGF_THETU | Putative gluconeogenesis factor;sp|P53980|YNB1_YEAST | Uncharacterized protein YNL011C;sp|Q928C0|GNGF_LISIN | Gluconeogenesis factor;sp|Q9A0R7|GNGF_STRP1 | Putative gluconeogenesis factor;sp|Q9K706|GNGF_BACHD | Gluconeogenesis factor	NA	AT2G34090.1;AT2G34090.2;AT2G34090.3;	NotClustered
CHILtrapF-100273.0	66.2	82.9	62.9	37.2	28.8	35.3	60.8	49.4	43.1	33.1	28.9	48.3	59.4	36.5	25.7	27	10.6	31.7	21.2	28.8	45.2	35.4	27.9	39.4	0.36	-0.46	-0.54	0.04	-0.14	0.99	xDE	xDE	xDE	xDE	xDE	0.99	NI	NA	dn163486_c1_g1_i1:35.2_not assigned.unknown	no hits & (original description: no original description)	NA	NA	ND	NotClustered
CHILtrapF-100274.0	244.9	283.1	248.6	227.7	304.1	288.7	207.4	223.3	209.6	241	242.2	172.5	183.4	238.1	210	200.7	211.5	223.5	196	199.7	248.8	177.2	175.5	192	-0.01	-0.27	0.22	-0.26	0.23	-0.05	xDE	xDE	xDE	xDE	xDE	xDE	QFL;	DN155281_c0_g1_i1=IPR018545_CASC3/Barentsz eIF4AIII binding;DN155281_c0_g1_i2=IPR018545_CASC3/Barentsz eIF4AIII binding;	dn155281_c0_g1_i2:35.2_not assigned.unknown;dn155281_c0_g1_i1:35.2_not assigned.unknown;	(loc_os01g41190.1 : 150.0) no description available & (at1g80000 : 97.1) CASC3/Barentsz eIF4AIII binding; CONTAINS InterPro DOMAIN/s: CASC3/Barentsz eIF4AIII binding (InterPro:IPR018545); BEST Arabidopsis thaliana protein match is: CASC3/Barentsz eIF4AIII binding (TAIR:AT1G15280.2); Has 35333 Blast hits to 34131 proteins in 2444 species: Archae - 798; Bacteria - 22429; Metazoa - 974; Fungi - 991;…	NA	NA	AT1G80000.2;	NotClustered
CHILtrapF-100276.0	50.6	39.4	42.2	4.5	0	5.9	23.2	42.5	17.3	2	1.8	0	17.1	14.8	10.7	2.1	0	2.6	34.6	34	26.9	1.6	0.6	2.5	-1.16	-0.63	0.1	-0.84	3.81	3.18	-1.16	xDE	xDE	xDE	3.81	3.18	P;	DN143793_c0_g1_i1=IPR000138_Hydroxymethylglutaryl-CoA lyase, active site:IPR013785_Aldolase-type TIM barrel:IPR000891_Pyruvate carboxyltransferase;DN143793_c0_g1_i2=IPR013785_Aldolase-type TIM barrel:IPR000891_Pyruvate carboxyltransferase:;	dn143793_c0_g1_i2:35.2_not assigned.unknown;dn143793_c0_g1_i1:35.2_not assigned.unknown;	no hits & (original description: no original description)	NA;sp|O81027|HMGCL_ARATH | Hydroxymethylglutaryl-CoA lyase, mitochondrial (HL) (HMG-CoA lyase) (EC 4.1.3.4) (3-hydroxy-3-methylglutarate-CoA lyase)	NA	ND	18
CHILtrapF-100280.0	9.6	12.4	14.5	9.1	15.7	8.8	10.7	19.8	13.6	9	6.3	11.5	30.3	12.5	8.6	5.7	6.5	11.4	10.1	9.8	6.5	14.1	14.3	14.6	0.82	0.26	-0.81	-0.3	-0.62	0.19	xDE	xDE	xDE	xDE	xDE	xDE	NI	NA	dn164009_c4_g1_i2:35.2_not assigned.unknown;dn164009_c4_g1_i1:35.2_not assigned.unknown;	no hits & (original description: no original description)	NA	NA	ND	NotClustered
CHILtrapF-100285.0	207.4	165.9	211.6	141.5	157.3	147.3	205.7	174.8	171.4	206.9	208.8	227.7	207.1	178.9	140.4	177.3	208.2	213.8	102.8	104.2	113.1	121.4	112.2	132.2	0.71	-0.1	0.7	0.53	-0.2	0.41	0.71	xDE	0.7	0.53	xDE	xDE	QFL;FL	DN172147_c0_g2_i1=IPR000999_Ribonuclease III:IPR005034_Dicer double-stranded RNA-binding fold:IPR014021_Helicase, superfamily 1/2, ATP-binding domain:IPR001159_Double-stranded RNA binding:IPR001650_DNA/RNA helicase, C-terminal;"DN172147_c0_g2_i2=IPR000999_Ribonuclease III:IPR005034_Dicer double-stranded RNA-binding fold:IPR014021_Helicase, superfamily 1/2, ATP-binding domain:IPR001159_Double-stra…	dn172147_c0_g2_i4:27.1.20_RNA.processing.degradation dicer;dn172147_c0_g2_i3:27.1.20_RNA.processing.degradation dicer;dn172147_c0_g2_i2:27.1.20_RNA.processing.degradation dicer;dn172147_c0_g2_i1:27.1.20_RNA.processing.degradation dicer;	(loc_os04g43050.1 : 1614.0) no description available & (at5g20320 : 1378.0) Encodes an RNase III-like enzyme that catalyzes processing of trans-acting small interfering RNA precursors in a distinct small RNA biogenesis pathway. The protein is also involved in the production of 21-nt primary siRNAs from both inverted-repeat constructs and endogenous sequences, as well as the RDR6-dependent 21-nt s…	sp|A7LFZ6|DCL4_ORYSJ | Endoribonuclease Dicer homolog 4 (EC 3.1.26.-) (Dicer-like protein 4) (OsDCL4) (Protein SHOOT ORGANIZATION 1);sp|Q9M8N2|RTL1_ARATH | Ribonuclease 3-like protein 1 (Ribonuclease III-like protein 1) (RNase III-like protein 1) (Ribonuclease three-like protein 1);sp|Q9VCU9|DCR1_DROME | Endoribonuclease Dcr-1 (Protein dicer-1) (EC 3.1.26.-);	NA	AT5G20320.1;	9
CHILtrapF-100290.0	34	39.4	34.8	61.7	36.7	23.6	41.1	37.5	27.1	40.2	35.2	57.5	35.6	36.5	53.6	44	38.2	44.9	52.5	51.8	44.2	45.3	54.6	59.1	-0.24	-0.03	-0.31	-0.1	-0.08	-0.33	xDE	xDE	xDE	xDE	xDE	xDE	FL;	DN153668_c0_g1_i1=IPR004373_Peptide chain release factor 1:IPR005139_Peptide chain release factor:IPR000352_Class I peptide chain release factor;DN153668_c0_g1_i2=IPR004373_Peptide chain release factor 1:IPR005139_Peptide chain release factor:IPR000352_Class I peptide chain release factor;DN153668_c0_g1_i3=IPR004373_Peptide chain release factor 1:IPR005139_Peptide chain release factor:IPR000352_C…	dn153668_c0_g1_i4:29.2.5_protein.synthesis.release;dn153668_c0_g1_i3:29.2.5_protein.synthesis.release;dn153668_c0_g1_i2:29.2.5_protein.synthesis.release;dn153668_c0_g1_i1:29.2.5_protein.synthesis.release;	(at2g47020 : 486.0) Peptide chain release factor 1; FUNCTIONS IN: translation release factor activity, codon specific, translation release factor activity; INVOLVED IN: translational termination; LOCATED IN: cytoplasm; CONTAINS InterPro DOMAIN/s: Class I peptide chain release factor (InterPro:IPR000352), Peptide chain release factor (InterPro:IPR005139); BEST Arabidopsis thaliana protein match is…	NA;sp|A0JY78|RF1_ARTS2 | Peptide chain release factor 1 (RF-1);sp|A5V9C3|RF1_SPHWW | Peptide chain release factor 1 (RF-1);	NA	AT2G47020.1;AT2G47020.2	NotClustered
CHILtrapF-100292.1	4.4	2.1	5.7	14.5	7.9	2.9	16.1	11.9	21	5	11.7	20.7	38.3	29.6	26.8	21.3	17.1	12.3	30.7	40.9	28	57.9	53.3	38.1	-0.1	1.66	-1.49	0.08	-0.56	-1.09	xDE	1.66	-1.49	xDE	xDE	xDE	NI	NA	dn164365_c3_g12_i4:35.2_not assigned.unknown;dn164365_c3_g12_i1:35.2_not assigned.unknown;	no hits & (original description: no original description)	NA	NA	ND	3
CHILtrapF-100295.0	372.2	400.2	394.2	335.6	372.3	359.3	298.7	339.8	320.5	332.4	342.5	391	361.4	385.1	389	343.3	310.7	337.9	379.8	382.8	383.5	387.2	381.9	389.1	-0.01	-0.27	-0.22	0	-0.02	0.15	xDE	xDE	xDE	xDE	xDE	xDE	FL;QFL	DN165174_c0_g2_i1=IPR019452_Vacuolar sorting protein 39/Transforming growth factor beta receptor-associated domain 1:IPR019453_Vacuolar sorting protein 39/Transforming growth factor beta receptor-associated domain 2:IPR001180_Citron-like:IPR003666_Photosystem I reaction centre protein PsaF, subunit III:;"DN165174_c0_g2_i2=IPR019452_Vacuolar sorting protein 39/Transforming growth factor beta recep…	dn165174_c0_g2_i6:35.1_not assigned.no ontology;dn165174_c0_g2_i5:35.1_not assigned.no ontology;dn165174_c0_g2_i4:35.1_not assigned.no ontology;dn165174_c0_g2_i3:35.1_not assigned.no ontology;dn165174_c0_g2_i2:35.1_not assigned.no ontology;dn165174_c0_g2_i1:35.1_not assigned.no ontology;	(loc_os05g01360.1 : 970.0) no description available & (at1g22860 : 939.0) Vacuolar sorting protein 39; FUNCTIONS IN: small GTPase regulator activity; INVOLVED IN: biological_process unknown; LOCATED IN: cellular_component unknown; EXPRESSED IN: 22 plant structures; EXPRESSED DURING: 13 growth stages; CONTAINS InterPro DOMAIN/s: Citron-like (InterPro:IPR001180), Vacuolar sorting protein 39/Transfo…	NA;sp|A4IG72|TGFA1_DANRE | Transforming growth factor-beta receptor-associated protein 1 homolog (TGF-beta receptor-associated protein 1 homolog);sp|Q8WUH2|TGFA1_HUMAN | Transforming growth factor-beta receptor-associated protein 1 (TGF-beta receptor-associated protein 1) (TRAP-1) (TRAP1);	NA	AT1G22860.1;	NotClustered
CHILtrapF-100303.1	80.2	65.3	50.2	21.8	21	5.9	48.3	73.1	103.6	19.1	10.8	9.2	36.9	29.6	26.8	5.7	5.7	7.9	22.9	17.3	16.2	6.3	3.1	1.9	0.67	0.21	0.63	-0.35	2.05	1.79	xDE	xDE	xDE	xDE	2.05	1.79	FL;	NA	dn169911_c0_g10_i3:35.2_not assigned.unknown;dn169911_c0_g10_i2:35.2_not assigned.unknown;dn169911_c0_g10_i1:35.2_not assigned.unknown	no hits & (original description: no original description)	NA	NA	ND	13
CHILtrapF-100304.0	453.2	351.5	483.1	610.5	270	435.9	379.1	333.9	298.3	432.8	435.6	340.4	43.5	69.5	66.4	131.2	130.1	62.5	185.4	161.2	132.5	94.3	57	82.6	-1.36	-0.34	0.45	-0.13	1	-0.04	-1.36	xDE	xDE	xDE	1	xDE	P;QFL	DN148533_c0_g1_i1=IPR001128_Cytochrome P450:IPR002401_Cytochrome P450, E-class, group I:IPR017972_Cytochrome P450, conserved site:IPR017973_Cytochrome P450, C-terminal:;"DN148533_c0_g1_i2=IPR001128_Cytochrome P450:IPR002401_Cytochrome P450, E-class, group I:IPR017973_Cytochrome P450, C-terminal";	dn148533_c0_g1_i2:26.1_misc.cytochrome P450;dn148533_c0_g1_i1:26.1_misc.cytochrome P450;	(loc_os03g04640.1 : 233.0) no description available & (at2g23180 : 196.0) member of CYP96A; "cytochrome P450, family 96, subfamily A, polypeptide 1" (CYP96A1); FUNCTIONS IN: electron carrier activity, monooxygenase activity, iron ion binding, oxygen binding, heme binding; INVOLVED IN: oxidation reduction; LOCATED IN: endomembrane system; EXPRESSED IN: 12 plant structures; EXPRESSED DURING: 6 grow…	NA;sp|Q9FVS9|C96AF_ARATH | Alkane hydroxylase MAH1 (EC 1.14.-.-) (Cytochrome P450 96A15) (Protein MID-CHAIN ALKANE HYDROXYLASE 1)	NA	ND	16
CHILtrapF-100305.0	181.3	156.6	162.8	194.1	170.4	206.2	212.8	200.5	183.7	169.7	196.1	200.1	163.6	204	202.5	168.8	190.3	177.7	229.5	208.9	185.3	174.1	190.9	178.6	-0.13	0.25	-0.02	-0.03	0.21	-0.19	xDE	xDE	xDE	xDE	xDE	xDE	QFL;	DN158443_c0_g2_i1=IPR007852_RNA polymerase II accessory factor, Cdc73	dn158443_c0_g2_i1:27.2_RNA.transcription	(at3g22590 : 541.0) Encodes PLANT HOMOLOGOUS TO PARAFIBROMIN (PHP), a homolog of human Paf1 Complex (Paf1C) subunit Parafibromin. Human Parafibromin assists in mediating output from the Wnt signaling pathway, and dysfunction of the encoding gene HRPT2 conditions specific cancer-related disease phenotypes. PHP resides in a ~670-kDa protein complex in nuclear extracts, and physically interacts with…	sp|Q9LJ87|CDC73_ARATH | Protein CDC73 homolog (Protein PLANT HOMOLOGOUS TO PARAFIBROMIN);	NA	AT3G22590.1;	NotClustered
CHILtrapF-100306.0	32.2	17.6	12.3	13.6	18.4	26.5	5.4	9.9	18.5	16.1	16.3	4.6	18.5	19.4	24.6	25.5	8.1	25.5	23.5	27.6	22.6	26.6	32.9	19.7	-0.22	-0.73	-0.39	-0.4	-0.09	0.14	xDE	xDE	xDE	xDE	xDE	xDE	NI	NA	dn172010_c4_g2_i1:35.2_not assigned.unknown	no hits & (original description: no original description)	NA	NA	ND	NotClustered
CHILtrapF-100308.0	237.9	349.4	292.6	509.8	453.6	433	620.6	513.7	583.1	1102.6	1002.3	1048.9	833.7	984.5	1657.8	1242	1595.7	1260.8	813.2	1033.2	710.9	690.6	750.8	673.9	0.43	0.95	0.94	1.15	0.27	-0.66	xDE	0.95	0.94	1.15	xDE	-0.66	QFL;	DN138218_c1_g1_i1=IPR000504_RNA recognition motif, RNP-1:IPR012677_Nucleotide-binding, alpha-beta plait:;"DN138218_c1_g1_i2=IPR000504_RNA recognition motif, RNP-1:IPR012677_Nucleotide-binding, alpha-beta plait:";	dn138218_c1_g1_i2:27.4_RNA.RNA binding;dn138218_c1_g1_i1:27.4_RNA.RNA binding;	(loc_os02g57010.1 : 270.0) no description available & (at1g60000 : 253.0) RNA-binding (RRM/RBD/RNP motifs) family protein; FUNCTIONS IN: RNA binding; INVOLVED IN: biological_process unknown; LOCATED IN: chloroplast; EXPRESSED IN: 22 plant structures; EXPRESSED DURING: 13 growth stages; Has 8 Blast hits to 8 proteins in 2 species: Archae - 0; Bacteria - 0; Metazoa - 0; Fungi - 0; Plants - 8; Virus…	sp|Q5M9F1|RBM34_RAT | RNA-binding protein 34 (RNA-binding motif protein 34);sp|Q9FGS0|CP31B_ARATH | RNA-binding protein CP31B, chloroplastic	NA	AT1G60000.1;	9
CHILtrapF-100318.1	14.8	13.5	16.3	6.3	13.1	11.8	14.3	4.9	2.5	4	3.6	0	9.2	5.7	1.1	2.1	1.6	0	7.3	6.9	6.5	9.4	8.7	11.4	-0.37	-1.1	-2.25	-1.31	-0.46	0.66	xDE	xDE	-2.25	xDE	xDE	xDE	P;	NA	dn163514_c0_g1_i1:35.2_not assigned.unknown	no hits & (original description: no original description)	NA	NA	AT4G33380.1;	6
CHILtrapF-100320.0	27.9	19.7	15.4	25.4	41.9	50.1	10.7	22.7	18.5	36.2	39.8	32.2	23.7	16	10.7	27.7	51.2	36.1	16.8	19	20.5	37	34.7	20.3	-0.15	-0.17	0.3	0	-0.69	-0.79	xDE	xDE	xDE	xDE	xDE	xDE	FL;	DN165636_c0_g3_i1=IPR012338_Beta-lactamase-type transpeptidase fold:IPR001460_Penicillin-binding protein, transpeptidase:IPR001264_Glycosyl transferase, family 51	dn165636_c0_g3_i1:35.2_not assigned.unknown	(original description: no original description)	sp|O87626|PBPA_NEIFL | Penicillin-binding protein 1A (PBP-1a) (PBP1a) [Includes: Penicillin-insensitive transglycosylase (EC 2.4.2.-) (Peptidoglycan TGase); Penicillin-sensitive transpeptidase (EC 3.4.-.-) (DD-transpeptidase)];	NA	ND	NotClustered
CHILtrapF-100320.1	10.5	11.4	13.6	9.1	10.5	20.6	10.7	6.9	3.7	4	6.3	0	10.6	9.1	6.4	5.7	1.6	2.6	3.9	7.5	8.6	8.9	8.1	9.5	0.38	-0.75	-1.18	-1.31	-0.41	0.01	xDE	xDE	-1.18	xDE	xDE	xDE	NI	NA	dn165636_c0_g3_i2:35.2_not assigned.unknown	no hits & (original description: no original description)	NA	NA	ND	6
CHILtrapF-100329.0	4249.9	3740	4256.6	1925.8	2068.6	2156.1	3474.8	3301.4	3165.9	2492.5	2329.9	2056.4	3343.9	3606.4	2869.8	1444.2	1577.8	1425.3	4003.8	2893	3461.9	1285.3	1044	1455.9	-0.08	-0.3	0.23	0.16	1.44	0.99	xDE	xDE	xDE	xDE	1.44	0.99	FL;	DN160238_c10_g1_i1=IPR017442_Serine/threonine-protein kinase-like domain:IPR020635_Tyrosine-protein kinase, catalytic domain:IPR011009_Protein kinase-like domain:IPR002290_Serine/threonine-protein kinase domain:IPR000719_Protein kinase, catalytic domain	dn160238_c10_g1_i1:30.11_signalling.light	(loc_os12g01140.1 : 1226.0) no description available & (at3g45780 : 1194.0) Blue-light photoreceptor. Contains a light activated serine-threonine kinase domain and LOV1 and LOV2 repeats. Mutants are defective in blue-light response. Mediates blue light-induced growth enhancements. PHOT1 and PHOT2 mediate blue light-dependent activation of the plasma membrane H+-ATPase in guard cell protoplasts. P…	sp|Q2QYY8|PHT1A_ORYSJ | Phototropin-1A (EC 2.7.11.1) (Non-phototropic hypocotyl protein 1A) (OsNPH1a);	NA	AT3G45780.2;	13
CHILtrapF-100331.0	9.6	12.4	6.6	7.3	2.6	5.9	19.7	13.8	7.4	5	2.7	25.3	7.9	8	2.1	7.8	5.7	12.3	8.9	12.1	10.8	7.3	15.5	16.5	-0.7	0.45	-0.54	0.52	-0.27	0.55	xDE	xDE	xDE	xDE	xDE	xDE	NI	NA	dn173528_c3_g1_i9:35.2_not assigned.unknown;dn173528_c3_g1_i8:35.2_not assigned.unknown;dn173528_c3_g1_i7:35.2_not assigned.unknown;dn173528_c3_g1_i6:35.2_not assigned.unknown;dn173528_c3_g1_i5:35.2_not assigned.unknown;dn173528_c3_g1_i4:35.2_not assigned.unknown;dn173528_c3_g1_i3:35.2_not assigned.unknown;dn173528_c3_g1_i2:35.2_not assigned.unknown;dn173528_c3_g1_i16:35.2_not assigned.unknown;dn…	no hits & (original description: no original description)	NA	NA	ND	NotClustered
CHILtrapF-100332.0	81.1	62.2	79.6	65.3	73.4	73.6	105.5	105.7	62.9	81.3	91.3	140.3	83.1	54.7	54.7	60.3	61.8	86.2	51.4	56.4	59.2	55.8	67.6	66.8	0.2	0.28	0.13	0.52	-0.19	0.1	xDE	xDE	xDE	xDE	xDE	xDE	QFL;	DN172927_c6_g9_i1=IPR004808_Exodeoxyribonuclease III xth:IPR003034_DNA-binding SAP:IPR000097_AP endonuclease, family 1:IPR005135_Endonuclease/exonuclease/phosphatase:;"DN172927_c6_g9_i2=IPR004808_Exodeoxyribonuclease III xth:IPR003034_DNA-binding SAP:IPR000097_AP endonuclease, family 1:IPR005135_Endonuclease/exonuclease/phosphatase:";"DN172927_c6_g9_i3=IPR004808_Exodeoxyribonuclease III xth:IPR00…	dn172927_c6_g9_i4:28.1_DNA.synthesis/chromatin structure;dn172927_c6_g9_i3:28.1_DNA.synthesis/chromatin structure;dn172927_c6_g9_i2:28.1_DNA.synthesis/chromatin structure;dn172927_c6_g9_i1:28.1_DNA.synthesis/chromatin structure;	(at2g41460 : 358.0) apurinic endonuclease-redox protein. It functions as an apurinic/apyrimidinic class II endonuclease, and is involved in DNA repair.; apurinic endonuclease-redox protein (ARP); CONTAINS InterPro DOMAIN/s: DNA-binding SAP (InterPro:IPR003034), AP endonuclease, family 1, binding site (InterPro:IPR020847), Exodeoxyribonuclease III xth (InterPro:IPR004808), Endonuclease/exonuclease…	NA;sp|P45951|ARP_ARATH | DNA-(apurinic or apyrimidinic site) lyase, chloroplastic (EC 4.2.99.18) (Apurinic endonuclease-redox protein)	NA	AT2G41460.1;	NotClustered
CHILtrapF-100332.1	25.3	23.8	25.5	25.4	15.7	11.8	17.9	25.7	21	21.1	20.8	36.8	29	14.8	24.6	17	12.2	18.5	19.5	19	25.9	21.4	23.6	17.2	0.1	-0.18	-0.36	0.29	0.02	0.32	xDE	xDE	xDE	xDE	xDE	xDE	P;	DN172927_c6_g7_i1=IPR004808_Exodeoxyribonuclease III xth:IPR003034_DNA-binding SAP:IPR000097_AP endonuclease, family 1:IPR005135_Endonuclease/exonuclease/phosphatase:;"DN172927_c6_g7_i2=IPR004808_Exodeoxyribonuclease III xth:IPR003034_DNA-binding SAP:IPR000097_AP endonuclease, family 1:IPR005135_Endonuclease/exonuclease/phosphatase:";"DN172927_c6_g7_i3=IPR004808_Exodeoxyribonuclease III xth:IPR00…	dn172927_c6_g7_i5:28.1_DNA.synthesis/chromatin structure;dn172927_c6_g7_i4:28.1_DNA.synthesis/chromatin structure;dn172927_c6_g7_i3:28.1_DNA.synthesis/chromatin structure;dn172927_c6_g7_i2:28.1_DNA.synthesis/chromatin structure;dn172927_c6_g7_i1:28.1_DNA.synthesis/chromatin structure	(at2g41460 : 172.0) apurinic endonuclease-redox protein. It functions as an apurinic/apyrimidinic class II endonuclease, and is involved in DNA repair.; apurinic endonuclease-redox protein (ARP); CONTAINS InterPro DOMAIN/s: DNA-binding SAP (InterPro:IPR003034), AP endonuclease, family 1, binding site (InterPro:IPR020847), Exodeoxyribonuclease III xth (InterPro:IPR004808), Endonuclease/exonuclease…	NA	NA	AT2G41460.1;	NotClustered
CHILtrapF-100333.0	218.8	214.6	198.9	220.4	165.2	153.2	169.9	237.1	186.2	154.7	153.6	135.7	166.2	162.9	144.7	126.3	109.8	122.3	210.6	169.8	150.8	168.3	182.3	159.6	-0.18	-0.07	-0.5	-0.31	0.07	0.17	xDE	xDE	-0.5	xDE	xDE	xDE	FL;QFL	DN170463_c3_g8_i1=IPR001296_Glycosyl transferase, group 1;"DN170463_c3_g8_i10=IPR001296_Glycosyl transferase, group 1";"DN170463_c3_g8_i2=IPR001296_Glycosyl transferase, group 1";"DN170463_c3_g8_i3=IPR001296_Glycosyl transferase, group 1";"DN170463_c3_g8_i5=IPR001296_Glycosyl transferase, group 1";"DN170463_c3_g8_i6=IPR001296_Glycosyl transferase, group 1";"DN170463_c3_g8_i7=IPR019109_Uncharacter…	dn170463_c3_g8_i9:26.2_misc.UDP glucosyl and glucoronyl transferases;dn170463_c3_g8_i8:26.2_misc.UDP glucosyl and glucoronyl transferases;dn170463_c3_g8_i7:26.2_misc.UDP glucosyl and glucoronyl transferases;dn170463_c3_g8_i6:26.2_misc.UDP glucosyl and glucoronyl transferases;dn170463_c3_g8_i5:26.2_misc.UDP glucosyl and glucoronyl transferases;dn170463_c3_g8_i3:26.2_misc.UDP glucosyl and glucorony…	(loc_os01g15780.1 : 560.0) no description available & (at1g75420 : 547.0) UDP-Glycosyltransferase superfamily protein; FUNCTIONS IN: transferase activity, transferring glycosyl groups; INVOLVED IN: biosynthetic process; LOCATED IN: cellular_component unknown; EXPRESSED IN: 22 plant structures; EXPRESSED DURING: 13 growth stages; CONTAINS InterPro DOMAIN/s: Glycosyl transferase, group 1 (InterPro:…	NA;sp|O34413|YTCC_BACSU | Putative glycosyltransferase YtcC (EC 2.4.-.-);sp|Q82G92|MSHA_STRAW | D-inositol 3-phosphate glycosyltransferase (EC 2.4.1.250) (N-acetylglucosamine-inositol-phosphate N-acetylglucosaminyltransferase) (GlcNAc-Ins-P N-acetylglucosaminyltransferase);sp|Q9R9N2|LPSB_RHIME | Lipopolysaccharide core biosynthesis mannosyltransferase LpsB (EC 2.4.-.-)	NA	AT1G19710.1;AT1G75420.1	NotClustered
CHILtrapF-100335.0	5.2	5.2	3.5	2.7	2.6	17.7	0	4	2.5	6	9.9	6.9	7.9	9.1	2.1	9.2	8.1	4.4	1.7	5.2	9.7	9.9	13.6	12.7	0.25	-0.6	-0.65	0.25	-1.09	-0.4	xDE	xDE	xDE	xDE	xDE	xDE	NI	NA	dn171888_c0_g2_i4:35.2_not assigned.unknown;dn171888_c0_g2_i3:35.2_not assigned.unknown;dn171888_c0_g2_i2:35.2_not assigned.unknown;dn171888_c0_g2_i1:35.2_not assigned.unknown;	no hits & (original description: no original description)	NA	NA	ND	NotClustered
CHILtrapF-100337.0	6.1	8.3	6.2	9.1	15.7	8.8	1.8	3	4.9	2	3.6	0	5.3	4.6	2.1	4.3	0	2.6	4.5	4.6	4.3	8.3	5.6	11.4	-0.15	-0.84	-1.55	-1.79	-0.82	-0.56	xDE	xDE	-1.55	-1.79	xDE	xDE	NI	NA	dn147796_c1_g2_i1:35.2_not assigned.unknown	no hits & (original description: no original description)	sp|Q01768|NDKB_MOUSE | Nucleoside diphosphate kinase B (NDK B) (NDP kinase B) (EC 2.7.4.6) (Histidine protein kinase NDKB) (EC 2.7.13.3) (P18) (nm23-M2);	NA	ND	12
CHILtrapF-100338.0	193.5	187.7	143.9	795.5	686.9	704	46.5	60.3	35.8	353.5	424.8	257.6	154.3	156.1	547.6	1671.1	1086.6	1267	374.7	926.7	484.7	2639.9	3173	1492.1	-0.97	-1.67	-0.8	-0.99	-1.88	-1.89	xDE	-1.67	xDE	xDE	-1.88	-1.89	QFL;	DN62031_c0_g1_i1=IPR006766_Phosphate-induced protein 1	dn62031_c0_g1_i1:33.99_development.unspecified;dn62031_c0_g1_i1:17.3.2.99_hormone metabolism.brassinosteroid.signal transduction.other;	(at2g17230 : 402.0) EXORDIUM like 5 (EXL5); FUNCTIONS IN: molecular_function unknown; INVOLVED IN: biological_process unknown; LOCATED IN: endomembrane system; EXPRESSED IN: 22 plant structures; EXPRESSED DURING: 13 growth stages; CONTAINS InterPro DOMAIN/s: Phosphate-induced protein 1 (InterPro:IPR006766); BEST Arabidopsis thaliana protein match is: EXORDIUM like 1 (TAIR:AT2G35150.1); Has 402 Bl…	sp|Q9SII5|EXOL5_ARATH | Protein EXORDIUM-like 5;	NA	AT2G17230.1;	3
CHILtrapF-100340.0	24.4	25.9	27.3	60.8	49.8	41.2	30.4	27.7	25.9	54.2	74.1	36.8	42.2	50.1	35.4	75.2	71.6	44	46.4	43.7	44.2	38.6	44	46.4	-0.07	0.1	0.56	0.12	0.06	-0.99	xDE	xDE	0.56	xDE	xDE	-0.99	P;	DN166878_c0_g5_i1=IPR002471_Peptidase S9, serine active site:IPR002470_Peptidase S9A, prolyl oligopeptidase:IPR004106_Peptidase S9A, oligopeptidase, N-terminal beta-propeller	dn166878_c0_g5_i1:29.5_protein.degradation	(loc_os01g01830.1 : 360.0) no description available & (at1g76140 : 332.0) Prolyl oligopeptidase family protein; FUNCTIONS IN: serine-type peptidase activity, serine-type endopeptidase activity; INVOLVED IN: proteolysis; LOCATED IN: chloroplast; EXPRESSED IN: 24 plant structures; EXPRESSED DURING: 15 growth stages; CONTAINS InterPro DOMAIN/s: Peptidase S9, prolyl oligopeptidase, catalytic domain (…	NA	NA	AT1G20380.1;	NotClustered
CHILtrapF-100340.1	97.6	130.6	128.5	158.7	157.3	188.5	132.3	107.7	96.2	128.5	199.7	170.2	124	121.9	98.6	124.1	138.3	128.5	103.9	97.9	107.7	119.4	124.6	103	0.15	-0.1	0.17	0	-0.17	-0.47	xDE	xDE	xDE	xDE	xDE	xDE	QFL;P	DN166878_c0_g4_i1=IPR002471_Peptidase S9, serine active site:IPR002470_Peptidase S9A, prolyl oligopeptidase:IPR004106_Peptidase S9A, oligopeptidase, N-terminal beta-propeller;"DN166878_c0_g4_i2=IPR002470_Peptidase S9A, prolyl oligopeptidase:IPR004106_Peptidase S9A, oligopeptidase, N-terminal beta-propeller:";	dn166878_c0_g4_i2:29.5_protein.degradation;dn166878_c0_g4_i1:29.5_protein.degradation;	(loc_os01g01830.1 : 825.0) no description available & (at1g76140 : 812.0) Prolyl oligopeptidase family protein; FUNCTIONS IN: serine-type peptidase activity, serine-type endopeptidase activity; INVOLVED IN: proteolysis; LOCATED IN: chloroplast; EXPRESSED IN: 24 plant structures; EXPRESSED DURING: 15 growth stages; CONTAINS InterPro DOMAIN/s: Peptidase S9, prolyl oligopeptidase, catalytic domain (…	NA;sp|P48147|PPCE_HUMAN | Prolyl endopeptidase (PE) (EC 3.4.21.26) (Post-proline cleaving enzyme)	NA	AT1G76140.1;	11
CHILtrapF-100341.2	14.8	22.8	13.2	37.2	10.5	8.8	23.2	20.7	14.8	10	12.7	11.5	11.9	8	9.6	19.2	8.9	22	12.8	11.5	11.8	20.8	32.2	28	-0.26	0.21	-0.65	-0.88	-1.08	-0.4	xDE	xDE	xDE	xDE	-1.08	xDE	NI	NA	dn168150_c9_g8_i7:35.2_not assigned.unknown;dn168150_c9_g8_i6:35.2_not assigned.unknown;dn168150_c9_g8_i5:35.2_not assigned.unknown;dn168150_c9_g8_i4:35.2_not assigned.unknown;dn168150_c9_g8_i10:35.2_not assigned.unknown;dn168150_c9_g8_i1:35.2_not assigned.unknown;	no hits & (original description: no original description)	NA	NA	ND	NotClustered
CHILtrapF-100342.0	3.5	0	6.6	9.1	5.2	2.9	10.7	9.9	3.7	5	2.7	2.3	5.3	3.4	10.7	4.3	5.7	5.3	8.4	5.8	5.4	6.3	7.4	9.5	-0.02	0.88	-0.53	-0.72	-0.2	-0.64	xDE	xDE	xDE	xDE	xDE	xDE	NI	NA	dn161662_c0_g1_i1:35.2_not assigned.unknown	no hits & (original description: no original description)	sp|Q9SUJ1|SYP43_ARATH | Syntaxin-43 (AtSYP43);	NA	ND	NotClustered
CHILtrapF-100343.0	7.8	12.4	9.7	16.3	10.5	14.7	1.8	15.8	16	27.1	21.7	48.3	11.9	18.2	24.6	34.8	36.6	35.2	16.8	13.8	22.6	16.7	14.3	28	0.09	0.28	0.82	1	-0.17	-0.51	xDE	xDE	0.82	xDE	xDE	xDE	QFL;	NA	dn87663_c0_g1_i1:35.2_not assigned.unknown	no hits & (original description: no original description)	NA	NA	AT5G57510.1;	NotClustered
CHILtrapF-100346.0	3.5	14.5	8.8	5.4	15.7	20.6	1.8	2	7.4	9	6.3	0	1.3	16	4.3	5	14.6	13.2	8.4	9.8	14	5.2	13	8.9	-0.45	-0.92	0.23	-0.9	0.19	-0.42	xDE	xDE	xDE	xDE	xDE	xDE	NI	NA	dn146115_c0_g2_i2:35.2_not assigned.unknown	no hits & (original description: no original description)	NA	NA	ND	NotClustered
CHILtrapF-100347.0	357.4	429.3	417.1	400	338.2	332.8	350.5	319.1	262.6	317.3	339.8	333.5	378.6	410.2	378.3	364.6	356.2	372.2	454.1	447.2	445.9	412.8	354	428.5	-0.21	-0.38	-0.13	-0.14	0.17	0.14	xDE	xDE	xDE	xDE	xDE	xDE	FL;	DN160660_c1_g1_i1=IPR008545_Protein of unknown function DUF827, plant;"DN160660_c1_g1_i2=IPR008545_Protein of unknown function DUF827, plant";"DN160660_c1_g1_i3=IPR008545_Protein of unknown function DUF827, plant"	dn160660_c1_g1_i3:35.2_not assigned.unknown;dn160660_c1_g1_i2:35.2_not assigned.unknown;dn160660_c1_g1_i1:35.2_not assigned.unknown	(at2g26570 : 364.0) Encodes a coiled-coil protein WEB1 (weak chloroplast movement under blue light 1). WEB1, together with another coiled-coil protein WEB2/PMI2 (At1g66840), maintains the chloroplast photorelocation movement velocity.; Plant protein of unknown function (DUF827); FUNCTIONS IN: molecular_function unknown; INVOLVED IN: biological_process unknown; LOCATED IN: plasma membrane; EXPRESS…	NA;sp|O48724|WEB1_ARATH | Protein WEAK CHLOROPLAST MOVEMENT UNDER BLUE LIGHT 1 (Protein WEB1)	NA	AT2G26570.1;	NotClustered
CHILtrapF-100348.0	61	34.2	33.4	58.1	49.8	53	34	53.3	49.3	44.2	30.7	55.2	42.2	34.2	31.1	34.8	32.5	30.8	20.1	26.5	22.6	30.8	24.2	39.4	0.6	0.13	0.06	-0.37	-0.43	-0.34	xDE	xDE	xDE	xDE	xDE	xDE	NI	NA	dn161981_c2_g13_i1:35.2_not assigned.unknown;dn161981_c2_g11_i2:35.2_not assigned.unknown;dn161981_c2_g11_i1:35.2_not assigned.unknown	no hits & (original description: no original description)	NA	NA	ND	NotClustered
CHILtrapF-100348.1	5.2	18.7	17.6	7.3	36.7	17.7	10.7	5.9	21	13.1	14.5	6.9	9.2	14.8	5.4	9.2	21.1	7.9	6.7	11.5	7.5	12.5	12.4	14.6	0.16	-0.15	-0.04	-0.56	-0.53	-0.37	xDE	xDE	xDE	xDE	xDE	xDE	NI	NA	dn161981_c2_g7_i1:35.2_not assigned.unknown;dn161981_c2_g6_i1:35.2_not assigned.unknown;	no hits & (original description: no original description)	NA	NA	AT3G28900.1;	NotClustered
CHILtrapF-100355.0	8.7	11.4	9.2	2.7	10.5	5.9	8.9	9.9	9.9	6	5.4	11.5	18.5	10.3	8.6	5	4.1	2.6	8.4	8.6	7.5	8.9	6.8	7.6	0.51	-0.02	-0.85	0.32	0.07	0.76	xDE	xDE	xDE	xDE	xDE	xDE	NI	NA	dn161983_c1_g1_i2:35.2_not assigned.unknown;dn161983_c1_g1_i1:35.2_not assigned.unknown;	no hits & (original description: no original description)	NA;sp|P92943|CLCD_ARATH | Chloride channel protein CLC-d (AtCLC-d) (CBS domain-containing protein CBSCLC2)	NA	ND	NotClustered
CHILtrapF-100356.0	270.2	243.7	258.3	239.5	199.3	294.5	257.5	314.1	273.7	258.1	207.9	167.9	207.1	246.1	334.3	353.9	322.1	269.2	379.2	341.3	322.1	317.9	325.5	303.9	-0.4	0.13	0	-0.18	0.14	0.08	xDE	xDE	xDE	xDE	xDE	xDE	FL;P	DN131896_c0_g1_i1=IPR000348_emp24/gp25L/p24:IPR009038_GOLD:;DN131896_c0_g2_i1=IPR000348_emp24/gp25L/p24:IPR009038_GOLD:;	dn131896_c0_g2_i1:35.2_not assigned.unknown;dn131896_c0_g1_i1:29.3.4_protein.targeting.secretory pathway;dn131896_c0_g1_i1:34.99_transport.misc	(loc_os06g10760.1 : 302.0) no description available & (at1g09580 : 266.0) emp24/gp25L/p24 family/GOLD family protein; FUNCTIONS IN: protein transmembrane transporter activity; INVOLVED IN: intracellular protein transport, transport; LOCATED IN: endomembrane system, integral to membrane, membrane; CONTAINS InterPro DOMAIN/s: GOLD (InterPro:IPR009038), emp24/gp25L/p24 (InterPro:IPR000348); BEST Ara…	sp|Q6IDL4|P24D3_ARATH | Transmembrane emp24 domain-containing protein p24delta3 (p24 family protein delta1a) (p24delta1a) (p24 family protein delta3) (p24delta3);sp|Q9FVU0|P24D4_ARATH | Transmembrane emp24 domain-containing protein p24delta4 (Protein CYTOPLASMIC BODIES) (p24 family protein delta1b) (p24delta1b) (p24 family protein delta4) (p24delta4)	NA	AT1G09580.1;AT1G57620.1	NotClustered
CHILtrapF-100357.0	9.6	23.8	17.6	13.6	5.2	8.8	7.2	9.9	11.1	3	3.6	20.7	14.5	14.8	6.4	6.4	4.1	1.8	10.1	16.1	19.4	18.2	14.9	17.2	-0.31	-0.75	-1.74	-0.41	-0.16	0.67	xDE	xDE	-1.74	xDE	xDE	xDE	NI	NA	dn133485_c0_g2_i2:35.2_not assigned.unknown;dn133485_c0_g2_i1:35.2_not assigned.unknown;	no hits & (original description: no original description)	NA	NA	ND	NotClustered
CHILtrapF-100358.0	40.1	34.2	37.4	42.6	31.5	41.2	42.9	38.5	29.6	35.1	56.9	41.4	54.1	61.5	52.5	66.7	66.7	91.5	50.8	59.9	70	61	70.7	57.2	-0.08	-0.02	0.24	0.19	-0.08	-0.08	xDE	xDE	xDE	xDE	xDE	xDE	FL;	DN160371_c1_g1_i1=IPR018108_Mitochondrial substrate/solute carrier:IPR002113_Adenine nucleotide translocator 1:IPR001993_Mitochondrial substrate carrier:IPR002067_Mitochondrial carrier protein:;DN160371_c1_g1_i2=IPR018108_Mitochondrial substrate/solute carrier:IPR002113_Adenine nucleotide translocator 1:IPR001993_Mitochondrial substrate carrier:IPR002067_Mitochondrial carrier protein:;DN160371_c1…	dn160371_c1_g1_i8:34.9_transport.metabolite transporters at the mitochondrial membrane;dn160371_c1_g1_i7:34.9_transport.metabolite transporters at the mitochondrial membrane;dn160371_c1_g1_i6:34.9_transport.metabolite transporters at the mitochondrial membrane;dn160371_c1_g1_i5:34.9_transport.metabolite transporters at the mitochondrial membrane;dn160371_c1_g1_i4:34.9_transport.metabolite transpo…	(at5g17400 : 380.0) This gene is predicted to encode an ER-localized adenine nucleotide transporter with six putative transmembrane helices. It appears to act as a ATP:ADP antiporter when expressed in E.coli plasma membranes. Transcript levels for several ER-localized chaperones (e.g. BIP1/2) and other ATP-requiring ER proteins (e.g. CPK2) are reduced in er-ant1 knock-out lines, suggesting a lack…	NA;sp|A6QPN6|GILT_BOVIN | Gamma-interferon-inducible lysosomal thiol reductase (EC 1.8.-.-) (IFI30 protein);sp|Q54FU9|MCFW_DICDI | Mitochondrial substrate carrier family protein W;sp|Q54RB9|CMC_DICDI | Calcium-binding mitochondrial carrier protein (Mitochondrial substrate carrier family protein O);sp|Q8LB08|ADT4_ARATH | ADP,ATP carrier protein ER-ANT1 (ADP/ATP translocase ER-ANT1) (Endoplasmic re…	NA	AT5G17400.1;	3
CHILtrapF-100360.0	26.1	11.4	13.2	28.1	18.4	5.9	12.5	14.8	14.8	13.1	16.3	6.9	22.4	14.8	20.4	23.4	26.8	36.1	22.9	23.6	15.1	33.9	37.2	33.1	-0.13	-0.21	-0.27	-0.58	-0.7	-0.26	xDE	xDE	xDE	xDE	xDE	xDE	P;	DN126489_c0_g1_i1=IPR005707_Ribosomal protein S2, eukaryotic/archaeal:IPR001865_Ribosomal protein S2:	dn126489_c0_g1_i1:35.2_not assigned.unknown	no hits & (original description: no original description)	sp|Q08682|RSSA1_ARATH | 40S ribosomal protein Sa-1 (Laminin receptor homolog) (p40);	NA	ND	NotClustered
CHILtrapF-100364.0	177.8	174.2	202.8	223.1	254.3	268	182.4	158.1	215.7	211.9	214.2	161	207.1	234.7	192.9	234.1	221.2	249	179.8	197.4	200.3	221.5	173.6	237.8	0.14	-0.01	0.15	-0.29	-0.13	-0.39	xDE	xDE	xDE	xDE	xDE	xDE	QFL;FL	DN170248_c0_g1_i1=IPR007781_Alpha-N-acetylglucosaminidase;DN170248_c0_g1_i2=IPR007781_Alpha-N-acetylglucosaminidase;DN170248_c0_g1_i3=IPR007781_Alpha-N-acetylglucosaminidase;DN170248_c0_g1_i4=IPR007781_Alpha-N-acetylglucosaminidase;DN170248_c0_g1_i5=IPR007781_Alpha-N-acetylglucosaminidase;DN170248_c0_g1_i6=IPR007781_Alpha-N-acetylglucosaminidase;DN170248_c0_g1_i7=IPR007781_Alpha-N-acetylglucosami…	dn170248_c0_g1_i9:26.8_misc.nitrilases, *nitrile lyases, berberine bridge enzymes, reticuline oxidases, troponine reductases;dn170248_c0_g1_i8:35.2_not assigned.unknown;"dn170248_c0_g1_i7:26.8_misc.nitrilases, *nitrile lyases, berberine bridge enzymes, reticuline oxidases, troponine reductases";"dn170248_c0_g1_i6:26.8_misc.nitrilases, *nitrile lyases, berberine bridge enzymes, reticuline oxidases…	(at5g13690 : 729.0) Encodes an enzyme that is predicted to act as an alpha-N-acetylglucosaminidase (NAGLU). An naglu mutant arrests early in seed development but does not appear to have male or female gametophytic defects. Transcript levels for this gene are increased during reproductive development.; CYCLOPS 1 (CYL1); FUNCTIONS IN: alpha-N-acetylglucosaminidase activity; INVOLVED IN: seed develo…	NA;sp|P54802|ANAG_HUMAN | Alpha-N-acetylglucosaminidase (EC 3.2.1.50) (N-acetyl-alpha-glucosaminidase) (NAG) [Cleaved into: Alpha-N-acetylglucosaminidase 82 kDa form; Alpha-N-acetylglucosaminidase 77 kDa form]	NA	AT5G13690.1;	NotClustered
CHILtrapF-100366.0	17.4	13.5	11.4	16.3	28.8	26.5	8.9	10.9	12.3	13.1	8.1	0	27.7	23.9	11.8	9.2	17.1	11.4	5	10.9	3.2	11.5	16.1	18.4	1.49	-0.32	-0.26	-1.3	-1.07	-0.63	1.49	xDE	xDE	-1.3	-1.07	xDE	NI	NA	dn168315_c0_g1_i3:35.2_not assigned.unknown;dn168315_c0_g1_i2:35.2_not assigned.unknown;dn168315_c0_g1_i1:35.2_not assigned.unknown	no hits & (original description: no original description)	NA	NA	ND	NotClustered
CHILtrapF-100370.0	151.7	156.6	135.9	165.1	157.3	135.5	186	188.7	193.6	289.2	272	197.8	241.4	259.8	340.8	373.1	453.8	415.3	231.2	256.7	241.3	227.2	246.1	242.9	0.21	0.36	0.79	0.72	0.03	-0.08	xDE	xDE	0.79	0.72	xDE	xDE	FL;QFL	DN143760_c0_g1_i1=IPR001092_Helix-loop-helix DNA-binding domain:IPR011598_Helix-loop-helix DNA-binding:;DN143760_c0_g1_i2=IPR001092_Helix-loop-helix DNA-binding domain:IPR011598_Helix-loop-helix DNA-binding:;	dn143760_c0_g1_i2:27.3.6_RNA.regulation of transcription.bHLH,Basic Helix-Loop-Helix family;"dn143760_c0_g1_i1:27.3.6_RNA.regulation of transcription.bHLH,Basic Helix-Loop-Helix family";	(loc_os03g58330.1 : 215.0) no description available & (at4g02590 : 177.0) unfertilized embryo sac 12 (UNE12); FUNCTIONS IN: DNA binding, sequence-specific DNA binding transcription factor activity; INVOLVED IN: double fertilization forming a zygote and endosperm, regulation of transcription; LOCATED IN: nucleus; EXPRESSED IN: 22 plant structures; EXPRESSED DURING: 13 growth stages; CONTAINS Inter…	sp|O22768|UNE12_ARATH | Transcription factor UNE12 (Basic helix-loop-helix protein 59) (AtbHLH59) (bHLH 59) (Protein UNFERTILIZED EMBRYO SAC 12) (Transcription factor EN 93) (bHLH transcription factor bHLH059);sp|Q93Y00|BH007_ARATH | Transcription factor bHLH7 (Basic helix-loop-helix protein 7) (AtbHLH7) (bHLH 7) (Transcription factor EN 92) (bHLH transcription factor bHLH007)	bHLH;	AT4G02590.2;AT4G02590.3	3
CHILtrapF-100373.0	7	11.4	12.8	10	2.6	11.8	7.2	9.9	9.9	7	8.1	13.8	15.8	6.8	3.2	4.3	0.8	2.6	1.7	8.1	7.5	7.8	7.4	3.8	0.51	-0.2	-1.01	0.1	-0.17	0.3	xDE	xDE	xDE	xDE	xDE	xDE	NI	NA	dn165922_c1_g3_i1:35.2_not assigned.unknown	no hits & (original description: no original description)	NA	NA	ND	NotClustered
CHILtrapF-100383.1	154.3	129.6	135.1	171.4	146.8	179.7	130.6	130.4	176.3	203.9	197	154.1	109.5	120.8	182.2	251.1	249.7	211.2	154.7	164	146.5	219.9	206.4	195.2	-0.17	0.07	0.19	0.17	-0.41	-0.25	xDE	xDE	xDE	xDE	xDE	xDE	FL;QFL	DN171496_c1_g1_i1=IPR010159_N-acyl-L-amino-acid amidohydrolase:IPR001261_ArgE/DapE/ACY1/CPG2/YscS, conserved site:IPR002933_Peptidase M20:IPR011650_Peptidase M20, dimerisation:;"DN171496_c1_g1_i2=IPR010159_N-acyl-L-amino-acid amidohydrolase:IPR001261_ArgE/DapE/ACY1/CPG2/YscS, conserved site:IPR002933_Peptidase M20:IPR011650_Peptidase M20, dimerisation:";	dn171496_c1_g1_i2:26.8_misc.nitrilases, *nitrile lyases, berberine bridge enzymes, reticuline oxidases, troponine reductases;"dn171496_c1_g1_i1:26.8_misc.nitrilases, *nitrile lyases, berberine bridge enzymes, reticuline oxidases, troponine reductases";	(loc_os06g10770.1 : 569.0) no description available & (at1g44180 : 537.0) Peptidase M20/M25/M40 family protein; FUNCTIONS IN: hydrolase activity, aminoacylase activity; INVOLVED IN: metabolic process, cellular amino acid metabolic process; LOCATED IN: endomembrane system, cytoplasm; EXPRESSED IN: male gametophyte, pollen tube; EXPRESSED DURING: L mature pollen stage; CONTAINS InterPro DOMAIN/s: P…	sp|P37111|ACY1_PIG | Aminoacylase-1 (ACY-1) (EC 3.5.1.14) (N-acyl-L-amino-acid amidohydrolase);sp|Q6AYS7|ACY1A_RAT | Aminoacylase-1A (ACY-1A) (EC 3.5.1.14) (ACY IA) (N-acyl-L-amino-acid amidohydrolase)	NA	AT1G44820.1;	NotClustered
CHILtrapF-100387.0	3.5	11.4	4.8	1.8	2.6	8.8	5.4	4	4.9	1	7.2	23	2.6	10.3	3.2	6.4	4.1	1.8	6.1	3.5	7.5	7.3	3.1	9.5	-0.04	-0.34	-0.54	0.95	-0.2	0.54	xDE	xDE	xDE	xDE	xDE	xDE	P;	DN173641_c4_g1_i1=IPR003959_ATPase, AAA-type, core:IPR003593_ATPase, AAA+ type, core:IPR012337_Polynucleotidyl transferase, ribonuclease H fold:IPR006055_Exonuclease:IPR013520_Exonuclease, RNase T/DNA polymerase III	dn173641_c4_g1_i1:31.2_cell.division	(loc_os09g33980.1 : 93.6) no description available & (at1g05910 : 88.2) cell division cycle protein 48-related / CDC48-related; FUNCTIONS IN: nucleoside-triphosphatase activity, nucleotide binding, ATP binding; EXPRESSED IN: 17 plant structures; EXPRESSED DURING: 7 growth stages; CONTAINS InterPro DOMAIN/s: ATPase, AAA-type, core (InterPro:IPR003959), ATPase, AAA+ type, core (InterPro:IPR003593),…	NA	NA	AT1G05910.1;	NotClustered
CHILtrapF-100391.0	100.2	85	92.8	130.6	89.1	94.3	100.1	89.9	111	106.4	123.8	62.1	97.6	94.6	164	123.4	140.7	120.5	205.5	160	141.1	135.5	156.9	120.8	-0.5	0.11	-0.1	-0.1	0.3	-0.21	xDE	xDE	xDE	xDE	xDE	xDE	NIQFL	DN136480_c0_g2_i1=IPR001638_Extracellular solute-binding protein, family 3:IPR015683_Glutamate receptor-related:IPR017103_Ionotropic glutamate-like receptor, plant:IPR001828_Extracellular ligand-binding receptor:IPR001320_Ionotropic glutamate receptor;"DN136480_c0_g2_i2=IPR001638_Extracellular solute-binding protein, family 3:IPR015683_Glutamate receptor-related:IPR017103_Ionotropic glutamate-lik…	dn136480_c0_g2_i4:30.1_signalling.in sugar and nutrient physiology;dn136480_c0_g2_i3:30.1_signalling.in sugar and nutrient physiology;dn136480_c0_g2_i2:30.1_signalling.in sugar and nutrient physiology;dn136480_c0_g2_i1:30.1_signalling.in sugar and nutrient physiology;dn136480_c0_g1_i1:35.2_not assigned.unknown	no hits & (original description: no original description)"(at2g29120 : 664.0) member of Putative ligand-gated ion channel subunit family; glutamate receptor 2.7 (GLR2.7); FUNCTIONS IN: intracellular ligand-gated ion channel activity; INVOLVED IN: cellular calcium ion homeostasis, response to light stimulus; LOCATED IN: vacuole; EXPRESSED IN: stem, cotyledon, leaf whorl, leaf, stamen; EXPRESSED DU…	NA;sp|Q54ET0|GRLE_DICDI | Metabotropic glutamate receptor-like protein E (DdmGluPR) (GABA-B receptor-like protein grlE);sp|Q9C5V5|GLR28_ARATH | Glutamate receptor 2.8 (Ligand-gated ion channel 2.8);	NA	AT2G29120.1;	NotClustered
CHILtrapF-100392.2	89.8	122.4	110.4	146	152.1	150.2	87.6	109.7	115.9	150.6	146.4	117.3	110.8	91.2	88.9	87.2	84.6	109.1	110	92.7	91.6	90.7	106	106.2	-0.03	-0.02	-0.11	-0.08	-0.03	-0.46	xDE	xDE	xDE	xDE	xDE	xDE	QFL;FL	DN147043_c0_g3_i1=IPR002283_Isopenicillin N synthase:IPR005123_Oxoglutarate/iron-dependent oxygenase:;DN147043_c0_g3_i2=IPR002283_Isopenicillin N synthase:IPR005123_Oxoglutarate/iron-dependent oxygenase:;DN147043_c0_g3_i3=IPR002283_Isopenicillin N synthase:IPR005123_Oxoglutarate/iron-dependent oxygenase:	dn147043_c0_g3_i3:17.6.1_hormone metabolism.gibberelin.synthesis-degradation;dn147043_c0_g3_i3:16.4.1_secondary metabolism.N misc.alkaloid-like;dn147043_c0_g3_i2:16.4.1_secondary metabolism.N misc.alkaloid-like;dn147043_c0_g3_i1:16.4.1_secondary metabolism.N misc.alkaloid-like;	(loc_os01g09300.2 : 514.0) no description available & (at1g35190 : 467.0) 2-oxoglutarate (2OG) and Fe(II)-dependent oxygenase superfamily protein; FUNCTIONS IN: oxidoreductase activity, acting on paired donors, with incorporation or reduction of molecular oxygen, 2-oxoglutarate as one donor, and incorporation of one atom each of oxygen into both donors, oxidoreductase activity, iron ion binding; …	sp|Q84MB6|DIOX2_ARATH | Probable 2-oxoglutarate-dependent dioxygenase At3g49630 (EC 1.14.11.-);sp|Q9LTH7|ACH12_ARATH | 1-aminocyclopropane-1-carboxylate oxidase homolog 12 (EC 1.14.-.-);sp|Q9ZT84|G3OX2_ARATH | Gibberellin 3-beta-dioxygenase 2 (EC 1.14.11.15) (GA 3-oxidase 2) (AtGA3ox2) (Gibberellin 3 beta-hydroxylase 2);	NA	AT1G35190.1;AT3G46500.1	NotClustered
CHILtrapF-100393.0	146.4	138.9	147.4	138.8	131.1	153.2	155.6	143.2	183.7	213.9	216.9	324.3	141.1	139	164	188	200.9	211.2	84.3	82.3	90.5	124	168.6	134.1	0.79	0.15	0.49	0.8	-0.73	0.04	0.79	xDE	xDE	0.8	-0.73	xDE	FL;	DN169799_c0_g5_i1=IPR002646_Poly A polymerase, head domain;"DN169799_c0_g5_i2=IPR002646_Poly A polymerase, head domain";"DN169799_c0_g5_i3=IPR002646_Poly A polymerase, head domain";"DN169799_c0_g5_i4=IPR002646_Poly A polymerase, head domain";	dn169799_c0_g5_i4:27.1_RNA.processing;dn169799_c0_g5_i3:27.1_RNA.processing;dn169799_c0_g5_i2:27.1_RNA.processing;dn169799_c0_g5_i1:27.1_RNA.processing;	(loc_os12g07350.1 : 646.0) no description available & (at1g22660 : 552.0) Polynucleotide adenylyltransferase family protein; FUNCTIONS IN: tRNA adenylyltransferase activity, RNA binding, nucleotidyltransferase activity; INVOLVED IN: tRNA processing, RNA processing; LOCATED IN: mitochondrion; EXPRESSED IN: 23 plant structures; EXPRESSED DURING: 13 growth stages; CONTAINS InterPro DOMAIN/s: Poly A …	NA;sp|Q73AV7|CCA_BACC1 | CCA-adding enzyme (EC 2.7.7.72) (CCA tRNA nucleotidyltransferase) (tRNA CCA-pyrophosphorylase) (tRNA adenylyl-/cytidylyl- transferase) (tRNA nucleotidyltransferase) (tRNA-NT);sp|Q9Y7U9|CCA2_SCHPO | Putative CCA tRNA nucleotidyltransferase 2 (EC 2.7.7.72) (CCA-adding enzyme 2) (tRNA CCA-pyrophosphorylase 2) (tRNA adenylyltransferase 2) (tRNA nucleotidyltransferase 2);	NA	AT1G22660.1;	9
CHILtrapF-100393.1	9.6	7.3	12.3	5.4	5.2	0	8.9	9.9	7.4	5	5.4	4.6	2.6	5.7	3.2	0.7	0	0	1.1	1.2	2.2	0	0	0.6	1.14	-0.23	0.26	0.26	1.16	1.2	xDE	xDE	xDE	xDE	xDE	xDE	P;	NA	dn169799_c0_g6_i1:35.2_not assigned.unknown;dn169799_c0_g3_i1:35.2_not assigned.unknown;dn169799_c0_g2_i1:35.2_not assigned.unknown;dn169799_c0_g1_i1:35.2_not assigned.unknown;	no hits & (original description: no original description)	NA	NA	ND	13
CHILtrapF-100398.0	387.9	365	349.3	324.7	256.9	226.8	345.2	350.7	392	356.5	328.1	363.4	333.7	279.2	329	231.2	264.3	244.6	288.2	271.7	267.1	210	214.5	213.6	0.18	-0.01	0.21	0.31	0.37	0.39	xDE	xDE	xDE	xDE	xDE	xDE	FL;P	DN165027_c0_g1_i1=IPR003095_Heat shock protein DnaJ:IPR015609_Molecular chaperone, heat shock protein, Hsp40, DnaJ:IPR013096_Cupin 2, conserved barrel:IPR011051_Cupin, RmlC-type:IPR001623_Heat shock protein DnaJ, N-terminal:IPR014710_RmlC-like jelly roll fold:IPR005123_Oxoglutarate/iron-dependent oxygenase;"DN165027_c0_g1_i2=IPR003095_Heat shock protein DnaJ:IPR015609_Molecular chaperone, heat sh…	dn165027_c0_g1_i9:26.7_misc.oxidases - copper, flavone etc;dn165027_c0_g1_i9:16.8.3_secondary metabolism.flavonoids.dihydroflavonols;"dn165027_c0_g1_i8:26.7_misc.oxidases - copper, flavone etc";dn165027_c0_g1_i8:16.8.3_secondary metabolism.flavonoids.dihydroflavonols;"dn165027_c0_g1_i7:26.7_misc.oxidases - copper, flavone etc";dn165027_c0_g1_i7:16.8.4_secondary metabolism.flavonoids.flavonols;"dn…	(loc_os08g37456.2 : 304.0) no description available & (gnl|cdd|35365 : 266.0) no description available & (at2g36690 : 237.0) 2-oxoglutarate (2OG) and Fe(II)-dependent oxygenase superfamily protein; FUNCTIONS IN: oxidoreductase activity, acting on paired donors, with incorporation or reduction of molecular oxygen, 2-oxoglutarate as one donor, and incorporation of one atom each of oxygen into both …	NA;sp|D4N501|DIOX2_PAPSO | Probable 2-oxoglutarate/Fe(II)-dependent dioxygenase (EC 1.14.11.-);sp|P78004|DNAJ_MYCPN | Chaperone protein DnaJ;sp|Q38813|DNAJ1_ARATH | Chaperone protein dnaJ 1, mitochondrial (AtDjB1) (AtJ1);sp|Q9C971|G3OX4_ARATH | Gibberellin 3-beta-dioxygenase 4 (EC 1.14.11.15) (GA 3-oxidase 4) (AtGA3ox3) (AtGA3ox4) (Gibberellin 3 beta-hydroxylase 4);	NA	AT1G28210.1;AT1G28210.2;AT4G10500.1;	NotClustered
CHILtrapF-100401.0	13.1	15.6	12.8	9.1	5.2	2.9	10.7	19.8	14.8	8	7.2	32.2	18.5	14.8	24.6	3.5	4.9	8.8	14.5	16.7	9.7	3.1	5.6	1.9	0.43	0.15	0.57	0.87	1.73	0.89	xDE	xDE	xDE	xDE	1.73	xDE	NI	NA	dn169573_c0_g3_i4:35.2_not assigned.unknown;dn169573_c0_g3_i3:35.2_not assigned.unknown;dn169573_c0_g3_i2:35.2_not assigned.unknown;dn169573_c0_g3_i1:35.2_not assigned.unknown;	no hits & (original description: no original description)	NA	NA	ND	NotClustered
CHILtrapF-100402.1	159.5	147.2	156.6	291.2	277.9	265.1	194.9	144.2	168.9	288.2	380.5	377.2	251.9	231.3	352.6	571.7	513.2	478.6	288.7	283.2	304.8	486.3	479.9	430.4	-0.06	0.11	0.16	0.31	-0.67	-0.85	xDE	xDE	xDE	xDE	-0.67	-0.85	FL;QFL;P;	DN164574_c1_g1_i1=IPR002251_Chloride channel plant CLC:IPR000644_Cystathionine beta-synthase, core:IPR014743_Chloride channel, core:IPR001807_Chloride channel, voltage gated:;"DN164574_c1_g1_i2=IPR002251_Chloride channel plant CLC:IPR000644_Cystathionine beta-synthase, core:IPR014743_Chloride channel, core:IPR001807_Chloride channel, voltage gated:";"DN164574_c1_g1_i3=IPR002251_Chloride channel p…	dn164574_c1_g1_i9:34.18_transport.unspecified anions;dn164574_c1_g1_i8:34.18_transport.unspecified anions;dn164574_c1_g1_i7:34.18_transport.unspecified anions;dn164574_c1_g1_i6:34.18_transport.unspecified anions;dn164574_c1_g1_i5:34.18_transport.unspecified anions;dn164574_c1_g1_i4:34.18_transport.unspecified anions;dn164574_c1_g1_i3:34.18_transport.unspecified anions;dn164574_c1_g1_i2:34.18_tran…	(loc_os04g55210.1 : 879.0) no description available & (gnl|cdd|35695 : 851.0) no description available & (at5g33280 : 835.0) Voltage-gated chloride channel family protein; FUNCTIONS IN: protein binding, anion channel activity, voltage-gated chloride channel activity; INVOLVED IN: chloride transport, transmembrane transport; LOCATED IN: intracellular, membrane; EXPRESSED IN: 22 plant structures; E…	NA;sp|P51798|CLCN7_HUMAN | H(+)/Cl(-) exchange transporter 7 (Chloride channel 7 alpha subunit) (Chloride channel protein 7) (ClC-7);sp|P60300|CLCG_ARATH | Putative chloride channel-like protein CLC-g (CBS domain-containing protein CBSCLC6);sp|Q54AX6|CLCA_DICDI | Chloride channel protein A;sp|Q9TTU3|CLCN5_RABIT | H(+)/Cl(-) exchange transporter 5 (Chloride channel protein 5) (ClC-5) (Chloride tra…	NA	AT3G27170.1;AT5G33280.1;AT5G49890.1;	20
CHILtrapF-100403.0	123.8	105.8	95.5	135.2	123.2	82.5	116.2	102.7	120.8	116.5	115.7	69	91	59.3	75	88.7	66.7	85.3	109.5	89.2	81.9	80.8	88.7	91.5	-0.33	0.07	-0.11	-0.17	0.11	-0.12	xDE	xDE	xDE	xDE	xDE	xDE	P;FL	DN169857_c4_g1_i1=IPR009332_Mediator complex, subunit Med22;"DN169857_c4_g1_i2=IPR009332_Mediator complex, subunit Med22";"DN169857_c4_g1_i3=IPR009332_Mediator complex, subunit Med22";"DN169857_c4_g1_i4=IPR009332_Mediator complex, subunit Med22";	dn169857_c4_g1_i4:35.2_not assigned.unknown;dn169857_c4_g1_i3:27.3.99_RNA.regulation of transcription.unclassified;dn169857_c4_g1_i2:27.3.99_RNA.regulation of transcription.unclassified;dn169857_c4_g1_i1:35.2_not assigned.unknown;	no hits & (original description: no original description)"(loc_os08g37480.2 : 155.0) no description available & (at1g16430 : 149.0) Surfeit locus protein 5 subunit 22 of Mediator complex; FUNCTIONS IN: RNA polymerase II transcription mediator activity; INVOLVED IN: regulation of transcription from RNA polymerase II promoter; LOCATED IN: mediator complex; EXPRESSED IN: male gametophyte, pollen tub…	NA;sp|Q9SA42|MD22A_ARATH | Mediator of RNA polymerase II transcription subunit 22a	NA	AT1G07950.1;AT1G16430.1	NotClustered
CHILtrapF-100409.0	14.8	3.1	12.3	1.8	2.6	2.9	7.2	14.8	13.6	2	9.9	29.9	23.7	8	7.5	13.5	8.9	12.3	8.9	10.4	9.7	16.2	13	15.3	0.36	0.2	-0.32	1.67	-0.55	1.47	xDE	xDE	xDE	1.67	xDE	xDE	NIP	DN170884_c0_g1_i4=IPR013744_Protein of unknown function DUF1749	dn170884_c0_g1_i5:35.2_not assigned.unknown;dn170884_c0_g1_i3:35.2_not assigned.unknown;dn170884_c0_g1_i2:35.2_not assigned.unknown;dn170884_c0_g1_i1:35.2_not assigned.unknown;	no hits & (original description: no original description)	NA	NA	ND	NotClustered
CHILtrapF-100411.0	214.4	204.3	227.9	141.5	173	123.7	187.8	228.2	187.4	165.7	158.2	154.1	159.6	123.1	125.4	73.8	102.5	117	127.9	123.8	131.4	99	111	109.3	0.09	-0.1	-0.13	0.13	0.26	0.57	xDE	xDE	xDE	xDE	xDE	0.57	FL;	DN144632_c0_g1_i1=IPR002472_Palmitoyl protein thioesterase	dn144632_c0_g1_i1:11.9.1_lipid metabolism.lipid degradation.palmitoyl[protein] hydrolase	(loc_os03g01150.1 : 444.0) no description available & (at3g60340 : 418.0) alpha/beta-Hydrolases superfamily protein; FUNCTIONS IN: palmitoyl-(protein) hydrolase activity; INVOLVED IN: protein modification process; LOCATED IN: vacuole; EXPRESSED IN: 25 plant structures; EXPRESSED DURING: 14 growth stages; CONTAINS InterPro DOMAIN/s: Palmitoyl protein thioesterase (InterPro:IPR002472); BEST Arabido…	sp|Q54CM0|PPT3_DICDI | Palmitoyl-protein thioesterase 3 (PPT-3) (EC 3.1.2.22) (Palmitoyl-protein hydrolase 3);	NA	AT3G60340.2;	13
CHILtrapF-100413.0	12.2	8.3	10.6	12.7	13.1	20.6	5.4	5.9	1.2	1	6.3	0	4	3.4	1.1	5	0	1.8	6.1	7.5	11.8	14.1	9.9	7.6	-1.26	-1.13	-1.82	-1.9	-0.34	-0.42	xDE	xDE	-1.82	-1.9	xDE	xDE	NI	NA	dn166780_c0_g1_i1:35.2_not assigned.unknown	no hits & (original description: no original description)	NA	NA	ND	21
CHILtrapF-100414.0	219.6	226	261.3	220.4	256.9	271	245	236.1	226.8	302.3	344.3	416.3	304.7	373.7	293.6	315.6	367.6	299.1	341.2	313.7	354.4	282	263.5	300.7	-0.05	-0.01	0.21	0.51	0.25	-0.05	xDE	xDE	xDE	0.51	xDE	xDE	QFL;FL	DN169941_c0_g1_i1=IPR016064_ATP-NAD kinase, PpnK-type:IPR002504_ATP-NAD/AcoX kinase:IPR017437_ATP-NAD kinase, PpnK-type, all-beta:IPR001357_BRCT:IPR017438_ATP-NAD kinase, PpnK-type, alpha/beta;"DN169941_c0_g1_i2=IPR016064_ATP-NAD kinase, PpnK-type:IPR002504_ATP-NAD/AcoX kinase:IPR017437_ATP-NAD kinase, PpnK-type, all-beta:IPR001357_BRCT:IPR017438_ATP-NAD kinase, PpnK-type, alpha/beta";"DN169941_c…	dn169941_c0_g1_i5:20.2.5_stress.abiotic.light;dn169941_c0_g1_i4:35.2_not assigned.unknown;dn169941_c0_g1_i3:20.2.5_stress.abiotic.light;dn169941_c0_g1_i2:20.2.5_stress.abiotic.light;dn169941_c0_g1_i1:20.2.5_stress.abiotic.light	(q53ni2|nadk2_orysa : 343.0) Probable NAD kinase 2, chloroplast precursor (EC 2.7.1.23) - Oryza sativa (Rice) & (loc_os11g08670.1 : 343.0) no description available & (at1g21640 : 330.0) Encodes a protein with NAD kinase activity. The protein was also shown to bind calmodulin.; NAD kinase 2 (NADK2); FUNCTIONS IN: NAD+ kinase activity, calmodulin binding; INVOLVED IN: pyridine nucleotide biosynthet…	NA;sp|Q53NI2|NADK2_ORYSJ | Probable NAD kinase 2, chloroplastic (EC 2.7.1.23);sp|Q5E3A4|NADK_VIBF1 | NAD kinase (EC 2.7.1.23) (ATP-dependent NAD kinase);sp|Q8TXD2|NADK_METKA | NAD kinase (EC 2.7.1.23) (ATP-dependent NAD kinase)	NA	AT1G21640.1;AT1G21640.2	NotClustered
CHILtrapF-100417.0	125.5	117.2	109.6	99.8	86.5	88.4	100.1	121.5	138.1	72.3	78.6	78.2	92.3	100.3	94.3	65.3	65.9	47.5	166.4	125.5	120.6	100.1	97.3	96	-0.53	0.05	-0.7	-0.29	0.5	0.32	-0.53	xDE	-0.7	xDE	xDE	xDE	FL;	DN168080_c2_g1_i1=IPR008507_Protein of unknown function DUF789;DN168080_c2_g1_i2=IPR008507_Protein of unknown function DUF789;	dn168080_c2_g1_i2:35.2_not assigned.unknown;dn168080_c2_g1_i1:35.2_not assigned.unknown;	(gnl|cdd|69161 : 328.0) no description available & (loc_os07g14310.1 : 310.0) no description available & (at4g16100 : 276.0) Protein of unknown function (DUF789); CONTAINS InterPro DOMAIN/s: Protein of unknown function DUF789 (InterPro:IPR008507); BEST Arabidopsis thaliana protein match is: Protein of unknown function (DUF789) (TAIR:AT5G49220.1); Has 347 Blast hits to 341 proteins in 24 species: …	NA	NA	AT5G49220.1;	18
CHILtrapF-100423.0	281.5	192.9	240.2	172.4	165.2	185.6	270	262.8	196	183.8	169.9	128.8	162.2	148.1	131.8	87.2	63.4	65.1	139.6	120.9	130.3	113.1	94.2	93.5	0.17	0.02	-0.47	-0.08	0.37	0.45	xDE	xDE	xDE	xDE	xDE	xDE	FL;	NA	dn119986_c0_g5_i1:35.2_not assigned.unknown;dn119986_c0_g4_i1:35.2_not assigned.unknown;dn119986_c0_g3_i1:35.2_not assigned.unknown;dn119986_c0_g2_i1:35.2_not assigned.unknown;dn119986_c0_g1_i1:35.2_not assigned.unknown	(loc_os04g56590.1 : 378.0) no description available & (at5g10010 : 326.0) unknown protein; FUNCTIONS IN: molecular_function unknown; INVOLVED IN: biological_process unknown; LOCATED IN: nucleolus; EXPRESSED IN: 25 plant structures; EXPRESSED DURING: 15 growth stages; BEST Arabidopsis thaliana protein match is: unknown protein (TAIR:AT5G64910.1); Has 33260 Blast hits to 16857 proteins in 1270 spec…	NA	NA	AT5G10010.1;	13
CHILtrapF-100427.0	2316.7	2227.2	2857.5	610.5	742	653.9	2916.8	2687.9	3120.3	768.2	830.6	529.1	2458.8	2716.5	3719.6	417.1	570.9	404.7	3762.6	2977.6	2496.8	463.9	509.6	501	-0.05	0.23	-0.08	0.09	2.61	1.86	xDE	xDE	xDE	xDE	2.61	1.86	QFL;FL	DN160514_c17_g1_i1=IPR013785_Aldolase-type TIM barrel:IPR001155_NADH:flavin oxidoreductase/NADH oxidase, N-terminal:;"DN160514_c17_g1_i5=IPR013785_Aldolase-type TIM barrel:IPR001155_NADH:flavin oxidoreductase/NADH oxidase, N-terminal:";	dn160514_c17_g1_i5:17.7.1.5_hormone metabolism.jasmonate.synthesis-degradation.12-Oxo-PDA-reductase;dn160514_c17_g1_i1:17.7.1.5_hormone metabolism.jasmonate.synthesis-degradation.12-Oxo-PDA-reductase;	(loc_os06g11210.1 : 473.0) no description available & (at1g76680 : 452.0) Encodes a member of an alpha/beta barrel fold family of FMN-containing oxidoreductases. One of the closely related 12-oxophytodienoic acid reductases. This enzyme is not expected to participate in jasmonic acid biosynthesis because during in vitro assays, it shows very little activity with the naturally occurring OPDA isome…	NA	NA	AT1G76680.1;	13
CHILtrapF-100427.1	6216.3	4674.2	5879.2	303	380.2	265.1	6944.2	5727.5	6532.8	511.1	395.9	335.8	2931	3344.3	3719.6	810	1112.6	991.6	3199	2034.7	1995.9	375.3	447	336.3	0.46	0.19	1.31	0.39	2.6	4.07	xDE	xDE	1.31	xDE	2.6	4.07	FL;	DN160514_c17_g1_i2=IPR013785_Aldolase-type TIM barrel:IPR001155_NADH:flavin oxidoreductase/NADH oxidase, N-terminal:	dn160514_c17_g1_i2:17.7.1.5_hormone metabolism.jasmonate.synthesis-degradation.12-Oxo-PDA-reductase	(at1g76690 : 575.0) Encodes one of the closely related 12-oxophytodienoic acid reductases. This enzyme is not expected to participate in jasmonic acid biosynthesis because during in vitro assays, it shows very little activity with the naturally occurring OPDA isomer. Shows activity towards 2,4,6-trinitrotoluene. Expressed predominately in root. Predicted to be a cytosolic protein.; 12-oxophytodie…	sp|Q8GYB8|OPR2_ARATH | 12-oxophytodienoate reductase 2 (EC 1.3.1.42) (12-oxophytodienoate-10,11-reductase 2) (AtOPR2) (OPDA-reductase 2) [Cleaved into: 12-oxophytodienoate reductase 2, N-terminally processed];	NA	AT1G76690.1;	19
CHILtrapF-100427.2	482	453.1	598.3	174.2	207.1	203.2	525.8	473.2	506.7	174.7	180.8	172.5	482.8	472.9	618.3	110.7	135.8	109.1	881.3	672.9	574.1	123.5	163.7	144.3	-0.43	-0.03	-0.27	-0.12	2.28	1.4	xDE	xDE	xDE	xDE	2.28	1.4	P;	DN160514_c17_g1_i3=IPR013785_Aldolase-type TIM barrel:IPR001155_NADH:flavin oxidoreductase/NADH oxidase, N-terminal:;"DN160514_c17_g1_i4=IPR013785_Aldolase-type TIM barrel:IPR001155_NADH:flavin oxidoreductase/NADH oxidase, N-terminal:";	dn160514_c17_g1_i4:17.7.1.5_hormone metabolism.jasmonate.synthesis-degradation.12-Oxo-PDA-reductase;dn160514_c17_g1_i3:35.2_not assigned.unknown;	no hits & (original description: no original description)"(at1g76680 : 191.0) Encodes a member of an alpha/beta barrel fold family of FMN-containing oxidoreductases. One of the closely related 12-oxophytodienoic acid reductases. This enzyme is not expected to participate in jasmonic acid biosynthesis because during in vitro assays, it shows very little activity with the naturally occurring OPDA i…	NA	NA	AT1G76680.1;	13
CHILtrapF-100428.0	3.5	2.1	4.8	13.6	7.9	5.9	3.6	5.9	3.7	26.1	38	34.5	5.3	9.1	3.2	14.2	22	26.4	3.4	4.6	3.2	4.7	6.2	6.4	0.55	0.28	1.73	1.58	-0.5	-1.28	xDE	xDE	1.73	1.58	xDE	xDE	FL;QFL	DN166747_c0_g1_i1=IPR007365_Transferrin receptor-like, dimerisation:IPR007484_Peptidase M28:IPR003137_Protease-associated PA;"DN166747_c0_g1_i2=IPR007365_Transferrin receptor-like, dimerisation:IPR007484_Peptidase M28:IPR003137_Protease-associated PA";"DN166747_c0_g1_i3=IPR007365_Transferrin receptor-like, dimerisation:IPR007484_Peptidase M28:IPR003137_Protease-associated PA"	dn166747_c0_g1_i3:29.5_protein.degradation;dn166747_c0_g1_i2:29.5_protein.degradation;dn166747_c0_g1_i1:29.5_protein.degradation	(loc_os03g57660.1 : 194.0) no description available & (gnl|cdd|80343 : 136.0) no description available & (at3g54720 : 134.0) Encodes glutamate carboxypeptidase. Various alleles show-increased cotyledon number and rate of leaf initiation, show transformation of leaves to cotyledons, altered flowering time and photomorphogenesis and an increased level of cytokinin biosynthesis. Involved in ethylene…	NA;sp|Q9M1S8|GCP2_ARATH | Probable glutamate carboxypeptidase 2 (EC 3.4.17.21) (Probable glutamate carboxypeptidase II)	NA	ND	20
CHILtrapF-100430.1	129.9	168	136.8	233.1	270	229.7	300.4	264.7	286	377.6	373.3	324.3	484.1	528.7	481.2	446.2	599.4	564.9	218.9	236	210	397.7	412.9	319.1	1.15	0.97	0.51	0.57	-0.76	-0.75	1.15	0.97	0.51	0.57	-0.76	-0.75	FL;P	DN159498_c0_g1_i1=IPR013328_Dehydrogenase, multihelical:IPR008927_6-phosphogluconate dehydrogenase, C-terminal-like:IPR016040_NAD(P)-binding domain:IPR006183_6-phosphogluconate dehydrogenase:IPR015815_3-hydroxyacid dehydrogenase/reductase:IPR006115_6-phosphogluconate dehydrogenase, NAD-binding:;"DN159498_c0_g1_i10=IPR013328_Dehydrogenase, multihelical:IPR008927_6-phosphogluconate dehydrogenase, C…	dn159498_c0_g1_i8:7.1.3_OPP.oxidative PP.6-phosphogluconate dehydrogenase;dn159498_c0_g1_i5:7.1.3_OPP.oxidative PP.6-phosphogluconate dehydrogenase;dn159498_c0_g1_i4:7.1.3_OPP.oxidative PP.6-phosphogluconate dehydrogenase;dn159498_c0_g1_i3:7.1.3_OPP.oxidative PP.6-phosphogluconate dehydrogenase;dn159498_c0_g1_i2:7.1.3_OPP.oxidative PP.6-phosphogluconate dehydrogenase;dn159498_c0_g1_i13:7.1.3_OPP.…	(loc_os02g35500.1 : 418.0) no description available & (at3g25530 : 417.0) Encodes gamma-hydroxybutyrate dehydrogenase (AtGHBDH). Contains a NADP-binding domain. GHBDH is proposed to function in oxidative stress tolerance.; glyoxylate reductase 1 (GLYR1); FUNCTIONS IN: 3-hydroxybutyrate dehydrogenase activity, phosphogluconate dehydrogenase (decarboxylating) activity; INVOLVED IN: response to oxid…	NA;sp|Q9LSV0|GLYR1_ARATH | Glyoxylate/succinic semialdehyde reductase 1 (AtGLYR1) (AtGR1) (SSA reductase 1) (EC 1.1.1.79) (EC 1.1.1.n11) (Gamma-hydroxybutyrate dehydrogenase) (AtGHBDH);sp|Q9SK27|ENL1_ARATH | Early nodulin-like protein 1 (Phytocyanin-like protein);	NA	AT3G25530.1;	9
CHILtrapF-100430.2	56.7	64.3	42.7	117.9	178.3	109	162.7	140.3	150.4	222.9	159.1	170.2	329.8	305.4	279.7	277.3	321.3	344.9	115.6	124.9	138.9	269.5	313.7	235.9	1.26	1.47	0.2	0.47	-1.1	-1.3	1.26	1.47	xDE	xDE	-1.1	-1.3	FL;	DN159498_c0_g1_i6=IPR008972_Cupredoxin:IPR003245_Plastocyanin-like:;DN159498_c0_g1_i9=IPR008972_Cupredoxin:IPR003245_Plastocyanin-like:;	dn159498_c0_g1_i9:26.19_misc.plastocyanin-like;dn159498_c0_g1_i6:26.19_misc.plastocyanin-like;	(at4g32490 : 132.0) early nodulin-like protein 4 (ENODL4); FUNCTIONS IN: electron carrier activity, copper ion binding; LOCATED IN: anchored to membrane; CONTAINS InterPro DOMAIN/s: Plastocyanin-like (InterPro:IPR003245), Cupredoxin (InterPro:IPR008972); BEST Arabidopsis thaliana protein match is: early nodulin-like protein 3 (TAIR:AT4G28365.1); Has 2784 Blast hits to 1902 proteins in 202 species…	sp|Q6K8J4|ISPG_ORYSJ | 4-hydroxy-3-methylbut-2-en-1-yl diphosphate synthase (ferredoxin), chloroplastic (EC 1.17.7.1) (1-hydroxy-2-methyl-2-(E)-butenyl 4-diphosphate synthase);sp|Q9SK27|ENL1_ARATH | Early nodulin-like protein 1 (Phytocyanin-like protein)	NA	ND	9
CHILtrapF-100430.3	58.4	77.8	52.8	65.3	78.7	73.6	87.6	49.4	69	78.3	82.2	87.4	60.7	50.1	43.9	48.9	61.8	62.5	45.2	59.3	40.9	57.3	61.4	45.8	0.06	0.11	0.07	0.2	-0.16	-0.19	xDE	xDE	xDE	xDE	xDE	xDE	FL;P	DN159498_c0_g1_i11=IPR013328_Dehydrogenase, multihelical:IPR008927_6-phosphogluconate dehydrogenase, C-terminal-like:IPR016040_NAD(P)-binding domain:IPR006183_6-phosphogluconate dehydrogenase:IPR015815_3-hydroxyacid dehydrogenase/reductase:IPR006115_6-phosphogluconate dehydrogenase, NAD-binding:;"DN159498_c0_g1_i12=IPR013328_Dehydrogenase, multihelical:IPR008927_6-phosphogluconate dehydrogenase, …	dn159498_c0_g1_i7:7.1.3_OPP.oxidative PP.6-phosphogluconate dehydrogenase;dn159498_c0_g1_i12:7.1.3_OPP.oxidative PP.6-phosphogluconate dehydrogenase;dn159498_c0_g1_i11:7.1.3_OPP.oxidative PP.6-phosphogluconate dehydrogenase	(at3g25530 : 284.0) Encodes gamma-hydroxybutyrate dehydrogenase (AtGHBDH). Contains a NADP-binding domain. GHBDH is proposed to function in oxidative stress tolerance.; glyoxylate reductase 1 (GLYR1); FUNCTIONS IN: 3-hydroxybutyrate dehydrogenase activity, phosphogluconate dehydrogenase (decarboxylating) activity; INVOLVED IN: response to oxidative stress; LOCATED IN: cytosol; EXPRESSED IN: 23 pl…	NA;sp|Q5RKN4|GLYR1_DANRE | Putative oxidoreductase GLYR1 (EC 1.-.-.-) (Glyoxylate reductase 1 homolog) (Nuclear protein NP60);sp|Q9LSV0|GLYR1_ARATH | Glyoxylate/succinic semialdehyde reductase 1 (AtGLYR1) (AtGR1) (SSA reductase 1) (EC 1.1.1.79) (EC 1.1.1.n11) (Gamma-hydroxybutyrate dehydrogenase) (AtGHBDH);	NA	AT3G25530.1;	NotClustered
CHILtrapF-100431.1	7	18.7	22	28.1	23.6	11.8	5.4	12.8	8.6	13.1	9.9	18.4	11.9	11.4	8.6	9.9	5.7	8.8	12.8	15	18.3	21.9	21.1	20.3	-0.47	-0.72	-1.27	-0.75	-0.46	-0.43	xDE	xDE	-1.27	xDE	xDE	xDE	NI	NA	dn173050_c8_g1_i8:35.2_not assigned.unknown;dn173050_c8_g1_i7:35.2_not assigned.unknown;dn173050_c8_g1_i5:35.2_not assigned.unknown;dn173050_c8_g1_i4:35.2_not assigned.unknown;dn173050_c8_g1_i3:35.2_not assigned.unknown;dn173050_c8_g1_i2:35.2_not assigned.unknown;	no hits & (original description: no original description)	NA	NA	ND	NotClustered
CHILtrapF-100434.0	35.7	36.3	24.2	86.2	55.1	56	34	20.7	39.5	95.4	102.1	75.9	51.4	66.1	117.9	170.9	202.5	143.4	78.2	104.2	77.6	71.4	81.8	70.6	-0.13	-0.01	1.18	0.41	0.22	-1.09	xDE	xDE	1.18	xDE	xDE	-1.09	FL;	DN131455_c0_g1_i1=IPR003819_Taurine catabolism dioxygenase TauD/TfdA;DN131455_c0_g1_i2=IPR003819_Taurine catabolism dioxygenase TauD/TfdA;	dn131455_c0_g1_i2:35.2_not assigned.unknown;dn131455_c0_g1_i1:35.2_not assigned.unknown;	(at3g21360 : 149.0) 2-oxoglutarate (2OG) and Fe(II)-dependent oxygenase superfamily protein; FUNCTIONS IN: oxidoreductase activity; INVOLVED IN: oxidation reduction; LOCATED IN: nucleus; EXPRESSED IN: 21 plant structures; EXPRESSED DURING: 13 growth stages; CONTAINS InterPro DOMAIN/s: Taurine catabolism dioxygenase TauD/TfdA (InterPro:IPR003819); Has 1029 Blast hits to 1021 proteins in 229 specie…	sp|Q9LIG0|Y3136_ARATH | Clavaminate synthase-like protein At3g21360 (EC 1.-.-.-);	NA	ND	20
CHILtrapF-100435.0	429.7	386.8	415.8	372.8	388	388.8	468.6	455.4	499.3	454.9	448.3	420.9	427.4	490	473.7	417.1	432.7	472.5	438.4	390.3	458.9	378.9	319.3	392.3	0.12	0.2	0.27	0.22	0.23	0.11	xDE	xDE	xDE	xDE	xDE	xDE	FL;	DN88543_c2_g1_i1=IPR020642_Calcium-dependent protein kinase:IPR017442_Serine/threonine-protein kinase-like domain:IPR020635_Tyrosine-protein kinase, catalytic domain:IPR011009_Protein kinase-like domain:IPR020636_Calcium/calmodulin-dependent protein kinase-like:IPR002290_Serine/threonine-protein kinase domain:IPR000719_Protein kinase, catalytic domain	dn88543_c2_g1_i1:30.3_signalling.calcium	(loc_os11g07040.1 : 853.0) no description available & (p28583|cdpk_soybn : 809.0) Calcium-dependent protein kinase SK5 (EC 2.7.11.1) (CDPK) - Glycine max (Soybean) & (at1g35670 : 781.0) Encodes a Ca(2+)-dependent, calmodulin-independent protein kinase that is rapidly induced by drought and high-salt stress but not by low-temperature stress or heat stress. Positive regulator of ABA signaling. Phos…	sp|P28583|CDPK_SOYBN | Calcium-dependent protein kinase SK5 (CDPK) (EC 2.7.11.1);	NA	AT1G35670.1;	NotClustered
CHILtrapF-100436.0	110.7	118.2	114.8	100.7	118	88.4	139.5	114.6	92.5	148.6	128.3	204.7	114.8	85.5	87.9	109.2	112.2	135.5	83.2	98.4	78.6	101.1	135.8	105.5	0.13	0	0.06	0.6	-0.38	0.16	xDE	xDE	xDE	0.6	xDE	xDE	NI	NA	dn166060_c0_g4_i1:35.2_not assigned.unknown;dn166060_c0_g3_i1:35.2_not assigned.unknown;dn166060_c0_g1_i1:35.2_not assigned.unknown	no hits & (original description: no original description)	NA	NA	ND	NotClustered
CHILtrapF-100436.1	942.2	959.1	927.9	745.6	734.1	659.8	829.8	833.7	752	806.4	848.6	1269.7	1092.2	992.5	923.7	985.9	979.2	1160.5	947.2	999.8	889.7	855.8	1065.1	912.3	0.08	-0.23	0.14	0.43	0	0.39	xDE	xDE	xDE	xDE	xDE	xDE	FL;P	DN166060_c0_g2_i1=IPR017442_Serine/threonine-protein kinase-like domain:IPR017441_Protein kinase, ATP binding site:IPR020635_Tyrosine-protein kinase, catalytic domain:IPR011009_Protein kinase-like domain:IPR002290_Serine/threonine-protein kinase domain:IPR008271_Serine/threonine-protein kinase, active site:IPR000719_Protein kinase, catalytic domain;"DN166060_c0_g2_i10=IPR017442_Serine/threonine-p…	dn166060_c0_g2_i9:35.2_not assigned.unknown;dn166060_c0_g2_i8:29.4_protein.postranslational modification;dn166060_c0_g2_i7:29.4_protein.postranslational modification;dn166060_c0_g2_i6:29.4_protein.postranslational modification;dn166060_c0_g2_i5:35.2_not assigned.unknown;dn166060_c0_g2_i4:35.2_not assigned.unknown;dn166060_c0_g2_i3:35.2_not assigned.unknown;dn166060_c0_g2_i2:35.2_not assigned.unkn…	(at1g67580 : 706.0) Protein kinase superfamily protein; FUNCTIONS IN: protein serine/threonine kinase activity, protein kinase activity, kinase activity, ATP binding; INVOLVED IN: protein amino acid phosphorylation; LOCATED IN: cytosol; EXPRESSED IN: 25 plant structures; EXPRESSED DURING: 15 growth stages; CONTAINS InterPro DOMAIN/s: Protein kinase, catalytic domain (InterPro:IPR000719), Serine/t…	NA;sp|P97377|CDK2_MOUSE | Cyclin-dependent kinase 2 (EC 2.7.11.22) (Cell division protein kinase 2);sp|Q09437|YP62_CAEEL | Putative serine/threonine-protein kinase B0495.2 (EC 2.7.11.1);sp|Q2GYV9|SSN3_CHAGB | Serine/threonine-protein kinase SSN3 (EC 2.7.11.22) (EC 2.7.11.23) (Cyclin-dependent kinase 8);sp|Q42438|CDPK8_ARATH | Calcium-dependent protein kinase 8 (EC 2.7.11.1) (Calcium-dependent pro…	NA	AT1G67580.2;	NotClustered
CHILtrapF-100438.0	34	45.6	35.6	97.1	78.7	79.5	60.8	54.3	35.8	120.5	112.1	131.1	64.6	63.8	87.9	131.9	144	190	36.3	37.4	57.1	61.5	84.3	78.8	0.75	0.38	1.04	0.46	-0.8	-1.17	0.75	xDE	1.04	xDE	-0.8	-1.17	P;	DN170546_c2_g1_i1=IPR001932_Protein phosphatase 2C-related:IPR015655_Protein phosphatase 2C:IPR014045_Protein phosphatase 2C, N-terminal;"DN170546_c2_g1_i2=IPR001932_Protein phosphatase 2C-related:IPR015655_Protein phosphatase 2C:IPR014045_Protein phosphatase 2C, N-terminal";"DN170546_c2_g1_i3=IPR001932_Protein phosphatase 2C-related:IPR015655_Protein phosphatase 2C:IPR014045_Protein phosphatase …	dn170546_c2_g1_i4:35.2_not assigned.unknown;dn170546_c2_g1_i3:35.2_not assigned.unknown;dn170546_c2_g1_i2:35.2_not assigned.unknown;dn170546_c2_g1_i1:35.2_not assigned.unknown;	no hits & (original description: no original description)	NA;sp|Q5PNS9|P2C64_ARATH | Probable protein phosphatase 2C 64 (AtPP2C64) (EC 3.1.3.16)	NA	ND	20
CHILtrapF-100440.0	18.3	17.6	9.7	33.6	15.7	20.6	10.7	0	12.3	25.1	22.6	25.3	15.8	14.8	28.9	44	57.7	53.7	11.7	12.7	6.5	27.6	22.3	15.3	0.84	-0.9	1.18	-0.05	-0.96	-0.71	xDE	xDE	1.18	xDE	xDE	xDE	P;	DN170383_c2_g7_i1=IPR015974_Ribosomal protein L19/L19e, domain 3:IPR000196_Ribosomal protein L19/L19e:IPR015972_Ribosomal protein L19/L19e, domain 1	dn170383_c2_g7_i1:35.2_not assigned.unknown	no hits & (original description: no original description)	sp|Q9SRX2|RL191_ARATH | 60S ribosomal protein L19-1 (Protein EMBRYO DEFECTIVE 2386);	NA	ND	NotClustered
CHILtrapF-100440.1	48.8	41.5	29	80.7	89.1	61.9	41.1	25.7	37	76.3	80.4	105.8	35.6	38.7	52.5	122	198.4	160.1	29.6	45.5	33.4	99	78.1	92.2	0.22	-0.19	0.81	0.13	-1.27	-0.97	xDE	xDE	0.81	xDE	-1.27	-0.97	NIP	DN170383_c2_g3_i4=IPR000504_RNA recognition motif, RNP-1:IPR012677_Nucleotide-binding, alpha-beta plait:IPR002344_Lupus La protein:IPR009818_Ataxin-2, C-terminal:IPR011991_Winged helix-turn-helix transcription repressor DNA-binding:IPR006630_RNA-binding protein Lupus La:	dn170383_c2_g8_i1:35.2_not assigned.unknown;dn170383_c2_g3_i9:35.2_not assigned.unknown;dn170383_c2_g3_i7:35.2_not assigned.unknown;dn170383_c2_g3_i6:35.2_not assigned.unknown;dn170383_c2_g3_i4:35.2_not assigned.unknown;dn170383_c2_g3_i3:35.2_not assigned.unknown;dn170383_c2_g3_i12:35.2_not assigned.unknown;dn170383_c2_g3_i10:35.2_not assigned.unknown;	no hits & (original description: no original description)	NA	NA	ND	20
CHILtrapF-100440.3	100.2	117.2	90.2	204.1	173	188.5	119.8	129.4	123.3	288.2	263.9	218.5	50.1	70.6	61.1	146.1	170	163.6	61.4	71.4	62.5	105.3	119.7	97.9	-0.09	0.3	0.56	0.44	-0.71	-0.91	xDE	xDE	0.56	xDE	-0.71	-0.91	FL;P	DN170383_c2_g5_i1=IPR000504_RNA recognition motif, RNP-1:IPR012677_Nucleotide-binding, alpha-beta plait:IPR002344_Lupus La protein:IPR009818_Ataxin-2, C-terminal:IPR011991_Winged helix-turn-helix transcription repressor DNA-binding:IPR006630_RNA-binding protein Lupus La:;"DN170383_c2_g5_i2=IPR000504_RNA recognition motif, RNP-1:IPR012677_Nucleotide-binding, alpha-beta plait:IPR002344_Lupus La pro…	dn170383_c2_g5_i4:35.1.5_not assigned.no ontology.pentatricopeptide (PPR) repeat-containing protein;dn170383_c2_g5_i3:27.4_RNA.RNA binding;dn170383_c2_g5_i2:27.4_RNA.RNA binding;dn170383_c2_g5_i1:27.4_RNA.RNA binding;	(loc_os03g36900.1 : 234.0) no description available & (at3g19090 : 186.0) RNA-binding protein; FUNCTIONS IN: RNA binding, nucleotide binding, nucleic acid binding; INVOLVED IN: RNA processing; LOCATED IN: ribonucleoprotein complex, nucleus; EXPRESSED IN: 22 plant structures; EXPRESSED DURING: 12 growth stages; CONTAINS InterPro DOMAIN/s: Winged helix-turn-helix transcription repressor DNA-binding…	sp|Q9LHL3|LRP6C_ARATH | La-related protein 6C (AtLARP6c);sp|Q9LS72|PP261_ARATH | Pentatricopeptide repeat-containing protein At3g29230	NA	AT1G50900.1;AT3G19090.1	11
CHILtrapF-100440.6	63.6	69.5	66	85.3	81.3	106	75.1	54.3	67.8	108.5	93.1	135.7	43.5	55.8	36.4	76.6	82.1	96.8	38	44.3	56	57.3	63.9	66.1	0.01	-0.03	0.44	0.29	-0.46	-0.42	xDE	xDE	xDE	xDE	xDE	xDE	QFL;FL	DN170383_c2_g3_i11=IPR015609_Molecular chaperone, heat shock protein, Hsp40, DnaJ:IPR001623_Heat shock protein DnaJ, N-terminal:;"DN170383_c2_g3_i2=IPR015609_Molecular chaperone, heat shock protein, Hsp40, DnaJ:IPR001623_Heat shock protein DnaJ, N-terminal:";"DN170383_c2_g3_i5=IPR015609_Molecular chaperone, heat shock protein, Hsp40, DnaJ:IPR001623_Heat shock protein DnaJ, N-terminal:";"DN170383_…	dn170383_c2_g3_i8:20.2.1_stress.abiotic.heat;dn170383_c2_g3_i5:20.2.1_stress.abiotic.heat;dn170383_c2_g3_i2:20.2.1_stress.abiotic.heat;dn170383_c2_g3_i11:20.2.1_stress.abiotic.heat;	(loc_os07g28800.1 : 179.0) no description available & (at2g42080 : 124.0) Chaperone DnaJ-domain superfamily protein; FUNCTIONS IN: heat shock protein binding; INVOLVED IN: protein folding; LOCATED IN: chloroplast; EXPRESSED IN: 23 plant structures; EXPRESSED DURING: 15 growth stages; CONTAINS InterPro DOMAIN/s: Molecular chaperone, heat shock protein, Hsp40, DnaJ (InterPro:IPR015609), Heat shock …	NA;sp|A1WAR7|DNAJ_ACISJ | Chaperone protein DnaJ;sp|Q9SFU6|CALS9_ARATH | Callose synthase 9 (EC 2.4.1.34) (1,3-beta-glucan synthase) (Protein GLUCAN SYNTHASE-LIKE 10);	NA	AT2G42080.1;	11
CHILtrapF-100444.0	12.2	12.4	18	7.3	5.2	8.8	8.9	4	3.7	1	0	0	2.6	5.7	1.1	2.1	0	0	3.9	5.2	4.3	2.6	1.2	2.5	-0.43	-1.4	-0.83	-2.34	0.88	1.03	xDE	xDE	xDE	-2.34	xDE	xDE	P;	DN135627_c0_g1_i1=IPR016177_DNA-binding, integrase-type:IPR001471_Pathogenesis-related transcriptional factor/ERF, DNA-binding:	dn135627_c0_g1_i1:35.2_not assigned.unknown	no hits & (original description: no original description)	sp|Q6X5Y6|WRI1_ARATH | Ethylene-responsive transcription factor WRI1 (Protein ACTIVATOR OF SPORAMIN::LUC 1) (Protein WRINKLED 1);	NA	AT1G79700.2;	21
CHILtrapF-100447.0	10.5	8.3	8.4	12.7	2.6	8.8	3.6	12.8	13.6	17.1	10.8	20.7	11.9	5.7	15	12.8	18.7	7.9	21.8	21.3	16.2	15.1	24.8	14	-0.82	0.22	-0.42	0.65	0.15	-0.06	xDE	xDE	xDE	xDE	xDE	xDE	P;QFL	DN150888_c0_g1_i1=IPR001206_Diacylglycerol kinase, catalytic domain:IPR000246_Peptidase T2, asparaginase 2:;"DN150888_c0_g10_i1=IPR001206_Diacylglycerol kinase, catalytic domain:IPR000246_Peptidase T2, asparaginase 2:";"DN150888_c0_g13_i1=IPR001206_Diacylglycerol kinase, catalytic domain:IPR000246_Peptidase T2, asparaginase 2:";"DN150888_c0_g2_i1=IPR001206_Diacylglycerol kinase, catalytic domain:…	dn150888_c0_g6_i1:35.2_not assigned.unknown;dn150888_c0_g2_i1:35.2_not assigned.unknown;dn150888_c0_g13_i1:35.2_not assigned.unknown;dn150888_c0_g10_i1:13.2.3.1.1_amino acid metabolism.degradation.aspartate family.asparagine.L-asparaginase;dn150888_c0_g1_i1:35.2_not assigned.unknown	no hits & (original description: no original description)"(gnl|cdd|36806 : 135.0) no description available & (at5g61540 : 130.0) N-terminal nucleophile aminohydrolases (Ntn hydrolases) superfamily protein; FUNCTIONS IN: asparaginase activity, hydrolase activity; INVOLVED IN: glycoprotein catabolic process; EXPRESSED IN: 21 plant structures; EXPRESSED DURING: 13 growth stages; CONTAINS InterPro DO…	NA;sp|Q56W64|ASPG3_ARATH | Probable isoaspartyl peptidase/L-asparaginase 3 (EC 3.4.19.5) (L-asparagine amidohydrolase 3) [Cleaved into: Isoaspartyl peptidase/L-asparaginase 3 subunit alpha; Isoaspartyl peptidase/L-asparaginase 3 subunit beta]	NA	AT5G61540.1;	NotClustered
CHILtrapF-100447.1	8.7	11.4	7.9	2.7	2.6	0	5.4	8.9	7.4	7	8.1	36.8	7.9	10.3	9.6	15.6	11.4	11.4	20.1	15	14	10.9	11.8	13.4	-0.76	-0.25	0.09	2.04	0.43	1.44	xDE	xDE	xDE	2.04	xDE	xDE	P;FL	DN150888_c0_g11_i1=IPR001206_Diacylglycerol kinase, catalytic domain:IPR000246_Peptidase T2, asparaginase 2:;"DN150888_c0_g3_i1=IPR001206_Diacylglycerol kinase, catalytic domain:IPR000246_Peptidase T2, asparaginase 2:";"DN150888_c0_g3_i3=IPR001206_Diacylglycerol kinase, catalytic domain:IPR000246_Peptidase T2, asparaginase 2:"	dn150888_c0_g3_i3:13.2.3.1.1_amino acid metabolism.degradation.aspartate family.asparagine.L-asparaginase;dn150888_c0_g3_i1:35.2_not assigned.unknown;dn150888_c0_g11_i1:13.2.3.1.1_amino acid metabolism.degradation.aspartate family.asparagine.L-asparaginase	(at5g61540 : 80.9) N-terminal nucleophile aminohydrolases (Ntn hydrolases) superfamily protein; FUNCTIONS IN: asparaginase activity, hydrolase activity; INVOLVED IN: glycoprotein catabolic process; EXPRESSED IN: 21 plant structures; EXPRESSED DURING: 13 growth stages; CONTAINS InterPro DOMAIN/s: Peptidase T2, asparaginase 2 (InterPro:IPR000246); BEST Arabidopsis thaliana protein match is: N-termi…	NA;sp|Q56W64|ASPG3_ARATH | Probable isoaspartyl peptidase/L-asparaginase 3 (EC 3.4.19.5) (L-asparagine amidohydrolase 3) [Cleaved into: Isoaspartyl peptidase/L-asparaginase 3 subunit alpha; Isoaspartyl peptidase/L-asparaginase 3 subunit beta]	NA	AT5G61540.1;	NotClustered
CHILtrapF-100453.0	6.1	12.4	11.9	5.4	13.1	5.9	1.8	8.9	7.4	3	1.8	0	7.9	5.7	2.1	3.5	1.6	1.8	5	3.5	6.5	8.9	3.1	4.5	0.07	-0.61	-0.98	-1.46	-0.18	0.43	xDE	xDE	xDE	xDE	xDE	xDE	NI	NA	dn168689_c0_g1_i1:35.2_not assigned.unknown	no hits & (original description: no original description)	NA	NA	ND	NotClustered
CHILtrapF-100455.0	55.8	48.7	47.5	110.7	73.4	70.7	69.7	45.4	45.6	81.3	73.2	75.9	51.4	69.5	66.4	125.5	114.7	115.3	69.3	80	61.4	140.7	130.8	132.9	-0.17	0.05	-0.18	-0.23	-0.92	-0.83	xDE	xDE	xDE	xDE	-0.92	-0.83	P;FL	NA	dn137206_c0_g2_i2:35.2_not assigned.unknown;dn137206_c0_g2_i1:35.2_not assigned.unknown;dn137206_c0_g1_i3:35.2_not assigned.unknown;dn137206_c0_g1_i2:35.2_not assigned.unknown;dn137206_c0_g1_i1:35.2_not assigned.unknown	(at5g21070 : 119.0) unknown protein; Has 115 Blast hits to 115 proteins in 34 species: Archae - 1; Bacteria - 36; Metazoa - 0; Fungi - 0; Plants - 60; Viruses - 0; Other Eukaryotes - 18 (source: NCBI BLink). & (loc_os01g17020.1 : 107.0) no description available & (reliability: 238.0) & (original description: no original description)(loc_os01g17020.1 : 310.0) no description available & (at5g21070 …	NA	NA	AT5G21070.1;	20
CHILtrapF-100468.0	46.2	41.5	51.5	21.8	68.2	32.4	41.1	38.5	24.7	34.1	45.2	121.9	44.8	50.1	46.1	41.8	38.2	63.3	37.4	28.2	33.4	35.4	32.2	26.7	0.48	-0.4	0.56	0.68	0.06	0.26	xDE	xDE	xDE	xDE	xDE	xDE	FL;QFL	DN158049_c1_g1_i1=IPR014021_Helicase, superfamily 1/2, ATP-binding domain:IPR006935_Restriction endonuclease, type I, R subunit/Type III, Res subunit:IPR014001_DEAD-like helicase, N-terminal:IPR001650_DNA/RNA helicase, C-terminal:;"DN158049_c1_g1_i10=IPR014021_Helicase, superfamily 1/2, ATP-binding domain:IPR006935_Restriction endonuclease, type I, R subunit/Type III, Res subunit:IPR014001_DEAD-l…	dn158049_c1_g2_i4:28.1_DNA.synthesis/chromatin structure;dn158049_c1_g2_i3:28.1_DNA.synthesis/chromatin structure;dn158049_c1_g2_i2:28.1_DNA.synthesis/chromatin structure;dn158049_c1_g2_i1:28.1_DNA.synthesis/chromatin structure;dn158049_c1_g1_i9:28.1_DNA.synthesis/chromatin structure;dn158049_c1_g1_i8:28.1_DNA.synthesis/chromatin structure;dn158049_c1_g1_i7:28.1_DNA.synthesis/chromatin structure;…	(at1g35530 : 129.0) DEAD/DEAH box RNA helicase family protein ; FUNCTIONS IN: in 6 functions; LOCATED IN: cellular_component unknown; EXPRESSED IN: 17 plant structures; EXPRESSED DURING: 10 growth stages; CONTAINS InterPro DOMAIN/s: Restriction endonuclease, type I, R subunit/Type III, Res subunit (InterPro:IPR006935), DEAD-like helicase, N-terminal (InterPro:IPR014001), DNA/RNA helicase, C-termi…	NA;sp|A5DLE0|DBP8_PICGU | ATP-dependent RNA helicase DBP8 (EC 3.6.4.13);sp|P53327|SLH1_YEAST | Antiviral helicase SLH1 (EC 3.6.4.13) (SKI2-like helicase 1);sp|P58174|UVRB_MYCPU | UvrABC system protein B (Protein UvrB) (Excinuclease ABC subunit B);sp|Q2JN87|UVRB_SYNJB | UvrABC system protein B (Protein UvrB) (Excinuclease ABC subunit B);sp|Q6BRF0|MPH1_DEBHA | ATP-dependent DNA helicase MPH1 (EC 3.…	NA	AT1G35530.1;AT1G35530.2	NotClustered
CHILtrapF-100470.5	88.9	107.8	71.7	96.2	104.9	117.8	96.6	104.7	91.2	81.3	75.9	52.9	91	131	131.8	102.1	84.6	68.6	143	123.8	165.9	117.3	115.9	109.3	-0.27	0.15	-0.41	-0.52	0.32	-0.24	xDE	xDE	xDE	xDE	xDE	xDE	NIFL	DN169239_c1_g4_i1=IPR007143_Vacuolar protein sorting-associated, VPS28:IPR017899_Vacuolar protein sorting-associated, VPS28, C-terminal:IPR017898_Vacuolar protein sorting-associated, VPS28, N-terminal;"DN169239_c1_g4_i8=IPR007143_Vacuolar protein sorting-associated, VPS28:IPR017899_Vacuolar protein sorting-associated, VPS28, C-terminal:IPR017898_Vacuolar protein sorting-associated, VPS28, N-termi…	dn169239_c1_g4_i9:29.3.4.3_protein.targeting.secretory pathway.vacuole;dn169239_c1_g4_i8:29.3.4.3_protein.targeting.secretory pathway.vacuole;dn169239_c1_g4_i5:35.2_not assigned.unknown;dn169239_c1_g4_i10:35.2_not assigned.unknown;dn169239_c1_g4_i1:29.3.4.3_protein.targeting.secretory pathway.vacuole;dn169239_c1_g1_i1:35.2_not assigned.unknown;	no hits & (original description: no original description)"(at4g05000 : 275.0) vacuolar protein sorting-associated protein 28 homolog 1 (VPS28-1); CONTAINS InterPro DOMAIN/s: Vacuolar protein sorting-associated, VPS28, N-terminal (InterPro:IPR017898), Vacuolar protein sorting-associated, VPS28, C-terminal (InterPro:IPR017899), Vacuolar protein sorting-associated, VPS28 (InterPro:IPR007143); BEST A…	NA;sp|Q9S9T7|VP282_ARATH | Vacuolar protein sorting-associated protein 28 homolog 2	NA	AT4G05000.2;	NotClustered
CHILtrapF-100472.0	88.9	90.2	94.6	87.1	78.7	88.4	73.3	81	99.9	120.5	113.9	73.6	95	69.5	73.9	105	108.2	102.1	115	90.9	98	73.5	87.4	82	-0.36	-0.1	0.37	0.32	0.33	0.1	xDE	xDE	xDE	xDE	xDE	xDE	QFL;	DN169610_c2_g1_i1=IPR016040_NAD(P)-binding domain:IPR010420_Protein of unknown function DUF1012:;DN169610_c2_g1_i2=IPR016040_NAD(P)-binding domain:IPR010420_Protein of unknown function DUF1012:;DN169610_c2_g1_i3=IPR016040_NAD(P)-binding domain:IPR010420_Protein of unknown function DUF1012:;DN169610_c2_g1_i4=IPR016040_NAD(P)-binding domain:IPR010420_Protein of unknown function DUF1012:;DN169610_c2…	dn169610_c2_g1_i8:35.2_not assigned.unknown;dn169610_c2_g1_i7:35.2_not assigned.unknown;dn169610_c2_g1_i6:35.2_not assigned.unknown;dn169610_c2_g1_i5:35.2_not assigned.unknown;dn169610_c2_g1_i4:35.2_not assigned.unknown;dn169610_c2_g1_i3:35.2_not assigned.unknown;dn169610_c2_g1_i2:35.2_not assigned.unknown;dn169610_c2_g1_i1:35.2_not assigned.unknown;	(q6rhr6|dmi1_medtr : 306.0) Putative ion channel DMI-1 (Does not make infections protein 1) - Medicago truncatula (Barrel medic) & (at5g49960 : 295.0) unknown protein; CONTAINS InterPro DOMAIN/s: Protein of unknown function DUF1012 (InterPro:IPR010420); BEST Arabidopsis thaliana protein match is: Protein of unknown function (DUF1012) (TAIR:AT5G02940.1); Has 1807 Blast hits to 1807 proteins in 277…	NA;sp|O27564|MTHK_METTH | Calcium-gated potassium channel MthK;sp|Q4VY51|SYM8_PEA | Probable ion channel SYM8 (DMI1 protein homolog);sp|Q940Y9|POLL2_ARATH | Putative ion channel POLLUX-like 2	NA	AT5G49960.1;	NotClustered
CHILtrapF-100479.0	12.2	38.4	24.2	8.2	21	32.4	21.5	8.9	21	8	8.1	20.7	4	29.6	13.9	15.6	49.6	20.2	21.2	30.5	20.5	19.8	32.9	26.7	-0.52	-0.49	0.09	-0.62	-0.11	0.34	xDE	xDE	xDE	xDE	xDE	xDE	QFL;	DN166734_c0_g1_i2=IPR003959_ATPase, AAA-type, core:IPR003593_ATPase, AAA+ type, core:IPR014729_Rossmann-like alpha/beta/alpha sandwich fold:IPR017932_Glutamine amidotransferase, type II:IPR001962_Asparagine synthase	dn166734_c0_g1_i2:29.5.9_protein.degradation.AAA type	(loc_os04g42110.1 : 250.0) no description available & (at2g03670 : 236.0) CDC48 - like protein AAA-type ATPaseCell. division control protein 48 homolog B; cell division cycle 48B (CDC48B); FUNCTIONS IN: nucleoside-triphosphatase activity, ATPase activity, nucleotide binding, ATP binding; EXPRESSED IN: 22 plant structures; EXPRESSED DURING: 13 growth stages; CONTAINS InterPro DOMAIN/s: ATPase, AAA…	sp|P85190|FTSH_HELAN | ATP-dependent zinc metalloprotease FTSH, chloroplastic (EC 3.4.24.-) (Fragment);	NA	AT2G03670.1;	NotClustered
CHILtrapF-100479.1	384.4	262.3	287.7	313	275.3	318.1	271.8	306.2	273.7	276.2	251.2	278.3	298.1	270.1	250.8	244.7	244	240.2	260.3	214.7	228.3	228.8	178.6	189.5	0.21	-0.13	0.28	-0.18	0.23	0.04	xDE	xDE	xDE	xDE	xDE	xDE	QFL;	DN166734_c0_g1_i1=IPR003959_ATPase, AAA-type, core:IPR003593_ATPase, AAA+ type, core:IPR014729_Rossmann-like alpha/beta/alpha sandwich fold:IPR017932_Glutamine amidotransferase, type II:IPR001962_Asparagine synthase;"DN166734_c0_g1_i3=IPR003959_ATPase, AAA-type, core:IPR003593_ATPase, AAA+ type, core:IPR014729_Rossmann-like alpha/beta/alpha sandwich fold:IPR017932_Glutamine amidotransferase, type…	dn166734_c0_g1_i5:29.5.9_protein.degradation.AAA type;dn166734_c0_g1_i4:29.5.9_protein.degradation.AAA type;dn166734_c0_g1_i3:29.5.9_protein.degradation.AAA type;dn166734_c0_g1_i1:29.5.9_protein.degradation.AAA type;	(loc_os04g42110.1 : 562.0) no description available & (at2g03670 : 536.0) CDC48 - like protein AAA-type ATPaseCell. division control protein 48 homolog B; cell division cycle 48B (CDC48B); FUNCTIONS IN: nucleoside-triphosphatase activity, ATPase activity, nucleotide binding, ATP binding; EXPRESSED IN: 22 plant structures; EXPRESSED DURING: 13 growth stages; CONTAINS InterPro DOMAIN/s: ATPase, AAA…	sp|O28972|Y1297_ARCFU | Cell division cycle protein 48 homolog AF_1297;sp|Q58556|Y1156_METJA | Cell division cycle protein 48 homolog MJ1156;sp|Q9ZPR1|CD48B_ARATH | Cell division control protein 48 homolog B (AtCDC48b);	NA	AT2G03670.1;	NotClustered
CHILtrapF-100480.0	140.3	127.5	114.8	82.5	186.1	109	91.2	92.9	111	101.4	93.1	121.9	79.1	83.2	90	80.9	77.3	80.1	119.5	92.1	149.7	102.2	94.9	127.1	-0.49	-0.36	-0.43	-0.21	0.14	0.07	xDE	xDE	xDE	xDE	xDE	xDE	FL;	DN163258_c0_g1_i1=IPR002921_Lipase, class 3	dn163258_c0_g1_i1:11.9.2.1_lipid metabolism.lipid degradation.lipases.triacylglycerol lipase	(loc_os02g28040.1 : 422.0) no description available & (at3g07400 : 410.0) lipase class 3 family protein; FUNCTIONS IN: triglyceride lipase activity; INVOLVED IN: lipid metabolic process; LOCATED IN: cellular_component unknown; EXPRESSED IN: 24 plant structures; EXPRESSED DURING: 15 growth stages; CONTAINS InterPro DOMAIN/s: Lipase, class 3 (InterPro:IPR002921); Has 393 Blast hits to 389 proteins …	sp|Q9SU71|EDSBC_ARATH | Protein EDS1B (Enhanced disease susceptibility 1 protein B);	NA	AT3G07400.1;	NotClustered
CHILtrapF-100484.0	3.5	2.1	2.6	1.8	0	2.9	16.1	18.8	35.8	46.2	47.9	41.4	21.1	11.4	21.4	25.5	35.8	46.6	2.8	2.9	2.2	2.6	3.1	2.5	2.41	2.77	3.38	3.86	0	0.18	2.41	2.77	3.38	3.86	xDE	xDE	P;FL	DN162765_c0_g1_i1=IPR009249_Ferredoxin-dependent bilin reductase;"DN162765_c0_g1_i2=IPR017442_Serine/threonine-protein kinase-like domain:IPR020636_Calcium/calmodulin-dependent protein kinase-like:IPR002048_Calcium-binding EF-hand:IPR018249_EF-HAND 2:IPR011992_EF-hand-like domain:IPR018248_EF-Hand, Calmodulin:";	dn162765_c0_g1_i2:30.3_signalling.calcium;dn162765_c0_g1_i1:35.2_not assigned.unknown;	no hits & (original description: no original description)"(gnl|cdd|35250 : 108.0) no description available & (loc_os01g72550.1 : 108.0) no description available & (at5g42380 : 97.8) calmodulin like 37 (CML37); FUNCTIONS IN: calcium ion binding; INVOLVED IN: response to ozone; LOCATED IN: chloroplast; EXPRESSED IN: 12 plant structures; EXPRESSED DURING: 8 growth stages; CONTAINS InterPro DOMAIN/s:…	sp|Q8RYJ8|CML19_ORYSJ | Putative calcium-binding protein CML19 (Calmodulin-like protein 19);sp|Q9FIH9|CML37_ARATH | Calcium-binding protein CML37 (Calmodulin-like protein 37)	NA	AT1G76650.3;	9
CHILtrapF-100488.0	40.1	43.5	41.4	64.4	55.1	79.5	50.1	44.5	34.5	60.3	68.7	39.1	54.1	71.8	86.8	129.1	136.6	118.8	89.9	77.7	76.5	126.7	140.7	104.9	-0.19	0.04	0.05	-0.16	-0.6	-0.65	xDE	xDE	xDE	xDE	-0.6	-0.65	QFL;	DN155582_c1_g1_i1=IPR008089_Nucleotide sugar epimerase:IPR016040_NAD(P)-binding domain:IPR001509_NAD-dependent epimerase/dehydratase	dn155582_c1_g1_i1:10.1.6_cell wall.precursor synthesis.GAE	(at4g00110 : 326.0) Encodes a putative membrane-anchored UDP-D-glucuronate 4-epimerase.; UDP-D-glucuronate 4-epimerase 3 (GAE3); FUNCTIONS IN: UDP-glucuronate 4-epimerase activity, catalytic activity; INVOLVED IN: cellular metabolic process, carbohydrate metabolic process, nucleotide-sugar metabolic process, metabolic process; LOCATED IN: membrane; EXPRESSED IN: 23 plant structures; EXPRESSED DUR…	sp|O81312|GAE3_ARATH | UDP-glucuronate 4-epimerase 3 (EC 5.1.3.6) (UDP-glucuronic acid epimerase 3);	NA	AT4G00110.1;	3
CHILtrapF-100489.0	7.8	10.4	13.6	14.5	10.5	2.9	7.2	5.9	1.2	2	4.5	6.9	9.2	5.7	2.1	6.4	0	4.4	3.4	2.3	6.5	7.3	3.7	12.1	0.44	-1.01	-0.88	-1.05	-0.83	0.1	xDE	xDE	xDE	xDE	xDE	xDE	NI	NA	dn172314_c3_g1_i1:35.2_not assigned.unknown	no hits & (original description: no original description)	NA	NA	ND	NotClustered
CHILtrapF-100491.0	15.7	25.9	24.6	14.5	7.9	20.6	12.5	10.9	18.5	6	14.5	4.6	14.5	16	18.2	10.6	9.8	12.3	27.9	34	23.7	20.8	14.9	15.3	-0.8	-0.64	-0.61	-0.57	0.73	0.61	xDE	xDE	xDE	xDE	xDE	xDE	FL;	DN150357_c0_g1_i2=IPR008011_Complex 1 LYR protein	dn150357_c0_g1_i2:35.1_not assigned.no ontology	(loc_os08g17650.1 : 91.3) no description available & (at2g39725 : 87.0) LYR family of Fe/S cluster biogenesis protein; FUNCTIONS IN: catalytic activity; LOCATED IN: mitochondrion; EXPRESSED IN: 23 plant structures; EXPRESSED DURING: 15 growth stages; CONTAINS InterPro DOMAIN/s: Complex 1 LYR protein (InterPro:IPR008011); Has 35333 Blast hits to 34131 proteins in 2444 species: Archae - 798; Bacter…	sp|Q54HG5|SDHFA_DICDI | Succinate dehydrogenase assembly factor 1A, mitochondrial (SDH assembly factor 1A) (SDHAF1A);	NA	ND	NotClustered
CHILtrapF-100491.1	18.3	22.8	18.5	29.9	2.6	17.7	25	15.8	24.7	7	9	11.5	33	17.1	19.3	8.5	13	11.4	21.2	27.1	34.5	15.1	14.3	18.4	-0.24	0.11	-0.5	-1.04	0.73	0.01	xDE	xDE	xDE	xDE	xDE	xDE	FL;	DN150357_c0_g1_i1=IPR008011_Complex 1 LYR protein	dn150357_c0_g1_i1:35.1_not assigned.no ontology	(loc_os08g17650.1 : 91.3) no description available & (at2g39725 : 87.0) LYR family of Fe/S cluster biogenesis protein; FUNCTIONS IN: catalytic activity; LOCATED IN: mitochondrion; EXPRESSED IN: 23 plant structures; EXPRESSED DURING: 15 growth stages; CONTAINS InterPro DOMAIN/s: Complex 1 LYR protein (InterPro:IPR008011); Has 35333 Blast hits to 34131 proteins in 2444 species: Archae - 798; Bacter…	NA	NA	AT2G39725.2;	NotClustered
CHILtrapF-100493.0	198.7	235.4	205.5	214.1	217.6	197.3	141.3	170.9	192.3	204.9	160	195.5	201.8	198.3	213.3	180.9	160.2	172.4	216.7	199.2	243.4	252.3	261.6	253.7	-0.09	-0.32	-0.57	-0.18	-0.23	0.01	xDE	xDE	-0.57	xDE	xDE	xDE	P;FL	DN146228_c0_g1_i1=IPR018108_Mitochondrial substrate/solute carrier:IPR001993_Mitochondrial substrate carrier:IPR002067_Mitochondrial carrier protein;DN146228_c0_g1_i2=IPR018108_Mitochondrial substrate/solute carrier:IPR001993_Mitochondrial substrate carrier:IPR002067_Mitochondrial carrier protein;	dn146228_c0_g1_i2:34.9_transport.metabolite transporters at the mitochondrial membrane;dn146228_c0_g1_i1:34.9_transport.metabolite transporters at the mitochondrial membrane;	(at2g47490 : 99.4) Encodes a chloroplast-localized NAD+ transporter that transports NAD+ in a counter exchange mode with ADP and AMP in vitro.; NAD+ transporter 1 (NDT1); CONTAINS InterPro DOMAIN/s: Mitochondrial carrier protein (InterPro:IPR002067), Mitochondrial substrate carrier (InterPro:IPR001993), Mitochondrial substrate/solute carrier (InterPro:IPR018108), Adenine nucleotide translocator 1…	sp|O22261|NDT1_ARATH | Nicotinamide adenine dinucleotide transporter 1, chloroplastic (AtNDT1) (NAD(+) transporter 1);	NA	AT2G47490.1;	NotClustered
CHILtrapF-100496.0	41	36.3	28.2	24.5	28.8	26.5	35.8	17.8	25.9	10	10.8	16.1	23.7	21.6	12.9	14.2	6.5	8.8	15.6	23	11.8	21.4	14.9	23.5	0.14	-0.43	-0.93	-1.08	-0.19	0.4	xDE	xDE	-0.93	-1.08	xDE	xDE	P;	DN158255_c0_g1_i1=IPR010404_Protein of unknown function DUF1001;DN158255_c0_g1_i3=IPR010404_Protein of unknown function DUF1001;DN158255_c0_g1_i7=IPR010404_Protein of unknown function DUF1001	dn158255_c0_g1_i7:35.2_not assigned.unknown;dn158255_c0_g1_i3:35.2_not assigned.unknown;dn158255_c0_g1_i1:35.2_not assigned.unknown	(loc_os11g32160.1 : 107.0) no description available & (at5g51020 : 93.6) Encodes CRL (CRUMPLED LEAF), a protein localized in the outer envelope membrane of plastids. Mutation in this gene affects the pattern of cell division, cell differentiation and plastid division.; CRUMPLED LEAF (CRL); CONTAINS InterPro DOMAIN/s: Protein of unknown function DUF1001 (InterPro:IPR010404); Has 109 Blast hits to …	NA	NA	ND	6
CHILtrapF-100496.1	108.1	123.4	107.4	82.5	91.8	76.6	109.1	139.3	130.7	96.4	112.1	85.1	100.2	90	95.4	68.8	78.1	76.5	101.6	80.6	88.3	68.3	76.3	67.4	0.07	0.19	0.07	0.26	0.35	0.42	xDE	xDE	xDE	xDE	xDE	xDE	FL;P	DN158255_c0_g1_i10=IPR010404_Protein of unknown function DUF1001;DN158255_c0_g1_i11=IPR010404_Protein of unknown function DUF1001;DN158255_c0_g1_i2=IPR010404_Protein of unknown function DUF1001;DN158255_c0_g1_i4=IPR010404_Protein of unknown function DUF1001;DN158255_c0_g1_i5=IPR010404_Protein of unknown function DUF1001;DN158255_c0_g1_i6=IPR010404_Protein of unknown function DUF1001;DN158255_c0_g…	dn158255_c0_g1_i9:35.2_not assigned.unknown;dn158255_c0_g1_i8:35.2_not assigned.unknown;dn158255_c0_g1_i6:35.2_not assigned.unknown;dn158255_c0_g1_i5:35.2_not assigned.unknown;dn158255_c0_g1_i4:35.2_not assigned.unknown;dn158255_c0_g1_i2:35.2_not assigned.unknown;dn158255_c0_g1_i11:35.2_not assigned.unknown;dn158255_c0_g1_i10:35.2_not assigned.unknown;	(at5g51020 : 373.0) Encodes CRL (CRUMPLED LEAF), a protein localized in the outer envelope membrane of plastids. Mutation in this gene affects the pattern of cell division, cell differentiation and plastid division.; CRUMPLED LEAF (CRL); CONTAINS InterPro DOMAIN/s: Protein of unknown function DUF1001 (InterPro:IPR010404); Has 109 Blast hits to 109 proteins in 37 species: Archae - 0; Bacteria - 64…	NA;sp|Q8YZ40|CPCTL_NOSS1 | Phycocyanobilin lyase CpcT homolog;sp|Q9FI46|CRL_ARATH | Chromophore lyase CRL, chloroplastic (EC 4.-.-.-) (Protein CONSTITUTIVE ACTIVATOR OF AAA-ATPase 33) (Protein CRUMPLED LEAF);	NA	AT5G51020.1;	NotClustered
CHILtrapF-100498.0	2.6	3.1	1.8	2.7	2.6	0	0	5.9	2.5	6	11.7	6.9	5.3	11.4	10.7	18.4	17.9	15	7.8	4.6	6.5	4.2	6.8	4.5	0.5	0.41	1.61	1.48	0.27	-0.09	xDE	xDE	1.61	xDE	xDE	xDE	P;	DN114047_c0_g3_i1=IPR007218_DNA polymerase delta, subunit 4;"DN114047_c0_g5_i1=IPR007218_DNA polymerase delta, subunit 4";	dn114047_c0_g5_i1:35.2_not assigned.unknown;dn114047_c0_g3_i1:35.2_not assigned.unknown;	no hits & (original description: no original description)	NA	NA	ND	3
CHILtrapF-100498.1	6.1	3.1	2.2	4.5	2.6	0	8.9	6.9	6.2	16.1	7.2	0	17.1	3.4	16.1	14.2	12.2	19.4	11.7	6.9	8.6	14.1	16.1	10.8	0.36	0.83	0.13	1.11	-0.53	0.04	xDE	xDE	xDE	xDE	xDE	xDE	P;	DN114047_c0_g2_i1=IPR007218_DNA polymerase delta, subunit 4;"DN114047_c0_g4_i1=IPR007218_DNA polymerase delta, subunit 4";"DN114047_c0_g6_i1=IPR007218_DNA polymerase delta, subunit 4"	dn114047_c0_g6_i1:35.2_not assigned.unknown;dn114047_c0_g4_i1:35.2_not assigned.unknown;dn114047_c0_g2_i1:35.2_not assigned.unknown	no hits & (original description: no original description)	NA	NA	ND	NotClustered
CHILtrapF-100508.0	1062.5	989.2	939.3	724.8	718.4	768.8	1073	963.1	840.8	852.6	751	736.1	568.5	556.1	595.8	644.1	618.1	630	715.4	634.9	648.4	636.4	654.1	653.5	-0.22	-0.06	-0.04	0.09	0.04	0.44	xDE	xDE	xDE	xDE	xDE	xDE	FL;	NA	dn160539_c1_g1_i1:35.2_not assigned.unknown	(loc_os08g30060.2 : 306.0) no description available & (at4g27500 : 284.0) interacts with H+-ATPase, and regulates its activity; proton pump interactor 1 (PPI1); FUNCTIONS IN: protein binding; INVOLVED IN: regulation of proton transport; LOCATED IN: endoplasmic reticulum, plasma membrane; EXPRESSED IN: 25 plant structures; EXPRESSED DURING: 15 growth stages; BEST Arabidopsis thaliana protein match…	sp|O23144|PPI1_ARATH | Proton pump-interactor 1;	NA	AT4G27500.1;	21
CHILtrapF-100510.0	182.2	161.8	124.1	145.1	118	91.3	123.4	125.5	161.5	146.6	100.3	85.1	151.7	125.3	160.7	79.4	136.6	121.4	107.2	137	114.2	96.9	90.5	76.9	0.28	-0.18	0.34	-0.11	0.43	0.34	xDE	xDE	xDE	xDE	xDE	xDE	P;	DN151797_c3_g1_i1=IPR006662_Thioredoxin-like subdomain:IPR012336_Thioredoxin-like fold:IPR013766_Thioredoxin domain:IPR008496_Protein of unknown function DUF778:IPR017936_Thioredoxin-like:IPR015467_Thioredoxin, core:IPR012335_Thioredoxin fold;"DN151797_c3_g2_i1=IPR006662_Thioredoxin-like subdomain:IPR013766_Thioredoxin domain:IPR012336_Thioredoxin-like fold:IPR008496_Protein of unknown function D…	dn151797_c3_g2_i1:35.2_not assigned.unknown;dn151797_c3_g1_i1:35.2_not assigned.unknown;	no hits & (original description: no original description)	NA	NA	AT1G19730.1;	NotClustered
CHILtrapF-100512.0	1050.3	1083.5	1111.8	1479.5	1284.7	1658.3	1171.4	1072.8	1165	1631.9	1719.9	1575.7	738.7	903.6	1148.8	1212.9	1398.1	1241.4	1009.2	988.3	862.8	980.4	1098.6	902.1	-0.03	0.07	0.37	0.16	-0.06	-0.44	xDE	xDE	xDE	xDE	xDE	xDE	FL;	DN160661_c0_g1_i1=IPR001017_Dehydrogenase, E1 component:IPR015941_Transketolase-like, C-terminal:IPR005477_Deoxyxylulose-5-phosphate synthase:IPR009014_Transketolase, C-terminal/Pyruvate-ferredoxin oxidoreductase, domain II:IPR005475_Transketolase-like, pyrimidine-binding domain:IPR005476_Transketolase, C-terminal:	dn160661_c0_g1_i1:16.1.1.1_secondary metabolism.isoprenoids.non-mevalonate pathway.DXS	(o78328|dxs_capan : 1168.0) Probable 1-deoxy-D-xylulose-5-phosphate synthase, chloroplast precursor (EC 2.2.1.7) (1-deoxyxylulose-5-phosphate synthase) (DXP synthase) (DXPS) (CapTKT2) - Capsicum annuum (Bell pepper) & (loc_os05g33840.1 : 1165.0) no description available & (at4g15560 : 1139.0) Encodes a protein with 1-deoxyxylulose 5-phosphate synthase activity involved in the MEP pathway. It is e…	sp|O22567|DXS1_ORYSJ | 1-deoxy-D-xylulose-5-phosphate synthase 1, chloroplastic (1-deoxyxylulose-5-phosphate synthase) (DXP synthase) (DXPS) (EC 2.2.1.7);	NA	AT4G15560.1;	11
CHILtrapF-100518.0	77.6	90.2	99	114.3	97	126.7	100.1	105.7	92.5	105.4	115.7	151.8	101.6	83.2	110.4	103.6	125.3	122.3	115.6	88.1	95.9	65.7	80.6	76.3	-0.03	0.15	0.65	0.1	0.43	-0.32	xDE	xDE	0.65	xDE	xDE	xDE	P;QFL	NA	dn167079_c1_g1_i2:35.2_not assigned.unknown;dn167079_c1_g1_i1:35.2_not assigned.unknown;	(at1g73970 : 377.0) unknown protein; Has 34 Blast hits to 33 proteins in 15 species: Archae - 0; Bacteria - 0; Metazoa - 0; Fungi - 0; Plants - 32; Viruses - 0; Other Eukaryotes - 2 (source: NCBI BLink). & (loc_os02g03090.2 : 369.0) no description available & (reliability: 754.0) & (original description: no original description)(loc_os02g03090.1 : 520.0) no description available & (at1g73970 : 48…	NA	NA	AT1G73970.1;	NotClustered
CHILtrapF-100521.0	8.7	15.6	6.2	3.6	13.1	23.6	7.2	3	2.5	2	5.4	0	7.9	12.5	7.5	6.4	4.9	1.8	12.3	10.9	17.2	4.7	8.1	8.3	-0.47	-1.08	-0.54	-1.52	0.83	-0.17	xDE	xDE	xDE	xDE	xDE	xDE	FL;	DN162804_c7_g6_i1=IPR009091_Regulator of chromosome condensation/beta-lactamase-inhibitor proteinII:IPR000408_Regulator of chromosome condensation, RCC1:	dn162804_c7_g6_i1:35.2_not assigned.unknown	no hits & (original description: no original description)	sp|Q9FN03|UVR8_ARATH | Ultraviolet-B receptor UVR8 (Protein UV-B RESISTANCE 8) (RCC1 domain-containing protein UVR8);	NA	ND	NotClustered
CHILtrapF-100523.0	23.5	9.3	18.9	28.1	28.8	23.6	28.6	32.6	14.8	5	9	6.9	27.7	16	7.5	9.9	2.4	3.5	12.8	8.6	10.8	9.9	9.9	16.5	0.58	0.49	-1	-1.72	-0.15	-0.56	xDE	xDE	xDE	-1.72	xDE	xDE	P;	DN168883_c0_g1_i1=IPR005013_Dolichyl-diphosphooligosaccharide-protein glycosyltransferase 48kDa subunit;DN168883_c0_g1_i2=IPR005013_Dolichyl-diphosphooligosaccharide-protein glycosyltransferase 48kDa subunit;	dn168883_c0_g1_i2:35.2_not assigned.unknown;dn168883_c0_g1_i1:35.2_not assigned.unknown;	no hits & (original description: no original description)	sp|Q944K2|OST48_ARATH | Dolichyl-diphosphooligosaccharide--protein glycosyltransferase 48 kDa subunit (Oligosaccharyl transferase 48 kDa subunit) (EC 2.4.99.18) (Protein DEFECTIVE GLYCOSYLATION 1);	NA	ND	21
CHILtrapF-100525.0	17.4	15.6	21.1	32.7	34.1	32.4	25	13.8	19.7	22.1	27.1	36.8	25.1	18.2	28.9	26.2	22.8	18.5	41.9	33.4	40.9	44.8	26.7	34.3	-0.66	0.03	-0.63	-0.25	0.12	-0.8	xDE	xDE	xDE	xDE	xDE	xDE	FL;	NA	dn150326_c0_g2_i1:35.2_not assigned.unknown	no hits & (original description: no original description)	NA	NA	AT5G63135.1;	NotClustered
CHILtrapF-100532.0	4.4	12.4	8.8	9.1	0	14.7	1.8	2	2.5	3	2.7	0	5.3	5.7	11.8	19.2	11.4	10.6	17.3	42	19.4	47.9	44.6	42.6	-1.64	-1.44	-1.62	-1.34	-0.73	0.04	-1.64	xDE	-1.62	xDE	xDE	xDE	QFL;	DN165879_c1_g1_i1=IPR007612_Protein of unknown function DUF567	dn165879_c1_g1_i1:35.2_not assigned.unknown	(original description: no original description)	sp|Q9SSC7|LOR5_ARATH | Protein LURP-one-related 5;	NA	ND	3
CHILtrapF-100533.0	36.6	16.6	18.5	16.3	18.4	20.6	28.6	24.7	17.3	16.1	18.1	20.7	18.5	12.5	34.3	33.3	26.8	29	28.5	34	20.5	15.1	32.9	16.5	-0.33	-0.02	0.45	-0.01	0.37	0.36	xDE	xDE	xDE	xDE	xDE	xDE	P;	DN161611_c2_g1_i1=IPR001841_Zinc finger, RING-type:IPR002110_Ankyrin repeat:IPR020683_Ankyrin repeat-containing domain;"DN161611_c2_g2_i1=IPR001841_Zinc finger, RING-type:IPR002110_Ankyrin repeat:IPR020683_Ankyrin repeat-containing domain";	dn161611_c2_g2_i1:31.1_cell.organisation;dn161611_c2_g1_i1:31.1_cell.organisation;	(at5g07270 : 99.0) XB3 ortholog 3 in Arabidopsis thaliana (XBAT33); FUNCTIONS IN: ubiquitin-protein ligase activity; INVOLVED IN: N-terminal protein myristoylation; EXPRESSED IN: 23 plant structures; EXPRESSED DURING: 15 growth stages; CONTAINS InterPro DOMAIN/s: Zinc finger, RING-type, conserved site (InterPro:IPR017907), Zinc finger, RING-type (InterPro:IPR001841), Ankyrin repeat-containing dom…	NA	NA	AT5G07270.1;	NotClustered
CHILtrapF-100535.0	76.7	81.9	63.4	59.9	65.5	47.1	73.3	86.9	88.8	75.3	54.2	87.4	67.3	74.1	73.9	68.1	60.2	80.1	81.5	70.2	67.9	67.2	67.6	57.9	-0.04	0.2	0.11	0.25	0.19	0.31	xDE	xDE	xDE	xDE	xDE	xDE	FL;	DN143381_c1_g1_i1=IPR005900_6-phosphogluconolactonase:IPR006148_Glucosamine/galactosamine-6-phosphate isomerase:;DN143381_c1_g1_i2=IPR005900_6-phosphogluconolactonase:IPR006148_Glucosamine/galactosamine-6-phosphate isomerase:;	dn143381_c1_g1_i2:7.1.2_OPP.oxidative PP.6-phosphogluconolactonase;dn143381_c1_g1_i1:7.1.2_OPP.oxidative PP.6-phosphogluconolactonase;	(loc_os09g35970.1 : 323.0) no description available & (at5g24400 : 280.0) Encodes a protein with 6-phosphoglucunolactonase activity that localizes to the chloroplasts and the peroxisome. However, mutant phenotypes observed in pgl3 mutant plants can be complemented with a chloroplast-targeted version of the protein. PGL3 likely functions in the oxidative branch of the pentose phosphate pathway. pg…	sp|A2Z3C4|6PGL4_ORYSI | Probable 6-phosphogluconolactonase 4, chloroplastic (6PGL 4) (EC 3.1.1.31);sp|Q9CQ60|6PGL_MOUSE | 6-phosphogluconolactonase (6PGL) (EC 3.1.1.31)	NA	ND	NotClustered
CHILtrapF-100536.0	509	435.5	425.9	451.7	464.1	430	404.2	486	507.9	514.2	441	335.8	341.6	438.7	432.9	361.7	416.4	394.2	527.8	443.2	454.5	400.3	430.3	372.5	-0.23	0.04	-0.04	-0.04	0.24	0.02	xDE	xDE	xDE	xDE	xDE	xDE	FL;	DN127877_c0_g1_i1=IPR002699_ATPase, V1/A1 complex, subunit D	dn127877_c0_g1_i1:34.1.1.3_transport.p- and v-ATPases.H+-transporting two-sector ATPase.subunit D	(loc_os04g55040.2 : 367.0) no description available & (at3g58730 : 354.0) vacuolar ATP synthase subunit D (VATD) / V-ATPase D subunit / vacuolar proton pump D subunit (VATPD); FUNCTIONS IN: ATPase activity, coupled to transmembrane movement of substances, proton-transporting ATPase activity, rotational mechanism; INVOLVED IN: ATP synthesis coupled proton transport; LOCATED IN: vacuolar membrane, …	sp|Q9XGM1|VATD_ARATH | V-type proton ATPase subunit D (V-ATPase subunit D) (Vacuolar H(+)-ATPase subunit D) (Vacuolar proton pump subunit D);	NA	AT3G58730.1;	NotClustered
CHILtrapF-100537.0	103.7	130.6	118.3	239.5	256.9	203.2	320.1	396.1	320.5	631.7	647.1	623.4	548.7	574.3	923.7	754.7	1140.3	1084	195.5	241.2	172.3	185.5	207.1	148.8	1.72	1.53	2.42	1.41	0.17	-0.98	1.72	1.53	2.42	1.41	xDE	-0.98	FL;	DN143258_c3_g1_i1=IPR010402_CCT domain:IPR000315_Zinc finger, B-box:;"DN143258_c3_g1_i2=IPR010402_CCT domain:IPR000315_Zinc finger, B-box:";"DN143258_c3_g1_i3=IPR010402_CCT domain:IPR000315_Zinc finger, B-box:"	dn143258_c3_g1_i3:35.2_not assigned.unknown;dn143258_c3_g1_i2:33.99_development.unspecified;dn143258_c3_g1_i1:35.2_not assigned.unknown	no hits & (original description: no original description)"(at3g02380 : 134.0) homologous to the flowering-time gene CONSTANS (CO) encoding zinc-finger proteins; CONSTANS-like 2 (COL2); FUNCTIONS IN: sequence-specific DNA binding transcription factor activity, zinc ion binding; INVOLVED IN: regulation of flower development; LOCATED IN: intracellular; EXPRESSED IN: 20 plant structures; EXPRESSED DU…	sp|Q96502|COL2_ARATH | Zinc finger protein CONSTANS-LIKE 2;sp|Q9FDX8|HD1_ORYSJ | Zinc finger protein HD1 (Protein CONSTANS-like) (Protein HEADING DATE 1) (OsHd1) (Protein PHOTOPERIOD SENSITIVITY 1);sp|Q9SYM2|BBX22_ARATH | B-box zinc finger protein 22 (Protein DOUBLE B-BOX 3) (Protein LIGHT-REGULATED ZINC FINGER PROTEIN 1) (Protein SALT TOLERANCE HOMOLOG 3);	CO-like;	AT5G15840.1;	9
CHILtrapF-100539.0	111.6	143.1	128.9	207.7	191.4	179.7	125.2	155.1	135.6	257.1	202.4	181.7	67.3	79.8	61.1	80.2	59.4	37.8	88.2	74.8	84	89.1	62.6	115.1	-0.24	0.12	-0.56	0.15	-0.11	-0.59	xDE	xDE	-0.56	xDE	xDE	-0.59	FL;P	DN173469_c5_g1_i1=IPR014756_Immunoglobulin E-set:IPR004193_Glycoside hydrolase, family 13, N-terminal:IPR013783_Immunoglobulin-like fold:IPR013781_Glycoside hydrolase, subgroup, catalytic core:IPR013780_Glycosyl hydrolase, family 13, all-beta:IPR006047_Glycosyl hydrolase, family 13, catalytic domain:IPR017853_Glycoside hydrolase, catalytic core:IPR006048_Alpha-amylase, C-terminal all beta:;"DN173…	dn173469_c5_g1_i5:2.1.2.3_major CHO metabolism.synthesis.starch.starch branching;dn173469_c5_g1_i4:35.2_not assigned.unknown;dn173469_c5_g1_i3:2.1.2.3_major CHO metabolism.synthesis.starch.starch branching;dn173469_c5_g1_i2:2.1.2.3_major CHO metabolism.synthesis.starch.starch branching;dn173469_c5_g1_i1:2.1.2.3_major CHO metabolism.synthesis.starch.starch branching	(loc_os06g26234.2 : 1201.0) no description available & (at3g20440 : 1187.0) BE1 ia a putative glycoside hydrolase. It plays vital roles during embryogenesis and in carbohydrate metabolism. Mutation in BE1 has pleotrophic effect on the whole plant development.; EMBRYO DEFECTIVE 2729 (EMB2729); FUNCTIONS IN: cation binding, catalytic activity, alpha-amylase activity; INVOLVED IN: post-embryonic dev…	sp|D2WL32|GLGB3_ARATH | 1,4-alpha-glucan-branching enzyme 3, chloroplastic/amyloplastic (AtSBE III) (EC 2.4.1.18) (Branching enzyme 1) (AtBE1) (Protein EMBRYO DEFECTIVE 2729) (Starch-branching enzyme 3);sp|O49680|PP324_ARATH | Pentatricopeptide repeat-containing protein At4g19220, mitochondrial;sp|Q6T308|GLGB_FELCA | 1,4-alpha-glucan-branching enzyme (EC 2.4.1.18) (Brancher enzyme) (Glycogen-bran…	NA	AT3G20440.2;	17
CHILtrapF-100541.0	156.9	209.4	179.1	159.7	183.5	235.6	246.8	251.9	215.7	262.1	165.4	179.4	102.9	145.9	147.9	114.9	137.5	108.2	91	102.5	108.8	116.2	88	116.3	0.4	0.39	0.17	0.11	-0.09	-0.06	xDE	xDE	xDE	xDE	xDE	xDE	FL;	DN104904_c1_g1_i1=IPR005900_6-phosphogluconolactonase	dn104904_c1_g1_i1:7.1.2_OPP.oxidative PP.6-phosphogluconolactonase	(loc_os03g30300.2 : 350.0) no description available & (at1g13700 : 287.0) 6-phosphogluconolactonase 1 (PGL1); FUNCTIONS IN: 6-phosphogluconolactonase activity, catalytic activity; INVOLVED IN: pentose-phosphate shunt, carbohydrate metabolic process; LOCATED IN: cellular_component unknown; EXPRESSED IN: 11 plant structures; EXPRESSED DURING: LP.06 six leaves visible, LP.04 four leaves visible, 4 a…	sp|Q6Z4H0|6PGL2_ORYSJ | Probable 6-phosphogluconolactonase 2 (6PGL 2) (EC 3.1.1.31);	NA	AT1G13700.1;	1
CHILtrapF-100542.0	175.2	209.4	203.3	172.4	154.7	150.2	182.4	189.7	203.4	169.7	169.9	154.1	213.7	253	235.8	195.8	222.8	232.3	209.4	185.9	203.6	212.1	196.5	230.1	0.23	-0.03	0.02	0.03	-0.09	0.27	xDE	xDE	xDE	xDE	xDE	xDE	FL;	DN165381_c1_g1_i1=IPR005516_Remorin, C-terminal:IPR001388_Synaptobrevin:IPR011012_Longin-like:IPR010908_Longin:	dn165381_c1_g1_i1:29.3.4.99_protein.targeting.secretory pathway.unspecified	(loc_os03g57760.2 : 370.0) no description available & (at1g11890 : 363.0) member of SEC22 Gene Family; SECRETION 22 (SEC22); FUNCTIONS IN: transporter activity; INVOLVED IN: transport, vesicle-mediated transport; LOCATED IN: Golgi apparatus, endoplasmic reticulum, plasma membrane, membrane; EXPRESSED IN: 26 plant structures; EXPRESSED DURING: 15 growth stages; CONTAINS InterPro DOMAIN/s: Longin (…	sp|Q94AU2|SEC22_ARATH | 25.3 kDa vesicle transport protein (AtSEC22);	NA	AT1G11890.1;	NotClustered
CHILtrapF-100545.0	13.1	12.4	22.9	32.7	28.8	56	39.3	17.8	19.7	30.1	27.1	6.9	9.2	22.8	13.9	17.7	15.5	17.6	12.3	13.8	12.9	28.1	17.4	20.3	0.23	0.52	-0.36	-0.66	-0.71	-1.1	xDE	xDE	xDE	xDE	xDE	-1.1	FL;	NA	dn163939_c2_g1_i3:35.2_not assigned.unknown;dn163939_c2_g1_i2:35.2_not assigned.unknown;dn163939_c2_g1_i1:35.2_not assigned.unknown	(loc_os08g39740.1 : 322.0) no description available & (at5g12900 : 283.0) unknown protein; FUNCTIONS IN: molecular_function unknown; INVOLVED IN: biological_process unknown; LOCATED IN: chloroplast; EXPRESSED IN: 21 plant structures; EXPRESSED DURING: 13 growth stages; BEST Arabidopsis thaliana protein match is: unknown protein (TAIR:AT1G12330.1); Has 1807 Blast hits to 1807 proteins in 277 speci…	NA;sp|Q9LXU9|IRKI_ARATH | IRK-interacting protein	NA	AT5G12900.1;	NotClustered
CHILtrapF-100559.0	97.6	92.3	109.1	72.6	65.5	91.3	107.3	89.9	88.8	106.4	76.8	50.6	58	67.2	64.3	55.3	73.2	67.7	83.8	58.1	60.3	63.6	53.3	49	-0.1	-0.08	0.23	0.1	0.29	0.4	xDE	xDE	xDE	xDE	xDE	xDE	FL;QFL	DN160807_c0_g1_i1=IPR003959_ATPase, AAA-type, core:IPR003593_ATPase, AAA+ type, core:IPR003960_ATPase, AAA-type, conserved site;"DN160807_c0_g1_i2=IPR003959_ATPase, AAA-type, core:IPR003593_ATPase, AAA+ type, core:IPR003960_ATPase, AAA-type, conserved site";"DN160807_c0_g1_i3=IPR003959_ATPase, AAA-type, core:IPR003593_ATPase, AAA+ type, core:IPR003960_ATPase, AAA-type, conserved site";"DN160807_c…	dn160807_c0_g1_i5:29.5.9_protein.degradation.AAA type;dn160807_c0_g1_i4:29.5.9_protein.degradation.AAA type;dn160807_c0_g1_i3:29.5.9_protein.degradation.AAA type;dn160807_c0_g1_i2:29.5.9_protein.degradation.AAA type;dn160807_c0_g1_i1:29.5.9_protein.degradation.AAA type	(loc_os02g50680.1 : 493.0) no description available & (at4g04180 : 444.0) P-loop containing nucleoside triphosphate hydrolases superfamily protein; FUNCTIONS IN: nucleoside-triphosphatase activity, ATPase activity, nucleotide binding, ATP binding; LOCATED IN: mitochondrion; EXPRESSED IN: shoot apex, embryo, flower, pedicel, seed; EXPRESSED DURING: 4 anthesis, F mature embryo stage, petal differen…	NA;sp|B7PXE3|SPAST_IXOSC | Spastin (EC 3.6.4.3);sp|Q8TX03|PAN_METKA | Proteasome-activating nucleotidase (PAN) (Proteasomal ATPase) (Proteasome regulatory ATPase) (Proteasome regulatory particle);	NA	AT4G04180.1;	13
CHILtrapF-100561.0	428	457.3	570.2	383.7	364.4	397.6	448.9	346.7	310.7	451.9	535.9	800.5	580.4	491.1	398.6	499.4	571.8	556.1	387	374.7	399.6	356	362.1	377	0.33	-0.4	0.56	0.62	0.08	0.34	xDE	xDE	0.56	0.62	xDE	xDE	FL;QFL	DN173856_c0_g6_i1=IPR015519_Ataxia-Telangiectasia Mutated:IPR003152_PIK-related kinase, FATC:IPR014009_PIK-related kinase:IPR000403_Phosphatidylinositol 3-/4-kinase, catalytic:IPR011009_Protein kinase-like domain:IPR018936_Phosphatidylinositol 3/4-kinase, conserved site:;"DN173856_c0_g6_i2=IPR015519_Ataxia-Telangiectasia Mutated:IPR003152_PIK-related kinase, FATC:IPR014009_PIK-related kinase:IPR0…	dn173856_c0_g6_i6:29.4.1_protein.postranslational modification.kinase;dn173856_c0_g6_i4:29.4.1_protein.postranslational modification.kinase;dn173856_c0_g6_i2:29.4.1_protein.postranslational modification.kinase;dn173856_c0_g6_i1:29.4.1_protein.postranslational modification.kinase;	(at3g48190 : 1731.0) encodes a homolog of the human ATM gene, which is mutated in ataxia telangiectasia, a chromosome instability disorder. Characterization of mutants suggest a role in repairing DNA in response to ionizing radiation as well as during meiosis. The protein has kinase domains and shows kinase activity in orthologs. There is also evidence that ATM might be involved in the telomerase…	sp|Q62388|ATM_MOUSE | Serine-protein kinase ATM (EC 2.7.11.1) (Ataxia telangiectasia mutated homolog) (A-T mutated homolog);sp|Q9M3G7|ATM_ARATH | Serine/threonine-protein kinase ATM (EC 2.7.11.1) (Ataxia telangiectasia mutated homolog) (AtATM)	NA	AT3G48190.1;	NotClustered
CHILtrapF-100563.0	6.1	4.1	4	13.6	10.5	35.3	1.8	2	4.9	37.2	38.9	36.8	2.6	16	8.6	59.6	48	44	11.7	6.3	18.3	37	43.4	39.4	-0.27	-0.36	0.33	1.02	-1.71	-1.75	xDE	xDE	xDE	1.02	-1.71	-1.75	FL;	NA	dn88126_c0_g1_i1:35.2_not assigned.unknown	(original description: no original description)	NA	NA	ND	20
CHILtrapF-100564.0	0.9	1	0.4	4.5	7.9	0	0	3	7.4	10	11.7	13.8	2.6	3.4	4.3	25.5	30.1	32.6	2.2	2.9	3.2	10.9	8.7	8.9	0.33	1.58	1.55	1.24	-1.61	-1.77	xDE	xDE	1.55	xDE	-1.61	-1.77	QFL;	DN163457_c0_g1_i1=IPR003591_Leucine-rich repeat, typical subtype:IPR001611_Leucine-rich repeat:IPR020635_Tyrosine-protein kinase, catalytic domain:IPR011009_Protein kinase-like domain:IPR002290_Serine/threonine-protein kinase domain:IPR001245_Serine/threonine/tyrosine-protein kinase:IPR013210_Leucine-rich repeat-containing N-terminal domain, type 2:IPR000719_Protein kinase, catalytic domain:;"DN1…	dn163457_c0_g1_i2:30.2.11_signalling.receptor kinases.leucine rich repeat XI;dn163457_c0_g1_i1:30.2.11_signalling.receptor kinases.leucine rich repeat XI;	(loc_os07g31500.1 : 667.0) no description available & (at5g44700 : 645.0) Encodes GASSHO2 (GSO2), a putative leucine-rich repeat transmembrane-type receptor kinase. GSO2 and a homolog GSO1 (At4g20140) are required for the formation of a normal epidermal surface during embryogenesis.; GASSHO 2 (GSO2); FUNCTIONS IN: protein serine/threonine kinase activity, protein kinase activity, ATP binding; INV…	sp|Q9FIZ3|GSO2_ARATH | LRR receptor-like serine/threonine-protein kinase GSO2 (EC 2.7.11.1) (Protein EMBRYO SAC DEVELOPMENT ARREST 23) (Protein GASSHO 2);sp|Q9LVP0|Y5639_ARATH | Probable leucine-rich repeat receptor-like protein kinase At5g63930 (EC 2.7.11.1)	NA	AT4G20140.1;AT5G44700.1	20
CHILtrapF-100565.0	91.5	84	124.1	87.1	81.3	103.1	110.9	86.9	102.3	99.4	97.6	119.6	134.5	167.5	140.4	94.3	108.2	105.6	119.5	96.1	120.6	87.6	74.4	87.7	0.4	-0.04	0.3	0.21	0.42	0.18	xDE	xDE	xDE	xDE	xDE	xDE	P;	NA	dn163184_c3_g1_i1:35.2_not assigned.unknown	no hits & (original description: no original description)	NA	NA	ND	NotClustered
CHILtrapF-100565.1	13.1	13.5	20.7	7.3	10.5	23.6	16.1	9.9	17.3	16.1	10.8	16.1	19.8	29.6	23.6	21.3	19.5	21.1	14	16.7	21.5	7.8	9.9	10.2	0.5	-0.21	1.09	0.23	0.82	0.44	xDE	xDE	1.09	xDE	xDE	xDE	P;	NA	dn63259_c0_g2_i1:35.2_not assigned.unknown;dn63259_c0_g1_i1:35.2_not assigned.unknown;	(original description: no original description)	NA	NA	ND	NotClustered
CHILtrapF-100569.0	14.8	4.1	2.2	2.7	0	0	7.2	9.9	12.3	10	3.6	0	7.9	12.5	5.4	3.5	4.1	4.4	7.3	8.1	8.6	9.4	8.1	7	0.09	0.48	-0.87	1.05	-0.04	1.35	xDE	xDE	xDE	xDE	xDE	xDE	P;	DN145174_c0_g1_i1=IPR020845_AMP-binding, conserved site:IPR011904_Acetate--CoA ligase:IPR000873_AMP-dependent synthetase/ligase;"DN145174_c0_g2_i1=IPR020845_AMP-binding, conserved site:IPR011904_Acetate--CoA ligase:IPR000873_AMP-dependent synthetase/ligase";	dn145174_c0_g2_i1:35.2_not assigned.unknown;dn145174_c0_g1_i1:35.2_not assigned.unknown;	no hits & (original description: no original description)	NA;sp|B9DGD6|ACS_ARATH | Acetyl-coenzyme A synthetase, chloroplastic/glyoxysomal (EC 6.2.1.1) (Acetate--CoA ligase) (Acetyl-CoA synthetase)	NA	ND	NotClustered
CHILtrapF-100571.0	1.7	6.2	3.1	0.9	2.6	5.9	3.6	2	1.2	0	0.9	0	14.5	6.8	7.5	9.9	1.6	1.8	6.1	7.5	7.5	9.4	9.9	14.6	0.36	-0.48	-1.15	-1.11	-0.62	0.32	xDE	xDE	xDE	xDE	xDE	xDE	NI	NA	dn133336_c7_g1_i5:35.2_not assigned.unknown;dn133336_c7_g1_i3:35.2_not assigned.unknown;	no hits & (original description: no original description)	NA	NA	ND	15
CHILtrapF-100571.1	13.9	3.1	12.3	13.6	5.2	8.8	8.9	3	8.6	8	13.6	4.6	47.5	28.5	50.4	37.6	15.5	26.4	35.2	40.3	49.5	66.2	53.3	47	0.02	-0.52	-1.02	-0.13	-0.41	-0.06	xDE	xDE	-1.02	xDE	xDE	xDE	QFL;NI	DN66765_c0_g1_i1=IPR001580_Calreticulin/calnexin:IPR013320_Concanavalin A-like lectin/glucanase, subgroup:IPR009033_Calreticulin/calnexin, P:IPR008985_Concanavalin A-like lectin/glucanase:;"DN66765_c0_g1_i3=IPR001580_Calreticulin/calnexin:IPR013320_Concanavalin A-like lectin/glucanase, subgroup:IPR009033_Calreticulin/calnexin, P:IPR008985_Concanavalin A-like lectin/glucanase:";	dn66765_c0_g1_i4:35.2_not assigned.unknown;dn66765_c0_g1_i3:35.2_not assigned.unknown;dn66765_c0_g1_i2:35.2_not assigned.unknown;dn66765_c0_g1_i1:35.2_not assigned.unknown;	no hits & (original description: no original description)	NA;sp|P29402|CALX1_ARATH | Calnexin homolog 1	NA	ND	3
CHILtrapF-100571.2	13.1	10.4	11.9	4.5	2.6	8.8	3.6	6.9	7.4	5	3.6	4.6	22.4	12.5	25.7	4.3	4.9	7	14.5	23.6	23.7	26.6	24.8	28.6	-0.02	-0.82	-2.17	-0.19	-0.38	1.04	xDE	xDE	-2.17	xDE	xDE	xDE	NI	NA	dn133336_c7_g1_i4:35.2_not assigned.unknown;dn133336_c7_g1_i2:35.2_not assigned.unknown;dn133336_c7_g1_i1:35.2_not assigned.unknown	no hits & (original description: no original description)	NA	NA	ND	NotClustered
CHILtrapF-100572.0	0.9	3.1	0.9	6.3	2.6	2.9	1.8	2	1.2	4	1.8	16.1	4	14.8	9.6	6.4	3.3	5.3	7.3	15.5	22.6	9.4	14.9	19.1	-0.57	0.25	-1.33	0.29	0.03	-1.18	xDE	xDE	-1.33	xDE	xDE	xDE	NI	NA	dn171276_c3_g4_i1:35.2_not assigned.unknown	no hits & (original description: no original description)	sp|Q9CA93|BAC2_ARATH | Mitochondrial arginine transporter BAC2 (Mitochondrial basic amino acid carrier 2) (AtMBAC2);	NA	ND	3
CHILtrapF-100575.0	1.7	2.1	2.6	5.4	0	5.9	3.6	5.9	8.6	7	9.9	41.4	14.5	9.1	4.3	8.5	10.6	16.7	1.1	1.2	0	1	3.1	3.2	2.4	1.14	1.9	1.75	-0.84	-0.69	2.4	xDE	1.9	1.75	xDE	xDE	P;NI	DN172312_c0_g1_i1=IPR004152_GAT:IPR002014_VHS:IPR008942_ENTH/VHS:IPR018205_VHS subgroup:;DN172312_c0_g1_i2=IPR004152_GAT:IPR002014_VHS:IPR008942_ENTH/VHS:IPR018205_VHS subgroup:;DN172312_c0_g1_i3=IPR004152_GAT:IPR002014_VHS:IPR008942_ENTH/VHS:IPR018205_VHS subgroup:;DN172312_c0_g1_i4=IPR004152_GAT:IPR002014_VHS:IPR008942_ENTH/VHS:IPR018205_VHS subgroup:;	dn172312_c0_g1_i5:35.2_not assigned.unknown;dn172312_c0_g1_i4:35.2_not assigned.unknown;dn172312_c0_g1_i3:35.2_not assigned.unknown;dn172312_c0_g1_i2:35.2_not assigned.unknown;dn172312_c0_g1_i1:35.2_not assigned.unknown	no hits & (original description: no original description)	NA	NA	ND	9
CHILtrapF-100579.0	84.5	90.2	87.1	107	123.2	141.4	85.8	126.4	118.4	221.9	226.8	255.3	72.5	67.2	78.2	190.8	147.2	182.1	62.6	71.9	113.1	175.6	166.8	150	-0.14	0.35	0.08	0.93	-1.02	-0.46	xDE	xDE	xDE	0.93	-1.02	xDE	FL;P	DN167129_c1_g1_i1=IPR003903_Ubiquitin interacting motif:IPR022087_Protein of unknown function DUF3633:IPR001781_Zinc finger, LIM-type;"DN167129_c1_g1_i2=IPR022087_Protein of unknown function DUF3633:IPR001781_Zinc finger, LIM-type:";"DN167129_c1_g1_i3=IPR003903_Ubiquitin interacting motif:IPR022087_Protein of unknown function DUF3633:IPR001781_Zinc finger, LIM-type";"DN167129_c1_g1_i4=IPR003903_U…	dn167129_c1_g1_i5:35.2_not assigned.unknown;dn167129_c1_g1_i4:33.99_development.unspecified;dn167129_c1_g1_i4:29.5.11_protein.degradation.ubiquitin;dn167129_c1_g1_i3:33.99_development.unspecified;dn167129_c1_g1_i3:27.3.99_RNA.regulation of transcription.unclassified;dn167129_c1_g1_i2:35.2_not assigned.unknown;dn167129_c1_g1_i1:27.3.99_RNA.regulation of transcription.unclassified	(loc_os03g16090.2 : 394.0) no description available & (at2g39830 : 384.0) DA1-related protein 2 (DAR2); FUNCTIONS IN: zinc ion binding; LOCATED IN: chloroplast; EXPRESSED IN: 23 plant structures; EXPRESSED DURING: 13 growth stages; CONTAINS InterPro DOMAIN/s: Zinc finger, LIM-type (InterPro:IPR001781), Protein of unknown function DUF3633 (InterPro:IPR022087); BEST Arabidopsis thaliana protein mat…	NA;sp|Q0WSN2|DAR2_ARATH | Protein DA1-related 2;sp|Q3SX40|PDLI7_BOVIN | PDZ and LIM domain protein 7;	NA	AT2G39830.1;	20
CHILtrapF-100580.0	7.8	14.5	13.2	12.7	26.2	14.7	12.5	11.9	6.2	18.1	20.8	18.4	7.9	8	7.5	9.9	4.9	10.6	7.3	10.9	4.3	7.8	2.5	5.1	0	-0.22	0.63	0.19	0.53	-0.44	xDE	xDE	xDE	xDE	xDE	xDE	P;	DN170273_c1_g1_i3=IPR004304_Acetamidase/Formamidase	dn170273_c1_g1_i3:26.1_misc.misc2	(loc_os01g55950.1 : 157.0) no description available & (at4g37560 : 144.0) Acetamidase/Formamidase family protein; FUNCTIONS IN: formamidase activity, hydrolase activity, acting on carbon-nitrogen (but not peptide) bonds, in linear amides; INVOLVED IN: metabolic process; LOCATED IN: cellular_component unknown; EXPRESSED IN: 22 plant structures; EXPRESSED DURING: 13 growth stages; CONTAINS InterPro…	NA	NA	AT4G37560.1;	NotClustered
CHILtrapF-100580.1	3.5	3.1	4	3.6	5.2	2.9	5.4	1	3.7	14.1	19	52.9	4	3.4	0	9.2	9.8	7.9	3.9	3.5	6.5	10.4	4.3	3.8	-0.62	-0.13	0.45	2.4	-0.43	-0.14	xDE	xDE	xDE	2.4	xDE	xDE	P;	DN170273_c1_g1_i4=IPR004304_Acetamidase/Formamidase	dn170273_c1_g1_i4:26.1_misc.misc2	(loc_os01g55950.1 : 186.0) no description available & (at4g37560 : 174.0) Acetamidase/Formamidase family protein; FUNCTIONS IN: formamidase activity, hydrolase activity, acting on carbon-nitrogen (but not peptide) bonds, in linear amides; INVOLVED IN: metabolic process; LOCATED IN: cellular_component unknown; EXPRESSED IN: 22 plant structures; EXPRESSED DURING: 13 growth stages; CONTAINS InterPro…	NA	NA	AT4G37560.1;	NotClustered
CHILtrapF-100580.2	136	159.7	174.2	358.3	270	276.9	178.8	182.8	145.5	534.2	462.7	476.2	66	62.7	86.8	233.4	196	217.3	127.3	127.8	114.2	168.9	167.4	130.3	-0.76	0.1	0.47	0.67	-0.33	-0.96	-0.76	xDE	xDE	0.67	xDE	-0.96	FL;P	DN170273_c1_g1_i1=IPR004304_Acetamidase/Formamidase;DN170273_c1_g1_i2=IPR004304_Acetamidase/Formamidase;DN170273_c1_g1_i5=IPR004304_Acetamidase/Formamidase;DN170273_c1_g1_i6=IPR004304_Acetamidase/Formamidase;	dn170273_c1_g1_i6:26.1_misc.misc2;dn170273_c1_g1_i5:26.1_misc.misc2;dn170273_c1_g1_i2:26.1_misc.misc2;dn170273_c1_g1_i1:26.1_misc.misc2;	(at4g37560 : 786.0) Acetamidase/Formamidase family protein; FUNCTIONS IN: formamidase activity, hydrolase activity, acting on carbon-nitrogen (but not peptide) bonds, in linear amides; INVOLVED IN: metabolic process; LOCATED IN: cellular_component unknown; EXPRESSED IN: 22 plant structures; EXPRESSED DURING: 13 growth stages; CONTAINS InterPro DOMAIN/s: Acetamidase/Formamidase (InterPro:IPR004304…	NA;sp|Q50228|FMDA_METME | Formamidase (EC 3.5.1.49) (Formamide amidohydrolase)	NA	AT4G37560.1;	11
CHILtrapF-100582.0	16.6	36.3	33	53.5	65.5	61.9	16.1	46.4	35.8	74.3	48.8	121.9	29	25.1	23.6	55.3	64.3	77.4	19	32.8	22.6	54.7	49	61	0.05	0.23	0.24	0.39	-1.09	-1	xDE	xDE	xDE	xDE	-1.09	-1	FL;	DN140381_c0_g1_i1=IPR011016_Zinc finger, RING-CH-type:IPR018957_Zinc finger, C3HC4 RING-type:;"DN140381_c0_g1_i2=IPR011016_Zinc finger, RING-CH-type:IPR018957_Zinc finger, C3HC4 RING-type:";"DN140381_c0_g1_i3=IPR011016_Zinc finger, RING-CH-type:IPR018957_Zinc finger, C3HC4 RING-type:"	dn140381_c0_g1_i3:29.5.11.4.2_protein.degradation.ubiquitin.E3.RING;dn140381_c0_g1_i2:29.5.11.4.2_protein.degradation.ubiquitin.E3.RING;dn140381_c0_g1_i1:29.5.11.4.2_protein.degradation.ubiquitin.E3.RING	(loc_os06g46366.1 : 390.0) no description available & (at5g60580 : 271.0) RING/U-box superfamily protein; FUNCTIONS IN: zinc ion binding; INVOLVED IN: biological_process unknown; LOCATED IN: cellular_component unknown; CONTAINS InterPro DOMAIN/s: Zinc finger, C3HC4 RING-type (InterPro:IPR018957), Zinc finger, RING-CH-type (InterPro:IPR011016); BEST Arabidopsis thaliana protein match is: RING/U-bo…	NA;sp|F4JKK0|SUD1_ARATH | Probable E3 ubiquitin ligase SUD1 (EC 6.3.2.-) (Protein ECERIFERUM 9) (Protein SUPPRESSOR OF DRY2 DEFFECTS 1) (AtSUD1) (RING/U-box domain-containing protein)	NA	ND	NotClustered
CHILtrapF-100587.0	17.4	18.7	20.2	26.3	31.5	29.5	14.3	21.7	11.1	24.1	16.3	16.1	14.5	20.5	19.3	16.3	16.3	20.2	19.5	21.9	18.3	22.4	19.2	27.3	-0.13	-0.21	-0.38	-0.53	-0.19	-0.55	xDE	xDE	xDE	xDE	xDE	xDE	P;QFL;FL;	DN172986_c2_g1_i1=IPR004263_Exostosin-like;DN172986_c2_g1_i2=IPR004263_Exostosin-like;DN172986_c2_g1_i3=IPR004263_Exostosin-like;DN172986_c2_g1_i4=IPR004263_Exostosin-like;DN172986_c2_g1_i5=IPR004263_Exostosin-like	dn172986_c2_g1_i5:26.2_misc.UDP glucosyl and glucoronyl transferases;dn172986_c2_g1_i4:35.2_not assigned.unknown;dn172986_c2_g1_i3:35.2_not assigned.unknown;dn172986_c2_g1_i2:26.2_misc.UDP glucosyl and glucoronyl transferases;dn172986_c2_g1_i1:26.2_misc.UDP glucosyl and glucoronyl transferases	(loc_os01g45350.1 : 119.0) no description available & (at4g16745 : 108.0) Exostosin family protein; FUNCTIONS IN: molecular_function unknown; INVOLVED IN: biological_process unknown; LOCATED IN: membrane; EXPRESSED IN: 11 plant structures; EXPRESSED DURING: L mature pollen stage, M germinated pollen stage, 4 anthesis, C globular stage, petal differentiation and expansion stage; CONTAINS InterPro …	NA;sp|Q9FFN2|GLYT3_ARATH | Probable glycosyltransferase At5g03795 (EC 2.4.-.-)	NA	AT4G16745.2;	NotClustered
CHILtrapF-100588.0	600.5	467.6	615.9	339.3	401.1	468.3	577.6	590.7	583.1	312.3	360.6	388.7	593.6	707.6	593.7	322.7	290.4	351.9	846.1	779.4	804.6	433.6	505.9	434.9	-0.36	0.05	-0.51	-0.17	0.82	0.51	xDE	xDE	-0.51	xDE	0.82	0.51	FL;	DN169509_c1_g1_i1=IPR022113_Protein of unknown function DUF3651;DN169509_c1_g1_i2=IPR022113_Protein of unknown function DUF3651;	dn169509_c1_g1_i2:35.2_not assigned.unknown;dn169509_c1_g1_i1:35.2_not assigned.unknown;	(original description: no original description)	sp|A2VDJ0|T131L_HUMAN | Transmembrane protein 131-like;	NA	AT5G66820.1;	18
CHILtrapF-100589.0	25.3	27	17.6	20.9	15.7	32.4	17.9	29.6	27.1	28.1	37.1	43.7	27.7	21.6	15	26.2	23.6	33.4	21.8	19	18.3	25.5	23.6	24.8	0.09	0.18	0.16	0.64	-0.3	0.01	xDE	xDE	xDE	xDE	xDE	xDE	NI	DN148977_c0_g1_i1=IPR006901_Protein of unknown function DUF633;DN148977_c0_g1_i2=IPR006901_Protein of unknown function DUF633;DN148977_c0_g1_i3=IPR006901_Protein of unknown function DUF633;DN148977_c0_g1_i4=IPR006901_Protein of unknown function DUF633;	dn148977_c0_g1_i4:26.7_misc.oxidases - copper, flavone etc;"dn148977_c0_g1_i3:26.7_misc.oxidases - copper, flavone etc";"dn148977_c0_g1_i2:26.7_misc.oxidases - copper, flavone etc";"dn148977_c0_g1_i1:26.7_misc.oxidases - copper, flavone etc";	(loc_os06g17830.1 : 221.0) no description available & (at2g22260 : 197.0) oxidoreductase, 2OG-Fe(II) oxygenase family protein; FUNCTIONS IN: oxidoreductase activity; INVOLVED IN: metabolic process; LOCATED IN: cellular_component unknown; EXPRESSED IN: 23 plant structures; EXPRESSED DURING: 13 growth stages; CONTAINS InterPro DOMAIN/s: Oxoglutarate/iron-dependent oxygenase (InterPro:IPR005123); BE…	NA;sp|Q9SIE0|ALKB2_ARATH | DNA oxidative demethylase ALKBH2 (EC 1.14.11.33) (Alkylated DNA repair protein alkB homolog 2) (Alpha-ketoglutarate-dependent dioxygenase alkB homolog 2)	NA	AT2G22260.1;	NotClustered
CHILtrapF-100593.0	58.4	72.6	56.8	44.4	34.1	56	37.6	40.5	46.8	23.1	31.6	34.5	47.5	44.4	53.6	60.3	37.4	50.2	64.2	48.9	64.6	81.8	84.3	54	-0.27	-0.55	-0.56	-0.59	-0.31	0.46	xDE	xDE	-0.56	xDE	xDE	xDE	P;FL	DN154456_c0_g1_i1=IPR011016_Zinc finger, RING-CH-type:IPR018957_Zinc finger, C3HC4 RING-type:;"DN154456_c0_g1_i2=IPR011016_Zinc finger, RING-CH-type:IPR018957_Zinc finger, C3HC4 RING-type:";	dn154456_c0_g1_i2:29.5.11.4.2_protein.degradation.ubiquitin.E3.RING;dn154456_c0_g1_i1:29.5.11.4.2_protein.degradation.ubiquitin.E3.RING;	(at1g50440 : 172.0) RING/FYVE/PHD zinc finger superfamily protein; FUNCTIONS IN: zinc ion binding; EXPRESSED IN: 22 plant structures; EXPRESSED DURING: 13 growth stages; CONTAINS InterPro DOMAIN/s: Zinc finger, C3HC4 RING-type (InterPro:IPR018957), Zinc finger, RING-CH-type (InterPro:IPR011016); BEST Arabidopsis thaliana protein match is: RING/FYVE/PHD zinc finger superfamily protein (TAIR:AT1G11…	NA;sp|Q8TCQ1|MARH1_HUMAN | E3 ubiquitin-protein ligase MARCH1 (EC 6.3.2.-) (Membrane-associated RING finger protein 1) (Membrane-associated RING-CH protein I) (MARCH-I) (RING finger protein 171)	NA	AT1G50440.3;	NotClustered
CHILtrapF-100598.0	12.2	16.6	21.6	15.4	18.4	29.5	17.9	15.8	13.6	12.1	4.5	32.2	9.2	12.5	9.6	12.8	7.3	8.8	7.3	9.2	4.3	14.1	9.9	14	0.49	-0.13	-0.35	-0.46	-0.73	-0.18	xDE	xDE	xDE	xDE	xDE	xDE	NI	NA	dn149090_c0_g1_i2:35.2_not assigned.unknown;dn149090_c0_g1_i1:35.2_not assigned.unknown;	no hits & (original description: no original description)	NA	NA	ND	NotClustered
CHILtrapF-100603.0	105.5	87.1	124.9	137	131.1	132.5	59	76.1	97.4	69.3	119.3	131.1	120	177.8	204.7	170.2	174.9	167.2	190.4	169.2	162.6	174.1	178.6	186.3	-0.05	-0.44	-0.07	-0.35	-0.04	-0.32	xDE	xDE	xDE	xDE	xDE	xDE	FL;	DN138256_c0_g1_i1=IPR000326_Phosphatidic acid phosphatase type 2/haloperoxidase	dn138256_c0_g1_i1:26.13_misc.acid and other phosphatases	(loc_os03g17940.1 : 294.0) no description available & (at5g03080 : 286.0) Phosphatidic acid phosphatase (PAP2) family protein; FUNCTIONS IN: catalytic activity; INVOLVED IN: biological_process unknown; LOCATED IN: membrane; EXPRESSED IN: 23 plant structures; EXPRESSED DURING: 14 growth stages; CONTAINS InterPro DOMAIN/s: Phosphatidic acid phosphatase type 2/haloperoxidase (InterPro:IPR000326); Ha…	sp|Q6NLA5|LPPG_ARATH | Lipid phosphate phosphatase gamma, chloroplastic (AtLPPG) (EC 3.1.3.-) (Phosphatidic acid phosphatase gamma) (Plastidic phosphatidic acid phosphatase gamma);	NA	AT5G03080.1;	3
CHILtrapF-100604.0	8.7	10.4	7.5	15.4	10.5	11.8	5.4	3	8.6	8	10.8	13.8	5.3	11.4	6.4	5.7	3.3	8.8	5	1.2	14	16.7	5.6	11.4	0.3	-0.53	-0.82	-0.26	-0.78	-0.49	xDE	xDE	xDE	xDE	xDE	xDE	FL;	DN165699_c0_g2_i1=IPR016175_Cytochrome b/b6:IPR016174_Di-haem cytochrome, transmembrane:IPR005798_Cytochrome b/b6, C-terminal:IPR005797_Cytochrome b/b6, N-terminal:;"DN165699_c0_g2_i2=IPR016175_Cytochrome b/b6:IPR016174_Di-haem cytochrome, transmembrane:IPR005798_Cytochrome b/b6, C-terminal:IPR005797_Cytochrome b/b6, N-terminal:";"DN165699_c0_g2_i3=IPR016175_Cytochrome b/b6:IPR016174_Di-haem cyto…	dn165699_c0_g2_i3:35.2_not assigned.unknown;dn165699_c0_g2_i2:35.2_not assigned.unknown;dn165699_c0_g2_i1:35.2_not assigned.unknown	no hits & (original description: no original description)	NA;sp|P04165|CYB_MAIZE | Cytochrome b (Complex III subunit 3) (Complex III subunit III) (Cytochrome b-c1 complex subunit 3) (Ubiquinol-cytochrome-c reductase complex cytochrome b subunit)	NA	ATMG00220.1;	NotClustered
CHILtrapF-100605.0	1106.1	1114.6	1131.6	684.9	642.3	718.7	1207.1	1273.3	1232.8	648.7	584.7	358.8	1885	2191.2	2218.3	1221.4	1223.2	949.3	2588	1917.9	2456.9	1289.4	1089.9	1349.7	-0.14	0.15	-0.13	-0.34	0.89	0.7	xDE	xDE	xDE	xDE	0.89	0.7	FL;	DN148689_c1_g1_i1=IPR000315_Zinc finger, B-box;"DN148689_c1_g2_i1=IPR000315_Zinc finger, B-box";	dn148689_c1_g2_i1:27.3.7_RNA.regulation of transcription.C2C2(Zn) CO-like, Constans-like zinc finger family;"dn148689_c1_g1_i1:27.3.7_RNA.regulation of transcription.C2C2(Zn) CO-like, Constans-like zinc finger family";	(at1g06040 : 188.0) Encodes salt tolerance protein (STO) which confers salt tolerance to yeast cells. Fully complements calcineurin deficient yeast but does not encode a phosphoprotein phosphatase. Sequence has similarities to CONSTANS. STO co-localizes with COP1 and plays a role in light signaling.; SALT TOLERANCE (STO); CONTAINS InterPro DOMAIN/s: Zinc finger, B-box (InterPro:IPR000315); BEST A…	sp|Q96288|BBX24_ARATH | B-box zinc finger protein 24 (Salt tolerance protein);sp|Q9SJU5|BBX18_ARATH | B-box zinc finger protein 18 (Protein DOUBLE B-BOX 1A) (Protein SALT TOLERANCE HOMOLOG 4)	DBB;	AT1G06040.1;	3
CHILtrapF-100611.0	69.7	89.2	81.4	115.2	123.2	147.3	109.1	81	78.9	145.6	145.5	92	71.2	108.2	90	104.3	128.5	115.3	93.8	109.4	81.9	87.6	97.3	101.1	-0.09	0.14	0.28	0.06	0.01	-0.65	xDE	xDE	xDE	xDE	xDE	-0.65	FL;	DN82145_c0_g1_i1=IPR000181_Formylmethionine deformylase;DN82145_c0_g1_i2=IPR000181_Formylmethionine deformylase;	dn82145_c0_g1_i2:26.1_misc.misc2;dn82145_c0_g1_i1:26.1_misc.misc2;	(loc_os01g45070.2 : 256.0) no description available & (at5g14660 : 247.0) Encodes a peptide deformylase PDF1B. The crystal structure has been determined at a resolution of 0.24 nm (Biochem J, 2008, vol 413:417-427).; peptide deformylase 1B (PDF1B); FUNCTIONS IN: peptide deformylase activity; INVOLVED IN: translation; LOCATED IN: chloroplast; EXPRESSED IN: 22 plant structures; EXPRESSED DURING: 13…	sp|Q5VNN5|DEF1B_ORYSJ | Peptide deformylase 1B, chloroplastic (OsPDF1B) (PDF 1B) (EC 3.5.1.88);sp|Q88RR1|DEF1_PSEPK | Peptide deformylase 1 (PDF 1) (EC 3.5.1.88) (Polypeptide deformylase 1)	NA	AT5G14660.2;	NotClustered
CHILtrapF-100616.1	12.2	16.6	17.2	35.4	39.3	20.6	8.9	10.9	19.7	28.1	9.9	27.6	14.5	9.1	8.6	9.9	8.9	9.7	4.5	9.8	15.1	18.8	26	14.6	0.19	-0.19	-0.97	-0.58	-1.02	-0.99	xDE	xDE	-0.97	xDE	-1.02	xDE	NI	NA	dn173034_c1_g1_i7:35.2_not assigned.unknown;dn173034_c1_g1_i5:35.2_not assigned.unknown;dn173034_c1_g1_i4:35.2_not assigned.unknown;dn173034_c1_g1_i3:35.2_not assigned.unknown;dn173034_c1_g1_i2:35.2_not assigned.unknown;dn173034_c1_g1_i1:35.2_not assigned.unknown;	no hits & (original description: no original description)	NA	NA	ND	NotClustered
CHILtrapF-100621.1	1.7	6.2	3.5	9.1	34.1	20.6	3.6	2	3.7	2	9	0	0	5.7	4.3	18.4	12.2	12.3	7.8	12.7	7.5	24.5	16.1	27.3	-1.17	-0.16	-0.61	-1.81	-1.16	-2.05	xDE	xDE	xDE	-1.81	xDE	-2.05	QFL;P	DN167684_c9_g2_i1=IPR000504_RNA recognition motif, RNP-1:IPR012677_Nucleotide-binding, alpha-beta plait:IPR015903_Ribonucleoprotein, BRUNO-like:IPR002343_Paraneoplastic encephalomyelitis antigen:;"DN167684_c9_g3_i1=IPR000504_RNA recognition motif, RNP-1:IPR012677_Nucleotide-binding, alpha-beta plait:IPR015903_Ribonucleoprotein, BRUNO-like:IPR002343_Paraneoplastic encephalomyelitis antigen:";	dn167684_c9_g3_i1:27.4_RNA.RNA binding;dn167684_c9_g2_i1:27.4_RNA.RNA binding;	(loc_os01g71200.1 : 308.0) no description available & (at4g03110 : 256.0) Encodes a putative RNA-binding protein that is located in the cytoplasm and is involved in the hypersensitive response and positively regulates salicylic acid-mediated immunity.; RNA-binding protein-defense related 1 (RBP-DR1); FUNCTIONS IN: RNA binding, nucleotide binding, nucleic acid binding; INVOLVED IN: plant-type hype…	sp|O04425|FCA_ARATH | Flowering time control protein FCA;sp|Q8LFS6|BRN1L_ARATH | RNA-binding protein BRN1 (Protein BRUNO-LIKE 1) (AtBRN1) (Protein RNA-BINDING PROTEIN-DEFENSE RELATED 1) (AtRBP-DR1)	NA	ND	3
CHILtrapF-100621.10	41.8	84	67.3	63.5	49.8	38.3	75.1	61.2	62.9	33.1	32.5	48.3	62	79.8	35.4	28.4	20.3	22.9	54.2	59.3	87.2	56.3	49	82	-0.16	0.04	-1.32	-0.49	0.08	0.28	xDE	xDE	-1.32	xDE	xDE	xDE	NI	NA	dn167431_c4_g2_i6:35.2_not assigned.unknown;dn167431_c4_g2_i15:35.2_not assigned.unknown;dn167431_c4_g2_i14:35.2_not assigned.unknown;dn167431_c4_g2_i12:35.2_not assigned.unknown;	no hits & (original description: no original description)	NA	NA	ND	NotClustered
CHILtrapF-100621.12	124.6	144.1	146.5	140.6	118	117.8	139.5	128.4	143	139.6	123.8	230	149.1	157.2	114.7	104.3	100	117	115.6	116.3	143.3	85	94.9	110	0.17	-0.02	0.15	0.31	0.36	0.12	xDE	xDE	xDE	xDE	xDE	xDE	P;FL	DN167431_c4_g2_i1=IPR004277_Phosphatidyl serine synthase;DN167431_c4_g2_i10=IPR004277_Phosphatidyl serine synthase;DN167431_c4_g2_i11=IPR004277_Phosphatidyl serine synthase;DN167431_c4_g2_i13=IPR004277_Phosphatidyl serine synthase;DN167431_c4_g2_i16=IPR004277_Phosphatidyl serine synthase;DN167431_c4_g2_i2=IPR004277_Phosphatidyl serine synthase;DN167431_c4_g2_i3=IPR004277_Phosphatidyl serine synth…	dn167431_c4_g2_i9:11.3_lipid metabolism.Phospholipid synthesis;dn167431_c4_g2_i8:11.3_lipid metabolism.Phospholipid synthesis;dn167431_c4_g2_i7:35.2_not assigned.unknown;dn167431_c4_g2_i5:11.3_lipid metabolism.Phospholipid synthesis;dn167431_c4_g2_i4:11.3_lipid metabolism.Phospholipid synthesis;dn167431_c4_g2_i3:11.3_lipid metabolism.Phospholipid synthesis;dn167431_c4_g2_i2:11.3_lipid metabolism.…	no hits & (original description: no original description)(at1g15110 : 618.0) phosphatidyl serine synthase family protein; FUNCTIONS IN: CDP-diacylglycerol-serine O-phosphatidyltransferase activity; INVOLVED IN: phosphatidylserine biosynthetic process; LOCATED IN: cellular_component unknown; EXPRESSED IN: 17 plant structures; EXPRESSED DURING: 7 growth stages; CONTAINS InterPro DOMAIN/s: Phosphati…	NA;sp|F4HXY7|PSS1_ARATH | CDP-diacylglycerol--serine O-phosphatidyltransferase 1 (EC 2.7.8.8) (Phosphatidylserine synthase 1);sp|Q0JR55|PSS1_ORYSJ | CDP-diacylglycerol--serine O-phosphatidyltransferase 1 (EC 2.7.8.8) (Phosphatidylserine synthase 1);	NA	AT1G15110.1;	NotClustered
CHILtrapF-100621.13	136.8	180.4	150	350.1	359.2	335.8	153.8	115.6	124.5	346.5	366	565.9	149.1	173.2	144.7	216.3	221.2	129.3	258	215.3	221.9	174.6	204.6	189.5	-0.57	-0.25	0	0.27	0.29	-1.15	-0.57	xDE	xDE	xDE	xDE	-1.15	FL;	DN172010_c5_g1_i1=IPR011050_Pectin lyase fold/virulence factor:IPR000743_Glycoside hydrolase, family 28:IPR006626_Parallel beta-helix repeat:IPR012334_Pectin lyase fold:IPR011257_DNA glycosylase;"DN172010_c5_g1_i10=IPR011050_Pectin lyase fold/virulence factor:IPR000743_Glycoside hydrolase, family 28:IPR006626_Parallel beta-helix repeat:IPR012334_Pectin lyase fold:IPR011257_DNA glycosylase";"DN172…	dn172010_c5_g1_i9:35.2_not assigned.unknown;dn172010_c5_g1_i8:35.2_not assigned.unknown;dn172010_c5_g1_i7:35.2_not assigned.unknown;dn172010_c5_g1_i6:35.2_not assigned.unknown;dn172010_c5_g1_i5:35.2_not assigned.unknown;dn172010_c5_g1_i4:35.2_not assigned.unknown;dn172010_c5_g1_i3:35.2_not assigned.unknown;dn172010_c5_g1_i2:35.2_not assigned.unknown;dn172010_c5_g1_i12:35.2_not assigned.unknown;dn…	(original description: no original description)	NA;sp|P37878|3MGA_BACSU | DNA-3-methyladenine glycosylase (EC 3.2.2.21) (3-methyladenine-DNA glycosidase);sp|P48979|PGLR_PRUPE | Polygalacturonase (PG) (EC 3.2.1.15) (Pectinase);	NA	AT2G43880.1;	NotClustered
CHILtrapF-100621.15	71.5	56	65.6	90.7	123.2	117.8	59	110.6	131.9	213.9	210.6	181.7	84.4	78.6	58.9	252.5	225.3	212	65.9	61.6	74.3	153.8	160.6	151.9	0.14	0.66	0.56	0.91	-1.2	-0.72	xDE	0.66	0.56	0.91	-1.2	-0.72	FL;P;QFL;	DN163689_c1_g6_i1=IPR014778_Myb, DNA-binding:IPR012287_Homeodomain-related:IPR006447_Myb-like DNA-binding domain, SHAQKYF class:IPR009057_Homeodomain-like:IPR017930_HTH transcriptional regulator, Myb-type, DNA-binding;"DN163689_c1_g6_i2=IPR014778_Myb, DNA-binding:IPR012287_Homeodomain-related:IPR006447_Myb-like DNA-binding domain, SHAQKYF class:IPR009057_Homeodomain-like:IPR017930_HTH transcripti…	dn163689_c1_g6_i8:27.3.20_RNA.regulation of transcription.G2-like transcription factor family, GARP;"dn163689_c1_g6_i7:27.3.20_RNA.regulation of transcription.G2-like transcription factor family, GARP";"dn163689_c1_g6_i6:27.3.20_RNA.regulation of transcription.G2-like transcription factor family, GARP";"dn163689_c1_g6_i5:27.3.20_RNA.regulation of transcription.G2-like transcription factor family,…	(loc_os06g45410.1 : 193.0) no description available & (at1g79430 : 172.0) Encodes gene product that is required for several aspects of phloem development in the root: (1) the specific divisions organizing the phloem pole, (2) sieve element differentiation and (3) the expression of a companion-specific gene. Mutant has a defect in the organization of phloem poles in the root. apl seedlings have a …	NA;sp|Q9SAK5|APL_ARATH | Myb family transcription factor APL (AtAPL) (Protein ALTERED PHLOEM DEVELOPMENT)	G2-like;	AT1G79430.1;AT1G79430.2;AT3G24120.1;AT5G18240.4	20
CHILtrapF-100621.16	6.1	7.3	8.8	15.4	15.7	11.8	12.5	5.9	8.6	21.1	23.5	34.5	9.2	5.7	24.6	18.4	28.5	34.3	11.2	6.9	7.5	9.4	5	14.6	0.57	0.19	1.38	0.75	-0.14	-0.85	xDE	xDE	1.38	xDE	xDE	xDE	FL;	DN154987_c0_g1_i1=IPR000425_Major intrinsic protein:IPR012269_Aquaporin:;DN154987_c0_g1_i2=IPR000425_Major intrinsic protein:IPR012269_Aquaporin:;DN154987_c0_g1_i3=IPR000425_Major intrinsic protein:IPR012269_Aquaporin:	dn154987_c0_g1_i3:34.19.3_transport.Major Intrinsic Proteins.NIP;dn154987_c0_g1_i3:34.19.99_transport.Major Intrinsic Proteins.unspecified;dn154987_c0_g1_i2:34.19.3_transport.Major Intrinsic Proteins.NIP;dn154987_c0_g1_i2:34.19.99_transport.Major Intrinsic Proteins.unspecified;dn154987_c0_g1_i1:34.19.3_transport.Major Intrinsic Proteins.NIP;dn154987_c0_g1_i1:34.19.99_transport.Major Intrinsic Pro…	(at5g37820 : 308.0) NOD26-like intrinsic protein 4;2 (NIP4;2); FUNCTIONS IN: water channel activity; INVOLVED IN: transport, transmembrane transport; LOCATED IN: integral to membrane, membrane; EXPRESSED IN: root, flower, cultured cell, leaf; CONTAINS InterPro DOMAIN/s: Major intrinsic protein, conserved site (InterPro:IPR022357), Aquaporin (InterPro:IPR012269), Major intrinsic protein (InterPro:…	sp|P49173|NIP1_NICAL | Probable aquaporin NIP-type (Pollen-specific membrane integral protein);sp|Q67WJ8|NIP22_ORYSJ | Aquaporin NIP2-2 (NOD26-like intrinsic protein 2-2) (OsNIP2;2);sp|Q7WVD3|AQPZ_FLAJO | Aquaporin Z (Fragment);	NA	AT5G37820.1;	NotClustered
CHILtrapF-100621.18	57.5	38.4	54.1	16.3	7.9	17.7	48.3	42.5	44.4	7	13.6	0	23.7	18.2	25.7	20.6	19.5	25.5	19.5	15.5	14	15.1	27.9	18.4	0.42	-0.17	0.09	-0.72	-0.28	1.71	xDE	xDE	xDE	xDE	xDE	1.71	P;NI	DN174133_c108_g1_i1=IPR015495_Myb transcription factor:IPR014778_Myb, DNA-binding:IPR012287_Homeodomain-related:IPR001005_SANT, DNA-binding:IPR009057_Homeodomain-like:IPR017930_HTH transcriptional regulator, Myb-type, DNA-binding:	dn174133_c108_g1_i2:35.2_not assigned.unknown;dn174133_c108_g1_i1:35.2_not assigned.unknown;	no hits & (original description: no original description)	NA;sp|O22059|CPC_ARATH | Transcription factor CPC (Protein CAPRICE)	MYB_related;	ND	NotClustered
CHILtrapF-100621.24	278.9	250.9	263.5	214.1	249.1	206.2	207.4	222.3	165.2	184.8	156.4	250.7	183.4	216.5	173.6	222.7	211.5	209.4	168.1	209.5	215.4	192.8	219.5	215.5	-0.04	-0.41	0.04	-0.21	-0.09	0.25	xDE	xDE	xDE	xDE	xDE	xDE	FL;QFL	NA	dn168133_c3_g1_i6:34.11_transport.NDP-sugars at the ER;dn168133_c3_g1_i6:34.2_transport.sugars;dn168133_c3_g1_i5:34.11_transport.NDP-sugars at the ER;dn168133_c3_g1_i4:34.11_transport.NDP-sugars at the ER;dn168133_c3_g1_i4:34.2_transport.sugars;dn168133_c3_g1_i3:34.11_transport.NDP-sugars at the ER;dn168133_c3_g1_i3:34.2_transport.sugars;dn168133_c3_g1_i2:34.11_transport.NDP-sugars at the ER;dn16…	(loc_os08g01610.2 : 270.0) no description available & (at2g13650 : 268.0) Encodes a Golgi-localized GDP-mannose transporter.; golgi nucleotide sugar transporter 1 (GONST1); FUNCTIONS IN: GDP-mannose transmembrane transporter activity, nucleotide-sugar transmembrane transporter activity; INVOLVED IN: GDP-mannose transport; LOCATED IN: Golgi apparatus; EXPRESSED IN: 22 plant structures; EXPRESSED D…	NA;sp|Q941R4|GONS1_ARATH | GDP-mannose transporter GONST1 (Protein GOLGI NUCLEOTIDE SUGAR TRANSPORTER 1)	NA	AT2G13650.2;AT2G13650.3	NotClustered
CHILtrapF-100621.25	7.8	10.4	7.5	36.3	49.8	126.7	25	34.6	32.1	135.6	102.1	32.2	58	147	277.5	759	1329.8	1132.3	40.2	98.4	104.5	475.3	279.6	640.8	0.87	1.48	1.09	0.33	-2.24	-2.48	xDE	xDE	xDE	xDE	-2.24	-2.48	NI	NA	dn169722_c1_g1_i1:35.2_not assigned.unknown	no hits & (original description: no original description)	sp|Q54BD8|HS7C4_DICDI | Heat shock cognate 70 kDa protein 4 (HSC70-4);	NA	ND	3
CHILtrapF-100621.7	26.1	18.7	22	39	21	35.3	3.6	24.7	12.3	14.1	21.7	16.1	9.2	29.6	16.1	18.4	14.6	14.1	16.2	12.7	16.2	22.9	24.8	26.7	0.29	-0.56	-0.61	-0.85	-0.69	-0.52	xDE	xDE	xDE	xDE	xDE	xDE	NI	NA	dn151718_c0_g1_i3:35.2_not assigned.unknown;dn151718_c0_g1_i1:35.2_not assigned.unknown;	no hits & (original description: no original description)	NA	NA	ND	NotClustered
CHILtrapF-100622.0	23.5	18.7	27.3	34.5	13.1	29.5	12.5	30.6	22.2	80.3	85	112.7	27.7	30.8	43.9	124.1	108.2	90.6	25.1	29.9	24.8	50	67	39.4	0.35	-0.04	1.02	1.65	-0.93	-0.22	xDE	xDE	1.02	1.65	-0.93	xDE	FL;	DN151721_c0_g1_i1=IPR002902_Protein of unknown function DUF26;DN151721_c0_g1_i2=IPR002902_Protein of unknown function DUF26;	dn151721_c0_g1_i2:30.2.99_signalling.receptor kinases.misc;dn151721_c0_g1_i1:30.2.99_signalling.receptor kinases.misc;	(loc_os02g43000.1 : 182.0) no description available & (at3g60720 : 179.0) Encodes a plasmodesmal protein that may be involved in the intercellular movement of molecules through the plasmodesmata. The protein has two DUF26 domains and a single transmembrane domain.; plasmodesmata-located protein 8 (PDLP8); CONTAINS InterPro DOMAIN/s: Protein of unknown function DUF26 (InterPro:IPR002902); BEST Ara…	sp|Q6NKQ9|CRR15_ARATH | Cysteine-rich repeat secretory protein 15 (Plasmodesmata-located protein 8) (PDLP8);sp|Q8GXV7|CRR56_ARATH | Cysteine-rich repeat secretory protein 56 (Plasmodesmata-located protein 1) (PDLP1) (plasmodesmata-located protein 1a) (PDLP1a)	NA	AT3G60720.1;	20
CHILtrapF-100625.0	111.6	100.6	95	134.3	102.2	106	100.1	83	88.8	82.3	88.6	57.5	67.3	83.2	126.5	146.8	153.7	146.1	131.8	150.8	134.6	168.9	213.3	181.8	-0.57	-0.18	-0.33	-0.57	-0.43	-0.2	-0.57	xDE	xDE	-0.57	xDE	xDE	FL;	DN71279_c0_g1_i1=IPR004853_Protein of unknown function DUF250;DN71279_c0_g2_i1=IPR004853_Protein of unknown function DUF250;	dn71279_c0_g2_i1:34.1_transport.nucleotides;dn71279_c0_g1_i1:34.1_transport.nucleotides;	(loc_os02g46380.2 : 359.0) no description available & (at1g44750 : 323.0) Member of a family of proteins related to PUP1, a purine transporter. May be involved in the transport of purine and purine derivatives such as cytokinins, across the plasma membrane.; purine permease 11 (PUP11); CONTAINS InterPro DOMAIN/s: Protein of unknown function DUF250 (InterPro:IPR004853); BEST Arabidopsis thaliana p…	NA;sp|Q9LPF6|PUP11_ARATH | Probable purine permease 11 (AtPUP11)	NA	AT1G44750.2;	3
CHILtrapF-100628.0	56.7	63.2	66.4	54.4	52.4	50.1	46.5	74.1	48.1	65.3	63.3	78.2	75.2	42.2	37.5	53.9	46.4	59.8	35.7	57	45.2	50	56.4	50.2	0.14	-0.12	0.03	0.35	-0.18	0.23	xDE	xDE	xDE	xDE	xDE	xDE	FL;QFL	NA	dn168928_c2_g2_i8:35.2_not assigned.unknown;dn168928_c2_g2_i7:35.2_not assigned.unknown;dn168928_c2_g2_i6:35.2_not assigned.unknown;dn168928_c2_g2_i5:35.2_not assigned.unknown;dn168928_c2_g2_i4:35.2_not assigned.unknown;dn168928_c2_g2_i3:35.2_not assigned.unknown;dn168928_c2_g2_i2:35.2_not assigned.unknown;dn168928_c2_g2_i1:35.2_not assigned.unknown;	(loc_os04g37810.1 : 99.0) no description available & (at5g10320 : 95.9) unknown protein; Has 51 Blast hits to 50 proteins in 17 species: Archae - 0; Bacteria - 4; Metazoa - 0; Fungi - 0; Plants - 47; Viruses - 0; Other Eukaryotes - 0 (source: NCBI BLink). & (reliability: 191.8) & (original description: no original description)(at5g10320 : 84.0) unknown protein; Has 51 Blast hits to 50 proteins in…	NA	NA	AT5G10320.1;AT5G10320.3	NotClustered
CHILtrapF-100628.1	85.4	79.8	105.2	73.5	78.7	73.6	78.7	92.9	83.8	81.3	59.6	94.3	102.9	87.7	67.5	51.8	55.3	60.7	59.8	78.9	63.6	54.7	58.9	61	0.33	-0.09	-0.06	0.02	0.22	0.28	xDE	xDE	xDE	xDE	xDE	xDE	FL;	NA	dn168928_c2_g10_i9:35.2_not assigned.unknown;dn168928_c2_g10_i8:35.2_not assigned.unknown;dn168928_c2_g10_i7:35.2_not assigned.unknown;dn168928_c2_g10_i6:35.2_not assigned.unknown;dn168928_c2_g10_i5:35.2_not assigned.unknown;dn168928_c2_g10_i4:35.2_not assigned.unknown;dn168928_c2_g10_i3:35.2_not assigned.unknown;dn168928_c2_g10_i2:35.2_not assigned.unknown;dn168928_c2_g10_i10:35.2_not assigned.u…	no hits & (original description: no original description)(loc_os04g37810.2 : 149.0) no description available & (at5g10320 : 144.0) unknown protein; Has 51 Blast hits to 50 proteins in 17 species: Archae - 0; Bacteria - 4; Metazoa - 0; Fungi - 0; Plants - 47; Viruses - 0; Other Eukaryotes - 0 (source: NCBI BLink). & (reliability: 288.0) & (original description: no original description)(loc_os04g37…	NA	NA	AT5G10320.1;AT5G10320.2;AT5G10320.3;	NotClustered
CHILtrapF-100629.0	7	8.3	8.8	3.6	2.6	14.7	3.6	4.9	14.8	3	8.1	6.9	11.9	5.7	2.1	8.5	5.7	3.5	5	2.9	4.3	3.1	8.1	8.9	0.55	-0.03	-0.12	-0.03	-0.59	0.35	xDE	xDE	xDE	xDE	xDE	xDE	NI	NA	dn163694_c5_g1_i2:35.2_not assigned.unknown;dn163694_c5_g1_i1:35.2_not assigned.unknown;	no hits & (original description: no original description)	NA	NA	ND	NotClustered
CHILtrapF-100631.0	16.6	22.8	23.8	14.5	18.4	14.7	8.9	9.9	14.8	5	7.2	9.2	10.6	6.8	8.6	5.7	4.9	2.6	5.6	10.4	9.7	12	8.1	17.2	0.04	-0.87	-1.31	-1.07	-0.52	0.45	xDE	xDE	-1.31	xDE	xDE	xDE	NI	NA	dn173729_c0_g1_i6:35.2_not assigned.unknown;dn173729_c0_g1_i5:35.2_not assigned.unknown;dn173729_c0_g1_i4:35.2_not assigned.unknown;dn173729_c0_g1_i3:35.2_not assigned.unknown;dn173729_c0_g1_i2:35.2_not assigned.unknown	no hits & (original description: no original description)	NA	NA	ND	NotClustered
CHILtrapF-100634.0	10.5	16.6	17.2	32.7	23.6	20.6	19.7	17.8	17.3	15.1	28.9	11.5	14.5	16	17.1	29.8	33.3	29.9	19	17.3	19.4	27.1	39.7	43.2	-0.2	0.26	-0.23	-0.44	-0.95	-0.82	xDE	xDE	xDE	xDE	-0.95	xDE	FL;	DN155565_c0_g1_i1=IPR008162_Inorganic pyrophosphatase	dn155565_c0_g1_i1:23.4.99_nucleotide metabolism.phosphotransfer and pyrophosphatases.misc	(at2g46860 : 372.0) Encodes a protein that might have inorganic pyrophosphatase activity.; pyrophosphorylase 3 (PPa3); FUNCTIONS IN: inorganic diphosphatase activity, pyrophosphatase activity; INVOLVED IN: phosphate metabolic process, metabolic process; LOCATED IN: membrane, cytoplasm; EXPRESSED IN: 9 plant structures; EXPRESSED DURING: L mature pollen stage, M germinated pollen stage, 4 anthesis…	sp|O82793|IPYR3_ARATH | Soluble inorganic pyrophosphatase 3 (EC 3.6.1.1) (Pyrophosphate phospho-hydrolase 3) (PPase 3);	NA	AT2G46860.1;	NotClustered
CHILtrapF-100637.0	7	9.3	7	11.8	5.2	8.8	8.9	6.9	1.2	9	5.4	16.1	7.9	9.1	6.4	5.7	4.9	3.5	3.9	6.9	7.5	5.7	8.1	11.4	0.35	-0.41	-0.72	-0.03	-0.44	-0.25	xDE	xDE	xDE	xDE	xDE	xDE	NI	NA	dn163350_c0_g11_i2:35.2_not assigned.unknown;dn163350_c0_g11_i1:35.2_not assigned.unknown;	no hits & (original description: no original description)	NA	NA	ND	NotClustered
CHILtrapF-100639.0	10.5	7.3	10.6	11.8	13.1	11.8	8.9	19.8	12.3	8	7.2	2.3	4	4.6	2.1	2.1	0.8	1.8	2.8	4	2.2	3.1	3.7	3.2	0.18	0.51	-0.74	-0.79	-0.07	-0.26	xDE	xDE	xDE	xDE	xDE	xDE	NI	NA	dn163913_c9_g1_i2:35.2_not assigned.unknown	no hits & (original description: no original description)	NA	NA	ND	16
CHILtrapF-100645.0	101.1	120.3	103	113.4	86.5	79.5	143.1	132.4	119.6	112.5	108.5	78.2	109.5	82	80.4	88	96.8	67.7	90.5	80.6	105.6	78.2	83.1	79.5	-0.02	0.28	0.07	0.07	0.18	0.14	xDE	xDE	xDE	xDE	xDE	xDE	FL;	DN153911_c0_g1_i1=IPR011607_MGS-like:IPR002695_AICARFT/IMPCHase bienzyme:IPR013982_AICARFT/IMPCHase bienzyme, transformylase domain;"DN153911_c0_g1_i2=IPR011607_MGS-like:IPR002695_AICARFT/IMPCHase bienzyme:IPR013982_AICARFT/IMPCHase bienzyme, transformylase domain";	dn153911_c0_g1_i2:23.1.2.9_nucleotide metabolism.synthesis.purine.AICAR transformylase;dn153911_c0_g1_i1:23.1.2.9_nucleotide metabolism.synthesis.purine.AICAR transformylase;	(loc_os08g10570.2 : 889.0) no description available & (at2g35040 : 872.0) AICARFT/IMPCHase bienzyme family protein; FUNCTIONS IN: phosphoribosylaminoimidazolecarboxamide formyltransferase activity, IMP cyclohydrolase activity, catalytic activity; INVOLVED IN: response to cold, purine nucleotide biosynthetic process; LOCATED IN: stromule; EXPRESSED IN: 23 plant structures; EXPRESSED DURING: 13 gro…	sp|B7GFU2|PUR9_ANOFW | Bifunctional purine biosynthesis protein PurH [Includes: Phosphoribosylaminoimidazolecarboxamide formyltransferase (EC 2.1.2.3) (AICAR transformylase); IMP cyclohydrolase (EC 3.5.4.10) (ATIC) (IMP synthase) (Inosinicase)];sp|Q13UC4|PUR9_BURXL | Bifunctional purine biosynthesis protein PurH [Includes: Phosphoribosylaminoimidazolecarboxamide formyltransferase (EC 2.1.2.3) (AI…	NA	AT2G35040.1;	NotClustered
CHILtrapF-100649.0	13.1	8.3	6.2	9.1	2.6	8.8	17.9	15.8	24.7	58.2	28	36.8	11.9	23.9	20.4	31.9	31.7	35.2	8.9	6.3	12.9	6.3	3.1	16.5	0.96	1.02	1.8	2.21	0.08	0.17	xDE	xDE	1.8	2.21	xDE	xDE	QFL;	DN74573_c0_g1_i1=IPR003593_ATPase, AAA+ type, core:IPR013525_ABC-2 type transporter:IPR013581_Plant PDR ABC transporter associated:IPR003439_ABC transporter-like:;"DN74573_c0_g2_i1=IPR013525_ABC-2 type transporter:IPR003593_ATPase, AAA+ type, core:IPR003439_ABC transporter-like";	dn74573_c0_g2_i1:34.16_transport.ABC transporters and multidrug resistance systems;dn74573_c0_g1_i1:34.16_transport.ABC transporters and multidrug resistance systems;	(q8gu90|pdr3_orysa : 437.0) Pleiotropic drug resistance protein 3 - Oryza sativa (Rice) & (loc_os01g42380.1 : 437.0) no description available & (at1g15520 : 412.0) ABC transporter family involved in ABA transport and resistance to lead. Localizes to plasma membrane. Upregulated by lead. Expressed in leaves, flowers, stomata and roots.; pleiotropic drug resistance 12 (PDR12); CONTAINS InterPro DOM…	sp|A2WSH0|AB36G_ORYSI | ABC transporter G family member 36 (OsABCG36) (Pleiotropic drug resistance protein 9) (OsPDR9);sp|Q7PC80|AB34G_ORYSJ | ABC transporter G family member 34 (OsABCG34) (Pleiotropic drug resistance protein 10) (OsPDR10)	NA	ND	9
CHILtrapF-100653.0	21.8	32.1	32.1	20	23.6	17.7	35.8	24.7	22.2	18.1	11.7	20.7	30.3	9.1	18.2	18.4	2.4	5.3	20.1	20.1	20.5	19.8	22.3	25.4	-0.09	-0.09	-1.21	-0.3	-0.14	0.47	xDE	xDE	-1.21	xDE	xDE	xDE	NI	NA	dn173717_c0_g1_i5:35.2_not assigned.unknown;dn173717_c0_g1_i4:35.2_not assigned.unknown;dn173717_c0_g1_i3:35.2_not assigned.unknown;dn173717_c0_g1_i2:35.2_not assigned.unknown;dn173717_c0_g1_i1:35.2_not assigned.unknown	no hits & (original description: no original description)	NA	NA	ND	NotClustered
CHILtrapF-100655.0	353.9	355.6	318.1	592.3	650.2	577.3	350.5	324	387.1	453.9	483.5	340.4	278.3	339.6	423.3	695.1	578.3	673.1	390.9	415	430.8	911.6	910.7	812.5	-0.24	0.05	-0.43	-0.49	-1.08	-0.82	xDE	xDE	xDE	xDE	-1.08	-0.82	QFL;	DN143103_c0_g1_i1=IPR004000_Actin/actin-like	dn143103_c0_g1_i1:31.1_cell.organisation;dn143103_c0_g1_i1:31.1.1.1.1_cell.organisation.cytoskeleton.actin.Actin;	(loc_os11g06390.6 : 572.0) no description available & (at5g09810 : 570.0) Member of Actin gene family.Mutants are defective in germination and root growth.; actin 7 (ACT7); FUNCTIONS IN: protein binding, structural constituent of cytoskeleton; INVOLVED IN: in 9 processes; LOCATED IN: mitochondrion, nucleolus, cell wall, cytoskeleton, plasma membrane; EXPRESSED IN: 29 plant structures; EXPRESSED D…	sp|P53492|ACT7_ARATH | Actin-7 (Actin-2);	NA	AT5G09810.1;	3
CHILtrapF-100655.1	95.9	88.1	122.3	138.8	201.9	250.4	130.6	112.6	127	158.7	165.4	151.8	116.1	143.6	131.8	234.1	179.7	198	134.6	119.7	136.8	280.9	192.8	207.9	0.01	0.25	-0.15	-0.25	-0.79	-0.87	xDE	xDE	xDE	xDE	-0.79	-0.87	P;	DN174237_c0_g1_i1=IPR004000_Actin/actin-like	dn174237_c0_g1_i1:31.1.1.1.1_cell.organisation.cytoskeleton.actin.Actin	(loc_os11g06390.1 : 302.0) no description available & (at5g09810 : 301.0) Member of Actin gene family.Mutants are defective in germination and root growth.; actin 7 (ACT7); FUNCTIONS IN: protein binding, structural constituent of cytoskeleton; INVOLVED IN: in 9 processes; LOCATED IN: mitochondrion, nucleolus, cell wall, cytoskeleton, plasma membrane; EXPRESSED IN: 29 plant structures; EXPRESSED D…	sp|P53492|ACT7_ARATH | Actin-7 (Actin-2);	NA	AT5G09810.1;	20
CHILtrapF-100656.0	235.3	242.6	231.4	229.5	207.1	200.3	266.5	264.7	282.3	173.7	166.3	89.7	187.3	221.1	252.9	180.2	156.2	163.6	329	314.9	355.4	194.4	210.8	193.3	-0.58	0.2	-0.25	-0.51	0.73	0.13	-0.58	xDE	xDE	-0.51	0.73	xDE	FL;	DN132489_c0_g1_i1=IPR001810_Cyclin-like F-box;DN132489_c0_g1_i2=IPR001810_Cyclin-like F-box;DN132489_c0_g1_i3=IPR001810_Cyclin-like F-box;DN132489_c0_g1_i4=IPR001810_Cyclin-like F-box;	dn132489_c0_g1_i4:35.2_not assigned.unknown;dn132489_c0_g1_i3:35.2_not assigned.unknown;dn132489_c0_g1_i2:35.2_not assigned.unknown;dn132489_c0_g1_i1:35.2_not assigned.unknown;	(at4g33780 : 111.0) FUNCTIONS IN: molecular_function unknown; INVOLVED IN: biological_process unknown; LOCATED IN: chloroplast; EXPRESSED IN: 24 plant structures; EXPRESSED DURING: 15 growth stages; BEST Arabidopsis thaliana protein match is: short hypocotyl in white light1 (TAIR:AT1G69935.1); Has 40 Blast hits to 40 proteins in 10 species: Archae - 0; Bacteria - 0; Metazoa - 0; Fungi - 0; Plants…	NA	NA	AT4G33780.1;	18
CHILtrapF-100660.0	14.8	16.6	25.5	40.8	23.6	29.5	42.9	42.5	30.8	98.4	101.2	108.1	34.3	27.3	38.6	77.3	87	98.5	19	38	22.6	44.3	47.1	40.7	0.31	0.92	0.97	1.56	-0.69	-0.73	xDE	0.92	0.97	1.56	-0.69	xDE	FL;	DN152107_c1_g1_i1=IPR001092_Helix-loop-helix DNA-binding domain:IPR011598_Helix-loop-helix DNA-binding:;DN152107_c1_g1_i2=IPR001092_Helix-loop-helix DNA-binding domain:IPR011598_Helix-loop-helix DNA-binding:;DN152107_c1_g1_i3=IPR001092_Helix-loop-helix DNA-binding domain:IPR011598_Helix-loop-helix DNA-binding:;DN152107_c1_g1_i4=IPR001092_Helix-loop-helix DNA-binding domain:IPR011598_Helix-loop-he…	dn152107_c1_g1_i6:17.5.3_hormone metabolism.ethylene.induced-regulated-responsive-activated;dn152107_c1_g1_i5:17.5.3_hormone metabolism.ethylene.induced-regulated-responsive-activated;dn152107_c1_g1_i4:17.5.3_hormone metabolism.ethylene.induced-regulated-responsive-activated;dn152107_c1_g1_i3:17.5.3_hormone metabolism.ethylene.induced-regulated-responsive-activated;dn152107_c1_g1_i2:17.5.3_hormon…	(at4g29100 : 162.0) basic helix-loop-helix (bHLH) DNA-binding superfamily protein; FUNCTIONS IN: sequence-specific DNA binding transcription factor activity; INVOLVED IN: regulation of transcription; LOCATED IN: nucleus; EXPRESSED IN: 22 plant structures; EXPRESSED DURING: 10 growth stages; CONTAINS InterPro DOMAIN/s: Helix-loop-helix DNA-binding domain (InterPro:IPR001092), Helix-loop-helix DNA-…	NA;sp|O81313|IND_ARATH | Transcription factor IND (Basic helix-loop-helix protein 40) (AtbHLH40) (bHLH 40) (Protein INDEHISCENT) (Transcription factor EN 120) (bHLH transcription factor bHLH040);sp|Q8GZM7|PIF1_ARATH | Transcription factor PIF1 (Basic helix-loop-helix protein 15) (AtbHLH15) (bHLH 15) (Protein PHY-INTERACTING FACTOR 1) (Protein PHYTOCHROME INTERACTING FACTOR 3-LIKE 5) (Transcriptio…	NA	AT1G27660.1;AT4G29100.1	9
CHILtrapF-100662.0	105.5	128.6	115.7	119.7	86.5	129.6	100.1	116.6	151.6	76.3	103	39.1	116.1	106	185.4	106.4	98.4	83.6	190.4	179.6	168	139.2	179.2	129.7	-0.39	0.08	-0.62	-0.54	0.26	0.05	xDE	xDE	-0.62	xDE	xDE	xDE	QFL;	DN130635_c1_g1_i1=IPR018066_Tubby, C-terminal, conserved site:IPR001810_Cyclin-like F-box:IPR000007_Tubby, C-terminal	dn130635_c1_g1_i1:31.1_cell.organisation;dn130635_c1_g1_i1:27.3_RNA.regulation of transcription;	(loc_os05g36190.1 : 570.0) no description available & (at1g76900 : 555.0) Member of TLP family; tubby like protein 1 (TLP1); CONTAINS InterPro DOMAIN/s: F-box domain, cyclin-like (InterPro:IPR001810), Tubby, C-terminal, conserved site (InterPro:IPR018066), Tubby, C-terminal (InterPro:IPR000007); BEST Arabidopsis thaliana protein match is: tubby like protein 10 (TAIR:AT1G25280.1); Has 1520 Blast h…	sp|Q75HX5|TLP8_ORYSJ | Tubby-like F-box protein 8 (OsTLP8) (Tubby-like F-box protein 1) (OsTLP1);	NA	AT1G76900.2;	15
CHILtrapF-100662.1	69.7	55	71.3	52.6	60.3	32.4	78.7	66.2	64.1	49.2	41.6	59.8	51.4	47.9	56.8	41.1	30.9	29.9	58.6	53	64.6	48.5	37.8	34.3	-0.16	0.06	-0.23	-0.04	0.52	0.4	xDE	xDE	xDE	xDE	0.52	xDE	P;	DN131974_c0_g1_i1=IPR001810_Cyclin-like F-box:IPR000007_Tubby, C-terminal:	dn131974_c0_g1_i1:31.1_cell.organisation;dn131974_c0_g1_i1:27.3_RNA.regulation of transcription;	(loc_os11g06420.1 : 130.0) no description available & (at1g76900 : 120.0) Member of TLP family; tubby like protein 1 (TLP1); CONTAINS InterPro DOMAIN/s: F-box domain, cyclin-like (InterPro:IPR001810), Tubby, C-terminal, conserved site (InterPro:IPR018066), Tubby, C-terminal (InterPro:IPR000007); BEST Arabidopsis thaliana protein match is: tubby like protein 10 (TAIR:AT1G25280.1); Has 1520 Blast h…	sp|Q53PP5|TLP13_ORYSJ | Tubby-like F-box protein 13 (OsTLP13) (Tubby-like F-box protein 6) (OsTLP6);	NA	AT1G76900.2;	13
CHILtrapF-100663.0	21.8	18.7	22.4	20	26.2	8.8	26.8	23.7	19.7	27.1	26.2	16.1	25.1	18.2	17.1	18.4	17.9	27.3	15.1	14.4	10.8	13	21.1	19.1	0.51	0.12	0.25	0.34	-0.34	0.15	xDE	xDE	xDE	xDE	xDE	xDE	FL;P	DN158448_c0_g1_i1=IPR003340_Transcriptional factor B3;DN158448_c0_g1_i2=IPR003340_Transcriptional factor B3;DN158448_c0_g1_i3=IPR003340_Transcriptional factor B3;DN158448_c0_g2_i1=IPR003340_Transcriptional factor B3;	dn158448_c0_g2_i1:35.2_not assigned.unknown;dn158448_c0_g1_i3:27.3.41_RNA.regulation of transcription.B3 transcription factor family;dn158448_c0_g1_i2:27.3.41_RNA.regulation of transcription.B3 transcription factor family;dn158448_c0_g1_i1:27.3.41_RNA.regulation of transcription.B3 transcription factor family;	(loc_os11g09160.1 : 180.0) no description available & (at3g18990 : 112.0) Required for vernalization. Essential for the complete repression of FLC in vernalized plants. Required for the methylation of histone H3; REDUCED VERNALIZATION RESPONSE 1 (VRN1); CONTAINS InterPro DOMAIN/s: Transcriptional factor B3 (InterPro:IPR003340); BEST Arabidopsis thaliana protein match is: related to vernalization1…	NA;sp|Q2R9D2|Y1176_ORYSJ | B3 domain-containing protein Os11g0197600	B3;	ND	NotClustered
CHILtrapF-100663.1	8.7	7.3	15.4	10	18.4	2.9	10.7	8.9	9.9	7	10.8	13.8	6.6	2.3	3.2	12.8	11.4	3.5	8.9	7.5	8.6	8.9	10.5	9.5	-0.88	-0.17	-0.04	-0.05	-0.19	0.08	xDE	xDE	xDE	xDE	xDE	xDE	P;	DN158448_c0_g3_i1=IPR003340_Transcriptional factor B3;DN158448_c0_g3_i2=IPR003340_Transcriptional factor B3;DN158448_c0_g3_i3=IPR003340_Transcriptional factor B3;DN158448_c0_g3_i4=IPR003340_Transcriptional factor B3;DN158448_c0_g3_i5=IPR003340_Transcriptional factor B3;DN158448_c0_g4_i1=IPR003340_Transcriptional factor B3;DN158448_c0_g5_i1=IPR003340_Transcriptional factor B3;DN158448_c0_g6_i1=IPR…	dn158448_c0_g6_i1:35.2_not assigned.unknown;dn158448_c0_g5_i1:35.2_not assigned.unknown;dn158448_c0_g4_i1:35.2_not assigned.unknown;dn158448_c0_g3_i5:35.2_not assigned.unknown;dn158448_c0_g3_i4:35.2_not assigned.unknown;dn158448_c0_g3_i3:35.2_not assigned.unknown;dn158448_c0_g3_i2:35.2_not assigned.unknown;dn158448_c0_g3_i1:35.2_not assigned.unknown;	no hits & (original description: no original description)	NA	B3;	ND	NotClustered
CHILtrapF-100665.0	299.8	298.6	282.5	277.6	325.1	285.7	279	292.4	302	286.2	280.2	257.6	254.6	271.2	306.5	277.3	269.2	230.5	384.2	342.5	331.8	301.3	298.8	298.8	-0.35	0	-0.21	-0.08	0.24	0	xDE	xDE	xDE	xDE	xDE	xDE	FL;NI	DN170310_c7_g10_i1=IPR001965_Zinc finger, PHD-type:IPR002554_Protein phosphatase 2A, regulatory B subunit, B56:IPR011011_Zinc finger, FYVE/PHD-type:IPR001025_Bromo adjacent homology (BAH) domain:IPR019787_Zinc finger, PHD-finger;"DN170310_c7_g10_i3=IPR001965_Zinc finger, PHD-type:IPR002554_Protein phosphatase 2A, regulatory B subunit, B56:IPR011011_Zinc finger, FYVE/PHD-type:IPR001025_Bromo adjac…	dn170310_c7_g13_i1:35.2_not assigned.unknown;dn170310_c7_g10_i3:27.3.44_RNA.regulation of transcription.Chromatin Remodeling Factors;dn170310_c7_g10_i2:35.2_not assigned.unknown;dn170310_c7_g10_i1:27.3.44_RNA.regulation of transcription.Chromatin Remodeling Factors;	(at4g22140 : 363.0) EARLY BOLTING IN SHORT DAYS (EBS); FUNCTIONS IN: DNA binding, zinc ion binding; INVOLVED IN: positive regulation of flower development, regulation of transcription, DNA-dependent, seed germination; LOCATED IN: cellular_component unknown; EXPRESSED IN: 23 plant structures; EXPRESSED DURING: 13 growth stages; CONTAINS InterPro DOMAIN/s: Zinc finger, PHD-type, conserved site (Int…	NA;sp|Q9P281|BAHC1_HUMAN | BAH and coiled-coil domain-containing protein 1 (Bromo adjacent homology domain-containing protein 2) (BAH domain-containing protein 2);sp|Q9W0T1|NU301_DROME | Nucleosome-remodeling factor subunit NURF301 (Enhancer of bithorax) (Nucleosome-remodeling factor 215 kDa subunit) (NURF-215);	NA	AT4G22140.2;	NotClustered
CHILtrapF-100666.0	12.2	10.4	6.6	10	5.2	11.8	7.2	12.8	12.3	14.1	6.3	2.3	15.8	8	12.9	8.5	2.4	7	6.7	5.8	4.3	12	11.8	14.6	0.97	0.22	-0.98	-0.11	-1.05	0.02	xDE	xDE	xDE	xDE	xDE	xDE	FL;	DN174025_c19_g2_i2=IPR012337_Polynucleotidyl transferase, ribonuclease H fold:IPR013103_Reverse transcriptase, RNA-dependent DNA polymerase:IPR001584_Integrase, catalytic core;"DN174025_c19_g2_i3=IPR012337_Polynucleotidyl transferase, ribonuclease H fold:IPR001878_Zinc finger, CCHC-type:IPR013103_Reverse transcriptase, RNA-dependent DNA polymerase:IPR001584_Integrase, catalytic core:";	dn174025_c19_g2_i3:35.2_not assigned.unknown;dn174025_c19_g2_i2:35.2_not assigned.unknown;	no hits & (original description: no original description)	NA;sp|Q07791|YD23B_YEAST | Transposon Ty2-DR3 Gag-Pol polyprotein (TY2A-TY2B) (Transposon Ty2 TYA-TYB polyprotein) [Cleaved into: Capsid protein (CA); Ty2 protease (PR) (EC 3.4.23.-); Integrase (IN); Reverse transcriptase/ribonuclease H (RT) (RT-RH) (EC 2.7.7.49) (EC 2.7.7.7) (EC 3.1.26.4)]	NA	ND	NotClustered
CHILtrapF-100666.1	17.4	18.7	19.4	23.6	13.1	32.4	10.7	18.8	16	19.1	19.9	9.2	19.8	14.8	16.1	12.8	14.6	35.2	14.5	9.8	18.3	17.7	22.3	14	0.26	-0.23	0.18	-0.39	-0.36	-0.28	xDE	xDE	xDE	xDE	xDE	xDE	FL;NI	DN174025_c19_g2_i4=IPR012337_Polynucleotidyl transferase, ribonuclease H fold:IPR001878_Zinc finger, CCHC-type:IPR013103_Reverse transcriptase, RNA-dependent DNA polymerase:IPR001584_Integrase, catalytic core:;"DN174025_c19_g2_i5=IPR012337_Polynucleotidyl transferase, ribonuclease H fold:IPR013103_Reverse transcriptase, RNA-dependent DNA polymerase:IPR001584_Integrase, catalytic core";	dn174025_c19_g3_i1:35.2_not assigned.unknown;dn174025_c19_g2_i5:35.2_not assigned.unknown;dn174025_c19_g2_i4:35.2_not assigned.unknown	(original description: no original description) no hits & (original description: no original description)	sp|P10978|POLX_TOBAC | Retrovirus-related Pol polyprotein from transposon TNT 1-94 [Includes: Protease (EC 3.4.23.-); Reverse transcriptase (EC 2.7.7.49); Endonuclease];sp|P92520|M820_ARATH | Uncharacterized mitochondrial protein AtMg00820 (ORF170);sp|Q8GU82|AB45G_ORYSJ | ABC transporter G family member 45 (OsABCG45) (Pleiotropic drug resistance protein 1) (OsPDR1);	NA	ND	NotClustered
CHILtrapF-100666.2	118.5	101.6	114.8	63.5	107.5	103.1	114.5	117.6	103.6	82.3	75.9	57.5	105.5	85.5	122.2	78	79.7	117	113.9	67.9	64.6	77.1	74.4	49	0.32	0	0.44	-0.25	0.3	0.34	xDE	xDE	xDE	xDE	xDE	xDE	FL;	DN168538_c24_g1_i6=IPR003593_ATPase, AAA+ type, core:IPR013525_ABC-2 type transporter:IPR013581_Plant PDR ABC transporter associated:IPR003439_ABC transporter-like:	dn168538_c24_g1_i6:34.16_transport.ABC transporters and multidrug resistance systems	(loc_os08g43120.1 : 181.0) no description available & (at2g36380 : 162.0) pleiotropic drug resistance 6 (PDR6); FUNCTIONS IN: ATPase activity, coupled to transmembrane movement of substances; LOCATED IN: plasma membrane; EXPRESSED IN: 24 plant structures; EXPRESSED DURING: 13 growth stages; CONTAINS InterPro DOMAIN/s: ATPase, AAA+ type, core (InterPro:IPR003593), ABC transporter-like (InterPro:IP…	sp|Q9FUT3|AB23B_ARATH | ABC transporter B family member 23, mitochondrial (ABC transporter ABCB.23) (AtABCB23) (ABC transporter of the mitochondrion 1) (AtATM1) (Iron-sulfur clusters transporter ATM1) (Protein STARIK 2);	NA	ND	NotClustered
CHILtrapF-100666.3	1550.6	1186.2	1529.7	644	700	659.8	1362.7	1596.4	1242.7	649.7	683.3	770.6	1278.2	888.8	850.9	624.9	646.6	997.7	857.8	611.3	597.8	503	648.5	365.6	0.53	-0.02	0.57	0.07	0.44	1.07	xDE	xDE	0.57	xDE	xDE	1.07	FL;QFL	DN168538_c24_g1_i1=IPR003593_ATPase, AAA+ type, core:IPR013525_ABC-2 type transporter:IPR013581_Plant PDR ABC transporter associated:IPR003439_ABC transporter-like:;"DN168538_c24_g1_i2=IPR013525_ABC-2 type transporter:IPR003593_ATPase, AAA+ type, core:IPR013581_Plant PDR ABC transporter associated:IPR003439_ABC transporter-like:";"DN168538_c24_g1_i3=IPR003593_ATPase, AAA+ type, core:IPR013525_ABC…	dn168538_c24_g1_i9:34.16_transport.ABC transporters and multidrug resistance systems;dn168538_c24_g1_i8:34.16_transport.ABC transporters and multidrug resistance systems;dn168538_c24_g1_i7:34.16_transport.ABC transporters and multidrug resistance systems;dn168538_c24_g1_i5:34.16_transport.ABC transporters and multidrug resistance systems;dn168538_c24_g1_i4:34.16_transport.ABC transporters and mul…	(loc_os08g43120.1 : 794.0) no description available & (at1g66950 : 717.0) pleiotropic drug resistance 11 (PDR11); FUNCTIONS IN: ATPase activity, coupled to transmembrane movement of substances; INVOLVED IN: drug transmembrane transport; LOCATED IN: membrane; EXPRESSED IN: 9 plant structures; EXPRESSED DURING: 4 anthesis, C globular stage, petal differentiation and expansion stage; CONTAINS InterP…	sp|Q7PC84|AB39G_ARATH | ABC transporter G family member 39 (ABC transporter ABCG.39) (AtABCG39) (Pleiotropic drug resistance protein 11);sp|Q8GU82|AB45G_ORYSJ | ABC transporter G family member 45 (OsABCG45) (Pleiotropic drug resistance protein 1) (OsPDR1);sp|Q8IUA7|ABCA9_HUMAN | ATP-binding cassette sub-family A member 9;sp|Q8RXN0|AB11G_ARATH | ABC transporter G family member 11 (ABC transporter …	NA	AT1G66950.1;AT2G29940.1;AT4G15215.1;	NotClustered
CHILtrapF-100667.0	397.5	309	333.5	280.3	346.1	241.5	393.4	344.8	397	300.3	307.3	312.8	315.3	311.1	372.9	363.2	305	271.9	455.2	432.9	456.7	366.4	386.9	369.4	-0.42	0.12	-0.25	0.08	0.26	0.26	xDE	xDE	xDE	xDE	xDE	xDE	FL;	DN164190_c1_g1_i1=IPR004152_GAT:IPR002014_VHS:IPR008942_ENTH/VHS:IPR018205_VHS subgroup:;DN164190_c1_g1_i2=IPR004152_GAT:IPR002014_VHS:IPR008942_ENTH/VHS:IPR018205_VHS subgroup:;	dn164190_c1_g1_i2:31.4_cell.vesicle transport;dn164190_c1_g1_i1:31.4_cell.vesicle transport;	(loc_os02g17350.2 : 436.0) no description available & (at4g32760 : 419.0) ENTH/VHS/GAT family protein; FUNCTIONS IN: protein transporter activity; INVOLVED IN: intracellular protein transport, intra-Golgi vesicle-mediated transport; LOCATED IN: Golgi stack; EXPRESSED IN: 24 plant structures; EXPRESSED DURING: 15 growth stages; CONTAINS InterPro DOMAIN/s: VHS (InterPro:IPR002014), GAT (InterPro:IP…	sp|Q5SRX1|TM1L2_MOUSE | TOM1-like protein 2 (Target of Myb-like protein 2);	NA	AT4G32760.1;	NotClustered
CHILtrapF-100672.1	202.2	234.3	188.3	187.8	199.3	229.7	245	185.7	199.7	214.9	208.8	276	176.8	170.9	134	175.2	181.4	180.4	122.9	136.4	131.4	148.5	150.7	160.2	0.3	0.01	0.22	0.18	-0.23	0.03	xDE	xDE	xDE	xDE	xDE	xDE	FL;P;NIQFL	DN160480_c0_g1_i1=IPR006671_Cyclin, N-terminal:IPR011028_Cyclin-like:IPR006670_Cyclin:IPR015429_Transcription regulator cyclin:IPR015432_Cyclin H:IPR013763_Cyclin-related:;"DN160480_c0_g1_i10=IPR006671_Cyclin, N-terminal:IPR011028_Cyclin-like:IPR006670_Cyclin:IPR015429_Transcription regulator cyclin:IPR015432_Cyclin H:IPR013763_Cyclin-related:";"DN160480_c0_g1_i11=IPR006671_Cyclin, N-terminal:IPR…	dn160480_c0_g1_i9:31.3_cell.cycle;dn160480_c0_g1_i8:31.3_cell.cycle;dn160480_c0_g1_i7:35.2_not assigned.unknown;dn160480_c0_g1_i6:31.3_cell.cycle;dn160480_c0_g1_i4:31.3_cell.cycle;dn160480_c0_g1_i3:31.3_cell.cycle;dn160480_c0_g1_i2:31.3_cell.cycle;dn160480_c0_g1_i13:35.2_not assigned.unknown;dn160480_c0_g1_i12:35.2_not assigned.unknown;dn160480_c0_g1_i11:35.2_not assigned.unknown;dn160480_c0_g1_i…	(loc_os03g52750.2 : 373.0) no description available & (at5g27620 : 337.0) core cell cycle genes; cyclin H;1 (CYCH;1); CONTAINS InterPro DOMAIN/s: Cyclin H (InterPro:IPR015432), Cyclin-like (InterPro:IPR011028), Transcription regulator cyclin (InterPro:IPR015429), Cyclin-related (InterPro:IPR013763), Cyclin, N-terminal (InterPro:IPR006671), Cyclin (InterPro:IPR006670); BEST Arabidopsis thaliana pr…	NA;sp|P37366|CCL1_YEAST | Cyclin CCL1;sp|Q10D80|CCH11_ORYSJ | Cyclin-H1-1 (CycH1;1) (Cyclin-H-1) (CycH-1);sp|Q55F19|CCNH_DICDI | Putative cyclin-H;sp|Q7QB13|CCNC_ANOGA | Cyclin-C;	NA	AT5G27620.1;	1
CHILtrapF-100675.0	23.5	37.3	29.9	29.9	36.7	11.8	26.8	45.4	37	56.2	41.6	62.1	23.7	23.9	30	32.6	23.6	27.3	31.8	31.7	18.3	10.4	19.2	23.5	-0.1	0.29	0.64	0.9	0.64	0.13	xDE	xDE	xDE	0.9	xDE	xDE	NI	NA	dn169752_c3_g1_i2:35.2_not assigned.unknown;dn169752_c3_g1_i1:35.2_not assigned.unknown;	no hits & (original description: no original description)	NA	NA	ND	NotClustered
CHILtrapF-100676.0	428	466.6	395.5	398.2	422.1	377	481.1	496.9	536.3	376.6	376	400.2	473.5	502.5	621.5	466.7	511.6	452.2	601.5	586	560.1	498.8	527.6	511.1	-0.13	0.24	-0.1	-0.06	0.19	0.1	xDE	xDE	xDE	xDE	xDE	xDE	FL;	DN153449_c0_g1_i1=IPR012336_Thioredoxin-like fold:IPR009737_Sucraseferredoxin-like:IPR012335_Thioredoxin fold	dn153449_c0_g1_i1:2.2.1.99_major CHO metabolism.degradation.sucrose.misc	(at4g26620 : 430.0) Sucrase/ferredoxin-like family protein; CONTAINS InterPro DOMAIN/s: Thioredoxin fold (InterPro:IPR012335), Sucraseferredoxin-like (InterPro:IPR009737), Thioredoxin-like fold (InterPro:IPR012336); BEST Arabidopsis thaliana protein match is: Sucrase/ferredoxin-like family protein (TAIR:AT5G55900.1); Has 30201 Blast hits to 17322 proteins in 780 species: Archae - 12; Bacteria - 1…	sp|O82380|PP175_ARATH | Pentatricopeptide repeat-containing protein At2g29760, chloroplastic (Protein ORGANELLE TRANSCRIPT PROCESSING 81);	NA	ND	NotClustered
CHILtrapF-100682.0	5.2	0	6.6	4.5	5.2	0	3.6	5.9	3.7	6	1.8	0	1.3	3.4	3.2	9.9	16.3	22	0.6	5.2	2.2	15.1	23.6	11.4	0.06	0.07	-0.07	-0.22	-2.22	0.14	xDE	xDE	xDE	xDE	-2.22	xDE	NI	NA	dn172474_c0_g1_i1:35.2_not assigned.unknown	no hits & (original description: no original description)	NA	NA	ND	NotClustered
CHILtrapF-100685.0	151.7	160.7	176	152.4	73.4	88.4	168.1	136.3	139.3	124.5	138.3	230	129.3	151.5	191.8	221.3	239.1	270.1	173.7	209.5	163.7	193.9	296.3	171	-0.21	-0.14	0.14	0.53	-0.26	0.55	xDE	xDE	xDE	xDE	xDE	xDE	P;FL	DN155193_c1_g1_i1=IPR011701_Major facilitator superfamily MFS-1:IPR016196_Major facilitator superfamily, general substrate transporter:;"DN155193_c1_g1_i2=IPR011701_Major facilitator superfamily MFS-1:IPR016196_Major facilitator superfamily, general substrate transporter:";"DN155193_c1_g1_i3=IPR011701_Major facilitator superfamily MFS-1:IPR016196_Major facilitator superfamily, general substrate t…	dn155193_c1_g1_i4:34.99_transport.misc;dn155193_c1_g1_i3:34.99_transport.misc;dn155193_c1_g1_i2:34.99_transport.misc;dn155193_c1_g1_i1:34.99_transport.misc;	(loc_os03g59450.1 : 256.0) no description available & (at4g36790 : 220.0) Major facilitator superfamily protein; FUNCTIONS IN: carbohydrate transmembrane transporter activity, sugar:hydrogen symporter activity; INVOLVED IN: transmembrane transport; LOCATED IN: membrane; EXPRESSED IN: 18 plant structures; EXPRESSED DURING: 12 growth stages; CONTAINS InterPro DOMAIN/s: Major facilitator superfamily…	NA	NA	AT4G36790.1;	3
CHILtrapF-100686.0	4.4	3.1	7.9	4.5	2.6	2.9	0	3	3.7	0	1.8	0	5.3	1.1	5.4	2.8	1.6	1.8	6.1	10.9	8.6	8.3	11.8	9.5	-1	-0.91	-1.89	-1.29	-0.2	0.48	xDE	xDE	-1.89	xDE	xDE	xDE	NI	NA	dn158413_c0_g2_i1:35.2_not assigned.unknown	no hits & (original description: no original description)	NA	NA	ND	NotClustered
CHILtrapF-100687.0	65.4	50.8	73	45.4	36.7	82.5	50.1	42.5	32.1	20.1	13.6	23	34.3	49	28.9	17.7	5.7	12.3	42.4	45.5	42	39.1	41.5	57.9	-0.21	-0.61	-1.83	-1.46	-0.08	0.27	xDE	xDE	-1.83	-1.46	xDE	xDE	NI	NA	dn171345_c3_g1_i9:35.2_not assigned.unknown;dn171345_c3_g1_i8:35.2_not assigned.unknown;dn171345_c3_g1_i7:35.2_not assigned.unknown;dn171345_c3_g1_i6:35.2_not assigned.unknown;dn171345_c3_g1_i5:35.2_not assigned.unknown;dn171345_c3_g1_i4:35.2_not assigned.unknown;dn171345_c3_g1_i3:35.2_not assigned.unknown;dn171345_c3_g1_i2:35.2_not assigned.unknown;dn171345_c3_g1_i1:35.2_not assigned.unknown	no hits & (original description: no original description)	NA	NA	ND	0
CHILtrapF-100688.0	34	31.1	36.5	9.1	10.5	2.9	16.1	33.6	18.5	10	9	13.8	30.3	18.2	21.4	8.5	7.3	9.7	21.2	23	24.8	26.6	12.4	25.4	0.01	-0.52	-1.25	0.29	0.08	1.89	xDE	xDE	-1.25	xDE	xDE	1.89	P;	DN172568_c1_g1_i2=IPR001388_Synaptobrevin:IPR011012_Longin-like:IPR010908_Longin	dn172568_c1_g1_i2:35.2_not assigned.unknown	no hits & (original description: no original description)	sp|O48850|VA725_ARATH | Vesicle-associated membrane protein 725 (AtVAMP725);	NA	ND	NotClustered
CHILtrapF-100690.0	37.5	29	33.9	47.2	47.2	50.1	32.2	26.7	39.5	78.3	73.2	59.8	43.5	37.6	32.1	64.5	81.3	64.2	27.4	35.1	50.6	46.4	40.9	41.3	0.05	-0.04	0.69	0.57	-0.24	-0.5	xDE	xDE	0.69	xDE	xDE	xDE	FL;	DN171420_c1_g1_i1=IPR000759_Adrenodoxin reductase:IPR013027_FAD-dependent pyridine nucleotide-disulphide oxidoreductase:;DN171420_c1_g1_i2=IPR000759_Adrenodoxin reductase:IPR013027_FAD-dependent pyridine nucleotide-disulphide oxidoreductase:;DN171420_c1_g1_i3=IPR000759_Adrenodoxin reductase:IPR013027_FAD-dependent pyridine nucleotide-disulphide oxidoreductase:;DN171420_c1_g1_i4=IPR000759_Adrenodo…	dn171420_c1_g1_i7:35.2_not assigned.unknown;dn171420_c1_g1_i6:35.2_not assigned.unknown;dn171420_c1_g1_i5:35.2_not assigned.unknown;dn171420_c1_g1_i4:35.2_not assigned.unknown;dn171420_c1_g1_i3:35.2_not assigned.unknown;dn171420_c1_g1_i2:35.2_not assigned.unknown;dn171420_c1_g1_i1:35.2_not assigned.unknown	(loc_os05g34040.2 : 311.0) no description available & (at4g30720 : 301.0) Encodes a putative oxidoreductase/electron carrier detected in the chloroplast stroma that is essential to ensure a correct electron flow through the photosynthetic chain and, hence, photosynthesis efficiency and normal growth. Mutations in the Col-0 allele result in pale green pigmentation and defective growth.; FAD/NAD(P)…	NA;sp|Q05627|Y202_CLOB8 | Uncharacterized protein Cbei_0202 (ORF1)	NA	AT4G30720.1;	20
CHILtrapF-100692.0	3313.8	2483.3	2656	183.2	369.7	371.1	3329.9	3134.4	2983.5	192.8	362.4	193.2	4201.3	3715.8	8480.8	193.6	163.5	151.3	8271.3	5628.2	4975.2	179.8	251.1	149.4	-0.2	0.15	-0.18	-0.27	4.83	3.08	xDE	xDE	xDE	xDE	4.83	3.08	P;QFL	DN170542_c3_g7_i1=IPR005067_Fatty acid desaturase, type 2:IPR012348_Ribonucleotide reductase-related:IPR009078_Ferritin/ribonucleotide reductase-like;"DN170542_c3_g7_i2=IPR005067_Fatty acid desaturase, type 2:IPR012348_Ribonucleotide reductase-related:IPR009078_Ferritin/ribonucleotide reductase-like";"DN170542_c3_g7_i3=IPR005067_Fatty acid desaturase, type 2:IPR012348_Ribonucleotide reductase-rel…	dn170542_c3_g7_i3:11.1.15_lipid metabolism.FA synthesis and FA elongation.ACP desaturase;dn170542_c3_g7_i2:11.1.15_lipid metabolism.FA synthesis and FA elongation.ACP desaturase;dn170542_c3_g7_i1:11.1.15_lipid metabolism.FA synthesis and FA elongation.ACP desaturase	(gnl|cdd|67043 : 159.0) no description available & (at3g02620 : 142.0) Plant stearoyl-acyl-carrier-protein desaturase family protein; FUNCTIONS IN: acyl-[acyl-carrier-protein] desaturase activity, oxidoreductase activity, transition metal ion binding; INVOLVED IN: oxidation reduction, fatty acid metabolic process, fatty acid biosynthetic process; CONTAINS InterPro DOMAIN/s: Ribonucleotide reducta…	NA;sp|E3PZS1|STAD1_OPHSP | Palmitoyl-[acyl-carrier-protein] 4-desaturase 1, chloroplastic (EC 1.14.19.11) (Acyl-[acyl-carrier-protein] desaturase 1) (Stearoyl-[acyl-carrier-protein] 9-desaturase 1) (Stearoyl-ACP desaturase 1) (EC 1.14.19.2)	NA	AT3G02630.1;AT5G16240.1	7
CHILtrapF-100695.0	8.7	7.3	11.4	5.4	7.9	14.7	10.7	8.9	28.4	13.1	30.7	62.1	23.7	10.3	12.9	27	19.5	18.5	13.4	8.1	12.9	14.6	24.2	21.6	0.4	0.69	0.1	1.74	-0.74	0.09	xDE	xDE	xDE	1.74	xDE	xDE	QFL;	DN174134_c51_g3_i1=IPR001969_Peptidase aspartic, active site:IPR005162_Retrotransposon gag protein:IPR021109_Peptidase aspartic:IPR013242_Retroviral aspartyl protease:IPR000477_RNA-directed DNA polymerase (reverse transcriptase)	dn174134_c51_g3_i1:35.2_not assigned.unknown	(loc_os06g25800.1 : 541.0) no description available & (atmg00860 : 125.0) hypothetical protein; DNA/RNA polymerases superfamily protein. & (reliability: 250.0) & (original description: no original description)	sp|P0CT40|TF29_SCHPO | Transposon Tf2-9 polyprotein (Retrotransposable element Tf2 155 kDa protein);	NA	ND	NotClustered
CHILtrapF-100696.1	46.2	37.3	49.3	27.2	47.2	41.2	30.4	35.6	29.6	49.2	48.8	96.6	88.4	95.7	99.7	126.3	110.6	113.5	102.2	168.1	186.3	143.8	147.6	253	-0.66	-0.45	-0.62	0.72	-0.25	0.26	xDE	xDE	xDE	xDE	xDE	xDE	QFL;FL	DN163775_c4_g1_i1=IPR020635_Tyrosine-protein kinase, catalytic domain:IPR002912_Amino acid-binding ACT:IPR011009_Protein kinase-like domain:IPR002290_Serine/threonine-protein kinase domain:IPR008271_Serine/threonine-protein kinase, active site:IPR001245_Serine/threonine/tyrosine-protein kinase:IPR015783_Serine/threonine protein kinase-like, ATMRK:IPR000719_Protein kinase, catalytic domain:;"DN163…	dn163775_c4_g9_i1:29.4_protein.postranslational modification;dn163775_c4_g7_i1:35.2_not assigned.unknown;dn163775_c4_g3_i2:29.4_protein.postranslational modification;dn163775_c4_g3_i1:29.4_protein.postranslational modification;dn163775_c4_g2_i7:35.2_not assigned.unknown;dn163775_c4_g2_i6:29.4_protein.postranslational modification;dn163775_c4_g2_i5:29.4_protein.postranslational modification;dn1637…	no hits & (original description: no original description)"(loc_os09g37230.1 : 183.0) no description available & (at4g38470 : 177.0) ACT-like protein tyrosine kinase family protein; FUNCTIONS IN: protein serine/threonine/tyrosine kinase activity, protein kinase activity; INVOLVED IN: protein amino acid phosphorylation, metabolic process; LOCATED IN: cytosol; EXPRESSED IN: 25 plant structures; EXPR…	NA;sp|A6WV84|GLND_OCHA4 | Bifunctional uridylyltransferase/uridylyl-removing enzyme (UTase/UR) (Bifunctional [protein-PII] modification enzyme) (Bifunctional nitrogen sensor protein) [Includes: [Protein-PII] uridylyltransferase (PII uridylyltransferase) (UTase) (EC 2.7.7.59); [Protein-PII]-UMP uridylyl-removing enzyme (UR) (EC 3.1.4.-)];sp|Q8EGH8|GLND_SHEON | Bifunctional uridylyltransferase/urid…	NA	AT2G17700.1;AT4G38470.1	3
CHILtrapF-100696.2	53.2	80.9	77.4	60.8	97	44.2	62.6	57.3	54.2	83.4	89.5	82.8	117.4	129.9	121.1	132.6	161	140.8	125.7	181.9	149.7	141.8	176.1	210.4	-0.31	-0.28	-0.28	0.35	-0.2	0.08	xDE	xDE	xDE	xDE	xDE	xDE	QFL;FL	DN163775_c4_g6_i1=IPR020635_Tyrosine-protein kinase, catalytic domain:IPR002912_Amino acid-binding ACT:IPR011009_Protein kinase-like domain:IPR002290_Serine/threonine-protein kinase domain:IPR008271_Serine/threonine-protein kinase, active site:IPR001245_Serine/threonine/tyrosine-protein kinase:IPR015783_Serine/threonine protein kinase-like, ATMRK:IPR000719_Protein kinase, catalytic domain:;"DN163…	dn163775_c4_g6_i4:29.4_protein.postranslational modification;dn163775_c4_g6_i3:29.4_protein.postranslational modification;dn163775_c4_g6_i2:29.4_protein.postranslational modification;dn163775_c4_g6_i1:29.4_protein.postranslational modification;	(loc_os09g37230.1 : 303.0) no description available & (at4g38470 : 299.0) ACT-like protein tyrosine kinase family protein; FUNCTIONS IN: protein serine/threonine/tyrosine kinase activity, protein kinase activity; INVOLVED IN: protein amino acid phosphorylation, metabolic process; LOCATED IN: cytosol; EXPRESSED IN: 25 plant structures; EXPRESSED DURING: 15 growth stages; CONTAINS InterPro DOMAIN/s…	NA;sp|Q0UY20|ATG1_PHANO | Serine/threonine-protein kinase atg1 (EC 2.7.11.1) (Autophagy-related protein 1);sp|Q2MHE4|HT1_ARATH | Serine/threonine-protein kinase HT1 (EC 2.7.11.1) (High leaf temperature protein 1);sp|Q8MY86|FGFR1_DUGJA | Fibroblast growth factor receptor 1 (DjFgfr1) (FGFR-1) (EC 2.7.10.1) (DjPTK3)	NA	AT4G38470.1;	3
CHILtrapF-100697.1	5.2	1	10.6	7.3	2.6	2.9	8.9	8.9	17.3	9	11.7	48.3	9.2	6.8	10.7	3.5	8.1	10.6	6.1	6.9	5.4	7.8	9.9	9.5	0.45	0.8	-0.26	1.71	-0.47	0.18	xDE	xDE	xDE	1.71	xDE	xDE	NI	NA	dn174004_c9_g12_i5:35.2_not assigned.unknown	no hits & (original description: no original description)	NA	NA	ND	NotClustered
CHILtrapF-100697.2	9.6	8.3	7.9	3.6	10.5	11.8	3.6	6.9	12.3	7	22.6	43.7	13.2	8	13.9	9.2	8.9	9.7	8.9	6.3	5.4	15.1	20.5	7.6	0.64	-0.1	-0.57	1.41	-0.92	0.15	xDE	xDE	xDE	1.41	xDE	xDE	NI	NA	dn174004_c9_g12_i3:35.2_not assigned.unknown;dn174004_c9_g12_i1:35.2_not assigned.unknown;	no hits & (original description: no original description)	NA	NA	ND	NotClustered
CHILtrapF-100700.0	0	1	1.3	3.6	7.9	0	0	3	2.5	2	8.1	0	15.8	3.4	4.3	12.8	7.3	1.8	2.8	4.6	4.3	14.6	9.3	8.3	0.78	0.74	-0.47	0.01	-1.23	-1.36	xDE	xDE	xDE	xDE	xDE	xDE	NI	NA	dn172658_c6_g3_i1:35.2_not assigned.unknown	no hits & (original description: no original description)	NA	NA	ND	NotClustered
CHILtrapF-100704.0	27	35.3	18.9	27.2	34.1	23.6	30.4	18.8	22.2	15.1	10.8	4.6	17.1	17.1	11.8	7.8	11.4	6.2	12.8	15	5.4	17.2	15.5	17.2	0.36	-0.18	-0.9	-1.24	-0.48	-0.08	xDE	xDE	-0.9	-1.24	xDE	xDE	P;	DN19690_c0_g1_i1=IPR004000_Actin/actin-like;DN19690_c0_g2_i1=IPR004000_Actin/actin-like;	dn19690_c0_g2_i1:31.1.1.1.1_cell.organisation.cytoskeleton.actin.Actin;dn19690_c0_g1_i1:31.1.1.1.1_cell.organisation.cytoskeleton.actin.Actin;	(p53498|act_chlre : 149.0) Actin - Chlamydomonas reinhardtii & (at3g53750 : 148.0) Member of the Actin gene family. Expressed in mature pollen.; actin 3 (ACT3); FUNCTIONS IN: structural constituent of cytoskeleton; INVOLVED IN: cytoskeleton organization; LOCATED IN: cell wall, cytoskeleton, nucleus; EXPRESSED IN: male gametophyte, seed; EXPRESSED DURING: M germinated pollen stage; CONTAINS InterP…	NA;sp|P24902|ACT_PINCO | Actin (Fragment)	NA	AT5G09810.1;	21
CHILtrapF-100707.2	0	3.1	4.4	10	0	2.9	3.6	4	6.2	8	6.3	27.6	10.6	9.1	3.2	5	4.1	4.4	7.8	5.2	6.5	22.4	13	17.8	0.18	0.6	-1.73	0.95	-1.29	-0.84	xDE	xDE	-1.73	xDE	-1.29	xDE	NI	NA	dn173638_c0_g3_i3:35.2_not assigned.unknown;dn173638_c0_g3_i1:35.2_not assigned.unknown;	no hits & (original description: no original description)	NA	NA	ND	NotClustered
CHILtrapF-100709.0	13.1	22.8	17.6	7.3	13.1	14.7	5.4	10.9	14.8	9	7.2	4.6	6.6	3.4	4.3	5	3.3	4.4	3.9	7.5	1.1	5.7	5.6	5.7	0.07	-0.7	-0.35	-0.45	-0.27	0.73	xDE	xDE	xDE	xDE	xDE	xDE	NI	NA	dn168230_c0_g2_i1:35.2_not assigned.unknown	no hits & (original description: no original description)	NA	NA	ND	NotClustered
CHILtrapF-100709.2	108.1	75.7	78.3	83.5	70.8	44.2	85.8	84	77.7	46.2	52.4	34.5	68.6	49	54.7	27.7	29.3	37	60.3	51.8	46.3	47.4	50.2	60.4	0.1	-0.08	-0.73	-0.59	0.02	0.31	xDE	xDE	-0.73	xDE	xDE	xDE	NI	NA	dn168230_c0_g5_i6:35.2_not assigned.unknown;dn168230_c0_g5_i5:35.2_not assigned.unknown;dn168230_c0_g5_i4:35.2_not assigned.unknown;dn168230_c0_g5_i3:35.2_not assigned.unknown;dn168230_c0_g5_i2:35.2_not assigned.unknown;dn168230_c0_g5_i1:35.2_not assigned.unknown;	no hits & (original description: no original description)	NA	NA	ND	13
CHILtrapF-100713.0	466.3	413.7	478.2	271.2	322.5	324	343.4	367.5	344	329.4	319.9	269.1	362.7	322.5	256.1	241.2	178.1	238.4	354.1	282.6	340.4	243.9	231.2	251.8	-0.06	-0.36	-0.14	0.03	0.42	0.58	xDE	xDE	xDE	xDE	xDE	0.58	FL;	DN167273_c0_g1_i2=IPR014021_Helicase, superfamily 1/2, ATP-binding domain:IPR018957_Zinc finger, C3HC4 RING-type:IPR001841_Zinc finger, RING-type:IPR014001_DEAD-like helicase, N-terminal:IPR001650_DNA/RNA helicase, C-terminal:IPR000330_SNF2-related:;"DN167273_c0_g1_i3=IPR014021_Helicase, superfamily 1/2, ATP-binding domain:IPR018957_Zinc finger, C3HC4 RING-type:IPR001841_Zinc finger, RING-type:IP…	dn167273_c0_g1_i8:27.3.44_RNA.regulation of transcription.Chromatin Remodeling Factors;dn167273_c0_g1_i7:27.3.44_RNA.regulation of transcription.Chromatin Remodeling Factors;dn167273_c0_g1_i3:27.3.44_RNA.regulation of transcription.Chromatin Remodeling Factors;dn167273_c0_g1_i2:27.3.44_RNA.regulation of transcription.Chromatin Remodeling Factors;	(loc_os08g08220.2 : 907.0) no description available & (at1g50410 : 893.0) SNF2 domain-containing protein / helicase domain-containing protein / zinc finger protein-related; FUNCTIONS IN: helicase activity, DNA binding, zinc ion binding, nucleic acid binding, ATP binding; EXPRESSED IN: 24 plant structures; EXPRESSED DURING: 14 growth stages; CONTAINS InterPro DOMAIN/s: Zinc finger, RING-type, cons…	NA;sp|O60177|YG42_SCHPO | Uncharacterized ATP-dependent helicase C23E6.02 (EC 3.6.4.-)	NA	AT1G50410.1;	13
CHILtrapF-100713.1	50.6	40.4	39.6	15.4	7.9	11.8	46.5	42.5	76.4	9	11.7	18.4	40.9	27.3	43.9	17.7	30.1	10.6	26.2	38.6	23.7	14.6	37.8	18.4	0.31	0.32	-0.25	-0.05	0.32	1.63	xDE	xDE	xDE	xDE	xDE	1.63	FL;NIP;	DN167273_c0_g1_i1=IPR001128_Cytochrome P450:IPR002401_Cytochrome P450, E-class, group I:IPR017972_Cytochrome P450, conserved site:IPR017973_Cytochrome P450, C-terminal:;"DN167273_c0_g1_i5=IPR001128_Cytochrome P450:IPR002401_Cytochrome P450, E-class, group I:IPR017972_Cytochrome P450, conserved site:IPR017973_Cytochrome P450, C-terminal:";	dn167273_c0_g1_i6:35.2_not assigned.unknown;dn167273_c0_g1_i5:35.2_not assigned.unknown;dn167273_c0_g1_i4:35.2_not assigned.unknown;dn167273_c0_g1_i1:26.1_misc.cytochrome P450;	(gnl|cdd|35378 : 161.0) no description available & (gnl|cdd|84486 : 136.0) no description available & (p37118|c71a2_solme : 128.0) Cytochrome P450 71A2 (EC 1.14.-.-) (CYPLXXIA2) (P-450EG4) - Solanum melongena (Eggplant) (Aubergine) & (loc_os08g01450.1 : 125.0) no description available & (at5g25140 : 118.0) putative cytochrome P450; "cytochrome P450, family 71, subfamily B, polypeptide 13" (CYP71B…	NA;sp|O81970|C71A9_SOYBN | Cytochrome P450 71A9 (EC 1.14.-.-) (Cytochrome P450 CP1);sp|P37118|C71A2_SOLME | Cytochrome P450 71A2 (EC 1.14.-.-) (CYPLXXIA2) (Cytochrome P-450EG4);	NA	AT3G48290.2;	NotClustered
CHILtrapF-100713.3	7	5.2	7	5.4	2.6	17.7	19.7	21.7	21	2	2.7	2.3	11.9	2.3	1.1	0.7	2.4	2.6	1.1	1.2	1.1	0.5	3.7	1.3	1.5	1.5	0.08	-1.3	-0.39	-0.16	xDE	xDE	xDE	xDE	xDE	xDE	QFL;	DN173345_c0_g3_i2=IPR016040_NAD(P)-binding domain:IPR002347_Glucose/ribitol dehydrogenase:IPR002198_Short-chain dehydrogenase/reductase SDR;DN173345_c0_g3_i3=IPR016040_NAD(P)-binding domain:IPR002347_Glucose/ribitol dehydrogenase:IPR002198_Short-chain dehydrogenase/reductase SDR;	dn173345_c0_g3_i3:28.1.1.4_DNA.synthesis/chromatin structure.retrotransposon/transposase.hat-like transposase;dn173345_c0_g3_i3:28.99_DNA.unspecified;dn173345_c0_g3_i2:28.1.1.4_DNA.synthesis/chromatin structure.retrotransposon/transposase.hat-like transposase;dn173345_c0_g3_i2:28.99_DNA.unspecified;	(at1g19260 : 106.0) TTF-type zinc finger protein with HAT dimerisation domain; FUNCTIONS IN: protein dimerization activity; INVOLVED IN: biological_process unknown; LOCATED IN: cellular_component unknown; CONTAINS InterPro DOMAIN/s: HAT dimerisation (InterPro:IPR008906), Zinc finger, TTF-type (InterPro:IPR006580); BEST Arabidopsis thaliana protein match is: unknown protein (TAIR:AT4G09660.1); Has…	NA	NA	AT1G19260.1;AT3G29763.1	NotClustered
CHILtrapF-100720.0	47.1	102.7	59.8	83.5	204.5	58.9	68	213.4	130.7	232	169	181.7	528.9	581.1	288.3	556.1	695.4	169.8	183.7	160.6	231.6	106.3	147.6	193.9	1.16	0.88	1.5	0.67	0.33	-0.65	xDE	xDE	1.5	xDE	xDE	xDE	FL;P	DN141046_c1_g1_i1=IPR005132_Rare lipoprotein A:IPR007112_Expansin 45, endoglucanase-like:IPR009009_Barwin-related endoglucanase:IPR014734_Pollen allergen, N-terminal:IPR002963_Expansin:IPR007118_Expansin/Lol pI:IPR007117_Pollen allergen/expansin, C-terminal;"DN141046_c1_g1_i2=IPR005132_Rare lipoprotein A:IPR007112_Expansin 45, endoglucanase-like:IPR009009_Barwin-related endoglucanase:IPR014734_Po…	dn141046_c1_g1_i2:10.7_cell wall.modification;dn141046_c1_g1_i1:10.7_cell wall.modification;	(at1g26770 : 344.0) Encodes an expansin. Naming convention from the Expansin Working Group (Kende et al, Plant Mol Bio). Involved in the formation of nematode-induced syncytia in roots of Arabidopsis thaliana.; expansin A10 (EXPA10); CONTAINS InterPro DOMAIN/s: Pollen allergen, N-terminal (InterPro:IPR014734), Rare lipoprotein A (InterPro:IPR005132), Pollen allergen/expansin, C-terminal (InterPro…	NA;sp|Q9LDR9|EXP10_ARATH | Expansin-A10 (AtEXPA10) (Alpha-expansin-10) (At-EXP10) (AtEx10) (Ath-ExpAlpha-1.1)	NA	AT1G69530.2;AT2G03090.1	NotClustered
CHILtrapF-100721.0	1812.1	1547	1772.6	1504	1444.6	1499.2	1259	1341.5	1382	1170.9	1109.8	1099.5	1294	1402.7	1085.6	967.5	955.6	985.4	1396.2	1208.8	1237.6	1040.3	1068.8	1050.9	-0.02	-0.36	-0.12	-0.39	0.28	0.21	xDE	xDE	xDE	xDE	xDE	xDE	FL;	DN151910_c6_g1_i1=IPR006607_Protein of unknown function DM15:IPR011991_Winged helix-turn-helix transcription repressor DNA-binding:IPR006630_RNA-binding protein Lupus La;DN151910_c6_g1_i2=IPR006607_Protein of unknown function DM15:IPR011991_Winged helix-turn-helix transcription repressor DNA-binding:IPR006630_RNA-binding protein Lupus La;	dn151910_c6_g1_i2:35.2_not assigned.unknown;dn151910_c6_g1_i1:35.2_not assigned.unknown;	(loc_os01g16110.2 : 294.0) no description available & (at5g21160 : 283.0) LA RNA-binding protein; FUNCTIONS IN: molecular_function unknown; INVOLVED IN: biological_process unknown; LOCATED IN: cytosol, nucleus; EXPRESSED IN: 24 plant structures; EXPRESSED DURING: 13 growth stages; CONTAINS InterPro DOMAIN/s: Winged helix-turn-helix transcription repressor DNA-binding (InterPro:IPR011991), RNA-bin…	sp|Q940X9|LRP1A_ARATH | La-related protein 1A (AtLARP1a);	NA	AT5G21160.1;AT5G21160.2	NotClustered
CHILtrapF-100725.0	2780.4	2274.9	2882.6	3412.5	3277.2	3876.2	2015.5	1462	1970.1	1533.4	1810.3	1375.5	1772.8	2169.5	3463.5	4490.7	3019.8	2672.9	4141.2	2737	2711.1	4244.6	2763.2	2491.5	-0.36	-0.53	0.1	-1.13	0.01	-0.4	xDE	xDE	xDE	-1.13	xDE	xDE	QFL;	DN140277_c26_g1_i1=IPR018181_Heat shock protein 70, conserved site:IPR013126_Heat shock protein 70:IPR001023_Heat shock protein Hsp70	dn140277_c26_g1_i1:29.6_protein.folding;dn140277_c26_g1_i1:20.2.1_stress.abiotic.heat;	(loc_os11g47760.6 : 310.0) no description available & (p09189|hsp7c_pethy : 308.0) Heat shock cognate 70 kDa protein - Petunia hybrida (Petunia) & (at1g56410 : 300.0) encodes a heat shock protein whose gene expression is induced by heat and dehydration.; EARLY-RESPONSIVE TO DEHYDRATION 2 (ERD2); FUNCTIONS IN: ATP binding; INVOLVED IN: protein folding, response to cadmium ion, response to water de…	NA	NA	AT5G02500.2;	3
CHILtrapF-100729.0	612.7	604.5	644.5	486.2	582	450.7	583	621.4	641.1	543.3	580.2	540.6	711	622.1	773.7	777.4	773.5	707.4	830.5	671.1	700.1	717.2	774.3	665.6	-0.06	-0.01	0.07	0.14	0.03	0.3	xDE	xDE	xDE	xDE	xDE	xDE	FL;	DN140829_c1_g1_i1=IPR014712_Clathrin adaptor, phosphoinositide-binding, GAT-like:IPR011417_ANTH:IPR013809_Epsin-like, N-terminal:IPR008942_ENTH/VHS:	dn140829_c1_g1_i1:35.1.21_not assigned.no ontology.epsin N-terminal homology (ENTH) domain-containing protein	(loc_os05g47550.1 : 667.0) no description available & (at2g01600 : 585.0) ENTH/ANTH/VHS superfamily protein; FUNCTIONS IN: phospholipid binding, clathrin binding, binding, phosphatidylinositol binding; INVOLVED IN: N-terminal protein myristoylation, clathrin coat assembly; LOCATED IN: membrane; EXPRESSED IN: 24 plant structures; EXPRESSED DURING: 15 growth stages; CONTAINS InterPro DOMAIN/s: Epsi…	sp|Q8LBH2|CAP8_ARATH | Putative clathrin assembly protein At2g01600;	NA	AT2G01600.1;	3
CHILtrapF-100732.0	31.4	31.1	38.7	35.4	47.2	35.3	8.9	25.7	27.1	16.1	18.1	48.3	21.1	21.6	20.4	30.5	19.5	23.8	25.7	39.7	38.8	41.7	45.9	42	-0.68	-0.63	-0.77	-0.63	-0.32	-0.17	xDE	xDE	-0.77	xDE	xDE	xDE	FL;	DN160860_c2_g1_i2=IPR012337_Polynucleotidyl transferase, ribonuclease H fold:IPR005162_Retrotransposon gag protein:IPR000953_Chromo domain:IPR021109_Peptidase aspartic:IPR013242_Retroviral aspartyl protease:IPR000477_RNA-directed DNA polymerase (reverse transcriptase):IPR001584_Integrase, catalytic core;"DN160860_c2_g1_i3=IPR012337_Polynucleotidyl transferase, ribonuclease H fold:IPR005162_Retrot…	dn160860_c2_g1_i5:35.2_not assigned.unknown;dn160860_c2_g1_i4:35.2_not assigned.unknown;dn160860_c2_g1_i3:35.2_not assigned.unknown;dn160860_c2_g1_i2:35.2_not assigned.unknown;	no hits & (original description: no original description)	NA;sp|P20825|POL2_DROME | Retrovirus-related Pol polyprotein from transposon 297 [Includes: Protease (EC 3.4.23.-); Reverse transcriptase (EC 2.7.7.49); Endonuclease]	NA	ND	NotClustered
CHILtrapF-100733.1	7.8	4.1	2.6	10	13.1	2.9	8.9	4.9	3.7	9	6.3	4.6	7.9	5.7	8.6	11.3	13	27.3	2.8	11.5	7.5	8.3	39.7	8.9	0.03	0.23	-0.13	-0.31	-1.2	-0.76	xDE	xDE	xDE	xDE	xDE	xDE	NI	NA	dn170414_c1_g1_i2:35.2_not assigned.unknown;dn170414_c1_g1_i1:35.2_not assigned.unknown;	no hits & (original description: no original description)	NA;sp|F4K5X6|RVE2_ARATH | Protein REVEILLE 2 (MYB family transcription factor Circadian 1)	NA	ND	NotClustered
CHILtrapF-100734.0	27.9	28	34.8	37.2	62.9	35.3	19.7	22.7	30.8	49.2	49.7	75.9	26.4	37.6	30	46.1	75.6	45.8	48.6	62.2	44.2	65.7	64.5	69.9	-0.71	-0.29	-0.25	0.35	-0.35	-0.49	xDE	xDE	xDE	xDE	xDE	xDE	QFL;	DN159995_c0_g1_i1=IPR002657_Bile acid:sodium symporter;DN159995_c0_g1_i2=IPR002657_Bile acid:sodium symporter;	dn159995_c0_g1_i2:34.14_transport.unspecified cations;dn159995_c0_g1_i1:34.14_transport.unspecified cations;	(loc_os04g31210.2 : 396.0) no description available & (at1g78560 : 363.0) Sodium Bile acid symporter family; FUNCTIONS IN: transporter activity, bile acid:sodium symporter activity; INVOLVED IN: sodium ion transport; LOCATED IN: chloroplast, membrane; EXPRESSED IN: 23 plant structures; EXPRESSED DURING: 13 growth stages; CONTAINS InterPro DOMAIN/s: Bile acid:sodium symporter (InterPro:IPR002657);…	NA;sp|Q7XVB3|BASS1_ORYSJ | Probable sodium/metabolite cotransporter BASS1, chloroplastic (Bile acid-sodium symporter family protein 1)	NA	AT1G78560.1;	3
CHILtrapF-100739.0	178.7	175.2	162.8	169.6	236	185.6	157.4	180.8	141.8	212.9	238.6	285.2	167.5	174.3	128.6	201.4	218.8	234	182.6	173.8	181	164.2	179.8	174.8	-0.19	-0.09	0.33	0.32	0.05	-0.17	xDE	xDE	xDE	xDE	xDE	xDE	FL;	DN158446_c2_g1_i1=IPR001757_ATPase, P-type, K/Mg/Cd/Cu/Zn/Na/Ca/Na/H-transporter:IPR008250_ATPase, P-type, ATPase-associated domain:IPR006416_ATPase, P-type, heavy metal translocating:IPR005834_Haloacid dehalogenase-like hydrolase:IPR018303_ATPase, P-type phosphorylation site:IPR011541_Nickel/cobalt transporter, high-affinity:;"DN158446_c2_g1_i2=IPR001757_ATPase, P-type, K/Mg/Cd/Cu/Zn/Na/Ca/Na/H-…	dn158446_c2_g1_i2:34.12_transport.metal;dn158446_c2_g1_i1:34.12_transport.metal;	(loc_os06g47550.4 : 764.0) no description available & (at4g37270 : 699.0) Encodes a P1B-type ATPases that is localized to the chloroplast envelope and is involved in the transport of Cu into chloroplasts. It is essential for growth under high light conditions.; heavy metal atpase 1 (HMA1); FUNCTIONS IN: copper-exporting ATPase activity, ATPase activity, calcium-transporting ATPase activity, zinc …	sp|Q9M3H5|HMA1_ARATH | Probable cadmium/zinc-transporting ATPase HMA1, chloroplastic (EC 3.6.3.3) (EC 3.6.3.5) (Protein HEAVY METAL ATPASE 1);	NA	AT4G37270.1;	NotClustered
CHILtrapF-100741.0	9.6	15.6	6.6	20.9	5.2	8.8	16.1	6.9	4.9	6	4.5	0	10.6	9.1	7.5	6.4	1.6	2.6	7.3	4	16.2	21.9	8.1	19.7	0.04	-0.18	-1.84	-1.34	-0.83	-0.29	xDE	xDE	-1.84	xDE	xDE	xDE	P;	DN109234_c0_g1_i1=IPR003042_Aromatic-ring hydroxylase-like:IPR013698_Squalene epoxidase:	dn109234_c0_g1_i1:35.2_not assigned.unknown	no hits & (original description: no original description)	sp|O48651|ERG1_PANGI | Squalene monooxygenase (EC 1.14.13.132) (Squalene epoxidase) (SE);	NA	ND	NotClustered
CHILtrapF-100743.0	28.8	31.1	31.7	8.2	13.1	0	35.8	15.8	23.4	7	12.7	11.5	25.1	20.5	30	27.7	13.8	21.1	29	28.8	26.9	49.5	36.6	36.2	-0.16	-0.35	-0.93	0.33	-0.52	1.8	xDE	xDE	-0.93	xDE	xDE	1.8	P;	DN160295_c1_g1_i2=IPR015609_Molecular chaperone, heat shock protein, Hsp40, DnaJ:IPR011990_Tetratricopeptide-like helical:IPR019734_Tetratricopeptide repeat:IPR013026_Tetratricopeptide repeat-containing:IPR001440_Tetratricopeptide TPR-1;"DN160295_c1_g1_i3=IPR015609_Molecular chaperone, heat shock protein, Hsp40, DnaJ:IPR011990_Tetratricopeptide-like helical:IPR019734_Tetratricopeptide repeat:IPR0…	dn160295_c1_g1_i4:35.1.27_not assigned.no ontology.tetratricopeptide repeat (TPR);dn160295_c1_g1_i3:35.2_not assigned.unknown;dn160295_c1_g1_i2:35.1.27_not assigned.no ontology.tetratricopeptide repeat (TPR)	(at5g65160 : 119.0) tetratricopeptide repeat (TPR)-containing protein; FUNCTIONS IN: binding; INVOLVED IN: biological_process unknown; LOCATED IN: cellular_component unknown; EXPRESSED IN: 6 plant structures; EXPRESSED DURING: L mature pollen stage, M germinated pollen stage, 4 anthesis, petal differentiation and expansion stage; CONTAINS InterPro DOMAIN/s: Molecular chaperone, heat shock protein…	sp|O16259|STIP1_CAEEL | Stress-induced-phosphoprotein 1 (CeSTI1) (STI1) (Hsc70/Hsp90-organizing protein) (CeHop) (Hop);sp|Q84JR9|TTL4_ARATH | TPR repeat-containing thioredoxin TTL4 (Tetratricopeptide repeat thioredoxin-like 4);sp|Q9SIN1|TTL3_ARATH | Inactive TPR repeat-containing thioredoxin TTL3 (Tetratricopeptide repeat thioredoxin-like 3) (VH1-interacting TPR-containing protein);	NA	AT5G65160.1;	NotClustered
CHILtrapF-100751.0	5.2	1	4.8	19	7.9	20.6	1.8	10.9	8.6	19.1	10.8	11.5	2.6	8	4.3	28.4	23.6	28.2	2.2	7.5	9.7	24	13.6	19.1	-0.19	0.82	0.46	-0.19	-1.5	-1.79	xDE	xDE	xDE	xDE	-1.5	-1.79	FL;	DN151612_c0_g1_i1=IPR000007_Tubby, C-terminal	dn151612_c0_g1_i1:27.3.31_RNA.regulation of transcription.TUB transcription factor family	(loc_os02g08310.1 : 286.0) no description available & (at1g16070 : 247.0) Member of TLP family; tubby like protein 8 (TLP8); FUNCTIONS IN: sequence-specific DNA binding transcription factor activity; INVOLVED IN: regulation of transcription; LOCATED IN: cellular_component unknown; EXPRESSED IN: 20 plant structures; EXPRESSED DURING: 12 growth stages; CONTAINS InterPro DOMAIN/s: Tubby, C-terminal …	sp|Q6ETL2|TLP4_ORYSJ | Tubby-like protein 4 (OsTLP4) (Tubby-like F-box protein 13) (OsTLP13);	NA	AT1G16070.1;	20
CHILtrapF-100755.1	3.5	7.3	7	11.8	5.2	2.9	5.4	10.9	9.9	9	7.2	16.1	5.3	4.6	6.4	7.8	17.1	10.6	9.5	7.5	11.8	6.8	11.8	3.2	-0.68	0.51	0.63	0.27	0.34	-0.36	xDE	xDE	xDE	xDE	xDE	xDE	P;	DN170980_c4_g1_i3=IPR000424_Primosome PriB/single-strand DNA-binding:IPR012340_Nucleic acid-binding, OB-fold:IPR016027_Nucleic acid-binding, OB-fold-like	dn170980_c4_g1_i3:35.2_not assigned.unknown	no hits & (original description: no original description)	NA	NA	ND	NotClustered
CHILtrapF-100755.2	7	7.3	9.7	11.8	13.1	11.8	14.3	11.9	22.2	10	15.4	13.8	15.8	18.2	6.4	9.9	19.5	14.1	5.6	8.1	7.5	10.9	11.8	8.9	0.85	0.89	0.42	0.09	-0.54	-0.51	xDE	xDE	xDE	xDE	xDE	xDE	FL;P	DN170980_c4_g1_i2=IPR000424_Primosome PriB/single-strand DNA-binding:IPR012340_Nucleic acid-binding, OB-fold:IPR016027_Nucleic acid-binding, OB-fold-like;"DN170980_c4_g1_i5=IPR000424_Primosome PriB/single-strand DNA-binding:IPR012340_Nucleic acid-binding, OB-fold:IPR016027_Nucleic acid-binding, OB-fold-like";	dn170980_c4_g1_i5:35.2_not assigned.unknown;dn170980_c4_g1_i2:35.2_not assigned.unknown;	(at1g47720 : 117.0) Encodes an organellar single-strand DNA binding protein, located in mitochondria, controls the stoichiometry of alternative mitochondrial DNA forms generated by homologous recombination.; Organellar Single-stranded (OSB1); FUNCTIONS IN: single-stranded DNA binding; INVOLVED IN: negative regulation of DNA recombination, mitochondrial genome maintenance; LOCATED IN: mitochondrio…	sp|Q8GWJ4|OSB3_ARATH | Protein OSB3, chloroplastic/mitochondrial (Organellar single-stranded DNA-binding protein 3);sp|Q9SX99|OSB1_ARATH | Protein OSB1, mitochondrial (Organellar single-stranded DNA-binding protein 1)	NA	AT1G47720.1;	NotClustered
CHILtrapF-100758.0	10.5	12.4	12.8	5.4	15.7	2.9	8.9	12.8	11.1	9	4.5	23	5.3	9.1	2.1	3.5	8.9	5.3	3.4	4.6	8.6	7.3	12.4	6.4	0.08	-0.1	-0.49	0.43	-0.64	0.59	xDE	xDE	xDE	xDE	xDE	xDE	NI	NA	dn111639_c0_g1_i1:35.2_not assigned.unknown	no hits & (original description: no original description)	NA	NA	ND	NotClustered
CHILtrapF-100761.0	67.1	69.5	73	97.1	99.6	94.3	71.5	64.2	69	101.4	82.2	103.5	56.7	64.9	50.4	58.9	56.9	87.1	49.7	80.6	54.9	70.9	78.7	76.3	-0.12	-0.05	-0.16	-0.03	-0.27	-0.46	xDE	xDE	xDE	xDE	xDE	xDE	FL;P	DN138308_c0_g1_i1=IPR011610_Conserved hypothetical protein CHP00027, methylltransferase:IPR007213_Leucine carboxyl methyltransferase:;"DN138308_c0_g1_i2=IPR011610_Conserved hypothetical protein CHP00027, methylltransferase:IPR007213_Leucine carboxyl methyltransferase:";"DN138308_c0_g1_i3=IPR011610_Conserved hypothetical protein CHP00027, methylltransferase:IPR007213_Leucine carboxyl methyltransfe…	dn138308_c0_g1_i5:35.2_not assigned.unknown;dn138308_c0_g1_i4:35.2_not assigned.unknown;dn138308_c0_g1_i3:35.2_not assigned.unknown;dn138308_c0_g1_i2:35.2_not assigned.unknown;dn138308_c0_g1_i1:35.2_not assigned.unknown	(loc_os07g14350.1 : 140.0) no description available & (at4g02405 : 134.0) S-adenosyl-L-methionine-dependent methyltransferases superfamily protein; FUNCTIONS IN: methyltransferase activity; INVOLVED IN: biological_process unknown; LOCATED IN: chloroplast; CONTAINS InterPro DOMAIN/s: Leucine carboxyl methyltransferase (InterPro:IPR007213); Has 30201 Blast hits to 17322 proteins in 780 species: Arc…	NA;sp|A0QSH4|Y1480_MYCS2 | Putative S-adenosyl-L-methionine-dependent methyltransferase MSMEG_1480/MSMEI_1444 (EC 2.1.1.-)	NA	AT4G02405.1;AT4G02405.2	NotClustered
CHILtrapF-100766.1	7.8	18.7	15	15.4	21	23.6	10.7	11.9	14.8	20.1	19	6.9	14.5	10.3	18.2	14.9	10.6	8.8	7.8	12.1	14	10.4	19.2	7	0.35	-0.12	-0.07	-0.18	-0.13	-0.42	xDE	xDE	xDE	xDE	xDE	xDE	P;	DN166273_c4_g1_i1=IPR000073_Alpha/beta hydrolase fold-1:IPR002410_Peptidase S33, prolyl aminopeptidase:;"DN166273_c4_g11_i1=IPR000073_Alpha/beta hydrolase fold-1:IPR002410_Peptidase S33, prolyl aminopeptidase:";"DN166273_c4_g3_i1=IPR000073_Alpha/beta hydrolase fold-1:IPR002410_Peptidase S33, prolyl aminopeptidase:";"DN166273_c4_g4_i1=IPR000073_Alpha/beta hydrolase fold-1:IPR002410_Peptidase S33, …	dn166273_c4_g9_i1:35.2_not assigned.unknown;dn166273_c4_g6_i1:29.5_protein.degradation;dn166273_c4_g4_i1:29.5_protein.degradation;dn166273_c4_g3_i1:35.2_not assigned.unknown;dn166273_c4_g11_i1:29.5_protein.degradation;dn166273_c4_g1_i1:29.5_protein.degradation;	(loc_os06g06820.1 : 112.0) no description available & (at3g61540 : 105.0) alpha/beta-Hydrolases superfamily protein; FUNCTIONS IN: peptidase activity, aminopeptidase activity; INVOLVED IN: proteolysis; LOCATED IN: vacuole; EXPRESSED IN: 22 plant structures; EXPRESSED DURING: 13 growth stages; CONTAINS InterPro DOMAIN/s: Peptidase S33, prolyl aminopeptidase (InterPro:IPR002410), Alpha/beta hydrola…	NA	NA	AT3G61540.1;	NotClustered
CHILtrapF-100766.2	50.6	51.8	44.4	42.6	31.5	61.9	55.4	39.5	69	54.2	67.8	144.9	51.4	54.7	45	56.7	52.1	51.9	44.7	36.3	53.9	41.2	52.7	44.5	0.17	0.15	0.21	0.89	-0.05	0.12	xDE	xDE	xDE	0.89	xDE	xDE	FL;	DN166273_c4_g2_i1=IPR000073_Alpha/beta hydrolase fold-1:IPR002410_Peptidase S33, prolyl aminopeptidase:;"DN166273_c4_g2_i2=IPR000073_Alpha/beta hydrolase fold-1:IPR002410_Peptidase S33, prolyl aminopeptidase:";"DN166273_c4_g2_i3=IPR000073_Alpha/beta hydrolase fold-1:IPR002410_Peptidase S33, prolyl aminopeptidase:"	dn166273_c4_g2_i3:29.5_protein.degradation;dn166273_c4_g2_i2:29.5_protein.degradation;dn166273_c4_g2_i1:29.5_protein.degradation	(at3g61540 : 392.0) alpha/beta-Hydrolases superfamily protein; FUNCTIONS IN: peptidase activity, aminopeptidase activity; INVOLVED IN: proteolysis; LOCATED IN: vacuole; EXPRESSED IN: 22 plant structures; EXPRESSED DURING: 13 growth stages; CONTAINS InterPro DOMAIN/s: Peptidase S33, prolyl aminopeptidase (InterPro:IPR002410), Alpha/beta hydrolase fold-1 (InterPro:IPR000073); Has 1602 Blast hits to…	NA;sp|P46547|PIP_AERSO | Proline iminopeptidase (PIP) (EC 3.4.11.5) (Prolyl aminopeptidase) (PAP)	NA	AT3G61540.1;	NotClustered
CHILtrapF-100770.0	292.9	440.7	266.6	383.7	437.8	332.8	388.1	359.6	314.4	364.5	402.2	308.2	386.5	539	440.4	354.7	578.3	598.3	341.8	363.8	359.8	414.3	404.8	449.5	0.35	0.09	0.27	-0.09	-0.25	-0.21	xDE	xDE	xDE	xDE	xDE	xDE	FL;	DN117437_c1_g2_i1=IPR014352_FERM/acyl-CoA-binding protein, 3-helical bundle:IPR000582_Acyl-CoA-binding protein, ACBP:	dn117437_c1_g2_i1:11.1.13_lipid metabolism.FA synthesis and FA elongation.acyl-CoA binding protein	(loc_os03g37960.1 : 147.0) no description available & (o04066|acbp_ricco : 127.0) Acyl-CoA-binding protein (ACBP) - Ricinus communis (Castor bean) & (at1g31812 : 113.0) Acyl-CoA-binding protein. Bind acyl-CoA esters and protect acyl-CoAs from degradation by microsomal acyl-hydrolases.; acyl-CoA-binding protein 6 (ACBP6); FUNCTIONS IN: phosphatidylcholine binding, acyl-CoA binding; INVOLVED IN: re…	NA	NA	AT1G31812.1;	NotClustered
CHILtrapF-100770.1	894.3	1098	885.6	973.3	1040.8	1110.4	938.9	1174.5	1165	1154.9	921.8	899.4	1139.7	1163.4	1248.4	1283.1	1490.8	1415.6	1233.7	1365.3	1197.8	1341.6	1524.5	1331.3	-0.1	0.19	0	-0.06	-0.14	-0.12	xDE	xDE	xDE	xDE	xDE	xDE	FL;	DN117437_c1_g1_i1=IPR014352_FERM/acyl-CoA-binding protein, 3-helical bundle:IPR000582_Acyl-CoA-binding protein, ACBP:;"DN117437_c1_g3_i1=IPR014352_FERM/acyl-CoA-binding protein, 3-helical bundle:IPR000582_Acyl-CoA-binding protein, ACBP:";	dn117437_c1_g3_i1:11.1.13_lipid metabolism.FA synthesis and FA elongation.acyl-CoA binding protein;dn117437_c1_g1_i1:11.1.13_lipid metabolism.FA synthesis and FA elongation.acyl-CoA binding protein;	(loc_os03g37960.1 : 147.0) no description available & (o04066|acbp_ricco : 127.0) Acyl-CoA-binding protein (ACBP) - Ricinus communis (Castor bean) & (at1g31812 : 113.0) Acyl-CoA-binding protein. Bind acyl-CoA esters and protect acyl-CoAs from degradation by microsomal acyl-hydrolases.; acyl-CoA-binding protein 6 (ACBP6); FUNCTIONS IN: phosphatidylcholine binding, acyl-CoA binding; INVOLVED IN: re…	NA;sp|O04066|ACBP_RICCO | Acyl-CoA-binding protein (ACBP)	NA	AT1G31812.1;	NotClustered
CHILtrapF-100776.0	13.9	11.4	4.8	20	31.5	29.5	21.5	4	6.2	9	7.2	0	30.3	9.1	8.6	8.5	5.7	12.3	15.6	20.1	12.9	20.3	14.9	28	-0.06	0.01	-1.12	-1.76	-0.33	-1.26	xDE	xDE	xDE	-1.76	xDE	xDE	NI	NA	dn127149_c0_g1_i1:35.2_not assigned.unknown	no hits & (original description: no original description)	NA	NA	ND	NotClustered
CHILtrapF-100781.0	71.5	69.5	79.6	59.9	76	50.1	60.8	69.1	66.6	59.2	61.5	75.9	43.5	47.9	57.9	39	53.7	49.3	49.1	49.5	51.7	50	42.2	55.9	0	-0.17	-0.07	0.05	0.02	0.26	xDE	xDE	xDE	xDE	xDE	xDE	QFL;P	DN167431_c3_g1_i1=IPR000878_Tetrapyrrole methylase:IPR008189_Uncharacterised protein family UPF0011:IPR018063_Uncharacterised protein family UPF0011, conserved site:IPR014777_Tetrapyrrole methylase, subdomain 1:;"DN167431_c3_g1_i2=IPR000878_Tetrapyrrole methylase:IPR008189_Uncharacterised protein family UPF0011:IPR018063_Uncharacterised protein family UPF0011, conserved site:IPR014777_Tetrapyrrol…	dn167431_c3_g1_i5:35.2_not assigned.unknown;dn167431_c3_g1_i4:35.2_not assigned.unknown;dn167431_c3_g1_i3:19_tetrapyrrole synthesis;dn167431_c3_g1_i2:19_tetrapyrrole synthesis;dn167431_c3_g1_i1:19_tetrapyrrole synthesis	(loc_os10g27450.2 : 377.0) no description available & (at1g45110 : 374.0) Tetrapyrrole (Corrin/Porphyrin) Methylases; FUNCTIONS IN: methyltransferase activity; INVOLVED IN: metabolic process; EXPRESSED IN: 18 plant structures; EXPRESSED DURING: 11 growth stages; CONTAINS InterPro DOMAIN/s: Uncharacterised protein family UPF0011, conserved site (InterPro:IPR018063), Tetrapyrrole methylase (InterPr…	NA;sp|P74038|RSMI_SYNY3 | Ribosomal RNA small subunit methyltransferase I (EC 2.1.1.198) (16S rRNA 2'-O-ribose C1402 methyltransferase) (rRNA (cytidine-2'-O-)-methyltransferase RsmI)	NA	AT1G45110.1;	NotClustered
CHILtrapF-100782.0	57.5	43.5	33	30.8	49.8	58.9	30.4	45.4	44.4	55.2	38.9	20.7	27.7	29.6	33.2	27.7	35	25.5	29	34.5	30.2	24.5	24.8	28.6	-0.05	-0.11	0.18	-0.09	0.26	0.02	xDE	xDE	xDE	xDE	xDE	xDE	QFL;	DN162188_c0_g1_i1=IPR014778_Myb, DNA-binding:IPR006447_Myb-like DNA-binding domain, SHAQKYF class:IPR001005_SANT, DNA-binding:IPR017884_SANT, eukarya:IPR009057_Homeodomain-like:IPR005863_UDP-N-acetylmuramoyl-tripeptide-D-alanyl-D-alanine ligase:	dn162188_c0_g1_i1:27.3.26_RNA.regulation of transcription.MYB-related transcription factor family	(loc_os01g04930.1 : 141.0) no description available & (at5g58900 : 100.0) Homeodomain-like transcriptional regulator; FUNCTIONS IN: DNA binding, sequence-specific DNA binding transcription factor activity; INVOLVED IN: regulation of transcription; EXPRESSED IN: 20 plant structures; EXPRESSED DURING: 11 growth stages; CONTAINS InterPro DOMAIN/s: Molecular chaperone, heat shock protein, Hsp40, DnaJ…	sp|Q8S9H7|DIV_ANTMA | Transcription factor DIVARICATA;	NA	AT5G58900.1;	NotClustered
CHILtrapF-100783.0	210.9	228.1	198.4	233.1	243.8	167.9	153.8	211.4	223.1	190.8	230.5	197.8	175.4	214.2	194	192.2	208.2	191.8	203.3	225.6	199.3	233.5	235	218.7	-0.11	-0.09	-0.21	-0.07	-0.13	-0.05	xDE	xDE	xDE	xDE	xDE	xDE	FL;	NA	dn172239_c0_g1_i2:35.2_not assigned.unknown;dn172239_c0_g1_i1:35.2_not assigned.unknown;	(loc_os06g09320.2 : 288.0) no description available & (at4g33140 : 279.0) Haloacid dehalogenase-like hydrolase (HAD) superfamily protein; FUNCTIONS IN: phosphatase activity; EXPRESSED IN: 24 plant structures; EXPRESSED DURING: 15 growth stages; CONTAINS InterPro DOMAIN/s: 5&apos;(3&apos;)-deoxyribonucleotidase (InterPro:IPR010708); Has 30201 Blast hits to 17322 proteins in 780 species: Archae - 1…	NA;sp|Q97DU2|Y3379_CLOAB | Putative nucleotidase CA_C3379 (EC 3.1.3.-)	NA	AT4G33140.1;	NotClustered
CHILtrapF-100787.0	22.7	9.3	21.6	1.8	2.6	5.9	57.2	36.6	46.8	25.1	27.1	46	38.3	44.4	37.5	9.9	5.7	13.2	36.9	19.6	22.6	3.1	1.2	1.9	0.56	1.27	1.78	2.79	3.16	2.07	xDE	1.27	1.78	2.79	3.16	2.07	NI	NA	dn160152_c0_g1_i2:35.2_not assigned.unknown;dn160152_c0_g1_i1:35.2_not assigned.unknown;	no hits & (original description: no original description)	NA	NA	ND	19
CHILtrapF-100792.0	1610.7	2611.9	1927	892.6	4800.5	1057.4	1319.8	1919.4	4898.1	2158.1	1108.9	3238.8	4395.2	6872	4953	4137.4	5167	3635.5	5307.3	5849.2	7964.2	4789.3	5150.1	7473.2	-0.21	0.35	-0.38	-0.05	0.12	-0.12	xDE	xDE	xDE	xDE	xDE	xDE	FL;	DN144112_c3_g1_i1=IPR015813_Pyruvate/Phosphoenolpyruvate kinase, catalytic core:IPR000918_Isocitrate lyase/phosphorylmutase:;"DN144112_c3_g1_i2=IPR015813_Pyruvate/Phosphoenolpyruvate kinase, catalytic core:IPR000918_Isocitrate lyase/phosphorylmutase:";	dn144112_c3_g1_i2:35.2_not assigned.unknown;dn144112_c3_g1_i1:35.2_not assigned.unknown;	(loc_os04g42580.1 : 482.0) no description available & (at2g43180 : 399.0) Phosphoenolpyruvate carboxylase family protein; FUNCTIONS IN: catalytic activity; INVOLVED IN: metabolic process; LOCATED IN: chloroplast; EXPRESSED IN: 8 plant structures; EXPRESSED DURING: LP.04 four leaves visible, 4 anthesis, petal differentiation and expansion stage; CONTAINS InterPro DOMAIN/s: Pyruvate/Phosphoenolpyru…	NA;sp|Q0QLE4|DML_EUBBA | 2,3-dimethylmalate lyase (EC 4.1.3.32)	NA	AT2G43180.3;	3
CHILtrapF-100794.1	47.9	43.5	48.8	35.4	41.9	67.7	37.6	42.5	54.2	44.2	54.2	46	26.4	23.9	28.9	29.8	35.8	25.5	34.6	36.3	33.4	40.7	32.9	40.1	-0.38	-0.06	-0.31	0.12	-0.12	0.08	xDE	xDE	xDE	xDE	xDE	xDE	FL;	DN167286_c8_g1_i1=IPR004843_Metallophosphoesterase:IPR011230_Phosphoesterase At2g46880:;DN167286_c8_g1_i2=IPR004843_Metallophosphoesterase:IPR011230_Phosphoesterase At2g46880:;	dn167286_c8_g1_i2:26.13_misc.acid and other phosphatases;dn167286_c8_g1_i1:26.13_misc.acid and other phosphatases;	(loc_os01g71420.1 : 324.0) no description available & (at3g10150 : 310.0) purple acid phosphatase 16 (PAP16); FUNCTIONS IN: protein serine/threonine phosphatase activity, acid phosphatase activity; INVOLVED IN: biological_process unknown; LOCATED IN: membrane; EXPRESSED IN: 15 plant structures; EXPRESSED DURING: 7 growth stages; CONTAINS InterPro DOMAIN/s: Metallophosphoesterase (InterPro:IPR0048…	sp|Q9FMK9|PPA29_ARATH | Probable inactive purple acid phosphatase 29;sp|Q9SR79|PPA16_ARATH | Probable inactive purple acid phosphatase 16	NA	AT3G10150.1;	NotClustered
CHILtrapF-100799.10	1.7	2.1	0.4	0.9	2.6	5.9	0	1	2.5	2	1.8	0	0	0	3.2	8.5	8.9	11.4	6.1	9.8	3.2	13	34.1	15.3	-1.77	0.14	-1.03	-0.44	-1.5	-0.71	xDE	xDE	xDE	xDE	-1.5	xDE	NI	NA	dn169546_c8_g4_i8:35.2_not assigned.unknown;dn169546_c8_g4_i1:35.2_not assigned.unknown;	no hits & (original description: no original description)	NA	NA	ND	3
CHILtrapF-100799.5	0.9	2.1	1.8	0	2.6	0	0	0	1.2	0	1.8	2.3	2.6	0	2.1	7.8	12.2	9.7	4.5	8.6	2.2	14.1	42.2	9.5	-1.26	-0.6	-1.04	0.22	-1.81	0.33	xDE	xDE	xDE	xDE	-1.81	xDE	NI	NA	dn169546_c8_g4_i4:35.2_not assigned.unknown	no hits & (original description: no original description)	NA	NA	ND	3
CHILtrapF-100799.7	22.7	21.8	21.6	18.1	26.2	8.8	35.8	9.9	19.7	10	10.8	18.4	9.2	16	10.7	17.7	28.5	29.9	17.3	17.3	9.7	35.4	47.1	26.7	-0.3	-0.09	-0.51	-0.51	-1.2	0.27	xDE	xDE	xDE	xDE	-1.2	xDE	NI	NA	dn169546_c8_g9_i1:35.2_not assigned.unknown;dn169546_c8_g7_i1:35.2_not assigned.unknown;dn169546_c8_g5_i1:35.2_not assigned.unknown;dn169546_c8_g4_i6:35.2_not assigned.unknown;dn169546_c8_g4_i3:35.2_not assigned.unknown	no hits & (original description: no original description)	NA	NA	ND	NotClustered
CHILtrapF-100799.8	22.7	35.3	40.5	30.8	23.6	20.6	30.4	23.7	35.8	23.1	28	32.2	15.8	23.9	8.6	25.5	28.5	23.8	15.6	27.6	21.5	61	86.8	54	-0.39	-0.16	-1.33	0.04	-1.58	0.32	xDE	xDE	-1.33	xDE	-1.58	xDE	NI	NA	dn169546_c8_g4_i7:35.2_not assigned.unknown	no hits & (original description: no original description)	NA	NA	ND	NotClustered
CHILtrapF-1008.3	13.9	8.3	17.2	18.1	21	2.9	21.5	4.9	13.6	5	4.5	2.3	14.5	1.1	8.6	2.1	4.1	0.9	13.4	16.7	14	21.9	20.5	19.1	-0.8	-0.1	-2.61	-1.51	-0.44	-0.11	xDE	xDE	-2.61	-1.51	xDE	xDE	NI	NA	dn174130_c58_g4_i2:35.2_not assigned.unknown	(original description: no original description)	sp|P04323|POL3_DROME | Retrovirus-related Pol polyprotein from transposon 17.6 [Includes: Protease (EC 3.4.23.-); Reverse transcriptase (EC 2.7.7.49); Endonuclease];	NA	ND	NotClustered
CHILtrapF-1008.4	30.5	27	43.6	44.4	44.6	50.1	25	31.6	25.9	15.1	23.5	23	19.8	25.1	31.1	14.9	7.3	9.7	30.7	46	38.8	34.9	52.7	36.9	-0.57	-0.3	-1.84	-1.13	-0.1	-0.39	xDE	xDE	-1.84	-1.13	xDE	xDE	FL;NIQFL;	DN174130_c58_g4_i1=IPR012337_Polynucleotidyl transferase, ribonuclease H fold:IPR001584_Integrase, catalytic core:;"DN174130_c58_g6_i1=IPR012337_Polynucleotidyl transferase, ribonuclease H fold:IPR001584_Integrase, catalytic core:";	dn174130_c58_g6_i1:35.2_not assigned.unknown;dn174130_c58_g5_i1:35.2_not assigned.unknown;dn174130_c58_g4_i1:35.2_not assigned.unknown	(original description: no original description) no hits & (original description: no original description)	NA;sp|P0CT39|TF26_SCHPO | Transposon Tf2-6 polyprotein (Retrotransposable element Tf2 155 kDa protein)	NA	ND	NotClustered
CHILtrapF-1008.5	17.4	14.5	16.3	18.1	26.2	14.7	14.3	15.8	12.3	3	4.5	18.4	7.9	6.8	12.9	1.4	4.1	4.4	14	20.1	10.8	13	16.1	15.3	-0.67	-0.18	-1.91	-1.36	0.05	-0.23	xDE	xDE	-1.91	-1.36	xDE	xDE	QFL;	DN174130_c58_g8_i1=IPR012337_Polynucleotidyl transferase, ribonuclease H fold:IPR001584_Integrase, catalytic core:	dn174130_c58_g8_i1:35.2_not assigned.unknown	(original description: no original description)	NA	NA	ND	NotClustered
CHILtrapF-100801.0	156.9	150.3	155.7	182.3	183.5	179.7	162.7	153.1	125.8	195.8	188.9	225.4	130.6	119.6	135	197.9	220.4	224.4	121.8	133.5	134.6	195.4	212.6	185.6	-0.01	-0.08	0.11	0.14	-0.61	-0.23	xDE	xDE	xDE	xDE	-0.61	xDE	P;FL	DN155754_c3_g1_i1=IPR007956_Malonyl-CoA decarboxylase;DN155754_c3_g1_i2=IPR007956_Malonyl-CoA decarboxylase;DN155754_c3_g1_i3=IPR007956_Malonyl-CoA decarboxylase;DN155754_c3_g1_i4=IPR007956_Malonyl-CoA decarboxylase;	dn155754_c3_g1_i4:11.1.20_lipid metabolism.FA synthesis and FA elongation.MCD;dn155754_c3_g1_i3:35.2_not assigned.unknown;dn155754_c3_g1_i2:35.2_not assigned.unknown;dn155754_c3_g1_i1:11.1.20_lipid metabolism.FA synthesis and FA elongation.MCD;	(at4g04320 : 369.0) malonyl-CoA decarboxylase family protein; FUNCTIONS IN: malonyl-CoA decarboxylase activity; INVOLVED IN: fatty acid biosynthetic process; LOCATED IN: peroxisome; EXPRESSED IN: 25 plant structures; EXPRESSED DURING: 15 growth stages; CONTAINS InterPro DOMAIN/s: Malonyl-CoA decarboxylase (InterPro:IPR007956); Has 35333 Blast hits to 34131 proteins in 2444 species: Archae - 798; …	NA;sp|O95822|DCMC_HUMAN | Malonyl-CoA decarboxylase, mitochondrial (MCD) (EC 4.1.1.9)	NA	AT4G04320.2;	20
CHILtrapF-100805.0	0	1	2.6	6.3	2.6	0	1.8	4.9	3.7	2	3.6	27.6	6.6	5.7	11.8	9.9	7.3	17.6	6.7	11.5	11.8	13	22.3	9.5	-0.26	0.92	-0.33	0.96	-0.51	-0.99	xDE	xDE	xDE	xDE	xDE	xDE	FL;	NA	dn171542_c31_g37_i1:35.2_not assigned.unknown;dn171542_c31_g34_i1:35.2_not assigned.unknown;	no hits & (original description: no original description)	NA	NA	ND	9
CHILtrapF-100806.0	648.5	627.3	641.5	514.3	542.7	506.6	586.6	631.2	622.6	523.2	496.2	441.6	465.6	413.6	393.3	363.9	409.1	368.6	450.7	390.3	384.5	338.8	313.1	324.2	0.05	-0.06	0.22	-0.08	0.33	0.3	xDE	xDE	xDE	xDE	xDE	xDE	FL;	DN136470_c1_g1_i1=IPR005809_Succinyl-CoA synthetase, beta subunit:IPR013816_ATP-grasp fold, subdomain 2:IPR005811_ATP-citrate lyase/succinyl-CoA ligase:IPR013650_ATP-grasp fold, succinyl-CoA synthetase-type:IPR016102_Succinyl-CoA synthetase-like	dn136470_c1_g1_i1:8.1.6_TCA / org transformation.TCA.succinyl-CoA ligase	(q6k9n6|sucb_orysa : 697.0) Succinyl-CoA ligase [GDP-forming] beta-chain, mitochondrial precursor (EC 6.2.1.4) (Succinyl-CoA synthetase, beta chain) (SCS-beta) - Oryza sativa (Rice) & (loc_os02g40830.1 : 697.0) no description available & (at2g20420 : 684.0) ATP citrate lyase (ACL) family protein; FUNCTIONS IN: succinate-CoA ligase (GDP-forming) activity, copper ion binding, ATP binding; INVOLVED …	sp|Q6K9N6|SUCB_ORYSJ | Succinyl-CoA ligase [ADP-forming] subunit beta, mitochondrial (EC 6.2.1.5) (Succinyl-CoA synthetase beta chain) (SCS-beta);	NA	AT2G20420.1;	13
CHILtrapF-100808.0	36.6	51.8	51.9	41.7	28.8	20.6	26.8	30.6	33.3	28.1	36.2	39.1	27.7	28.5	30	18.4	15.5	23.8	38	39.1	35.5	30.2	32.2	28	-0.38	-0.61	-0.63	0.01	0.32	0.48	xDE	xDE	-0.63	xDE	xDE	xDE	P;	DN172377_c1_g13_i1=IPR015495_Myb transcription factor:IPR014778_Myb, DNA-binding:IPR017877_MYB-like:IPR001005_SANT, DNA-binding:IPR009057_Homeodomain-like:IPR017930_HTH transcriptional regulator, Myb-type, DNA-binding:IPR013234_PIGA, GPI anchor biosynthesis;"DN172377_c1_g19_i1=IPR015495_Myb transcription factor:IPR014778_Myb, DNA-binding:IPR017877_MYB-like:IPR001005_SANT, DNA-binding:IPR009057_Ho…	dn172377_c1_g3_i1:27.3.25_RNA.regulation of transcription.MYB domain transcription factor family;dn172377_c1_g21_i1:27.3.25_RNA.regulation of transcription.MYB domain transcription factor family;dn172377_c1_g19_i1:27.3.25_RNA.regulation of transcription.MYB domain transcription factor family;dn172377_c1_g13_i1:27.3.25_RNA.regulation of transcription.MYB domain transcription factor family;	(loc_os06g19980.1 : 142.0) no description available & (at5g41020 : 130.0) myb family transcription factor; FUNCTIONS IN: DNA binding, sequence-specific DNA binding transcription factor activity; CONTAINS InterPro DOMAIN/s: SANT, DNA-binding (InterPro:IPR001005), Homeodomain-like (InterPro:IPR009057), Myb, DNA-binding (InterPro:IPR014778), MYB-like (InterPro:IPR017877), Myb transcription factor (I…	NA;sp|P51960|MYBA_MOUSE | Myb-related protein A (A-Myb) (Myb-like protein 1)	NA	ND	NotClustered
CHILtrapF-100809.0	13.1	12.4	14.1	16.3	7.9	32.4	28.6	6.9	6.2	7	15.4	36.8	50.1	62.7	57.9	86.5	76.5	70.4	60.3	97.9	43.1	91.2	148.2	90.9	-0.24	-0.02	-0.47	-0.05	-0.67	-0.44	xDE	xDE	xDE	xDE	xDE	xDE	P;QFL;FL;	DN161065_c1_g2_i1=IPR004326_Mlo-related protein;DN161065_c1_g2_i2=IPR004326_Mlo-related protein;DN161065_c1_g2_i3=IPR004326_Mlo-related protein;DN161065_c1_g2_i4=IPR004326_Mlo-related protein;DN161065_c1_g2_i5=IPR004326_Mlo-related protein;DN161065_c1_g2_i6=IPR004326_Mlo-related protein;DN161065_c1_g2_i7=IPR004326_Mlo-related protein	dn161065_c1_g2_i7:35.2_not assigned.unknown;dn161065_c1_g2_i6:20.1.3.1_stress.biotic.signalling.MLO-like;dn161065_c1_g2_i5:20.1.3.1_stress.biotic.signalling.MLO-like;dn161065_c1_g2_i4:20.1.3.1_stress.biotic.signalling.MLO-like;dn161065_c1_g2_i3:20.1.3.1_stress.biotic.signalling.MLO-like;dn161065_c1_g2_i2:20.1.3.1_stress.biotic.signalling.MLO-like;dn161065_c1_g2_i1:20.1.3.1_stress.biotic.signallin…	(loc_os11g07912.1 : 93.6) no description available & (at1g11000 : 81.3) A member of a large family of seven-transmembrane domain proteins specific to plants, homologs of the barley mildew resistance locus o (MLO) protein. The Arabidopsis genome contains 15 genes encoding MLO proteins, with localization in plasma membrane. Phylogenetic analysis revealed four clades of closely-related AtMLO genes. …	NA;sp|O22752|MLO7_ARATH | MLO-like protein 7 (AtMlo7) (Protein NORTIA);sp|O23693|MLO4_ARATH | MLO-like protein 4 (AtMlo4);sp|O49621|MLO1_ARATH | MLO-like protein 1 (AtMlo1) (MLO protein homolog 1) (AtMlo-H1)	NA	AT1G11000.1;	3
CHILtrapF-100809.1	31.4	33.2	33	39	39.3	53	26.8	29.6	28.4	37.2	25.3	20.7	67.3	39.9	47.2	54.6	62.6	67.7	57	76	57.1	77.1	109.7	94.1	-0.32	-0.18	-0.6	-0.54	-0.54	-0.37	xDE	xDE	-0.6	xDE	-0.54	xDE	P;QFL	DN161065_c1_g1_i1=IPR004326_Mlo-related protein;DN161065_c1_g1_i2=IPR004326_Mlo-related protein;DN161065_c1_g1_i3=IPR004326_Mlo-related protein;DN161065_c1_g1_i4=IPR004326_Mlo-related protein;DN161065_c1_g1_i5=IPR004326_Mlo-related protein	dn161065_c1_g1_i5:35.2_not assigned.unknown;dn161065_c1_g1_i4:20.1.3.1_stress.biotic.signalling.MLO-like;dn161065_c1_g1_i3:20.1.3.1_stress.biotic.signalling.MLO-like;dn161065_c1_g1_i2:35.2_not assigned.unknown;dn161065_c1_g1_i1:35.2_not assigned.unknown	(original description: no original description)"(loc_os11g07912.1 : 216.0) no description available & (at1g11000 : 201.0) A member of a large family of seven-transmembrane domain proteins specific to plants, homologs of the barley mildew resistance locus o (MLO) protein. The Arabidopsis genome contains 15 genes encoding MLO proteins, with localization in plasma membrane. Phylogenetic analysis rev…	NA;sp|O23693|MLO4_ARATH | MLO-like protein 4 (AtMlo4)	NA	AT1G11000.1;	3
CHILtrapF-100811.0	1247.3	1492.1	1176.5	231.3	534.8	232.7	1475.4	1791.9	1712.4	380.6	279.3	328.9	1862.5	2176.4	2175.4	362.5	484.7	394.2	2545	1429.8	2393.4	300.7	205.8	407.5	-0.03	0.34	0.43	-0.01	2.72	1.92	xDE	xDE	xDE	xDE	2.72	1.92	FL;	DN135279_c1_g1_i1=IPR006121_Heavy metal transport/detoxification protein;DN135279_c1_g1_i2=IPR006121_Heavy metal transport/detoxification protein;DN135279_c1_g1_i3=IPR006121_Heavy metal transport/detoxification protein	dn135279_c1_g1_i3:35.2_not assigned.unknown;dn135279_c1_g1_i2:35.2_not assigned.unknown;dn135279_c1_g1_i1:28.2_DNA.repair	(at1g01490 : 80.5) Heavy metal transport/detoxification superfamily protein ; FUNCTIONS IN: metal ion binding; INVOLVED IN: metal ion transport; LOCATED IN: cellular_component unknown; EXPRESSED IN: 22 plant structures; EXPRESSED DURING: 14 growth stages; CONTAINS InterPro DOMAIN/s: Heavy metal transport/detoxification protein (InterPro:IPR006121); BEST Arabidopsis thaliana protein match is: Heav…	NA	NA	ND	7
CHILtrapF-100813.0	13.9	17.6	15.4	13.6	21	23.6	14.3	20.7	3.7	5	7.2	11.5	6.6	8	5.4	8.5	6.5	3.5	15.6	10.9	7.5	15.1	16.7	23.5	-0.72	-0.23	-1.41	-1.16	-0.61	-0.18	xDE	xDE	-1.41	xDE	xDE	xDE	NI	NA	dn166374_c6_g2_i1:35.2_not assigned.unknown	no hits & (original description: no original description)	NA	NA	ND	NotClustered
CHILtrapF-100819.0	6.1	5.2	4.8	12.7	2.6	8.8	7.2	15.8	7.4	4	5.4	11.5	11.9	8	3.2	2.8	3.3	0.9	8.9	9.8	7.5	2.1	3.7	7.6	-0.22	0.85	-0.67	-0.45	0.88	-0.65	xDE	xDE	xDE	xDE	xDE	xDE	NI	NA	dn123292_c0_g1_i4:35.2_not assigned.unknown;dn123292_c0_g1_i3:35.2_not assigned.unknown;dn123292_c0_g1_i2:35.2_not assigned.unknown;dn123292_c0_g1_i1:35.2_not assigned.unknown;	no hits & (original description: no original description)	NA	NA	ND	NotClustered
CHILtrapF-100820.0	50.6	55	50.2	52.6	68.2	50.1	37.6	41.5	35.8	41.2	45.2	29.9	50.1	58.1	46.1	54.6	42.3	49.3	53.6	62.2	62.5	72.4	52.1	71.8	-0.2	-0.41	-0.42	-0.46	-0.15	-0.11	xDE	xDE	xDE	xDE	xDE	xDE	FL;QFL	NA	dn166729_c3_g1_i7:35.2_not assigned.unknown;dn166729_c3_g1_i6:35.2_not assigned.unknown;dn166729_c3_g1_i3:35.2_not assigned.unknown;dn166729_c3_g1_i2:35.2_not assigned.unknown;dn166729_c3_g1_i1:35.2_not assigned.unknown	no hits & (original description: no original description)	NA	NA	ND	NotClustered
CHILtrapF-100820.1	45.3	43.5	48.8	65.3	55.1	53	37.6	44.5	60.4	40.2	29.8	23	48.8	57	52.5	36.9	36.6	44.9	64.2	59.9	67.9	64.6	59.5	64.8	-0.26	0.05	-0.67	-0.86	0.01	-0.36	xDE	xDE	-0.67	-0.86	xDE	xDE	FL;	NA	dn166729_c3_g1_i5:35.1_not assigned.no ontology;dn166729_c3_g1_i4:35.1_not assigned.no ontology;	(gnl|cdd|38698 : 101.0) no description available & (gnl|cdd|70750 : 99.3) no description available & (at1g74340 : 99.0) dolichol phosphate-mannose biosynthesis regulatory protein-related; FUNCTIONS IN: molecular_function unknown; INVOLVED IN: macromolecule biosynthetic process; LOCATED IN: integral to endoplasmic reticulum membrane, endomembrane system; EXPRESSED IN: 23 plant structures; EXPRESSE…	sp|Q2KIN1|DPM2_BOVIN | Dolichol phosphate-mannose biosynthesis regulatory protein (Dolichol-phosphate mannose synthase subunit 2) (DPM synthase subunit 2);sp|Q9USW6|DPM2_SCHPO | Dolichol phosphate-mannose biosynthesis regulatory protein	NA	AT1G74340.1;	NotClustered
CHILtrapF-100824.0	256.3	196	307.1	275.8	312	288.7	218.2	205.5	258.9	284.2	279.3	467	278.3	303.1	224	337.6	326.1	338.7	257.5	303.3	273.6	317.4	337.3	364.9	-0.05	-0.16	-0.02	0.21	-0.28	-0.19	xDE	xDE	xDE	xDE	xDE	xDE	FL;	DN164657_c1_g1_i4=IPR008949_Terpenoid synthase:IPR005630_Terpene synthase, metal-binding domain:;"DN164657_c1_g1_i8=IPR008949_Terpenoid synthase:IPR005630_Terpene synthase, metal-binding domain:";	dn164657_c1_g1_i8:35.2_not assigned.unknown;dn164657_c1_g1_i7:35.2_not assigned.unknown;dn164657_c1_g1_i6:35.2_not assigned.unknown;dn164657_c1_g1_i5:35.2_not assigned.unknown;dn164657_c1_g1_i4:35.2_not assigned.unknown;dn164657_c1_g1_i3:35.2_not assigned.unknown;dn164657_c1_g1_i2:35.2_not assigned.unknown;dn164657_c1_g1_i1:35.2_not assigned.unknown;	(loc_os04g53670.1 : 1286.0) no description available & (at3g20720 : 1228.0) unknown protein; FUNCTIONS IN: molecular_function unknown; INVOLVED IN: biological_process unknown; EXPRESSED IN: 22 plant structures; EXPRESSED DURING: 13 growth stages. & (gnl|cdd|38166 : 680.0) no description available & (reliability: 2456.0) & (original description: no original description)(loc_os04g53670.1 : 823.0) n…	NA;sp|Q6BDS2|URFB1_HUMAN | UHRF1-binding protein 1 (ICBP90-binding protein 1) (Ubiquitin-like containing PHD and RING finger domains 1-binding protein 1)	NA	AT3G20720.2;	NotClustered
CHILtrapF-100826.0	95	99.5	119.7	107	76	111.9	78.7	94.8	123.3	121.5	166.3	250.7	145.1	121.9	107.2	129.1	166.7	162.8	94.4	90.4	82.9	84.4	84.9	69.9	0.46	-0.08	0.92	0.8	0.16	0.08	xDE	xDE	0.92	0.8	xDE	xDE	FL;	DN165576_c6_g3_i1=IPR016024_Armadillo-type fold:IPR001494_Importin-beta, N-terminal:IPR013598_Exportin-1/Importin-beta-like;DN165576_c6_g3_i2=IPR016024_Armadillo-type fold:IPR013598_Exportin-1/Importin-beta-like:;DN165576_c6_g3_i3=IPR016024_Armadillo-type fold:IPR013598_Exportin-1/Importin-beta-like:;DN165576_c6_g3_i4=IPR016024_Armadillo-type fold:IPR013598_Exportin-1/Importin-beta-like:;	dn165576_c6_g3_i4:29.3.1_protein.targeting.nucleus;dn165576_c6_g3_i3:29.3.1_protein.targeting.nucleus;dn165576_c6_g3_i2:29.3.1_protein.targeting.nucleus;dn165576_c6_g3_i1:29.3.1_protein.targeting.nucleus;	(at1g12930 : 1007.0) ARM repeat superfamily protein; FUNCTIONS IN: binding; INVOLVED IN: biological_process unknown; LOCATED IN: cellular_component unknown; EXPRESSED IN: 23 plant structures; EXPRESSED DURING: 13 growth stages; CONTAINS InterPro DOMAIN/s: Exportin-1/Importin-beta-like (InterPro:IPR013598), Armadillo-type fold (InterPro:IPR016024); BEST Arabidopsis thaliana protein match is: ARM r…	NA;sp|Q8K0C1|IPO13_MOUSE | Importin-13 (Imp13);sp|Q9Y5L0|TNPO3_HUMAN | Transportin-3 (Importin-12) (Imp12) (Transportin-SR) (TRN-SR);	NA	AT1G12930.1;	9
CHILtrapF-100827.0	157.8	165.9	177.3	163.3	199.3	156.1	194.9	168.9	196	275.2	265.7	207	373.3	328.2	337.6	280.9	279.8	323.8	179.8	216.4	132.5	183.5	241.8	193.3	0.95	0.15	0.51	0.55	-0.21	-0.04	0.95	xDE	0.51	0.55	xDE	xDE	FL;	DN172512_c0_g2_i1=IPR017442_Serine/threonine-protein kinase-like domain:IPR017441_Protein kinase, ATP binding site:IPR001611_Leucine-rich repeat:IPR011009_Protein kinase-like domain:IPR008271_Serine/threonine-protein kinase, active site:IPR013210_Leucine-rich repeat-containing N-terminal domain, type 2:IPR020474_Toll-like receptor, leucine rich repeat-containing:IPR000719_Protein kinase, catalyti…	dn172512_c0_g2_i7:30.2.12_signalling.receptor kinases.leucine rich repeat XII;dn172512_c0_g2_i6:30.2.12_signalling.receptor kinases.leucine rich repeat XII;dn172512_c0_g2_i5:30.2.12_signalling.receptor kinases.leucine rich repeat XII;dn172512_c0_g2_i4:30.2.12_signalling.receptor kinases.leucine rich repeat XII;dn172512_c0_g2_i3:30.2.12_signalling.receptor kinases.leucine rich repeat XII;dn172512_…	(loc_os01g05960.1 : 370.0) no description available & (at3g47110 : 313.0) Leucine-rich repeat protein kinase family protein; FUNCTIONS IN: protein serine/threonine kinase activity, kinase activity, ATP binding; INVOLVED IN: transmembrane receptor protein tyrosine kinase signaling pathway, protein amino acid phosphorylation; LOCATED IN: endomembrane system; CONTAINS InterPro DOMAIN/s: Protein kina…	sp|C0LGP4|Y3475_ARATH | Probable LRR receptor-like serine/threonine-protein kinase At3g47570 (EC 2.7.11.1);sp|C0LGQ5|GSO1_ARATH | LRR receptor-like serine/threonine-protein kinase GSO1 (EC 2.7.11.1) (Protein GASSHO 1);sp|Q9SD62|Y3471_ARATH | Putative receptor-like protein kinase At3g47110 (EC 2.7.11.1);sp|Q9SIL5|PP165_ARATH | Pentatricopeptide repeat-containing protein At2g20540;sp|Q9ZUI0|Y2241_A…	NA	AT3G47570.1;	9
CHILtrapF-100835.0	536	446.9	608.5	415.5	445.7	480.1	395.2	338.8	453.7	275.2	331.7	411.7	639.8	739.5	509	375.2	297.7	287.7	686.9	537.6	815.4	491	436.5	549.3	-0.11	-0.42	-0.61	-0.4	0.46	0.25	xDE	xDE	-0.61	xDE	xDE	xDE	FL;	NA	dn164498_c0_g3_i4:35.2_not assigned.unknown;dn164498_c0_g3_i3:35.2_not assigned.unknown;dn164498_c0_g3_i2:35.2_not assigned.unknown;dn164498_c0_g3_i1:35.2_not assigned.unknown;	(loc_os06g15700.1 : 865.0) no description available & (at3g19190 : 665.0) Encodes autophagy-related 2 (ATG2).; AUTOPHAGY 2 (ATG2); CONTAINS InterPro DOMAIN/s: autophagy-related, C-terminal (InterPro:IPR015412); Has 828 Blast hits to 713 proteins in 221 species: Archae - 0; Bacteria - 44; Metazoa - 384; Fungi - 228; Plants - 88; Viruses - 0; Other Eukaryotes - 84 (source: NCBI BLink). & (gnl|cdd|3…	sp|A7KAL3|ATG2_PENCW | Autophagy-related protein 2;sp|P0CM30|ATG2_CRYNJ | Autophagy-related protein 2	NA	AT3G19190.1;	15
CHILtrapF-100837.0	4.4	9.3	11.9	1.8	7.9	2.9	1.8	4.9	8.6	2	0.9	2.3	21.1	19.4	17.1	5	0.8	2.6	8.9	13.8	21.5	10.4	4.3	14.6	0.37	-0.61	-1.47	-0.74	0.5	1.01	xDE	xDE	-1.47	xDE	xDE	xDE	P;	DN140310_c1_g2_i1=IPR003959_ATPase, AAA-type, core:IPR003593_ATPase, AAA+ type, core:IPR020568_Ribosomal protein S5 domain 2-type fold:IPR004815_Peptidase S16, ATP-dependent protease La:IPR001984_Peptidase S16, Lon protease, C-terminal:IPR003111_Peptidase S16, lon N-terminal:	dn140310_c1_g2_i1:35.2_not assigned.unknown	no hits & (original description: no original description)	sp|O64948|LONP2_ARATH | Lon protease homolog 2, peroxisomal (EC 3.4.21.-);	NA	ND	NotClustered
CHILtrapF-100841.0	13.1	31.1	19.8	15.4	13.1	14.7	21.5	11.9	16	4	2.7	4.6	15.8	13.7	6.4	9.9	3.3	1.8	10.6	12.7	19.4	24	18.6	19.7	-0.21	-0.38	-1.81	-1.67	-0.56	0.5	xDE	xDE	-1.81	-1.67	xDE	xDE	NI	NA	dn170740_c0_g1_i4:35.2_not assigned.unknown;dn170740_c0_g1_i3:35.2_not assigned.unknown;dn170740_c0_g1_i2:35.2_not assigned.unknown;dn170740_c0_g1_i1:35.2_not assigned.unknown;	no hits & (original description: no original description)	NA	NA	ND	21
CHILtrapF-100846.0	5.2	11.4	11.4	5.4	2.6	0	10.7	8.9	7.4	3	6.3	18.4	5.3	8	7.5	12.1	8.1	5.3	7.3	9.8	5.4	10.9	11.8	9.5	-0.12	-0.09	-0.3	0.83	-0.44	1.1	xDE	xDE	xDE	xDE	xDE	xDE	FL;	DN171111_c0_g1_i1=IPR005062_SAC3/GANP/Nin1/mts3/eIF-3 p25;DN171111_c0_g1_i2=IPR005062_SAC3/GANP/Nin1/mts3/eIF-3 p25;	dn171111_c0_g1_i2:35.2_not assigned.unknown;dn171111_c0_g1_i1:35.2_not assigned.unknown;	no hits & (original description: no original description)	NA	NA	ND	NotClustered
CHILtrapF-100848.0	135.1	145.2	146.1	144.2	183.5	179.7	200.3	135.3	135.6	175.7	186.2	230	267.8	267.8	181.1	161.7	195.2	151.3	140.7	190.5	183.1	146.5	172.4	204.7	0.47	0.12	-0.04	0.23	-0.03	-0.22	xDE	xDE	xDE	xDE	xDE	xDE	P;FL;QFL;	DN167056_c0_g1_i1=IPR006639_Peptidase A22, presenilin signal peptide:IPR003137_Protease-associated PA:IPR007369_Peptidase A22B, signal peptide peptidase;"DN167056_c0_g1_i10=IPR006639_Peptidase A22, presenilin signal peptide:IPR003137_Protease-associated PA:IPR007369_Peptidase A22B, signal peptide peptidase";"DN167056_c0_g1_i11=IPR006639_Peptidase A22, presenilin signal peptide:IPR003137_Protease-…	dn167056_c0_g1_i9:29.5_protein.degradation;dn167056_c0_g1_i9:29.5.4_protein.degradation.aspartate protease;dn167056_c0_g1_i8:29.5.4_protein.degradation.aspartate protease;dn167056_c0_g1_i7:29.5.4_protein.degradation.aspartate protease;dn167056_c0_g1_i6:29.5_protein.degradation;dn167056_c0_g1_i6:29.5.4_protein.degradation.aspartate protease;dn167056_c0_g1_i5:29.5.4_protein.degradation.aspartate pr…	(loc_os11g24540.2 : 240.0) no description available & (gnl|cdd|37653 : 235.0) no description available & (at2g43070 : 222.0) SIGNAL PEPTIDE PEPTIDASE-LIKE 3 (SPPL3); FUNCTIONS IN: peptidase activity, aspartic-type endopeptidase activity; INVOLVED IN: proteolysis; LOCATED IN: plasma membrane; EXPRESSED IN: 8 plant structures; CONTAINS InterPro DOMAIN/s: Protease-associated PA (InterPro:IPR003137),…	NA;sp|P49049|IMP2_CAEEL | Intramembrane protease 2 (EC 3.4.23.-);sp|Q53P98|SIPL2_ORYSJ | Signal peptide peptidase-like 2 (OsSPPL2) (EC 3.4.23.-);sp|Q5N808|SIPL3_ORYSJ | Signal peptide peptidase-like 3 (OsSPPL3) (EC 3.4.23.-);sp|Q91XF4|RN167_MOUSE | E3 ubiquitin-protein ligase RNF167 (EC 6.3.2.-) (RING finger protein 167);	NA	AT1G05820.1;AT1G05820.2	NotClustered
CHILtrapF-100850.1	5.2	13.5	8.8	26.3	13.1	11.8	30.4	10.9	6.2	18.1	23.5	6.9	13.2	11.4	15	29.1	35.8	20.2	20.7	10.4	9.7	14.1	16.1	13.4	-0.06	0.64	0.9	-0.1	-0.06	-0.94	xDE	xDE	xDE	xDE	xDE	xDE	FL;QFL	DN161959_c0_g2_i1=IPR020642_Calcium-dependent protein kinase:IPR017442_Serine/threonine-protein kinase-like domain:IPR020635_Tyrosine-protein kinase, catalytic domain:IPR011009_Protein kinase-like domain:IPR020636_Calcium/calmodulin-dependent protein kinase-like:IPR002290_Serine/threonine-protein kinase domain:IPR002048_Calcium-binding EF-hand:IPR000719_Protein kinase, catalytic domain:IPR018249_…	dn161959_c0_g2_i6:30.3_signalling.calcium;dn161959_c0_g2_i5:30.3_signalling.calcium;dn161959_c0_g2_i2:30.3_signalling.calcium;dn161959_c0_g2_i1:30.3_signalling.calcium;	(loc_os12g12860.1 : 432.0) no description available & (at5g12480 : 397.0) calmodulin-domain protein kinase CDPK isoform 7 (CPK7); calmodulin-domain protein kinase 7 (CPK7); FUNCTIONS IN: in 6 functions; INVOLVED IN: protein amino acid phosphorylation; LOCATED IN: plasma membrane; EXPRESSED IN: 23 plant structures; EXPRESSED DURING: 13 growth stages; CONTAINS InterPro DOMAIN/s: EF-Hand 1, calcium-…	sp|O42844|KCC2_SCHPO | Calcium/calmodulin-dependent protein kinase type II (CAM kinase II) (EC 2.7.11.17);sp|P25341|KIN82_YEAST | Serine/threonine-protein kinase KIN82 (EC 2.7.11.1) (Flippase kinase 2);sp|Q38873|CDPK7_ARATH | Calcium-dependent protein kinase 7 (EC 2.7.11.1) (Calmodulin-domain protein kinase CDPK isoform 7);	NA	AT5G12480.1;	NotClustered
CHILtrapF-100850.2	0	10.4	3.1	14.5	10.5	11.8	16.1	7.9	6.2	10	6.3	6.9	5.3	3.4	5.4	7.1	13.8	4.4	7.8	2.3	2.2	8.9	8.1	7	0.12	1.01	0.07	-0.58	-0.75	-1.33	xDE	xDE	xDE	xDE	xDE	xDE	FL;	DN161959_c0_g2_i3=IPR020642_Calcium-dependent protein kinase:IPR017442_Serine/threonine-protein kinase-like domain:IPR011009_Protein kinase-like domain:IPR020636_Calcium/calmodulin-dependent protein kinase-like:IPR002290_Serine/threonine-protein kinase domain:IPR002048_Calcium-binding EF-hand:IPR000719_Protein kinase, catalytic domain:IPR018249_EF-HAND 2:IPR018248_EF-Hand, Calmodulin:IPR011992_EF…	dn161959_c0_g2_i7:30.3_signalling.calcium;dn161959_c0_g2_i4:35.2_not assigned.unknown;dn161959_c0_g2_i3:35.2_not assigned.unknown	no hits & (original description: no original description)"(loc_os12g12860.1 : 165.0) no description available & (at5g12480 : 153.0) calmodulin-domain protein kinase CDPK isoform 7 (CPK7); calmodulin-domain protein kinase 7 (CPK7); FUNCTIONS IN: in 6 functions; INVOLVED IN: protein amino acid phosphorylation; LOCATED IN: plasma membrane; EXPRESSED IN: 23 plant structures; EXPRESSED DURING: 13 grow…	NA;sp|P24044|CALM_PLAFA | Calmodulin (CaM);sp|Q55C62|CBPJ_DICDI | Calcium-binding protein J;	NA	ND	NotClustered
CHILtrapF-100851.1	57.5	56	53.2	10	7.9	14.7	35.8	40.5	43.1	8	12.7	18.4	67.3	35.3	37.5	24.8	17.9	34.3	35.7	31.7	28	35.4	36.6	32.4	0.5	-0.46	-0.43	0.14	-0.11	2.23	xDE	xDE	xDE	xDE	xDE	2.23	P;FL	NA	dn156346_c0_g1_i9:35.2_not assigned.unknown;dn156346_c0_g1_i8:35.2_not assigned.unknown;dn156346_c0_g1_i7:35.2_not assigned.unknown;dn156346_c0_g1_i6:35.2_not assigned.unknown;dn156346_c0_g1_i4:35.2_not assigned.unknown;dn156346_c0_g1_i3:35.2_not assigned.unknown;dn156346_c0_g1_i2:35.2_not assigned.unknown;dn156346_c0_g1_i12:35.2_not assigned.unknown;dn156346_c0_g1_i10:35.2_not assigned.unknown	no hits & (original description: no original description)	NA	NA	AT2G03810.4;	18
CHILtrapF-100853.0	25.3	20.7	24.6	18.1	28.8	8.8	26.8	22.7	25.9	21.1	17.2	18.4	27.7	20.5	11.8	12.1	9.8	11.4	8.9	17.8	12.9	11.5	19.2	16.5	0.54	0.06	-0.46	0.02	-0.22	0.33	xDE	xDE	xDE	xDE	xDE	xDE	P;	DN173270_c3_g4_i2=IPR004209_Ferredoxin thioredoxin reductase, beta subunit;"DN173270_c3_g4_i4=IPR004209_Ferredoxin thioredoxin reductase, beta subunit";"DN173270_c3_g4_i9=IPR004209_Ferredoxin thioredoxin reductase, beta subunit"	dn173270_c3_g4_i9:35.2_not assigned.unknown;dn173270_c3_g4_i4:35.2_not assigned.unknown;dn173270_c3_g4_i2:35.2_not assigned.unknown	no hits & (original description: no original description)	NA	NA	ND	NotClustered
CHILtrapF-100854.0	92.4	72.6	92.8	96.2	86.5	79.5	109.1	109.7	85.1	107.5	86.8	59.8	128	90	81.4	64.5	74.8	68.6	102.2	81.7	84	79.2	57	76.3	0.14	0.22	-0.03	-0.02	0.33	-0.04	xDE	xDE	xDE	xDE	xDE	xDE	P;	DN123962_c7_g1_i1=IPR016135_Ubiquitin-conjugating enzyme/RWD-like:IPR000608_Ubiquitin-conjugating enzyme, E2:	dn123962_c7_g1_i1:29.5.11.3_protein.degradation.ubiquitin.E2	(at1g78870 : 159.0) UBC35/UBC13A encodes a protein that may play a role in DNA damage responses and error-free post-replicative DNA repair by participating in lysine-63-based polyubiquitination reactions. UBC35/UBC13A can form diubiquitin and triubiquitin chains in combination with MMZ1,2,3,4/(UEV1A,B,C,D) in vitro. It can also functionally complement an mms2 ubc13 mutation in budding yeast by in…	sp|Q8IWF7|U2D2L_HUMAN | Putative ubiquitin-conjugating enzyme E2 D2-like protein (Ubiquitin carrier protein D2-like) (Ubiquitin-conjugating enzyme E2D N-terminal-like) (Ubiquitin-protein ligase D2-like);	NA	AT1G78870.2;	NotClustered
CHILtrapF-100855.0	68.9	80.9	71.7	74.4	83.9	79.5	55.4	64.2	44.4	52.2	60.6	23	36.9	42.2	75	54.6	41.5	44.9	78.7	70.8	66.8	82.3	98	69.9	-0.47	-0.41	-0.8	-0.68	-0.2	-0.09	xDE	xDE	-0.8	xDE	xDE	xDE	NI	NA	dn151341_c0_g1_i1:35.2_not assigned.unknown	no hits & (original description: no original description)	NA	NA	AT3G60480.1;	NotClustered
CHILtrapF-100856.0	58.4	59.1	63.4	4.5	7.9	2.9	46.5	54.3	48.1	3	5.4	9.2	38.3	36.5	32.1	0	1.6	0.9	23.5	17.3	23.7	1	0	2.5	0.72	-0.29	-0.11	0.01	3.49	3.36	xDE	xDE	xDE	xDE	3.49	3.36	NI	NA	dn162683_c0_g1_i4:35.2_not assigned.unknown;dn162683_c0_g1_i3:35.2_not assigned.unknown;dn162683_c0_g1_i2:35.2_not assigned.unknown;dn162683_c0_g1_i1:35.2_not assigned.unknown;	no hits & (original description: no original description)	NA	NA	ND	13
CHILtrapF-100857.2	7.8	9.3	10.1	4.5	2.6	2.9	3.6	9.9	4.9	6	9.9	9.2	17.1	9.1	10.7	19.2	16.3	15	10.6	10.4	16.2	15.6	13.6	15.3	0.02	-0.42	0.17	0.86	-0.3	1	xDE	xDE	xDE	xDE	xDE	xDE	NI	NA	dn163755_c65_g9_i1:35.2_not assigned.unknown;dn163755_c65_g53_i1:35.2_not assigned.unknown;dn163755_c65_g41_i1:35.2_not assigned.unknown;dn163755_c65_g14_i1:35.2_not assigned.unknown;	no hits & (original description: no original description)	NA	NA	ND	NotClustered
CHILtrapF-100857.3	144.7	145.2	145.6	142.4	133.7	132.5	110.9	93.8	94.9	71.3	67.8	96.6	109.5	101.4	83.6	109.9	85.4	83.6	91	111.1	102.3	124.6	141.4	109.3	-0.05	-0.55	-0.42	-0.85	-0.3	0.08	xDE	-0.55	xDE	-0.85	xDE	xDE	NI	NA	dn168068_c9_g1_i2:35.2_not assigned.unknown;dn168068_c9_g1_i1:35.2_not assigned.unknown;	no hits & (original description: no original description)	NA	NA	ND	0
CHILtrapF-100857.4	53.2	46.7	54.6	49	49.8	53	48.3	38.5	59.2	50.2	72.3	103.5	83.1	46.7	71.8	85.1	70.8	67.7	60.3	61	62.5	77.1	86.8	91.5	0.13	-0.1	-0.18	0.5	-0.47	0.04	xDE	xDE	xDE	xDE	xDE	xDE	NI	NA	dn163755_c65_g17_i1:35.2_not assigned.unknown	no hits & (original description: no original description)	NA	NA	ND	8
CHILtrapF-100858.0	23.5	16.6	13.6	23.6	31.5	29.5	14.3	10.9	17.3	15.1	26.2	20.7	21.1	13.7	31.1	12.1	10.6	9.7	16.8	14.4	25.9	28.7	20.5	29.9	0.25	-0.3	-1.21	-0.36	-0.5	-0.59	xDE	xDE	-1.21	xDE	xDE	xDE	NI	NA	dn147767_c0_g1_i1:35.2_not assigned.unknown	no hits & (original description: no original description)	NA	NA	ND	NotClustered
CHILtrapF-100863.0	2.6	5.2	6.6	4.5	2.6	11.8	1.8	7.9	4.9	9	11.7	25.3	6.6	13.7	15	9.9	12.2	11.4	7.3	4	8.6	6.3	5.6	7.6	0.8	0.09	0.71	1.13	-0.01	-0.18	xDE	xDE	xDE	xDE	xDE	xDE	P;	DN169205_c0_g1_i1=IPR001969_Peptidase aspartic, active site:IPR005162_Retrotransposon gag protein:IPR021109_Peptidase aspartic:IPR011989_Armadillo-like helical:IPR002553_Clathrin/coatomer adaptor, adaptin-like, N-terminal:IPR013242_Retroviral aspartyl protease:IPR000477_RNA-directed DNA polymerase (reverse transcriptase):IPR016024_Armadillo-type fold:IPR017105_Adaptor protein complex AP-3, delta …	dn169205_c0_g1_i2:35.2_not assigned.unknown;dn169205_c0_g1_i1:35.2_not assigned.unknown;	no hits & (original description: no original description)	NA;sp|Q7LHG5|YI31B_YEAST | Transposon Ty3-I Gag-Pol polyprotein (Gag3-Pol3) (Transposon Ty3-2 TYA-TYB polyprotein) [Cleaved into: Capsid protein (CA) (p24); Spacer peptide p3; Nucleocapsid protein p11 (NC); Ty3 protease (PR) (EC 3.4.23.-) (p16); Spacer peptide J; Reverse transcriptase/ribonuclease H (RT) (RT-RH) (EC 2.7.7.49) (EC 2.7.7.7) (EC 3.1.26.4) (p55); Integrase p52 (IN); Integrase p49 (IN…	NA	ND	NotClustered
CHILtrapF-100867.0	20.9	28	34.3	33.6	18.4	32.4	16.1	12.8	16	9	14.5	25.3	13.2	21.6	5.4	5.7	3.3	5.3	7.3	15.5	17.2	24.5	22.3	28	0.04	-0.87	-2.14	-0.88	-0.89	-0.02	xDE	xDE	-2.14	xDE	xDE	xDE	NI	NA	dn170723_c4_g2_i1:35.2_not assigned.unknown	no hits & (original description: no original description)	NA	NA	ND	NotClustered
CHILtrapF-100867.1	193.5	318.3	271.5	264	201.9	215	327.3	330.9	337.8	277.2	251.2	400.2	249.3	395.4	212.2	74.5	135.8	83.6	93.8	211.2	218.7	54.2	69.4	160.2	0.68	0.33	0.05	0.41	0.84	0.19	xDE	xDE	xDE	xDE	0.84	xDE	FL;P	DN170708_c0_g1_i1=IPR008811_Raffinose synthase:IPR017853_Glycoside hydrolase, catalytic core:;"DN170708_c0_g1_i2=IPR008811_Raffinose synthase:IPR017853_Glycoside hydrolase, catalytic core:";"DN170708_c0_g1_i3=IPR008811_Raffinose synthase:IPR017853_Glycoside hydrolase, catalytic core:";"DN170708_c0_g1_i4=IPR008811_Raffinose synthase:IPR017853_Glycoside hydrolase, catalytic core:";"DN170708_c0_g1_i…	dn170708_c0_g1_i7:3.1.2.2_minor CHO metabolism.raffinose family.raffinose synthases.putative;dn170708_c0_g1_i6:3.1.2.2_minor CHO metabolism.raffinose family.raffinose synthases.putative;dn170708_c0_g1_i5:3.1.2.2_minor CHO metabolism.raffinose family.raffinose synthases.putative;dn170708_c0_g1_i4:3.1.2.2_minor CHO metabolism.raffinose family.raffinose synthases.putative;dn170708_c0_g1_i3:3.1.2.2_m…	(loc_os08g38710.1 : 1070.0) no description available & (at1g55740 : 1021.0) seed imbibition 1 (SIP1); CONTAINS InterPro DOMAIN/s: Glycoside hydrolase, catalytic core (InterPro:IPR017853), Raffinose synthase (InterPro:IPR008811); BEST Arabidopsis thaliana protein match is: seed imbibition 2 (TAIR:AT3G57520.1); Has 563 Blast hits to 527 proteins in 159 species: Archae - 29; Bacteria - 119; Metazoa …	NA;sp|Q84VX0|RFS1_ARATH | Probable galactinol--sucrose galactosyltransferase 1 (EC 2.4.1.82) (Protein SEED IMBIBITION 1) (Raffinose synthase 1)	NA	AT1G55740.1;	NotClustered
CHILtrapF-100868.0	367.8	271.7	315.5	279.4	288.4	203.2	180.6	181.8	255.2	184.8	175.3	186.3	236.1	189.1	181.1	104.3	96.8	110	271.4	214.7	261.7	136	125.9	116.3	-0.3	-0.62	-0.28	-0.51	0.97	0.29	xDE	-0.62	xDE	-0.51	0.97	xDE	NIFL	DN158398_c0_g3_i1=IPR004776_Auxin efflux carrier;DN158398_c0_g3_i2=IPR004776_Auxin efflux carrier;	dn158398_c0_g3_i2:34.99_transport.misc;dn158398_c0_g3_i1:34.99_transport.misc;dn158398_c0_g2_i1:35.2_not assigned.unknown;dn158398_c0_g1_i1:35.2_not assigned.unknown;	no hits & (original description: no original description)"(loc_os01g60230.4 : 507.0) no description available & (at5g01990 : 468.0) Auxin efflux carrier family protein; FUNCTIONS IN: auxin:hydrogen symporter activity; INVOLVED IN: auxin polar transport, transmembrane transport; LOCATED IN: integral to membrane; EXPRESSED IN: 23 plant structures; EXPRESSED DURING: 13 growth stages; CONTAINS InterP…	NA;sp|O14197|YDQ4_SCHPO | Uncharacterized transporter C5D6.04	NA	AT5G01990.1;	16
CHILtrapF-100869.0	7.8	8.3	3.5	12.7	2.6	5.9	12.5	4.9	12.3	12.1	9	9.2	4	5.7	8.6	32.6	22.8	15	20.1	8.6	8.6	15.6	17.4	13.4	-0.91	0.56	0.57	0.23	-0.26	-0.42	xDE	xDE	xDE	xDE	xDE	xDE	FL;	DN143077_c0_g1_i1=IPR001202_WW/Rsp5/WWP;DN143077_c0_g1_i2=IPR001202_WW/Rsp5/WWP;	dn143077_c0_g1_i2:35.2_not assigned.unknown;dn143077_c0_g1_i1:35.2_not assigned.unknown;	(loc_os02g31140.1 : 105.0) no description available & (at2g33510 : 103.0) unknown protein; INVOLVED IN: biological_process unknown; LOCATED IN: cellular_component unknown; BEST Arabidopsis thaliana protein match is: unknown protein (TAIR:AT1G28070.1). & (reliability: 206.0) & (original description: no original description) no hits & (original description: no original description)	NA	NA	AT2G33510.1;	NotClustered
CHILtrapF-100870.2	73.2	58.1	57.6	78.9	83.9	100.1	39.3	48.4	51.8	61.3	71.4	105.8	55.4	51.3	43.9	51.8	47.2	53.7	40.8	46.6	49.5	73	62	60.4	0.14	-0.4	-0.35	-0.17	-0.52	-0.44	xDE	xDE	xDE	xDE	-0.52	xDE	FL;	DN172603_c0_g1_i10=IPR019782_WD40 repeat 2:IPR019781_WD40 repeat, subgroup:IPR011990_Tetratricopeptide-like helical:IPR017986_WD40-repeat-containing domain:IPR002885_Pentatricopeptide repeat:IPR015943_WD40/YVTN repeat-like-containing domain:IPR001680_WD40 repeat:IPR011046_WD40 repeat-like-containing domain:;"DN172603_c0_g1_i11=IPR019782_WD40 repeat 2:IPR019781_WD40 repeat, subgroup:IPR011990_Tetr…	dn172603_c0_g1_i9:35.1.5_not assigned.no ontology.pentatricopeptide (PPR) repeat-containing protein;dn172603_c0_g1_i8:35.1.5_not assigned.no ontology.pentatricopeptide (PPR) repeat-containing protein;dn172603_c0_g1_i7:35.1.5_not assigned.no ontology.pentatricopeptide (PPR) repeat-containing protein;dn172603_c0_g1_i5:35.1.5_not assigned.no ontology.pentatricopeptide (PPR) repeat-containing protein…	(at5g64320 : 709.0) Pentatricopeptide repeat (PPR) superfamily protein; FUNCTIONS IN: molecular_function unknown; INVOLVED IN: biological_process unknown; LOCATED IN: mitochondrion; CONTAINS InterPro DOMAIN/s: Pentatricopeptide repeat (InterPro:IPR002885); BEST Arabidopsis thaliana protein match is: Pentatricopeptide repeat (PPR) superfamily protein (TAIR:AT1G74580.1); Has 1807 Blast hits to 1807…	sp|Q9CA58|PP120_ARATH | Putative pentatricopeptide repeat-containing protein At1g74580;sp|Q9FMF6|PP444_ARATH | Pentatricopeptide repeat-containing protein At5g64320, mitochondrial;sp|Q9M907|PP217_ARATH | Pentatricopeptide repeat-containing protein At3g06920;sp|Q9SXD1|PPR91_ARATH | Pentatricopeptide repeat-containing protein At1g62670, mitochondrial	NA	AT5G64320.1;	11
CHILtrapF-100873.0	117.7	88.1	101.2	87.1	62.9	64.8	85.8	67.2	99.9	58.2	59.6	27.6	89.7	83.2	90	73.1	67.5	44.9	126.8	112.2	114.2	112.6	113.5	107.4	-0.42	-0.29	-0.82	-0.52	0.08	0.45	xDE	xDE	-0.82	xDE	xDE	xDE	FL;	DN169319_c2_g1_i1=IPR021141_Core-2/I-Branching enzyme	dn169319_c2_g1_i1:35.2_not assigned.unknown	(at5g11730 : 474.0) Core-2/I-branching beta-1,6-N-acetylglucosaminyltransferase family protein; INVOLVED IN: biological_process unknown; EXPRESSED IN: 23 plant structures; EXPRESSED DURING: 13 growth stages; CONTAINS InterPro DOMAIN/s: Core-2/I-Branching enzyme (InterPro:IPR021141); BEST Arabidopsis thaliana protein match is: Core-2/I-branching beta-1,6-N-acetylglucosaminyltransferase family prot…	NA	NA	AT5G11730.1;	15
CHILtrapF-100874.0	196.1	144.1	162.3	247.6	209.7	279.8	178.8	180.8	191.1	250.1	228.7	174.8	131.9	153.8	211.1	310.7	283.8	290.3	210	194	192.8	307.5	308.1	260.7	-0.26	0.13	0.01	-0.15	-0.55	-0.54	xDE	xDE	xDE	xDE	-0.55	-0.54	FL;	NA	dn151008_c1_g1_i2:35.2_not assigned.unknown;dn151008_c1_g1_i1:35.2_not assigned.unknown;	(at2g04280 : 772.0) unknown protein; FUNCTIONS IN: molecular_function unknown; INVOLVED IN: biological_process unknown; EXPRESSED IN: 24 plant structures; EXPRESSED DURING: 13 growth stages; BEST Arabidopsis thaliana protein match is: unknown protein (TAIR:AT4G12700.1); Has 130 Blast hits to 130 proteins in 16 species: Archae - 0; Bacteria - 0; Metazoa - 0; Fungi - 0; Plants - 124; Viruses - 0; O…	NA	NA	AT2G04280.1;	3
CHILtrapF-100876.0	13.1	14.5	14.1	18.1	13.1	8.8	14.3	7.9	4.9	10	15.4	11.5	14.5	8	11.8	8.5	4.1	7	24	19.6	16.2	20.3	19.8	19.7	-0.8	-0.64	-1.49	-0.22	0.02	-0.08	xDE	xDE	-1.49	xDE	xDE	xDE	FL;QFL;P;	DN173807_c1_g3_i1=IPR012337_Polynucleotidyl transferase, ribonuclease H fold:IPR013103_Reverse transcriptase, RNA-dependent DNA polymerase:IPR001584_Integrase, catalytic core;"DN173807_c1_g3_i2=IPR012337_Polynucleotidyl transferase, ribonuclease H fold:IPR013103_Reverse transcriptase, RNA-dependent DNA polymerase:IPR001584_Integrase, catalytic core";"DN173807_c1_g3_i3=IPR012337_Polynucleotidyl tr…	dn173807_c1_g3_i9:35.2_not assigned.unknown;dn173807_c1_g3_i8:30.2.17_signalling.receptor kinases.DUF 26;dn173807_c1_g3_i7:35.2_not assigned.unknown;dn173807_c1_g3_i6:35.2_not assigned.unknown;dn173807_c1_g3_i5:35.2_not assigned.unknown;dn173807_c1_g3_i4:30.2.17_signalling.receptor kinases.DUF 26;dn173807_c1_g3_i3:35.2_not assigned.unknown;dn173807_c1_g3_i2:30.2.17_signalling.receptor kinases.DUF…	no hits & (original description: no original description)"(gnl|cdd|87352 : 348.0) no description available & (loc_os08g43110.1 : 260.0) no description available & (at4g23160 : 205.0) Encodes a cysteine-rich receptor-like protein kinase.; cysteine-rich RLK (RECEPTOR-like protein kinase) 8 (CRK8); FUNCTIONS IN: kinase activity; INVOLVED IN: protein amino acid phosphorylation; CONTAINS InterPro DOMA…	NA;sp|P10978|POLX_TOBAC | Retrovirus-related Pol polyprotein from transposon TNT 1-94 [Includes: Protease (EC 3.4.23.-); Reverse transcriptase (EC 2.7.7.49); Endonuclease];sp|P92512|M710_ARATH | Uncharacterized mitochondrial protein AtMg00710 (ORF120);sp|P92519|M810_ARATH | Uncharacterized mitochondrial protein AtMg00810 (ORF240b)	NA	ND	NotClustered
CHILtrapF-100878.0	306.8	288.3	256.1	190.5	196.6	200.3	230.7	219.3	236.7	230	168.1	202.4	186	213.1	153.2	138.3	157	146.9	199.4	187.1	184.2	173	146.9	165.9	-0.05	-0.3	-0.14	0.03	0.23	0.53	xDE	xDE	xDE	xDE	xDE	0.53	FL;	DN123284_c0_g1_i1=IPR000504_RNA recognition motif, RNP-1:IPR012677_Nucleotide-binding, alpha-beta plait:IPR002483_Splicing factor PWI;"DN123284_c0_g1_i2=IPR000504_RNA recognition motif, RNP-1:IPR012677_Nucleotide-binding, alpha-beta plait:IPR002483_Splicing factor PWI";	dn123284_c0_g1_i2:27.4_RNA.RNA binding;dn123284_c0_g1_i1:27.4_RNA.RNA binding;	(loc_os08g39440.2 : 384.0) no description available & (at3g12640 : 265.0) RNA binding (RRM/RBD/RNP motifs) family protein; FUNCTIONS IN: RNA binding, nucleotide binding, nucleic acid binding; INVOLVED IN: mRNA processing; LOCATED IN: cellular_component unknown; EXPRESSED IN: 25 plant structures; EXPRESSED DURING: 15 growth stages; CONTAINS InterPro DOMAIN/s: RNA recognition motif, RNP-1 (InterPro…	sp|Q7KNF2|PABP2_DROME | Polyadenylate-binding protein 2 (PABP-2) (Poly(A)-binding protein 2) (dPABP2) (Nuclear poly(A)-binding protein 1) (Poly(A)-binding protein II) (PABII) (Polyadenylate-binding nuclear protein 1) (Protein rox2);	NA	AT3G12640.1;	13
CHILtrapF-100887.0	49.7	65.3	59.8	92.5	70.8	109	51.9	78	65.3	118.5	103.9	121.9	79.1	84.3	101.8	183	202.5	190	83.8	92.1	57.1	116.2	120.9	88.4	0.16	0.19	0.81	0.32	-0.45	-0.63	xDE	xDE	0.81	xDE	xDE	-0.63	P;NI	DN157006_c0_g2_i1=IPR017451_F-box associated interaction domain:IPR001810_Cyclin-like F-box:IPR011043_Galactose oxidase/kelch, beta-propeller;"DN157006_c0_g2_i2=IPR017451_F-box associated interaction domain:IPR001810_Cyclin-like F-box:IPR011043_Galactose oxidase/kelch, beta-propeller";	dn157006_c0_g4_i1:35.2_not assigned.unknown;dn157006_c0_g2_i2:29.5.11.4.3.2_protein.degradation.ubiquitin.E3.SCF.FBOX;dn157006_c0_g2_i1:29.5.11.4.3.2_protein.degradation.ubiquitin.E3.SCF.FBOX	(at4g33160 : 250.0) F-box family protein; CONTAINS InterPro DOMAIN/s: F-box domain, cyclin-like (InterPro:IPR001810), F-box domain, Skp2-like (InterPro:IPR022364); BEST Arabidopsis thaliana protein match is: Galactose oxidase/kelch repeat superfamily protein (TAIR:AT1G27340.1); Has 30201 Blast hits to 17322 proteins in 780 species: Archae - 12; Bacteria - 1396; Metazoa - 17338; Fungi - 3422; Plan…	NA;sp|Q9SMZ3|FBX13_ARATH | F-box only protein 13	NA	AT4G33160.1;	20
CHILtrapF-100890.0	10.5	7.3	8.8	9.1	5.2	5.9	10.7	2	3.7	20.1	24.4	9.2	2.6	3.4	2.1	27	21.1	21.1	3.9	8.1	6.5	13.6	13	10.2	-0.85	-0.75	0.87	1.25	-0.93	0.22	xDE	xDE	xDE	1.25	xDE	xDE	FL;	DN153545_c0_g1_i1=IPR006121_Heavy metal transport/detoxification protein	dn153545_c0_g1_i1:35.1_not assigned.no ontology	(loc_os01g03490.1 : 96.7) no description available & (at1g23000 : 86.7) Heavy metal transport/detoxification superfamily protein ; FUNCTIONS IN: metal ion binding; INVOLVED IN: metal ion transport; LOCATED IN: cellular_component unknown; EXPRESSED IN: 12 plant structures; EXPRESSED DURING: 6 growth stages; CONTAINS InterPro DOMAIN/s: Heavy metal transport/detoxification protein (InterPro:IPR00612…	sp|Q94BT9|ATOX1_ARATH | Copper transport protein ATX1 (Copper chaperone ATX1);	NA	AT1G23000.1;	NotClustered
CHILtrapF-100893.0	8.7	11.4	24.2	1.8	10.5	0	8.9	24.7	23.4	18.1	10.8	11.5	23.7	25.1	17.1	17.7	21.1	14.1	15.6	15.5	19.4	20.8	8.7	15.3	0.36	0.31	0.22	1.49	0.14	1.65	xDE	xDE	xDE	1.49	xDE	1.65	NI	NA	dn173153_c0_g1_i4:35.2_not assigned.unknown;dn173153_c0_g1_i3:35.2_not assigned.unknown;dn173153_c0_g1_i2:35.2_not assigned.unknown;dn173153_c0_g1_i1:35.2_not assigned.unknown;	no hits & (original description: no original description)	NA	NA	ND	NotClustered
CHILtrapF-100895.0	27.9	24.9	42.2	16.3	15.7	20.6	134.1	85.9	118.4	32.1	38	39.1	112.1	71.8	45	39.7	46.4	49.3	29	32.8	17.2	29.2	19.2	17.8	1.43	1.72	0.97	0.98	0.27	0.83	1.43	1.72	0.97	xDE	xDE	xDE	NIP	DN171676_c3_g1_i10=IPR015813_Pyruvate/Phosphoenolpyruvate kinase, catalytic core:IPR018209_Pyruvate kinase, active site:IPR001697_Pyruvate kinase:IPR015793_Pyruvate kinase, barrel:IPR011037_Pyruvate kinase, beta-barrel-like:IPR015794_Pyruvate kinase, alpha/beta:IPR015795_Pyruvate kinase, C-terminal-like;"DN171676_c3_g1_i11=IPR015813_Pyruvate/Phosphoenolpyruvate kinase, catalytic core:IPR018209_Py…	dn171676_c3_g1_i9:35.2_not assigned.unknown;dn171676_c3_g1_i5:35.2_not assigned.unknown;dn171676_c3_g1_i4:35.2_not assigned.unknown;dn171676_c3_g1_i3:35.2_not assigned.unknown;dn171676_c3_g1_i2:35.2_not assigned.unknown;dn171676_c3_g1_i11:35.2_not assigned.unknown;dn171676_c3_g1_i10:35.2_not assigned.unknown;dn171676_c3_g1_i1:35.2_not assigned.unknown;	no hits & (original description: no original description)	NA;sp|O65595|KPYC_ARATH | Probable pyruvate kinase, cytosolic isozyme (PK) (EC 2.7.1.40);sp|Q3BAH3|YCF2_PHAAO | Protein Ycf2;sp|Q42954|KPYC_TOBAC | Pyruvate kinase, cytosolic isozyme (PK) (EC 2.7.1.40)	NA	ND	9
CHILtrapF-100897.1	7.8	7.3	15	15.4	23.6	41.2	17.9	16.8	13.6	29.1	26.2	18.4	10.6	16	12.9	20.6	16.3	22.9	12.8	13.2	20.5	22.9	13.6	19.1	-0.17	0.54	0.09	0.08	-0.29	-1.09	xDE	xDE	xDE	xDE	xDE	-1.09	FL;	DN167896_c0_g3_i1=IPR021720_Di-glucose binding within endoplasmic reticulum:IPR001752_Kinesin, motor domain:;"DN167896_c0_g3_i2=IPR021720_Di-glucose binding within endoplasmic reticulum:IPR001752_Kinesin, motor domain:";"DN167896_c0_g3_i3=IPR021720_Di-glucose binding within endoplasmic reticulum:IPR001752_Kinesin, motor domain:"	dn167896_c0_g3_i3:31.1_cell.organisation;dn167896_c0_g3_i2:31.1_cell.organisation;dn167896_c0_g3_i1:31.1_cell.organisation	(at2g22610 : 698.0) Di-glucose binding protein with Kinesin motor domain; FUNCTIONS IN: microtubule motor activity, ATP binding; INVOLVED IN: microtubule-based movement; EXPRESSED IN: 20 plant structures; EXPRESSED DURING: 10 growth stages; CONTAINS InterPro DOMAIN/s: Kinesin, motor region, conserved site (InterPro:IPR019821), Malectin/receptor-like protein kinase (InterPro:IPR021720), Kinesin, m…	NA;sp|O81635|ATK4_ARATH | Kinesin-4 (Kinesin-like protein D)	NA	AT2G22610.1;AT2G22610.2	NotClustered
CHILtrapF-100898.0	8.7	2.1	5.7	8.2	7.9	8.8	3.6	8.9	13.6	8	19	18.4	17.1	14.8	5.4	14.9	14.6	12.3	2.8	4.6	10.8	8.3	8.7	7.6	1.02	0.6	0.7	0.75	-0.5	-0.49	xDE	xDE	xDE	xDE	xDE	xDE	QFL;FL	DN174138_c16_g3_i3=IPR012337_Polynucleotidyl transferase, ribonuclease H fold:IPR005162_Retrotransposon gag protein:IPR021109_Peptidase aspartic:IPR001878_Zinc finger, CCHC-type:IPR001584_Integrase, catalytic core;"DN174138_c16_g3_i5=IPR012337_Polynucleotidyl transferase, ribonuclease H fold:IPR005162_Retrotransposon gag protein:IPR021109_Peptidase aspartic:IPR001878_Zinc finger, CCHC-type:IPR001…	dn174138_c16_g3_i5:35.2_not assigned.unknown;dn174138_c16_g3_i3:35.2_not assigned.unknown;dn174138_c16_g3_i1:35.2_not assigned.unknown	no hits & (original description: no original description) (original description: no original description)(loc_os05g17830.1 : 645.0) no description available & (gnl|cdd|73154 : 211.0) no description available & (p31843|rrpo_oenbe : 112.0) RNA-directed DNA polymerase homolog (Reverse transcriptase homolog) - Oenothera bertiana (Berteros evening primrose) & (atmg00860 : 106.0) hypothetical protein; …	NA;sp|Q7LHG5|YI31B_YEAST | Transposon Ty3-I Gag-Pol polyprotein (Gag3-Pol3) (Transposon Ty3-2 TYA-TYB polyprotein) [Cleaved into: Capsid protein (CA) (p24); Spacer peptide p3; Nucleocapsid protein p11 (NC); Ty3 protease (PR) (EC 3.4.23.-) (p16); Spacer peptide J; Reverse transcriptase/ribonuclease H (RT) (RT-RH) (EC 2.7.7.49) (EC 2.7.7.7) (EC 3.1.26.4) (p55); Integrase p52 (IN); Integrase p49 (IN…	NA	AT1G47350.1;	NotClustered
CHILtrapF-100902.0	132.5	91.2	96.8	93.4	65.5	100.1	118	111.6	92.5	50.2	52.4	23	60.7	64.9	55.7	40.4	26.8	17.6	84.9	68.5	57.1	53.7	47.1	57.9	-0.22	0	-0.85	-0.94	0.41	0.29	xDE	xDE	-0.85	-0.94	xDE	xDE	FL;	DN165438_c1_g1_i1=IPR001857_Ribosomal protein L19;DN165438_c1_g1_i2=IPR001857_Ribosomal protein L19;DN165438_c1_g1_i3=IPR001857_Ribosomal protein L19;DN165438_c1_g1_i4=IPR001857_Ribosomal protein L19;DN165438_c1_g1_i5=IPR001857_Ribosomal protein L19	dn165438_c1_g1_i5:29.2.1.1.1.2.19_protein.synthesis.ribosomal protein.prokaryotic.chloroplast.50S subunit.L19;dn165438_c1_g1_i5:29.2.1.1.3.2.19_protein.synthesis.ribosomal protein.prokaryotic.unknown organellar.50S subunit.L19;dn165438_c1_g1_i4:29.2.1.1.1.2.19_protein.synthesis.ribosomal protein.prokaryotic.chloroplast.50S subunit.L19;dn165438_c1_g1_i4:29.2.1.1.3.2.19_protein.synthesis.ribosomal …	(loc_os02g11030.1 : 206.0) no description available & (at4g11630 : 197.0) Ribosomal protein L19 family protein; FUNCTIONS IN: structural constituent of ribosome; INVOLVED IN: translation, ribosome biogenesis; LOCATED IN: ribosome, intracellular; CONTAINS InterPro DOMAIN/s: Ribosomal protein L19 (InterPro:IPR001857); BEST Arabidopsis thaliana protein match is: Ribosomal protein L19 family protein …	NA;sp|P82413|RK19_SPIOL | 50S ribosomal protein L19, chloroplastic (CL19)	NA	AT4G11630.1;	21
CHILtrapF-100910.0	3.5	5.2	2.2	16.3	26.2	11.8	8.9	8.9	4.9	6	7.2	13.8	47.5	59.3	20.4	7.1	11.4	10.6	9.5	7.5	12.9	3.1	6.2	8.3	1.98	0.99	0.66	-1	0.67	-2.09	1.98	xDE	xDE	xDE	xDE	-2.09	P;	DN169258_c0_g1_i1=IPR013216_Methyltransferase type 11	dn169258_c0_g1_i1:35.2_not assigned.unknown	no hits & (original description: no original description)	NA	NA	ND	NotClustered
CHILtrapF-100910.1	9.6	2.1	5.3	12.7	10.5	2.9	10.7	8.9	11.1	10	9	2.3	39.6	20.5	15	7.8	4.1	9.7	7.3	6.3	11.8	9.4	5.6	7	1.46	0.73	-0.03	-0.26	0.13	-0.68	1.46	xDE	xDE	xDE	xDE	xDE	P;	DN169258_c0_g1_i2=IPR013216_Methyltransferase type 11	dn169258_c0_g1_i2:35.2_not assigned.unknown	no hits & (original description: no original description)	NA	NA	ND	NotClustered
CHILtrapF-100911.0	23.5	16.6	22.9	9.1	5.2	17.7	14.3	15.8	17.3	6	10.8	32.2	18.5	21.6	20.4	6.4	4.9	4.4	15.6	16.7	9.7	6.3	10.5	4.5	0.45	-0.4	-0.35	0.41	0.94	0.98	xDE	xDE	xDE	xDE	xDE	xDE	FL;	DN152056_c3_g1_i1=IPR012337_Polynucleotidyl transferase, ribonuclease H fold:IPR001878_Zinc finger, CCHC-type:IPR013103_Reverse transcriptase, RNA-dependent DNA polymerase:IPR001584_Integrase, catalytic core:;"DN152056_c3_g1_i2=IPR012337_Polynucleotidyl transferase, ribonuclease H fold:IPR001878_Zinc finger, CCHC-type:IPR013103_Reverse transcriptase, RNA-dependent DNA polymerase:IPR001584_Integra…	dn152056_c3_g1_i2:35.2_not assigned.unknown;dn152056_c3_g1_i1:35.2_not assigned.unknown;	(original description: no original description)	NA;sp|P10978|POLX_TOBAC | Retrovirus-related Pol polyprotein from transposon TNT 1-94 [Includes: Protease (EC 3.4.23.-); Reverse transcriptase (EC 2.7.7.49); Endonuclease]	NA	ND	NotClustered
CHILtrapF-100917.0	1209.8	988.1	1343.2	900.8	1122.1	1083.9	1048	946.4	983.8	928.9	977.9	1012.1	1122.5	1213.5	974.1	956.9	977.6	930	1191.3	939.4	1071.7	819.3	798.5	892	0.05	-0.25	0.19	-0.08	0.35	0.2	xDE	xDE	xDE	xDE	xDE	xDE	FL;NI	DN166147_c2_g1_i1=IPR000225_Armadillo:IPR011989_Armadillo-like helical:IPR000569_HECT:IPR016024_Armadillo-type fold:	dn166147_c2_g2_i1:35.2_not assigned.unknown;dn166147_c2_g1_i1:29.5.11.4.1_protein.degradation.ubiquitin.E3.HECT;	(at4g38600 : 1029.0) encodes a member of HECT ubiquitin protein ligase family that is involved in trichome cell morphogenesis. Mutants in this gene exhibit supernumerary trichome branches and increased DNA content.; KAKTUS (KAK); FUNCTIONS IN: ubiquitin-protein ligase activity; INVOLVED IN: trichome branching, DNA endoreduplication; LOCATED IN: plasma membrane; EXPRESSED IN: 25 plant structures; …	NA;sp|Q6WWW4|UPL3_ARATH | E3 ubiquitin-protein ligase UPL3 (Ubiquitin-protein ligase 3) (EC 6.3.2.-) (HECT ubiquitin-protein ligase 3) (Protein KAKTUS)	NA	AT4G38600.1;	NotClustered
CHILtrapF-100926.0	7	10.4	2.2	2.7	2.6	2.9	5.4	6.9	4.9	2	5.4	16.1	4	6.8	10.7	7.1	13	3.5	6.7	7.5	11.8	7.8	15.5	9.5	-0.19	-0.04	-0.41	0.87	-0.33	0.76	xDE	xDE	xDE	xDE	xDE	xDE	NI	NA	dn164770_c3_g1_i1:35.2_not assigned.unknown	no hits & (original description: no original description)	NA	NA	ND	NotClustered
CHILtrapF-100927.0	58.4	48.7	52.4	60.8	68.2	85.4	51.9	59.3	32.1	87.4	58.7	73.6	33	33	42.9	51.8	51.2	48.4	43	40.9	33.4	42.2	42.2	52.8	-0.11	-0.15	0.14	0.08	-0.2	-0.36	xDE	xDE	xDE	xDE	xDE	xDE	FL;	DN160005_c0_g1_i3=IPR013816_ATP-grasp fold, subdomain 2:IPR001636_SAICAR synthetase:IPR018236_SAICAR synthetase, conserved site	dn160005_c0_g1_i3:23.1.2.7_nucleotide metabolism.synthesis.purine.SAICAR synthetase	(loc_os09g29190.1 : 528.0) no description available & (at3g21110 : 493.0) 5-phosphoribosyl-4-(N-succinocarboxamide)-5-aminoimidazole synthetase (PUR7, syn. SAICAR synthetase), catalyzes aspartate addition at the alpha-amino group to the growing purine backbone.; purin 7 (PUR7); FUNCTIONS IN: phosphoribosylaminoimidazolesuccinocarboxamide synthase activity; INVOLVED IN: response to auxin stimulus,…	sp|Q9JV73|PUR7_NEIMA | Phosphoribosylaminoimidazole-succinocarboxamide synthase (EC 6.3.2.6) (SAICAR synthetase);	NA	AT3G21110.2;	NotClustered
CHILtrapF-100927.1	76.7	100.6	89.3	91.6	99.6	109	84.1	85	62.9	110.5	101.2	96.6	67.3	60.4	48.2	69.5	79.7	88.9	62	55.8	63.6	77.7	66.3	59.8	-0.04	-0.2	0.21	0.08	-0.18	-0.14	xDE	xDE	xDE	xDE	xDE	xDE	FL;	DN160005_c0_g1_i1=IPR013816_ATP-grasp fold, subdomain 2:IPR001636_SAICAR synthetase:;"DN160005_c0_g1_i2=IPR013816_ATP-grasp fold, subdomain 2:IPR001636_SAICAR synthetase:";	dn160005_c0_g1_i2:23.1.2.7_nucleotide metabolism.synthesis.purine.SAICAR synthetase;dn160005_c0_g1_i1:23.1.2.7_nucleotide metabolism.synthesis.purine.SAICAR synthetase;	(loc_os09g29190.1 : 536.0) no description available & (at3g21110 : 502.0) 5-phosphoribosyl-4-(N-succinocarboxamide)-5-aminoimidazole synthetase (PUR7, syn. SAICAR synthetase), catalyzes aspartate addition at the alpha-amino group to the growing purine backbone.; purin 7 (PUR7); FUNCTIONS IN: phosphoribosylaminoimidazolesuccinocarboxamide synthase activity; INVOLVED IN: response to auxin stimulus,…	sp|P38025|PUR7_ARATH | Phosphoribosylaminoimidazole-succinocarboxamide synthase, chloroplastic (EC 6.3.2.6) (SAICAR synthetase);sp|Q7MVR8|PUR7_PORGI | Phosphoribosylaminoimidazole-succinocarboxamide synthase (EC 6.3.2.6) (SAICAR synthetase)	NA	AT3G21110.2;	1
CHILtrapF-100931.0	89.8	96.4	110	200.5	228.1	285.7	75.1	85	59.2	188.8	196.1	179.4	149.1	186.9	206.8	278.8	356.2	425.8	187.1	257.9	200.3	250.7	383.1	234	-0.24	-0.42	0.28	-0.31	-0.42	-1.22	xDE	xDE	xDE	xDE	xDE	-1.22	FL;NI	DN162042_c0_g1_i1=IPR001752_Kinesin, motor domain	dn162042_c0_g1_i2:31.1_cell.organisation;dn162042_c0_g1_i1:31.1_cell.organisation;	(loc_os09g02650.1 : 1289.0) no description available & (at5g47820 : 1214.0) encodes a kinesin-like protein with an N-terminal microtubule binding motor domain. Protein is localized to the periphery of the cytoplasm and mutants in the gene exhibit altered orientation of cellulose microfibrils and reduced mechanical strength of fibers.; FRAGILE FIBER 1 (FRA1); CONTAINS InterPro DOMAIN/s: Kinesin, m…	NA;sp|Q6YUL8|BC2_ORYSJ | Kinesin-like protein BC2 (Protein BRITTLE CULM 2) (Protein GIBBERELLIN-DEFICIENT DWARF 1)	NA	AT5G47820.2;	3
CHILtrapF-100938.0	930.9	945.6	819.6	1475	1426.2	1522.8	974.7	980.9	971.5	1644.9	1605.1	1055.8	771.7	831.8	796.2	905.8	1067.9	1208	704.8	773	684	757.8	731.6	709.5	0.15	0.12	0.53	-0.03	-0.02	-0.71	xDE	xDE	0.53	xDE	xDE	-0.71	FL;	DN157134_c1_g1_i1=IPR013216_Methyltransferase type 11;DN157134_c1_g1_i2=IPR013216_Methyltransferase type 11;DN157134_c1_g1_i3=IPR013216_Methyltransferase type 11;DN157134_c1_g1_i4=IPR013216_Methyltransferase type 11;	dn157134_c1_g1_i4:16.1.3.3_secondary metabolism.isoprenoids.tocopherol biosynthesis.MPBQ/MSBQ methyltransferase;dn157134_c1_g1_i3:16.1.3.3_secondary metabolism.isoprenoids.tocopherol biosynthesis.MPBQ/MSBQ methyltransferase;dn157134_c1_g1_i2:16.1.3.3_secondary metabolism.isoprenoids.tocopherol biosynthesis.MPBQ/MSBQ methyltransferase;dn157134_c1_g1_i1:16.1.3.3_secondary metabolism.isoprenoids.toc…	(loc_os12g42090.2 : 471.0) no description available & (at3g63410 : 460.0) Encodes a MPBQ/MSBQ methyltransferase located in the chloroplast inner envelope membrane. Mutant plants lack plastoquinone (PQ), suggesting that the APG1 protein is involved in the methylation step of PQ biosynthesis. The gene product is also involved in tocopherol (vitamin E) biosynthesis.; ALBINO OR PALE GREEN MUTANT 1 (A…	NA;sp|Q2QM69|BQMT2_ORYSJ | 2-methyl-6-phytyl-1,4-hydroquinone methyltransferase 2, chloroplastic (EC 2.1.1.295) (37 kDa inner envelope membrane protein) (E37) (MPBQ/MSBQ methyltransferase) (Protein VTE3 homolog)	NA	AT3G63410.1;	11
CHILtrapF-100940.1	51.4	70.5	67.8	76.2	104.9	97.2	62.6	70.1	71.5	84.4	92.2	89.7	48.8	58.1	28.9	53.9	47.2	70.4	34.6	39.1	30.2	47.9	50.8	53.4	0.35	0.11	0.17	-0.01	-0.52	-0.49	xDE	xDE	xDE	xDE	xDE	xDE	NIFL;P;	DN149301_c1_g2_i1=IPR003754_Tetrapyrrole biosynthesis, uroporphyrinogen III synthase;"DN149301_c1_g2_i2=IPR003754_Tetrapyrrole biosynthesis, uroporphyrinogen III synthase";"DN149301_c1_g2_i3=IPR003754_Tetrapyrrole biosynthesis, uroporphyrinogen III synthase";"DN149301_c1_g2_i4=IPR003754_Tetrapyrrole biosynthesis, uroporphyrinogen III synthase";"DN149301_c1_g2_i6=IPR003754_Tetrapyrrole biosynthesi…	dn149301_c1_g2_i7:19.6_tetrapyrrole synthesis.uroporphyrinogen III synthase;dn149301_c1_g2_i6:19.6_tetrapyrrole synthesis.uroporphyrinogen III synthase;dn149301_c1_g2_i4:19.6_tetrapyrrole synthesis.uroporphyrinogen III synthase;dn149301_c1_g2_i3:19.6_tetrapyrrole synthesis.uroporphyrinogen III synthase;dn149301_c1_g2_i2:19.6_tetrapyrrole synthesis.uroporphyrinogen III synthase;dn149301_c1_g2_i1:1…	no hits & (original description: no original description)"(loc_os03g08730.1 : 248.0) no description available & (at2g26540 : 245.0) Encodes a uroporphyrinogen-III synthase involved in tetrapyrrole biosynthesis. The protein localizes to the chloroplast. Member of the plant-specific DUF724 protein family. Arabidopsis has 10 DUF724 proteins. Loss of function mutant has a WT phenotype; HEMD; FUNCTION…	NA;sp|Q10QR9|HEM4_ORYSJ | Uroporphyrinogen-III synthase, chloroplastic (EC 4.2.1.75) (Hydroxymethylbilane hydrolyase [cyclizing]) (Uroporphyrinogen-III cosynthase)	NA	AT2G26540.1;	1
CHILtrapF-100941.0	10.5	10.4	7	11.8	13.1	26.5	28.6	8.9	13.6	30.1	59.6	59.8	11.9	13.7	27.9	99.3	83	75.7	26.2	36.8	28	116.7	107.9	69.3	-0.7	0.76	-0.18	1.52	-1.62	-0.76	xDE	xDE	xDE	1.52	-1.62	xDE	QFL;	DN168356_c0_g1_i1=IPR001296_Glycosyl transferase, group 1	dn168356_c0_g1_i1:35.1_not assigned.no ontology	(loc_os01g46430.1 : 494.0) no description available & (at4g19460 : 436.0) UDP-Glycosyltransferase superfamily protein; FUNCTIONS IN: transferase activity, transferring glycosyl groups; INVOLVED IN: biosynthetic process; LOCATED IN: cellular_component unknown; EXPRESSED IN: 10 plant structures; EXPRESSED DURING: 4 anthesis, C globular stage, petal differentiation and expansion stage; CONTAINS Inte…	sp|Q59002|Y1607_METJA | Uncharacterized glycosyltransferase MJ1607 (EC 2.4.-.-);	NA	ND	20
CHILtrapF-100941.1	18.3	32.1	29	33.6	44.6	47.1	46.5	34.6	34.5	76.3	95.8	71.3	60.7	75.2	115.7	293.7	238.3	203.2	81	87.5	120.6	250.7	185.4	170.4	-0.17	0.5	0.27	0.99	-1.06	-0.58	xDE	xDE	xDE	0.99	-1.06	xDE	FL;	DN168356_c0_g1_i2=IPR001296_Glycosyl transferase, group 1	dn168356_c0_g1_i2:35.1_not assigned.no ontology	(loc_os01g46430.1 : 576.0) no description available & (at4g19460 : 544.0) UDP-Glycosyltransferase superfamily protein; FUNCTIONS IN: transferase activity, transferring glycosyl groups; INVOLVED IN: biosynthetic process; LOCATED IN: cellular_component unknown; EXPRESSED IN: 10 plant structures; EXPRESSED DURING: 4 anthesis, C globular stage, petal differentiation and expansion stage; CONTAINS Inte…	sp|Q59002|Y1607_METJA | Uncharacterized glycosyltransferase MJ1607 (EC 2.4.-.-);	NA	AT4G19460.1;	3
CHILtrapF-100945.0	1.7	7.3	3.1	1.8	2.6	5.9	3.6	9.9	0	6	4.5	9.2	13.2	11.4	4.3	9.9	1.6	9.7	6.1	8.6	7.5	9.4	5.6	5.1	0.29	0.26	0.06	0.73	0.12	0.18	xDE	xDE	xDE	xDE	xDE	xDE	NI	NA	dn163392_c2_g1_i1:35.2_not assigned.unknown	no hits & (original description: no original description)	NA	NA	ND	NotClustered
CHILtrapF-100946.0	22.7	33.2	37	14.5	23.6	29.5	28.6	17.8	37	22.1	32.5	18.4	40.9	36.5	45	27.7	23.6	26.4	29	29.9	32.3	29.2	32.2	34.3	0.42	-0.2	-0.29	0.31	-0.07	0.6	xDE	xDE	xDE	xDE	xDE	xDE	NI	NA	dn283604_c0_g2_i1:30.3_signalling.calcium;dn283604_c0_g1_i1:30.3_signalling.calcium;	(loc_os03g57450.1 : 168.0) no description available & (at5g04870 : 157.0) A calcium-dependent protein kinase that can phosphorylate phenylalanine ammonia lyase (PAL), a key enzyme in pathogen defense.; calcium dependent protein kinase 1 (CPK1); FUNCTIONS IN: protein binding, calmodulin-dependent protein kinase activity, kinase activity; INVOLVED IN: protein amino acid phosphorylation, N-terminal …	sp|P61859|CALM_NEUCR | Calmodulin (CaM);sp|Q06850|CDPK1_ARATH | Calcium-dependent protein kinase 1 (AtCDPK 1) (CDPK 1) (EC 2.7.11.1) (Calcium-dependent protein kinase isoform AK1)	NA	ND	NotClustered
CHILtrapF-100946.1	102	116.1	109.6	82.5	57.7	61.9	103.7	81	85.1	87.4	57.8	59.8	114.8	123.1	110.4	63.1	83.8	88.9	120.1	93.8	94.8	78.2	60.1	87.7	0.16	-0.29	0.05	-0.03	0.45	0.62	xDE	xDE	xDE	xDE	xDE	0.62	QFL;	DN163283_c2_g3_i1=IPR020642_Calcium-dependent protein kinase:IPR017442_Serine/threonine-protein kinase-like domain:IPR020635_Tyrosine-protein kinase, catalytic domain:IPR011009_Protein kinase-like domain:IPR020636_Calcium/calmodulin-dependent protein kinase-like:IPR002290_Serine/threonine-protein kinase domain:IPR000719_Protein kinase, catalytic domain	dn163283_c2_g3_i1:30.3_signalling.calcium	(loc_os03g57450.1 : 772.0) no description available & (at5g04870 : 754.0) A calcium-dependent protein kinase that can phosphorylate phenylalanine ammonia lyase (PAL), a key enzyme in pathogen defense.; calcium dependent protein kinase 1 (CPK1); FUNCTIONS IN: protein binding, calmodulin-dependent protein kinase activity, kinase activity; INVOLVED IN: protein amino acid phosphorylation, N-terminal …	sp|Q91YS8|KCC1A_MOUSE | Calcium/calmodulin-dependent protein kinase type 1 (EC 2.7.11.17) (CaM kinase I) (CaM-KI) (CaM kinase I alpha) (CaMKI-alpha);	NA	AT3G10660.1;	19
CHILtrapF-100946.2	332.1	295.5	326.9	290.3	291	338.7	291.5	279.6	294.6	290.2	261.2	232.3	343	426.2	308.6	285.1	306.6	300	366.9	278	383.5	367.4	281.5	351.6	0.07	-0.14	-0.17	-0.21	0.03	0.07	xDE	xDE	xDE	xDE	xDE	xDE	FL;NI	DN163283_c2_g2_i1=IPR020642_Calcium-dependent protein kinase:IPR017442_Serine/threonine-protein kinase-like domain:IPR020635_Tyrosine-protein kinase, catalytic domain:IPR011009_Protein kinase-like domain:IPR020636_Calcium/calmodulin-dependent protein kinase-like:IPR002290_Serine/threonine-protein kinase domain:IPR000719_Protein kinase, catalytic domain	dn163283_c2_g4_i1:35.2_not assigned.unknown;dn163283_c2_g2_i1:30.3_signalling.calcium;	(loc_os03g57450.1 : 861.0) no description available & (at5g04870 : 839.0) A calcium-dependent protein kinase that can phosphorylate phenylalanine ammonia lyase (PAL), a key enzyme in pathogen defense.; calcium dependent protein kinase 1 (CPK1); FUNCTIONS IN: protein binding, calmodulin-dependent protein kinase activity, kinase activity; INVOLVED IN: protein amino acid phosphorylation, N-terminal …	NA;sp|Q38871|CDPK5_ARATH | Calcium-dependent protein kinase 5 (EC 2.7.11.1) (Calmodulin-domain protein kinase CDPK isoform 5)	NA	AT5G04870.1;	NotClustered
CHILtrapF-100947.0	68	71.5	60.7	39.9	86.5	41.2	32.2	77.1	65.3	52.2	66.9	78.2	55.4	77.5	130.7	88	111.4	74.8	127.3	137	122.8	93.3	89.9	145.6	-0.53	-0.15	-0.25	0.24	0.23	0.28	xDE	xDE	xDE	xDE	xDE	xDE	FL;P	DN165930_c2_g2_i1=IPR015813_Pyruvate/Phosphoenolpyruvate kinase, catalytic core:IPR011990_Tetratricopeptide-like helical:IPR003700_Ketopantoate hydroxymethyltransferase:IPR002885_Pentatricopeptide repeat:;"DN165930_c2_g2_i2=IPR006828_5-AMP-activated protein kinase, beta subunit, interaction domain";"DN165930_c2_g2_i3=IPR020568_Ribosomal protein S5 domain 2-type fold:IPR015847_Exoribonuclease, pho…	dn165930_c2_g2_i5:17.8.1_hormone metabolism.salicylic acid.synthesis-degradation;dn165930_c2_g2_i4:17.8.1_hormone metabolism.salicylic acid.synthesis-degradation;dn165930_c2_g2_i3:17.8.1_hormone metabolism.salicylic acid.synthesis-degradation;dn165930_c2_g2_i1:17.8.1_hormone metabolism.salicylic acid.synthesis-degradation;	(at1g05670 : 639.0) Pentatricopeptide repeat (PPR-like) superfamily protein; CONTAINS InterPro DOMAIN/s: Pentatricopeptide repeat (InterPro:IPR002885); BEST Arabidopsis thaliana protein match is: Tetratricopeptide repeat (TPR)-like superfamily protein (TAIR:AT5G01110.1); Has 76919 Blast hits to 23782 proteins in 722 species: Archae - 3; Bacteria - 657; Metazoa - 3612; Fungi - 1352; Plants - 68766…	NA;sp|Q0WVK7|PPR12_ARATH | Pentatricopeptide repeat-containing protein At1g05670, mitochondrial;sp|Q9LPX2|PPR39_ARATH | Pentatricopeptide repeat-containing protein At1g12775, mitochondrial;sp|Q9QZH4|AAKB2_RAT | 5'-AMP-activated protein kinase subunit beta-2 (AMPK subunit beta-2)	NA	AT1G05670.2;	NotClustered
CHILtrapF-100947.1	3.5	7.3	6.2	4.5	7.9	2.9	8.9	4	3.7	1	9	25.3	10.6	17.1	26.8	11.3	15.5	15.8	15.6	18.4	18.3	20.3	21.1	31.8	0.06	-0.06	-0.73	0.76	-0.45	0.05	xDE	xDE	xDE	xDE	xDE	xDE	NI	NA	dn165930_c2_g4_i3:35.2_not assigned.unknown;dn165930_c2_g4_i2:35.2_not assigned.unknown;dn165930_c2_g4_i1:35.2_not assigned.unknown	no hits & (original description: no original description)	NA	NA	ND	3
CHILtrapF-100949.0	109	87.1	110.9	66.2	76	73.6	78.7	85.9	93.7	86.4	80.4	94.3	68.6	79.8	70.7	74.5	104.1	107.3	64.8	59.3	49.5	63.1	44.6	51.5	0.31	-0.25	0.82	0.28	0.14	0.54	xDE	xDE	0.82	xDE	xDE	0.54	FL;	DN172898_c1_g1_i1=IPR006133_DNA-directed DNA polymerase, family B, exonuclease domain:IPR006134_DNA-directed DNA polymerase, family B, conserved region:IPR012337_Polynucleotidyl transferase, ribonuclease H fold:IPR006172_DNA-directed DNA polymerase, family B:IPR017964_DNA-directed DNA polymerase, family B, conserved site:IPR017966_DNA-directed DNA polymerase, family B, conserved region2:IPR004578…	dn172898_c1_g1_i4:28.1_DNA.synthesis/chromatin structure;dn172898_c1_g1_i3:28.1_DNA.synthesis/chromatin structure;dn172898_c1_g1_i2:28.1_DNA.synthesis/chromatin structure;dn172898_c1_g1_i1:28.1_DNA.synthesis/chromatin structure;	(q9lre6|dpod1_orysa : 1853.0) DNA polymerase delta catalytic subunit (EC 2.7.7.7) - Oryza sativa (Rice) & (loc_os11g08330.1 : 1853.0) no description available & (at5g63960 : 1718.0) EMBRYO DEFECTIVE 2780 (EMB2780); FUNCTIONS IN: DNA-directed DNA polymerase activity, DNA binding, nucleotide binding, nucleic acid binding; INVOLVED IN: DNA replication, nucleobase, nucleoside, nucleotide and nucleic …	NA;sp|P30321|DPOL_PBCV1 | DNA polymerase (EC 2.7.7.7);sp|Q9LRE6|DPOD1_ORYSJ | DNA polymerase delta catalytic subunit (EC 2.7.7.7);	NA	AT5G63960.1;	NotClustered
CHILtrapF-100951.0	52.3	69.5	63.4	79.8	97	135.5	42.9	51.4	59.2	66.3	56.9	48.3	29	59.3	46.1	73.8	61.8	66.9	56.4	62.2	51.7	111.5	78.1	92.2	-0.33	-0.25	-0.47	-0.76	-0.71	-0.68	xDE	xDE	xDE	-0.76	-0.71	-0.68	FL;	DN146253_c0_g1_i1=IPR008637_HR-like lesion-inducer;DN146253_c0_g1_i2=IPR008637_HR-like lesion-inducer;	dn146253_c0_g1_i2:35.1_not assigned.no ontology;dn146253_c0_g1_i1:35.1_not assigned.no ontology;	(loc_os03g05520.1 : 165.0) no description available & (gnl|cdd|69058 : 156.0) no description available & (at1g04340 : 136.0) HR-like lesion-inducing protein-related; FUNCTIONS IN: molecular_function unknown; INVOLVED IN: biological_process unknown; LOCATED IN: endomembrane system; EXPRESSED IN: 23 plant structures; EXPRESSED DURING: 15 growth stages; CONTAINS InterPro DOMAIN/s: HR-like lesion-ind…	NA	NA	AT1G04340.1;	12
CHILtrapF-100952.0	27.9	27	17.2	14.5	18.4	2.9	14.3	24.7	19.7	17.1	16.3	6.9	19.8	42.2	54.7	19.2	28.5	29	15.6	25.9	24.8	24.5	16.7	16.5	0.8	-0.21	0.37	0.14	0.17	0.79	xDE	xDE	xDE	xDE	xDE	xDE	FL;	DN173616_c3_g1_i1=IPR006904_Protein of unknown function DUF716:IPR008906_HAT dimerisation:	dn173616_c3_g1_i1:35.2_not assigned.unknown	(original description: no original description)	sp|Q9FVA1|LEC1_CROVR | Mannose-specific lectin 1 (Agglutinin) (CVA) (Mannose-binding lectin) [Cleaved into: Mannose-specific lectin 1 chain 1 (CVA-DOM1); Mannose-specific lectin 1 chain 2 (CVA-DOM2)];	NA	ND	NotClustered
CHILtrapF-100954.1	3.5	6.2	6.2	1.8	0	0	7.2	4.9	7.4	14.1	11.7	29.9	11.9	3.4	9.6	7.8	7.3	10.6	6.1	3.5	6.5	4.2	3.7	2.5	0.57	0.21	1.12	2.83	0.5	1.32	xDE	xDE	xDE	2.83	xDE	xDE	QFL;	DN146508_c0_g5_i1=IPR012337_Polynucleotidyl transferase, ribonuclease H fold:IPR016092_FeS cluster insertion:IPR000361_FeS cluster biogenesis:IPR002156_Ribonuclease H:;"DN146508_c0_g5_i3=IPR012337_Polynucleotidyl transferase, ribonuclease H fold:IPR016092_FeS cluster insertion:IPR000361_FeS cluster biogenesis:IPR002156_Ribonuclease H:";	dn146508_c0_g5_i3:35.2_not assigned.unknown;dn146508_c0_g5_i1:35.2_not assigned.unknown;	(original description: no original description)	NA;sp|Q9HSF6|RNH_HALSA | Ribonuclease HI (Halo-RNase HI) (RNase HI) (EC 3.1.26.4)	NA	ND	NotClustered
CHILtrapF-100955.0	41.8	62.2	41.8	61.7	73.4	61.9	91.2	62.2	45.6	65.3	67.8	36.8	43.5	45.6	47.2	62.4	52.9	65.1	55.3	45.5	54.9	62.5	62.6	78.2	-0.18	0.43	-0.17	-0.13	-0.38	-0.43	xDE	xDE	xDE	xDE	xDE	xDE	NI	NA	dn124468_c1_g1_i1:35.2_not assigned.unknown	no hits & (original description: no original description)	NA	NA	AT1G09645.1;	NotClustered
CHILtrapF-100956.0	7.8	10.4	13.6	2.7	10.5	8.8	7.2	6.9	13.6	6	6.3	23	2.6	20.5	5.4	5.7	15.5	5.3	5	4.6	4.3	7.3	6.2	7.6	0.86	-0.2	0.27	0.58	-0.48	0.63	xDE	xDE	xDE	xDE	xDE	xDE	FL;	DN173039_c3_g4_i1=IPR005690_Chloroplast protein import component Toc86/159;DN173039_c3_g4_i2=IPR005690_Chloroplast protein import component Toc86/159;	dn173039_c3_g4_i2:29.3.3_protein.targeting.chloroplast;dn173039_c3_g4_i1:29.3.3_protein.targeting.chloroplast;	(loc_os05g05950.1 : 435.0) no description available & (at4g02510 : 416.0) An integral membrane GTPase that functions as a transit-sequence receptor required for the import of proteins necessary for chloroplast biogenesis. Located in the outer chloroplast membrane. Phosphorylation of the G-domains regulate translocon assembly.; translocon at the outer envelope membrane of chloroplasts 159 (TOC159)…	sp|O81283|TC159_ARATH | Translocase of chloroplast 159, chloroplastic (AtToc159) (EC 3.6.5.-) (159 kDa chloroplast outer envelope protein) (Plastid protein import 2) (Translocase of chloroplast 160, chloroplastic) (AtToc160) (Translocase of chloroplast 86, chloroplastic) (AtToc86);	NA	ND	NotClustered
CHILtrapF-100957.0	24.4	27	37	20	36.7	14.7	30.4	24.7	21	35.1	14.5	25.3	18.5	20.5	23.6	41.8	22.8	30.8	24.6	36.3	25.9	33.4	31.6	29.9	-0.45	-0.25	0.01	0.09	-0.12	0.36	xDE	xDE	xDE	xDE	xDE	xDE	FL;	DN163289_c0_g1_i1=IPR017909_Twin arginine translocation signal, Tat:IPR019358_Protein of unknown function DUF2215:;"DN163289_c0_g1_i2=IPR017909_Twin arginine translocation signal, Tat:IPR019358_Protein of unknown function DUF2215:";	dn163289_c0_g1_i2:35.2_not assigned.unknown;dn163289_c0_g1_i1:35.2_not assigned.unknown;	(loc_os03g31570.1 : 148.0) no description available & (at5g67610 : 94.0) Uncharacterized conserved protein (DUF2215); FUNCTIONS IN: molecular_function unknown; INVOLVED IN: biological_process unknown; LOCATED IN: endomembrane system; EXPRESSED IN: guard cell; CONTAINS InterPro DOMAIN/s: Protein of unknown function DUF2215 (InterPro:IPR019358); BEST Arabidopsis thaliana protein match is: Uncharact…	NA	NA	AT5G67610.1;	NotClustered
CHILtrapF-100958.0	75.8	86.1	70	92.5	102.2	94.3	53.7	58.3	55.5	102.4	82.2	43.7	33	45.6	51.4	41.1	52.1	30.8	49.1	42.6	42	40.7	36.6	46.4	-0.03	-0.44	0.01	-0.25	0.12	-0.31	xDE	xDE	xDE	xDE	xDE	xDE	FL;NI	DN161732_c0_g1_i1=IPR000504_RNA recognition motif, RNP-1:IPR012677_Nucleotide-binding, alpha-beta plait:;"DN161732_c0_g1_i2=IPR000504_RNA recognition motif, RNP-1:IPR012677_Nucleotide-binding, alpha-beta plait:";	dn161732_c0_g2_i1:35.2_not assigned.unknown;dn161732_c0_g1_i2:35.2_not assigned.unknown;dn161732_c0_g1_i1:27.4_RNA.RNA binding	(at3g52380 : 237.0) chloroplast RNA-binding protein; chloroplast RNA-binding protein 33 (CP33); FUNCTIONS IN: RNA binding; LOCATED IN: thylakoid, chloroplast stroma, chloroplast; EXPRESSED IN: 23 plant structures; EXPRESSED DURING: 14 growth stages; CONTAINS InterPro DOMAIN/s: RNA recognition motif, RNP-1 (InterPro:IPR000504), Nucleotide-binding, alpha-beta plait (InterPro:IPR012677); BEST Arabid…	NA;sp|O61374|SXL_CERCA | Sex-lethal homolog (CCSXL);sp|Q39061|CP33_ARATH | RNA-binding protein CP33, chloroplastic (Protein PIGMENT DEFECTIVE 322);	NA	AT3G52380.1;	NotClustered
CHILtrapF-100965.0	11.3	11.4	25.5	20	10.5	14.7	8.9	17.8	11.1	12.1	16.3	39.1	19.8	11.4	9.6	11.3	1.6	1.8	16.8	17.8	11.8	15.6	11.8	9.5	-0.2	-0.32	-1.08	0.36	0.31	0.07	xDE	xDE	xDE	xDE	xDE	xDE	NI	NA	dn170634_c0_g1_i2:35.2_not assigned.unknown;dn170634_c0_g1_i1:35.2_not assigned.unknown;	no hits & (original description: no original description)	NA	NA	ND	NotClustered
CHILtrapF-100966.0	1646.5	1541.8	1525.8	961.5	938.6	871.9	1203.6	1321.7	1262.4	787.3	809.8	878.7	1530.1	1500.7	1500.3	1046.9	1015.8	1059.3	1636.4	1527.1	1480	1065.3	1212	978.4	-0.04	-0.31	-0.06	-0.18	0.51	0.76	xDE	xDE	xDE	xDE	0.51	0.76	FL;	DN150340_c0_g1_i1=IPR002293_Amino acid/polyamine transporter I:IPR015606_Cationic amino acid transporter:IPR004841_Amino acid permease domain;DN150340_c0_g1_i2=IPR002293_Amino acid/polyamine transporter I:IPR015606_Cationic amino acid transporter:IPR004841_Amino acid permease domain;	dn150340_c0_g1_i2:34.3_transport.amino acids;dn150340_c0_g1_i1:34.3_transport.amino acids;	(loc_os12g42850.1 : 807.0) no description available & (at1g58030 : 766.0) Encodes a member of the cationic amino acid transporter (CAT) subfamily of amino acid polyamine choline transporters. Localized to the tonoplast.; cationic amino acid transporter 2 (CAT2); FUNCTIONS IN: amino acid transmembrane transporter activity; INVOLVED IN: amino acid transport, transport, transmembrane transport; LOCA…	NA;sp|Q9ASS7|CAAT2_ARATH | Cationic amino acid transporter 2, vacuolar	NA	AT1G58030.1;	7
CHILtrapF-100967.0	24.4	40.4	27.7	33.6	36.7	26.5	55.4	49.4	53	114.5	117.5	36.8	33	57	93.2	90.1	99.2	96.8	49.7	41.4	36.6	36.5	48.4	46.4	0.5	0.74	1.08	1.43	-0.02	-0.1	xDE	xDE	1.08	1.43	xDE	xDE	P;	NA	dn159620_c0_g1_i1:35.2_not assigned.unknown	no hits & (original description: no original description)	NA	NA	ND	3
CHILtrapF-100969.0	106.3	103.7	103.8	84.4	89.1	70.7	80.5	100.8	97.4	112.5	134.7	121.9	122.7	127.6	130.7	133.4	137.5	141.7	137.9	115.7	109.9	102.7	106.6	92.2	0.06	-0.15	0.45	0.57	0.28	0.34	xDE	xDE	xDE	0.57	xDE	xDE	QFL;	DN123346_c0_g1_i1=IPR006593_Cytochrome b561/ferric reductase transmembrane:IPR006609_Domain of unknown function DM13, Skeletor:IPR013050_DOMON:IPR005018_DOMON related:IPR019545_Electron transfer DM13	dn123346_c0_g1_i1:26.7_misc.oxidases - copper, flavone etc	(loc_os09g38520.1 : 1176.0) no description available & (at5g54830 : 1128.0) DOMON domain-containing protein / dopamine beta-monooxygenase N-terminal domain-containing protein; FUNCTIONS IN: dopamine beta-monooxygenase activity, monooxygenase activity; INVOLVED IN: histidine catabolic process, metabolic process; LOCATED IN: endomembrane system, integral to membrane; EXPRESSED IN: 22 plant structur…	sp|Q9FFU6|B561A_ARATH | Cytochrome b561, DM13 and DOMON domain-containing protein At5g54830 (Protein b561A.tha1);	NA	AT5G54830.1;	NotClustered
CHILtrapF-100980.0	293.7	293.4	208.5	725.7	810.1	886.6	280.8	314.1	282.3	759.2	966.1	588.9	240.1	360.1	502.6	1090.9	1768.2	1621.5	458	467.4	393.1	676.5	1104.8	565.2	-0.25	0.14	0.91	-0.06	-0.81	-1.56	xDE	xDE	0.91	xDE	-0.81	-1.56	FL;	DN168583_c2_g1_i1=IPR001024_Lipoxygenase, LH2:IPR001246_Lipoxygenase, plant:IPR013819_Lipoxygenase, C-terminal:IPR008976_Lipase/lipooxygenase, PLAT/LH2:IPR000907_Lipoxygenase;"DN168583_c2_g1_i3=IPR001024_Lipoxygenase, LH2:IPR001246_Lipoxygenase, plant:IPR013819_Lipoxygenase, C-terminal:IPR008976_Lipase/lipooxygenase, PLAT/LH2:IPR000907_Lipoxygenase";	dn168583_c2_g1_i3:17.7.1.2_hormone metabolism.jasmonate.synthesis-degradation.lipoxygenase;dn168583_c2_g1_i1:17.7.1.2_hormone metabolism.jasmonate.synthesis-degradation.lipoxygenase;	(p37831|lox1_soltu : 1067.0) Lipoxygenase 1 (EC 1.13.11.12) - Solanum tuberosum (Potato) & (at1g55020 : 1026.0) lipoxygenase, a defense gene conferring resistance Xanthomonas campestris; lipoxygenase 1 (LOX1); CONTAINS InterPro DOMAIN/s: Lipoxygenase, iron binding site (InterPro:IPR020833), Lipoxygenase, C-terminal (InterPro:IPR013819), Lipoxygenase, LH2 (InterPro:IPR001024), Lipase/lipooxygenase…	sp|Q43191|LOX15_SOLTU | Probable linoleate 9S-lipoxygenase 5 (EC 1.13.11.58) (Leaf lipoxygenase);	NA	AT1G55020.1;	20
CHILtrapF-100983.0	0.9	0	7.5	3.6	5.2	2.9	1.8	5.9	12.3	13.1	16.3	27.6	13.2	9.1	7.5	19.2	12.2	7.9	2.2	3.5	4.3	6.3	6.8	2.5	1.32	0.84	1.15	1.82	-0.55	-0.22	xDE	xDE	xDE	1.82	xDE	xDE	FL;NI	DN162481_c0_g1_i1=IPR001969_Peptidase aspartic, active site:IPR005162_Retrotransposon gag protein:IPR021109_Peptidase aspartic:IPR013242_Retroviral aspartyl protease:IPR000477_RNA-directed DNA polymerase (reverse transcriptase)	dn162481_c0_g2_i1:35.2_not assigned.unknown;dn162481_c0_g1_i1:35.2_not assigned.unknown;	no hits & (original description: no original description)	NA;sp|Q7LHG5|YI31B_YEAST | Transposon Ty3-I Gag-Pol polyprotein (Gag3-Pol3) (Transposon Ty3-2 TYA-TYB polyprotein) [Cleaved into: Capsid protein (CA) (p24); Spacer peptide p3; Nucleocapsid protein p11 (NC); Ty3 protease (PR) (EC 3.4.23.-) (p16); Spacer peptide J; Reverse transcriptase/ribonuclease H (RT) (RT-RH) (EC 2.7.7.49) (EC 2.7.7.7) (EC 3.1.26.4) (p55); Integrase p52 (IN); Integrase p49 (IN…	NA	ND	9
CHILtrapF-100985.0	50.6	50.8	48.8	95.2	97	103.1	66.2	64.2	57.9	211.9	225	202.4	66	60.4	63.2	102.1	104.1	145.2	45.2	65.6	28	61.5	75	40.1	0.4	0.32	0.97	1.11	-0.3	-0.95	xDE	xDE	0.97	1.11	xDE	-0.95	FL;P	DN173589_c4_g1_i1=IPR011610_Conserved hypothetical protein CHP00027, methylltransferase:IPR007213_Leucine carboxyl methyltransferase:;"DN173589_c4_g1_i2=IPR011610_Conserved hypothetical protein CHP00027, methylltransferase:IPR007213_Leucine carboxyl methyltransferase:";"DN173589_c4_g1_i3=IPR011610_Conserved hypothetical protein CHP00027, methylltransferase:IPR007213_Leucine carboxyl methyltransfe…	dn173589_c4_g1_i7:26.6_misc.O-methyl transferases;dn173589_c4_g1_i6:26.6_misc.O-methyl transferases;dn173589_c4_g1_i5:26.6_misc.O-methyl transferases;dn173589_c4_g1_i4:26.6_misc.O-methyl transferases;dn173589_c4_g1_i3:26.6_misc.O-methyl transferases;dn173589_c4_g1_i2:26.6_misc.O-methyl transferases;dn173589_c4_g1_i1:26.6_misc.O-methyl transferases	(at5g42760 : 432.0) Leucine carboxyl methyltransferase; FUNCTIONS IN: methyltransferase activity; INVOLVED IN: biological_process unknown; LOCATED IN: cellular_component unknown; EXPRESSED IN: 21 plant structures; EXPRESSED DURING: 13 growth stages; CONTAINS InterPro DOMAIN/s: Conserved hypothetical protein CHP00027, methylltransferase (InterPro:IPR011610), Leucine carboxyl methyltransferase (Int…	NA;sp|A0QKZ0|Y4444_MYCA1 | Putative S-adenosyl-L-methionine-dependent methyltransferase MAV_4444 (EC 2.1.1.-);sp|Q0SJ46|Y605_RHOJR | Putative S-adenosyl-L-methionine-dependent methyltransferase RHA1_ro00605 (EC 2.1.1.-);	NA	AT5G42760.1;	20
CHILtrapF-100992.0	448.9	474.9	439.1	505.3	563.7	512.5	468.6	440.6	493.1	763.2	723	485.4	386.5	507.1	521.9	776.7	902	849.9	430	475.4	482.5	553.5	564.8	542.3	0.03	0.04	0.6	0.34	-0.26	-0.21	xDE	xDE	0.6	xDE	xDE	xDE	FL;	DN130024_c2_g1_i1=IPR001731_Tetrapyrrole biosynthesis, porphobilinogen synthase:IPR013785_Aldolase-type TIM barrel:;"DN130024_c2_g1_i2=IPR001731_Tetrapyrrole biosynthesis, porphobilinogen synthase:IPR013785_Aldolase-type TIM barrel:";"DN130024_c2_g1_i3=IPR001731_Tetrapyrrole biosynthesis, porphobilinogen synthase:IPR013785_Aldolase-type TIM barrel:"	dn130024_c2_g1_i3:19.4_tetrapyrrole synthesis.ALA dehydratase;dn130024_c2_g1_i2:19.4_tetrapyrrole synthesis.ALA dehydratase;dn130024_c2_g1_i1:19.4_tetrapyrrole synthesis.ALA dehydratase	(loc_os06g49110.3 : 617.0) no description available & (q42836|hem2_horvu : 599.0) Delta-aminolevulinic acid dehydratase, chloroplast precursor (EC 4.2.1.24) (Porphobilinogen synthase) (ALADH) - Hordeum vulgare (Barley) & (at1g69740 : 590.0) Encodes a putative 5-aminolevulinate dehydratase involved in chlorophyll biosynthesis.; HEMB1; FUNCTIONS IN: porphobilinogen synthase activity, catalytic acti…	NA;sp|Q5Z8V9|HEM2_ORYSJ | Delta-aminolevulinic acid dehydratase, chloroplastic (ALADH) (EC 4.2.1.24) (Porphobilinogen synthase)	NA	AT1G69740.2;	20
CHILtrapF-100993.0	13.1	16.6	11.4	12.7	18.4	8.8	12.5	7.9	4.9	6	3.6	0	11.9	3.4	2.1	4.3	0	3.5	5	8.6	11.8	15.1	5.6	9.5	-0.47	-0.66	-1.6	-1.49	-0.27	0.06	xDE	xDE	-1.6	xDE	xDE	xDE	NI	NA	dn172995_c0_g2_i1:35.2_not assigned.unknown	no hits & (original description: no original description)	NA	NA	ND	NotClustered
CHILtrapF-101000.0	10.5	12.4	5.3	8.2	10.5	0	1.8	6.9	0	1	1.8	6.9	13.2	1.1	6.4	1.4	0	0.9	11.2	5.2	9.7	6.8	3.1	8.3	-0.3	-1.2	-1.86	-0.95	0.42	0.41	xDE	xDE	-1.86	xDE	xDE	xDE	NI	NA	dn172675_c1_g3_i3:35.2_not assigned.unknown;dn172675_c1_g3_i2:35.2_not assigned.unknown;dn172675_c1_g3_i1:35.2_not assigned.unknown	no hits & (original description: no original description)	NA	NA	ND	NotClustered
CHILtrapF-101002.1	39.2	34.2	25.5	20.9	10.5	5.9	46.5	49.4	45.6	36.2	32.5	11.5	21.1	12.5	36.4	10.6	11.4	16.7	11.7	16.1	9.7	5.2	6.2	5.1	0.82	0.51	1.1	0.9	1.09	1.09	xDE	xDE	1.1	xDE	1.09	1.09	P;QFL;FL;	DN151010_c0_g2_i1=IPR012336_Thioredoxin-like fold:IPR010987_Glutathione S-transferase, C-terminal-like:IPR017933_Glutathione S-transferase/chloride channel, C-terminal:IPR012335_Thioredoxin fold:IPR004045_Glutathione S-transferase, N-terminal:IPR004046_Glutathione S-transferase, C-terminal:;"DN151010_c0_g3_i1=IPR012336_Thioredoxin-like fold:IPR010987_Glutathione S-transferase, C-terminal-like:IPR…	dn151010_c0_g3_i3:35.2_not assigned.unknown;dn151010_c0_g3_i2:26.9_misc.glutathione S transferases;dn151010_c0_g3_i1:26.9_misc.glutathione S transferases;dn151010_c0_g2_i1:26.9_misc.glutathione S transferases;	(gnl|cdd|35627 : 163.0) no description available & (loc_os09g20220.1 : 139.0) no description available & (p46417|lgul_soybn : 134.0) Lactoylglutathione lyase (EC 4.4.1.5) (Methylglyoxalase) (Aldoketomutase) (Glyoxalase I) - Glycine max (Soybean) & (gnl|cdd|48607 : 133.0) no description available & (at1g17170 : 131.0) Encodes glutathione transferase belonging to the tau class of GSTs. Naming conve…	NA;sp|P46440|GSTF2_TOBAC | Glutathione S-transferase APIC (EC 2.5.1.18) (GST class-phi);sp|P49332|GSTXC_TOBAC | Probable glutathione S-transferase parC (EC 2.5.1.18) (Auxin-regulated protein parC);	NA	AT1G17180.1;AT1G78340.1	13
CHILtrapF-101003.0	148.2	148.3	142.5	127	120.6	109	114.5	169.9	175.1	114.5	115.7	151.8	151.7	157.2	157.5	114.9	100.9	93.3	192.7	170.4	146.5	114.7	152.5	139.9	-0.14	0.09	-0.39	0.04	0.33	0.27	xDE	xDE	xDE	xDE	xDE	xDE	FL;	DN160260_c5_g1_i1=IPR017877_MYB-like:IPR001005_SANT, DNA-binding:;"DN160260_c5_g1_i2=IPR017877_MYB-like:IPR001005_SANT, DNA-binding:";"DN160260_c5_g1_i3=IPR017877_MYB-like:IPR001005_SANT, DNA-binding:";"DN160260_c5_g1_i4=IPR017877_MYB-like:IPR001005_SANT, DNA-binding:";	dn160260_c5_g1_i4:27.3.26_RNA.regulation of transcription.MYB-related transcription factor family;"dn160260_c5_g1_i4:27.3.30_RNA.regulation of transcription.Trihelix, Triple-Helix transcription factor family";dn160260_c5_g1_i3:27.3.26_RNA.regulation of transcription.MYB-related transcription factor family;"dn160260_c5_g1_i3:27.3.30_RNA.regulation of transcription.Trihelix, Triple-Helix transcript…	(at1g13450 : 397.0) Homeodomain-like superfamily protein; CONTAINS InterPro DOMAIN/s: SANT, DNA-binding (InterPro:IPR001005), MYB-like (InterPro:IPR017877); BEST Arabidopsis thaliana protein match is: Homeodomain-like superfamily protein (TAIR:AT3G25990.1); Has 30201 Blast hits to 17322 proteins in 780 species: Archae - 12; Bacteria - 1396; Metazoa - 17338; Fungi - 3422; Plants - 5037; Viruses - …	NA;sp|O80450|TGT3B_ARATH | Trihelix transcription factor GT-3b (Transcription factor GT-1-like) (Trihelix DNA-binding protein GT-3b);sp|Q9FX53|TGT1_ARATH | Trihelix transcription factor GT-1 (Trihelix DNA-binding protein GT-1);	Trihelix;	AT1G13450.1;	NotClustered
CHILtrapF-101010.0	23.5	24.9	20.2	29	41.9	29.5	28.6	19.8	19.7	20.1	17.2	9.2	21.1	18.2	31.1	19.2	22.8	15	20.7	23	22.6	20.8	21.1	24.8	0.1	-0.03	-0.21	-0.91	-0.01	-0.5	xDE	xDE	xDE	-0.91	xDE	xDE	NI	NA	dn153107_c2_g1_i4:35.2_not assigned.unknown;dn153107_c2_g1_i3:35.2_not assigned.unknown;dn153107_c2_g1_i1:35.2_not assigned.unknown	no hits & (original description: no original description)	NA	NA	ND	NotClustered
CHILtrapF-101011.0	53.2	62.2	68.2	63.5	112.7	58.9	94.8	55.3	61.6	113.5	110.3	115	76.5	82	73.9	85.8	97.6	97.7	65.9	67.3	61.4	83.9	60.1	68	0.25	0.15	0.39	0.56	-0.12	-0.29	xDE	xDE	xDE	xDE	xDE	xDE	FL;	DN152029_c0_g1_i1=IPR006195_Aminoacyl-tRNA synthetase, class II, conserved domain:IPR018150_Aminoacyl-tRNA synthetase, class II (D/K/N)-like:IPR012340_Nucleic acid-binding, OB-fold:IPR002313_Lysyl-tRNA synthetase, class II:IPR016027_Nucleic acid-binding, OB-fold-like:IPR004364_Aminoacyl-tRNA synthetase, class II (D/K/N):IPR018149_Lysyl-tRNA synthetase, class II, C-terminal:IPR004365_Nucleic acid …	dn152029_c0_g1_i3:29.1.6_protein.aa activation.lysine-tRNA ligase;dn152029_c0_g1_i2:29.1.6_protein.aa activation.lysine-tRNA ligase;dn152029_c0_g1_i1:29.1.6_protein.aa activation.lysine-tRNA ligase	(loc_os02g41470.3 : 772.0) no description available & (at3g13490 : 762.0) Encodes a dual targeted lysyl-tRNA ligase that is found both in the mitochondrion and the chloroplast. Plants mutated in this gene exhibit an ovule abortion phenotype.; OVULE ABORTION 5 (OVA5); FUNCTIONS IN: aminoacyl-tRNA ligase activity, nucleotide binding, ATP binding, nucleic acid binding, lysine-tRNA ligase activity; I…	sp|Q7VRF5|SYK_BLOFL | Lysine--tRNA ligase (EC 6.1.1.6) (Lysyl-tRNA synthetase) (LysRS);sp|Q9LJE2|SYKM_ARATH | Lysine--tRNA ligase, chloroplastic/mitochondrial (EC 6.1.1.6) (Lysyl-tRNA synthetase) (LysRS) (Lysyl-tRNA synthetase 2) (AtKRS-2) (Protein OVULE ABORTION 5)	NA	AT3G13490.1;	NotClustered
CHILtrapF-101014.1	64.5	81.9	66.9	75.3	83.9	70.7	59	59.3	43.1	49.2	66	52.9	38.3	52.4	35.4	34.8	43.9	40.5	31.8	40.3	24.8	32.3	41.5	50.2	0.34	-0.39	-0.05	-0.42	-0.31	-0.11	xDE	xDE	xDE	xDE	xDE	xDE	P;	DN163925_c1_g1_i1=IPR012417_Calmodulin-binding protein, plant;"DN163925_c1_g1_i2=IPR012417_Calmodulin-binding protein, plant";	dn163925_c1_g1_i2:35.2_not assigned.unknown;dn163925_c1_g1_i1:35.2_not assigned.unknown;	(original description: no original description)	NA	NA	AT5G39380.1;	NotClustered
CHILtrapF-101015.0	132.5	166.9	93.3	98.9	52.4	97.2	109.1	121.5	107.3	78.3	70.5	75.9	95	69.5	90	53.2	43.1	68.6	60.9	88.1	77.6	53.2	66.3	54.7	0.16	-0.19	-0.08	-0.18	0.37	0.59	xDE	xDE	xDE	xDE	xDE	xDE	NIP	DN162464_c6_g4_i1=IPR020831_Glyceraldehyde 3-phosphate dehydrogenase family:IPR020832_Glyceraldehyde 3-phosphate dehydrogenase, catalytic domain, subgroup:IPR016040_NAD(P)-binding domain:IPR020828_Glyceraldehyde 3-phosphate dehydrogenase, NAD(P) binding domain:IPR000173_Glyceraldehyde 3-phosphate dehydrogenase subfamily:IPR006424_Glyceraldehyde-3-phosphate dehydrogenase, type I:IPR020829_Glyceral…	dn162464_c6_g4_i2:35.2_not assigned.unknown;dn162464_c6_g4_i1:35.2_not assigned.unknown;dn162464_c6_g10_i1:35.2_not assigned.unknown	no hits & (original description: no original description)	NA;sp|A2YQT7|G3PC_ORYSI | Glyceraldehyde-3-phosphate dehydrogenase, cytosolic (EC 1.2.1.12) (PP38)	NA	ND	13
CHILtrapF-101020.0	5.2	4.1	4	7.3	5.2	2.9	5.4	4	2.5	13.1	11.7	9.2	13.2	6.8	6.4	11.3	8.1	7	6.1	2.3	10.8	7.3	5.6	8.3	0.49	-0.12	0.31	0.88	-0.23	-0.36	xDE	xDE	xDE	xDE	xDE	xDE	NI	NA	dn163491_c5_g5_i3:35.2_not assigned.unknown;dn163491_c5_g5_i2:35.2_not assigned.unknown;dn163491_c5_g5_i1:35.2_not assigned.unknown	no hits & (original description: no original description)	NA;sp|O49453|Y4844_ARATH | Uncharacterized protein At4g28440	NA	ND	NotClustered
CHILtrapF-101024.0	5.2	12.4	4.4	13.6	10.5	8.8	1.8	4	9.9	17.1	9.9	25.3	7.9	3.4	4.3	9.2	7.3	12.3	2.8	8.6	1.1	7.3	6.2	8.3	0.18	-0.29	0.36	0.48	-0.59	-0.63	xDE	xDE	xDE	xDE	xDE	xDE	FL;	DN163324_c0_g1_i2=IPR001128_Cytochrome P450:IPR002401_Cytochrome P450, E-class, group I:IPR017972_Cytochrome P450, conserved site:IPR017973_Cytochrome P450, C-terminal:;"DN163324_c0_g1_i3=IPR001128_Cytochrome P450:IPR002401_Cytochrome P450, E-class, group I:IPR017972_Cytochrome P450, conserved site:IPR017973_Cytochrome P450, C-terminal:";	dn163324_c0_g1_i3:26.1_misc.cytochrome P450;dn163324_c0_g1_i2:26.1_misc.cytochrome P450;dn163324_c0_g1_i2:16.5.1.1.1.7_secondary metabolism.sulfur-containing.glucosinolates.synthesis.aliphatic.CYP83A1 phenylacetaldoxime monooxygenase;dn163324_c0_g1_i2:16.5.1.1.4.1_secondary metabolism.sulfur-containing.glucosinolates.synthesis.shared.CYP83B1 phenylacetaldoxime monooxygenase;	(gnl|cdd|35378 : 461.0) no description available & (o81974|c71d8_soybn : 377.0) Cytochrome P450 71D8 (EC 1.14.-.-) (P450 CP7) - Glycine max (Soybean) & (loc_os03g39690.1 : 341.0) no description available & (at3g26300 : 317.0) putative cytochrome P450; "cytochrome P450, family 71, subfamily B, polypeptide 34" (CYP71B34); FUNCTIONS IN: electron carrier activity, monooxygenase activity, iron ion bin…	sp|P37124|C77A2_SOLME | Cytochrome P450 77A2 (EC 1.14.-.-) (CYPLXXVIIA2) (Cytochrome P-450EG5);sp|P93531|C71D7_SOLCH | Cytochrome P450 71D7 (EC 1.14.-.-)	NA	ND	NotClustered
CHILtrapF-101025.0	464.6	479	463.7	354.7	275.3	415.3	386.3	498.9	472.2	295.2	267.5	200.1	486.7	510.5	392.2	349.7	405.8	424.1	411.6	388.5	366.2	372.1	328.6	383.4	0.25	-0.04	0.12	-0.42	0.11	0.43	xDE	xDE	xDE	xDE	xDE	xDE	FL;	NA	dn137139_c1_g1_i1:35.1_not assigned.no ontology	(loc_os08g45220.2 : 238.0) no description available & (at3g24160 : 210.0) Encodes a putative Type 1 membrane protein (PMP).; putative type 1 membrane protein (PMP); FUNCTIONS IN: molecular_function unknown; INVOLVED IN: biological_process unknown; LOCATED IN: endoplasmic reticulum, plasma membrane, membrane; EXPRESSED IN: 27 plant structures; EXPRESSED DURING: 15 growth stages; Has 39 Blast hits …	NA	NA	AT3G24160.1;	NotClustered
CHILtrapF-101026.0	7	4.1	7.5	5.4	13.1	5.9	0	8.9	3.7	5	5.4	0	15.8	6.8	2.1	4.3	6.5	5.3	1.7	3.5	5.4	10.4	7.4	8.3	1.06	-0.35	-0.62	-0.71	-1.19	-0.2	xDE	xDE	xDE	xDE	xDE	xDE	QFL;	DN147492_c0_g1_i1=IPR012337_Polynucleotidyl transferase, ribonuclease H fold:IPR005162_Retrotransposon gag protein:IPR000953_Chromo domain:IPR021109_Peptidase aspartic:IPR013242_Retroviral aspartyl protease:IPR000477_RNA-directed DNA polymerase (reverse transcriptase):IPR001584_Integrase, catalytic core	dn147492_c0_g1_i1:35.2_not assigned.unknown	(original description: no original description)	sp|P04026|POL_IPHA | Putative Pol polyprotein [Cleaved into: Reverse transcriptase/ribonuclease H (RT) (EC 2.7.7.49) (EC 2.7.7.7) (EC 3.1.26.4); Integrase (IN)];	NA	ND	NotClustered
CHILtrapF-101029.0	13.9	11.4	14.5	17.2	13.1	2.9	5.4	7.9	8.6	4	4.5	11.5	9.2	9.1	6.4	6.4	0	3.5	7.3	6.3	11.8	3.6	6.2	8.9	0	-0.77	-0.7	-0.94	0.36	0.12	xDE	xDE	xDE	xDE	xDE	xDE	P;	DN171336_c0_g1_i1=IPR011525_Aux/IAA-ARF-dimerisation:IPR003340_Transcriptional factor B3:IPR010525_Auxin response factor	dn171336_c0_g1_i1:35.2_not assigned.unknown	no hits & (original description: no original description)	sp|A2YG67|ARFQ_ORYSI | Auxin response factor 17;	NA	ND	NotClustered
CHILtrapF-101031.0	22.7	42.5	32.6	47.2	55.1	20.6	42.9	17.8	17.3	61.3	66.9	46	47.5	39.9	64.3	87.2	69.9	116.1	34.6	47.8	40.9	65.1	69.4	61.7	0.29	-0.37	0.46	0.46	-0.65	-0.38	xDE	xDE	xDE	xDE	xDE	xDE	P;FL	DN152833_c3_g1_i1=IPR016124_Mog1/PsbP/DUF1795, alpha/beta/alpha sandwich:IPR016123_Mog1/PsbP, alpha/beta/alpha sandwich:IPR002683_Photosystem II oxygen evolving complex protein PsbP;"DN152833_c3_g1_i2=IPR016124_Mog1/PsbP/DUF1795, alpha/beta/alpha sandwich:IPR016123_Mog1/PsbP, alpha/beta/alpha sandwich:IPR002683_Photosystem II oxygen evolving complex protein PsbP";"DN152833_c3_g1_i3=IPR016124_Mog1…	dn152833_c3_g1_i4:35.2_not assigned.unknown;dn152833_c3_g1_i3:35.2_not assigned.unknown;dn152833_c3_g1_i2:35.2_not assigned.unknown;dn152833_c3_g1_i1:35.2_not assigned.unknown;	no hits & (original description: no original description)	NA;sp|O49292|PPD4_ARATH | PsbP domain-containing protein 4, chloroplastic (OEC23-like protein 5)	NA	AT1G77090.1;	NotClustered
CHILtrapF-101033.0	51.4	50.8	20.7	19	18.4	23.6	34	31.6	62.9	25.1	20.8	43.7	22.4	26.2	36.4	14.9	22.8	24.6	17.3	34	23.7	11.5	13	14.6	0.17	0.09	0.62	0.46	0.88	0.93	xDE	xDE	xDE	xDE	xDE	xDE	NI	NA	dn166769_c9_g3_i1:35.2_not assigned.unknown;dn166769_c9_g2_i1:35.2_not assigned.unknown;	no hits & (original description: no original description)	NA	NA	ND	NotClustered
CHILtrapF-101040.0	6.1	5.2	7.5	6.3	10.5	11.8	5.4	4	2.5	9	5.4	23	4	3.4	8.6	11.3	9.8	14.1	7.3	5.8	6.5	13.6	13	8.9	-0.21	-0.59	-0.03	0.28	-0.8	-0.37	xDE	xDE	xDE	xDE	xDE	xDE	P;	DN156273_c3_g1_i1=IPR001932_Protein phosphatase 2C-related:IPR015655_Protein phosphatase 2C:IPR014045_Protein phosphatase 2C, N-terminal	dn156273_c3_g1_i1:29.4_protein.postranslational modification	(loc_os03g27780.1 : 251.0) no description available & (at1g47380 : 247.0) Protein phosphatase 2C family protein; FUNCTIONS IN: protein serine/threonine phosphatase activity, catalytic activity; INVOLVED IN: biological_process unknown; LOCATED IN: cellular_component unknown; EXPRESSED IN: 23 plant structures; EXPRESSED DURING: 15 growth stages; CONTAINS InterPro DOMAIN/s: Protein phosphatase 2C-re…	NA	NA	AT1G47380.1;	NotClustered
CHILtrapF-101042.0	270.2	287.2	257.8	221.3	243.8	218	295.1	341.8	371.1	196.8	215.1	151.8	393.1	491.1	576.5	400.8	401	374.8	645.6	545.7	478.2	426.9	476.8	388.4	-0.19	0.31	-0.13	-0.24	0.37	0.25	xDE	xDE	xDE	xDE	xDE	xDE	FL;	DN159444_c1_g1_i1=IPR016135_Ubiquitin-conjugating enzyme/RWD-like:IPR000608_Ubiquitin-conjugating enzyme, E2:;"DN159444_c1_g1_i2=IPR016135_Ubiquitin-conjugating enzyme/RWD-like:IPR000608_Ubiquitin-conjugating enzyme, E2:";	dn159444_c1_g1_i2:29.5.11.3_protein.degradation.ubiquitin.E2;dn159444_c1_g1_i1:29.5.11.3_protein.degradation.ubiquitin.E2;	(at3g17000 : 337.0) ubiquitin-conjugating enzyme 32 (UBC32); CONTAINS InterPro DOMAIN/s: Ubiquitin-conjugating enzyme/RWD-like (InterPro:IPR016135), Ubiquitin-conjugating enzyme, E2 (InterPro:IPR000608); BEST Arabidopsis thaliana protein match is: ubiquitin-conjugating enzyme 34 (TAIR:AT1G17280.2); Has 7916 Blast hits to 7914 proteins in 379 species: Archae - 0; Bacteria - 0; Metazoa - 3544; Fung…	NA;sp|Q9LSP7|UBC32_ARATH | Ubiquitin-conjugating enzyme E2 32 (EC 2.3.2.23) (E2 ubiquitin-conjugating enzyme 32) (Ubiquitin carrier protein 32)	NA	AT3G17000.1;	3
CHILtrapF-101043.0	112.4	109.9	99.9	130.6	110.1	129.6	116.2	96.8	101.1	90.4	102.1	108.1	104.2	68.4	80.4	68.1	58.6	65.1	103.3	112.8	132.5	115.2	112.8	122.1	-0.45	-0.04	-0.86	-0.33	-0.02	-0.22	xDE	xDE	-0.86	xDE	xDE	xDE	NIFL	DN173637_c0_g5_i1=IPR016040_NAD(P)-binding domain:IPR002347_Glucose/ribitol dehydrogenase:IPR002198_Short-chain dehydrogenase/reductase SDR	dn173637_c0_g7_i1:35.2_not assigned.unknown;dn173637_c0_g6_i1:35.2_not assigned.unknown;dn173637_c0_g5_i3:35.2_not assigned.unknown;dn173637_c0_g5_i1:28.1.1.4_DNA.synthesis/chromatin structure.retrotransposon/transposase.hat-like transposase;dn173637_c0_g5_i1:28.99_DNA.unspecified;dn173637_c0_g4_i1:35.2_not assigned.unknown;dn173637_c0_g2_i1:35.2_not assigned.unknown	no hits & (original description: no original description)(loc_os06g11830.1 : 246.0) no description available & (at3g29763 : 241.0) General transcription factor 2-related zinc finger protein; FUNCTIONS IN: molecular_function unknown; INVOLVED IN: biological_process unknown; LOCATED IN: endomembrane system; BEST Arabidopsis thaliana protein match is: TTF-type zinc finger protein with HAT dimerisati…	NA;sp|Q5SVZ6|ZMYM1_HUMAN | Zinc finger MYM-type protein 1	NA	AT1G19260.1;	NotClustered
CHILtrapF-101047.0	1833.9	1557.4	1973.2	1305.3	1345	1575.8	1189.3	1257.5	1177.4	1438	1241.8	1191.5	1119.9	1231.8	1096.3	1049.1	988.2	1073.4	1454.9	1131.6	1293.6	949.6	846.3	935.8	-0.17	-0.56	0.19	-0.12	0.5	0.35	xDE	-0.56	xDE	xDE	0.5	xDE	FL;	NA	dn159091_c0_g1_i1:35.2_not assigned.unknown	(at3g50370 : 330.0) unknown protein; FUNCTIONS IN: molecular_function unknown; INVOLVED IN: biological_process unknown; LOCATED IN: cellular_component unknown; EXPRESSED IN: 26 plant structures; EXPRESSED DURING: 15 growth stages; Has 27734 Blast hits to 16708 proteins in 1259 species: Archae - 81; Bacteria - 3434; Metazoa - 10876; Fungi - 2514; Plants - 987; Viruses - 212; Other Eukaryotes - 963…	NA	NA	AT3G50370.1;	16
[truncated: 23,126 more rows]
