# Supplementary material for: Tissue-Specific Floral Transcriptome Analysis of the Sexually Deceptive Orchid Chiloglottis trapeziformis Provides Insights into the Biosynthesis and Regulation of Its Unique UV-B Dependent Floral Volatile, Chiloglottone 1
Source: Front Plant Sci. 2017 Jul 19;8:1260. doi: 10.3389/fpls.2017.01260 (PMC5515871; doi:10.3389/fpls.2017.01260)
Supplement: Supplementary file 4 [file Data_Sheet_4.ZIP]

Archive with 6 entries (6 files):
- UVB3.DEstat.txt
- UVB1.DEstat.txt
- TC2.DEstat.txt
- TC1.DEstat.txt
- UVB2.DEstat.txt
- UVB4.DEstat.txt
