# Supplementary material for: Tissue-Specific Floral Transcriptome Analysis of the Sexually Deceptive Orchid Chiloglottis trapeziformis Provides Insights into the Biosynthesis and Regulation of Its Unique UV-B Dependent Floral Volatile, Chiloglottone 1
Source: Front Plant Sci. 2017 Jul 19;8:1260. doi: 10.3389/fpls.2017.01260 (PMC5515871; doi:10.3389/fpls.2017.01260)
Supplement: Supplementary file 4 [file Data_Sheet_4.ZIP › UVB3.DEstat.txt]

V1	baseMean	log2FoldChange	lfcMLE	lfcSE	stat	pvalue	padj
CHILtrapF-100112.0	70.32	0.91	0.93	0.23	3.88	0.000105792	0.003204001
CHILtrapF-100117.0	8.62	1.83	2.3	0.56	3.27	0.001083984	0.021562545
CHILtrapF-100159.0	11.65	-1.42	-1.66	0.46	-3.06	0.002199758	0.036454015
CHILtrapF-100209.0	73.09	5.03	6.07	0.5	9.99	1.63E-23	7.52E-21
CHILtrapF-100292.1	21.59	1.66	1.87	0.44	3.79	0.000150584	0.004321396
CHILtrapF-100308.0	808.1	0.95	0.96	0.2	4.66	3.19E-06	0.000145613
CHILtrapF-100338.0	744.32	-1.67	-1.87	0.43	-3.92	8.68E-05	0.002727889
CHILtrapF-100430.1	333.04	0.97	0.97	0.15	6.57	4.97E-11	5.52E-09
CHILtrapF-100430.2	192.97	1.47	1.5	0.2	7.48	7.31E-14	1.19E-11
CHILtrapF-100484.0	16.54	2.77	3.12	0.46	6.01	1.81E-09	1.60E-07
CHILtrapF-100537.0	423.64	1.53	1.56	0.21	7.42	1.19E-13	1.82E-11
CHILtrapF-100621.15	125.52	0.66	0.67	0.2	3.28	0.001052461	0.021064044
CHILtrapF-100660.0	47.9	0.92	0.96	0.29	3.22	0.001283503	0.024456198
CHILtrapF-100787.0	22.38	1.27	1.33	0.35	3.63	0.000284307	0.007351988
CHILtrapF-100857.3	109.69	-0.55	-0.55	0.17	-3.25	0.001162961	0.022777427
CHILtrapF-100868.0	205.56	-0.62	-0.63	0.16	-3.78	0.000156273	0.004468317
CHILtrapF-100895.0	46.04	1.72	1.79	0.3	5.75	9.03E-09	6.90E-07
CHILtrapF-101047.0	1260.69	-0.56	-0.57	0.11	-4.92	8.77E-07	4.53E-05
CHILtrapF-101074.0	9.64	2.82	3.2	0.52	5.42	5.93E-08	4.01E-06
CHILtrapF-101090.0	40.12	1.11	1.16	0.35	3.18	0.001470189	0.02734901
CHILtrapF-101169.0	204.21	1.04	1.07	0.24	4.4	1.06E-05	0.000416992
CHILtrapF-101209.0	7.73	1.97	2.96	0.64	3.07	0.002148277	0.035955367
CHILtrapF-101212.0	5.92	2.42	4.67	0.72	3.35	0.000810809	0.017093218
CHILtrapF-101253.0	27.86	1.1	1.16	0.36	3.07	0.002145476	0.035934053
CHILtrapF-101284.0	17.81	3.07	3.63	0.48	6.44	1.16E-10	1.22E-08
CHILtrapF-101284.1	13.84	2.93	3.53	0.5	5.91	3.38E-09	2.81E-07
CHILtrapF-101354.0	105.51	-0.59	-0.59	0.19	-3.06	0.002190261	0.036424898
CHILtrapF-101356.0	39.23	2	2.22	0.45	4.49	7.17E-06	0.000296653
CHILtrapF-101368.1	4.6	2.68	3.27	0.61	4.39	1.12E-05	0.000437811
CHILtrapF-101392.1	102.94	0.94	0.97	0.23	4.06	4.97E-05	0.001659875
CHILtrapF-101392.2	82.81	1.45	1.5	0.27	5.28	1.29E-07	8.05E-06
CHILtrapF-101441.0	5.44	2.33	3.71	0.67	3.49	0.000480349	0.011268004
CHILtrapF-101444.0	336.45	-0.54	-0.54	0.16	-3.41	0.000643496	0.014086273
CHILtrapF-101451.0	886.62	0.85	0.86	0.13	6.78	1.23E-11	1.42E-09
CHILtrapF-101491.0	9.69	2.02	2.64	0.61	3.3	0.000980752	0.019947334
CHILtrapF-101493.2	28.94	-1.01	-1.04	0.29	-3.49	0.000485511	0.011335122
CHILtrapF-101600.0	172.32	0.76	0.78	0.2	3.9	9.72E-05	0.002969147
CHILtrapF-101691.0	11.35	1.53	1.67	0.43	3.57	0.000356646	0.008843138
CHILtrapF-101726.0	214.06	-0.52	-0.53	0.17	-2.99	0.002791561	0.043911112
CHILtrapF-101746.0	303.05	1.23	1.25	0.19	6.29	3.09E-10	3.05E-08
CHILtrapF-101791.0	151.3	0.57	0.58	0.19	3.02	0.002491916	0.040027143
CHILtrapF-101805.0	20.18	1.41	1.49	0.35	4	6.36E-05	0.002084653
CHILtrapF-101855.0	417.43	-0.61	-0.62	0.19	-3.14	0.001684969	0.030313984
CHILtrapF-101888.2	345.56	-0.51	-0.52	0.15	-3.38	0.000727081	0.015625275
CHILtrapF-102018.3	94.51	1.46	1.51	0.24	6.09	1.15E-09	1.06E-07
CHILtrapF-102124.0	69.87	-0.82	-0.83	0.2	-4.04	5.38E-05	0.001771757
CHILtrapF-102132.0	131.83	1.75	1.82	0.29	6.01	1.81E-09	1.60E-07
CHILtrapF-102175.0	40.48	0.93	0.97	0.29	3.19	0.001425363	0.02674747
CHILtrapF-102182.0	184.51	3.71	3.93	0.31	11.94	6.98E-33	7.47E-30
CHILtrapF-102251.0	28.76	-1.23	-1.27	0.3	-4.12	3.71E-05	0.001294464
CHILtrapF-102256.1	56.91	-1.14	-1.21	0.3	-3.75	0.000173965	0.004885136
CHILtrapF-102279.0	1271.8	0.87	0.88	0.19	4.48	7.43E-06	0.000305674
CHILtrapF-102279.2	197.37	0.89	0.91	0.22	4.07	4.79E-05	0.001611747
CHILtrapF-102297.0	88.24	-0.58	-0.59	0.2	-2.98	0.002919631	0.045319755
CHILtrapF-102328.3	90.09	0.59	0.6	0.2	2.94	0.003299423	0.049580556
CHILtrapF-102436.1	116.74	0.64	0.65	0.21	2.98	0.002838711	0.044504034
CHILtrapF-102463.0	92.04	-0.68	-0.69	0.23	-2.97	0.002993392	0.04609378
CHILtrapF-102506.0	91.96	5.38	7.88	0.52	10.41	2.13E-25	1.19E-22
CHILtrapF-102589.1	2578.65	1.2	1.21	0.15	7.88	3.28E-15	6.54E-13
CHILtrapF-102681.0	15.15	1.73	1.92	0.45	3.88	0.000103088	0.003130141
CHILtrapF-102701.0	49.44	1.25	1.31	0.32	3.91	9.34E-05	0.002883256
CHILtrapF-102703.0	442.5	0.94	0.96	0.2	4.83	1.39E-06	6.87E-05
CHILtrapF-102713.0	339.86	1.21	1.25	0.24	5.04	4.56E-07	2.50E-05
CHILtrapF-102729.0	136.55	-0.7	-0.71	0.22	-3.21	0.001310578	0.024791416
CHILtrapF-102744.0	76.99	-0.76	-0.77	0.24	-3.22	0.001281394	0.024435787
CHILtrapF-102754.0	65.23	1.15	1.17	0.19	5.93	3.11E-09	2.64E-07
CHILtrapF-102754.1	49.12	2.43	2.53	0.3	8	1.25E-15	2.69E-13
CHILtrapF-102754.2	106.11	1.08	1.09	0.17	6.41	1.47E-10	1.51E-08
CHILtrapF-102754.3	145.71	0.57	0.58	0.16	3.53	0.000413013	0.009907261
CHILtrapF-102762.0	81.6	-2.64	-4.45	0.63	-4.17	3.00E-05	0.00107033
CHILtrapF-102816.0	9.38	1.87	2.34	0.56	3.34	0.000848429	0.017652723
CHILtrapF-102824.0	10.45	2.62	3.12	0.54	4.81	1.53E-06	7.51E-05
CHILtrapF-102961.0	141.35	1.76	1.81	0.25	7.11	1.16E-12	1.53E-10
CHILtrapF-103045.0	36.04	2.09	2.31	0.4	5.24	1.62E-07	9.89E-06
CHILtrapF-103071.0	14.08	2.39	2.76	0.51	4.72	2.33E-06	0.00011034
CHILtrapF-103081.0	117.37	-0.53	-0.54	0.18	-3.02	0.002500299	0.040107048
CHILtrapF-103085.0	148.87	1.75	1.87	0.33	5.38	7.39E-08	4.84E-06
CHILtrapF-103102.0	389.38	-0.93	-0.95	0.27	-3.49	0.000485674	0.011335122
CHILtrapF-103185.1	33.71	0.96	1	0.3	3.25	0.001145984	0.022599727
CHILtrapF-103203.0	146.85	-0.97	-0.99	0.2	-4.94	7.87E-07	4.14E-05
CHILtrapF-103269.0	36.96	1.22	1.34	0.4	3.04	0.002334023	0.038088932
CHILtrapF-103275.0	130.74	2.47	2.59	0.32	7.76	8.37E-15	1.56E-12
CHILtrapF-103300.0	16.58	3.4	3.65	0.44	7.71	1.30E-14	2.29E-12
CHILtrapF-103381.0	11.19	2.03	2.17	0.42	4.87	1.11E-06	5.61E-05
CHILtrapF-103399.0	241.24	4.67	4.92	0.31	15.09	1.85E-51	6.21E-48
CHILtrapF-103581.0	38.24	-0.99	-1.02	0.29	-3.38	0.000723203	0.015584009
CHILtrapF-103581.1	29.51	-1.09	-1.12	0.31	-3.5	0.000457805	0.010838092
CHILtrapF-103605.0	8.83	2.49	3.76	0.65	3.84	0.000122018	0.003602675
CHILtrapF-103627.0	20.91	1.29	1.43	0.41	3.11	0.001850232	0.032227735
CHILtrapF-103676.0	1072.14	1.64	1.68	0.24	6.86	6.80E-12	8.20E-10
CHILtrapF-103676.1	2026.15	1.74	1.79	0.25	6.92	4.51E-12	5.59E-10
CHILtrapF-103676.2	128.52	1.63	1.7	0.3	5.35	8.63E-08	5.60E-06
CHILtrapF-103704.1	424.64	0.74	0.76	0.24	3.12	0.001834314	0.032045349
CHILtrapF-103723.0	149.95	-0.6	-0.61	0.15	-3.88	0.000102789	0.003125108
CHILtrapF-103765.0	238.57	1.04	1.06	0.18	5.8	6.70E-09	5.34E-07
CHILtrapF-103775.0	106.42	2.13	2.19	0.25	8.39	4.99E-17	1.29E-14
CHILtrapF-103859.0	115.03	1.15	1.2	0.29	3.95	7.69E-05	0.002455579
CHILtrapF-103867.0	33.3	1.96	2.08	0.36	5.38	7.25E-08	4.79E-06
CHILtrapF-103944.1	37.3	-0.87	-0.9	0.27	-3.2	0.001365815	0.025774136
CHILtrapF-104060.0	5.69	2.04	2.59	0.61	3.35	0.000821592	0.017231457
CHILtrapF-104067.0	15.78	1.43	1.66	0.48	2.96	0.003086683	0.047166116
CHILtrapF-104082.1	220.68	-0.56	-0.56	0.16	-3.6	0.000320231	0.008120346
CHILtrapF-104138.0	24.16	1.68	2.29	0.57	2.97	0.002972341	0.045925896
CHILtrapF-104186.0	66.07	2.6	2.77	0.34	7.76	8.65E-15	1.59E-12
CHILtrapF-104523.1	252.46	1.24	1.26	0.21	5.97	2.30E-09	1.99E-07
CHILtrapF-104538.1	86.96	2.37	2.46	0.29	8.09	5.74E-16	1.30E-13
CHILtrapF-104543.0	9.13	1.82	2.1	0.51	3.59	0.000328899	0.008295453
CHILtrapF-104543.1	9.28	1.94	2.25	0.51	3.78	0.000158073	0.004514297
CHILtrapF-104620.0	271.23	-0.55	-0.55	0.18	-3.12	0.001782973	0.031381387
CHILtrapF-104692.0	114.53	1.99	2.22	0.43	4.64	3.50E-06	0.000159001
CHILtrapF-104692.1	62.47	2.62	3.2	0.5	5.2	1.99E-07	1.16E-05
CHILtrapF-104692.2	70.31	2.21	2.7	0.54	4.08	4.41E-05	0.001497635
CHILtrapF-104697.0	152.22	2.09	2.14	0.23	9.11	8.08E-20	2.68E-17
CHILtrapF-104726.0	10.16	1.89	2.56	0.6	3.18	0.001486872	0.027593913
CHILtrapF-104758.0	152.72	1.05	1.1	0.31	3.46	0.000547977	0.012519417
CHILtrapF-104760.0	115.85	0.76	0.78	0.2	3.87	0.000108003	0.003254184
CHILtrapF-104788.0	1301.77	1.08	1.11	0.23	4.71	2.51E-06	0.000117064
CHILtrapF-104788.1	80.13	0.9	0.92	0.26	3.5	0.000461971	0.01092572
CHILtrapF-104792.1	27.82	2.37	2.69	0.45	5.26	1.47E-07	9.09E-06
CHILtrapF-104795.0	300.05	0.86	0.88	0.22	3.94	8.04E-05	0.002554583
CHILtrapF-104815.0	31.79	5.54	7.87	0.55	10.08	6.50E-24	3.19E-21
CHILtrapF-104825.0	52.27	-1.16	-1.19	0.25	-4.74	2.10E-06	0.000101179
CHILtrapF-104840.1	60	1.67	1.74	0.29	5.78	7.32E-09	5.76E-07
CHILtrapF-104862.0	565.91	-0.74	-0.74	0.12	-6	2.00E-09	1.75E-07
CHILtrapF-104871.0	58.29	1.24	1.27	0.23	5.38	7.27E-08	4.79E-06
CHILtrapF-104905.1	85.33	0.72	0.74	0.23	3.16	0.001558251	0.028647468
CHILtrapF-104959.0	408	0.99	1.03	0.27	3.67	0.000239075	0.006356958
CHILtrapF-105055.3	136.01	0.64	0.65	0.16	4.09	4.34E-05	0.001478397
CHILtrapF-105071.0	184.24	1.99	2.06	0.27	7.44	1.01E-13	1.57E-11
CHILtrapF-105084.0	232.46	0.61	0.62	0.18	3.31	0.000921988	0.01894866
CHILtrapF-105162.0	218.58	1.05	1.08	0.23	4.52	6.13E-06	0.000259961
CHILtrapF-105184.0	6.28	2.72	3.51	0.6	4.51	6.40E-06	0.000269812
CHILtrapF-105265.0	63.85	0.93	0.96	0.24	3.83	0.000126586	0.003732845
CHILtrapF-105310.0	5.98	1.75	1.94	0.53	3.31	0.00092792	0.01905394
CHILtrapF-105318.0	672.97	1.16	1.18	0.23	5.11	3.26E-07	1.83E-05
CHILtrapF-105344.0	257.99	-0.54	-0.54	0.12	-4.42	9.88E-06	0.000392561
CHILtrapF-105368.1	129.95	0.79	0.81	0.21	3.83	0.000127452	0.003753685
CHILtrapF-105400.0	147.43	-1.36	-1.49	0.32	-4.21	2.56E-05	0.000930414
CHILtrapF-105458.0	5.28	3.16	3.8	0.62	5.07	3.90E-07	2.16E-05
CHILtrapF-105508.0	1087.8	2.49	2.54	0.22	11.38	5.41E-30	4.72E-27
CHILtrapF-105509.0	248.22	0.74	0.76	0.24	3.15	0.00165771	0.029984035
CHILtrapF-105572.0	9.39	1.4	1.55	0.45	3.14	0.00168953	0.030372826
CHILtrapF-105607.2	9892.1	0.71	0.72	0.18	3.91	9.21E-05	0.00285243
CHILtrapF-105652.0	58.83	2.02	2.14	0.34	5.97	2.32E-09	2.00E-07
CHILtrapF-105712.2	5630.33	-0.61	-0.62	0.2	-3.07	0.002131574	0.035730545
CHILtrapF-105767.0	233.65	1.1	1.13	0.24	4.52	6.04E-06	0.000257649
CHILtrapF-106045.0	3.75	2.75	3.59	0.66	4.14	3.45E-05	0.001210844
CHILtrapF-106066.0	22.47	-1.33	-1.42	0.36	-3.72	0.00019913	0.005436122
CHILtrapF-106083.0	1009.19	0.58	0.59	0.18	3.14	0.001711489	0.030663588
CHILtrapF-106083.1	398.26	0.82	0.84	0.23	3.54	0.000400755	0.009704351
CHILtrapF-106083.3	62.93	0.81	0.83	0.24	3.41	0.000651577	0.014223489
CHILtrapF-106083.4	257.8	0.69	0.7	0.21	3.31	0.000937466	0.019182997
CHILtrapF-106092.0	8.95	1.87	2.37	0.59	3.17	0.001514594	0.02799798
CHILtrapF-106234.0	450.82	0.84	0.85	0.17	4.99	6.14E-07	3.28E-05
CHILtrapF-106241.0	290.87	-0.51	-0.51	0.15	-3.46	0.000544202	0.012457355
CHILtrapF-106242.0	49.5	1.51	1.58	0.33	4.6	4.16E-06	0.000185587
CHILtrapF-106255.0	384	1.23	1.24	0.17	7.41	1.30E-13	1.98E-11
CHILtrapF-106382.0	147.56	0.75	0.76	0.19	3.98	7.00E-05	0.002265661
CHILtrapF-106449.0	53.72	0.71	0.72	0.21	3.34	0.000827679	0.017328236
CHILtrapF-106508.0	171.1	0.89	0.91	0.19	4.83	1.37E-06	6.78E-05
CHILtrapF-106508.1	189.63	0.61	0.62	0.17	3.69	0.000221115	0.005967062
CHILtrapF-106508.2	8.13	1.89	2.14	0.53	3.53	0.000420036	0.010045011
CHILtrapF-106587.2	16.25	1.54	1.81	0.51	3	0.002742323	0.043281247
CHILtrapF-106649.0	8.84	2.52	2.81	0.48	5.25	1.55E-07	9.49E-06
CHILtrapF-106664.0	68.45	3.54	3.74	0.38	9.26	2.14E-20	7.75E-18
CHILtrapF-106735.1	40.5	1.62	1.78	0.41	3.92	8.77E-05	0.002743983
CHILtrapF-106760.0	6.3	3.99	4.95	0.64	6.21	5.15E-10	4.94E-08
CHILtrapF-106845.1	3.28	2.39	3.48	0.71	3.37	0.000748204	0.015991581
CHILtrapF-106868.0	290.39	1.51	1.53	0.2	7.35	2.01E-13	2.99E-11
CHILtrapF-107015.0	444.91	0.65	0.66	0.21	3.06	0.002194326	0.036430296
CHILtrapF-107054.0	18.26	-1.28	-1.45	0.42	-3.04	0.002372964	0.038510753
CHILtrapF-107192.0	2414.91	2.16	2.2	0.19	11.14	7.83E-29	5.94E-26
CHILtrapF-107209.2	423.34	1.17	1.18	0.16	7.16	7.90E-13	1.08E-10
CHILtrapF-107209.3	71.04	1.03	1.05	0.2	5.12	3.04E-07	1.72E-05
CHILtrapF-107209.5	149.48	0.75	0.77	0.21	3.51	0.000455512	0.010794674
CHILtrapF-107324.1	6.1	1.83	2.28	0.61	3.01	0.002579235	0.041120971
CHILtrapF-107335.1	9.09	3.52	6.28	0.67	5.22	1.80E-07	1.09E-05
CHILtrapF-107338.0	6014.55	1.3	1.31	0.16	8.1	5.42E-16	1.24E-13
CHILtrapF-107509.0	146.89	-0.64	-0.65	0.19	-3.34	0.000825206	0.017291857
CHILtrapF-107553.0	146.17	1	1.04	0.29	3.44	0.000580509	0.012997651
CHILtrapF-107585.0	283.43	0.53	0.54	0.16	3.33	0.000865188	0.017969636
CHILtrapF-107670.0	6.69	3.25	4.34	0.59	5.51	3.55E-08	2.47E-06
CHILtrapF-107914.0	25.96	4.25	5.35	0.54	7.88	3.21E-15	6.53E-13
CHILtrapF-107946.0	5.93	1.98	2.6	0.62	3.19	0.001412048	0.026540191
CHILtrapF-108014.1	103.53	-0.6	-0.61	0.2	-3.06	0.002217912	0.036625892
CHILtrapF-108031.0	72.77	-0.91	-0.92	0.26	-3.53	0.000408534	0.009839939
CHILtrapF-108044.0	1920.13	-0.7	-0.71	0.14	-5.1	3.41E-07	1.91E-05
CHILtrapF-108045.0	8.97	-1.79	-1.92	0.47	-3.85	0.000116755	0.003461068
CHILtrapF-108049.0	342.62	0.64	0.65	0.17	3.83	0.000128635	0.003783789
CHILtrapF-108101.0	331.51	1.23	1.25	0.17	7.2	6.04E-13	8.46E-11
CHILtrapF-108129.0	90.42	3.23	3.56	0.41	7.88	3.38E-15	6.68E-13
CHILtrapF-108174.0	10.96	2.13	2.71	0.58	3.68	0.000229093	0.006147103
CHILtrapF-108175.0	351.56	2.19	2.23	0.21	10.62	2.28E-26	1.45E-23
CHILtrapF-108318.1	14.5	1.34	1.47	0.42	3.23	0.001243321	0.023903447
CHILtrapF-108320.0	7.99	-1.6	-1.88	0.53	-3.02	0.002516097	0.040321446
CHILtrapF-108381.0	491.72	-0.69	-0.71	0.24	-2.94	0.003229911	0.04875322
CHILtrapF-108389.0	78.99	1.68	1.75	0.28	6	1.95E-09	1.72E-07
CHILtrapF-108506.0	5.19	1.96	2.39	0.58	3.38	0.000731281	0.015686881
CHILtrapF-108513.0	48.18	5.13	5.64	0.42	12.28	1.17E-34	1.53E-31
CHILtrapF-108517.0	44.08	-0.81	-0.84	0.27	-3.01	0.00261635	0.041543831
CHILtrapF-108557.0	102.22	0.65	0.66	0.19	3.37	0.000762128	0.016244934
CHILtrapF-108579.0	72.82	1.13	1.16	0.22	5.13	2.91E-07	1.65E-05
CHILtrapF-108597.0	14.78	-1.28	-1.42	0.42	-3.04	0.002343261	0.038186721
CHILtrapF-108650.0	64.71	1.8	1.95	0.35	5.19	2.14E-07	1.24E-05
CHILtrapF-108651.0	61.71	2.43	2.66	0.38	6.34	2.27E-10	2.31E-08
CHILtrapF-108699.0	8.75	2.53	2.96	0.52	4.86	1.19E-06	6.02E-05
CHILtrapF-108714.3	13.92	1.25	1.35	0.41	3.07	0.002130574	0.035730545
CHILtrapF-108736.0	9.22	3.03	4.02	0.61	4.99	5.97E-07	3.19E-05
CHILtrapF-108750.0	25.88	-1.02	-1.07	0.33	-3.11	0.001883248	0.032585725
CHILtrapF-108757.0	86.7	1.27	1.3	0.25	5.07	3.90E-07	2.16E-05
CHILtrapF-108834.1	212.09	-1.49	-1.54	0.26	-5.65	1.59E-08	1.16E-06
CHILtrapF-108855.0	191.46	-1.85	-2.03	0.39	-4.8	1.60E-06	7.82E-05
CHILtrapF-108855.1	1511.13	-2.16	-2.22	0.26	-8.44	3.16E-17	8.26E-15
CHILtrapF-108856.0	184.31	-0.58	-0.58	0.18	-3.15	0.001633583	0.029648586
CHILtrapF-108896.0	180.3	0.69	0.7	0.18	3.76	0.000172075	0.004855227
CHILtrapF-108914.0	103.36	4.22	4.45	0.32	13.2	9.19E-40	1.55E-36
CHILtrapF-108914.1	73.74	3.41	3.61	0.33	10.38	2.91E-25	1.56E-22
CHILtrapF-108915.0	102.68	0.9	0.92	0.26	3.44	0.000572888	0.01285148
CHILtrapF-108969.0	15.32	-1.1	-1.14	0.37	-2.99	0.002789297	0.043904842
CHILtrapF-109047.0	95.78	1.86	1.89	0.2	9.44	3.76E-21	1.43E-18
CHILtrapF-109080.2	620.36	1.97	2.05	0.3	6.46	1.05E-10	1.12E-08
CHILtrapF-109161.0	49.45	2.94	3.3	0.44	6.74	1.60E-11	1.83E-09
CHILtrapF-109209.0	109.57	-1.41	-1.45	0.23	-6.09	1.15E-09	1.06E-07
CHILtrapF-109212.0	10.86	1.79	2.19	0.56	3.23	0.001256325	0.024114059
CHILtrapF-109221.2	7.53	-1.99	-2.66	0.58	-3.45	0.000558404	0.012671514
CHILtrapF-109251.0	10.32	1.83	2.2	0.6	3.02	0.002496052	0.04006623
CHILtrapF-109363.0	27.44	1.07	1.13	0.34	3.13	0.001749657	0.03103136
CHILtrapF-109418.0	13.01	1.96	2.18	0.46	4.27	1.92E-05	0.000721213
CHILtrapF-109418.1	321.93	1.59	1.62	0.21	7.65	2.04E-14	3.50E-12
CHILtrapF-109419.0	6.64	1.96	2.79	0.66	2.97	0.002953911	0.045710114
CHILtrapF-109433.0	4.43	2.72	3.26	0.64	4.27	1.97E-05	0.000732929
CHILtrapF-109451.0	6.39	2.46	3.8	0.65	3.76	0.000172444	0.004859833
CHILtrapF-109500.0	312.49	0.82	0.83	0.2	4.09	4.24E-05	0.001450939
CHILtrapF-109553.0	233.22	-0.6	-0.61	0.2	-3.04	0.002372008	0.038510753
CHILtrapF-109553.3	274.65	-0.53	-0.53	0.16	-3.28	0.001041747	0.020898881
CHILtrapF-109578.0	1278.73	1.41	1.42	0.12	11.51	1.18E-30	1.15E-27
CHILtrapF-109610.1	1153.69	-0.54	-0.54	0.17	-3.17	0.001523169	0.028134394
CHILtrapF-109614.1	84.51	2.53	2.64	0.28	9.04	1.59E-19	4.85E-17
CHILtrapF-109629.0	9.13	1.87	2.44	0.62	3.03	0.002475774	0.03982761
CHILtrapF-109638.0	585.63	1.37	1.41	0.26	5.21	1.90E-07	1.13E-05
CHILtrapF-109649.0	140.91	-0.53	-0.54	0.15	-3.45	0.000565954	0.012744537
CHILtrapF-109652.0	194.75	2.67	2.75	0.26	10.31	6.30E-25	3.15E-22
CHILtrapF-109690.0	15.59	4.09	5.68	0.58	7.04	1.90E-12	2.45E-10
CHILtrapF-109692.0	206.59	-0.51	-0.52	0.16	-3.12	0.001820983	0.031907198
CHILtrapF-109723.0	8.33	-1.61	-1.88	0.51	-3.17	0.001514251	0.02799798
CHILtrapF-109729.0	179.43	0.66	0.67	0.22	3.05	0.002253496	0.037031617
CHILtrapF-109754.3	35.57	1.88	2.04	0.42	4.45	8.76E-06	0.000354344
CHILtrapF-109769.0	44.49	5.45	7.19	0.51	10.61	2.54E-26	1.54E-23
CHILtrapF-109791.2	327.95	-0.73	-0.74	0.13	-5.73	1.03E-08	7.80E-07
CHILtrapF-109815.0	115.69	-0.56	-0.57	0.17	-3.35	0.000812095	0.017093218
CHILtrapF-109824.0	34.05	1.3	1.42	0.37	3.54	0.000399788	0.00969878
CHILtrapF-109867.0	86.79	-0.66	-0.67	0.19	-3.45	0.000562082	0.012694334
CHILtrapF-109897.0	504.93	1.05	1.08	0.24	4.33	1.47E-05	0.000560336
CHILtrapF-109913.1	104.29	-1.16	-1.19	0.24	-4.82	1.44E-06	7.11E-05
CHILtrapF-109927.1	30.03	1.48	1.57	0.35	4.16	3.14E-05	0.001118009
CHILtrapF-109938.2	7.5	1.73	2.11	0.56	3.1	0.001925343	0.033167762
CHILtrapF-109966.0	87.85	-1.35	-1.44	0.36	-3.76	0.000173295	0.004877978
CHILtrapF-109971.0	66.45	-0.9	-0.92	0.27	-3.35	0.000805406	0.017013288
CHILtrapF-109975.0	153.09	1.82	1.91	0.3	5.99	2.05E-09	1.79E-07
CHILtrapF-109994.0	1475.61	0.7	0.72	0.22	3.27	0.001093919	0.021723285
CHILtrapF-110013.0	26.53	4.97	6.06	0.54	9.13	6.54E-20	2.26E-17
CHILtrapF-110056.0	72.22	1.51	1.59	0.32	4.64	3.54E-06	0.000160709
CHILtrapF-110091.0	19.07	-1.21	-1.27	0.37	-3.22	0.001276217	0.024356804
CHILtrapF-110170.0	9.15	1.74	2.1	0.55	3.19	0.001400352	0.026362461
CHILtrapF-110172.0	92.25	0.76	0.78	0.21	3.55	0.000382384	0.009334288
CHILtrapF-110178.3	9.57	4.07	5.61	0.57	7.1	1.23E-12	1.62E-10
CHILtrapF-110178.4	9.38	1.39	1.54	0.46	3.06	0.002215615	0.036624263
CHILtrapF-110288.0	13.58	3.73	4.95	0.61	6.09	1.10E-09	1.02E-07
CHILtrapF-110299.0	293.39	-1.21	-1.22	0.17	-7.26	3.76E-13	5.37E-11
CHILtrapF-110352.0	28.47	1.16	1.23	0.34	3.41	0.0006531	0.014243518
CHILtrapF-110408.0	143.06	2.97	3.07	0.26	11.49	1.54E-30	1.45E-27
CHILtrapF-110444.1	111.56	-0.55	-0.55	0.17	-3.18	0.001457654	0.027180274
CHILtrapF-110503.0	65.2	1.17	1.26	0.37	3.16	0.001569835	0.028792959
CHILtrapF-110589.0	202.19	1.03	1.06	0.24	4.29	1.81E-05	0.000682926
CHILtrapF-110624.0	220.61	1.32	1.37	0.29	4.51	6.60E-06	0.000276247
CHILtrapF-110709.0	167.88	0.66	0.67	0.18	3.68	0.000229515	0.006151428
CHILtrapF-110757.1	141.62	0.87	0.91	0.29	3.03	0.002447722	0.03956029
CHILtrapF-110787.0	81.35	1.57	1.64	0.29	5.35	8.94E-08	5.78E-06
CHILtrapF-110856.1	283.55	0.85	0.88	0.27	3.13	0.001724574	0.030837897
CHILtrapF-110877.0	329.71	2.98	3.08	0.27	11.2	4.19E-29	3.29E-26
CHILtrapF-110922.0	488.06	-1.12	-1.18	0.31	-3.57	0.000361923	0.008955605
CHILtrapF-110932.0	15.54	2.41	2.95	0.57	4.24	2.20E-05	0.00080961
CHILtrapF-110945.1	279.97	0.68	0.69	0.19	3.64	0.000269641	0.007034569
CHILtrapF-110947.0	31.4	-1.06	-1.09	0.32	-3.33	0.00088069	0.018211242
CHILtrapF-110958.0	5.17	2.49	3.8	0.66	3.74	0.000183038	0.005115501
CHILtrapF-110975.2	15.07	1.65	1.82	0.44	3.72	0.00019542	0.005353473
CHILtrapF-111167.0	9.52	1.78	2.07	0.53	3.35	0.000818064	0.017188116
CHILtrapF-111247.0	10.46	-1.56	-1.77	0.49	-3.15	0.001634124	0.029648586
CHILtrapF-111402.4	150.07	-0.92	-0.95	0.26	-3.59	0.000324868	0.008211372
CHILtrapF-111602.1	146.73	0.65	0.66	0.2	3.24	0.001181963	0.023062989
CHILtrapF-111617.0	13.43	1.99	2.4	0.52	3.79	0.000152397	0.004362793
CHILtrapF-111665.0	42.3	2.33	2.7	0.51	4.55	5.35E-06	0.000230114
CHILtrapF-111695.1	33.52	1.59	1.69	0.37	4.33	1.48E-05	0.000562516
CHILtrapF-111695.3	43.76	1.6	1.65	0.27	5.87	4.47E-09	3.65E-07
CHILtrapF-111856.3	14.13	1.5	1.71	0.51	2.95	0.003164314	0.048040412
CHILtrapF-111950.0	339.47	-1.98	-2.17	0.34	-5.78	7.69E-09	6.00E-07
CHILtrapF-111971.1	35.64	2.48	2.8	0.44	5.59	2.25E-08	1.61E-06
CHILtrapF-112245.0	11.51	1.16	1.24	0.39	2.96	0.003059871	0.046884508
CHILtrapF-112245.2	255.47	0.85	0.86	0.2	4.36	1.33E-05	0.00051061
CHILtrapF-112427.3	31.33	2.79	3.22	0.47	5.94	2.81E-09	2.39E-07
CHILtrapF-112503.0	63.36	0.86	0.89	0.28	3.12	0.001823403	0.031925824
CHILtrapF-112503.1	109.57	0.78	0.8	0.24	3.26	0.001127877	0.022284798
CHILtrapF-112962.0	29.79	1.07	1.12	0.34	3.17	0.001498997	0.02777512
CHILtrapF-113158.6	20.64	1.68	1.88	0.47	3.59	0.000333318	0.008390172
CHILtrapF-113240.1	44.15	1.53	1.74	0.46	3.36	0.000775219	0.016449455
CHILtrapF-113560.0	265.78	-0.51	-0.52	0.14	-3.72	0.000197085	0.005386537
CHILtrapF-113778.0	43.03	-0.93	-0.98	0.31	-2.98	0.00287631	0.044795047
CHILtrapF-113810.1	82.3	-0.58	-0.59	0.19	-3.06	0.002196316	0.036430296
CHILtrapF-114241.0	1462.43	0.61	0.62	0.19	3.3	0.000958185	0.019572919
CHILtrapF-114724.0	210.98	0.92	0.94	0.23	4.05	5.03E-05	0.001673101
CHILtrapF-115018.3	258.71	1.52	1.69	0.45	3.38	0.00071403	0.015429338
CHILtrapF-115018.6	316.74	0.79	0.8	0.17	4.57	4.98E-06	0.00021537
CHILtrapF-115418.0	38.93	-0.8	-0.81	0.24	-3.39	0.000710647	0.015370364
CHILtrapF-115433.1	7.9	1.98	2.77	0.63	3.13	0.001747063	0.03103136
CHILtrapF-115695.0	74.11	1.17	1.22	0.3	3.93	8.67E-05	0.002727875
CHILtrapF-115695.1	39.18	1.15	1.21	0.34	3.38	0.00071764	0.015493121
CHILtrapF-115695.2	35.75	1.29	1.37	0.36	3.6	0.000317286	0.008063142
CHILtrapF-115720.1	21.69	3.01	4.5	0.6	5.04	4.74E-07	2.58E-05
CHILtrapF-116149.0	361.09	0.71	0.72	0.17	4.07	4.75E-05	0.001602266
CHILtrapF-116287.0	17.17	1.79	1.96	0.43	4.18	2.98E-05	0.001065147
CHILtrapF-116319.0	141.26	1.08	1.1	0.21	5.21	1.92E-07	1.13E-05
CHILtrapF-116509.2	19.7	3.41	5.68	0.63	5.42	5.88E-08	3.99E-06
CHILtrapF-116705.1	86.89	0.77	0.78	0.21	3.6	0.000320576	0.008120346
CHILtrapF-116919.2	58.16	1.16	1.21	0.31	3.76	0.000170176	0.004813205
CHILtrapF-117161.0	2.72	-2.12	-2.49	0.69	-3.08	0.002067486	0.034976327
CHILtrapF-117718.0	20.53	1.87	2.07	0.42	4.39	1.12E-05	0.000438045
CHILtrapF-117816.0	2.91	3.84	5.81	0.71	5.42	6.06E-08	4.09E-06
CHILtrapF-117816.1	13.38	2.91	3.09	0.42	6.88	6.05E-12	7.37E-10
CHILtrapF-117816.2	5.74	3.01	3.36	0.56	5.38	7.34E-08	4.82E-06
CHILtrapF-117828.1	51.59	1.5	1.73	0.45	3.32	0.000908347	0.018717349
CHILtrapF-118200.0	32.45	-1.44	-1.51	0.35	-4.07	4.63E-05	0.00156173
CHILtrapF-118475.1	5.64	3.49	6.16	0.68	5.1	3.31E-07	1.86E-05
CHILtrapF-118516.0	7.44	4.36	7.18	0.67	6.48	9.15E-11	9.84E-09
CHILtrapF-118630.1	17.52	2.95	3.34	0.49	6.03	1.61E-09	1.45E-07
CHILtrapF-118659.0	54.14	1.89	2.02	0.32	5.85	4.77E-09	3.84E-07
CHILtrapF-118663.0	54.68	2.13	2.23	0.3	7.14	9.55E-13	1.29E-10
CHILtrapF-118663.2	210.57	1.21	1.24	0.24	5.06	4.20E-07	2.31E-05
CHILtrapF-118663.3	12.19	2.9	3.83	0.58	4.96	6.93E-07	3.66E-05
CHILtrapF-118663.4	12.13	1.67	1.94	0.5	3.31	0.000934275	0.019134343
CHILtrapF-118716.0	7.49	2.35	3.43	0.63	3.73	0.000191896	0.005306333
CHILtrapF-118719.1	42.79	-1.5	-1.59	0.33	-4.52	6.32E-06	0.000267492
CHILtrapF-118726.0	5.48	-1.75	-2.19	0.59	-2.94	0.003333689	0.049935312
CHILtrapF-118824.3	31.21	1.23	1.31	0.36	3.46	0.00053343	0.01225727
CHILtrapF-119040.0	40.88	1.34	1.39	0.28	4.83	1.37E-06	6.80E-05
CHILtrapF-119040.1	17.99	1.43	1.57	0.42	3.44	0.000591399	0.013168191
CHILtrapF-119040.2	86.52	3.05	3.18	0.29	10.51	7.37E-26	4.34E-23
CHILtrapF-119040.6	122.61	2.25	2.32	0.26	8.64	5.60E-18	1.57E-15
CHILtrapF-119203.1	9.97	2.14	2.7	0.56	3.8	0.000143221	0.004140383
CHILtrapF-119467.0	228.12	-0.52	-0.52	0.14	-3.57	0.000351164	0.008726078
CHILtrapF-119493.0	38.27	1.17	1.26	0.36	3.25	0.001148729	0.022620824
CHILtrapF-119506.0	18.49	-1.18	-1.26	0.37	-3.16	0.001553427	0.028581116
CHILtrapF-119579.1	16.05	-1.49	-1.65	0.48	-3.11	0.00186751	0.032384091
CHILtrapF-119735.1	11.63	1.59	1.72	0.43	3.67	0.000238745	0.006356958
CHILtrapF-119842.0	319.04	1.13	1.15	0.19	5.8	6.71E-09	5.34E-07
CHILtrapF-120041.1	5.62	2.23	3.21	0.66	3.36	0.000765708	0.016306456
CHILtrapF-120188.0	130.93	1.91	1.97	0.24	8.04	8.97E-16	1.99E-13
CHILtrapF-120188.2	449.78	0.82	0.84	0.2	4.04	5.38E-05	0.001771757
CHILtrapF-120188.3	141.02	2.15	2.23	0.26	8.11	4.96E-16	1.16E-13
CHILtrapF-120272.0	10.29	1.81	2.02	0.49	3.7	0.000216391	0.005873264
CHILtrapF-120388.0	12.21	3.23	5.26	0.65	4.98	6.45E-07	3.43E-05
CHILtrapF-120433.0	24.09	-0.89	-0.92	0.29	-3.06	0.002238799	0.036867335
CHILtrapF-120646.2	7.38	2.33	2.78	0.57	4.06	4.93E-05	0.001649034
CHILtrapF-120743.0	48.63	2.18	2.26	0.28	7.88	3.28E-15	6.54E-13
CHILtrapF-17576.1	199.33	-0.7	-0.72	0.21	-3.34	0.000836731	0.017455637
CHILtrapF-18175.5	174.76	0.91	0.92	0.22	4.19	2.77E-05	0.000998558
CHILtrapF-21052.3	18.34	1.71	1.89	0.44	3.92	8.92E-05	0.002787146
CHILtrapF-2197.2	2828.76	1.34	1.37	0.21	6.54	6.11E-11	6.69E-09
CHILtrapF-22020.2	11.16	1.39	1.53	0.45	3.09	0.002033661	0.034503327
CHILtrapF-23064.0	16.92	1.82	2.16	0.53	3.46	0.000549148	0.012532354
CHILtrapF-26180.0	30.93	1.24	1.29	0.31	4.02	5.89E-05	0.001933957
CHILtrapF-27292.1	8.44	2.82	4.34	0.63	4.51	6.57E-06	0.000276089
CHILtrapF-28091.18	11.75	2.19	2.58	0.5	4.38	1.19E-05	0.000460523
CHILtrapF-28306.109	235.5	1.07	1.1	0.25	4.3	1.72E-05	0.00064951
CHILtrapF-28306.159	20.18	-1.27	-1.39	0.42	-3.06	0.002235918	0.036845673
CHILtrapF-28306.218	11.67	2.35	2.84	0.56	4.16	3.17E-05	0.001124831
CHILtrapF-28306.301	352.53	-0.73	-0.74	0.21	-3.41	0.000654222	0.014254766
CHILtrapF-28306.93	40.51	2.65	2.75	0.32	8.19	2.67E-16	6.34E-14
CHILtrapF-30804.2	54.82	1.25	1.32	0.32	3.92	9.00E-05	0.002802168
CHILtrapF-30804.3	8.75	1.76	2.26	0.57	3.09	0.001969493	0.033878732
CHILtrapF-31557.1	754.76	-0.8	-0.82	0.2	-3.94	8.13E-05	0.002577324
CHILtrapF-32189.4	285.26	1.58	1.62	0.25	6.35	2.21E-10	2.25E-08
CHILtrapF-32241.0	31.89	-1.69	-2.42	0.54	-3.12	0.001815806	0.031852129
CHILtrapF-32523.0	5.37	-1.72	-2.06	0.57	-2.99	0.002766375	0.043602364
CHILtrapF-36065.0	5.53	2.4	3.59	0.69	3.48	0.000502161	0.011665208
CHILtrapF-37709.7	190.41	0.71	0.72	0.19	3.73	0.000193155	0.005311617
CHILtrapF-41734.1	16.04	1.66	1.88	0.46	3.63	0.000287946	0.007405411
CHILtrapF-49204.1	9.64	2.76	3.33	0.56	4.92	8.68E-07	4.50E-05
CHILtrapF-50404.1	21.89	-1.14	-1.17	0.31	-3.64	0.00027552	0.007164127
CHILtrapF-55263.0	4.18	2.42	5.42	0.75	3.23	0.001223263	0.023670633
CHILtrapF-58103.0	20.16	3.58	3.94	0.48	7.42	1.17E-13	1.81E-11
CHILtrapF-58577.0	25.72	1.14	1.23	0.38	2.97	0.002954491	0.045710114
CHILtrapF-58666.0	122.71	2.37	2.55	0.39	6.12	9.48E-10	8.93E-08
CHILtrapF-58699.2	5.3	2.02	2.39	0.59	3.42	0.000637346	0.013977659
CHILtrapF-58845.0	17.01	1.89	2.31	0.54	3.49	0.000477534	0.011226094
CHILtrapF-58897.0	33.33	-1.04	-1.07	0.3	-3.44	0.000585736	0.013077353
CHILtrapF-58922.0	21.62	2.71	3.69	0.61	4.42	9.85E-06	0.000392372
CHILtrapF-58961.0	52.64	-0.66	-0.67	0.21	-3.05	0.002269793	0.037273388
CHILtrapF-59118.0	74.1	1.02	1.06	0.26	3.88	0.000106527	0.003217974
CHILtrapF-59281.0	9.47	2.19	2.69	0.57	3.87	0.000110548	0.003313892
CHILtrapF-59538.0	277.27	1.14	1.16	0.19	5.91	3.42E-09	2.82E-07
CHILtrapF-59590.0	72.94	-0.85	-0.86	0.22	-3.97	7.21E-05	0.002322611
CHILtrapF-59598.0	696.77	0.64	0.64	0.13	4.74	2.19E-06	0.000105137
CHILtrapF-59671.0	135.46	-0.92	-0.94	0.18	-4.96	7.23E-07	3.82E-05
CHILtrapF-59692.0	92.71	3.93	4.85	0.5	7.84	4.63E-15	9.00E-13
CHILtrapF-59935.0	159.38	1.93	2	0.27	7.27	3.56E-13	5.10E-11
CHILtrapF-60163.1	129.77	-0.52	-0.53	0.18	-2.94	0.003269101	0.049218484
CHILtrapF-60179.0	835.85	0.75	0.76	0.22	3.38	0.000724547	0.015585053
CHILtrapF-60285.5	15.32	1.37	1.53	0.45	3.02	0.002549426	0.040728511
CHILtrapF-60405.0	109.02	1.24	1.33	0.36	3.41	0.000660405	0.014376181
CHILtrapF-60419.0	1169.81	0.83	0.84	0.22	3.7	0.000218006	0.005910267
CHILtrapF-60685.0	597.36	1.64	1.65	0.14	12.11	8.93E-34	1.11E-30
CHILtrapF-60692.0	578.84	0.7	0.71	0.15	4.67	3.01E-06	0.000137731
CHILtrapF-60727.0	10.75	-1.53	-1.58	0.45	-3.39	0.000694338	0.015086939
CHILtrapF-60741.0	1875.92	0.54	0.54	0.16	3.36	0.000780631	0.01653448
CHILtrapF-60937.0	222.56	0.86	0.87	0.2	4.26	2.05E-05	0.000759066
CHILtrapF-60940.0	37.88	0.91	0.95	0.29	3.13	0.001728078	0.030853668
CHILtrapF-61109.0	12.12	2.83	3.27	0.53	5.37	7.85E-08	5.10E-06
CHILtrapF-61229.0	74.37	1.68	1.82	0.37	4.58	4.66E-06	0.000204531
CHILtrapF-6147.0	74.64	0.87	0.91	0.29	2.99	0.002776601	0.043734246
CHILtrapF-61660.0	6.55	-1.74	-2.09	0.57	-3.06	0.002216257	0.036624263
CHILtrapF-61905.0	530.85	1.79	1.89	0.34	5.29	1.19E-07	7.47E-06
CHILtrapF-62179.0	8.49	1.83	2.18	0.55	3.32	0.000910648	0.018748357
CHILtrapF-62230.0	15.45	1.73	2.06	0.53	3.24	0.001213012	0.023512847
CHILtrapF-62329.0	66.63	4.84	5.54	0.47	10.39	2.74E-25	1.50E-22
CHILtrapF-62387.0	158.34	-0.54	-0.55	0.16	-3.48	0.000505822	0.011738667
CHILtrapF-62657.0	1708.7	1.08	1.09	0.19	5.58	2.41E-08	1.71E-06
CHILtrapF-62679.0	389.78	1.93	1.98	0.21	9.1	8.78E-20	2.87E-17
CHILtrapF-62738.0	7.85	1.62	1.83	0.5	3.23	0.001226622	0.023698571
CHILtrapF-62859.0	764.94	0.99	1	0.18	5.38	7.53E-08	4.92E-06
CHILtrapF-62864.0	30.15	-1.07	-1.09	0.31	-3.49	0.000474561	0.011178555
CHILtrapF-62921.0	134.18	0.91	0.93	0.22	4.16	3.14E-05	0.001118009
CHILtrapF-62980.4	1863.63	0.59	0.6	0.18	3.31	0.000918614	0.018895828
CHILtrapF-63127.1	13.88	4.32	7.19	0.64	6.73	1.68E-11	1.92E-09
CHILtrapF-63127.4	5.93	2.58	4.01	0.69	3.72	0.000195705	0.005355034
CHILtrapF-63127.6	9.22	3.53	5	0.63	5.6	2.10E-08	1.50E-06
CHILtrapF-63127.7	6.82	3.35	5.36	0.71	4.75	2.04E-06	9.87E-05
CHILtrapF-63186.2	395.66	0.57	0.57	0.17	3.26	0.001109053	0.022005264
CHILtrapF-63459.0	10.17	1.66	2.02	0.54	3.08	0.002087304	0.035210349
CHILtrapF-63564.0	15.71	1.26	1.37	0.41	3.11	0.001868842	0.032384091
CHILtrapF-63710.0	19.18	1.43	1.61	0.47	3.07	0.002114119	0.035586164
CHILtrapF-63813.0	10.33	3.34	3.73	0.5	6.69	2.28E-11	2.57E-09
CHILtrapF-63858.11	22.17	1.35	1.5	0.42	3.19	0.001419339	0.026655934
CHILtrapF-63858.13	1230.3	1.02	1.06	0.29	3.45	0.000550893	0.012549481
CHILtrapF-63858.2	8.19	1.86	2.13	0.5	3.74	0.000183783	0.005130216
CHILtrapF-64003.0	7.47	2.31	3.2	0.62	3.71	0.000206046	0.005618395
CHILtrapF-64093.0	4.08	2.48	3.32	0.69	3.58	0.000348311	0.00866434
CHILtrapF-64406.0	16.49	2.97	4.62	0.63	4.73	2.30E-06	0.000109386
CHILtrapF-64536.0	96.74	1.16	1.21	0.32	3.66	0.000247636	0.006547619
CHILtrapF-64732.0	189.08	1.39	1.43	0.25	5.47	4.53E-08	3.13E-06
CHILtrapF-64877.0	430.21	-0.82	-0.84	0.18	-4.61	4.12E-06	0.000183881
CHILtrapF-64901.0	387.87	-0.56	-0.56	0.13	-4.28	1.85E-05	0.000693644
CHILtrapF-65064.0	24.91	-1.11	-1.16	0.36	-3.11	0.001864193	0.032351174
CHILtrapF-65150.0	21.28	1.09	1.15	0.36	3.05	0.002299474	0.037631243
CHILtrapF-65292.0	14.62	1.51	1.73	0.48	3.15	0.001618549	0.029456838
CHILtrapF-65311.0	147.52	0.8	0.81	0.2	3.9	9.64E-05	0.002960409
CHILtrapF-65429.0	10.12	-1.36	-1.53	0.46	-2.97	0.002994629	0.04609378
CHILtrapF-65495.2	487.08	-0.63	-0.65	0.21	-3	0.00271382	0.042946615
CHILtrapF-65570.0	564.22	0.83	0.85	0.2	4.15	3.31E-05	0.001167775
CHILtrapF-65788.1	61.63	-2.51	-2.87	0.44	-5.74	9.64E-09	7.32E-07
CHILtrapF-65881.0	19.23	1.18	1.25	0.38	3.12	0.00182691	0.031944495
CHILtrapF-66051.0	157.62	1.41	1.44	0.22	6.45	1.10E-10	1.16E-08
CHILtrapF-66151.0	43.59	1.62	1.79	0.43	3.79	0.000149998	0.00430984
CHILtrapF-66185.0	6.94	2.19	3.44	0.69	3.16	0.001563433	0.028718674
CHILtrapF-66283.0	22.59	-1.23	-1.3	0.38	-3.27	0.001088593	0.021635793
CHILtrapF-66355.0	8.52	1.62	1.95	0.54	3.03	0.002471884	0.039814084
CHILtrapF-66393.0	8.4	1.68	2	0.54	3.13	0.001728005	0.030853668
CHILtrapF-66448.0	16.6	-1.98	-2	0.34	-5.9	3.58E-09	2.95E-07
CHILtrapF-66578.0	178.2	1.64	1.67	0.22	7.43	1.12E-13	1.73E-11
CHILtrapF-66884.0	96.29	0.97	1	0.26	3.67	0.000239034	0.006356958
CHILtrapF-66887.0	40.96	1.18	1.28	0.39	3.01	0.002645287	0.041974974
CHILtrapF-67131.0	7.37	-1.69	-2.18	0.57	-2.95	0.0032251	0.048743136
CHILtrapF-67709.0	16.16	-1.07	-1.09	0.35	-3.09	0.002006476	0.034261
CHILtrapF-67724.0	9.67	3.02	4.43	0.63	4.8	1.57E-06	7.69E-05
CHILtrapF-67824.0	197.67	-0.62	-0.63	0.17	-3.66	0.000251291	0.006629349
CHILtrapF-67874.0	432.29	1.64	1.81	0.44	3.74	0.000184278	0.00513795
CHILtrapF-67921.0	29.34	1.41	1.53	0.4	3.5	0.000472757	0.0111472
CHILtrapF-68014.0	18.1	-0.98	-1	0.33	-2.94	0.003325653	0.049848931
CHILtrapF-68138.0	392.78	0.8	0.81	0.17	4.68	2.87E-06	0.000132302
CHILtrapF-68177.5	5.21	1.64	1.8	0.5	3.25	0.001146697	0.022599727
CHILtrapF-68405.0	56.13	2.15	2.42	0.45	4.73	2.24E-06	0.000107258
CHILtrapF-68796.0	199.18	1.49	1.52	0.22	6.86	6.98E-12	8.38E-10
CHILtrapF-68797.0	21.72	1.75	1.86	0.37	4.69	2.70E-06	0.000125759
CHILtrapF-68878.0	583.94	1.98	2.08	0.32	6.15	7.87E-10	7.47E-08
CHILtrapF-68890.0	208.65	0.55	0.56	0.16	3.36	0.000767047	0.016320217
CHILtrapF-69080.0	14.64	2.35	2.89	0.53	4.47	7.88E-06	0.000321786
CHILtrapF-69191.0	67.26	3.38	3.65	0.37	9.09	9.69E-20	3.08E-17
CHILtrapF-69424.0	795.19	3.82	4.48	0.49	7.8	6.33E-15	1.19E-12
CHILtrapF-69444.0	13.57	1.37	1.52	0.45	3.06	0.002183539	0.03633879
CHILtrapF-69630.4	17.82	1.76	2.15	0.56	3.15	0.001629591	0.029612004
CHILtrapF-69976.0	14.57	3.57	4.39	0.53	6.71	1.89E-11	2.15E-09
CHILtrapF-69994.0	10.17	2.47	3.31	0.58	4.27	1.99E-05	0.000739569
CHILtrapF-70177.0	259.97	4.41	4.59	0.3	14.47	1.95E-47	5.10E-44
CHILtrapF-70204.0	118.49	0.66	0.67	0.2	3.34	0.000846171	0.017621329
CHILtrapF-70362.2	6.08	1.99	2.59	0.6	3.3	0.000976267	0.01989048
CHILtrapF-70573.0	5.8	-2.09	-3.86	0.67	-3.14	0.00171222	0.030663588
CHILtrapF-70778.0	13.54	2.27	2.7	0.5	4.52	6.10E-06	0.000259152
CHILtrapF-70778.1	118.16	2.74	2.84	0.25	11.06	2.06E-28	1.47E-25
CHILtrapF-70784.0	36.15	1.97	2.06	0.31	6.35	2.18E-10	2.23E-08
CHILtrapF-70811.0	9.84	2.57	3.44	0.63	4.06	4.88E-05	0.001636307
CHILtrapF-70870.0	216.34	0.78	0.79	0.18	4.4	1.07E-05	0.0004199
CHILtrapF-70998.0	460.68	0.58	0.59	0.13	4.49	7.03E-06	0.000293297
CHILtrapF-71099.0	6.58	2.1	2.45	0.55	3.81	0.000139607	0.004045844
CHILtrapF-71122.0	69.32	0.55	0.56	0.19	2.94	0.003260933	0.049126932
CHILtrapF-71145.0	253.13	0.95	0.97	0.2	4.85	1.23E-06	6.17E-05
CHILtrapF-71146.0	6.85	1.92	2.26	0.57	3.39	0.000709885	0.015367988
CHILtrapF-71188.1	13.44	1.98	2.52	0.58	3.43	0.000595923	0.013223893
CHILtrapF-71216.0	321.59	-0.57	-0.57	0.13	-4.44	9.14E-06	0.000367517
CHILtrapF-71345.0	20.73	-1.3	-1.35	0.36	-3.64	0.00027338	0.007116354
CHILtrapF-71350.0	53.39	1.14	1.17	0.27	4.2	2.68E-05	0.000969266
CHILtrapF-71548.0	66.05	2.88	5.6	0.71	4.07	4.77E-05	0.001604261
CHILtrapF-71564.1	11.61	2.43	3.03	0.58	4.19	2.76E-05	0.000998558
CHILtrapF-71581.0	305.43	2.88	2.94	0.2	14.24	5.43E-46	1.28E-42
CHILtrapF-71979.0	31.13	4.11	5.06	0.53	7.81	5.53E-15	1.06E-12
CHILtrapF-72012.0	129.94	0.59	0.61	0.2	2.94	0.003249983	0.049024745
CHILtrapF-72166.0	11.27	-1.42	-1.62	0.48	-2.98	0.002883688	0.04486132
CHILtrapF-72212.0	242.38	0.91	0.94	0.26	3.43	0.000612248	0.013540812
CHILtrapF-72344.0	957.14	1.46	1.48	0.19	7.51	6.02E-14	1.01E-11
CHILtrapF-72365.1	7.41	1.76	2.04	0.53	3.29	0.000999758	0.020230989
CHILtrapF-72441.0	42.94	-1.04	-1.08	0.33	-3.16	0.001553224	0.028581116
CHILtrapF-72459.0	182.59	-0.87	-0.89	0.19	-4.64	3.48E-06	0.000158482
CHILtrapF-72551.0	11.52	1.49	1.77	0.51	2.93	0.003336399	0.04994411
CHILtrapF-72573.1	7.62	1.77	2.31	0.59	2.99	0.002810368	0.044177408
CHILtrapF-72641.0	4233.74	0.75	0.76	0.22	3.46	0.000542565	0.012431986
CHILtrapF-72931.0	6.68	2.12	2.9	0.6	3.52	0.000426342	0.010175126
CHILtrapF-73004.0	5834.53	3.98	4.11	0.26	15.5	3.32E-54	1.30E-50
CHILtrapF-73168.0	258.24	0.71	0.73	0.23	3.11	0.00184387	0.032164534
CHILtrapF-73256.0	6.87	3.56	6.15	0.68	5.23	1.70E-07	1.03E-05
CHILtrapF-73331.0	77.59	-0.68	-0.69	0.22	-3.13	0.001766797	0.031193032
CHILtrapF-73451.0	31.19	1.88	1.96	0.32	5.91	3.40E-09	2.82E-07
CHILtrapF-73526.0	179.19	1.33	1.35	0.17	7.75	9.32E-15	1.70E-12
CHILtrapF-73531.0	74.63	1.64	1.78	0.35	4.73	2.29E-06	0.000108947
CHILtrapF-73551.0	18.07	1.5	1.64	0.41	3.66	0.000255729	0.006716318
CHILtrapF-73562.0	7.83	2.33	2.92	0.57	4.09	4.31E-05	0.001472925
CHILtrapF-73653.0	6.59	2.92	4.94	0.66	4.43	9.37E-06	0.000375815
CHILtrapF-73653.1	8.68	3.22	4.61	0.62	5.21	1.86E-07	1.11E-05
CHILtrapF-73691.0	30.84	4	4.86	0.54	7.46	8.69E-14	1.36E-11
CHILtrapF-73696.0	21.78	-1.71	-1.81	0.44	-3.88	0.000106314	0.003215642
CHILtrapF-73711.0	10.39	2.81	3.21	0.51	5.46	4.68E-08	3.20E-06
CHILtrapF-73716.1	5.81	2.39	2.71	0.53	4.48	7.55E-06	0.000309996
CHILtrapF-73735.0	114.69	-0.96	-0.99	0.23	-4.25	2.10E-05	0.00077321
CHILtrapF-73802.0	6.46	2.13	4.63	0.72	2.96	0.00305858	0.046884508
CHILtrapF-73887.0	7.66	-2.07	-3.01	0.63	-3.29	0.000993529	0.020154926
CHILtrapF-73910.0	54.4	2.08	2.23	0.4	5.23	1.67E-07	1.02E-05
CHILtrapF-73932.1	7.2	2.07	2.73	0.62	3.34	0.000833562	0.017435896
CHILtrapF-73981.0	357.56	0.74	0.76	0.23	3.21	0.001307648	0.024767751
CHILtrapF-74020.0	27.51	1.47	1.7	0.45	3.28	0.001032787	0.020754514
CHILtrapF-74030.0	314.63	1.5	1.53	0.23	6.56	5.32E-11	5.88E-09
CHILtrapF-74171.0	150.19	3.08	3.21	0.27	11.26	2.14E-29	1.73E-26
CHILtrapF-74178.0	24.65	1.37	1.47	0.37	3.74	0.000181498	0.005084527
CHILtrapF-74199.0	63.44	-0.63	-0.64	0.2	-3.16	0.001587243	0.029024998
CHILtrapF-74264.0	12.63	2.87	3.6	0.55	5.26	1.46E-07	9.02E-06
CHILtrapF-74292.0	13.05	1.78	1.96	0.45	3.97	7.06E-05	0.002283033
CHILtrapF-74386.0	7.93	2.41	2.97	0.58	4.13	3.61E-05	0.001263506
CHILtrapF-74432.0	27.96	2.51	3.01	0.49	5.12	3.13E-07	1.76E-05
CHILtrapF-74546.0	32.89	-0.86	-0.9	0.29	-2.98	0.002915603	0.045287107
CHILtrapF-74591.0	7.43	1.99	2.21	0.5	3.98	6.93E-05	0.002253565
CHILtrapF-74615.0	507.79	2.2	2.25	0.22	9.84	7.93E-23	3.39E-20
CHILtrapF-74619.0	14.29	2.14	2.86	0.55	3.87	0.000109664	0.003291603
CHILtrapF-74663.1	167.29	0.64	0.64	0.16	3.93	8.49E-05	0.002682684
CHILtrapF-74674.0	19.96	2.84	5.04	0.61	4.62	3.88E-06	0.000174381
CHILtrapF-74720.0	7.81	2.29	4.81	0.68	3.35	0.00081138	0.017093218
CHILtrapF-74753.0	11.48	4.12	5.16	0.55	7.48	7.49E-14	1.21E-11
CHILtrapF-74805.0	131.15	-0.63	-0.65	0.21	-3.06	0.002195529	0.036430296
CHILtrapF-75036.9	275.28	0.84	0.86	0.27	3.13	0.001744157	0.031023053
CHILtrapF-75039.10	21.02	2.38	2.8	0.48	4.97	6.55E-07	3.47E-05
CHILtrapF-75039.17	20.22	2.78	3.18	0.44	6.27	3.52E-10	3.45E-08
CHILtrapF-75039.18	15.84	2.36	2.84	0.49	4.77	1.88E-06	9.15E-05
CHILtrapF-75039.22	54.36	1.82	1.93	0.34	5.33	9.81E-08	6.25E-06
CHILtrapF-75039.28	6.68	2.9	4.42	0.63	4.59	4.48E-06	0.000197459
CHILtrapF-75039.3	69.39	2.02	2.16	0.37	5.44	5.26E-08	3.58E-06
CHILtrapF-75039.31	15.69	2.69	3.38	0.51	5.25	1.51E-07	9.27E-06
CHILtrapF-75039.32	23.68	2.19	2.57	0.48	4.57	4.85E-06	0.000212075
CHILtrapF-75039.37	35.7	1.56	1.69	0.38	4.06	4.91E-05	0.001642138
CHILtrapF-75039.38	5.63	2.37	3.71	0.66	3.59	0.000327043	0.008257487
CHILtrapF-75039.39	19.1	2.17	2.67	0.55	3.98	6.87E-05	0.002237212
CHILtrapF-75039.4	13.83	2.36	2.83	0.53	4.45	8.70E-06	0.000352316
CHILtrapF-75039.41	22.78	1.38	1.57	0.46	3.01	0.002596063	0.041305312
CHILtrapF-75039.43	10.65	1.75	2.09	0.55	3.18	0.001460818	0.027217707
CHILtrapF-75039.5	11.92	2.38	2.81	0.53	4.48	7.34E-06	0.00030231
CHILtrapF-75039.8	21.14	1.77	1.94	0.43	4.13	3.62E-05	0.00126561
CHILtrapF-75047.0	849.61	1.24	1.31	0.33	3.73	0.000192515	0.00530825
CHILtrapF-75070.1	443.52	1.4	1.42	0.18	7.69	1.44E-14	2.51E-12
CHILtrapF-75094.0	63.98	1.25	1.32	0.33	3.83	0.000129047	0.003791186
CHILtrapF-75095.2	122.82	0.91	0.93	0.22	4.09	4.34E-05	0.001478397
CHILtrapF-75140.0	251.53	1.12	1.15	0.24	4.68	2.89E-06	0.000133004
CHILtrapF-75249.0	7.26	1.75	2.11	0.55	3.2	0.001384927	0.026113871
CHILtrapF-75325.0	6.23	2.13	2.71	0.59	3.58	0.000340807	0.008568227
CHILtrapF-75385.0	61.67	0.93	0.98	0.32	2.95	0.003213325	0.048596377
CHILtrapF-75405.0	16.15	2.81	3.48	0.53	5.31	1.09E-07	6.92E-06
CHILtrapF-75463.0	303.31	1.34	1.38	0.26	5.14	2.74E-07	1.57E-05
CHILtrapF-75551.0	9.28	2.16	3.18	0.67	3.23	0.001237093	0.023803162
CHILtrapF-75825.0	10.3	4.16	5.7	0.62	6.7	2.07E-11	2.34E-09
CHILtrapF-75828.0	14.6	1.39	1.56	0.46	3.04	0.002350676	0.038281037
CHILtrapF-75896.0	11.21	1.58	1.67	0.38	4.16	3.17E-05	0.00112363
CHILtrapF-75898.0	10.19	1.59	1.82	0.52	3.05	0.00229958	0.037631243
CHILtrapF-75898.1	10.44	1.57	1.79	0.51	3.07	0.002154345	0.036031312
CHILtrapF-75898.3	40.56	1.29	1.34	0.28	4.68	2.94E-06	0.000134799
CHILtrapF-75907.0	17.89	3.04	3.59	0.5	6.14	8.48E-10	8.01E-08
CHILtrapF-76008.0	91.97	1.59	1.67	0.32	4.92	8.77E-07	4.53E-05
CHILtrapF-76034.2	20.03	1.77	1.91	0.4	4.47	7.83E-06	0.000320591
CHILtrapF-76034.3	26.98	1.21	1.27	0.35	3.43	0.000613925	0.013565156
CHILtrapF-76034.5	10.59	1.74	2.07	0.53	3.3	0.000980721	0.019947334
CHILtrapF-76050.0	29.25	1.36	1.45	0.37	3.66	0.000255194	0.006716318
CHILtrapF-76066.0	439.56	3.62	3.82	0.33	10.91	1.03E-27	6.91E-25
CHILtrapF-76078.0	6.93	-1.63	-1.83	0.52	-3.13	0.001733948	0.030864806
CHILtrapF-76092.0	15.53	1.6	1.73	0.43	3.76	0.000171042	0.004831879
CHILtrapF-76114.0	4.32	2.37	4.35	0.72	3.29	0.001003397	0.020285161
CHILtrapF-76116.0	32.74	2.64	3.05	0.49	5.41	6.33E-08	4.24E-06
CHILtrapF-76124.0	7.75	2.15	3.2	0.7	3.07	0.002157977	0.036064137
CHILtrapF-76127.0	140.27	-0.67	-0.69	0.2	-3.26	0.001111211	0.022024431
CHILtrapF-76210.0	126.5	1.36	1.47	0.39	3.45	0.00055947	0.012673523
CHILtrapF-76382.11	191.71	1.14	1.15	0.18	6.43	1.30E-10	1.35E-08
CHILtrapF-76453.2	790.39	-0.51	-0.52	0.12	-4.16	3.25E-05	0.001149734
CHILtrapF-76468.0	51.04	0.96	0.99	0.26	3.66	0.000253493	0.006679941
CHILtrapF-76468.1	7.51	1.71	2.04	0.56	3.03	0.002452924	0.039617168
CHILtrapF-76481.0	137.74	1.93	1.98	0.24	7.9	2.72E-15	5.76E-13
CHILtrapF-76481.1	201.72	2.37	2.46	0.29	8.24	1.77E-16	4.25E-14
CHILtrapF-76547.0	56.3	1.33	1.42	0.38	3.53	0.000421522	0.010070309
CHILtrapF-76681.0	61	1.07	1.1	0.26	4.19	2.78E-05	0.00100111
CHILtrapF-76731.0	15.93	-2.15	-2.63	0.55	-3.9	9.65E-05	0.002960409
CHILtrapF-76838.0	9.47	1.88	2.04	0.44	4.26	2.06E-05	0.0007621
CHILtrapF-76843.0	18.81	-1.7	-1.92	0.48	-3.54	0.000400843	0.009704351
CHILtrapF-76951.0	8.92	1.74	2.02	0.54	3.24	0.001210351	0.023499991
CHILtrapF-77008.0	330.8	4.57	4.73	0.28	16.39	2.20E-60	1.04E-56
CHILtrapF-77032.0	80.92	3.84	4.63	0.46	8.27	1.31E-16	3.25E-14
CHILtrapF-77159.0	27.97	1.46	1.65	0.42	3.45	0.000562829	0.012698455
CHILtrapF-77226.0	12.01	1.53	1.78	0.49	3.1	0.00194231	0.033435579
CHILtrapF-77242.0	140.92	1.54	1.63	0.32	4.84	1.29E-06	6.44E-05
CHILtrapF-77254.0	313.75	0.66	0.67	0.19	3.52	0.000431846	0.010296048
CHILtrapF-77259.0	8.6	2.19	3.08	0.61	3.56	0.000365013	0.008994225
CHILtrapF-77348.0	343.58	0.53	0.54	0.13	4.22	2.47E-05	0.000901255
CHILtrapF-77358.0	19.15	1.58	1.77	0.44	3.63	0.000287904	0.007405411
CHILtrapF-77368.0	16.91	2.52	4.23	0.76	3.32	0.000896812	0.018528331
CHILtrapF-77408.0	30.6	2.15	2.44	0.41	5.21	1.90E-07	1.13E-05
CHILtrapF-77433.0	6.41	1.72	1.88	0.5	3.46	0.000541145	0.01241153
CHILtrapF-77437.0	298.39	2.82	2.87	0.2	14.22	6.61E-46	1.41E-42
CHILtrapF-77509.0	10.15	3.72	5.06	0.66	5.65	1.59E-08	1.16E-06
CHILtrapF-77521.0	308.27	-0.63	-0.63	0.12	-5.34	9.39E-08	6.04E-06
CHILtrapF-77526.0	8.04	1.61	1.83	0.52	3.11	0.001862973	0.032351174
CHILtrapF-77533.0	235.91	0.63	0.64	0.15	4.08	4.55E-05	0.001539524
CHILtrapF-77632.0	251.77	0.52	0.52	0.18	2.94	0.00330379	0.049613782
CHILtrapF-77651.0	787.3	1.68	1.73	0.25	6.84	7.79E-12	9.24E-10
CHILtrapF-77802.0	21.41	3.97	4.39	0.46	8.56	1.12E-17	3.11E-15
CHILtrapF-77848.0	719.19	1.82	1.85	0.2	9.13	7.00E-20	2.37E-17
CHILtrapF-77948.0	137.27	1.12	1.14	0.2	5.52	3.40E-08	2.38E-06
CHILtrapF-77975.0	129.96	1.66	1.7	0.24	6.78	1.20E-11	1.39E-09
CHILtrapF-78006.0	114.38	1.95	1.98	0.22	8.87	7.02E-19	2.06E-16
CHILtrapF-78071.0	108.73	0.93	0.96	0.26	3.58	0.000342192	0.008576511
CHILtrapF-78089.0	15.09	-1.56	-1.69	0.43	-3.62	0.00029287	0.007523813
CHILtrapF-78129.0	347.44	1.76	1.8	0.22	8	1.26E-15	2.70E-13
CHILtrapF-78161.0	8.64	-1.72	-2.11	0.54	-3.19	0.001436802	0.026898028
CHILtrapF-78216.0	604.19	1.2	1.21	0.11	11.07	1.82E-28	1.34E-25
CHILtrapF-78265.0	297.63	-1.09	-1.15	0.31	-3.47	0.00051451	0.011881707
CHILtrapF-78286.0	119	0.71	0.73	0.23	3.11	0.001875115	0.032468887
CHILtrapF-78316.0	96.49	1.14	1.17	0.22	5.26	1.46E-07	9.02E-06
CHILtrapF-78324.1	45.4	1.22	1.3	0.35	3.47	0.000523955	0.012086424
CHILtrapF-78326.0	33.85	1.5	1.58	0.33	4.57	4.93E-06	0.000213954
CHILtrapF-78472.0	37.15	2.13	2.3	0.38	5.63	1.80E-08	1.31E-06
CHILtrapF-78530.0	8.27	3.33	4.73	0.6	5.54	3.03E-08	2.13E-06
CHILtrapF-78545.0	596.74	-0.51	-0.51	0.16	-3.14	0.001717478	0.030734373
CHILtrapF-78549.0	6.94	2.02	2.51	0.63	3.22	0.001263882	0.024214676
CHILtrapF-78600.0	128.42	0.96	0.97	0.19	5.04	4.71E-07	2.57E-05
CHILtrapF-78664.0	149.17	0.72	0.73	0.18	3.97	7.11E-05	0.002295247
CHILtrapF-78671.0	76.37	1.25	1.35	0.37	3.41	0.000645089	0.014108028
CHILtrapF-78688.0	600.63	1.21	1.23	0.2	6.11	9.72E-10	9.08E-08
CHILtrapF-78719.0	244.61	1.84	1.92	0.29	6.32	2.59E-10	2.61E-08
CHILtrapF-78719.1	148.9	1.09	1.16	0.34	3.17	0.001514525	0.02799798
CHILtrapF-78719.4	50.97	1.67	1.86	0.39	4.25	2.10E-05	0.00077321
CHILtrapF-78719.5	60.58	1.6	1.8	0.43	3.77	0.000163887	0.004652093
CHILtrapF-78719.6	186.67	2.04	2.2	0.35	5.76	8.46E-09	6.53E-07
CHILtrapF-78864.0	29.68	1.35	1.45	0.4	3.38	0.000718964	0.015507484
CHILtrapF-78895.1	91.81	-0.59	-0.6	0.19	-3.05	0.002294714	0.037603907
CHILtrapF-78907.0	11	-1.31	-1.41	0.44	-2.97	0.003008109	0.046265889
CHILtrapF-78917.6	29.81	-0.89	-0.91	0.29	-3.1	0.001912064	0.032963135
CHILtrapF-78932.0	23.48	2.29	2.78	0.48	4.72	2.36E-06	0.000111447
CHILtrapF-78951.0	6.1	2.86	5.3	0.7	4.1	4.10E-05	0.001407121
CHILtrapF-79007.1	626.88	1.04	1.07	0.23	4.49	7.17E-06	0.000296653
CHILtrapF-79211.1	7.21	2.31	2.91	0.6	3.85	0.000118025	0.003493546
CHILtrapF-79266.0	38.15	2.26	2.39	0.32	7.07	1.58E-12	2.04E-10
CHILtrapF-79295.0	595.08	-0.54	-0.54	0.14	-3.96	7.35E-05	0.002367104
CHILtrapF-79453.0	9.76	1.75	2.12	0.56	3.11	0.001894277	0.032709324
CHILtrapF-79474.0	154.82	2.07	2.13	0.24	8.74	2.40E-18	6.87E-16
CHILtrapF-79486.0	62.39	0.96	0.99	0.26	3.7	0.00021946	0.005942859
CHILtrapF-79503.0	68.48	1.16	1.23	0.31	3.74	0.000182125	0.005096043
CHILtrapF-79544.0	24.98	1.28	1.35	0.35	3.64	0.000270193	0.007041163
CHILtrapF-79552.0	10.64	3.01	4.65	0.61	4.94	7.98E-07	4.19E-05
CHILtrapF-79559.0	11.12	2.27	2.71	0.56	4.05	5.22E-05	0.001728545
CHILtrapF-79616.0	7.87	1.85	2.15	0.55	3.33	0.00086391	0.017958942
CHILtrapF-79659.0	6.12	1.96	2.58	0.66	2.98	0.002926308	0.045393454
CHILtrapF-79812.0	264.78	0.68	0.69	0.19	3.56	0.000373408	0.009172284
CHILtrapF-79861.0	242.85	1.86	1.96	0.32	5.75	8.80E-09	6.77E-07
CHILtrapF-79950.0	63.99	-1.17	-1.21	0.32	-3.65	0.000265416	0.006932048
CHILtrapF-79984.0	31.7	-1.18	-1.26	0.4	-2.98	0.002862988	0.044705926
CHILtrapF-80015.0	44.95	1	1.05	0.31	3.25	0.001166948	0.022826789
CHILtrapF-80054.2	7.08	-1.75	-2.09	0.56	-3.13	0.001763419	0.031177148
CHILtrapF-80070.0	262.68	-0.71	-0.72	0.18	-3.87	0.000108483	0.003264487
CHILtrapF-80080.0	29.09	0.98	1.03	0.31	3.14	0.00169316	0.030414846
CHILtrapF-80101.2	190.29	-1.12	-1.27	0.37	-3.04	0.002340334	0.038165453
CHILtrapF-80108.1	11.86	1.41	1.54	0.42	3.35	0.000821518	0.017231457
CHILtrapF-80134.0	187.68	1.12	1.16	0.27	4.15	3.34E-05	0.001176988
CHILtrapF-80174.0	365.82	2.53	2.59	0.24	10.71	8.81E-27	5.76E-24
CHILtrapF-80211.0	61.73	3.02	3.73	0.58	5.16	2.48E-07	1.42E-05
CHILtrapF-80213.0	15.11	1.33	1.43	0.42	3.16	0.001601625	0.029227476
CHILtrapF-80277.1	124.35	1.17	1.21	0.27	4.34	1.44E-05	0.00055032
CHILtrapF-80280.0	55.91	2.9	3.08	0.37	7.85	4.12E-15	8.09E-13
CHILtrapF-80339.0	882.89	0.54	0.55	0.17	3.22	0.001299606	0.024703019
CHILtrapF-80372.0	3.97	2.6	3.47	0.67	3.86	0.000112648	0.003355481
CHILtrapF-80378.0	111.75	0.63	0.64	0.16	3.86	0.000114515	0.003406787
CHILtrapF-80379.0	235.16	-1.31	-1.36	0.27	-4.89	1.03E-06	5.28E-05
CHILtrapF-80408.0	11.62	2.02	2.42	0.54	3.73	0.000191444	0.005300063
CHILtrapF-80444.0	61.67	2.25	2.44	0.38	5.87	4.42E-09	3.62E-07
CHILtrapF-80556.0	213.07	1.92	1.98	0.24	8.06	7.47E-16	1.68E-13
CHILtrapF-80563.0	97.74	0.7	0.72	0.21	3.29	0.001007263	0.02033501
CHILtrapF-80584.0	25.31	1.8	2.21	0.52	3.49	0.000480753	0.011268004
CHILtrapF-80629.1	101.52	-0.68	-0.7	0.22	-3.14	0.001675064	0.030205054
CHILtrapF-80629.2	12.82	-1.29	-1.33	0.42	-3.09	0.002026141	0.034442517
CHILtrapF-80661.1	12.17	-1.52	-1.75	0.46	-3.27	0.001063236	0.021221435
CHILtrapF-80678.1	18.77	0.97	1.01	0.32	3.06	0.002201389	0.036455378
CHILtrapF-80679.0	494.97	0.87	0.89	0.17	5.03	4.95E-07	2.68E-05
CHILtrapF-80681.0	3.99	3.7	4.45	0.64	5.78	7.65E-09	5.98E-07
CHILtrapF-80729.0	280.83	0.61	0.62	0.19	3.18	0.00147333	0.027385784
CHILtrapF-80729.1	527.2	0.59	0.59	0.16	3.78	0.000158739	0.004527825
CHILtrapF-80731.0	324.86	3.51	3.67	0.28	12.6	2.20E-36	3.46E-33
CHILtrapF-80806.0	227.94	0.86	0.88	0.19	4.57	4.91E-06	0.000213442
CHILtrapF-80814.0	4.85	2.97	5.45	0.69	4.27	1.97E-05	0.000732929
CHILtrapF-80831.0	7.8	1.39	1.52	0.46	3.01	0.002603464	0.041394948
CHILtrapF-80853.1	19.75	1.65	1.76	0.37	4.46	8.35E-06	0.000339165
CHILtrapF-8088.9	102.49	2.7	3.01	0.38	7.07	1.55E-12	2.02E-10
CHILtrapF-80899.0	43.68	1.06	1.11	0.3	3.58	0.000345883	0.008623294
CHILtrapF-80917.0	55.86	0.96	1.01	0.32	3.03	0.002476109	0.03982761
CHILtrapF-80953.0	154.38	-0.9	-0.94	0.3	-2.95	0.003185449	0.048279388
CHILtrapF-80990.0	14.42	2.95	3.81	0.56	5.29	1.22E-07	7.65E-06
CHILtrapF-81064.0	93.35	-0.78	-0.79	0.19	-4.11	4.00E-05	0.001376225
CHILtrapF-81068.0	399.13	1.15	1.19	0.27	4.3	1.72E-05	0.00064951
CHILtrapF-81081.0	8.43	-2.01	-2.34	0.58	-3.44	0.000584965	0.013072553
CHILtrapF-81157.0	222.64	-0.56	-0.56	0.16	-3.53	0.000409563	0.009854648
CHILtrapF-81169.0	362.59	1.98	2	0.16	12.44	1.68E-35	2.33E-32
CHILtrapF-81175.0	504.93	2.13	2.19	0.25	8.65	4.96E-18	1.41E-15
CHILtrapF-81189.0	86.7	0.83	0.85	0.26	3.19	0.001404098	0.02641186
CHILtrapF-81207.0	95.4	2.5	2.66	0.34	7.46	8.69E-14	1.36E-11
CHILtrapF-81207.1	39.32	2.43	2.74	0.46	5.33	9.70E-08	6.21E-06
CHILtrapF-81207.2	54.98	3.25	3.69	0.45	7.19	6.55E-13	9.07E-11
CHILtrapF-81207.3	29.13	2.71	3.13	0.45	6.06	1.33E-09	1.22E-07
CHILtrapF-81258.0	7.72	1.38	1.53	0.47	2.97	0.002959772	0.045761734
CHILtrapF-81294.0	7.67	1.83	2.03	0.48	3.8	0.000147099	0.00423439
CHILtrapF-81351.0	965.09	-0.68	-0.7	0.23	-2.97	0.002994745	0.04609378
CHILtrapF-81446.1	78.83	0.9	0.92	0.24	3.74	0.000186587	0.005177803
CHILtrapF-81486.0	485.02	2.03	2.1	0.28	7.14	9.35E-13	1.27E-10
CHILtrapF-81516.0	618.59	0.88	0.9	0.2	4.4	1.07E-05	0.000417743
CHILtrapF-81521.0	433.8	2.59	2.68	0.27	9.65	4.85E-22	2.00E-19
CHILtrapF-81600.1	8.25	-1.56	-1.74	0.51	-3.05	0.002303498	0.037669161
CHILtrapF-81610.0	230.56	0.94	0.96	0.21	4.47	7.80E-06	0.000319735
CHILtrapF-81643.0	1099.72	0.55	0.56	0.16	3.42	0.000630895	0.013862028
CHILtrapF-81645.0	6.88	1.77	2.18	0.56	3.15	0.001614022	0.02939719
CHILtrapF-81660.0	599.92	1.28	1.31	0.22	5.86	4.59E-09	3.71E-07
CHILtrapF-81690.0	156.42	0.71	0.73	0.23	3.08	0.002062967	0.034924998
CHILtrapF-81692.1	28.16	1.45	1.57	0.38	3.76	0.000166809	0.004729335
CHILtrapF-81718.0	1276.45	-0.56	-0.56	0.11	-5	5.74E-07	3.10E-05
CHILtrapF-81760.0	149.7	2.89	3.1	0.37	7.76	8.41E-15	1.56E-12
CHILtrapF-81796.0	16.32	1.42	1.57	0.43	3.28	0.001023657	0.020623884
CHILtrapF-81805.0	1109.76	-0.87	-0.88	0.18	-4.71	2.49E-06	0.000116712
CHILtrapF-81811.0	115.44	0.69	0.7	0.2	3.47	0.000524402	0.012086424
CHILtrapF-81833.0	15.48	2.1	2.21	0.38	5.52	3.48E-08	2.43E-06
CHILtrapF-81834.0	104.48	0.99	1.04	0.33	3.04	0.002358538	0.03838251
CHILtrapF-81922.0	58.23	0.77	0.8	0.26	2.95	0.003140419	0.047800992
CHILtrapF-81942.2	80.22	1.16	1.2	0.26	4.5	6.93E-06	0.000289798
CHILtrapF-81992.0	10.8	2.81	3.33	0.55	5.14	2.80E-07	1.59E-05
CHILtrapF-82043.0	104.78	0.73	0.74	0.17	4.21	2.51E-05	0.00091589
CHILtrapF-82080.0	53.53	0.81	0.83	0.25	3.22	0.001264654	0.024214676
CHILtrapF-82102.0	24.71	1.36	1.49	0.4	3.36	0.000776926	0.016470839
CHILtrapF-82102.1	438.43	1.65	1.69	0.22	7.5	6.17E-14	1.03E-11
CHILtrapF-82103.0	80.09	0.69	0.71	0.21	3.29	0.001017294	0.020513258
CHILtrapF-82160.1	125.36	0.57	0.58	0.19	2.98	0.002859527	0.044681537
CHILtrapF-82167.0	89.3	1.31	1.36	0.28	4.6	4.32E-06	0.00019145
CHILtrapF-82179.1	128.42	0.99	1.02	0.24	4.13	3.58E-05	0.001252203
CHILtrapF-82202.0	66.59	0.74	0.75	0.2	3.68	0.000234132	0.006253784
CHILtrapF-82217.0	683.51	1.92	2.1	0.43	4.51	6.59E-06	0.000276247
CHILtrapF-82218.0	80.52	1.15	1.2	0.29	3.94	7.99E-05	0.002541204
CHILtrapF-82231.0	122.12	1.74	1.79	0.25	6.85	7.54E-12	9.01E-10
CHILtrapF-82326.0	868.23	1.43	1.45	0.16	8.98	2.83E-19	8.53E-17
CHILtrapF-82335.0	35.61	1.69	2.15	0.53	3.16	0.00158622	0.029024998
CHILtrapF-82375.0	20.45	1.91	2.13	0.46	4.14	3.41E-05	0.001199268
CHILtrapF-82385.0	161.55	0.95	0.96	0.2	4.73	2.24E-06	0.000107258
CHILtrapF-82396.4	8.32	1.6	1.83	0.49	3.24	0.001202366	0.023383544
CHILtrapF-82420.0	198.9	3.26	3.38	0.27	12	3.73E-33	4.39E-30
CHILtrapF-82553.0	455.78	0.57	0.58	0.16	3.48	0.000510346	0.011820326
CHILtrapF-82587.0	193.06	0.66	0.66	0.14	4.71	2.44E-06	0.000114921
CHILtrapF-82602.0	37.43	3.43	4.25	0.52	6.56	5.44E-11	5.98E-09
CHILtrapF-82610.0	14.76	2.12	2.46	0.48	4.39	1.13E-05	0.00043842
CHILtrapF-82820.0	197.71	1.94	2.33	0.56	3.48	0.00050988	0.011820326
CHILtrapF-82825.0	123.31	-1.36	-1.44	0.33	-4.12	3.81E-05	0.00132357
CHILtrapF-82962.0	12.44	2.4	3.57	0.65	3.69	0.000219993	0.005950435
CHILtrapF-82976.0	52.94	1.08	1.13	0.29	3.77	0.000160622	0.00457598
CHILtrapF-83017.0	95.97	2.25	2.34	0.29	7.73	1.10E-14	1.96E-12
CHILtrapF-83065.0	513.73	-0.76	-0.77	0.2	-3.82	0.000131094	0.003846507
CHILtrapF-83070.0	31.27	1.96	2.79	0.66	2.97	0.00299496	0.04609378
CHILtrapF-83078.0	19.56	1.47	1.64	0.45	3.24	0.00121287	0.023512847
CHILtrapF-83099.0	31.86	1.45	1.54	0.36	4.05	5.14E-05	0.001703731
CHILtrapF-83116.0	26.29	4.35	5.63	0.54	8.12	4.67E-16	1.10E-13
CHILtrapF-83179.0	440.31	0.74	0.76	0.2	3.69	0.00022563	0.006081172
CHILtrapF-83210.0	32.71	1.85	2.06	0.42	4.38	1.21E-05	0.000469219
CHILtrapF-83254.0	49.76	2	2.08	0.29	6.91	4.87E-12	6.00E-10
CHILtrapF-83259.0	7.36	1.67	2.11	0.57	2.94	0.003325804	0.049848931
CHILtrapF-83305.0	89.75	1.92	1.98	0.24	8.11	5.11E-16	1.18E-13
CHILtrapF-83347.0	130.01	1.17	1.21	0.26	4.55	5.40E-06	0.000230894
CHILtrapF-83353.0	322.73	0.63	0.64	0.18	3.44	0.000578837	0.012972562
CHILtrapF-83431.0	354.15	0.61	0.62	0.16	3.75	0.000173789	0.004885136
CHILtrapF-83447.0	112.17	-0.54	-0.55	0.18	-2.97	0.002941837	0.045604286
CHILtrapF-83483.0	48.55	3.69	4.08	0.4	9.13	7.06E-20	2.37E-17
CHILtrapF-83624.0	12.15	1.97	2.19	0.47	4.22	2.49E-05	0.000907453
CHILtrapF-83649.1	326.66	1.51	1.56	0.25	6.06	1.39E-09	1.26E-07
CHILtrapF-83725.1	166.15	0.61	0.62	0.19	3.16	0.001594271	0.029127623
CHILtrapF-83862.0	68.09	0.54	0.55	0.18	3.09	0.00202715	0.034442517
CHILtrapF-83874.0	446.91	1.05	1.07	0.21	4.93	8.20E-07	4.28E-05
CHILtrapF-83894.0	8.58	1.88	2.24	0.53	3.57	0.000354396	0.008797085
CHILtrapF-83903.0	10.52	1.6	1.87	0.52	3.05	0.00232438	0.037957888
CHILtrapF-83954.0	13.99	3.34	5.11	0.65	5.13	2.87E-07	1.63E-05
CHILtrapF-83966.0	71.65	0.7	0.72	0.22	3.15	0.001622386	0.029503853
CHILtrapF-84030.0	102.22	3.2	3.33	0.28	11.42	3.36E-30	3.04E-27
CHILtrapF-84063.1	63.28	1.42	1.48	0.3	4.74	2.19E-06	0.000105137
CHILtrapF-84077.0	77.66	0.77	0.79	0.25	3.07	0.00216928	0.036139941
CHILtrapF-84078.0	114.87	-0.87	-0.88	0.18	-4.79	1.71E-06	8.33E-05
CHILtrapF-84084.0	14.05	1.48	1.62	0.43	3.4	0.000663274	0.014425289
CHILtrapF-84129.0	17.49	1.65	1.85	0.46	3.6	0.000315921	0.008045721
CHILtrapF-84129.1	22.28	1.49	1.61	0.41	3.66	0.000255526	0.006716318
CHILtrapF-84139.0	5.45	2.91	5.55	0.7	4.13	3.58E-05	0.001252203
CHILtrapF-84159.0	7.75	3.05	3.81	0.59	5.17	2.38E-07	1.37E-05
CHILtrapF-84282.2	32.74	0.96	1	0.31	3.09	0.002010643	0.034261
CHILtrapF-84303.1	8.88	1.73	2.05	0.53	3.24	0.001190147	0.023203435
CHILtrapF-84310.0	154.15	2.02	2.62	0.59	3.44	0.00058725	0.013098738
CHILtrapF-84344.0	147.19	3.19	3.43	0.34	9.27	1.94E-20	7.13E-18
CHILtrapF-84346.0	6.94	1.92	2.61	0.64	3.02	0.002517092	0.040321446
CHILtrapF-84387.0	157.86	2.5	2.6	0.27	9.1	9.45E-20	3.05E-17
CHILtrapF-84467.0	292.8	1.57	1.86	0.53	2.94	0.003311415	0.049696569
CHILtrapF-84467.1	83.01	1.6	1.78	0.44	3.68	0.000232809	0.006225519
CHILtrapF-84467.3	120.18	1.65	1.93	0.52	3.15	0.001612506	0.02939232
CHILtrapF-84468.0	731.52	1.85	1.9	0.22	8.35	6.69E-17	1.71E-14
CHILtrapF-84498.0	454.76	2.18	2.24	0.23	9.66	4.39E-22	1.85E-19
CHILtrapF-84509.0	15.95	-2.28	-2.69	0.53	-4.3	1.72E-05	0.00064951
CHILtrapF-84548.0	633.72	1.24	1.26	0.17	7.5	6.56E-14	1.09E-11
CHILtrapF-84583.0	125.14	1.54	1.57	0.21	7.28	3.35E-13	4.83E-11
CHILtrapF-84627.0	56.21	0.7	0.71	0.22	3.23	0.00122417	0.023670633
CHILtrapF-84651.0	6.93	2.78	3.65	0.62	4.48	7.33E-06	0.00030231
CHILtrapF-84751.0	64.46	1.25	1.32	0.31	4.09	4.37E-05	0.001486541
CHILtrapF-84754.0	129.93	0.66	0.67	0.18	3.77	0.000161945	0.004602514
CHILtrapF-84761.0	6.73	2.43	3.44	0.65	3.75	0.000175568	0.004924281
CHILtrapF-84792.0	138.54	0.82	0.84	0.19	4.22	2.40E-05	0.000879594
CHILtrapF-84807.0	132.41	0.82	0.83	0.17	4.91	9.01E-07	4.64E-05
CHILtrapF-84813.0	8.46	2.03	2.26	0.5	4.03	5.58E-05	0.001836694
CHILtrapF-84819.0	7.76	2.63	3.45	0.63	4.16	3.16E-05	0.00112363
CHILtrapF-84883.0	20.38	-1.33	-1.38	0.32	-4.11	3.95E-05	0.001366255
CHILtrapF-84896.6	31.35	2.82	3.17	0.47	6.04	1.56E-09	1.41E-07
CHILtrapF-84896.9	11.04	1.52	1.7	0.46	3.33	0.00087287	0.018081315
CHILtrapF-84974.0	242.37	-1.32	-1.44	0.37	-3.55	0.000391984	0.009548817
CHILtrapF-85020.0	17.42	1.9	2.27	0.54	3.5	0.000465141	0.010978622
CHILtrapF-85066.0	182.32	1.57	1.64	0.3	5.2	2.02E-07	1.18E-05
CHILtrapF-85105.0	131.1	2.89	2.98	0.28	10.36	3.76E-25	1.96E-22
CHILtrapF-85109.0	51.36	2.23	2.32	0.3	7.37	1.76E-13	2.65E-11
CHILtrapF-85127.0	20.6	1.56	1.65	0.35	4.46	8.05E-06	0.00032765
CHILtrapF-85227.0	42.1	1.18	1.25	0.33	3.56	0.000364968	0.008994225
CHILtrapF-85244.0	97.35	0.59	0.6	0.19	3.09	0.001994464	0.034182185
CHILtrapF-85269.0	353.39	1.3	1.31	0.17	7.69	1.52E-14	2.63E-12
CHILtrapF-85281.0	228.04	1.75	1.81	0.27	6.52	6.80E-11	7.38E-09
CHILtrapF-85307.0	22.61	1.87	2.01	0.38	4.92	8.55E-07	4.44E-05
CHILtrapF-85350.0	12.79	4	5.98	0.62	6.45	1.08E-10	1.14E-08
CHILtrapF-85362.0	112.15	0.59	0.59	0.18	3.32	0.000897673	0.018529868
CHILtrapF-85393.0	17.52	1.99	2.27	0.46	4.36	1.32E-05	0.000509652
CHILtrapF-85395.0	150.67	1.57	1.62	0.25	6.28	3.32E-10	3.27E-08
CHILtrapF-85414.0	238.37	0.65	0.66	0.18	3.51	0.000451873	0.010730039
CHILtrapF-85432.1	22.4	-1.83	-2.05	0.4	-4.53	5.90E-06	0.000251923
CHILtrapF-85432.2	275.12	-0.91	-0.93	0.16	-5.78	7.48E-09	5.86E-07
CHILtrapF-85465.0	211.44	0.52	0.52	0.15	3.51	0.00044915	0.01067617
CHILtrapF-85485.0	357.5	0.87	0.89	0.22	3.95	7.84E-05	0.002499459
CHILtrapF-85501.0	129.62	1.92	1.98	0.25	7.74	1.01E-14	1.84E-12
CHILtrapF-85515.0	69.29	0.73	0.75	0.25	2.97	0.003018965	0.046402543
CHILtrapF-85516.0	1244.18	0.81	0.83	0.21	3.86	0.000112329	0.003350228
CHILtrapF-85575.0	13.24	1.42	1.57	0.44	3.23	0.001246764	0.023950075
CHILtrapF-85674.0	23.09	4.08	5.2	0.54	7.49	6.71E-14	1.10E-11
CHILtrapF-85678.1	6.53	2	3.06	0.67	3	0.002737737	0.043237873
CHILtrapF-85850.0	202.74	-0.6	-0.62	0.18	-3.27	0.001083992	0.021562545
CHILtrapF-85852.0	297.12	-0.86	-0.88	0.25	-3.38	0.000732121	0.015690591
CHILtrapF-85856.1	8.42	2.94	3.64	0.56	5.21	1.92E-07	1.13E-05
CHILtrapF-85895.1	14.16	-1.49	-1.62	0.43	-3.46	0.000549609	0.012532354
CHILtrapF-85933.0	630.41	-0.54	-0.55	0.16	-3.48	0.000496087	0.011546909
CHILtrapF-85952.0	58.35	1.31	1.34	0.23	5.61	2.02E-08	1.45E-06
CHILtrapF-85959.0	30.06	-0.86	-0.89	0.28	-3.08	0.002040933	0.034576839
CHILtrapF-85969.0	415.52	0.63	0.64	0.16	3.93	8.63E-05	0.002717787
CHILtrapF-85975.0	169.73	0.59	0.6	0.17	3.47	0.000514113	0.011881707
CHILtrapF-86107.0	46.16	3.52	3.92	0.41	8.5	1.88E-17	5.03E-15
CHILtrapF-86113.0	8.93	2.1	2.97	0.6	3.51	0.000452847	0.010742343
CHILtrapF-86122.0	209.87	3.82	3.96	0.28	13.71	8.65E-43	1.70E-39
CHILtrapF-86126.0	459.23	0.89	0.91	0.19	4.7	2.65E-06	0.000123284
CHILtrapF-86159.0	101	1.21	1.26	0.29	4.21	2.59E-05	0.00093774
CHILtrapF-86182.0	9.42	1.85	2.43	0.62	3	0.002722761	0.043059149
CHILtrapF-86219.1	64.25	-0.85	-0.87	0.25	-3.46	0.000545813	0.012482097
CHILtrapF-86246.0	413.7	-0.59	-0.6	0.14	-4.09	4.33E-05	0.001478397
CHILtrapF-86308.0	71.88	3.32	3.51	0.33	9.97	2.03E-23	9.20E-21
CHILtrapF-86316.2	24.34	1.04	1.1	0.33	3.13	0.001731011	0.030864806
CHILtrapF-86416.0	35.75	2.36	2.68	0.43	5.46	4.65E-08	3.19E-06
CHILtrapF-86492.0	15.87	1.99	2.54	0.63	3.14	0.001663035	0.030034187
CHILtrapF-86494.0	572.57	0.78	0.79	0.18	4.42	9.76E-06	0.000389897
CHILtrapF-86505.0	150.7	0.94	0.96	0.21	4.4	1.11E-05	0.000432752
CHILtrapF-86555.0	174.32	1.69	1.77	0.3	5.56	2.68E-08	1.90E-06
CHILtrapF-86558.0	70.78	2.44	2.56	0.31	7.9	2.88E-15	5.99E-13
CHILtrapF-86560.0	12.72	1.6	1.84	0.49	3.26	0.001118934	0.022145294
CHILtrapF-86595.0	194.81	1.74	1.79	0.24	7.13	1.03E-12	1.37E-10
CHILtrapF-86596.0	116.8	0.9	0.93	0.26	3.45	0.000560097	0.012673523
CHILtrapF-86657.0	84.87	3.77	4.14	0.37	10.06	8.53E-24	4.10E-21
CHILtrapF-86657.1	19.94	4.02	6.09	0.57	7.01	2.47E-12	3.10E-10
CHILtrapF-86694.0	66.05	3.95	4.63	0.5	7.88	3.18E-15	6.53E-13
CHILtrapF-86734.0	123.89	1.38	1.43	0.27	5.04	4.71E-07	2.57E-05
CHILtrapF-86875.0	324.7	0.73	0.74	0.17	4.24	2.24E-05	0.000822459
CHILtrapF-86891.0	19.13	2.53	2.87	0.46	5.46	4.69E-08	3.20E-06
CHILtrapF-86895.0	25.5	1.94	2.82	0.57	3.43	0.000604732	0.013387168
CHILtrapF-86902.0	178.57	-0.53	-0.54	0.14	-3.81	0.000138373	0.004024951
CHILtrapF-86932.0	490.71	-0.52	-0.53	0.14	-3.6	0.000317598	0.008063142
CHILtrapF-86957.0	109.07	-0.96	-1	0.27	-3.58	0.000342464	0.008576511
CHILtrapF-86972.0	83.19	1.01	1.05	0.27	3.7	0.000212802	0.005782502
CHILtrapF-87016.0	131.28	0.52	0.53	0.17	3.06	0.002205391	0.036495968
CHILtrapF-87032.0	110.97	1.12	1.16	0.27	4.19	2.79E-05	0.001001841
CHILtrapF-87066.0	9.39	1.7	2.08	0.56	3.07	0.002169577	0.036139941
CHILtrapF-87067.0	63.29	1.23	1.29	0.33	3.68	0.000236482	0.006309404
CHILtrapF-87080.0	158.43	1.26	1.29	0.21	5.95	2.66E-09	2.28E-07
CHILtrapF-87086.0	194.37	0.94	0.97	0.25	3.82	0.000133031	0.003888816
CHILtrapF-87107.0	109.1	0.96	0.99	0.25	3.87	0.000107398	0.003240121
CHILtrapF-87127.1	261.41	0.56	0.57	0.19	3.04	0.00237181	0.038510753
CHILtrapF-87129.0	427.74	0.84	0.85	0.16	5.21	1.86E-07	1.11E-05
CHILtrapF-87170.0	834.82	4.9	5.02	0.24	20.2	1.01E-90	2.37E-86
CHILtrapF-87259.3	962.91	0.61	0.62	0.17	3.63	0.000286801	0.007392121
CHILtrapF-87266.0	135.29	1.26	1.3	0.26	4.81	1.50E-06	7.38E-05
CHILtrapF-87326.0	38.41	1.12	1.18	0.32	3.45	0.000553714	0.012589371
CHILtrapF-87348.0	97.63	0.98	1.03	0.31	3.13	0.001755276	0.031056507
CHILtrapF-87367.0	219.97	0.73	0.75	0.25	2.98	0.002837931	0.044504034
CHILtrapF-87405.0	138.06	-0.6	-0.61	0.15	-3.9	9.68E-05	0.002961191
CHILtrapF-87410.0	657.64	0.54	0.55	0.18	3.06	0.002242213	0.036897731
CHILtrapF-87415.2	318.24	0.98	1	0.21	4.6	4.26E-06	0.000189204
CHILtrapF-87415.3	26.39	1.6	1.79	0.45	3.58	0.000345929	0.008623294
CHILtrapF-87415.4	86.59	1.11	1.18	0.34	3.26	0.001124086	0.022228562
CHILtrapF-87440.0	176.84	1.26	1.29	0.24	5.31	1.11E-07	7.01E-06
CHILtrapF-87443.0	457.92	1.75	1.81	0.27	6.46	1.06E-10	1.12E-08
CHILtrapF-87448.0	28.51	1.16	1.23	0.33	3.49	0.000484147	0.011327358
CHILtrapF-87457.0	733.19	0.71	0.72	0.13	5.68	1.37E-08	1.01E-06
CHILtrapF-87458.0	135.74	2.19	2.27	0.3	7.4	1.40E-13	2.12E-11
CHILtrapF-87458.1	97.52	2.57	2.65	0.28	9.05	1.43E-19	4.42E-17
CHILtrapF-87468.0	18.06	3.87	4.39	0.45	8.51	1.80E-17	4.88E-15
CHILtrapF-87468.1	22.23	3.34	3.62	0.4	8.34	7.30E-17	1.85E-14
CHILtrapF-87468.2	46.23	3.06	3.23	0.35	8.82	1.12E-18	3.27E-16
CHILtrapF-87471.0	316.07	0.54	0.54	0.15	3.68	0.000229834	0.006152962
CHILtrapF-87487.0	143.89	-0.52	-0.53	0.17	-3.02	0.002534811	0.040550089
CHILtrapF-87493.0	1018.12	0.56	0.57	0.18	3.12	0.001816486	0.031852129
CHILtrapF-87502.0	306.09	0.7	0.71	0.19	3.65	0.000263457	0.006903853
CHILtrapF-87504.0	157.81	1.05	1.1	0.33	3.17	0.001548313	0.028554004
CHILtrapF-87519.0	630	-0.9	-0.91	0.15	-6.08	1.19E-09	1.10E-07
CHILtrapF-87520.0	368.47	4.65	4.87	0.28	16.72	9.88E-63	7.75E-59
CHILtrapF-87566.0	130.24	1.87	1.98	0.33	5.75	8.88E-09	6.81E-07
CHILtrapF-87570.0	216.01	1.09	1.1	0.15	7.47	7.84E-14	1.26E-11
CHILtrapF-87574.0	61.39	1.95	2.2	0.43	4.56	5.12E-06	0.000220865
CHILtrapF-87586.0	274.99	1.39	1.43	0.26	5.4	6.84E-08	4.53E-06
CHILtrapF-87596.0	257.4	-0.51	-0.52	0.15	-3.49	0.000486255	0.011335122
CHILtrapF-87603.1	1547.43	-0.85	-0.88	0.26	-3.25	0.001163457	0.022777427
CHILtrapF-87613.0	361.99	-0.57	-0.57	0.15	-3.86	0.000111858	0.003340398
CHILtrapF-87624.0	367.63	1.3	1.35	0.27	4.88	1.08E-06	5.48E-05
CHILtrapF-87634.0	89.43	0.69	0.71	0.23	3	0.002681116	0.042486207
CHILtrapF-87644.0	3683.06	1.59	1.68	0.34	4.67	3.01E-06	0.000137706
CHILtrapF-87688.0	298.94	1.9	1.97	0.26	7.33	2.23E-13	3.30E-11
CHILtrapF-87699.0	129.28	1.25	1.33	0.35	3.57	0.000363592	0.008987454
CHILtrapF-87809.0	393.64	2.74	2.83	0.26	10.62	2.48E-26	1.53E-23
CHILtrapF-87829.0	35.04	1.53	1.7	0.43	3.53	0.000413598	0.009911183
CHILtrapF-87838.0	83.59	1.63	1.73	0.32	5.1	3.31E-07	1.86E-05
CHILtrapF-87880.0	46.48	3.63	4.1	0.48	7.57	3.69E-14	6.25E-12
CHILtrapF-87880.1	128.28	1.85	1.91	0.27	6.88	6.14E-12	7.45E-10
CHILtrapF-87912.0	4.23	2.8	4.35	0.7	3.99	6.75E-05	0.002200895
CHILtrapF-87934.0	30.99	4.56	6.91	0.58	7.81	5.65E-15	1.07E-12
CHILtrapF-87934.2	9.97	3.32	4.83	0.63	5.3	1.14E-07	7.18E-06
CHILtrapF-87938.0	381.86	0.65	0.65	0.15	4.34	1.41E-05	0.000540841
CHILtrapF-87962.0	144.52	-0.69	-0.7	0.22	-3.07	0.002110962	0.03555846
CHILtrapF-87987.0	186.8	1.31	1.33	0.21	6.16	7.19E-10	6.85E-08
CHILtrapF-88083.0	42.11	2.13	2.27	0.36	5.92	3.24E-09	2.73E-07
CHILtrapF-88088.0	175.81	2.09	2.14	0.22	9.44	3.69E-21	1.42E-18
CHILtrapF-88101.2	336.06	1.12	1.13	0.18	6.27	3.53E-10	3.45E-08
CHILtrapF-88115.0	636.09	1.76	1.79	0.17	10.33	5.27E-25	2.70E-22
CHILtrapF-88124.0	71.59	2.42	2.57	0.34	7.19	6.55E-13	9.07E-11
CHILtrapF-88146.1	26	-1.09	-1.11	0.29	-3.74	0.000185457	0.005158589
CHILtrapF-88156.0	62.28	1.6	1.65	0.26	6.06	1.33E-09	1.22E-07
CHILtrapF-88156.1	55.57	1.38	1.43	0.31	4.45	8.79E-06	0.000354659
CHILtrapF-88156.2	25.8	1.32	1.4	0.36	3.65	0.000264828	0.006932048
CHILtrapF-88160.0	179.76	1.64	1.7	0.24	6.84	7.81E-12	9.24E-10
CHILtrapF-88171.0	2215.4	0.9	0.93	0.28	3.27	0.001079464	0.021508838
CHILtrapF-88252.0	474.01	1.09	1.1	0.17	6.41	1.47E-10	1.51E-08
CHILtrapF-88252.1	157.58	0.83	0.85	0.17	4.88	1.04E-06	5.29E-05
CHILtrapF-88269.0	230.06	0.85	0.87	0.22	3.84	0.00012078	0.003570587
CHILtrapF-88270.0	227.96	3.26	3.43	0.31	10.42	2.08E-25	1.19E-22
CHILtrapF-88301.0	552.21	0.72	0.73	0.23	3.05	0.002272424	0.037287988
CHILtrapF-88303.0	118.71	0.74	0.76	0.24	3.09	0.001987173	0.034083206
CHILtrapF-88319.0	19.82	1.72	2.21	0.52	3.29	0.001007591	0.02033501
CHILtrapF-88337.0	244.28	-0.53	-0.53	0.15	-3.45	0.000568729	0.012782542
CHILtrapF-88351.0	898.59	1.4	1.48	0.32	4.42	9.80E-06	0.000390824
CHILtrapF-88375.0	3.8	2.37	4.23	0.73	3.25	0.001157605	0.02273854
CHILtrapF-88377.0	9.65	1.41	1.59	0.48	2.95	0.003170793	0.04810774
CHILtrapF-88377.1	12.43	1.48	1.66	0.48	3.07	0.002131807	0.035730545
CHILtrapF-88399.0	312.84	0.64	0.64	0.18	3.54	0.00040481	0.009770246
CHILtrapF-88432.0	760.31	-0.52	-0.52	0.1	-5.08	3.75E-07	2.09E-05
CHILtrapF-88448.0	5.92	-2.77	-3.52	0.59	-4.68	2.80E-06	0.000129855
CHILtrapF-88473.0	194.75	-1.07	-1.09	0.2	-5.25	1.55E-07	9.49E-06
CHILtrapF-88485.0	402.34	0.7	0.72	0.22	3.13	0.001766969	0.031193032
CHILtrapF-88488.0	68.8	0.73	0.75	0.22	3.38	0.000730426	0.015682834
CHILtrapF-88514.0	12.11	1.81	2.02	0.49	3.71	0.00020842	0.005676548
CHILtrapF-88551.0	59.61	1.38	1.45	0.32	4.36	1.33E-05	0.00051061
CHILtrapF-88592.2	22.62	2.46	2.72	0.42	5.8	6.70E-09	5.34E-07
CHILtrapF-88602.0	204.24	1.18	1.22	0.25	4.76	1.91E-06	9.28E-05
CHILtrapF-88614.0	32.26	1.32	1.4	0.34	3.89	0.000101368	0.003085876
CHILtrapF-88631.0	8.2	3.32	3.65	0.49	6.75	1.49E-11	1.71E-09
CHILtrapF-88631.1	17.68	2.17	2.27	0.34	6.3	2.99E-10	2.97E-08
CHILtrapF-88690.0	14.11	3.74	5.79	0.63	5.92	3.25E-09	2.73E-07
CHILtrapF-88690.1	16.09	3.46	5.59	0.65	5.34	9.13E-08	5.89E-06
CHILtrapF-88756.0	19.07	1.45	1.54	0.39	3.73	0.000193458	0.005311617
CHILtrapF-88796.0	211.45	1.41	1.45	0.26	5.4	6.56E-08	4.38E-06
CHILtrapF-88805.0	73.81	0.85	0.87	0.21	4.06	4.85E-05	0.001627872
CHILtrapF-88899.0	16.12	1.96	2.36	0.54	3.63	0.000280818	0.007277768
CHILtrapF-88922.0	469.58	1.98	2.04	0.23	8.49	2.06E-17	5.44E-15
CHILtrapF-88973.0	31.16	4.8	7.04	0.58	8.26	1.40E-16	3.43E-14
CHILtrapF-88973.1	21.73	3.92	5.56	0.6	6.5	8.28E-11	8.94E-09
CHILtrapF-88994.0	16.82	2.36	2.67	0.5	4.71	2.48E-06	0.000116397
CHILtrapF-88995.0	7311.07	0.8	0.81	0.21	3.8	0.000146302	0.004219104
CHILtrapF-88995.1	81.96	1.38	1.42	0.26	5.37	7.85E-08	5.10E-06
CHILtrapF-88998.0	164.19	1.79	1.84	0.24	7.46	8.64E-14	1.36E-11
CHILtrapF-89008.0	40.52	2.46	2.62	0.35	7.12	1.10E-12	1.46E-10
CHILtrapF-89027.0	12.69	2.09	2.2	0.37	5.7	1.18E-08	8.80E-07
CHILtrapF-89035.0	153.18	-0.59	-0.6	0.18	-3.35	0.00081621	0.017164488
CHILtrapF-89056.0	184.85	-0.54	-0.54	0.16	-3.33	0.000874377	0.018096608
CHILtrapF-89061.0	41.82	1.4	1.5	0.35	3.99	6.54E-05	0.002137702
CHILtrapF-89089.0	405.95	3.69	3.91	0.33	11.26	2.09E-29	1.73E-26
CHILtrapF-89093.0	149.61	1.56	1.62	0.27	5.79	7.01E-09	5.56E-07
CHILtrapF-89101.0	428.42	2.36	2.42	0.25	9.49	2.30E-21	9.19E-19
CHILtrapF-89103.0	233.82	0.81	0.82	0.2	4.11	3.99E-05	0.001376225
CHILtrapF-89142.1	174.03	-0.58	-0.58	0.14	-4.07	4.61E-05	0.001557494
CHILtrapF-89170.0	1960.44	-0.95	-0.96	0.13	-7.29	3.19E-13	4.67E-11
CHILtrapF-89173.0	63.33	1.15	1.18	0.25	4.56	5.22E-06	0.000225177
CHILtrapF-89317.0	72.05	1.23	1.28	0.28	4.31	1.65E-05	0.000623441
CHILtrapF-89317.2	228.16	0.99	1.01	0.22	4.55	5.37E-06	0.000230475
CHILtrapF-89322.0	184.72	1	1.02	0.24	4.1	4.18E-05	0.001434522
CHILtrapF-89331.0	81.79	1.04	1.1	0.32	3.23	0.001233041	0.023764054
CHILtrapF-89343.0	8805.69	-1.25	-1.28	0.23	-5.56	2.73E-08	1.93E-06
CHILtrapF-89343.4	228.16	-2.39	-2.49	0.3	-8.03	9.98E-16	2.17E-13
CHILtrapF-89343.5	27.46	-3.14	-4.14	0.54	-5.84	5.17E-09	4.15E-07
CHILtrapF-89343.6	14.8	-2.32	-2.89	0.54	-4.27	1.98E-05	0.000736423
CHILtrapF-89343.7	38.72	-2.02	-2.2	0.39	-5.19	2.05E-07	1.19E-05
CHILtrapF-89347.0	69.31	1.26	1.31	0.28	4.45	8.57E-06	0.000347671
CHILtrapF-89350.0	244.14	1.12	1.19	0.35	3.22	0.0012688	0.0242546
CHILtrapF-89354.0	14.63	2.68	3.01	0.47	5.71	1.12E-08	8.41E-07
CHILtrapF-89374.0	54.05	1.04	1.08	0.27	3.92	8.75E-05	0.002740957
CHILtrapF-89380.0	137.78	-0.64	-0.65	0.15	-4.27	1.93E-05	0.000722626
CHILtrapF-89408.0	103.08	1.41	1.47	0.31	4.61	4.08E-06	0.000182735
CHILtrapF-89412.1	1595.81	0.83	0.85	0.23	3.59	0.00032449	0.008210646
CHILtrapF-89449.0	125.7	0.9	0.94	0.29	3.16	0.001564565	0.028718674
CHILtrapF-89467.0	254.83	3.15	3.35	0.35	8.91	4.98E-19	1.48E-16
CHILtrapF-89474.2	2405.54	-0.64	-0.65	0.18	-3.54	0.000392894	0.00955121
CHILtrapF-89491.0	728.49	0.75	0.77	0.24	3.07	0.002119702	0.03563706
CHILtrapF-89511.0	787.41	0.99	1.01	0.19	5.33	9.71E-08	6.21E-06
CHILtrapF-89533.1	539.42	0.99	1.02	0.25	3.93	8.36E-05	0.002648759
CHILtrapF-89564.0	15.65	2.64	4.63	0.64	4.12	3.79E-05	0.001316368
CHILtrapF-89573.0	920.46	1.41	1.44	0.21	6.62	3.58E-11	3.99E-09
CHILtrapF-89626.0	141.21	-0.95	-0.99	0.24	-3.96	7.56E-05	0.002420652
CHILtrapF-89629.0	157.82	0.69	0.7	0.21	3.33	0.000866444	0.017969685
CHILtrapF-89655.0	180.02	1.27	1.31	0.24	5.22	1.82E-07	1.09E-05
CHILtrapF-89662.0	314.34	0.84	0.86	0.22	3.9	9.61E-05	0.002956141
CHILtrapF-89771.0	166.31	-0.64	-0.65	0.18	-3.63	0.000283163	0.007330459
CHILtrapF-89806.0	357.67	1.01	1.03	0.23	4.4	1.06E-05	0.000416992
CHILtrapF-89815.0	179.15	-0.83	-0.86	0.26	-3.14	0.001696532	0.030452161
CHILtrapF-89815.8	529.2	-0.54	-0.55	0.18	-2.95	0.003207999	0.048547027
CHILtrapF-89816.0	42.59	1.36	1.53	0.44	3.09	0.002007496	0.034261
CHILtrapF-89818.0	68.88	1.34	1.43	0.34	3.98	6.97E-05	0.002262887
CHILtrapF-89826.0	164.27	3.32	3.54	0.33	9.92	3.48E-23	1.54E-20
CHILtrapF-89848.0	154.76	1.39	1.42	0.22	6.26	3.90E-10	3.77E-08
CHILtrapF-89849.0	382.36	0.83	0.85	0.23	3.69	0.00022586	0.006081172
CHILtrapF-89864.0	66.53	1.82	1.92	0.33	5.49	3.91E-08	2.72E-06
CHILtrapF-89911.0	12.06	3.25	3.93	0.52	6.25	4.06E-10	3.91E-08
CHILtrapF-89968.0	3162.09	1.21	1.24	0.24	4.99	5.90E-07	3.17E-05
CHILtrapF-89976.0	254.23	4.72	4.85	0.25	18.8	7.15E-79	8.42E-75
CHILtrapF-89979.0	49	1.58	1.65	0.3	5.21	1.91E-07	1.13E-05
CHILtrapF-90004.0	13.06	1.54	1.71	0.46	3.35	0.00080789	0.017050457
CHILtrapF-90047.0	336.53	1.45	1.49	0.25	5.72	1.09E-08	8.22E-07
CHILtrapF-90083.0	320.95	-0.74	-0.75	0.23	-3.25	0.001160094	0.022768414
CHILtrapF-90089.0	210.86	0.63	0.64	0.2	3.09	0.002009648	0.034261
CHILtrapF-90118.0	310.09	1.72	1.76	0.23	7.33	2.28E-13	3.35E-11
CHILtrapF-90172.0	307.58	0.99	1.02	0.24	4.18	2.91E-05	0.00104273
CHILtrapF-90197.0	18.11	1.14	1.21	0.37	3.08	0.002085317	0.035202065
CHILtrapF-90294.0	102.49	0.63	0.64	0.21	3	0.002693108	0.042647518
CHILtrapF-90360.0	18.47	1.54	1.71	0.43	3.56	0.000370712	0.009115564
CHILtrapF-90374.0	13.63	2.37	2.82	0.53	4.43	9.34E-06	0.000375142
CHILtrapF-90391.0	110.12	0.97	1	0.28	3.44	0.000591483	0.013168191
CHILtrapF-90418.0	8.89	2.23	3.2	0.69	3.22	0.001304003	0.024747511
CHILtrapF-90424.0	204.5	0.56	0.57	0.17	3.3	0.000983115	0.019960877
CHILtrapF-90427.1	913.45	0.55	0.56	0.15	3.73	0.000193667	0.005311617
CHILtrapF-90502.0	5.06	2.52	3.11	0.62	4.06	5.01E-05	0.001669428
CHILtrapF-90502.1	23.03	2.4	2.67	0.46	5.21	1.87E-07	1.12E-05
CHILtrapF-90578.0	106.24	2.54	2.9	0.43	5.92	3.19E-09	2.70E-07
CHILtrapF-90691.0	14.26	2.63	2.88	0.44	6.03	1.66E-09	1.48E-07
CHILtrapF-90720.0	8.31	1.7	2.17	0.56	3.01	0.002605215	0.041394948
CHILtrapF-90732.0	87.88	-0.6	-0.61	0.2	-2.95	0.003126735	0.047654354
CHILtrapF-90743.0	63.41	-0.78	-0.8	0.22	-3.62	0.000300184	0.007686534
CHILtrapF-90755.0	325.94	0.61	0.62	0.21	2.95	0.003142502	0.047801782
CHILtrapF-90784.0	53.25	1.21	1.25	0.26	4.62	3.88E-06	0.000174381
CHILtrapF-90852.2	406.01	1.06	1.08	0.21	4.98	6.42E-07	3.42E-05
CHILtrapF-90877.0	173.53	0.74	0.75	0.24	3.07	0.002170055	0.036139941
CHILtrapF-90936.0	237.24	-0.75	-0.78	0.21	-3.54	0.000407186	0.00981752
CHILtrapF-90949.2	10.23	-1.63	-1.83	0.51	-3.21	0.001320281	0.024954907
CHILtrapF-90976.0	69.28	0.75	0.77	0.22	3.37	0.000751718	0.016052103
CHILtrapF-90980.0	13.37	-1.58	-1.74	0.48	-3.25	0.001161313	0.022773354
CHILtrapF-90986.0	90.73	2.96	3.21	0.4	7.48	7.39E-14	1.20E-11
CHILtrapF-91047.0	185.84	1.11	1.17	0.31	3.65	0.000265166	0.006932048
CHILtrapF-91059.0	552.34	0.65	0.67	0.21	3.19	0.001444398	0.026978866
CHILtrapF-91156.0	177.25	4.26	4.41	0.28	15.06	2.87E-51	8.43E-48
CHILtrapF-91166.0	42.48	1.93	2.02	0.34	5.68	1.36E-08	1.00E-06
CHILtrapF-91175.0	4.3	2.61	3.08	0.6	4.33	1.46E-05	0.000557379
CHILtrapF-91186.0	85.5	0.66	0.67	0.19	3.42	0.000616394	0.013581436
CHILtrapF-91194.0	142.9	-0.63	-0.64	0.17	-3.8	0.000147192	0.00423439
CHILtrapF-91215.0	171.55	0.84	0.85	0.16	5.41	6.33E-08	4.24E-06
CHILtrapF-91217.0	156.86	0.87	0.88	0.18	4.71	2.43E-06	0.000114521
CHILtrapF-91239.0	55.25	1.99	2.16	0.38	5.16	2.48E-07	1.42E-05
CHILtrapF-91272.0	213.27	0.65	0.66	0.18	3.67	0.000240863	0.006390056
CHILtrapF-91346.0	79.83	0.96	0.99	0.24	3.96	7.50E-05	0.002410112
CHILtrapF-91370.0	147.9	1.7	1.73	0.22	7.9	2.80E-15	5.88E-13
CHILtrapF-91376.0	310.58	1.37	1.41	0.25	5.58	2.40E-08	1.71E-06
CHILtrapF-91382.0	131.07	1.58	1.68	0.34	4.59	4.52E-06	0.000198921
CHILtrapF-91382.1	187.56	1.72	1.81	0.31	5.59	2.27E-08	1.62E-06
CHILtrapF-91393.0	17.49	-1.21	-1.26	0.38	-3.16	0.001551068	0.028581116
CHILtrapF-91399.0	30.21	2.24	2.35	0.34	6.66	2.65E-11	2.97E-09
CHILtrapF-91418.0	7.41	2.01	2.96	0.65	3.11	0.001855411	0.032269155
CHILtrapF-91421.0	22.9	2.92	3.41	0.48	6.04	1.57E-09	1.41E-07
CHILtrapF-91462.0	207.21	1.13	1.17	0.3	3.8	0.000144553	0.004173775
CHILtrapF-91520.0	10.96	1.8	2.14	0.52	3.45	0.000569838	0.012795245
CHILtrapF-91520.1	127.61	1.08	1.1	0.23	4.71	2.46E-06	0.000115614
CHILtrapF-91520.2	118.3	1.26	1.29	0.24	5.31	1.10E-07	6.95E-06
CHILtrapF-91546.0	289.5	-0.6	-0.61	0.17	-3.55	0.000378346	0.00927421
CHILtrapF-91562.0	63.21	-0.59	-0.6	0.2	-2.96	0.003062276	0.046884508
CHILtrapF-91583.0	41.31	0.73	0.74	0.22	3.38	0.000723837	0.015584009
CHILtrapF-91674.0	9.36	1.89	2.46	0.59	3.22	0.001304112	0.024747511
CHILtrapF-91677.1	60.6	1.93	2	0.27	7.03	2.03E-12	2.58E-10
CHILtrapF-91697.0	29.72	3.85	4.36	0.47	8.26	1.41E-16	3.43E-14
CHILtrapF-91701.0	40.98	1.37	1.42	0.29	4.72	2.33E-06	0.000110533
CHILtrapF-91702.0	82.83	0.88	0.92	0.29	3.09	0.002000827	0.034217625
CHILtrapF-91734.0	17.39	2.89	3.26	0.47	6.18	6.45E-10	6.17E-08
CHILtrapF-91757.0	43.57	1.2	1.3	0.39	3.09	0.002024958	0.034442517
CHILtrapF-91848.2	42.88	1.13	1.16	0.25	4.42	1.00E-05	0.000396078
CHILtrapF-91857.0	164.31	0.76	0.77	0.15	5.16	2.47E-07	1.42E-05
CHILtrapF-91869.0	99.45	0.7	0.71	0.23	3.09	0.001975501	0.033957254
CHILtrapF-91902.0	13.09	1.83	2.15	0.52	3.54	0.000402912	0.009734413
CHILtrapF-91918.0	97.8	1.78	1.91	0.35	5.15	2.56E-07	1.46E-05
CHILtrapF-91940.0	391.85	3.24	3.34	0.26	12.55	3.73E-36	5.49E-33
CHILtrapF-91984.0	50.58	0.99	1.06	0.34	2.94	0.003272552	0.049238928
CHILtrapF-91988.0	65.61	1.09	1.16	0.33	3.31	0.000931337	0.019107424
CHILtrapF-91989.0	87.88	0.59	0.6	0.18	3.25	0.001154973	0.022724769
CHILtrapF-92023.0	49.17	4.23	4.85	0.45	9.46	2.97E-21	1.17E-18
CHILtrapF-92033.0	1319.37	0.58	0.59	0.16	3.62	0.000299669	0.007681708
CHILtrapF-92054.0	14.28	2.44	2.97	0.54	4.49	7.16E-06	0.000296653
CHILtrapF-92076.0	83.03	1.86	2.01	0.37	5.03	4.78E-07	2.59E-05
CHILtrapF-92104.0	29.08	1.86	2.16	0.51	3.63	0.000280162	0.007268773
CHILtrapF-92162.7	23.91	1.69	1.9	0.43	3.9	9.67E-05	0.002961191
CHILtrapF-92165.0	15.9	2.32	2.78	0.52	4.47	7.95E-06	0.000324094
CHILtrapF-92209.0	81.38	0.73	0.75	0.24	3.11	0.001841046	0.032139092
CHILtrapF-92273.0	815.54	0.99	1.02	0.25	3.96	7.52E-05	0.002413944
CHILtrapF-92278.0	7.17	4.43	5.63	0.62	7.17	7.45E-13	1.02E-10
CHILtrapF-92284.0	6.33	3.02	3.54	0.6	5.06	4.25E-07	2.34E-05
CHILtrapF-92337.1	22.8	1.58	1.73	0.41	3.82	0.000132591	0.003880767
CHILtrapF-92338.0	38.08	-0.87	-0.89	0.25	-3.43	0.000600096	0.013297052
CHILtrapF-92376.0	32.18	1.1	1.16	0.33	3.35	0.000794596	0.016800028
CHILtrapF-92421.0	661.45	0.55	0.56	0.12	4.69	2.76E-06	0.000128012
CHILtrapF-92448.0	57.91	0.75	0.77	0.24	3.16	0.00160222	0.029227476
CHILtrapF-92465.0	108.58	0.85	0.88	0.26	3.25	0.001156088	0.022727705
CHILtrapF-92487.0	116.22	1.18	1.22	0.25	4.68	2.86E-06	0.000132154
CHILtrapF-92506.0	89.63	1.29	1.33	0.28	4.63	3.73E-06	0.000168464
CHILtrapF-92511.0	51.35	1.25	1.33	0.37	3.42	0.000636501	0.013972144
CHILtrapF-92585.0	9.01	1.98	2.16	0.46	4.26	2.04E-05	0.000758359
CHILtrapF-92615.0	84.81	0.71	0.72	0.24	2.95	0.00322747	0.04874764
CHILtrapF-92618.0	15.75	3.39	4.52	0.59	5.76	8.44E-09	6.53E-07
CHILtrapF-92618.1	8.27	2.68	4.38	0.68	3.93	8.53E-05	0.002689336
CHILtrapF-92643.0	58.09	1.62	1.69	0.27	5.99	2.04E-09	1.78E-07
CHILtrapF-92693.0	97.42	1.84	1.9	0.26	7.13	9.94E-13	1.34E-10
CHILtrapF-92694.0	43.06	1.32	1.42	0.38	3.47	0.000527268	0.012140571
CHILtrapF-92694.1	63.94	1.52	1.65	0.39	3.87	0.000109335	0.003285909
CHILtrapF-92711.0	22.39	3.93	5.07	0.56	7.03	2.10E-12	2.66E-10
CHILtrapF-92745.0	24.85	4.24	5.96	0.61	6.9	5.14E-12	6.30E-10
CHILtrapF-92812.0	869.7	0.79	0.81	0.21	3.76	0.000167411	0.004740699
CHILtrapF-92818.0	4.68	2.99	3.7	0.6	5	5.87E-07	3.16E-05
CHILtrapF-92829.1	811	-1.75	-2.14	0.49	-3.57	0.000357002	0.008843138
CHILtrapF-92833.0	339.12	0.66	0.67	0.13	5.04	4.57E-07	2.50E-05
CHILtrapF-92836.0	379.34	3.5	3.57	0.21	16.43	1.20E-60	7.03E-57
CHILtrapF-92858.0	92.77	-0.77	-0.78	0.19	-4.15	3.33E-05	0.001174614
CHILtrapF-92892.0	10.7	-1.56	-1.59	0.42	-3.73	0.000192246	0.00530825
CHILtrapF-92915.0	281.62	0.81	0.81	0.14	5.92	3.27E-09	2.74E-07
CHILtrapF-92919.0	106.27	1.33	1.35	0.21	6.43	1.28E-10	1.33E-08
CHILtrapF-92928.0	107.8	0.71	0.72	0.24	2.97	0.002989669	0.04609378
CHILtrapF-93053.0	1805.1	1.21	1.27	0.32	3.82	0.00013215	0.00387266
CHILtrapF-93071.0	5.84	1.66	1.95	0.53	3.11	0.001900739	0.032791924
CHILtrapF-93074.0	277.05	1.09	1.13	0.29	3.79	0.000151967	0.004355764
CHILtrapF-93099.0	17.82	2.01	2.22	0.46	4.38	1.16E-05	0.000452361
CHILtrapF-93101.0	19.18	3.01	3.59	0.52	5.78	7.25E-09	5.73E-07
CHILtrapF-93223.0	23.91	3.25	3.42	0.38	8.55	1.25E-17	3.42E-15
CHILtrapF-93292.0	27.72	1.76	1.89	0.38	4.63	3.59E-06	0.000162685
CHILtrapF-93304.0	11.56	-1.48	-1.7	0.5	-2.97	0.002953209	0.045710114
CHILtrapF-93318.0	2269.36	-0.68	-0.68	0.16	-4.12	3.83E-05	0.001327075
CHILtrapF-93323.1	23.82	-1.53	-1.67	0.42	-3.69	0.000227163	0.00610925
CHILtrapF-93324.0	8.07	2.57	2.99	0.56	4.57	4.95E-06	0.000214391
CHILtrapF-93325.0	47.71	2.14	2.26	0.36	5.95	2.64E-09	2.27E-07
CHILtrapF-93386.0	137.43	2.45	2.58	0.34	7.25	4.31E-13	6.11E-11
CHILtrapF-93412.0	75.57	1	1.04	0.26	3.9	9.59E-05	0.002954637
CHILtrapF-93412.1	102.42	0.74	0.76	0.22	3.41	0.00064923	0.014185404
CHILtrapF-93413.0	8.26	-2.67	-3.01	0.54	-4.9	9.56E-07	4.91E-05
CHILtrapF-93478.0	4.56	-2.02	-2.65	0.65	-3.08	0.002037399	0.034541835
CHILtrapF-93592.0	279.74	1.04	1.06	0.21	5.07	4.03E-07	2.22E-05
CHILtrapF-93631.0	32.67	-1.15	-1.22	0.38	-3.02	0.002548366	0.040728511
CHILtrapF-93779.0	314.87	0.86	0.88	0.2	4.35	1.34E-05	0.000513103
CHILtrapF-93802.0	102.46	-0.55	-0.55	0.15	-3.55	0.000382173	0.009334288
CHILtrapF-93845.0	80.79	0.98	1.03	0.29	3.39	0.000696706	0.015110499
CHILtrapF-93852.0	73.18	-1.01	-1.04	0.23	-4.28	1.85E-05	0.000695539
CHILtrapF-93874.0	23.14	1.4	1.53	0.41	3.42	0.00061918	0.013630071
CHILtrapF-93881.0	219.46	-1.26	-1.27	0.17	-7.28	3.23E-13	4.68E-11
CHILtrapF-93898.0	453.91	-0.53	-0.54	0.11	-4.93	8.17E-07	4.27E-05
CHILtrapF-93901.0	257.06	0.63	0.63	0.16	3.96	7.60E-05	0.002431202
CHILtrapF-93921.0	39.09	1.86	2.21	0.51	3.64	0.000276496	0.007181576
CHILtrapF-93934.0	5	2.83	5.31	0.69	4.12	3.74E-05	0.001302723
CHILtrapF-94013.0	278.8	1.6	1.63	0.2	8.03	9.69E-16	2.13E-13
CHILtrapF-94014.0	480.71	-0.53	-0.54	0.17	-3.11	0.001892101	0.032709324
CHILtrapF-94024.0	776.87	0.79	0.81	0.21	3.74	0.000185139	0.005155858
CHILtrapF-94040.0	141.7	1.53	1.76	0.42	3.67	0.000241717	0.006404344
CHILtrapF-94083.0	13.52	2.27	2.73	0.56	4.05	5.08E-05	0.001687318
CHILtrapF-94094.0	15.6	1.14	1.22	0.37	3.12	0.001801945	0.031667933
CHILtrapF-94140.0	267.49	1.67	1.71	0.23	7.2	5.95E-13	8.38E-11
CHILtrapF-94147.0	68.48	1.51	1.6	0.35	4.37	1.26E-05	0.00048566
CHILtrapF-94156.0	9.46	1.94	2.48	0.6	3.23	0.001259243	0.024150372
CHILtrapF-94166.0	5.63	2.23	3.19	0.66	3.39	0.000708754	0.01535764
CHILtrapF-94241.2	46.91	1	1.04	0.26	3.88	0.000105621	0.003202928
CHILtrapF-94271.0	17.88	2.78	3.05	0.48	5.76	8.36E-09	6.49E-07
CHILtrapF-94333.0	5.97	1.88	2.2	0.57	3.3	0.000982755	0.019960877
CHILtrapF-94350.0	11.52	1.84	2.18	0.59	3.13	0.001732799	0.030864806
CHILtrapF-94394.0	19.12	1.3	1.44	0.44	2.95	0.003207608	0.048547027
CHILtrapF-94394.1	20.55	1.97	2.29	0.49	3.98	6.99E-05	0.002265128
CHILtrapF-94406.0	5.05	2.5	4.07	0.69	3.63	0.000286735	0.007392121
CHILtrapF-94458.0	560.51	0.79	0.81	0.23	3.45	0.000560108	0.012673523
CHILtrapF-94485.0	5.48	2.84	3.54	0.59	4.8	1.61E-06	7.87E-05
CHILtrapF-94485.1	643.86	1.68	1.71	0.21	7.83	4.76E-15	9.18E-13
CHILtrapF-94589.0	392.83	-0.53	-0.53	0.15	-3.62	0.000298632	0.00766347
CHILtrapF-94600.0	173.45	-1.09	-1.17	0.33	-3.28	0.001026964	0.020672806
CHILtrapF-94601.0	89.79	2.29	2.73	0.47	4.85	1.26E-06	6.30E-05
CHILtrapF-94698.0	87.85	-0.71	-0.73	0.2	-3.54	0.000402518	0.009734413
CHILtrapF-94725.0	68.56	2.39	2.5	0.31	7.73	1.04E-14	1.87E-12
CHILtrapF-94727.0	33.53	1.04	1.09	0.3	3.42	0.000616381	0.013581436
CHILtrapF-94744.2	84.8	0.82	0.85	0.27	3.07	0.002126883	0.035724352
CHILtrapF-94812.0	245.73	2.23	2.29	0.24	9.31	1.23E-20	4.59E-18
CHILtrapF-94820.0	12.39	2.27	2.69	0.51	4.43	9.45E-06	0.000378021
CHILtrapF-94861.0	84.23	1.95	2	0.22	9.08	1.06E-19	3.33E-17
CHILtrapF-94876.1	352.68	0.68	0.68	0.17	4.03	5.66E-05	0.001858981
CHILtrapF-94877.0	22.55	2.52	2.75	0.42	5.99	2.13E-09	1.85E-07
CHILtrapF-94889.0	861.05	-0.64	-0.64	0.13	-4.89	1.01E-06	5.16E-05
CHILtrapF-94935.0	309.92	-0.54	-0.55	0.14	-3.92	8.93E-05	0.002787146
CHILtrapF-94955.0	150.19	-0.62	-0.63	0.19	-3.22	0.001290157	0.024543228
CHILtrapF-94980.0	114.78	0.69	0.71	0.22	3.11	0.001847953	0.032211868
CHILtrapF-94993.1	26.96	-1.06	-1.14	0.35	-3.02	0.002528592	0.040478109
CHILtrapF-95131.0	41.03	1.03	1.06	0.26	3.98	6.75E-05	0.002200895
CHILtrapF-95189.0	27.86	1.1	1.17	0.35	3.15	0.001635607	0.029652619
CHILtrapF-95225.0	623.31	0.85	0.85	0.15	5.71	1.15E-08	8.57E-07
CHILtrapF-95303.0	219.76	1.79	1.85	0.28	6.46	1.02E-10	1.09E-08
CHILtrapF-95326.0	22.29	1.22	1.33	0.39	3.11	0.001853891	0.03226757
CHILtrapF-95361.0	133.55	1.4	1.44	0.25	5.71	1.11E-08	8.32E-07
CHILtrapF-95372.0	38.18	5	8.07	0.6	8.31	9.66E-17	2.42E-14
CHILtrapF-95491.0	24.37	2.18	2.65	0.56	3.91	9.30E-05	0.002875661
CHILtrapF-95507.0	198.04	1.21	1.25	0.27	4.55	5.39E-06	0.000230894
CHILtrapF-95507.1	48.97	1.46	1.52	0.32	4.57	4.89E-06	0.000213142
CHILtrapF-95609.0	18.28	2.23	3.11	0.63	3.56	0.000368295	0.009065605
CHILtrapF-95609.1	23.15	2.75	3.22	0.53	5.2	1.99E-07	1.16E-05
CHILtrapF-95683.0	1113.14	0.78	0.79	0.21	3.69	0.000221034	0.005967062
CHILtrapF-95698.1	57.86	2.28	2.45	0.38	6.03	1.65E-09	1.48E-07
CHILtrapF-95765.0	30.29	1.66	1.9	0.44	3.81	0.00013957	0.004045844
CHILtrapF-95790.0	7.75	1.65	1.94	0.54	3.07	0.002120172	0.03563706
CHILtrapF-95818.0	325.46	0.63	0.63	0.16	3.85	0.000116781	0.003461068
CHILtrapF-95824.0	233.39	1.57	1.61	0.25	6.26	3.73E-10	3.63E-08
CHILtrapF-95838.0	634.02	1.69	1.73	0.24	7.09	1.38E-12	1.80E-10
CHILtrapF-95903.0	324.9	0.62	0.63	0.16	3.96	7.53E-05	0.002413944
CHILtrapF-95918.0	9.96	1.97	2.34	0.57	3.45	0.000552479	0.012573431
CHILtrapF-95948.0	106.87	0.74	0.76	0.23	3.16	0.001580856	0.028972516
CHILtrapF-95989.0	34.31	1.05	1.11	0.33	3.22	0.001266026	0.024221232
CHILtrapF-96006.0	637.75	1.91	1.94	0.19	9.85	6.99E-23	3.04E-20
CHILtrapF-96073.0	6.49	3.5	5.59	0.64	5.47	4.54E-08	3.13E-06
CHILtrapF-96080.0	38.83	1.29	1.37	0.36	3.61	0.000307461	0.007838751
CHILtrapF-96081.0	170.2	-0.54	-0.55	0.18	-3.09	0.002023029	0.034442517
CHILtrapF-96103.0	28.23	1.54	1.7	0.44	3.49	0.000486507	0.011335122
CHILtrapF-96138.0	474.31	2.09	2.11	0.16	13.21	7.79E-40	1.41E-36
CHILtrapF-96138.1	464.56	1.89	1.91	0.16	11.99	4.02E-33	4.50E-30
CHILtrapF-96151.0	104.33	-1.56	-1.66	0.33	-4.68	2.89E-06	0.000132995
CHILtrapF-96229.0	223.22	0.8	0.82	0.24	3.3	0.000954372	0.019511983
CHILtrapF-96250.0	100.41	4.38	5.23	0.44	10.04	1.01E-23	4.74E-21
CHILtrapF-96261.0	111.54	1.26	1.34	0.36	3.53	0.000412687	0.009907261
CHILtrapF-96280.0	1390.05	-0.62	-0.63	0.13	-4.85	1.23E-06	6.17E-05
CHILtrapF-96287.0	58.17	1.05	1.1	0.31	3.45	0.000568148	0.012781696
CHILtrapF-96402.0	8.3	3.78	5.68	0.66	5.74	9.46E-09	7.20E-07
CHILtrapF-96418.0	13.33	2.61	3.07	0.53	4.93	8.13E-07	4.26E-05
CHILtrapF-96436.0	17.54	2	2.31	0.51	3.91	9.06E-05	0.002811647
CHILtrapF-96470.0	288.9	-0.52	-0.52	0.16	-3.19	0.001426486	0.02674747
CHILtrapF-96473.2	113.82	1.68	1.73	0.24	6.94	4.02E-12	5.00E-10
CHILtrapF-96531.1	20.5	-1.13	-1.18	0.35	-3.24	0.00120484	0.023412308
CHILtrapF-96643.0	19.72	3.64	4.64	0.58	6.31	2.82E-10	2.81E-08
CHILtrapF-96643.1	4.45	2.99	5.82	0.74	4.04	5.33E-05	0.001760582
CHILtrapF-96643.2	9.09	2.13	3.02	0.64	3.34	0.000835088	0.017452293
CHILtrapF-96890.0	108.93	1.71	1.8	0.33	5.24	1.57E-07	9.60E-06
CHILtrapF-96897.0	15.97	2.65	3.02	0.47	5.68	1.35E-08	9.99E-07
CHILtrapF-96948.0	861.89	0.61	0.62	0.19	3.16	0.00158742	0.029024998
CHILtrapF-96951.0	67.09	1.61	1.7	0.33	4.86	1.20E-06	6.03E-05
CHILtrapF-96981.0	33.03	2	2.11	0.32	6.32	2.59E-10	2.61E-08
CHILtrapF-96985.5	115.99	-0.73	-0.74	0.21	-3.51	0.000442893	0.01053808
CHILtrapF-97074.0	33.71	1.34	1.38	0.29	4.59	4.39E-06	0.000193605
CHILtrapF-97087.0	149.65	0.73	0.75	0.24	3.03	0.00243701	0.039414242
CHILtrapF-97112.0	79.34	0.66	0.67	0.19	3.56	0.000373991	0.00917702
CHILtrapF-97166.0	42.39	2.43	2.84	0.45	5.41	6.46E-08	4.32E-06
CHILtrapF-97166.1	74.9	1.94	2.1	0.35	5.63	1.79E-08	1.30E-06
CHILtrapF-97209.0	85.67	-0.92	-0.94	0.26	-3.56	0.000364929	0.008994225
CHILtrapF-97211.0	521.23	0.87	0.9	0.27	3.28	0.001054006	0.021072902
CHILtrapF-97220.0	136.52	0.83	0.84	0.18	4.58	4.69E-06	0.000205592
CHILtrapF-97299.0	153.46	2.04	2.34	0.5	4.11	4.00E-05	0.001376225
CHILtrapF-97324.0	113.87	0.59	0.6	0.19	3.13	0.00173375	0.030864806
CHILtrapF-97324.2	143.28	0.66	0.67	0.18	3.61	0.000307213	0.007838751
CHILtrapF-97386.0	6.3	2.11	3.06	0.66	3.19	0.001444559	0.026978866
CHILtrapF-97406.1	430.74	1.11	1.14	0.25	4.51	6.53E-06	0.000275056
CHILtrapF-97470.0	111.34	0.82	0.84	0.25	3.34	0.000841079	0.0175308
CHILtrapF-97477.0	24.63	-1.73	-1.9	0.42	-4.11	3.87E-05	0.001340599
CHILtrapF-97574.1	66.31	-1.03	-1.13	0.34	-2.99	0.00274745	0.043333105
CHILtrapF-97585.0	18.12	1.89	2.13	0.46	4.08	4.42E-05	0.001497784
CHILtrapF-97615.0	729.38	2.01	2.09	0.29	7.03	2.03E-12	2.58E-10
CHILtrapF-97638.3	123.81	-1.17	-1.23	0.33	-3.58	0.000344199	0.008604345
CHILtrapF-97655.0	375.17	1.17	1.22	0.32	3.61	0.000302784	0.007744696
CHILtrapF-97657.0	10.59	2.74	3.67	0.57	4.85	1.22E-06	6.13E-05
CHILtrapF-97665.0	4652.17	-0.69	-0.7	0.19	-3.58	0.000342274	0.008576511
CHILtrapF-97675.0	88.65	1.15	1.18	0.26	4.41	1.02E-05	0.000402684
CHILtrapF-97756.1	61.18	1.29	1.35	0.3	4.34	1.42E-05	0.000541858
CHILtrapF-97789.0	239.79	3.39	3.53	0.28	11.93	7.78E-33	7.96E-30
CHILtrapF-97921.0	1454.59	0.84	0.86	0.19	4.52	6.06E-06	0.000258052
CHILtrapF-97955.0	429.83	0.66	0.67	0.17	3.86	0.000111847	0.003340398
CHILtrapF-97956.0	129.46	0.68	0.7	0.21	3.32	0.000902979	0.018623053
CHILtrapF-97979.0	20.13	-1.23	-1.4	0.41	-2.98	0.002855493	0.044648153
CHILtrapF-98005.0	114.69	0.92	0.94	0.23	3.93	8.46E-05	0.002674451
CHILtrapF-98046.0	272.86	1.79	1.81	0.19	9.17	4.60E-20	1.61E-17
CHILtrapF-98098.0	46.38	2.58	3.3	0.58	4.42	1.00E-05	0.000395566
CHILtrapF-98104.0	4.06	2.87	4.48	0.72	3.99	6.52E-05	0.00213279
CHILtrapF-98111.0	91.57	1.49	1.55	0.26	5.65	1.60E-08	1.16E-06
CHILtrapF-98133.0	755.54	-0.85	-0.85	0.13	-6.54	6.23E-11	6.78E-09
CHILtrapF-98148.0	26.95	-1.36	-1.39	0.3	-4.57	4.86E-06	0.000212075
CHILtrapF-98171.1	35.24	1.72	1.85	0.36	4.83	1.36E-06	6.77E-05
CHILtrapF-98242.0	28.18	1.67	1.78	0.36	4.59	4.37E-06	0.000193277
CHILtrapF-98353.0	14.51	2.18	2.83	0.59	3.67	0.000241946	0.006404344
CHILtrapF-98355.2	8.46	3.4	5.38	0.65	5.22	1.81E-07	1.09E-05
CHILtrapF-98355.3	4.28	2.5	4.81	0.73	3.43	0.000592915	0.013187597
CHILtrapF-98367.0	8.36	2.31	3.81	0.65	3.54	0.00039288	0.00955121
CHILtrapF-98377.0	31.73	2.22	2.43	0.41	5.47	4.38E-08	3.03E-06
CHILtrapF-98385.0	148.54	2.38	2.46	0.25	9.49	2.30E-21	9.19E-19
CHILtrapF-98385.1	1332.54	1.86	1.89	0.2	9.2	3.62E-20	1.29E-17
CHILtrapF-98397.0	19.66	1.86	2.12	0.49	3.81	0.000136822	0.003984759
CHILtrapF-98417.0	21.15	-1.11	-1.21	0.37	-3.01	0.002588419	0.041211559
CHILtrapF-98424.0	108.98	1.08	1.16	0.36	3.03	0.002469243	0.039798783
CHILtrapF-98471.0	72.65	1.13	1.18	0.3	3.81	0.000138932	0.004036228
CHILtrapF-98490.0	317.73	1.1	1.13	0.22	4.93	8.33E-07	4.34E-05
CHILtrapF-98529.0	47.65	1.65	1.8	0.37	4.44	8.81E-06	0.000355021
CHILtrapF-98529.1	73.41	2.25	2.41	0.33	6.83	8.27E-12	9.74E-10
CHILtrapF-98539.0	204.37	0.95	0.98	0.28	3.43	0.000593644	0.013191339
CHILtrapF-98609.0	11.1	1.35	1.51	0.46	2.95	0.00318621	0.048279388
CHILtrapF-98647.0	504.75	-0.81	-0.82	0.13	-6.12	9.54E-10	8.95E-08
CHILtrapF-98662.0	43.31	1.02	1.06	0.29	3.58	0.000346374	0.008625265
CHILtrapF-98673.0	78.77	0.93	0.95	0.25	3.73	0.000193252	0.005311617
CHILtrapF-98748.0	2142.6	1.13	1.17	0.25	4.49	7.13E-06	0.000296311
CHILtrapF-98776.0	23.98	3.78	4.47	0.54	6.97	3.17E-12	3.97E-10
CHILtrapF-98782.0	47.44	1.47	1.51	0.25	5.86	4.51E-09	3.67E-07
CHILtrapF-98785.1	12.61	2.71	3.11	0.51	5.27	1.38E-07	8.58E-06
CHILtrapF-98803.0	169.18	1.17	1.21	0.28	4.24	2.20E-05	0.000809469
CHILtrapF-98803.1	196.86	1.17	1.2	0.24	4.87	1.09E-06	5.55E-05
CHILtrapF-98837.0	16.99	2.88	3.05	0.38	7.61	2.77E-14	4.73E-12
CHILtrapF-98849.3	17.63	1.44	1.69	0.48	3.03	0.002468292	0.039798783
CHILtrapF-98976.0	61.14	3.01	3.34	0.39	7.72	1.16E-14	2.05E-12
CHILtrapF-98978.0	152.54	0.62	0.63	0.16	3.89	9.84E-05	0.003002707
CHILtrapF-98988.1	100.37	-0.65	-0.66	0.19	-3.49	0.000484248	0.011327358
CHILtrapF-99010.0	222.44	1.53	1.56	0.22	6.81	9.94E-12	1.16E-09
CHILtrapF-99010.1	99.73	1.14	1.19	0.31	3.63	0.000285181	0.007366508
CHILtrapF-99010.2	48.11	1.76	1.84	0.31	5.62	1.86E-08	1.34E-06
CHILtrapF-99038.1	34.07	2.28	2.46	0.39	5.91	3.32E-09	2.77E-07
CHILtrapF-99038.2	38.33	1.98	2.16	0.39	5.08	3.78E-07	2.11E-05
CHILtrapF-99038.4	97.68	1.66	1.75	0.32	5.21	1.91E-07	1.13E-05
CHILtrapF-99056.0	7.97	3.78	6.15	0.66	5.7	1.22E-08	9.06E-07
CHILtrapF-99058.0	268.97	0.63	0.64	0.18	3.45	0.000554519	0.012595493
CHILtrapF-99084.0	131.99	1.32	1.36	0.25	5.21	1.85E-07	1.11E-05
CHILtrapF-99085.0	15.06	-2.56	-2.76	0.44	-5.86	4.59E-09	3.71E-07
CHILtrapF-99238.0	1763.6	0.88	0.89	0.18	4.87	1.12E-06	5.68E-05
CHILtrapF-99251.0	25.89	-1.1	-1.17	0.36	-3.08	0.002076399	0.035076692
CHILtrapF-99251.2	77.81	1	1.06	0.34	2.96	0.003101413	0.047329732
CHILtrapF-99301.0	111.76	-0.53	-0.54	0.18	-2.98	0.002884378	0.04486132
CHILtrapF-99318.0	1121.32	0.94	0.97	0.22	4.24	2.24E-05	0.000822459
CHILtrapF-99376.0	105.89	-0.98	-1.04	0.33	-2.98	0.00284421	0.044549317
CHILtrapF-99386.0	15.09	1.85	1.96	0.39	4.76	1.97E-06	9.54E-05
CHILtrapF-99389.0	175.33	-1.54	-2.01	0.43	-3.59	0.000333368	0.008390172
CHILtrapF-99409.0	177	1.13	1.19	0.32	3.49	0.000476609	0.011215561
CHILtrapF-99494.0	256.14	0.95	0.97	0.18	5.4	6.64E-08	4.41E-06
CHILtrapF-99607.0	176.94	3.42	3.61	0.31	11.03	2.84E-28	1.97E-25
CHILtrapF-99609.0	225.77	-0.55	-0.55	0.17	-3.23	0.001231219	0.023748391
CHILtrapF-99674.0	89.67	0.94	0.97	0.27	3.55	0.000384729	0.009381812
CHILtrapF-99682.0	84.41	1.01	1.04	0.24	4.19	2.79E-05	0.001001841
CHILtrapF-99719.0	973.91	0.54	0.54	0.11	4.99	5.93E-07	3.18E-05
CHILtrapF-99756.0	21.28	1.28	1.4	0.41	3.13	0.001752775	0.031035597
CHILtrapF-99784.1	64.41	1.1	1.17	0.36	3.06	0.002223257	0.036679647
CHILtrapF-99784.11	221.24	1.09	1.12	0.28	3.95	7.91E-05	0.002517443
CHILtrapF-99784.12	572.54	0.92	0.93	0.2	4.62	3.75E-06	0.000169173
CHILtrapF-99784.15	1757.16	0.6	0.61	0.18	3.28	0.001054899	0.021072902
CHILtrapF-99784.16	211.81	0.93	0.96	0.24	3.82	0.000133881	0.003908798
CHILtrapF-99784.21	231.08	1.04	1.07	0.25	4.21	2.56E-05	0.000929322
CHILtrapF-99784.24	50.74	1.05	1.1	0.33	3.19	0.001433946	0.026865942
CHILtrapF-99784.32	241.93	1.05	1.08	0.27	3.92	9.02E-05	0.002804341
CHILtrapF-99784.5	684.04	0.82	0.84	0.24	3.44	0.000583902	0.013061191
CHILtrapF-99784.6	2819	0.72	0.73	0.16	4.49	7.08E-06	0.000294986
CHILtrapF-99784.7	430.16	0.79	0.8	0.19	4.05	5.03E-05	0.001673101
CHILtrapF-99784.8	1150.79	0.95	0.97	0.2	4.73	2.28E-06	0.000108894
CHILtrapF-99784.9	632.14	0.67	0.68	0.17	3.87	0.000111064	0.003325148
CHILtrapF-99846.1	52.33	1.1	1.15	0.31	3.55	0.000378761	0.009274708
CHILtrapF-99878.0	18	4.26	5.38	0.54	7.88	3.22E-15	6.53E-13
CHILtrapF-99878.1	39.23	1.62	1.73	0.35	4.6	4.18E-06	0.000186032
CHILtrapF-99878.2	35.23	2.22	2.38	0.35	6.31	2.81E-10	2.81E-08
CHILtrapF-99936.0	761.46	0.71	0.71	0.13	5.32	1.02E-07	6.47E-06
