# Supplementary material for: Tissue-Specific Floral Transcriptome Analysis of the Sexually Deceptive Orchid Chiloglottis trapeziformis Provides Insights into the Biosynthesis and Regulation of Its Unique UV-B Dependent Floral Volatile, Chiloglottone 1
Source: Front Plant Sci. 2017 Jul 19;8:1260. doi: 10.3389/fpls.2017.01260 (PMC5515871; doi:10.3389/fpls.2017.01260)
Supplement: Supplementary file 4 [file Data_Sheet_4.ZIP › UVB1.DEstat.txt]

Cluster	baseMean	log2FoldChange	lfcMLE	lfcSE	stat	pvalue	padj
CHILtrapF-71581.0	305.43	3.63	3.68	0.19	19.07	4.30E-81	1.01E-76
CHILtrapF-87520.0	368.47	4.28	4.39	0.24	17.71	3.38E-70	3.97E-66
CHILtrapF-102182.0	184.51	4.38	4.53	0.28	15.82	2.10E-56	1.65E-52
CHILtrapF-77848.0	719.19	3.12	3.17	0.2	15.8	3.22E-56	1.89E-52
CHILtrapF-92836.0	379.34	3.39	3.47	0.22	15.32	5.53E-53	2.60E-49
CHILtrapF-102506.0	91.96	6.18	6.73	0.41	15.17	5.83E-52	2.29E-48
CHILtrapF-86107.0	46.16	4.63	4.78	0.31	14.9	3.40E-50	1.14E-46
CHILtrapF-103399.0	241.24	3.95	4.1	0.28	14.15	1.88E-45	5.53E-42
CHILtrapF-70778.1	118.16	3.1	3.17	0.22	13.82	1.82E-43	4.75E-40
CHILtrapF-77437.0	298.39	2.59	2.63	0.19	13.71	9.06E-43	2.13E-39
CHILtrapF-88088.0	175.81	2.93	2.98	0.21	13.65	2.05E-42	3.71E-39
CHILtrapF-88998.0	164.19	3.61	3.74	0.26	13.65	1.95E-42	3.71E-39
CHILtrapF-99607.0	176.94	4.11	4.3	0.3	13.66	1.82E-42	3.71E-39
CHILtrapF-105508.0	1087.8	2.98	3.04	0.22	13.58	5.29E-42	8.89E-39
CHILtrapF-89089.0	405.95	4.07	4.25	0.31	13.26	3.89E-40	6.09E-37
CHILtrapF-87170.0	834.82	3.13	3.21	0.24	12.92	3.29E-38	4.84E-35
CHILtrapF-84387.0	157.86	3.24	3.32	0.25	12.74	3.45E-37	4.78E-34
CHILtrapF-107914.0	25.96	6.42	7.34	0.51	12.68	7.94E-37	1.04E-33
CHILtrapF-80731.0	324.86	2.91	2.98	0.23	12.44	1.61E-35	1.99E-32
CHILtrapF-86308.0	71.88	4.21	4.47	0.34	12.33	6.15E-35	7.24E-32
CHILtrapF-74171.0	150.19	2.68	2.73	0.22	12.06	1.63E-33	1.83E-30
CHILtrapF-92693.0	97.42	3.07	3.16	0.26	12	3.77E-33	4.03E-30
CHILtrapF-95824.0	233.39	3.07	3.16	0.26	11.96	5.87E-33	6.00E-30
CHILtrapF-77032.0	80.92	4.16	4.37	0.35	11.95	6.82E-33	6.42E-30
CHILtrapF-77533.0	235.91	1.74	1.76	0.15	11.95	6.66E-33	6.42E-30
CHILtrapF-90578.0	106.24	4.21	4.44	0.35	11.9	1.17E-32	1.06E-29
CHILtrapF-91156.0	177.25	3.49	3.64	0.3	11.82	3.26E-32	2.84E-29
CHILtrapF-108175.0	351.56	2.46	2.51	0.21	11.8	4.03E-32	3.38E-29
CHILtrapF-98385.0	148.54	2.74	2.81	0.23	11.78	4.84E-32	3.93E-29
CHILtrapF-86558.0	70.78	3.73	3.92	0.32	11.76	6.13E-32	4.81E-29
CHILtrapF-59935.0	159.38	2.75	2.81	0.23	11.71	1.11E-31	8.45E-29
CHILtrapF-109614.1	84.51	3.02	3.12	0.26	11.68	1.67E-31	1.23E-28
CHILtrapF-60685.0	597.36	1.53	1.54	0.13	11.62	3.14E-31	2.24E-28
CHILtrapF-93592.0	279.74	2.26	2.3	0.2	11.54	8.21E-31	5.68E-28
CHILtrapF-95698.1	57.86	4.05	4.27	0.35	11.47	1.90E-30	1.28E-27
CHILtrapF-109652.0	194.75	3.09	3.2	0.27	11.44	2.79E-30	1.82E-27
CHILtrapF-84030.0	102.22	2.94	3.04	0.26	11.19	4.54E-29	2.88E-26
CHILtrapF-73004.0	5834.53	2.81	2.89	0.25	11.15	7.54E-29	4.67E-26
CHILtrapF-89467.0	254.83	3.78	3.98	0.34	11.09	1.39E-28	8.37E-26
CHILtrapF-76382.11	191.71	1.92	1.95	0.17	11.06	1.92E-28	1.10E-25
CHILtrapF-88160.0	179.76	2.28	2.33	0.21	11.06	1.88E-28	1.10E-25
CHILtrapF-87458.1	97.52	3.44	3.6	0.31	11.05	2.11E-28	1.18E-25
CHILtrapF-97789.0	239.79	2.88	2.96	0.26	10.93	7.91E-28	4.33E-25
CHILtrapF-96473.2	113.82	2.6	2.66	0.24	10.86	1.70E-27	9.11E-25
CHILtrapF-84344.0	147.19	3.41	3.58	0.31	10.85	2.09E-27	1.08E-24
CHILtrapF-96981.0	33.03	4.18	4.59	0.39	10.85	2.11E-27	1.08E-24
CHILtrapF-77008.0	330.8	2.84	2.93	0.26	10.8	3.56E-27	1.78E-24
CHILtrapF-108651.0	61.71	3.52	3.69	0.33	10.76	5.11E-27	2.50E-24
CHILtrapF-108914.0	103.36	3.13	3.26	0.29	10.74	6.66E-27	3.20E-24
CHILtrapF-62329.0	66.63	5.72	8.13	0.53	10.7	9.76E-27	4.60E-24
CHILtrapF-98385.1	1332.54	2.12	2.16	0.2	10.66	1.54E-26	7.11E-24
CHILtrapF-98976.0	61.14	3.21	3.33	0.3	10.6	3.05E-26	1.38E-23
CHILtrapF-74030.0	314.63	2.25	2.3	0.21	10.49	9.74E-26	4.33E-23
CHILtrapF-88157.0	69.26	2.71	2.78	0.26	10.43	1.81E-25	7.90E-23
CHILtrapF-86657.0	84.87	2.97	3.07	0.29	10.42	2.11E-25	9.02E-23
CHILtrapF-85269.0	353.39	1.74	1.76	0.17	10.41	2.29E-25	9.63E-23
CHILtrapF-81207.2	54.98	4.43	4.85	0.43	10.33	5.36E-25	2.21E-22
CHILtrapF-62679.0	389.78	2.07	2.1	0.2	10.29	7.61E-25	3.09E-22
CHILtrapF-81521.0	433.8	2.83	2.93	0.28	10.29	8.21E-25	3.27E-22
CHILtrapF-110227.3	2035.59	1.19	1.2	0.12	10.26	1.12E-24	4.39E-22
CHILtrapF-89976.0	254.23	2.37	2.42	0.23	10.25	1.23E-24	4.74E-22
CHILtrapF-93101.0	19.18	5.23	6.07	0.51	10.24	1.34E-24	5.10E-22
CHILtrapF-108129.0	90.42	3.94	4.23	0.39	10.19	2.13E-24	7.82E-22
CHILtrapF-93386.0	137.43	3.7	3.94	0.36	10.19	2.11E-24	7.82E-22
CHILtrapF-88124.0	71.59	3.21	3.36	0.32	10.17	2.61E-24	9.44E-22
CHILtrapF-106664.0	68.45	4.19	4.5	0.41	10.17	2.66E-24	9.50E-22
CHILtrapF-89008.0	40.52	3.72	4.01	0.37	10.13	3.94E-24	1.38E-21
CHILtrapF-85105.0	131.1	2.93	3.04	0.29	10.11	5.08E-24	1.76E-21
CHILtrapF-70177.0	259.97	2.99	3.11	0.3	10.08	6.96E-24	2.37E-21
CHILtrapF-75405.0	16.15	5	5.87	0.5	9.91	3.63E-23	1.22E-20
CHILtrapF-78472.0	37.15	3.34	3.51	0.34	9.83	8.38E-23	2.78E-20
CHILtrapF-85395.0	150.67	2.22	2.26	0.23	9.82	9.32E-23	3.05E-20
CHILtrapF-109769.0	44.49	4.79	5.85	0.49	9.81	9.74E-23	3.14E-20
CHILtrapF-81207.3	29.13	3.49	3.68	0.36	9.8	1.13E-22	3.60E-20
CHILtrapF-105115.0	185.77	2.89	3	0.3	9.77	1.50E-22	4.60E-20
CHILtrapF-80174.0	365.82	2.33	2.39	0.24	9.77	1.50E-22	4.60E-20
CHILtrapF-93053.0	1805.1	3.13	3.28	0.32	9.77	1.48E-22	4.60E-20
CHILtrapF-77651.0	787.3	2.33	2.39	0.24	9.69	3.42E-22	1.03E-19
CHILtrapF-92421.0	661.45	1.09	1.1	0.11	9.6	8.35E-22	2.49E-19
CHILtrapF-80584.0	25.31	3.97	4.27	0.41	9.58	9.98E-22	2.94E-19
CHILtrapF-107192.0	2414.91	1.85	1.88	0.19	9.52	1.81E-21	5.25E-19
CHILtrapF-100209.0	73.09	4.31	4.81	0.46	9.46	3.22E-21	9.25E-19
CHILtrapF-94271.0	17.88	4.46	4.82	0.47	9.45	3.40E-21	9.63E-19
CHILtrapF-108513.0	48.18	3.21	3.37	0.34	9.44	3.83E-21	1.07E-18
CHILtrapF-88690.0	14.11	5.86	8.7	0.62	9.43	4.24E-21	1.17E-18
CHILtrapF-88973.0	31.16	5.54	8.55	0.59	9.41	5.06E-21	1.38E-18
CHILtrapF-108101.0	331.51	1.53	1.55	0.16	9.35	8.82E-21	2.38E-18
CHILtrapF-97585.0	18.12	4.55	5.3	0.49	9.32	1.15E-20	3.07E-18
CHILtrapF-96250.0	100.41	2.66	2.75	0.29	9.28	1.66E-20	4.39E-18
CHILtrapF-102589.1	2578.65	1.4	1.41	0.15	9.25	2.15E-20	5.63E-18
CHILtrapF-110013.0	26.53	5.13	6.49	0.56	9.25	2.34E-20	6.06E-18
CHILtrapF-99251.2	77.81	3.03	3.18	0.33	9.2	3.65E-20	9.33E-18
CHILtrapF-88690.1	16.09	5.83	8.81	0.63	9.19	3.93E-20	9.95E-18
CHILtrapF-87586.0	274.99	2.41	2.49	0.26	9.18	4.33E-20	1.08E-17
CHILtrapF-111602.1	146.73	1.77	1.8	0.19	9.17	4.91E-20	1.22E-17
CHILtrapF-112427.3	31.33	4.18	4.76	0.46	9.12	7.73E-20	1.90E-17
CHILtrapF-66051.0	157.62	1.81	1.84	0.2	9.1	9.25E-20	2.24E-17
CHILtrapF-98171.1	35.24	2.67	2.78	0.29	9.06	1.26E-19	3.03E-17
CHILtrapF-88270.0	227.96	2.78	2.92	0.31	9.06	1.33E-19	3.16E-17
CHILtrapF-87440.0	176.84	1.99	2.04	0.22	9.02	1.81E-19	4.27E-17
CHILtrapF-95372.0	38.18	5.25	7.66	0.58	9.02	1.85E-19	4.30E-17
CHILtrapF-91697.0	29.72	3.82	4.15	0.42	9	2.23E-19	5.14E-17
CHILtrapF-77802.0	21.41	4.27	4.82	0.48	8.87	7.00E-19	1.60E-16
CHILtrapF-104792.1	27.82	3.92	4.34	0.44	8.86	8.12E-19	1.84E-16
CHILtrapF-86657.1	19.94	4.92	7.05	0.56	8.85	8.52E-19	1.91E-16
CHILtrapF-87458.0	135.74	2.74	2.86	0.31	8.85	8.82E-19	1.96E-16
CHILtrapF-97166.1	74.9	2.4	2.48	0.27	8.83	1.00E-18	2.21E-16
CHILtrapF-102624.0	209.73	-1.08	-1.09	0.12	-8.81	1.29E-18	2.81E-16
CHILtrapF-96737.0	607.36	1.47	1.49	0.17	8.79	1.50E-18	3.24E-16
CHILtrapF-91940.0	391.85	2.23	2.3	0.25	8.77	1.87E-18	3.99E-16
CHILtrapF-108914.1	73.74	2.62	2.74	0.3	8.75	2.04E-18	4.33E-16
CHILtrapF-73526.0	179.19	1.41	1.43	0.16	8.75	2.11E-18	4.43E-16
CHILtrapF-116509.2	19.7	4.53	5.08	0.52	8.71	3.13E-18	6.51E-16
CHILtrapF-94725.0	68.56	3.9	4.82	0.45	8.69	3.52E-18	7.26E-16
CHILtrapF-89655.0	180.02	1.92	1.96	0.22	8.68	4.04E-18	8.26E-16
CHILtrapF-100537.0	423.64	1.72	1.74	0.2	8.64	5.49E-18	1.11E-15
CHILtrapF-69976.0	14.57	4.78	6.42	0.55	8.62	6.59E-18	1.33E-15
CHILtrapF-98046.0	272.86	1.74	1.78	0.2	8.62	6.74E-18	1.34E-15
CHILtrapF-102754.1	49.12	2.56	2.66	0.3	8.61	7.61E-18	1.51E-15
CHILtrapF-97955.0	429.83	1.47	1.49	0.17	8.6	7.68E-18	1.51E-15
CHILtrapF-91421.0	22.9	3.43	3.67	0.4	8.56	1.09E-17	2.12E-15
CHILtrapF-86122.0	209.87	2.25	2.31	0.26	8.48	2.21E-17	4.26E-15
CHILtrapF-87934.0	30.99	4.78	6.52	0.57	8.45	3.01E-17	5.76E-15
CHILtrapF-100430.1	333.04	1.15	1.16	0.14	8.44	3.16E-17	5.99E-15
CHILtrapF-76066.0	439.56	2.7	2.82	0.32	8.43	3.58E-17	6.74E-15
CHILtrapF-73691.0	30.84	5.02	8.05	0.6	8.4	4.58E-17	8.55E-15
CHILtrapF-114448.0	67.38	2.37	2.46	0.28	8.38	5.32E-17	9.85E-15
CHILtrapF-106255.0	384	1.27	1.29	0.15	8.35	7.10E-17	1.31E-14
CHILtrapF-98242.0	28.18	3.11	3.33	0.37	8.34	7.71E-17	1.41E-14
CHILtrapF-76008.0	91.97	3.17	3.43	0.38	8.3	1.01E-16	1.82E-14
CHILtrapF-87809.0	393.64	2.02	2.08	0.24	8.3	1.06E-16	1.91E-14
CHILtrapF-82610.0	14.76	4.07	4.88	0.5	8.14	4.09E-16	7.28E-14
CHILtrapF-103275.0	130.74	2.44	2.54	0.3	8.13	4.34E-16	7.68E-14
CHILtrapF-88115.0	636.09	1.38	1.4	0.17	8.11	4.88E-16	8.57E-14
CHILtrapF-101212.0	5.92	5.35	7.8	0.66	8.11	4.98E-16	8.68E-14
CHILtrapF-110408.0	143.06	1.95	2	0.24	8.11	5.16E-16	8.93E-14
CHILtrapF-82231.0	122.12	2.12	2.19	0.26	8.09	6.18E-16	1.06E-13
CHILtrapF-93223.0	23.91	3.59	3.97	0.44	8.08	6.42E-16	1.09E-13
CHILtrapF-96006.0	637.75	1.53	1.55	0.19	8.06	7.56E-16	1.28E-13
CHILtrapF-104788.1	80.13	2.17	2.24	0.27	8.05	8.61E-16	1.45E-13
CHILtrapF-92618.0	15.75	4.69	6.18	0.58	8.04	8.71E-16	1.45E-13
CHILtrapF-116509.3	38.68	2.66	2.76	0.33	8.02	1.02E-15	1.70E-13
CHILtrapF-82976.0	52.94	2.2	2.28	0.28	7.98	1.41E-15	2.32E-13
CHILtrapF-92711.0	22.39	4.06	4.69	0.51	7.96	1.72E-15	2.81E-13
CHILtrapF-119040.6	122.61	2.06	2.13	0.26	7.96	1.75E-15	2.85E-13
CHILtrapF-93325.0	47.71	3.53	4.01	0.45	7.92	2.34E-15	3.77E-13
CHILtrapF-89864.0	66.53	2.61	2.74	0.33	7.91	2.63E-15	4.22E-13
CHILtrapF-85227.0	42.1	2.53	2.64	0.32	7.88	3.16E-15	5.03E-13
CHILtrapF-104815.0	31.79	3.9	4.65	0.5	7.87	3.68E-15	5.81E-13
CHILtrapF-103045.0	36.04	2.52	2.63	0.32	7.85	4.04E-15	6.34E-13
CHILtrapF-101392.2	82.81	1.96	2.01	0.25	7.85	4.28E-15	6.67E-13
CHILtrapF-106868.0	290.39	1.62	1.65	0.21	7.83	4.99E-15	7.72E-13
CHILtrapF-94812.0	245.73	1.79	1.84	0.23	7.8	6.42E-15	9.87E-13
CHILtrapF-104697.0	152.22	1.82	1.87	0.23	7.76	8.71E-15	1.33E-12
CHILtrapF-84583.0	125.14	1.43	1.45	0.18	7.75	8.89E-15	1.35E-12
CHILtrapF-86555.0	174.32	2.24	2.32	0.29	7.73	1.08E-14	1.63E-12
CHILtrapF-96138.1	464.56	1.26	1.28	0.16	7.72	1.15E-14	1.72E-12
CHILtrapF-105318.0	672.97	1.74	1.78	0.23	7.72	1.19E-14	1.77E-12
CHILtrapF-99936.0	761.46	0.98	0.99	0.13	7.71	1.26E-14	1.86E-12
CHILtrapF-71503.0	14.09	3.73	4.18	0.49	7.68	1.59E-14	2.34E-12
CHILtrapF-87699.0	129.28	2.53	2.65	0.33	7.64	2.19E-14	3.20E-12
CHILtrapF-101787.1	54.71	1.68	1.72	0.22	7.63	2.36E-14	3.43E-12
CHILtrapF-75828.0	14.6	3.79	4.54	0.5	7.63	2.40E-14	3.47E-12
CHILtrapF-92337.1	22.8	2.84	3.03	0.37	7.62	2.55E-14	3.67E-12
CHILtrapF-109690.0	15.59	4.27	5.49	0.56	7.61	2.78E-14	3.97E-12
CHILtrapF-109578.0	1278.73	0.9	0.91	0.12	7.59	3.27E-14	4.64E-12
CHILtrapF-120188.3	141.02	1.77	1.81	0.23	7.53	5.19E-14	7.31E-12
CHILtrapF-93481.0	29.45	2.52	2.64	0.34	7.49	6.84E-14	9.58E-12
CHILtrapF-96138.0	474.31	1.22	1.23	0.16	7.48	7.37E-14	1.03E-11
CHILtrapF-80277.1	124.35	1.97	2.04	0.26	7.48	7.56E-14	1.05E-11
CHILtrapF-109418.1	321.93	1.55	1.58	0.21	7.48	7.66E-14	1.05E-11
CHILtrapF-78316.0	96.49	1.44	1.46	0.19	7.47	7.82E-14	1.07E-11
CHILtrapF-116149.0	361.09	1.37	1.4	0.18	7.47	7.88E-14	1.07E-11
CHILtrapF-110945.1	279.97	1.32	1.34	0.18	7.41	1.25E-13	1.69E-11
CHILtrapF-118630.1	17.52	3.23	3.48	0.44	7.41	1.28E-13	1.72E-11
CHILtrapF-120272.0	10.29	4.18	5.43	0.57	7.4	1.35E-13	1.81E-11
CHILtrapF-77242.0	140.92	2.07	2.14	0.28	7.37	1.65E-13	2.20E-11
CHILtrapF-98314.1	77.85	1.47	1.5	0.2	7.36	1.84E-13	2.44E-11
CHILtrapF-97166.0	42.39	2.66	2.84	0.36	7.36	1.87E-13	2.46E-11
CHILtrapF-91382.1	187.56	2.13	2.21	0.29	7.35	1.92E-13	2.50E-11
CHILtrapF-87457.0	733.19	0.92	0.92	0.13	7.35	2.02E-13	2.63E-11
CHILtrapF-88973.1	21.73	4.58	7.58	0.62	7.34	2.17E-13	2.80E-11
CHILtrapF-93952.0	62.72	1.63	1.67	0.22	7.33	2.22E-13	2.86E-11
CHILtrapF-105182.0	249.64	2.35	2.49	0.32	7.28	3.38E-13	4.32E-11
CHILtrapF-68796.0	199.18	1.51	1.54	0.21	7.27	3.65E-13	4.64E-11
CHILtrapF-103676.0	1072.14	1.73	1.77	0.24	7.25	4.04E-13	5.11E-11
CHILtrapF-81760.0	149.7	2.93	3.26	0.4	7.25	4.28E-13	5.39E-11
CHILtrapF-91399.0	30.21	2.75	2.98	0.38	7.23	4.75E-13	5.95E-11
CHILtrapF-100430.2	192.97	1.26	1.28	0.17	7.23	4.94E-13	6.15E-11
CHILtrapF-91381.0	235.86	1.29	1.31	0.18	7.22	5.16E-13	6.39E-11
CHILtrapF-80444.0	61.67	3	3.36	0.42	7.21	5.46E-13	6.73E-11
CHILtrapF-86399.0	73.76	1.82	1.87	0.25	7.19	6.44E-13	7.90E-11
CHILtrapF-95698.0	41.72	3.36	3.73	0.47	7.19	6.49E-13	7.91E-11
CHILtrapF-76116.0	32.74	3.47	3.95	0.48	7.19	6.60E-13	8.00E-11
CHILtrapF-59692.0	92.71	3.1	3.41	0.43	7.16	8.36E-13	1.01E-10
CHILtrapF-105071.0	184.24	1.74	1.79	0.24	7.15	8.64E-13	1.03E-10
CHILtrapF-71548.0	66.05	4.94	6.7	0.69	7.15	8.63E-13	1.03E-10
CHILtrapF-97574.0	5297.42	-1.72	-1.76	0.24	-7.15	8.69E-13	1.03E-10
CHILtrapF-78688.0	600.63	1.4	1.43	0.2	7.15	8.76E-13	1.04E-10
CHILtrapF-80576.0	458.87	1.15	1.17	0.16	7.12	1.12E-12	1.32E-10
CHILtrapF-81175.0	504.93	1.76	1.81	0.25	7.11	1.16E-12	1.36E-10
CHILtrapF-103930.2	183.02	1.78	1.83	0.25	7.08	1.39E-12	1.62E-10
CHILtrapF-63813.0	10.33	4.33	7.21	0.61	7.07	1.57E-12	1.82E-10
CHILtrapF-81207.0	95.4	2.15	2.24	0.3	7.06	1.68E-12	1.94E-10
CHILtrapF-84468.0	731.52	1.48	1.51	0.21	7.03	2.14E-12	2.45E-10
CHILtrapF-77348.0	343.58	0.86	0.86	0.12	7.02	2.19E-12	2.51E-10
CHILtrapF-80280.0	55.91	2.75	2.97	0.39	7.01	2.41E-12	2.74E-10
CHILtrapF-89117.0	249.18	1.05	1.06	0.15	7	2.52E-12	2.86E-10
CHILtrapF-91382.0	131.07	2.25	2.36	0.32	6.99	2.67E-12	3.01E-10
CHILtrapF-101392.1	102.94	1.43	1.46	0.21	6.97	3.15E-12	3.53E-10
CHILtrapF-73910.0	54.4	3.33	3.97	0.48	6.97	3.22E-12	3.60E-10
CHILtrapF-108174.0	10.96	4.13	5.81	0.59	6.96	3.35E-12	3.71E-10
CHILtrapF-69191.0	67.26	2.24	2.34	0.32	6.96	3.37E-12	3.72E-10
CHILtrapF-97386.18	209.58	1.54	1.57	0.22	6.95	3.62E-12	3.98E-10
CHILtrapF-66633.0	138.81	-1.24	-1.26	0.18	-6.94	3.80E-12	4.16E-10
CHILtrapF-104692.0	114.53	2.92	3.24	0.42	6.92	4.37E-12	4.76E-10
CHILtrapF-78530.0	8.27	4.01	5.43	0.58	6.88	6.15E-12	6.67E-10
CHILtrapF-75047.0	849.61	2.3	2.43	0.34	6.87	6.60E-12	7.12E-10
CHILtrapF-83843.0	133.3	1.2	1.21	0.17	6.86	6.95E-12	7.46E-10
CHILtrapF-88101.2	336.06	1.19	1.21	0.17	6.86	7.05E-12	7.55E-10
CHILtrapF-83305.0	89.75	1.34	1.37	0.2	6.85	7.14E-12	7.61E-10
CHILtrapF-120743.0	48.63	1.88	1.94	0.27	6.85	7.61E-12	8.07E-10
CHILtrapF-95818.0	325.46	1.09	1.1	0.16	6.84	7.80E-12	8.23E-10
CHILtrapF-85856.1	8.42	3.4	3.78	0.5	6.83	8.59E-12	9.02E-10
CHILtrapF-86159.0	101	1.79	1.84	0.26	6.83	8.63E-12	9.03E-10
CHILtrapF-90427.1	913.45	0.98	0.99	0.14	6.81	9.65E-12	1.01E-09
CHILtrapF-76951.0	8.92	4.07	5.74	0.6	6.81	1.00E-11	1.04E-09
CHILtrapF-88592.2	22.62	2.82	3.07	0.41	6.8	1.06E-11	1.10E-09
CHILtrapF-98978.0	152.54	1.07	1.08	0.16	6.8	1.08E-11	1.11E-09
CHILtrapF-81207.1	39.32	2.89	3.13	0.42	6.79	1.11E-11	1.13E-09
CHILtrapF-110877.0	329.71	1.7	1.75	0.25	6.78	1.20E-11	1.23E-09
CHILtrapF-88599.0	283.22	-1.33	-1.36	0.2	-6.77	1.31E-11	1.32E-09
CHILtrapF-104170.0	38.09	1.83	1.9	0.27	6.77	1.33E-11	1.34E-09
CHILtrapF-103300.0	16.58	3.19	3.52	0.47	6.76	1.42E-11	1.42E-09
CHILtrapF-107585.0	283.43	0.96	0.97	0.14	6.74	1.54E-11	1.54E-09
CHILtrapF-119040.2	86.52	1.86	1.93	0.28	6.72	1.80E-11	1.79E-09
CHILtrapF-98171.0	180.84	1.09	1.1	0.16	6.71	1.94E-11	1.93E-09
CHILtrapF-111014.0	17.54	2.77	3.06	0.41	6.7	2.11E-11	2.09E-09
CHILtrapF-79266.0	38.15	1.83	1.89	0.27	6.68	2.33E-11	2.29E-09
CHILtrapF-83483.0	48.55	2.63	2.89	0.39	6.68	2.33E-11	2.29E-09
CHILtrapF-110709.0	167.88	1.19	1.21	0.18	6.68	2.42E-11	2.36E-09
CHILtrapF-92915.0	281.62	0.89	0.9	0.13	6.66	2.70E-11	2.62E-09
CHILtrapF-85402.0	378.06	0.82	0.83	0.12	6.66	2.82E-11	2.73E-09
CHILtrapF-95225.0	623.31	0.96	0.97	0.14	6.66	2.83E-11	2.73E-09
CHILtrapF-103684.0	469.31	0.83	0.84	0.13	6.62	3.55E-11	3.41E-09
CHILtrapF-109451.0	6.39	4	5.1	0.6	6.62	3.62E-11	3.46E-09
CHILtrapF-117476.0	18.94	2.8	3.09	0.42	6.6	3.99E-11	3.79E-09
CHILtrapF-81674.0	2589.5	-0.76	-0.77	0.12	-6.6	3.99E-11	3.79E-09
CHILtrapF-101746.0	303.05	1.24	1.26	0.19	6.58	4.82E-11	4.56E-09
CHILtrapF-92618.1	8.27	4.39	6.94	0.67	6.54	6.08E-11	5.72E-09
CHILtrapF-80556.0	213.07	1.42	1.45	0.22	6.54	6.18E-11	5.80E-09
CHILtrapF-103676.1	2026.15	1.65	1.69	0.25	6.53	6.59E-11	6.15E-09
CHILtrapF-83116.0	26.29	3.14	3.62	0.48	6.5	7.96E-11	7.41E-09
CHILtrapF-90784.0	53.25	1.58	1.63	0.24	6.5	8.26E-11	7.65E-09
CHILtrapF-84751.0	64.46	1.51	1.55	0.23	6.49	8.56E-11	7.90E-09
CHILtrapF-65881.0	19.23	2.3	2.41	0.36	6.47	9.61E-11	8.83E-09
CHILtrapF-106242.0	49.5	2.03	2.12	0.31	6.47	9.99E-11	9.15E-09
CHILtrapF-66578.0	178.2	1.37	1.4	0.21	6.46	1.04E-10	9.49E-09
CHILtrapF-76092.0	15.53	2.87	3.12	0.44	6.46	1.05E-10	9.57E-09
CHILtrapF-103676.2	128.52	1.96	2.04	0.3	6.44	1.16E-10	1.05E-08
CHILtrapF-104538.1	86.96	1.94	2.03	0.3	6.44	1.19E-10	1.08E-08
CHILtrapF-112499.0	18.33	3.14	3.43	0.49	6.43	1.25E-10	1.12E-08
CHILtrapF-92833.0	339.12	0.82	0.83	0.13	6.43	1.28E-10	1.14E-08
CHILtrapF-67974.0	241.61	-1.24	-1.26	0.19	-6.4	1.56E-10	1.39E-08
CHILtrapF-84896.6	31.35	2.88	3.18	0.45	6.39	1.61E-10	1.43E-08
CHILtrapF-77270.0	80.42	1.44	1.47	0.23	6.39	1.62E-10	1.44E-08
CHILtrapF-74674.0	19.96	3.26	3.82	0.51	6.39	1.68E-10	1.48E-08
CHILtrapF-61409.0	22.82	1.75	1.8	0.27	6.38	1.79E-10	1.57E-08
CHILtrapF-91370.0	147.9	1.32	1.35	0.21	6.35	2.10E-10	1.84E-08
CHILtrapF-91400.0	197.85	1.45	1.49	0.23	6.35	2.14E-10	1.86E-08
CHILtrapF-68174.0	28.31	1.74	1.8	0.28	6.33	2.46E-10	2.14E-08
CHILtrapF-109161.0	49.45	2.71	3.03	0.43	6.33	2.52E-10	2.18E-08
CHILtrapF-65992.0	15.34	2.82	3.11	0.45	6.32	2.67E-10	2.30E-08
CHILtrapF-89875.0	139.8	2.02	2.12	0.32	6.3	2.91E-10	2.50E-08
CHILtrapF-92023.0	49.17	2.58	2.85	0.41	6.29	3.23E-10	2.76E-08
CHILtrapF-82167.0	89.3	1.6	1.65	0.25	6.28	3.34E-10	2.85E-08
CHILtrapF-104633.0	97.47	1.56	1.61	0.25	6.28	3.41E-10	2.89E-08
CHILtrapF-76032.0	9.36	3.21	3.74	0.51	6.28	3.41E-10	2.89E-08
CHILtrapF-87129.0	427.74	1.01	1.02	0.16	6.28	3.45E-10	2.91E-08
CHILtrapF-28306.93	40.51	2.68	3.02	0.43	6.27	3.66E-10	3.07E-08
CHILtrapF-84755.0	39.22	1.83	1.9	0.29	6.27	3.69E-10	3.09E-08
CHILtrapF-84896.16	255.51	1.14	1.16	0.18	6.23	4.78E-10	3.99E-08
CHILtrapF-71099.0	6.58	3.78	5.27	0.61	6.21	5.44E-10	4.53E-08
CHILtrapF-84819.0	7.76	4.11	7.21	0.66	6.19	5.98E-10	4.96E-08
CHILtrapF-70778.0	13.54	3.05	3.63	0.49	6.19	6.04E-10	4.99E-08
CHILtrapF-109059.0	22.44	2.23	2.37	0.36	6.18	6.31E-10	5.19E-08
CHILtrapF-94730.1	2.98	4.42	6.94	0.72	6.18	6.39E-10	5.24E-08
CHILtrapF-88083.0	42.11	2.56	2.86	0.42	6.16	7.22E-10	5.90E-08
CHILtrapF-71974.0	11.02	3.66	5.4	0.6	6.16	7.35E-10	5.98E-08
CHILtrapF-82529.0	151.2	1.09	1.1	0.18	6.15	7.51E-10	6.10E-08
CHILtrapF-91869.0	99.45	1.34	1.37	0.22	6.15	7.54E-10	6.10E-08
CHILtrapF-81169.0	362.59	0.97	0.98	0.16	6.15	7.75E-10	6.24E-08
CHILtrapF-83017.0	95.97	1.73	1.79	0.28	6.14	8.14E-10	6.54E-08
CHILtrapF-108896.0	180.3	1.02	1.03	0.17	6.11	9.72E-10	7.78E-08
CHILtrapF-74615.0	507.79	1.33	1.36	0.22	6.11	9.78E-10	7.80E-08
CHILtrapF-71979.0	31.13	3.38	4.54	0.55	6.11	9.83E-10	7.81E-08
CHILtrapF-84896.11	4429.72	1.28	1.3	0.21	6.11	9.94E-10	7.88E-08
CHILtrapF-59538.0	277.27	1.17	1.19	0.19	6.1	1.06E-09	8.35E-08
CHILtrapF-89968.0	3162.09	1.47	1.51	0.24	6.1	1.07E-09	8.44E-08
CHILtrapF-97655.0	375.17	2.01	2.12	0.33	6.09	1.16E-09	9.12E-08
CHILtrapF-98529.1	73.41	1.63	1.68	0.27	6.08	1.22E-09	9.52E-08
CHILtrapF-91018.3	300.82	0.69	0.69	0.11	6.08	1.23E-09	9.56E-08
CHILtrapF-110056.0	72.22	1.97	2.07	0.32	6.07	1.27E-09	9.88E-08
CHILtrapF-63564.0	15.71	2.65	2.97	0.44	6.06	1.38E-09	1.07E-07
CHILtrapF-97234.0	67.98	-1.77	-1.85	0.29	-6.05	1.42E-09	1.10E-07
CHILtrapF-94350.0	11.52	2.99	3.22	0.5	6.04	1.57E-09	1.21E-07
CHILtrapF-99674.0	89.67	1.24	1.26	0.21	6.02	1.71E-09	1.31E-07
CHILtrapF-101441.0	5.44	3.77	5.25	0.63	6.01	1.81E-09	1.38E-07
CHILtrapF-82602.0	37.43	2.63	2.86	0.44	6.01	1.88E-09	1.43E-07
CHILtrapF-96391.0	7.56	3.59	4.28	0.6	6	2.00E-09	1.52E-07
CHILtrapF-117816.1	13.38	2.91	3.26	0.48	6	2.01E-09	1.52E-07
CHILtrapF-106003.0	231.1	0.94	0.95	0.16	5.99	2.07E-09	1.56E-07
CHILtrapF-101284.1	13.84	2.44	2.64	0.41	5.98	2.22E-09	1.67E-07
CHILtrapF-78885.0	6.61	3.63	4.67	0.61	5.98	2.25E-09	1.69E-07
CHILtrapF-82248.0	15.6	2.92	3.54	0.49	5.95	2.67E-09	1.99E-07
CHILtrapF-111971.1	35.64	2.3	2.47	0.39	5.94	2.87E-09	2.14E-07
CHILtrapF-111143.1	327.17	0.82	0.83	0.14	5.94	2.90E-09	2.15E-07
CHILtrapF-90876.0	955.9	-1.4	-1.43	0.24	-5.94	2.92E-09	2.16E-07
CHILtrapF-80101.2	190.29	-1.93	-2.04	0.33	-5.93	2.99E-09	2.20E-07
CHILtrapF-81992.0	10.8	3.47	4.52	0.59	5.93	3.08E-09	2.26E-07
CHILtrapF-105182.1	41.96	2.36	2.61	0.4	5.93	3.09E-09	2.26E-07
CHILtrapF-85501.0	129.62	1.35	1.38	0.23	5.92	3.25E-09	2.38E-07
CHILtrapF-87394.2	554.86	-1.14	-1.16	0.19	-5.91	3.37E-09	2.46E-07
CHILtrapF-100827.0	224.92	0.95	0.96	0.16	5.91	3.40E-09	2.47E-07
CHILtrapF-58820.0	131.07	2.3	2.49	0.39	5.88	4.11E-09	2.97E-07
CHILtrapF-96689.0	140.74	1.13	1.15	0.19	5.88	4.17E-09	3.01E-07
CHILtrapF-80203.0	18.31	2.34	2.57	0.4	5.87	4.25E-09	3.05E-07
CHILtrapF-101284.0	17.81	2.14	2.27	0.37	5.87	4.35E-09	3.12E-07
CHILtrapF-70784.0	36.15	2.08	2.24	0.35	5.86	4.54E-09	3.25E-07
CHILtrapF-89863.0	161.83	0.97	0.98	0.17	5.86	4.68E-09	3.33E-07
CHILtrapF-82587.0	193.06	0.74	0.74	0.13	5.86	4.75E-09	3.38E-07
CHILtrapF-109627.0	495.83	-1.77	-1.84	0.3	-5.85	4.95E-09	3.51E-07
CHILtrapF-66623.0	258.15	1.97	2.08	0.34	5.84	5.15E-09	3.64E-07
CHILtrapF-4080.0	2.68	4.26	6.79	0.73	5.84	5.23E-09	3.68E-07
CHILtrapF-107338.0	6014.55	0.94	0.95	0.16	5.84	5.37E-09	3.76E-07
CHILtrapF-89415.1	4978.45	-1.07	-1.09	0.18	-5.84	5.36E-09	3.76E-07
CHILtrapF-97470.0	111.34	1.29	1.32	0.22	5.83	5.41E-09	3.78E-07
CHILtrapF-71564.1	11.61	3.35	4.11	0.58	5.83	5.48E-09	3.82E-07
CHILtrapF-98529.0	47.65	1.81	1.89	0.31	5.82	5.75E-09	3.99E-07
CHILtrapF-110178.3	9.57	2.65	2.89	0.46	5.8	6.59E-09	4.56E-07
CHILtrapF-108757.0	86.7	1.47	1.51	0.25	5.8	6.63E-09	4.58E-07
CHILtrapF-82956.0	4.39	4.24	7.32	0.73	5.8	6.79E-09	4.68E-07
CHILtrapF-84693.0	37.08	1.66	1.72	0.29	5.77	7.91E-09	5.43E-07
CHILtrapF-110589.1	238.81	1.07	1.09	0.19	5.76	8.23E-09	5.63E-07
CHILtrapF-85109.0	51.36	1.71	1.77	0.3	5.76	8.26E-09	5.63E-07
CHILtrapF-89611.0	3942.71	-0.88	-0.89	0.15	-5.76	8.34E-09	5.67E-07
CHILtrapF-74916.0	889.05	-0.96	-0.97	0.17	-5.75	9.01E-09	6.10E-07
CHILtrapF-86252.0	301.09	0.92	0.93	0.16	5.75	9.01E-09	6.10E-07
CHILtrapF-87085.0	331.44	-0.96	-0.97	0.17	-5.75	9.13E-09	6.16E-07
CHILtrapF-120188.0	130.93	1.16	1.18	0.2	5.74	9.29E-09	6.25E-07
CHILtrapF-98367.0	8.36	3.24	3.86	0.56	5.74	9.42E-09	6.32E-07
CHILtrapF-97493.0	1757.09	-0.9	-0.91	0.16	-5.73	9.82E-09	6.57E-07
CHILtrapF-102246.0	123.75	1.04	1.06	0.18	5.73	9.90E-09	6.60E-07
CHILtrapF-92801.0	312.7	-0.76	-0.77	0.13	-5.73	1.00E-08	6.66E-07
CHILtrapF-109638.0	585.63	1.53	1.58	0.27	5.73	1.01E-08	6.70E-07
CHILtrapF-89415.0	3936.38	-1.18	-1.2	0.21	-5.72	1.04E-08	6.91E-07
CHILtrapF-85549.0	547.5	-1.21	-1.23	0.21	-5.72	1.09E-08	7.17E-07
CHILtrapF-76547.0	56.3	2.14	2.28	0.37	5.7	1.17E-08	7.70E-07
CHILtrapF-83216.0	216.47	-0.66	-0.66	0.12	-5.7	1.23E-08	8.04E-07
CHILtrapF-108381.1	540.98	-1.27	-1.3	0.22	-5.69	1.26E-08	8.22E-07
CHILtrapF-101805.0	20.18	2.27	2.47	0.4	5.69	1.29E-08	8.40E-07
CHILtrapF-104704.0	260.92	0.89	0.9	0.16	5.69	1.30E-08	8.45E-07
CHILtrapF-91166.0	42.48	1.94	2.05	0.34	5.69	1.31E-08	8.46E-07
CHILtrapF-87585.0	82.81	1.19	1.21	0.21	5.68	1.37E-08	8.88E-07
CHILtrapF-118659.0	54.14	1.58	1.64	0.28	5.67	1.42E-08	9.17E-07
CHILtrapF-89533.1	539.42	1.36	1.39	0.24	5.67	1.43E-08	9.19E-07
CHILtrapF-106735.1	40.5	2.35	2.59	0.41	5.67	1.45E-08	9.32E-07
CHILtrapF-108400.0	338.15	-1.46	-1.5	0.26	-5.67	1.47E-08	9.37E-07
CHILtrapF-85393.0	17.52	1.9	1.98	0.34	5.66	1.47E-08	9.40E-07
CHILtrapF-97386.19	622.14	1.43	1.46	0.25	5.65	1.63E-08	1.04E-06
CHILtrapF-103191.0	406.13	-1.15	-1.17	0.2	-5.64	1.65E-08	1.05E-06
CHILtrapF-119735.1	11.63	3.21	4.44	0.57	5.65	1.65E-08	1.05E-06
CHILtrapF-92694.1	63.94	2.17	2.33	0.39	5.63	1.81E-08	1.14E-06
CHILtrapF-104862.0	565.91	-0.69	-0.69	0.12	-5.62	1.90E-08	1.19E-06
CHILtrapF-86648.0	314.38	-0.69	-0.7	0.12	-5.61	2.00E-08	1.25E-06
CHILtrapF-96418.0	13.33	3.19	4.13	0.57	5.61	2.02E-08	1.26E-06
CHILtrapF-89061.0	41.82	1.78	1.86	0.32	5.61	2.07E-08	1.29E-06
CHILtrapF-115018.6	316.74	0.99	1	0.18	5.6	2.11E-08	1.31E-06
CHILtrapF-78864.0	29.68	2.21	2.37	0.4	5.59	2.25E-08	1.40E-06
CHILtrapF-76114.0	4.32	3.92	6.82	0.7	5.59	2.30E-08	1.42E-06
CHILtrapF-99056.0	7.97	3.59	5.02	0.64	5.58	2.46E-08	1.52E-06
CHILtrapF-89815.8	529.2	-0.97	-0.98	0.17	-5.57	2.58E-08	1.59E-06
CHILtrapF-95215.0	61.86	1.56	1.62	0.28	5.55	2.78E-08	1.71E-06
CHILtrapF-82627.0	198.47	-0.87	-0.87	0.16	-5.55	2.82E-08	1.73E-06
CHILtrapF-108044.0	1920.13	-0.74	-0.75	0.13	-5.55	2.85E-08	1.74E-06
CHILtrapF-114529.2	1091.67	0.66	0.66	0.12	5.55	2.85E-08	1.74E-06
CHILtrapF-96643.0	19.72	3.37	4.96	0.61	5.55	2.90E-08	1.76E-06
CHILtrapF-99303.1	69.84	1.44	1.49	0.26	5.55	2.89E-08	1.76E-06
CHILtrapF-90691.0	14.26	2.81	3.38	0.51	5.55	2.92E-08	1.77E-06
CHILtrapF-85350.0	12.79	3.58	6.23	0.65	5.54	2.95E-08	1.78E-06
CHILtrapF-96295.1	5.91	3.07	3.59	0.55	5.53	3.16E-08	1.90E-06
CHILtrapF-92362.0	674.13	0.7	0.71	0.13	5.53	3.20E-08	1.92E-06
CHILtrapF-97211.0	521.23	1.46	1.51	0.27	5.52	3.33E-08	2.00E-06
CHILtrapF-117530.0	115.08	1.17	1.19	0.21	5.51	3.58E-08	2.14E-06
CHILtrapF-86048.9	111.72	-1.41	-1.46	0.26	-5.51	3.62E-08	2.16E-06
CHILtrapF-69884.0	9.74	2.76	3.17	0.5	5.51	3.69E-08	2.19E-06
CHILtrapF-85674.0	23.09	3.18	4.64	0.58	5.5	3.76E-08	2.23E-06
CHILtrapF-81516.0	618.59	1.08	1.1	0.2	5.5	3.86E-08	2.28E-06
CHILtrapF-104840.1	60	1.41	1.45	0.26	5.5	3.87E-08	2.28E-06
CHILtrapF-88252.0	474.01	0.93	0.94	0.17	5.49	3.92E-08	2.31E-06
CHILtrapF-83667.0	23.22	1.91	2.04	0.35	5.49	4.01E-08	2.35E-06
CHILtrapF-84624.0	130.45	-1.09	-1.11	0.2	-5.48	4.22E-08	2.47E-06
CHILtrapF-84310.0	154.15	3.16	3.87	0.58	5.48	4.33E-08	2.53E-06
CHILtrapF-65570.0	564.22	1.08	1.09	0.2	5.47	4.44E-08	2.58E-06
CHILtrapF-105767.0	233.65	1.24	1.26	0.23	5.47	4.56E-08	2.65E-06
CHILtrapF-91734.0	17.39	2.4	2.64	0.44	5.47	4.61E-08	2.67E-06
CHILtrapF-118663.0	54.68	1.43	1.47	0.26	5.46	4.67E-08	2.70E-06
CHILtrapF-103396.0	23.76	2.06	2.2	0.38	5.45	5.11E-08	2.95E-06
CHILtrapF-107335.1	9.09	3.57	5.7	0.66	5.45	5.14E-08	2.95E-06
CHILtrapF-92745.0	24.85	3.54	6.48	0.65	5.45	5.14E-08	2.95E-06
CHILtrapF-89543.0	2129.46	-1.02	-1.04	0.19	-5.44	5.35E-08	3.06E-06
CHILtrapF-98353.0	14.51	3.43	5.68	0.63	5.44	5.36E-08	3.06E-06
CHILtrapF-93934.0	5	3.15	3.71	0.58	5.44	5.40E-08	3.07E-06
CHILtrapF-28306.109	235.5	1.33	1.36	0.24	5.43	5.49E-08	3.12E-06
CHILtrapF-120041.1	5.62	3.36	4.21	0.62	5.42	5.86E-08	3.32E-06
CHILtrapF-99010.2	48.11	1.8	1.89	0.33	5.42	6.02E-08	3.40E-06
CHILtrapF-92694.0	43.06	1.95	2.08	0.36	5.41	6.16E-08	3.47E-06
CHILtrapF-61905.0	530.85	1.84	1.94	0.34	5.41	6.19E-08	3.48E-06
CHILtrapF-68878.0	583.94	1.7	1.78	0.31	5.41	6.18E-08	3.48E-06
CHILtrapF-102018.3	94.51	1.2	1.23	0.22	5.41	6.41E-08	3.59E-06
CHILtrapF-75204.0	341.59	0.88	0.89	0.16	5.4	6.48E-08	3.62E-06
CHILtrapF-87443.0	457.92	1.42	1.47	0.26	5.4	6.66E-08	3.71E-06
CHILtrapF-109080.2	620.36	1.63	1.69	0.3	5.39	7.12E-08	3.96E-06
CHILtrapF-97278.0	137.92	0.94	0.96	0.18	5.39	7.16E-08	3.97E-06
CHILtrapF-87027.0	2529.47	-1.58	-1.64	0.29	-5.38	7.61E-08	4.21E-06
CHILtrapF-99878.0	18	2.95	3.79	0.55	5.38	7.63E-08	4.22E-06
CHILtrapF-104692.1	62.47	2.52	2.89	0.47	5.37	7.68E-08	4.23E-06
CHILtrapF-58666.0	122.71	2.07	2.23	0.39	5.37	7.69E-08	4.23E-06
CHILtrapF-70204.0	118.49	1.19	1.22	0.22	5.37	7.99E-08	4.38E-06
CHILtrapF-67724.0	9.67	3.49	6.17	0.65	5.37	8.04E-08	4.40E-06
CHILtrapF-87754.0	129.18	0.76	0.76	0.14	5.36	8.32E-08	4.54E-06
CHILtrapF-81079.0	1460.12	-1.05	-1.07	0.2	-5.36	8.39E-08	4.57E-06
CHILtrapF-73562.0	7.83	3.01	3.75	0.56	5.36	8.55E-08	4.65E-06
CHILtrapF-83172.1	248.81	-1.32	-1.36	0.25	-5.35	8.80E-08	4.77E-06
CHILtrapF-104012.0	143.53	0.82	0.82	0.15	5.34	9.10E-08	4.92E-06
CHILtrapF-27292.1	8.44	2.65	2.94	0.5	5.34	9.17E-08	4.95E-06
CHILtrapF-78006.0	114.38	1.17	1.19	0.22	5.34	9.28E-08	5.00E-06
CHILtrapF-99038.1	34.07	1.87	1.97	0.35	5.34	9.32E-08	5.01E-06
CHILtrapF-76079.0	948.97	-0.77	-0.78	0.15	-5.33	9.81E-08	5.26E-06
CHILtrapF-74264.0	12.63	3.03	4.16	0.57	5.33	9.95E-08	5.32E-06
CHILtrapF-92945.0	9.07	3.5	5.25	0.66	5.33	1.01E-07	5.39E-06
CHILtrapF-81068.0	399.13	1.38	1.42	0.26	5.32	1.06E-07	5.64E-06
CHILtrapF-105347.0	29.63	-1.33	-1.34	0.25	-5.31	1.08E-07	5.74E-06
CHILtrapF-104333.0	11.81	2.94	3.89	0.55	5.31	1.08E-07	5.74E-06
CHILtrapF-52886.1	59.27	2.06	2.23	0.39	5.31	1.08E-07	5.74E-06
CHILtrapF-93085.0	405.61	0.74	0.75	0.14	5.31	1.12E-07	5.89E-06
CHILtrapF-74710.2	628.43	-0.81	-0.82	0.15	-5.3	1.15E-07	6.03E-06
CHILtrapF-115798.0	84.95	-1.11	-1.13	0.21	-5.29	1.19E-07	6.25E-06
CHILtrapF-84205.0	88.13	1.28	1.32	0.24	5.29	1.22E-07	6.37E-06
CHILtrapF-108834.1	212.09	-1.34	-1.38	0.25	-5.28	1.32E-07	6.89E-06
CHILtrapF-59590.0	72.94	-1.19	-1.21	0.23	-5.27	1.38E-07	7.18E-06
CHILtrapF-94440.0	9.12	2.88	3.59	0.55	5.26	1.42E-07	7.37E-06
CHILtrapF-98803.1	196.86	1.25	1.29	0.24	5.26	1.44E-07	7.46E-06
CHILtrapF-102713.0	339.86	1.22	1.25	0.23	5.26	1.47E-07	7.61E-06
CHILtrapF-58795.0	15.81	2.12	2.27	0.4	5.25	1.49E-07	7.68E-06
CHILtrapF-110958.0	5.17	3.27	4.29	0.62	5.25	1.53E-07	7.90E-06
CHILtrapF-88457.0	42.21	1.74	1.84	0.33	5.25	1.54E-07	7.91E-06
CHILtrapF-91935.0	31.74	-1.44	-1.48	0.28	-5.24	1.58E-07	8.12E-06
CHILtrapF-103381.0	11.19	2.46	2.73	0.47	5.24	1.63E-07	8.37E-06
CHILtrapF-86537.1	449.29	-0.85	-0.86	0.16	-5.22	1.78E-07	9.11E-06
CHILtrapF-92650.0	108.73	1.06	1.09	0.2	5.22	1.78E-07	9.11E-06
CHILtrapF-96382.0	149.76	0.84	0.85	0.16	5.22	1.79E-07	9.12E-06
CHILtrapF-93901.0	257.06	0.92	0.93	0.18	5.22	1.79E-07	9.12E-06
CHILtrapF-95609.0	18.28	3.42	6.27	0.66	5.22	1.80E-07	9.13E-06
CHILtrapF-104760.0	115.85	0.91	0.92	0.17	5.21	1.90E-07	9.60E-06
CHILtrapF-92057.0	264.34	-1.37	-1.42	0.26	-5.21	1.91E-07	9.63E-06
CHILtrapF-98471.0	72.65	1.33	1.37	0.26	5.21	1.93E-07	9.73E-06
CHILtrapF-88782.2	61.05	-1.11	-1.12	0.21	-5.21	1.94E-07	9.74E-06
CHILtrapF-110352.0	28.47	1.73	1.82	0.33	5.2	1.96E-07	9.84E-06
CHILtrapF-79559.0	11.12	3.3	5.51	0.64	5.2	1.97E-07	9.87E-06
CHILtrapF-6147.0	74.64	1.54	1.6	0.3	5.2	2.00E-07	1.00E-05
CHILtrapF-71709.1	1807.26	-0.66	-0.66	0.13	-5.19	2.05E-07	1.02E-05
CHILtrapF-95918.0	9.96	2.83	3.23	0.54	5.19	2.10E-07	1.04E-05
CHILtrapF-87688.0	298.94	1.27	1.3	0.24	5.18	2.19E-07	1.09E-05
CHILtrapF-100484.0	16.54	2.41	2.74	0.47	5.18	2.21E-07	1.10E-05
CHILtrapF-108598.0	135.11	0.92	0.94	0.18	5.18	2.23E-07	1.10E-05
CHILtrapF-93324.0	8.07	3.08	3.89	0.6	5.18	2.24E-07	1.11E-05
CHILtrapF-101451.0	886.62	0.64	0.65	0.12	5.18	2.25E-07	1.11E-05
CHILtrapF-83624.0	12.15	2.3	2.49	0.44	5.18	2.27E-07	1.11E-05
CHILtrapF-11630.10	276.33	0.98	0.99	0.19	5.17	2.28E-07	1.12E-05
CHILtrapF-88713.0	642.03	-1.02	-1.04	0.2	-5.17	2.29E-07	1.12E-05
CHILtrapF-74432.0	27.96	2.57	3.14	0.5	5.16	2.41E-07	1.18E-05
CHILtrapF-84548.0	633.72	0.84	0.85	0.16	5.16	2.53E-07	1.23E-05
CHILtrapF-75002.1	97.72	-1.19	-1.2	0.23	-5.15	2.60E-07	1.27E-05
CHILtrapF-77237.4	39.59	1.33	1.37	0.26	5.14	2.68E-07	1.30E-05
CHILtrapF-71145.0	253.13	0.99	1.01	0.19	5.14	2.75E-07	1.33E-05
CHILtrapF-77590.0	11.54	2.73	3.26	0.53	5.13	2.92E-07	1.41E-05
CHILtrapF-108389.0	78.99	1.3	1.34	0.25	5.13	2.94E-07	1.42E-05
CHILtrapF-101625.1	34.21	1.73	1.81	0.34	5.13	2.96E-07	1.42E-05
CHILtrapF-97999.0	30.41	1.85	1.97	0.36	5.12	3.03E-07	1.45E-05
CHILtrapF-84139.0	5.45	3.17	3.81	0.62	5.12	3.08E-07	1.48E-05
CHILtrapF-87394.3	56.71	-1.33	-1.38	0.26	-5.11	3.23E-07	1.54E-05
CHILtrapF-95560.0	1105.07	-1.54	-1.61	0.3	-5.1	3.31E-07	1.58E-05
CHILtrapF-76170.0	20.03	2.18	2.44	0.43	5.1	3.44E-07	1.64E-05
CHILtrapF-90089.0	210.86	1.04	1.06	0.2	5.09	3.53E-07	1.68E-05
CHILtrapF-90478.0	819.33	1.68	1.76	0.33	5.09	3.53E-07	1.68E-05
CHILtrapF-80869.0	24.23	-1.61	-1.68	0.32	-5.09	3.55E-07	1.68E-05
CHILtrapF-115433.2	138.93	0.82	0.83	0.16	5.09	3.59E-07	1.70E-05
CHILtrapF-88982.0	393.79	-0.63	-0.63	0.12	-5.09	3.67E-07	1.73E-05
CHILtrapF-77237.0	14.69	2.36	2.64	0.46	5.08	3.70E-07	1.74E-05
CHILtrapF-108152.0	9.41	3.08	4.7	0.61	5.08	3.76E-07	1.76E-05
CHILtrapF-89573.0	920.46	1.08	1.1	0.21	5.07	3.90E-07	1.83E-05
CHILtrapF-99873.0	161.9	-0.73	-0.74	0.14	-5.07	3.92E-07	1.83E-05
CHILtrapF-84050.0	54.26	1.26	1.29	0.25	5.07	4.05E-07	1.89E-05
CHILtrapF-85333.0	94.65	1.39	1.44	0.27	5.06	4.15E-07	1.94E-05
CHILtrapF-75366.0	75.06	1.23	1.26	0.24	5.05	4.47E-07	2.08E-05
CHILtrapF-111834.0	11.99	2.17	2.36	0.43	5.05	4.53E-07	2.10E-05
CHILtrapF-89564.0	15.65	2.9	3.78	0.58	5.04	4.63E-07	2.14E-05
CHILtrapF-108782.1	115.41	0.94	0.96	0.19	5.04	4.69E-07	2.17E-05
CHILtrapF-93378.0	712.83	-1.28	-1.31	0.25	-5.04	4.70E-07	2.17E-05
CHILtrapF-109786.0	239.31	-0.96	-0.98	0.19	-5.04	4.72E-07	2.17E-05
CHILtrapF-99003.0	17.07	2.28	2.54	0.45	5.04	4.73E-07	2.17E-05
CHILtrapF-79659.0	6.12	3.36	4.79	0.67	5.03	4.83E-07	2.22E-05
CHILtrapF-60937.0	222.56	1	1.01	0.2	5.03	4.87E-07	2.23E-05
CHILtrapF-92165.0	15.9	2.05	2.19	0.41	5.03	4.91E-07	2.24E-05
CHILtrapF-103900.0	141.55	0.87	0.88	0.17	5.03	5.01E-07	2.28E-05
CHILtrapF-109975.0	153.09	1.39	1.44	0.28	5.02	5.15E-07	2.34E-05
CHILtrapF-81805.0	1109.76	-0.93	-0.94	0.18	-5.02	5.22E-07	2.37E-05
CHILtrapF-79007.2	44.38	1.52	1.58	0.3	5.01	5.38E-07	2.44E-05
CHILtrapF-84078.0	114.87	-0.87	-0.88	0.17	-5.01	5.47E-07	2.48E-05
CHILtrapF-94242.1	8.92	2.52	2.87	0.5	5.01	5.54E-07	2.50E-05
CHILtrapF-87755.0	138.25	-0.92	-0.93	0.18	-5	5.60E-07	2.52E-05
CHILtrapF-110932.0	15.54	2.67	3.08	0.53	4.99	5.96E-07	2.68E-05
CHILtrapF-95081.0	73	1.27	1.31	0.26	4.99	6.08E-07	2.73E-05
CHILtrapF-120388.0	12.21	3.15	4.61	0.63	4.99	6.15E-07	2.75E-05
CHILtrapF-108381.3	579.64	-0.92	-0.93	0.18	-4.99	6.19E-07	2.76E-05
CHILtrapF-89056.0	184.85	-0.75	-0.76	0.15	-4.99	6.19E-07	2.76E-05
CHILtrapF-99318.0	1121.32	1.1	1.12	0.22	4.98	6.33E-07	2.82E-05
CHILtrapF-59598.0	696.77	0.66	0.67	0.13	4.98	6.48E-07	2.88E-05
CHILtrapF-97756.1	61.18	1.25	1.28	0.25	4.97	6.66E-07	2.96E-05
CHILtrapF-98837.0	16.99	1.87	1.99	0.38	4.97	6.78E-07	3.01E-05
CHILtrapF-98343.1	70.21	1.32	1.36	0.27	4.96	6.98E-07	3.09E-05
CHILtrapF-84813.0	8.46	2.99	4.12	0.6	4.96	7.01E-07	3.10E-05
CHILtrapF-97334.0	546.73	-1.36	-1.4	0.27	-4.96	7.08E-07	3.12E-05
CHILtrapF-11630.26	829.08	0.99	1.01	0.2	4.96	7.18E-07	3.16E-05
CHILtrapF-80134.0	187.68	1.27	1.31	0.26	4.96	7.21E-07	3.17E-05
CHILtrapF-84417.0	41.72	2.55	2.99	0.51	4.95	7.28E-07	3.18E-05
CHILtrapF-98355.2	8.46	3.24	5.2	0.65	4.95	7.26E-07	3.18E-05
CHILtrapF-117495.0	31.62	1.46	1.52	0.29	4.95	7.47E-07	3.26E-05
CHILtrapF-94013.0	278.8	0.95	0.96	0.19	4.95	7.51E-07	3.27E-05
CHILtrapF-83954.0	13.99	3.14	4.32	0.64	4.95	7.58E-07	3.30E-05
CHILtrapF-98213.0	11.35	2.04	2.17	0.41	4.94	7.63E-07	3.31E-05
CHILtrapF-102754.2	106.11	0.86	0.87	0.17	4.94	8.00E-07	3.47E-05
CHILtrapF-66881.0	119.26	-0.8	-0.81	0.16	-4.93	8.33E-07	3.60E-05
CHILtrapF-99494.0	256.14	0.83	0.84	0.17	4.93	8.43E-07	3.64E-05
CHILtrapF-120561.0	5.22	2.95	3.4	0.6	4.91	8.93E-07	3.85E-05
CHILtrapF-97529.0	91.28	-0.93	-0.95	0.19	-4.91	9.31E-07	4.01E-05
CHILtrapF-101691.0	11.35	2.38	2.8	0.48	4.9	9.35E-07	4.02E-05
CHILtrapF-93232.0	60.42	-1.07	-1.08	0.22	-4.9	9.47E-07	4.06E-05
CHILtrapF-80181.0	558.03	0.58	0.58	0.12	4.9	9.77E-07	4.18E-05
CHILtrapF-40461.2	60.31	1.23	1.27	0.25	4.89	9.95E-07	4.25E-05
CHILtrapF-108855.1	1511.13	-1.23	-1.26	0.25	-4.89	1.02E-06	4.33E-05
CHILtrapF-86505.0	150.7	0.99	1	0.2	4.89	1.02E-06	4.34E-05
CHILtrapF-93427.0	129.84	-1.49	-1.6	0.31	-4.88	1.05E-06	4.45E-05
CHILtrapF-94140.0	267.49	1.08	1.1	0.22	4.88	1.06E-06	4.49E-05
CHILtrapF-86447.0	192.96	-0.75	-0.76	0.15	-4.88	1.06E-06	4.49E-05
CHILtrapF-75094.0	63.98	1.5	1.57	0.31	4.88	1.07E-06	4.50E-05
CHILtrapF-106508.1	189.63	0.81	0.82	0.17	4.88	1.08E-06	4.57E-05
CHILtrapF-99010.0	222.44	1.11	1.13	0.23	4.87	1.09E-06	4.61E-05
CHILtrapF-92799.0	220.85	0.67	0.68	0.14	4.87	1.11E-06	4.64E-05
CHILtrapF-101474.1	41	-1.37	-1.39	0.28	-4.87	1.12E-06	4.72E-05
CHILtrapF-101729.0	552.45	-1.5	-1.56	0.31	-4.87	1.13E-06	4.72E-05
CHILtrapF-73421.0	13.35	2.21	2.5	0.45	4.87	1.14E-06	4.75E-05
CHILtrapF-110589.0	202.19	1.11	1.14	0.23	4.86	1.15E-06	4.81E-05
CHILtrapF-79939.0	14.35	2.52	3.06	0.52	4.85	1.21E-06	5.03E-05
CHILtrapF-90029.0	291.49	-0.73	-0.73	0.15	-4.85	1.23E-06	5.13E-05
CHILtrapF-99719.0	973.91	-0.52	-0.52	0.11	-4.84	1.28E-06	5.32E-05
CHILtrapF-95131.0	41.03	1.36	1.41	0.28	4.84	1.32E-06	5.48E-05
CHILtrapF-93644.0	385.43	0.65	0.65	0.13	4.83	1.39E-06	5.73E-05
CHILtrapF-104186.0	66.07	1.47	1.53	0.3	4.82	1.40E-06	5.78E-05
CHILtrapF-106453.0	10.31	2.57	3.1	0.53	4.82	1.40E-06	5.78E-05
CHILtrapF-98108.2	10.21	2.11	2.27	0.44	4.82	1.41E-06	5.79E-05
CHILtrapF-100304.0	251.7	-1.36	-1.41	0.28	-4.82	1.44E-06	5.91E-05
CHILtrapF-120728.0	107.36	-0.88	-0.89	0.18	-4.81	1.49E-06	6.09E-05
CHILtrapF-104603.1	5.99	3.21	5.86	0.67	4.81	1.51E-06	6.16E-05
CHILtrapF-95932.0	27.52	1.6	1.69	0.33	4.81	1.53E-06	6.24E-05
CHILtrapF-82217.0	683.51	2.03	2.21	0.42	4.8	1.60E-06	6.52E-05
CHILtrapF-74710.1	45.09	1.79	1.91	0.37	4.79	1.63E-06	6.64E-05
CHILtrapF-106463.0	573.14	0.73	0.74	0.15	4.79	1.64E-06	6.67E-05
CHILtrapF-73418.0	7.44	2.84	3.45	0.59	4.79	1.65E-06	6.69E-05
CHILtrapF-110853.0	6.5	2.99	4.15	0.63	4.79	1.71E-06	6.91E-05
CHILtrapF-105532.0	6.59	3.17	5.35	0.66	4.78	1.71E-06	6.93E-05
CHILtrapF-91215.0	171.55	0.8	0.81	0.17	4.78	1.72E-06	6.94E-05
CHILtrapF-99682.0	84.41	1.2	1.24	0.25	4.78	1.73E-06	6.98E-05
CHILtrapF-82627.1	178.64	-0.86	-0.87	0.18	-4.78	1.74E-06	7.00E-05
CHILtrapF-106760.0	6.3	3.33	6.02	0.7	4.76	1.89E-06	7.61E-05
CHILtrapF-88319.0	19.82	1.47	1.53	0.31	4.76	1.92E-06	7.70E-05
CHILtrapF-88807.0	668.55	-0.75	-0.75	0.16	-4.75	1.99E-06	7.98E-05
CHILtrapF-100910.0	13.28	1.98	2.12	0.42	4.75	2.01E-06	8.01E-05
CHILtrapF-87468.1	22.23	1.71	1.8	0.36	4.75	2.01E-06	8.03E-05
CHILtrapF-69833.0	38.33	-1.38	-1.42	0.29	-4.75	2.03E-06	8.10E-05
CHILtrapF-58802.0	125.56	-1.34	-1.38	0.28	-4.74	2.09E-06	8.32E-05
CHILtrapF-115018.3	258.71	2.12	2.35	0.45	4.74	2.11E-06	8.38E-05
CHILtrapF-94394.1	20.55	2.03	2.2	0.43	4.74	2.13E-06	8.42E-05
CHILtrapF-102644.0	15.26	1.97	2.11	0.42	4.74	2.15E-06	8.51E-05
CHILtrapF-114630.0	8.2	2.7	3.43	0.57	4.74	2.15E-06	8.51E-05
CHILtrapF-120375.0	19.5	1.63	1.73	0.34	4.74	2.18E-06	8.60E-05
CHILtrapF-89173.0	63.33	1.08	1.1	0.23	4.73	2.25E-06	8.85E-05
CHILtrapF-80120.1	12.52	2.41	2.76	0.51	4.73	2.28E-06	8.94E-05
CHILtrapF-72580.0	57.91	-2.07	-2.34	0.44	-4.72	2.31E-06	9.07E-05
CHILtrapF-95116.0	158.63	-1.21	-1.25	0.26	-4.71	2.44E-06	9.54E-05
CHILtrapF-88951.1	299.65	0.69	0.7	0.15	4.71	2.45E-06	9.57E-05
CHILtrapF-88922.0	469.58	1	1.02	0.21	4.71	2.49E-06	9.70E-05
CHILtrapF-87394.0	279.81	-1.1	-1.13	0.23	-4.71	2.49E-06	9.71E-05
CHILtrapF-107228.0	13.37	2.3	2.6	0.49	4.71	2.50E-06	9.73E-05
CHILtrapF-60733.0	17.6	2.02	2.18	0.43	4.7	2.55E-06	9.91E-05
CHILtrapF-117676.0	24.59	2.26	2.54	0.48	4.7	2.56E-06	9.94E-05
CHILtrapF-18175.2	24.9	1.32	1.36	0.28	4.7	2.61E-06	0.000100861
CHILtrapF-68555.0	57.79	-2.15	-2.54	0.46	-4.7	2.64E-06	0.000102155
CHILtrapF-69444.0	13.57	2	2.19	0.43	4.7	2.65E-06	0.00010234
CHILtrapF-92284.0	6.33	3.21	6	0.68	4.69	2.70E-06	0.00010417
CHILtrapF-119605.2	7.87	2.17	2.37	0.46	4.69	2.71E-06	0.000104264
CHILtrapF-96773.0	31.54	1.74	1.87	0.37	4.69	2.77E-06	0.00010636
CHILtrapF-28306.196	71.97	1.04	1.07	0.22	4.68	2.85E-06	0.000109195
CHILtrapF-96264.0	346.35	-0.82	-0.83	0.17	-4.68	2.91E-06	0.00011118
CHILtrapF-79503.0	68.48	1.12	1.15	0.24	4.68	2.92E-06	0.000111549
CHILtrapF-100895.0	46.04	1.43	1.49	0.31	4.67	2.97E-06	0.000113074
CHILtrapF-114147.1	33.26	1.68	1.81	0.36	4.67	2.98E-06	0.000113074
CHILtrapF-90986.0	90.73	1.71	1.81	0.37	4.67	2.98E-06	0.000113074
CHILtrapF-93328.2	954.33	-0.77	-0.78	0.16	-4.67	2.97E-06	0.000113074
CHILtrapF-106133.0	332.24	-1.46	-1.53	0.31	-4.67	2.99E-06	0.000113134
CHILtrapF-61328.0	111.51	1.69	1.79	0.36	4.67	3.03E-06	0.000114611
CHILtrapF-112499.2	7.28	2.65	2.99	0.57	4.66	3.13E-06	0.000118257
CHILtrapF-78895.1	91.81	-0.97	-0.99	0.21	-4.66	3.22E-06	0.000121444
CHILtrapF-77975.0	129.96	1.07	1.09	0.23	4.65	3.27E-06	0.000123306
CHILtrapF-63609.0	184.03	-0.86	-0.87	0.18	-4.65	3.28E-06	0.000123398
CHILtrapF-98776.0	23.98	2.84	4.31	0.61	4.65	3.29E-06	0.000123398
CHILtrapF-79519.0	333.94	-0.83	-0.84	0.18	-4.65	3.38E-06	0.000126735
CHILtrapF-92798.0	45.61	1.25	1.29	0.27	4.64	3.40E-06	0.000127382
CHILtrapF-80594.0	7	2.74	3.48	0.59	4.64	3.52E-06	0.000131536
CHILtrapF-100285.0	168.25	0.71	0.72	0.15	4.63	3.59E-06	0.000133826
CHILtrapF-108650.0	64.71	1.11	1.13	0.24	4.62	3.79E-06	0.000141222
CHILtrapF-63276.0	3.96	3.15	5.11	0.68	4.62	3.83E-06	0.00014224
CHILtrapF-110787.0	81.35	1.24	1.29	0.27	4.62	3.84E-06	0.000142296
CHILtrapF-118117.0	9.12	2.42	2.8	0.52	4.62	3.84E-06	0.000142296
CHILtrapF-88578.1	412.19	-0.9	-0.91	0.19	-4.62	3.86E-06	0.000142772
CHILtrapF-92273.0	815.54	1.15	1.18	0.25	4.62	3.92E-06	0.000144646
CHILtrapF-17576.1	199.33	-0.97	-0.99	0.21	-4.61	3.94E-06	0.000145031
CHILtrapF-84807.0	132.41	0.74	0.75	0.16	4.61	3.93E-06	0.000145031
CHILtrapF-63127.6	9.22	2.96	4.38	0.64	4.61	4.01E-06	0.00014751
CHILtrapF-86402.0	470.73	-0.9	-0.91	0.2	-4.61	4.07E-06	0.000149184
CHILtrapF-97386.17	1837.17	1.05	1.07	0.23	4.61	4.06E-06	0.000149184
CHILtrapF-82420.0	198.9	1.14	1.17	0.25	4.61	4.11E-06	0.000150208
CHILtrapF-85170.0	13.31	2.23	2.56	0.48	4.61	4.11E-06	0.000150208
CHILtrapF-8265.12	87.2	1.32	1.37	0.29	4.61	4.12E-06	0.000150229
CHILtrapF-84651.0	6.93	2.95	4.39	0.64	4.6	4.15E-06	0.000151349
CHILtrapF-103477.0	15.51	2.2	2.48	0.48	4.6	4.22E-06	0.000153566
CHILtrapF-104359.0	433.85	-0.74	-0.75	0.16	-4.6	4.30E-06	0.000155857
CHILtrapF-49567.5	30.35	-1.29	-1.31	0.28	-4.6	4.30E-06	0.000155857
CHILtrapF-88048.0	102.26	-0.98	-0.99	0.21	-4.6	4.31E-06	0.000155881
CHILtrapF-100393.0	159.23	0.79	0.8	0.17	4.58	4.70E-06	0.000169522
CHILtrapF-89223.0	19.16	2.05	2.31	0.45	4.58	4.69E-06	0.000169522
CHILtrapF-102036.2	39.04	1.33	1.39	0.29	4.58	4.73E-06	0.000170426
CHILtrapF-89028.0	161.86	0.66	0.66	0.14	4.58	4.76E-06	0.000171203
CHILtrapF-93509.0	6.57	2.97	4.5	0.65	4.57	4.78E-06	0.000171702
CHILtrapF-78600.0	128.42	0.9	0.91	0.2	4.57	4.88E-06	0.00017512
CHILtrapF-95838.0	634.02	1.08	1.11	0.24	4.57	4.89E-06	0.00017512
CHILtrapF-97956.0	129.46	0.87	0.88	0.19	4.57	4.96E-06	0.000177341
CHILtrapF-98638.2	227.04	-0.94	-0.96	0.21	-4.57	4.98E-06	0.000177663
CHILtrapF-107213.0	257.06	-0.54	-0.54	0.12	-4.57	4.99E-06	0.000177774
CHILtrapF-88030.1	12.68	2.47	3.08	0.54	4.56	5.10E-06	0.000181396
CHILtrapF-78326.0	33.85	1.39	1.45	0.3	4.56	5.13E-06	0.000182258
CHILtrapF-87394.1	60.23	-1.43	-1.5	0.31	-4.56	5.17E-06	0.00018359
CHILtrapF-104786.1	108.51	-0.83	-0.84	0.18	-4.56	5.23E-06	0.000184715
CHILtrapF-111059.1	42.1	1.17	1.2	0.26	4.56	5.22E-06	0.000184715
CHILtrapF-95678.0	1271.31	-0.81	-0.82	0.18	-4.56	5.23E-06	0.000184715
CHILtrapF-68797.0	21.72	1.45	1.5	0.32	4.55	5.26E-06	0.000185618
CHILtrapF-80681.0	3.99	3.06	4.26	0.67	4.55	5.30E-06	0.000186815
CHILtrapF-88782.1	141.31	-1.14	-1.16	0.25	-4.55	5.32E-06	0.000187109
CHILtrapF-93328.0	685.23	-0.69	-0.7	0.15	-4.55	5.36E-06	0.000188226
CHILtrapF-89323.0	706.94	0.61	0.62	0.13	4.55	5.44E-06	0.000190826
CHILtrapF-98005.0	114.69	1.04	1.06	0.23	4.55	5.45E-06	0.000190826
CHILtrapF-93536.0	223.23	-0.77	-0.78	0.17	-4.54	5.75E-06	0.00020089
CHILtrapF-78951.0	6.1	3.04	4.89	0.67	4.53	5.80E-06	0.000202596
CHILtrapF-91578.1	112.85	0.86	0.88	0.19	4.53	5.81E-06	0.000202648
CHILtrapF-85127.0	20.6	1.52	1.6	0.34	4.52	6.13E-06	0.000213223
CHILtrapF-94727.0	33.53	1.6	1.71	0.35	4.52	6.14E-06	0.000213575
CHILtrapF-91787.0	211.19	-0.53	-0.53	0.12	-4.52	6.18E-06	0.000214495
CHILtrapF-106327.0	76.29	1.53	1.63	0.34	4.52	6.23E-06	0.000215785
CHILtrapF-112427.4	17.63	1.65	1.75	0.36	4.52	6.27E-06	0.000216679
CHILtrapF-85362.0	112.15	0.75	0.75	0.16	4.52	6.27E-06	0.000216679
CHILtrapF-62859.0	764.94	0.82	0.83	0.18	4.51	6.35E-06	0.000218674
CHILtrapF-95581.0	9.95	2.3	2.73	0.51	4.51	6.34E-06	0.000218674
CHILtrapF-92376.0	32.18	1.5	1.58	0.33	4.51	6.45E-06	0.000221995
CHILtrapF-83223.0	2361.68	1.28	1.32	0.28	4.51	6.63E-06	0.000227727
CHILtrapF-68263.0	6.07	2.39	2.78	0.53	4.5	6.85E-06	0.000234982
CHILtrapF-99664.0	1464.68	0.63	0.64	0.14	4.49	6.98E-06	0.000239071
CHILtrapF-73932.1	7.2	2.76	3.64	0.62	4.49	7.26E-06	0.000248473
CHILtrapF-87067.0	63.29	1.47	1.54	0.33	4.48	7.30E-06	0.000249283
CHILtrapF-93317.0	88.53	1.03	1.05	0.23	4.48	7.37E-06	0.000251188
CHILtrapF-80118.0	1300.86	0.94	0.96	0.21	4.48	7.39E-06	0.000251685
CHILtrapF-98803.0	169.18	1.23	1.27	0.27	4.48	7.41E-06	0.000251815
CHILtrapF-112245.2	255.47	0.88	0.89	0.2	4.48	7.43E-06	0.00025197
CHILtrapF-28306.60	5.55	2.9	4.08	0.65	4.48	7.43E-06	0.00025197
CHILtrapF-59274.0	6.98	2.85	3.99	0.64	4.48	7.55E-06	0.00025553
CHILtrapF-88399.0	312.84	0.8	0.81	0.18	4.48	7.62E-06	0.000257162
CHILtrapF-92634.0	91.24	-1.02	-1.04	0.23	-4.48	7.62E-06	0.000257162
CHILtrapF-72973.0	745.01	-0.64	-0.64	0.14	-4.47	7.69E-06	0.000259358
CHILtrapF-86814.0	1890.03	-1	-1.02	0.22	-4.47	7.80E-06	0.000262735
CHILtrapF-87468.0	18.06	1.63	1.72	0.36	4.47	7.82E-06	0.00026301
CHILtrapF-97657.0	10.59	2.17	2.46	0.49	4.47	7.87E-06	0.000264245
CHILtrapF-73940.0	14984.19	-0.98	-1	0.22	-4.47	7.91E-06	0.000265055
CHILtrapF-82851.0	328.82	0.63	0.64	0.14	4.47	7.93E-06	0.000265309
CHILtrapF-72216.1	49.99	1	1.02	0.22	4.47	7.96E-06	0.000265999
CHILtrapF-89093.0	149.61	1.13	1.16	0.25	4.47	7.99E-06	0.000266757
CHILtrapF-95989.0	34.31	1.35	1.4	0.3	4.46	8.02E-06	0.000267294
CHILtrapF-107393.0	204.33	0.75	0.76	0.17	4.46	8.04E-06	0.00026769
CHILtrapF-85246.0	168.71	1.42	1.49	0.32	4.46	8.13E-06	0.000269744
CHILtrapF-76681.0	61	1.15	1.18	0.26	4.46	8.17E-06	0.000270393
CHILtrapF-89027.0	12.69	1.87	2.04	0.42	4.46	8.17E-06	0.000270393
CHILtrapF-84559.0	138.15	-0.68	-0.69	0.15	-4.46	8.22E-06	0.000271134
CHILtrapF-97659.0	25.92	1.4	1.46	0.31	4.46	8.20E-06	0.000271134
CHILtrapF-75365.0	156.27	-1.24	-1.29	0.28	-4.45	8.53E-06	0.000281157
CHILtrapF-104719.0	405.7	0.91	0.93	0.2	4.44	8.82E-06	0.000290125
CHILtrapF-84409.0	3685.02	-0.71	-0.71	0.16	-4.44	8.84E-06	0.000290427
CHILtrapF-105106.0	129.16	-1.2	-1.24	0.27	-4.44	9.02E-06	0.000295962
CHILtrapF-109913.1	104.29	-1.08	-1.11	0.24	-4.43	9.27E-06	0.000303372
CHILtrapF-77770.0	305.83	-0.84	-0.85	0.19	-4.43	9.26E-06	0.000303372
CHILtrapF-88686.0	1195.72	-0.96	-0.98	0.22	-4.43	9.31E-06	0.000304119
CHILtrapF-98985.0	327.79	-0.59	-0.6	0.13	-4.43	9.42E-06	0.000307515
CHILtrapF-86124.0	124.43	1	1.03	0.23	4.43	9.47E-06	0.000308517
CHILtrapF-88252.1	157.58	0.76	0.77	0.17	4.43	9.53E-06	0.000310336
CHILtrapF-87935.0	62.84	0.98	1	0.22	4.43	9.58E-06	0.000311374
CHILtrapF-85435.0	203.6	1.36	1.42	0.31	4.42	9.67E-06	0.000313759
CHILtrapF-81645.0	6.88	2.52	3.23	0.57	4.42	9.86E-06	0.000319614
CHILtrapF-93025.0	55.18	-1.15	-1.18	0.26	-4.42	9.87E-06	0.000319614
CHILtrapF-107710.2	50.87	1.12	1.15	0.25	4.42	9.93E-06	0.000320923
CHILtrapF-71949.0	2210.92	-1.07	-1.1	0.24	-4.42	1.01E-05	0.000325338
CHILtrapF-115582.0	2092.65	-0.62	-0.62	0.14	-4.41	1.01E-05	0.000326807
CHILtrapF-105329.0	99.16	0.77	0.78	0.18	4.41	1.02E-05	0.000327069
CHILtrapF-74060.0	51.25	-1.5	-1.57	0.34	-4.41	1.03E-05	0.000331727
CHILtrapF-90480.0	403.91	-0.67	-0.67	0.15	-4.41	1.03E-05	0.00033191
CHILtrapF-102954.0	473.18	0.62	0.62	0.14	4.41	1.04E-05	0.000332082
CHILtrapF-99386.0	15.09	2.23	2.64	0.51	4.41	1.04E-05	0.000334311
CHILtrapF-96662.4	2113.73	-0.72	-0.73	0.16	-4.41	1.05E-05	0.00033534
CHILtrapF-98215.5	134.23	-1.02	-1.04	0.23	-4.41	1.05E-05	0.00033534
CHILtrapF-60752.0	93.01	-0.86	-0.88	0.2	-4.41	1.06E-05	0.000337233
CHILtrapF-78324.0	119.61	1.8	2.01	0.41	4.4	1.06E-05	0.000338098
CHILtrapF-84456.0	69.23	-1.13	-1.17	0.26	-4.4	1.08E-05	0.000344358
CHILtrapF-88126.0	283.95	-0.56	-0.56	0.13	-4.4	1.09E-05	0.000346934
CHILtrapF-94129.0	51.69	1.21	1.25	0.27	4.4	1.09E-05	0.000346934
CHILtrapF-25852.1	5.9	2.52	3.03	0.57	4.4	1.11E-05	0.000350781
CHILtrapF-109752.0	7.02	2.16	2.4	0.49	4.39	1.11E-05	0.000350908
CHILtrapF-92721.0	19.51	1.76	1.9	0.4	4.39	1.11E-05	0.000350908
CHILtrapF-78722.0	6.68	2.57	3.27	0.58	4.39	1.11E-05	0.000351172
CHILtrapF-86263.0	339.83	-1.4	-1.47	0.32	-4.39	1.13E-05	0.000356121
CHILtrapF-87024.0	229.12	-0.84	-0.86	0.19	-4.39	1.14E-05	0.000358974
CHILtrapF-92714.0	7.91	2.3	2.66	0.52	4.38	1.17E-05	0.000368585
CHILtrapF-114946.0	33.72	1.53	1.63	0.35	4.38	1.18E-05	0.000369311
CHILtrapF-80372.0	3.97	3	4.43	0.68	4.38	1.19E-05	0.000371985
CHILtrapF-64406.0	16.49	2.62	3.48	0.6	4.38	1.19E-05	0.000372368
CHILtrapF-76838.0	9.47	2.19	2.52	0.5	4.38	1.19E-05	0.000372368
CHILtrapF-84332.0	228.11	0.58	0.58	0.13	4.38	1.20E-05	0.000374818
CHILtrapF-94485.1	643.86	0.92	0.94	0.21	4.37	1.22E-05	0.000380962
CHILtrapF-118475.1	5.64	2.9	4.32	0.66	4.37	1.23E-05	0.00038132
CHILtrapF-101356.0	39.23	1.9	2.08	0.43	4.37	1.23E-05	0.00038235
CHILtrapF-91986.0	68.89	0.85	0.87	0.2	4.37	1.23E-05	0.00038235
CHILtrapF-67851.0	23.55	1.45	1.52	0.33	4.37	1.26E-05	0.00039005
CHILtrapF-107097.0	1812.62	-0.66	-0.67	0.15	-4.36	1.27E-05	0.000392872
CHILtrapF-78324.1	45.4	1.9	2.21	0.43	4.36	1.27E-05	0.000392872
CHILtrapF-80677.0	358.9	1.21	1.25	0.28	4.36	1.27E-05	0.000392872
CHILtrapF-91677.1	60.6	1.14	1.17	0.26	4.36	1.28E-05	0.000396078
CHILtrapF-105419.0	67.13	1.95	2.18	0.45	4.36	1.29E-05	0.000397081
CHILtrapF-78129.0	347.44	0.95	0.97	0.22	4.36	1.29E-05	0.000397582
CHILtrapF-120147.0	8.98	2.37	2.78	0.54	4.36	1.29E-05	0.000397656
CHILtrapF-93099.0	17.82	1.95	2.14	0.45	4.36	1.30E-05	0.000397656
CHILtrapF-98111.0	91.57	1.07	1.1	0.25	4.36	1.31E-05	0.000401074
CHILtrapF-60625.0	355.65	-0.65	-0.66	0.15	-4.35	1.33E-05	0.00040791
CHILtrapF-94264.0	228.5	-1.15	-1.18	0.26	-4.35	1.33E-05	0.00040791
CHILtrapF-74408.0	39.99	1.48	1.56	0.34	4.35	1.34E-05	0.00040919
CHILtrapF-93874.0	23.14	1.79	1.96	0.41	4.35	1.34E-05	0.000409833
CHILtrapF-112362.1	255.29	-0.65	-0.66	0.15	-4.35	1.35E-05	0.000410802
CHILtrapF-88628.0	135.68	-0.69	-0.69	0.16	-4.35	1.37E-05	0.000417495
CHILtrapF-104516.1	598.83	-0.83	-0.84	0.19	-4.35	1.39E-05	0.000421553
CHILtrapF-81258.0	7.72	2.03	2.24	0.47	4.34	1.40E-05	0.000425775
CHILtrapF-120646.2	7.38	2.47	2.93	0.57	4.34	1.41E-05	0.000427451
CHILtrapF-90294.0	102.49	0.88	0.89	0.2	4.34	1.41E-05	0.000427451
CHILtrapF-97190.0	1705.66	-0.72	-0.73	0.17	-4.34	1.42E-05	0.000427466
CHILtrapF-87858.0	22.24	1.57	1.67	0.36	4.34	1.43E-05	0.000431881
CHILtrapF-88405.0	318.29	-0.61	-0.62	0.14	-4.34	1.44E-05	0.000433619
CHILtrapF-96643.2	9.09	2.74	4.03	0.63	4.34	1.45E-05	0.00043447
CHILtrapF-85932.0	438.73	-1.29	-1.34	0.3	-4.33	1.46E-05	0.000438109
CHILtrapF-90083.0	320.95	-0.96	-0.98	0.22	-4.33	1.47E-05	0.000440969
CHILtrapF-84347.0	1828.69	-0.79	-0.8	0.18	-4.33	1.48E-05	0.000441612
CHILtrapF-83266.0	197.35	-0.75	-0.76	0.17	-4.33	1.49E-05	0.00044669
CHILtrapF-90325.0	41.51	-1.34	-1.41	0.31	-4.33	1.50E-05	0.000447583
CHILtrapF-82720.0	719.67	-0.62	-0.62	0.14	-4.33	1.51E-05	0.000449034
CHILtrapF-88109.1	448.62	-0.95	-0.97	0.22	-4.33	1.52E-05	0.000452424
CHILtrapF-88756.0	19.07	1.88	2.06	0.43	4.32	1.54E-05	0.000457387
CHILtrapF-87402.0	244.11	0.96	0.98	0.22	4.32	1.55E-05	0.000460577
CHILtrapF-92663.0	503.39	-0.56	-0.57	0.13	-4.32	1.56E-05	0.000463271
CHILtrapF-108381.2	470.79	-1.2	-1.24	0.28	-4.32	1.57E-05	0.000463299
CHILtrapF-88919.0	9764.48	-1.02	-1.05	0.24	-4.32	1.56E-05	0.000463299
CHILtrapF-87551.0	44.9	-0.9	-0.9	0.21	-4.32	1.58E-05	0.000467177
CHILtrapF-96500.0	157.5	-0.94	-0.95	0.22	-4.31	1.60E-05	0.000472427
CHILtrapF-101631.0	63.52	0.92	0.93	0.21	4.31	1.61E-05	0.000473675
CHILtrapF-74710.19	3934.71	-0.91	-0.93	0.21	-4.31	1.64E-05	0.000483292
CHILtrapF-106590.0	191.58	0.62	0.62	0.14	4.31	1.66E-05	0.000487817
CHILtrapF-116338.0	17.3	1.82	1.98	0.42	4.3	1.67E-05	0.000491789
CHILtrapF-68177.1	12831.7	-0.84	-0.85	0.19	-4.3	1.68E-05	0.00049206
CHILtrapF-92436.0	308.06	-0.52	-0.52	0.12	-4.3	1.69E-05	0.000496378
CHILtrapF-96662.2	9624.03	-0.77	-0.78	0.18	-4.29	1.75E-05	0.000512349
CHILtrapF-87468.2	46.23	1.42	1.48	0.33	4.29	1.77E-05	0.000516407
CHILtrapF-98748.0	2142.6	1.08	1.11	0.25	4.29	1.78E-05	0.000518917
CHILtrapF-96151.0	104.33	-1.31	-1.37	0.31	-4.29	1.78E-05	0.000519916
CHILtrapF-99609.0	225.77	-0.72	-0.73	0.17	-4.28	1.86E-05	0.000541305
CHILtrapF-80990.0	14.42	2.28	2.77	0.53	4.28	1.88E-05	0.000547139
CHILtrapF-93948.0	206.88	-1.1	-1.14	0.26	-4.28	1.89E-05	0.000548574
CHILtrapF-96352.0	170.78	1.07	1.1	0.25	4.28	1.89E-05	0.000549014
CHILtrapF-61919.0	125.68	-0.65	-0.66	0.15	-4.27	1.98E-05	0.00057407
CHILtrapF-93292.0	27.72	1.64	1.77	0.39	4.27	1.99E-05	0.000576826
CHILtrapF-93412.0	75.57	1.03	1.06	0.24	4.26	2.01E-05	0.000581324
CHILtrapF-95025.1	141.3	-1.25	-1.3	0.29	-4.26	2.02E-05	0.000584277
CHILtrapF-87259.3	962.91	0.72	0.73	0.17	4.26	2.07E-05	0.000596023
CHILtrapF-101966.0	55.27	1.82	1.99	0.43	4.26	2.08E-05	0.000598198
CHILtrapF-120660.0	6.6	2.36	2.89	0.56	4.25	2.09E-05	0.000601931
CHILtrapF-88156.1	55.57	1.4	1.47	0.33	4.25	2.09E-05	0.000601931
CHILtrapF-60053.0	5.12	2.79	4.22	0.66	4.25	2.11E-05	0.000606555
CHILtrapF-72344.0	957.14	0.8	0.82	0.19	4.25	2.15E-05	0.000615432
CHILtrapF-79553.0	41.94	1.26	1.31	0.3	4.25	2.16E-05	0.000617444
CHILtrapF-90424.0	204.5	0.73	0.74	0.17	4.25	2.17E-05	0.00062097
CHILtrapF-94040.0	141.7	1.26	1.3	0.3	4.24	2.20E-05	0.000628863
CHILtrapF-82412.0	7.81	2.15	2.47	0.51	4.24	2.24E-05	0.000639529
CHILtrapF-102701.0	49.44	1.39	1.46	0.33	4.24	2.25E-05	0.000640799
CHILtrapF-88421.0	96.29	-0.73	-0.74	0.17	-4.24	2.28E-05	0.000647452
CHILtrapF-114683.0	7.79	2.52	3.18	0.59	4.23	2.29E-05	0.000649063
CHILtrapF-86897.0	302.42	-1.12	-1.15	0.26	-4.23	2.33E-05	0.000659916
CHILtrapF-98524.4	152.54	-0.57	-0.57	0.13	-4.23	2.33E-05	0.000661122
CHILtrapF-93193.0	507.11	1.11	1.14	0.26	4.23	2.37E-05	0.000669441
CHILtrapF-88535.0	275.1	-0.61	-0.62	0.15	-4.22	2.39E-05	0.000676508
CHILtrapF-62125.1	42.61	1.32	1.38	0.31	4.22	2.41E-05	0.000681082
CHILtrapF-74756.1	33.2	-1.21	-1.25	0.29	-4.22	2.43E-05	0.000685596
CHILtrapF-100580.2	210.55	-0.76	-0.78	0.18	-4.22	2.45E-05	0.000688547
CHILtrapF-95790.0	7.75	2.45	3.18	0.58	4.22	2.45E-05	0.000689029
CHILtrapF-18079.4	23.49	1.3	1.36	0.31	4.22	2.46E-05	0.000690735
CHILtrapF-86194.0	8461.21	-0.94	-0.96	0.22	-4.21	2.53E-05	0.000708976
CHILtrapF-103398.0	30.22	-1.42	-1.51	0.34	-4.21	2.57E-05	0.000719948
CHILtrapF-86285.0	141.3	0.61	0.62	0.15	4.2	2.65E-05	0.000739909
CHILtrapF-82347.0	9.27	2.07	2.33	0.49	4.2	2.69E-05	0.000751453
CHILtrapF-103131.0	9.46	2.27	2.7	0.54	4.2	2.71E-05	0.000755839
CHILtrapF-109289.0	3797.14	-0.99	-1.01	0.24	-4.2	2.72E-05	0.000757607
CHILtrapF-92454.0	259.18	-0.85	-0.86	0.2	-4.2	2.72E-05	0.000757607
CHILtrapF-96983.0	45.42	1.29	1.34	0.31	4.19	2.75E-05	0.000764681
CHILtrapF-105084.0	232.46	0.76	0.77	0.18	4.19	2.80E-05	0.00077631
CHILtrapF-84754.0	129.93	0.73	0.73	0.17	4.18	2.86E-05	0.000792372
CHILtrapF-11630.27	1179.23	1.04	1.07	0.25	4.18	2.89E-05	0.00079783
CHILtrapF-95609.1	23.15	2.29	2.82	0.55	4.18	2.89E-05	0.00079783
CHILtrapF-96953.0	7.16	2.21	2.58	0.53	4.18	2.88E-05	0.00079783
CHILtrapF-88570.1	90.42	0.93	0.95	0.22	4.18	2.90E-05	0.000798992
CHILtrapF-100042.0	84.64	-0.86	-0.87	0.21	-4.18	2.90E-05	0.000799718
CHILtrapF-79882.3	26.49	1.98	2.25	0.47	4.18	2.92E-05	0.00080489
CHILtrapF-88593.0	296.65	-0.56	-0.56	0.13	-4.18	2.96E-05	0.000813489
CHILtrapF-109363.0	27.44	1.46	1.56	0.35	4.18	2.98E-05	0.000818055
CHILtrapF-102905.1	56.41	-1.52	-1.66	0.36	-4.17	3.04E-05	0.000833678
CHILtrapF-79474.0	154.82	0.91	0.92	0.22	4.17	3.07E-05	0.000840362
CHILtrapF-86329.0	1343.01	-0.98	-1	0.23	-4.17	3.07E-05	0.000840362
CHILtrapF-77429.0	225.4	-0.8	-0.81	0.19	-4.17	3.08E-05	0.000842605
CHILtrapF-65150.0	21.28	1.33	1.38	0.32	4.17	3.10E-05	0.000844081
CHILtrapF-95446.0	22.14	1.44	1.53	0.35	4.17	3.10E-05	0.000844081
CHILtrapF-95337.0	7.33	2.48	3.2	0.59	4.17	3.10E-05	0.000844474
CHILtrapF-86557.0	11.15	2.2	2.58	0.53	4.16	3.15E-05	0.000855765
CHILtrapF-95736.0	14.58	-1.86	-2.01	0.45	-4.16	3.15E-05	0.000857073
CHILtrapF-63127.1	13.88	2.48	3.13	0.6	4.16	3.22E-05	0.000874534
CHILtrapF-88647.0	104.94	-1.04	-1.07	0.25	-4.16	3.23E-05	0.000875102
CHILtrapF-86102.1	408.97	-1.4	-1.47	0.34	-4.15	3.29E-05	0.000890691
CHILtrapF-83254.0	49.76	1.23	1.29	0.3	4.15	3.32E-05	0.000898599
CHILtrapF-84347.1	1922.3	-0.7	-0.71	0.17	-4.15	3.33E-05	0.000898599
CHILtrapF-107858.0	17.36	1.75	1.93	0.42	4.15	3.35E-05	0.00090518
CHILtrapF-113397.2	178.7	-0.53	-0.53	0.13	-4.15	3.38E-05	0.000911834
CHILtrapF-101703.0	12.07	2.16	2.53	0.52	4.15	3.39E-05	0.000913603
CHILtrapF-91424.1	155.48	-0.61	-0.61	0.15	-4.14	3.49E-05	0.000938252
CHILtrapF-99451.2	17.41	1.7	1.86	0.41	4.14	3.53E-05	0.000947519
CHILtrapF-78529.1	25.08	1.21	1.25	0.29	4.13	3.58E-05	0.000960129
CHILtrapF-87880.0	46.48	1.93	2.17	0.47	4.13	3.61E-05	0.00096713
CHILtrapF-105265.0	63.85	0.88	0.89	0.21	4.13	3.64E-05	0.000975203
CHILtrapF-94323.0	77.61	-0.98	-1	0.24	-4.13	3.65E-05	0.000976958
CHILtrapF-87566.0	130.24	1.26	1.31	0.3	4.13	3.68E-05	0.000982235
CHILtrapF-111162.4	227.13	1.06	1.09	0.26	4.13	3.69E-05	0.000984763
CHILtrapF-100656.0	222.85	-0.58	-0.59	0.14	-4.13	3.70E-05	0.000985838
CHILtrapF-92001.0	263.23	-0.66	-0.66	0.16	-4.12	3.71E-05	0.000988593
CHILtrapF-84516.0	14.55	2.04	2.35	0.49	4.12	3.72E-05	0.000989008
CHILtrapF-103581.1	29.51	-1.2	-1.22	0.29	-4.12	3.78E-05	0.001003666
CHILtrapF-74861.0	740.04	0.87	0.88	0.21	4.12	3.86E-05	0.001024528
CHILtrapF-82137.0	6.95	2.43	3.06	0.59	4.11	3.92E-05	0.001037579
CHILtrapF-88332.1	8.61	2.08	2.4	0.51	4.11	3.96E-05	0.001047575
CHILtrapF-90225.0	208.65	-0.57	-0.57	0.14	-4.11	3.99E-05	0.001054863
CHILtrapF-6920.3	110.59	0.63	0.64	0.15	4.11	4.02E-05	0.001060607
CHILtrapF-83922.1	24.46	1.36	1.43	0.33	4.1	4.06E-05	0.001071555
CHILtrapF-76344.0	9.29	2.51	3.34	0.61	4.1	4.10E-05	0.001079826
CHILtrapF-104067.0	15.78	1.8	1.98	0.44	4.1	4.19E-05	0.001102173
CHILtrapF-104693.4	297.16	-0.85	-0.86	0.21	-4.1	4.22E-05	0.001109262
CHILtrapF-81417.0	193.94	1.01	1.03	0.25	4.09	4.24E-05	0.001112359
CHILtrapF-86928.0	93.09	0.86	0.87	0.21	4.09	4.24E-05	0.001112359
CHILtrapF-91215.1	309.53	1.03	1.06	0.25	4.09	4.24E-05	0.001112359
CHILtrapF-110557.0	2811.38	1.24	1.29	0.3	4.09	4.27E-05	0.001117743
CHILtrapF-58845.0	17.01	2.11	2.47	0.52	4.09	4.30E-05	0.001124991
CHILtrapF-95318.0	85.43	0.74	0.75	0.18	4.09	4.31E-05	0.001125763
CHILtrapF-98456.0	162.91	-0.79	-0.8	0.19	-4.09	4.33E-05	0.001130467
CHILtrapF-94861.0	84.23	0.82	0.83	0.2	4.09	4.39E-05	0.001143354
CHILtrapF-101799.0	13.25	1.78	1.96	0.44	4.08	4.47E-05	0.001161318
CHILtrapF-87266.0	135.29	0.96	0.99	0.24	4.08	4.46E-05	0.001161318
CHILtrapF-73933.0	258.63	-0.64	-0.64	0.16	-4.08	4.48E-05	0.001162175
CHILtrapF-76468.1	7.51	2.32	2.8	0.57	4.08	4.48E-05	0.001162175
CHILtrapF-94601.0	89.79	1.54	1.64	0.38	4.08	4.48E-05	0.001162175
CHILtrapF-112962.0	29.79	1.68	1.85	0.41	4.08	4.50E-05	0.001164883
CHILtrapF-91670.2	27.48	1.19	1.23	0.29	4.08	4.56E-05	0.001179887
CHILtrapF-101422.0	201.55	-0.71	-0.72	0.18	-4.08	4.58E-05	0.001179971
CHILtrapF-11630.25	1183.65	0.81	0.82	0.2	4.08	4.57E-05	0.001179971
CHILtrapF-81351.0	965.09	-0.93	-0.95	0.23	-4.08	4.58E-05	0.001179971
CHILtrapF-88528.0	50.35	-1.02	-1.05	0.25	-4.07	4.60E-05	0.001185292
CHILtrapF-104692.2	70.31	2.14	2.53	0.53	4.07	4.64E-05	0.00119195
CHILtrapF-115018.7	27.47	1.36	1.44	0.33	4.07	4.64E-05	0.00119195
CHILtrapF-36065.0	5.53	2.8	4.11	0.69	4.07	4.68E-05	0.001200049
CHILtrapF-93427.1	37.8	-2	-2.65	0.49	-4.07	4.70E-05	0.00120571
CHILtrapF-89051.0	1595.7	-0.81	-0.82	0.2	-4.07	4.73E-05	0.001210923
CHILtrapF-91059.0	552.34	-0.83	-0.85	0.2	-4.07	4.75E-05	0.001214535
CHILtrapF-69738.0	11.44	2.06	2.41	0.51	4.07	4.79E-05	0.001223105
CHILtrapF-120752.0	17.17	1.65	1.79	0.41	4.06	4.83E-05	0.001231798
CHILtrapF-90374.0	13.63	2	2.27	0.49	4.06	4.88E-05	0.001243128
CHILtrapF-98609.0	11.1	1.86	2.07	0.46	4.06	4.88E-05	0.001243128
CHILtrapF-94896.1	69.93	1.12	1.16	0.28	4.06	4.89E-05	0.001244849
CHILtrapF-81486.0	485.02	1.12	1.15	0.28	4.05	5.04E-05	0.001280237
CHILtrapF-86194.1	7001.66	-0.84	-0.85	0.21	-4.05	5.05E-05	0.001281227
CHILtrapF-82731.0	5.47	2.77	4.62	0.68	4.05	5.14E-05	0.001302542
CHILtrapF-97361.0	200	-0.92	-0.94	0.23	-4.05	5.14E-05	0.001302596
CHILtrapF-102824.0	10.45	2.27	2.8	0.56	4.05	5.21E-05	0.001318123
CHILtrapF-95849.0	33.04	1.21	1.26	0.3	4.04	5.26E-05	0.00133071
CHILtrapF-89650.1	68.53	1.19	1.24	0.29	4.04	5.31E-05	0.001340625
CHILtrapF-80600.0	1654.21	-0.74	-0.75	0.18	-4.04	5.32E-05	0.001340839
CHILtrapF-90495.0	146.17	-0.62	-0.63	0.15	-4.04	5.40E-05	0.001359801
CHILtrapF-28306.222	14.76	-1.69	-1.84	0.42	-4.04	5.45E-05	0.001370634
CHILtrapF-28306.159	20.18	-1.72	-1.91	0.43	-4.03	5.47E-05	0.001375695
CHILtrapF-87934.2	9.97	2.53	3.59	0.63	4.03	5.49E-05	0.001377991
CHILtrapF-116919.2	58.16	1.19	1.23	0.29	4.03	5.54E-05	0.001389781
CHILtrapF-92759.0	963.15	1.62	1.75	0.4	4.03	5.55E-05	0.001391386
CHILtrapF-84896.13	63.04	1.04	1.07	0.26	4.03	5.61E-05	0.00140401
CHILtrapF-76481.1	201.72	1.14	1.18	0.28	4.03	5.64E-05	0.001409597
CHILtrapF-91956.4	180.38	0.73	0.74	0.18	4.03	5.64E-05	0.001409597
CHILtrapF-103504.0	939.98	-0.64	-0.65	0.16	-4.03	5.65E-05	0.001409826
CHILtrapF-111944.0	10.69	1.9	2.11	0.47	4.03	5.67E-05	0.001414047
CHILtrapF-66151.0	43.59	1.56	1.66	0.39	4.02	5.72E-05	0.001425258
CHILtrapF-76188.21	201.14	-1.4	-1.48	0.35	-4.02	5.81E-05	0.001443928
CHILtrapF-87467.0	146.34	-0.95	-0.97	0.24	-4.02	5.81E-05	0.001443928
CHILtrapF-78545.0	596.74	-0.63	-0.63	0.16	-4.02	5.83E-05	0.001447393
CHILtrapF-83210.0	32.71	1.45	1.54	0.36	4.02	5.88E-05	0.00145683
CHILtrapF-88805.0	73.81	0.86	0.87	0.21	4.02	5.93E-05	0.001468667
CHILtrapF-91023.0	213.77	-0.6	-0.6	0.15	-4.01	5.95E-05	0.001472781
CHILtrapF-99784.17	602.68	0.67	0.68	0.17	4.01	5.98E-05	0.001477231
CHILtrapF-87094.3	2440.5	-0.62	-0.62	0.15	-4.01	6.02E-05	0.00148744
CHILtrapF-94389.0	94.34	0.64	0.64	0.16	4.01	6.11E-05	0.001507165
CHILtrapF-112783.0	181.52	0.6	0.61	0.15	4	6.31E-05	0.001554152
CHILtrapF-28306.218	11.67	2.23	2.68	0.56	4	6.31E-05	0.001554152
CHILtrapF-61189.0	4.84	-2.47	-3.15	0.62	-4	6.40E-05	0.001573782
CHILtrapF-49818.0	6.68	-2.32	-2.58	0.58	-3.99	6.50E-05	0.00159749
CHILtrapF-111695.1	33.52	1.44	1.53	0.36	3.99	6.58E-05	0.001614551
CHILtrapF-88829.1	34.47	-1.24	-1.3	0.31	-3.99	6.59E-05	0.001615524
CHILtrapF-73460.1	57.94	-0.83	-0.84	0.21	-3.99	6.64E-05	0.001624981
CHILtrapF-96126.0	13.57	1.71	1.86	0.43	3.99	6.65E-05	0.001627668
CHILtrapF-58953.0	418.51	-0.73	-0.74	0.18	-3.99	6.67E-05	0.001629861
CHILtrapF-79673.0	40.08	-1.2	-1.26	0.3	-3.98	6.77E-05	0.001651831
CHILtrapF-76188.0	62.59	-1.39	-1.47	0.35	-3.98	6.83E-05	0.001666465
CHILtrapF-89101.0	428.42	0.94	0.97	0.24	3.98	6.86E-05	0.001671525
CHILtrapF-84896.22	655.81	0.77	0.78	0.19	3.98	6.89E-05	0.001677654
CHILtrapF-82820.0	197.71	2.2	2.56	0.55	3.98	6.99E-05	0.001699697
CHILtrapF-66352.0	27.62	-1.54	-1.7	0.39	-3.97	7.14E-05	0.001733456
CHILtrapF-104337.0	565.69	1.16	1.21	0.29	3.97	7.19E-05	0.001744549
CHILtrapF-118516.0	7.44	2.56	3.43	0.65	3.97	7.20E-05	0.001745805
CHILtrapF-105155.0	7.25	2.58	3.74	0.65	3.97	7.24E-05	0.001753378
CHILtrapF-88030.0	4.41	2.72	3.92	0.69	3.97	7.33E-05	0.001773814
CHILtrapF-78719.0	244.61	1.08	1.11	0.27	3.96	7.38E-05	0.001782182
CHILtrapF-87415.1	46.12	1.14	1.18	0.29	3.96	7.38E-05	0.001782182
CHILtrapF-82173.0	5.15	2.66	4.06	0.67	3.96	7.40E-05	0.001785359
CHILtrapF-92955.0	714.45	-0.54	-0.54	0.14	-3.96	7.48E-05	0.001802209
CHILtrapF-77503.0	521.92	-0.61	-0.62	0.15	-3.95	7.67E-05	0.001845286
CHILtrapF-88796.0	211.45	0.98	1.01	0.25	3.95	7.74E-05	0.001860349
CHILtrapF-92824.0	8.56	2.43	3.56	0.62	3.95	7.75E-05	0.001860768
CHILtrapF-107597.0	25.98	-1.23	-1.25	0.31	-3.95	7.79E-05	0.001868311
CHILtrapF-87577.0	276.49	-0.61	-0.61	0.15	-3.95	7.97E-05	0.001907081
CHILtrapF-90895.1	195.08	0.69	0.7	0.17	3.95	7.96E-05	0.001907081
CHILtrapF-87950.0	373.95	-0.54	-0.55	0.14	-3.94	8.01E-05	0.001915719
CHILtrapF-102436.22	23.52	-1.52	-1.6	0.38	-3.94	8.04E-05	0.001919916
CHILtrapF-84097.0	158.86	-0.54	-0.55	0.14	-3.94	8.12E-05	0.001938586
CHILtrapF-87291.0	162.45	-0.54	-0.54	0.14	-3.94	8.18E-05	0.001951062
CHILtrapF-91288.0	127.91	-0.99	-1.02	0.25	-3.94	8.23E-05	0.001959094
CHILtrapF-96297.0	206.48	-0.64	-0.65	0.16	-3.94	8.24E-05	0.001960917
CHILtrapF-85014.0	258.35	-0.53	-0.53	0.13	-3.94	8.28E-05	0.001968793
CHILtrapF-105368.1	129.95	0.75	0.76	0.19	3.93	8.32E-05	0.001976761
CHILtrapF-101479.0	321.67	-0.95	-0.98	0.24	-3.93	8.41E-05	0.001993896
CHILtrapF-103329.6	2209.16	-0.72	-0.73	0.18	-3.93	8.45E-05	0.002001484
CHILtrapF-93943.1	235.38	-0.8	-0.81	0.2	-3.93	8.51E-05	0.002011867
CHILtrapF-93603.1	282.59	-0.59	-0.59	0.15	-3.93	8.56E-05	0.002023536
CHILtrapF-75650.3	11.22	1.96	2.25	0.5	3.93	8.58E-05	0.00202479
CHILtrapF-81850.0	59.2	-1.09	-1.13	0.28	-3.92	8.69E-05	0.002049946
CHILtrapF-82582.0	281.63	-0.68	-0.69	0.17	-3.92	8.83E-05	0.002077251
CHILtrapF-46558.1	5.05	2.71	4.11	0.69	3.92	8.90E-05	0.002092444
CHILtrapF-93401.0	15.94	1.65	1.81	0.42	3.92	8.96E-05	0.002103873
CHILtrapF-102843.0	346.95	-0.52	-0.52	0.13	-3.91	9.09E-05	0.002132185
CHILtrapF-111695.3	43.76	1	1.03	0.26	3.91	9.10E-05	0.002132185
CHILtrapF-82199.3	59.36	-1.14	-1.18	0.29	-3.91	9.15E-05	0.002141473
CHILtrapF-92224.0	82.01	-0.78	-0.8	0.2	-3.91	9.32E-05	0.002179354
CHILtrapF-94820.0	12.39	1.6	1.71	0.41	3.91	9.35E-05	0.002182642
CHILtrapF-99697.0	170.82	-0.61	-0.62	0.16	-3.91	9.35E-05	0.002182642
CHILtrapF-82375.0	20.45	1.81	2.03	0.46	3.91	9.41E-05	0.002193575
CHILtrapF-94877.0	22.55	1.56	1.67	0.4	3.9	9.43E-05	0.002196813
CHILtrapF-114576.0	16.06	1.65	1.8	0.42	3.9	9.48E-05	0.002206379
CHILtrapF-101966.1	43.07	1.26	1.32	0.32	3.9	9.64E-05	0.002236052
CHILtrapF-50723.0	6.66	2.47	3.32	0.63	3.9	9.64E-05	0.002236052
CHILtrapF-84261.0	71.28	1.14	1.18	0.29	3.9	9.64E-05	0.002236052
CHILtrapF-101625.0	33	1.36	1.43	0.35	3.9	9.70E-05	0.002243428
CHILtrapF-98309.7	70.1	0.89	0.91	0.23	3.9	9.69E-05	0.002243428
CHILtrapF-79457.0	590.95	-0.92	-0.95	0.24	-3.9	9.71E-05	0.002244905
CHILtrapF-85861.0	326.21	-0.7	-0.71	0.18	-3.9	9.73E-05	0.002245989
CHILtrapF-61828.0	119.82	-0.69	-0.7	0.18	-3.9	9.80E-05	0.002261318
CHILtrapF-99268.0	126.29	0.7	0.71	0.18	3.89	0.000100412	0.002314288
CHILtrapF-84818.0	34.81	-1.24	-1.3	0.32	-3.89	0.000100941	0.002324201
CHILtrapF-98108.5	9.91	1.75	1.9	0.45	3.89	0.000101603	0.002337175
CHILtrapF-87738.0	227.5	-0.63	-0.63	0.16	-3.89	0.000102186	0.002348276
CHILtrapF-110975.2	15.07	1.92	2.24	0.49	3.89	0.000102304	0.002348691
CHILtrapF-18175.5	174.76	0.78	0.79	0.2	3.88	0.000103293	0.002369086
CHILtrapF-111665.0	42.3	2.02	2.4	0.52	3.88	0.000104171	0.002384179
CHILtrapF-92278.0	7.17	2.56	3.96	0.66	3.88	0.000104255	0.002384179
CHILtrapF-96470.0	288.9	0.64	0.65	0.17	3.88	0.000104162	0.002384179
CHILtrapF-85832.0	87.03	0.9	0.92	0.23	3.88	0.000104514	0.002385482
CHILtrapF-95283.0	111.55	0.6	0.6	0.15	3.88	0.00010449	0.002385482
CHILtrapF-70583.1	22.95	1.54	1.65	0.4	3.88	0.000105762	0.002411621
CHILtrapF-110466.0	11.28	1.62	1.77	0.42	3.88	0.000106078	0.002416486
CHILtrapF-88025.0	142.6	-0.66	-0.66	0.17	-3.88	0.000106547	0.002424826
CHILtrapF-97636.0	283.87	-0.58	-0.59	0.15	-3.87	0.000106886	0.002430178
CHILtrapF-77450.0	30.87	-1.16	-1.2	0.3	-3.87	0.000107136	0.002433515
CHILtrapF-68143.0	4.9	-2.51	-4.2	0.65	-3.87	0.00010733	0.002435582
CHILtrapF-73451.0	31.19	1.22	1.28	0.32	3.87	0.000107678	0.002441113
CHILtrapF-96542.0	51.23	0.93	0.95	0.24	3.87	0.000109489	0.002477396
CHILtrapF-104788.0	1301.77	0.89	0.91	0.23	3.87	0.000110108	0.002489019
CHILtrapF-79492.3	55.48	-1.3	-1.36	0.34	-3.87	0.00011079	0.002502025
CHILtrapF-91043.0	54.24	1.27	1.33	0.33	3.86	0.000111264	0.002510317
CHILtrapF-76438.0	22.45	1.42	1.51	0.37	3.86	0.000111457	0.002511899
CHILtrapF-77259.0	8.6	2.02	2.31	0.52	3.86	0.000111547	0.002511899
CHILtrapF-70402.1	50.88	-1.55	-1.66	0.4	-3.86	0.000113954	0.002557547
CHILtrapF-80327.0	45.33	-1.06	-1.1	0.28	-3.86	0.000113761	0.002557547
CHILtrapF-81350.0	82.65	0.72	0.73	0.19	3.86	0.000113875	0.002557547
CHILtrapF-96287.0	58.17	1.06	1.1	0.28	3.86	0.000114009	0.002557547
CHILtrapF-83826.0	114.44	-0.69	-0.7	0.18	-3.86	0.000114549	0.002567217
CHILtrapF-105652.0	58.83	1.1	1.14	0.29	3.86	0.000115399	0.002583789
CHILtrapF-97628.0	95.71	-0.93	-0.95	0.24	-3.85	0.000115811	0.002590566
CHILtrapF-94166.0	5.63	2.42	3.09	0.63	3.85	0.00011631	0.002599241
CHILtrapF-101129.0	114.31	-0.79	-0.81	0.21	-3.85	0.000116511	0.002601272
CHILtrapF-101625.2	47.57	1.16	1.21	0.3	3.85	0.000117033	0.002610456
CHILtrapF-96970.0	79.12	-0.9	-0.92	0.23	-3.85	0.000117239	0.002612554
CHILtrapF-98562.2	22.07	1.17	1.22	0.3	3.85	0.000117647	0.00261918
CHILtrapF-103318.0	60.88	-0.85	-0.87	0.22	-3.85	0.00011778	0.002619652
CHILtrapF-115389.0	5.82	2.25	2.71	0.58	3.85	0.000118454	0.00262968
CHILtrapF-88030.2	8.98	2.2	2.67	0.57	3.85	0.000118378	0.00262968
CHILtrapF-94119.0	557.89	-0.81	-0.83	0.21	-3.85	0.000118566	0.002629684
CHILtrapF-61448.0	16.21	1.35	1.42	0.35	3.85	0.000119089	0.002638807
CHILtrapF-85848.0	101.32	0.71	0.72	0.18	3.85	0.000119811	0.002652293
CHILtrapF-82695.0	17.5	1.97	2.33	0.51	3.85	0.00012045	0.002663941
CHILtrapF-88899.0	16.12	2.37	3.8	0.62	3.84	0.000120857	0.002670429
CHILtrapF-96711.0	229.56	-0.57	-0.58	0.15	-3.84	0.000121146	0.002674309
CHILtrapF-106933.0	7.1	1.99	2.29	0.52	3.84	0.000121278	0.002674703
CHILtrapF-105458.0	5.28	2.61	4	0.68	3.84	0.000122711	0.002696203
CHILtrapF-106234.0	450.82	0.65	0.65	0.17	3.84	0.000122597	0.002696203
CHILtrapF-109927.1	30.03	1.34	1.42	0.35	3.84	0.000122626	0.002696203
CHILtrapF-71961.0	78.92	-0.66	-0.67	0.17	-3.84	0.000122512	0.002696203
CHILtrapF-90973.0	131.97	-0.67	-0.68	0.17	-3.84	0.000122826	0.002696203
CHILtrapF-103867.0	33.3	1.51	1.63	0.39	3.84	0.000123169	0.002701225
CHILtrapF-37709.7	190.41	0.67	0.68	0.17	3.84	0.000123548	0.002701984
CHILtrapF-87614.0	8405.86	-0.75	-0.77	0.2	-3.84	0.000123366	0.002701984
CHILtrapF-99784.21	231.08	0.94	0.96	0.24	3.84	0.000123542	0.002701984
CHILtrapF-94290.0	40.13	-1.01	-1.05	0.26	-3.84	0.000124038	0.00271017
CHILtrapF-508.3	16.31	-2.29	-2.74	0.6	-3.84	0.000124182	0.002710805
CHILtrapF-79975.0	8185.64	-0.68	-0.69	0.18	-3.83	0.000125571	0.002738594
CHILtrapF-107846.0	243.13	-0.64	-0.64	0.17	-3.83	0.000125876	0.00274269
CHILtrapF-84564.0	109.56	-0.71	-0.72	0.19	-3.83	0.000126815	0.002760598
CHILtrapF-28306.112	1345.45	2.04	2.4	0.53	3.83	0.000127116	0.002764592
CHILtrapF-88210.0	45.55	1.37	1.46	0.36	3.83	0.000127259	0.00276515
CHILtrapF-96890.0	108.93	1.21	1.27	0.32	3.83	0.000128309	0.002785405
CHILtrapF-104833.0	4.88	-2.29	-2.48	0.6	-3.83	0.000128431	0.002785475
CHILtrapF-110256.0	53.38	-1.08	-1.12	0.28	-3.83	0.000129293	0.00280051
CHILtrapF-92800.0	46.08	-0.93	-0.96	0.24	-3.83	0.000129362	0.00280051
CHILtrapF-107473.0	659.89	-0.74	-0.75	0.19	-3.82	0.000131491	0.002843972
CHILtrapF-84896.8	26.66	1.53	1.65	0.4	3.82	0.000131647	0.002844739
CHILtrapF-104573.1	435.2	-0.92	-0.95	0.24	-3.82	0.000132314	0.002856519
CHILtrapF-88944.0	119.55	0.97	1	0.25	3.82	0.000134167	0.002891232
CHILtrapF-109752.1	211.46	0.53	0.54	0.14	3.82	0.000135045	0.002904824
CHILtrapF-102639.0	133.81	-0.68	-0.69	0.18	-3.82	0.00013548	0.002911528
CHILtrapF-83178.0	158.52	0.75	0.76	0.2	3.82	0.000135819	0.002916142
CHILtrapF-86149.0	203.62	0.62	0.62	0.16	3.81	0.000137059	0.002940075
CHILtrapF-116149.1	251.88	0.54	0.54	0.14	3.81	0.00013791	0.0029476
CHILtrapF-72353.0	260.3	0.66	0.67	0.17	3.81	0.000137878	0.0029476
CHILtrapF-84263.0	283.73	0.56	0.56	0.15	3.81	0.00013791	0.0029476
CHILtrapF-93519.0	5395.11	-0.82	-0.84	0.22	-3.81	0.000137812	0.0029476
CHILtrapF-91239.0	55.25	1.27	1.33	0.33	3.81	0.000139323	0.002975099
CHILtrapF-90118.0	310.09	0.85	0.87	0.22	3.81	0.000140138	0.002989775
CHILtrapF-21052.3	18.34	1.88	2.25	0.49	3.8	0.000141981	0.00302635
CHILtrapF-98843.0	35.63	-1.11	-1.15	0.29	-3.8	0.000144849	0.003084696
CHILtrapF-85281.0	228.04	1.01	1.04	0.26	3.8	0.000146848	0.00312443
CHILtrapF-96662.0	10540.71	-0.73	-0.74	0.19	-3.8	0.000147059	0.003126108
CHILtrapF-82199.7	1546.32	-1.11	-1.15	0.29	-3.79	0.000147966	0.0031397
CHILtrapF-90059.0	19.67	1.7	1.89	0.45	3.79	0.000147846	0.0031397
CHILtrapF-120244.0	10.82	1.85	2.11	0.49	3.79	0.000149732	0.00317431
CHILtrapF-100112.0	70.32	0.84	0.86	0.22	3.79	0.000151778	0.003214806
CHILtrapF-72108.0	61.13	-0.94	-0.95	0.25	-3.79	0.000153704	0.003252671
CHILtrapF-96408.0	488.03	0.56	0.56	0.15	3.78	0.000156029	0.003298907
CHILtrapF-53586.3	36.88	1.21	1.26	0.32	3.78	0.000157081	0.003315182
CHILtrapF-115123.3	232.13	-1.23	-1.29	0.32	-3.78	0.000157658	0.003324378
CHILtrapF-106026.0	15.21	1.5	1.61	0.4	3.78	0.000157826	0.003324942
CHILtrapF-87524.0	368.72	-0.78	-0.8	0.21	-3.78	0.000158408	0.003331244
CHILtrapF-77140.1	72.28	0.78	0.79	0.21	3.78	0.000158753	0.003335509
CHILtrapF-118215.1	241.03	0.63	0.63	0.17	3.78	0.000159115	0.003340139
CHILtrapF-85066.0	182.32	1.13	1.17	0.3	3.78	0.000159768	0.003350848
CHILtrapF-80814.0	4.85	2.42	3.16	0.64	3.77	0.000160019	0.003353124
CHILtrapF-89422.0	574.01	-0.73	-0.74	0.19	-3.77	0.000160285	0.003355727
CHILtrapF-61892.0	110.35	-0.61	-0.62	0.16	-3.77	0.000160553	0.003358339
CHILtrapF-81453.0	115.32	-0.73	-0.75	0.19	-3.77	0.000160712	0.003358676
CHILtrapF-83857.0	171.23	-0.67	-0.68	0.18	-3.77	0.000162157	0.003385878
CHILtrapF-74710.18	6654.53	-0.78	-0.79	0.21	-3.77	0.000162562	0.003391316
CHILtrapF-90972.0	42.68	1.46	1.57	0.39	3.77	0.000164529	0.003429318
CHILtrapF-97324.2	143.28	0.72	0.73	0.19	3.76	0.000166691	0.003471312
CHILtrapF-77792.0	252.93	-0.52	-0.53	0.14	-3.76	0.0001671	0.003476753
CHILtrapF-82798.0	6.57	1.93	2.18	0.51	3.76	0.000167619	0.003484456
CHILtrapF-100575.0	6.98	2.4	3.39	0.64	3.76	0.000171598	0.00355849
CHILtrapF-103042.2	8.7	1.71	1.87	0.46	3.76	0.000171565	0.00355849
CHILtrapF-86307.0	88.63	-0.87	-0.88	0.23	-3.76	0.000171634	0.00355849
CHILtrapF-97324.1	143.71	0.95	0.98	0.25	3.76	0.000172586	0.003575072
CHILtrapF-92351.0	995.8	-0.62	-0.63	0.17	-3.75	0.000173994	0.003601088
CHILtrapF-86126.0	459.23	0.7	0.71	0.19	3.75	0.000177284	0.003665946
CHILtrapF-105184.0	6.28	2.32	3.18	0.62	3.75	0.000177772	0.003672818
CHILtrapF-83219.0	356.85	-0.78	-0.8	0.21	-3.75	0.000178344	0.003681385
CHILtrapF-105085.0	122.25	-0.79	-0.8	0.21	-3.75	0.000178721	0.003683825
CHILtrapF-80729.1	527.2	0.6	0.6	0.16	3.75	0.000178775	0.003683825
CHILtrapF-82825.0	123.31	-1.19	-1.24	0.32	-3.74	0.000181438	0.003735432
CHILtrapF-96101.0	318.74	-0.83	-0.85	0.22	-3.74	0.000184391	0.003792901
CHILtrapF-78571.0	109.01	-0.86	-0.88	0.23	-3.74	0.000184887	0.003799782
CHILtrapF-62713.0	33.68	1.45	1.55	0.39	3.74	0.000187224	0.003841107
CHILtrapF-80569.0	111.75	-0.84	-0.86	0.22	-3.73	0.000190174	0.003898233
CHILtrapF-109683.0	107.53	0.66	0.67	0.18	3.73	0.000190351	0.003898469
CHILtrapF-85303.0	422.53	-0.62	-0.63	0.17	-3.73	0.000191675	0.003922161
CHILtrapF-102551.1	5.45	2.57	4.65	0.69	3.73	0.000194678	0.00398015
CHILtrapF-72782.0	279.96	-0.58	-0.59	0.16	-3.72	0.000195538	0.003994271
CHILtrapF-76468.0	51.04	0.99	1.03	0.27	3.72	0.000197066	0.004021992
CHILtrapF-57998.0	112.94	-1.05	-1.09	0.28	-3.72	0.000197774	0.004032935
CHILtrapF-107912.0	372.53	1.98	2.33	0.53	3.72	0.000199524	0.004065102
CHILtrapF-90105.2	175.89	-0.7	-0.71	0.19	-3.72	0.000200916	0.004089936
CHILtrapF-86416.0	35.75	1.29	1.36	0.35	3.72	0.000201384	0.004095919
CHILtrapF-87094.15	1060.39	-1.13	-1.18	0.3	-3.72	0.000202363	0.004112269
CHILtrapF-94496.0	187.32	-0.7	-0.71	0.19	-3.72	0.000203007	0.004121804
CHILtrapF-59881.1	64.55	1	1.03	0.27	3.71	0.000203524	0.004128731
CHILtrapF-105739.1	475.73	-0.71	-0.72	0.19	-3.71	0.000205075	0.004156608
CHILtrapF-74710.20	2839.4	-0.79	-0.81	0.21	-3.71	0.000207776	0.004205292
CHILtrapF-84896.14	18.18	1.56	1.7	0.42	3.71	0.000207834	0.004205292
CHILtrapF-90870.1	19.46	-1.29	-1.34	0.35	-3.71	0.000208583	0.004216822
CHILtrapF-105523.0	100.82	-0.71	-0.72	0.19	-3.71	0.000208832	0.00421822
CHILtrapF-65764.3	11.35	1.53	1.65	0.41	3.71	0.000210458	0.004243791
CHILtrapF-31442.0	16.99	1.34	1.42	0.36	3.71	0.000210896	0.004247225
CHILtrapF-80264.1	228.44	-1.38	-1.48	0.37	-3.71	0.00021099	0.004247225
CHILtrapF-21831.4	19.32	-1.4	-1.49	0.38	-3.7	0.000211775	0.004255197
CHILtrapF-72216.0	60.34	0.82	0.83	0.22	3.7	0.000212109	0.004255197
CHILtrapF-86897.1	188.25	-1.07	-1.12	0.29	-3.7	0.00021207	0.004255197
CHILtrapF-94241.2	46.91	0.91	0.94	0.25	3.7	0.000211743	0.004255197
CHILtrapF-93133.5	44.39	0.88	0.9	0.24	3.7	0.000212355	0.004256496
CHILtrapF-91427.0	148.33	-0.91	-0.94	0.25	-3.7	0.000212744	0.004260677
CHILtrapF-68305.0	554.8	-1.07	-1.11	0.29	-3.7	0.000215568	0.004309885
CHILtrapF-103260.0	12.97	-1.55	-1.65	0.42	-3.7	0.000216926	0.004333367
CHILtrapF-61229.0	74.37	1.22	1.3	0.33	3.7	0.00021881	0.004367294
CHILtrapF-78719.4	50.97	0.91	0.93	0.25	3.7	0.000219008	0.004367539
CHILtrapF-89343.0	8805.69	-0.83	-0.85	0.22	-3.7	0.000219695	0.004377535
CHILtrapF-84466.0	296.12	-0.83	-0.85	0.22	-3.69	0.000220477	0.004389397
CHILtrapF-77115.0	545.14	1.03	1.06	0.28	3.69	0.000223186	0.00443582
CHILtrapF-84974.0	242.37	-1.27	-1.34	0.34	-3.69	0.000223436	0.004437038
CHILtrapF-99074.0	9.37	-1.66	-1.8	0.45	-3.69	0.000225065	0.004465614
CHILtrapF-89356.0	173.29	0.74	0.75	0.2	3.69	0.000225664	0.004473742
CHILtrapF-88156.0	62.28	1.05	1.09	0.28	3.69	0.000226563	0.004487784
CHILtrapF-115894.1	76.84	0.76	0.77	0.21	3.69	0.000226824	0.004489163
CHILtrapF-77237.2	6.23	2.15	2.71	0.58	3.69	0.000227363	0.004496061
CHILtrapF-111571.0	21.62	1.38	1.48	0.37	3.68	0.000229067	0.004518364
CHILtrapF-46173.0	4.36	2.66	5.25	0.72	3.68	0.000228888	0.004518364
CHILtrapF-94892.0	60.26	-1.13	-1.18	0.31	-3.68	0.000228841	0.004518364
CHILtrapF-73653.1	8.68	2.42	4.31	0.66	3.68	0.000229696	0.004526978
CHILtrapF-81756.1	6.37	2.06	2.43	0.56	3.68	0.000230807	0.004537466
CHILtrapF-87080.0	158.43	0.6	0.61	0.16	3.68	0.000230549	0.004537466
CHILtrapF-93328.1	1456.09	-0.74	-0.75	0.2	-3.68	0.000230718	0.004537466
CHILtrapF-88518.0	219.57	0.54	0.54	0.15	3.68	0.0002313	0.004543363
CHILtrapF-88138.0	28.41	-1.36	-1.45	0.37	-3.68	0.0002316	0.004545463
CHILtrapF-53586.6	10.96	1.81	2.06	0.49	3.68	0.000231868	0.004546929
CHILtrapF-78025.0	750.71	-0.68	-0.69	0.18	-3.68	0.000232194	0.004549525
CHILtrapF-113489.0	19.1	-1.35	-1.42	0.37	-3.68	0.000234031	0.004581708
CHILtrapF-98758.0	623.43	-0.6	-0.61	0.16	-3.68	0.000235601	0.004608618
CHILtrapF-98906.1	43.72	0.84	0.86	0.23	3.68	0.000236362	0.004619657
CHILtrapF-119860.4	30.89	1.28	1.36	0.35	3.67	0.00023908	0.004668909
CHILtrapF-99280.0	50.53	-1.16	-1.23	0.31	-3.67	0.000239314	0.004669607
CHILtrapF-115121.0	36.78	1.08	1.13	0.29	3.67	0.000240501	0.004688872
CHILtrapF-102987.0	97.06	0.76	0.78	0.21	3.67	0.000242008	0.004714349
CHILtrapF-91575.0	211.05	-0.51	-0.51	0.14	-3.67	0.000243949	0.004746054
CHILtrapF-28306.301	352.53	-0.77	-0.79	0.21	-3.67	0.000245881	0.004777921
CHILtrapF-85575.0	13.24	1.29	1.36	0.35	3.66	0.00024783	0.004811819
CHILtrapF-90858.0	13.85	1.62	1.8	0.44	3.66	0.00024819	0.00481484
CHILtrapF-98599.1	234.6	0.64	0.65	0.17	3.66	0.000248767	0.004822072
CHILtrapF-115433.1	7.9	2.26	3.07	0.62	3.66	0.000249402	0.00482942
CHILtrapF-99784.25	69.7	1.08	1.12	0.29	3.66	0.000249557	0.00482942
CHILtrapF-108612.0	75.01	-0.79	-0.8	0.22	-3.66	0.000249906	0.004830544
CHILtrapF-86445.0	1046.97	-0.52	-0.52	0.14	-3.66	0.000250026	0.004830544
CHILtrapF-90005.0	246.89	-0.63	-0.64	0.17	-3.66	0.000252213	0.004864817
CHILtrapF-109329.2	30.52	1.1	1.15	0.3	3.66	0.000252897	0.004866081
CHILtrapF-118663.2	210.57	0.85	0.87	0.23	3.66	0.000252768	0.004866081
CHILtrapF-99784.12	572.54	0.71	0.73	0.2	3.66	0.000252899	0.004866081
CHILtrapF-82666.0	21.34	1.14	1.19	0.31	3.66	0.0002542	0.004887127
CHILtrapF-102018.0	12.72	1.64	1.82	0.45	3.66	0.000256588	0.004929004
CHILtrapF-98502.0	68.29	1.12	1.17	0.31	3.65	0.000258102	0.004954047
CHILtrapF-78895.2	20.02	-1.56	-1.77	0.43	-3.65	0.000259273	0.004972473
CHILtrapF-89943.0	150.7	0.65	0.66	0.18	3.65	0.000259975	0.004981862
CHILtrapF-108999.0	855.82	-0.92	-0.95	0.25	-3.65	0.000260441	0.004986728
CHILtrapF-109888.0	119.8	-0.81	-0.83	0.22	-3.65	0.00026195	0.005011553
CHILtrapF-98785.1	12.61	1.85	2.12	0.51	3.65	0.000265067	0.005058851
CHILtrapF-106782.1	160.22	1.41	1.51	0.39	3.65	0.000265634	0.00506556
CHILtrapF-84442.0	370.59	0.71	0.72	0.2	3.65	0.000266228	0.005072782
CHILtrapF-90121.0	152.54	-0.72	-0.73	0.2	-3.65	0.00026648	0.005073478
CHILtrapF-115335.0	24.08	-1.3	-1.4	0.36	-3.64	0.000268628	0.005110231
CHILtrapF-94778.1	95.52	0.76	0.77	0.21	3.64	0.000270137	0.005134786
CHILtrapF-74449.0	158.85	-0.7	-0.71	0.19	-3.64	0.000271239	0.005151564
CHILtrapF-101625.3	54.36	0.83	0.85	0.23	3.64	0.000272553	0.005170305
CHILtrapF-64896.0	316.28	-0.64	-0.65	0.18	-3.64	0.000272665	0.005170305
CHILtrapF-118663.4	12.13	1.54	1.66	0.42	3.64	0.000276764	0.005243801
CHILtrapF-104357.0	72.22	-0.68	-0.69	0.19	-3.64	0.00027735	0.005246724
CHILtrapF-114657.2	170.91	-0.57	-0.58	0.16	-3.64	0.000277364	0.005246724
CHILtrapF-69583.0	289.46	-0.93	-0.96	0.26	-3.63	0.000278235	0.005258977
CHILtrapF-75898.3	40.56	1.09	1.13	0.3	3.63	0.000278714	0.005263809
CHILtrapF-74710.14	3094.61	-0.88	-0.9	0.24	-3.63	0.000279202	0.005264578
CHILtrapF-91784.0	6.16	2.27	3.17	0.63	3.63	0.00027911	0.005264578
CHILtrapF-93357.0	17.23	1.37	1.47	0.38	3.63	0.000283517	0.005337376
CHILtrapF-97282.0	4.69	-2.21	-2.38	0.61	-3.63	0.000283294	0.005337376
CHILtrapF-90685.0	20.84	1.19	1.26	0.33	3.63	0.000284585	0.005353205
CHILtrapF-86734.0	123.89	0.93	0.96	0.26	3.63	0.00028492	0.005355224
CHILtrapF-76188.29	134.38	-1.33	-1.41	0.37	-3.63	0.000285606	0.005363834
CHILtrapF-28091.18	11.75	1.73	1.97	0.48	3.63	0.000286382	0.00537411
CHILtrapF-69080.0	14.64	1.56	1.69	0.43	3.63	0.000287659	0.005393784
CHILtrapF-99238.0	1763.6	0.65	0.66	0.18	3.62	0.000291032	0.00545268
CHILtrapF-106751.0	143.93	0.54	0.55	0.15	3.62	0.0002914	0.005455222
CHILtrapF-109209.0	109.57	-0.83	-0.86	0.23	-3.62	0.000293031	0.005481396
CHILtrapF-87962.0	144.52	-0.78	-0.8	0.22	-3.62	0.000293549	0.00548673
CHILtrapF-75258.0	12.88	1.99	2.38	0.55	3.62	0.000295215	0.005513357
CHILtrapF-107593.0	9.73	-1.69	-1.88	0.47	-3.62	0.000296512	0.005524554
CHILtrapF-61551.0	364.69	0.54	0.55	0.15	3.62	0.0002964	0.005524554
CHILtrapF-65356.1	30.4	0.88	0.9	0.24	3.62	0.000296754	0.005524695
CHILtrapF-104871.0	58.29	0.79	0.81	0.22	3.62	0.000300162	0.00558204
CHILtrapF-99084.0	131.99	0.87	0.89	0.24	3.62	0.000300309	0.00558204
CHILtrapF-92643.0	58.09	0.85	0.87	0.24	3.61	0.000302622	0.005620607
CHILtrapF-92189.0	195.41	-0.55	-0.55	0.15	-3.61	0.000303874	0.005639405
CHILtrapF-68660.0	11.76	1.9	2.23	0.53	3.61	0.000307349	0.0056994
CHILtrapF-69867.2	25.72	1.4	1.51	0.39	3.61	0.000307774	0.005702778
CHILtrapF-63424.0	130.44	0.67	0.68	0.19	3.61	0.000310503	0.005739796
CHILtrapF-96897.0	15.97	1.48	1.6	0.41	3.61	0.000310455	0.005739796
CHILtrapF-29551.2	6.54	2.14	2.68	0.59	3.6	0.000312541	0.005772929
CHILtrapF-100532.0	14.13	-1.64	-1.78	0.46	-3.6	0.000314067	0.005796562
CHILtrapF-85010.0	49.4	-0.86	-0.88	0.24	-3.6	0.000314763	0.005800312
CHILtrapF-92865.1	30.59	1.03	1.07	0.29	3.6	0.000314605	0.005800312
CHILtrapF-77254.0	313.75	0.66	0.67	0.18	3.6	0.00031503	0.005800689
CHILtrapF-99784.32	241.93	0.94	0.97	0.26	3.6	0.000315585	0.005806375
CHILtrapF-83690.0	517.32	-1.18	-1.24	0.33	-3.6	0.000317276	0.005832929
CHILtrapF-50135.0	8.79	-1.67	-1.84	0.46	-3.6	0.000317603	0.005834379
CHILtrapF-77358.0	19.15	1.57	1.76	0.44	3.6	0.000318234	0.005841403
CHILtrapF-93736.0	171.42	1.69	1.9	0.47	3.6	0.000320379	0.005876189
CHILtrapF-112422.1	139.01	-0.68	-0.69	0.19	-3.59	0.00032587	0.005972254
CHILtrapF-87276.0	173.83	-0.61	-0.62	0.17	-3.59	0.000328552	0.006016728
CHILtrapF-83362.5	4239.06	-0.91	-0.94	0.25	-3.59	0.000330323	0.006044446
CHILtrapF-82102.1	438.43	0.77	0.79	0.21	3.59	0.000332088	0.00607202
CHILtrapF-108063.0	690.51	-1.19	-1.25	0.33	-3.59	0.000333284	0.006086448
CHILtrapF-109418.0	13.01	1.61	1.77	0.45	3.59	0.000333394	0.006086448
CHILtrapF-82179.1	128.42	0.84	0.86	0.23	3.59	0.000333817	0.006089452
CHILtrapF-87641.0	483.74	0.71	0.73	0.2	3.59	0.000334686	0.006100567
CHILtrapF-86102.6	241.22	-0.94	-0.96	0.26	-3.59	0.000337033	0.006133839
CHILtrapF-87568.0	94.51	-0.68	-0.69	0.19	-3.59	0.00033691	0.006133839
CHILtrapF-89345.0	574.56	-0.95	-0.98	0.26	-3.58	0.00034089	0.006199253
CHILtrapF-103700.0	169.95	0.54	0.55	0.15	3.58	0.000342649	0.006226431
CHILtrapF-98535.0	66.01	0.77	0.79	0.22	3.58	0.000344567	0.006256441
CHILtrapF-109904.2	251.82	1.33	1.42	0.37	3.58	0.000345389	0.006266542
CHILtrapF-104060.0	5.69	2.25	3.12	0.63	3.58	0.000348079	0.006309941
CHILtrapF-106508.2	8.13	2.2	2.98	0.61	3.58	0.000348318	0.006309941
CHILtrapF-57154.0	9.29	1.85	2.15	0.52	3.57	0.000350239	0.00633987
CHILtrapF-87415.3	26.39	1.56	1.72	0.44	3.57	0.000352895	0.006383041
CHILtrapF-109433.0	4.43	2.49	3.9	0.7	3.57	0.000354281	0.006393356
CHILtrapF-117516.4	18.82	1.17	1.21	0.33	3.57	0.000353924	0.006393356
CHILtrapF-82783.3	133.93	-0.69	-0.7	0.19	-3.57	0.000354074	0.006393356
CHILtrapF-99878.2	35.23	1.13	1.19	0.32	3.57	0.000355467	0.00640984
CHILtrapF-85337.0	159.59	-0.68	-0.69	0.19	-3.57	0.000356457	0.006422773
CHILtrapF-75140.0	251.53	0.79	0.8	0.22	3.57	0.000357462	0.006435962
CHILtrapF-81833.0	15.48	1.55	1.7	0.43	3.57	0.000358372	0.006447409
CHILtrapF-113850.3	204.75	-0.51	-0.51	0.14	-3.57	0.000360532	0.006471427
CHILtrapF-81811.0	115.44	0.58	0.59	0.16	3.57	0.000360074	0.006471427
CHILtrapF-89892.0	97.23	-0.7	-0.71	0.2	-3.57	0.000360445	0.006471427
CHILtrapF-81792.0	1458.41	-0.85	-0.87	0.24	-3.57	0.000361818	0.006489566
CHILtrapF-99730.0	922.59	0.75	0.76	0.21	3.57	0.000362445	0.006495861
CHILtrapF-94394.0	19.12	1.27	1.34	0.36	3.57	0.000363836	0.006515821
CHILtrapF-81238.0	191.62	-0.6	-0.61	0.17	-3.56	0.000364549	0.006523624
CHILtrapF-78827.3	25.26	-1.12	-1.16	0.31	-3.56	0.000365775	0.006540598
CHILtrapF-71545.0	186.05	-0.53	-0.53	0.15	-3.56	0.000367459	0.006565709
CHILtrapF-67832.1	5.81	2.06	2.41	0.58	3.56	0.000374025	0.006677965
CHILtrapF-74050.0	114.21	0.58	0.58	0.16	3.56	0.000376251	0.00670753
CHILtrapF-89424.0	819.92	0.53	0.53	0.15	3.55	0.000379018	0.006751733
CHILtrapF-103140.1	67.64	0.69	0.71	0.2	3.55	0.000383629	0.006813248
CHILtrapF-39348.1	12.18	-1.39	-1.45	0.39	-3.55	0.000383342	0.006813248
CHILtrapF-85512.0	150.73	-0.77	-0.78	0.22	-3.55	0.000383588	0.006813248
CHILtrapF-95255.0	91.48	-0.7	-0.71	0.2	-3.55	0.000383562	0.006813248
CHILtrapF-108254.0	40.59	-1.63	-1.79	0.46	-3.55	0.000385459	0.006840592
CHILtrapF-70275.0	532.48	-0.74	-0.76	0.21	-3.55	0.000387838	0.006865174
CHILtrapF-76482.1	997.13	-1.09	-1.15	0.31	-3.55	0.000387624	0.006865174
CHILtrapF-83663.0	207.28	-0.52	-0.52	0.15	-3.55	0.000388011	0.006865174
CHILtrapF-81101.0	91.84	-0.62	-0.63	0.17	-3.55	0.000389708	0.006890022
CHILtrapF-105480.0	40.62	1.39	1.47	0.39	3.55	0.000390375	0.006896628
CHILtrapF-90867.0	66.12	-0.82	-0.84	0.23	-3.55	0.000390876	0.006900302
CHILtrapF-83310.0	564.61	0.93	0.96	0.26	3.55	0.00039148	0.006905779
CHILtrapF-75907.0	17.89	1.69	1.93	0.48	3.54	0.000396127	0.006977283
CHILtrapF-115720.1	21.69	1.81	2.09	0.51	3.54	0.000398116	0.007001849
CHILtrapF-64563.0	232.3	-0.53	-0.54	0.15	-3.54	0.000400823	0.007044186
CHILtrapF-96498.0	112.48	0.76	0.77	0.21	3.54	0.000402422	0.007067012
CHILtrapF-106650.1	221.26	0.81	0.83	0.23	3.54	0.000403613	0.007082635
CHILtrapF-105850.0	7.71	1.99	2.44	0.56	3.53	0.000407806	0.007145558
CHILtrapF-102754.0	65.23	0.67	0.69	0.19	3.53	0.00040834	0.007149597
CHILtrapF-109047.0	95.78	0.69	0.7	0.2	3.53	0.000408885	0.007153818
CHILtrapF-98028.1	11.78	2.05	2.59	0.58	3.53	0.000410378	0.007174596
CHILtrapF-42173.0	6.93	1.79	2.03	0.51	3.53	0.000411661	0.007179243
CHILtrapF-87856.0	33.48	1.1	1.15	0.31	3.53	0.000411087	0.007179243
CHILtrapF-88338.0	207.73	0.52	0.52	0.15	3.53	0.000411864	0.007179243
CHILtrapF-97324.0	113.87	0.71	0.72	0.2	3.53	0.000411421	0.007179243
CHILtrapF-86895.0	25.5	1.43	1.56	0.41	3.53	0.000414565	0.007215647
CHILtrapF-87453.0	71.53	0.63	0.64	0.18	3.53	0.000414367	0.007215647
CHILtrapF-74710.12	61.43	1.57	1.73	0.44	3.53	0.00041589	0.007233351
CHILtrapF-82032.0	34.83	-0.89	-0.92	0.25	-3.53	0.000417241	0.007251494
CHILtrapF-74766.0	6.32	1.84	2.04	0.52	3.53	0.000419766	0.007289985
CHILtrapF-80518.0	89.84	-1.26	-1.33	0.36	-3.53	0.00042319	0.007344035
CHILtrapF-69490.1	41.22	-1.17	-1.25	0.33	-3.52	0.000427331	0.007404964
CHILtrapF-87689.0	8.89	1.88	2.28	0.53	3.52	0.000427265	0.007404964
CHILtrapF-115123.5	16.5	-1.67	-1.85	0.47	-3.52	0.000428766	0.007413458
CHILtrapF-86787.0	109.79	0.63	0.64	0.18	3.52	0.00042816	0.007413458
CHILtrapF-117978.1	96.42	0.62	0.63	0.18	3.52	0.000429538	0.007421353
CHILtrapF-28306.77	142.66	0.57	0.57	0.16	3.52	0.000430206	0.007427447
CHILtrapF-59890.0	229.87	-0.63	-0.64	0.18	-3.52	0.000432211	0.007451126
CHILtrapF-83265.0	113.79	-0.87	-0.89	0.25	-3.52	0.000431912	0.007451126
CHILtrapF-84518.0	5.56	2.32	3.18	0.66	3.52	0.000432789	0.007455628
CHILtrapF-88915.1	79.59	0.88	0.91	0.25	3.52	0.000436346	0.007511407
CHILtrapF-80504.0	27.63	1.34	1.44	0.38	3.52	0.000438509	0.007543118
CHILtrapF-90629.0	241.83	-0.88	-0.9	0.25	-3.52	0.00043898	0.007545708
CHILtrapF-84941.0	356.35	-0.6	-0.6	0.17	-3.51	0.000441454	0.007572982
CHILtrapF-98848.0	47.82	-1.41	-1.61	0.4	-3.51	0.000441532	0.007572982
CHILtrapF-86102.3	414.65	-1.13	-1.19	0.32	-3.51	0.000442431	0.00758288
CHILtrapF-90417.0	24.75	-0.97	-0.99	0.28	-3.51	0.000442955	0.007586334
CHILtrapF-98638.0	1243.94	-0.55	-0.56	0.16	-3.51	0.000450021	0.007701747
CHILtrapF-1076.4	61.89	-1.24	-1.31	0.35	-3.51	0.000452484	0.007738264
CHILtrapF-106264.0	125.47	-0.52	-0.52	0.15	-3.51	0.00045485	0.007765542
CHILtrapF-91018.1	226.33	0.84	0.86	0.24	3.51	0.000455069	0.007765542
CHILtrapF-11630.1	127.07	1.23	1.29	0.35	3.51	0.000456137	0.007774089
CHILtrapF-89887.0	9.67	1.99	2.49	0.57	3.51	0.000456231	0.007774089
CHILtrapF-93921.0	39.09	1.69	1.91	0.48	3.5	0.000456912	0.007780068
CHILtrapF-111423.0	7.14	-1.95	-2.4	0.56	-3.5	0.00045887	0.007802116
CHILtrapF-101169.0	204.21	0.79	0.81	0.23	3.5	0.000461416	0.007839733
CHILtrapF-119848.1	1889.58	0.7	0.72	0.2	3.5	0.000462194	0.007847297
CHILtrapF-105657.11	462.04	-1.08	-1.13	0.31	-3.5	0.000463698	0.007864034
CHILtrapF-64656.0	150.55	-0.9	-0.93	0.26	-3.5	0.000463848	0.007864034
CHILtrapF-84129.1	22.28	1.41	1.53	0.4	3.5	0.0004646	0.007871099
CHILtrapF-110549.1	52.14	0.83	0.86	0.24	3.5	0.000467349	0.007906295
CHILtrapF-84827.1	168.86	-1.03	-1.07	0.3	-3.5	0.000467086	0.007906295
CHILtrapF-74041.0	21.07	-1.39	-1.5	0.4	-3.5	0.000468617	0.007922055
CHILtrapF-108736.0	9.22	2.31	4.38	0.66	3.5	0.000470216	0.007939603
CHILtrapF-117816.2	5.74	2.12	2.58	0.61	3.5	0.00047033	0.007939603
CHILtrapF-92536.0	81.35	-0.87	-0.89	0.25	-3.5	0.000472746	0.007974658
CHILtrapF-108063.1	64.45	-1	-1.05	0.29	-3.49	0.000474783	0.008003294
CHILtrapF-68254.0	582.56	0.52	0.52	0.15	3.49	0.000475271	0.008005789
CHILtrapF-93170.0	55.16	0.82	0.84	0.23	3.49	0.000477026	0.008029604
CHILtrapF-110965.0	16.52	1.44	1.56	0.41	3.49	0.000478741	0.00805271
CHILtrapF-119860.1	17.55	1.31	1.4	0.38	3.49	0.000480845	0.008076547
CHILtrapF-102819.0	170.67	-0.51	-0.52	0.15	-3.49	0.000483547	0.008104578
CHILtrapF-78117.0	11.74	1.42	1.53	0.41	3.49	0.000482969	0.008104578
CHILtrapF-97900.0	105.81	0.66	0.68	0.19	3.49	0.000483459	0.008104578
CHILtrapF-113850.5	45.83	-0.85	-0.87	0.24	-3.49	0.000483936	0.008104639
CHILtrapF-84393.0	2221.65	-0.64	-0.65	0.18	-3.49	0.000484239	0.008104639
CHILtrapF-94692.0	149.81	-0.62	-0.63	0.18	-3.49	0.000485147	0.00811406
CHILtrapF-87394.4	74.69	-0.81	-0.84	0.23	-3.48	0.000492662	0.008228218
CHILtrapF-89816.0	42.59	1.31	1.4	0.38	3.48	0.000492672	0.008228218
CHILtrapF-89082.0	90.54	-0.74	-0.75	0.21	-3.48	0.000494664	0.008248334
CHILtrapF-95096.0	9.67	2.15	3.01	0.62	3.48	0.000494928	0.008248334
CHILtrapF-85658.0	9.79	1.78	2.03	0.51	3.48	0.000496446	0.008267769
CHILtrapF-97942.1	32.29	1.35	1.43	0.39	3.48	0.000499024	0.008304826
CHILtrapF-72581.0	1712.08	-0.84	-0.86	0.24	-3.48	0.000500743	0.008327558
CHILtrapF-108677.0	121.12	0.94	0.98	0.27	3.48	0.000502921	0.00834256
CHILtrapF-86346.0	157.16	-0.54	-0.54	0.15	-3.48	0.000502292	0.00834256
CHILtrapF-99036.1	8.67	1.54	1.67	0.44	3.48	0.000503043	0.00834256
CHILtrapF-104902.0	35.63	1.11	1.16	0.32	3.48	0.000505518	0.008375075
CHILtrapF-68405.0	56.13	1.5	1.63	0.43	3.48	0.000505736	0.008375075
CHILtrapF-78711.0	9.51	1.92	2.28	0.55	3.48	0.000507617	0.008394401
CHILtrapF-76896.0	23.08	-1.24	-1.31	0.36	-3.48	0.000508035	0.00839542
CHILtrapF-103329.5	2028.74	-0.61	-0.62	0.18	-3.48	0.000509729	0.0084175
CHILtrapF-31557.1	754.76	-0.67	-0.68	0.19	-3.47	0.000514215	0.008485637
CHILtrapF-87574.0	61.39	1.36	1.48	0.39	3.47	0.000520234	0.008578948
CHILtrapF-102977.2	102.94	-0.62	-0.63	0.18	-3.47	0.000522125	0.008598065
CHILtrapF-81981.0	56.01	0.73	0.74	0.21	3.47	0.000522072	0.008598065
CHILtrapF-85359.0	66.35	1.02	1.06	0.29	3.47	0.000524396	0.008629436
CHILtrapF-102175.0	40.48	0.97	1.01	0.28	3.47	0.000524922	0.008631679
CHILtrapF-77397.0	8.86	-1.88	-2.24	0.54	-3.47	0.000525266	0.008631679
CHILtrapF-89633.0	407.77	-0.58	-0.59	0.17	-3.46	0.000531012	0.008720005
CHILtrapF-77725.2	12.75	1.55	1.74	0.45	3.46	0.000531997	0.00873009
CHILtrapF-85876.0	686.32	-0.58	-0.58	0.17	-3.46	0.000534017	0.008751031
CHILtrapF-92054.0	14.28	1.87	2.29	0.54	3.46	0.000538217	0.008813726
CHILtrapF-119040.0	40.88	0.89	0.91	0.26	3.46	0.000539077	0.008815546
CHILtrapF-89626.0	141.21	-0.7	-0.71	0.2	-3.46	0.000538975	0.008815546
CHILtrapF-99038.2	38.33	1.19	1.26	0.34	3.46	0.000540262	0.008828783
CHILtrapF-77403.0	11.85	1.51	1.65	0.44	3.46	0.000541135	0.008836903
CHILtrapF-97124.0	27.03	1.16	1.22	0.33	3.46	0.000541529	0.00883722
CHILtrapF-119860.3	86.63	0.87	0.89	0.25	3.46	0.000542933	0.008853979
CHILtrapF-88994.0	16.82	1.99	2.62	0.57	3.45	0.000551172	0.00897591
CHILtrapF-92542.1	735.26	0.76	0.77	0.22	3.45	0.000551793	0.008979796
CHILtrapF-95711.1	305.17	-0.54	-0.55	0.16	-3.45	0.000552376	0.00898307
CHILtrapF-115633.0	8.8	1.9	2.33	0.55	3.45	0.000554507	0.009011502
CHILtrapF-11630.21	605.93	0.69	0.7	0.2	3.45	0.000557103	0.009047453
CHILtrapF-81157.0	222.64	-0.52	-0.52	0.15	-3.45	0.000558243	0.009059711
CHILtrapF-84136.0	216.41	-0.64	-0.64	0.18	-3.45	0.000562109	0.009114463
CHILtrapF-99784.0	35.97	1.1	1.15	0.32	3.45	0.000563175	0.009120881
CHILtrapF-97474.0	235.6	-0.58	-0.59	0.17	-3.45	0.000563689	0.00912292
CHILtrapF-98309.1	39.73	0.86	0.89	0.25	3.45	0.000565051	0.009138684
CHILtrapF-86694.0	66.05	1.57	1.74	0.46	3.45	0.00056896	0.009195589
CHILtrapF-80358.0	257.69	-0.87	-0.89	0.25	-3.45	0.000570678	0.009217012
CHILtrapF-108855.0	191.46	-1.26	-1.34	0.37	-3.44	0.000571366	0.009221801
CHILtrapF-95308.0	7.78	1.62	1.82	0.47	3.44	0.000572574	0.009234959
CHILtrapF-96765.0	34.69	1.44	1.56	0.42	3.44	0.000575226	0.00927139
CHILtrapF-76188.28	12.77	-1.58	-1.73	0.46	-3.44	0.000579466	0.009333326
CHILtrapF-105101.0	8.77	1.68	1.9	0.49	3.44	0.000580402	0.009334467
CHILtrapF-64470.2	58.28	1.1	1.15	0.32	3.44	0.000580259	0.009334467
CHILtrapF-67832.0	5.32	1.85	2.07	0.54	3.44	0.000580727	0.009334467
CHILtrapF-84785.0	260.23	-0.73	-0.74	0.21	-3.44	0.000582732	0.009360307
CHILtrapF-101598.0	223.93	-0.63	-0.64	0.18	-3.44	0.000586292	0.00940987
CHILtrapF-79211.1	7.21	1.8	2.01	0.52	3.44	0.000586617	0.00940987
CHILtrapF-94083.0	13.52	2.03	2.64	0.59	3.44	0.00058888	0.009439723
CHILtrapF-90080.0	139.85	-0.59	-0.59	0.17	-3.44	0.00058947	0.00944276
CHILtrapF-72665.0	78.52	0.82	0.84	0.24	3.44	0.000590046	0.009445555
CHILtrapF-76188.27	24.35	-2.3	-3	0.67	-3.44	0.000591607	0.009464106
CHILtrapF-86875.0	324.7	0.58	0.58	0.17	3.43	0.000592778	0.009476388
CHILtrapF-93987.0	131.9	-0.92	-0.95	0.27	-3.43	0.000593857	0.009487197
CHILtrapF-67311.0	6.31	2.37	4.33	0.69	3.43	0.000596137	0.00951716
CHILtrapF-105734.2	205.19	0.64	0.65	0.19	3.43	0.000598333	0.009545741
CHILtrapF-98314.0	9.52	1.7	1.95	0.5	3.43	0.00060445	0.009630269
CHILtrapF-98404.0	10.67	1.59	1.76	0.46	3.43	0.000607513	0.009672526
CHILtrapF-101851.0	48.59	-1.09	-1.15	0.32	-3.43	0.000608216	0.009677166
CHILtrapF-99018.0	65.46	1.11	1.17	0.32	3.43	0.000609175	0.009685876
CHILtrapF-79344.0	5.88	1.83	2.07	0.53	3.43	0.000612752	0.009736171
CHILtrapF-105888.0	14.35	1.33	1.43	0.39	3.43	0.000613567	0.00973775
CHILtrapF-76124.0	7.75	2.43	4.15	0.71	3.43	0.000613679	0.00973775
CHILtrapF-103536.0	48.27	-0.8	-0.81	0.23	-3.43	0.00061453	0.009744689
CHILtrapF-75628.0	93.98	0.77	0.78	0.22	3.42	0.000614991	0.009745437
CHILtrapF-100366.0	13.91	1.49	1.63	0.43	3.42	0.000618691	0.009797469
CHILtrapF-79015.0	116.73	-1.05	-1.09	0.31	-3.42	0.000624767	0.009887025
CHILtrapF-109986.0	55.96	-1.04	-1.09	0.31	-3.42	0.00062588	0.009897982
CHILtrapF-78868.0	217.1	-0.65	-0.66	0.19	-3.42	0.000630266	0.009953968
CHILtrapF-82335.0	35.61	-1.51	-1.65	0.44	-3.42	0.000629854	0.009953968
CHILtrapF-65713.1	173.08	-1.1	-1.17	0.32	-3.42	0.000631308	0.00995706
CHILtrapF-70119.0	9.3	1.66	1.89	0.49	3.42	0.000631218	0.00995706
CHILtrapF-53586.0	6.43	2	2.44	0.59	3.42	0.000636552	0.010026333
CHILtrapF-92076.0	83.03	1.16	1.23	0.34	3.42	0.000636405	0.010026333
CHILtrapF-99784.6	2819	0.55	0.55	0.16	3.42	0.000637214	0.01003004
CHILtrapF-88004.1	437.61	-0.81	-0.83	0.24	-3.41	0.000639634	0.010061402
CHILtrapF-90686.0	46.16	0.79	0.81	0.23	3.41	0.000643427	0.010114315
CHILtrapF-54048.1	14.61	-1.66	-1.88	0.49	-3.41	0.000644995	0.010125434
CHILtrapF-103489.0	8.95	-1.75	-2.01	0.51	-3.41	0.000650057	0.010198095
CHILtrapF-88548.0	136.96	-0.53	-0.54	0.16	-3.41	0.000653116	0.010239258
CHILtrapF-72319.0	535.76	-0.56	-0.57	0.17	-3.41	0.000657824	0.0103062
CHILtrapF-89818.0	68.88	0.85	0.87	0.25	3.41	0.000658285	0.010306563
CHILtrapF-80228.0	1625.77	-0.6	-0.61	0.18	-3.41	0.000658831	0.010308258
CHILtrapF-45650.4	32.65	-0.99	-1.02	0.29	-3.41	0.000659796	0.010316488
CHILtrapF-91809.0	8.8	2.12	2.78	0.62	3.4	0.000672441	0.01050026
CHILtrapF-80862.0	103.89	-0.58	-0.58	0.17	-3.4	0.000675702	0.010530211
CHILtrapF-92542.0	667.83	0.76	0.78	0.22	3.4	0.000675671	0.010530211
CHILtrapF-87441.0	547.66	-0.8	-0.82	0.24	-3.4	0.000679575	0.010583553
CHILtrapF-86486.0	1056.94	0.72	0.74	0.21	3.4	0.000680455	0.010590259
CHILtrapF-87151.0	132.1	-0.51	-0.52	0.15	-3.4	0.000681841	0.010604807
CHILtrapF-63925.0	71.62	-0.93	-0.96	0.27	-3.4	0.000684503	0.010632439
CHILtrapF-112430.0	154.39	0.61	0.62	0.18	3.4	0.000685759	0.010644637
CHILtrapF-88352.1	7.22	2.14	3.12	0.63	3.39	0.000693608	0.010752301
CHILtrapF-96699.1	189.51	-0.65	-0.66	0.19	-3.39	0.000694722	0.010762467
CHILtrapF-95189.0	27.86	1.15	1.21	0.34	3.39	0.000695861	0.010773027
CHILtrapF-86048.1	48.07	-1.09	-1.14	0.32	-3.39	0.000696723	0.010779274
CHILtrapF-75039.18	15.84	1.42	1.56	0.42	3.39	0.000699452	0.010814384
CHILtrapF-116663.0	27.79	1.01	1.06	0.3	3.39	0.000705643	0.010902946
CHILtrapF-103408.0	9.96	-1.99	-2.47	0.59	-3.38	0.000714061	0.011018542
CHILtrapF-89526.0	257.36	-0.62	-0.63	0.18	-3.38	0.000718891	0.01107855
CHILtrapF-61663.0	61.29	-0.86	-0.88	0.25	-3.38	0.00072013	0.011089493
CHILtrapF-85810.0	271.57	-0.66	-0.67	0.19	-3.38	0.000720544	0.011089493
CHILtrapF-40660.2	23.12	1.15	1.22	0.34	3.38	0.000724748	0.01114691
CHILtrapF-110133.0	6.28	2.17	2.89	0.64	3.38	0.000725936	0.011157886
CHILtrapF-96643.1	4.45	2.52	5.24	0.75	3.38	0.000728034	0.011182835
CHILtrapF-82761.0	39.26	-0.94	-0.98	0.28	-3.38	0.000730348	0.011211062
CHILtrapF-110674.0	66.04	0.93	0.96	0.28	3.38	0.000731517	0.011214375
CHILtrapF-80448.0	5.35	2.36	4.35	0.7	3.38	0.000735516	0.011255311
CHILtrapF-87094.10	26492.47	-0.6	-0.61	0.18	-3.38	0.000735623	0.011255311
CHILtrapF-92128.0	104.71	-0.8	-0.82	0.24	-3.38	0.000735477	0.011255311
CHILtrapF-84896.5	552.04	1.4	1.52	0.41	3.38	0.000738011	0.011284521
CHILtrapF-82456.0	506	-0.84	-0.86	0.25	-3.37	0.000739385	0.011290021
CHILtrapF-88326.0	121.95	-0.86	-0.88	0.25	-3.37	0.00073981	0.011290021
CHILtrapF-106523.0	6.25	-1.76	-1.95	0.52	-3.37	0.000740845	0.011298488
CHILtrapF-98250.0	22.57	1.22	1.29	0.36	3.37	0.000746202	0.01137281
CHILtrapF-71660.0	415.34	0.59	0.6	0.17	3.37	0.000747577	0.011386402
CHILtrapF-82692.0	10.62	1.56	1.73	0.46	3.37	0.000751816	0.011443551
CHILtrapF-11630.19	1224.46	0.8	0.81	0.24	3.37	0.000754128	0.011471328
CHILtrapF-75655.0	46.83	-0.83	-0.85	0.25	-3.37	0.000754938	0.011476222
CHILtrapF-79807.0	47.28	-0.84	-0.86	0.25	-3.37	0.000755432	0.011476331
CHILtrapF-118859.0	160.06	-0.53	-0.54	0.16	-3.37	0.000760555	0.011538141
CHILtrapF-74001.0	255.56	-0.54	-0.54	0.16	-3.37	0.000760578	0.011538141
CHILtrapF-47420.0	23.46	-1.38	-1.54	0.41	-3.37	0.000763909	0.011572246
CHILtrapF-70997.0	1079.03	0.82	0.84	0.24	3.37	0.000764205	0.011572246
CHILtrapF-84326.0	7.47	1.38	1.47	0.41	3.37	0.000765285	0.011581155
CHILtrapF-92061.0	50.85	-0.81	-0.82	0.24	-3.36	0.000773281	0.011681153
CHILtrapF-94321.0	6.01	1.98	2.47	0.59	3.36	0.000773382	0.011681153
CHILtrapF-59565.1	72.97	-0.71	-0.73	0.21	-3.36	0.000775698	0.011708616
CHILtrapF-92478.0	67.26	-0.63	-0.64	0.19	-3.36	0.000781871	0.011786669
CHILtrapF-110178.4	9.38	1.65	1.9	0.49	3.36	0.00078318	0.011796896
CHILtrapF-98094.0	49.56	-1	-1.05	0.3	-3.36	0.000783552	0.011796896
CHILtrapF-79610.8	11.96	-1.53	-1.73	0.46	-3.36	0.000784294	0.011800517
CHILtrapF-73551.0	18.07	1.29	1.39	0.38	3.36	0.000785655	0.011813444
CHILtrapF-69756.0	30.32	-1.03	-1.06	0.31	-3.36	0.000788311	0.011838254
CHILtrapF-86365.0	25.2	-1.45	-1.59	0.43	-3.36	0.000787918	0.011838254
CHILtrapF-99784.16	211.81	0.81	0.83	0.24	3.35	0.000794177	0.011918734
CHILtrapF-102114.0	320.22	-0.95	-0.98	0.28	-3.35	0.000795809	0.011935612
CHILtrapF-99471.0	17.63	1.2	1.27	0.36	3.35	0.000803396	0.012041723
CHILtrapF-95466.0	262.79	0.56	0.56	0.17	3.35	0.000806878	0.012086227
CHILtrapF-11630.9	545.03	0.72	0.73	0.21	3.35	0.000807895	0.012090223
CHILtrapF-78572.2	29.01	-0.99	-1.03	0.3	-3.35	0.000808173	0.012090223
CHILtrapF-110256.1	37.58	-1.01	-1.05	0.3	-3.35	0.000809544	0.01210304
CHILtrapF-64877.0	430.21	-0.54	-0.55	0.16	-3.35	0.000821049	0.012267249
CHILtrapF-97833.0	365.09	-0.75	-0.76	0.22	-3.34	0.000825868	0.012331426
CHILtrapF-79954.0	10.49	1.86	2.23	0.56	3.34	0.000839212	0.012514788
CHILtrapF-84509.0	15.95	-1.8	-2.22	0.54	-3.34	0.000838723	0.012514788
CHILtrapF-61308.0	204.87	-0.6	-0.61	0.18	-3.34	0.000841323	0.012538324
CHILtrapF-78531.0	9.37	-1.71	-1.89	0.51	-3.34	0.000843446	0.01255893
CHILtrapF-79544.0	24.98	1.22	1.31	0.37	3.34	0.000843773	0.01255893
CHILtrapF-72951.0	152.81	-0.64	-0.65	0.19	-3.34	0.000848103	0.012605326
CHILtrapF-91183.0	97.11	-0.65	-0.66	0.2	-3.34	0.000847854	0.012605326
CHILtrapF-96415.0	88.31	-0.99	-1.03	0.3	-3.34	0.000848497	0.012605326
CHILtrapF-80456.0	242.34	-0.51	-0.51	0.15	-3.34	0.000849778	0.012614936
CHILtrapF-80953.0	154.38	0.99	1.03	0.3	3.34	0.000850216	0.012614936
CHILtrapF-72384.0	144.26	-0.53	-0.53	0.16	-3.33	0.000854938	0.012677001
CHILtrapF-112876.0	6.15	-1.75	-1.97	0.52	-3.33	0.000856466	0.012690832
CHILtrapF-88156.2	25.8	1.26	1.34	0.38	3.33	0.000857025	0.012690832
CHILtrapF-90635.0	159.68	-0.52	-0.52	0.16	-3.33	0.000861257	0.012730597
CHILtrapF-90753.0	8.55	1.74	2.06	0.52	3.33	0.00086082	0.012730597
CHILtrapF-3568.0	6.91	2.18	3.28	0.66	3.33	0.000867959	0.012808987
CHILtrapF-73639.0	7.92	-1.6	-1.71	0.48	-3.33	0.000867545	0.012808987
CHILtrapF-84669.0	12.18	-1.67	-2.05	0.5	-3.33	0.000868738	0.012808987
CHILtrapF-83911.0	17.82	1.16	1.23	0.35	3.33	0.000870937	0.012833365
CHILtrapF-99038.4	97.68	0.99	1.03	0.3	3.33	0.000872926	0.012854627
CHILtrapF-96617.0	123.16	-0.68	-0.69	0.2	-3.33	0.000874002	0.012862429
CHILtrapF-81270.0	132.01	-0.61	-0.62	0.18	-3.33	0.000881006	0.012957397
CHILtrapF-84471.0	17.31	1.2	1.27	0.36	3.32	0.000885808	0.013019878
CHILtrapF-59104.0	13.66	-1.42	-1.58	0.43	-3.32	0.000886879	0.013027496
CHILtrapF-64003.0	7.47	1.97	2.5	0.59	3.32	0.000889537	0.013058383
CHILtrapF-93260.0	62.7	0.81	0.83	0.24	3.32	0.000893202	0.013088985
CHILtrapF-111162.1	713.52	0.51	0.51	0.15	3.32	0.000898241	0.013149411
CHILtrapF-67766.0	229.47	-0.53	-0.53	0.16	-3.32	0.000910829	0.013312815
CHILtrapF-89793.0	118.98	0.53	0.54	0.16	3.32	0.000911486	0.013314152
CHILtrapF-30804.2	54.82	1	1.04	0.3	3.32	0.000913626	0.013328865
CHILtrapF-86596.0	116.8	0.81	0.83	0.24	3.32	0.00091433	0.013330867
CHILtrapF-85756.0	126.35	0.54	0.54	0.16	3.31	0.000920369	0.0134106
CHILtrapF-98281.0	48.63	-0.79	-0.81	0.24	-3.31	0.00092191	0.013424748
CHILtrapF-85539.0	144.91	-0.91	-0.93	0.27	-3.31	0.000922894	0.013430757
CHILtrapF-106286.0	4.39	1.74	1.93	0.53	3.31	0.000928236	0.013500151
CHILtrapF-107875.0	56.53	-0.84	-0.86	0.25	-3.31	0.000929475	0.013509818
CHILtrapF-74481.0	57.81	0.75	0.77	0.23	3.31	0.000941168	0.013671341
CHILtrapF-92698.0	143.33	-0.9	-0.94	0.27	-3.31	0.000944152	0.013706218
CHILtrapF-103337.0	20.39	1.14	1.21	0.35	3.3	0.000954178	0.013834702
CHILtrapF-77433.0	6.41	2.16	3.52	0.65	3.3	0.000956749	0.013863441
CHILtrapF-92770.10	52.22	1.01	1.06	0.31	3.3	0.000958394	0.013878718
CHILtrapF-104380.0	70.21	-0.68	-0.69	0.21	-3.3	0.000961538	0.013907598
CHILtrapF-87904.1	96.22	-0.6	-0.61	0.18	-3.3	0.000962161	0.013907598
CHILtrapF-97553.0	495.8	0.76	0.78	0.23	3.3	0.000961855	0.013907598
CHILtrapF-11061.7	1010.9	-0.63	-0.64	0.19	-3.3	0.000964057	0.013926448
CHILtrapF-106701.0	69.73	0.74	0.76	0.22	3.3	0.000966674	0.013955691
CHILtrapF-93571.0	16.07	1.24	1.32	0.38	3.3	0.000970108	0.013996672
CHILtrapF-86871.0	116.62	0.76	0.77	0.23	3.3	0.000971316	0.014005516
CHILtrapF-93942.0	85.22	-1.1	-1.15	0.33	-3.3	0.000973197	0.014024055
CHILtrapF-109016.0	120.15	-0.52	-0.52	0.16	-3.3	0.000982427	0.014139737
CHILtrapF-83874.0	446.91	0.7	0.71	0.21	3.3	0.000983643	0.014142813
CHILtrapF-105896.0	44.22	1.06	1.11	0.32	3.29	0.000987487	0.014177873
CHILtrapF-99621.0	21.91	1.39	1.51	0.42	3.29	0.00098721	0.014177873
CHILtrapF-87325.0	219.87	0.54	0.55	0.16	3.29	0.000994093	0.014255325
CHILtrapF-107795.0	22.91	1.07	1.13	0.33	3.29	0.000997114	0.014277536
CHILtrapF-108201.0	20.85	-1.22	-1.32	0.37	-3.29	0.000997786	0.014277536
CHILtrapF-85494.0	193.18	-0.71	-0.72	0.22	-3.29	0.000998068	0.014277536
CHILtrapF-108381.0	491.72	-0.77	-0.79	0.23	-3.29	0.001004052	0.014354403
CHILtrapF-104138.0	24.16	1.33	1.42	0.4	3.29	0.001006208	0.014359056
CHILtrapF-31878.0	6.25	2.3	3.97	0.7	3.29	0.001006068	0.014359056
CHILtrapF-107271.0	2224.05	1.03	1.07	0.31	3.29	0.001016741	0.014491794
CHILtrapF-108026.1	182.07	0.52	0.53	0.16	3.28	0.001021063	0.01453578
CHILtrapF-94825.0	53.93	-0.73	-0.74	0.22	-3.28	0.001021035	0.01453578
CHILtrapF-100910.1	9.97	1.46	1.6	0.45	3.28	0.001024025	0.014569135
CHILtrapF-76188.23	176.91	-1.13	-1.19	0.34	-3.28	0.001025958	0.014579006
CHILtrapF-96417.1	43.79	0.82	0.84	0.25	3.28	0.001025687	0.014579006
CHILtrapF-102992.0	18.78	1.26	1.36	0.38	3.28	0.001028249	0.01460275
CHILtrapF-95776.0	54.61	-0.96	-0.99	0.29	-3.28	0.001029145	0.014606664
CHILtrapF-89331.0	81.79	0.92	0.95	0.28	3.28	0.001033168	0.014654924
CHILtrapF-66099.0	33.56	1.02	1.06	0.31	3.28	0.001035932	0.014685272
CHILtrapF-92998.0	108.52	-0.64	-0.65	0.2	-3.28	0.001039351	0.01472487
CHILtrapF-87569.0	150.89	-0.63	-0.64	0.19	-3.28	0.00104444	0.01478806
CHILtrapF-84896.9	11.04	1.44	1.58	0.44	3.28	0.001045364	0.014792246
CHILtrapF-105162.0	218.58	0.75	0.77	0.23	3.28	0.001052537	0.014884796
CHILtrapF-94283.0	8.76	-1.55	-1.71	0.47	-3.27	0.001060193	0.014984063
CHILtrapF-70860.0	5.83	1.86	2.22	0.57	3.27	0.001075238	0.015187578
CHILtrapF-118663.3	12.19	1.63	1.82	0.5	3.27	0.001076638	0.015198222
CHILtrapF-62025.0	4.28	2.26	3.2	0.69	3.27	0.001080844	0.015248456
CHILtrapF-49204.1	9.64	1.79	2.12	0.55	3.27	0.001081575	0.01524963
CHILtrapF-83362.3	4440.08	-0.84	-0.86	0.26	-3.27	0.001085139	0.015290709
CHILtrapF-108049.0	342.62	0.56	0.57	0.17	3.27	0.001086841	0.015305533
CHILtrapF-76110.0	13.89	-1.29	-1.4	0.39	-3.27	0.001088712	0.015322711
CHILtrapF-18175.1	8.07	1.67	1.91	0.51	3.27	0.001090212	0.015325492
CHILtrapF-79721.1	20.25	-1.41	-1.53	0.43	-3.27	0.00108974	0.015325492
CHILtrapF-95310.0	52.35	0.75	0.76	0.23	3.27	0.00109287	0.015353686
CHILtrapF-83649.1	326.66	0.79	0.81	0.24	3.26	0.001102205	0.015462325
CHILtrapF-91039.0	16.21	1.33	1.45	0.41	3.26	0.001101627	0.015462325
CHILtrapF-95361.0	133.55	0.72	0.73	0.22	3.26	0.001102574	0.015462325
CHILtrapF-2625.1	8.48	1.78	2.04	0.55	3.26	0.001105829	0.015498726
CHILtrapF-109389.0	211.03	0.54	0.55	0.17	3.26	0.001109205	0.015536795
CHILtrapF-84103.0	96.39	-0.92	-0.95	0.28	-3.26	0.001112986	0.015580482
CHILtrapF-71333.0	963.08	-0.57	-0.58	0.18	-3.26	0.00111535	0.015591502
CHILtrapF-77725.1	13.24	1.62	1.91	0.5	3.26	0.001115862	0.015591502
CHILtrapF-79812.0	264.78	0.62	0.63	0.19	3.26	0.001114675	0.015591502
CHILtrapF-75632.0	178.61	-0.51	-0.51	0.16	-3.26	0.001121774	0.015656932
CHILtrapF-85173.0	16.82	1.02	1.06	0.31	3.26	0.001132826	0.015801812
CHILtrapF-111546.0	14.23	-1.49	-1.67	0.46	-3.25	0.001136878	0.015848946
CHILtrapF-97638.3	123.81	-1.05	-1.1	0.32	-3.25	0.001138629	0.015863956
CHILtrapF-105595.0	8.99	-1.61	-1.79	0.49	-3.25	0.001141925	0.015900455
CHILtrapF-77518.0	161.69	0.97	1.01	0.3	3.25	0.001143571	0.015913055
CHILtrapF-86665.0	53.17	-0.82	-0.84	0.25	-3.25	0.001145463	0.015921462
CHILtrapF-91301.0	68.94	-0.65	-0.66	0.2	-3.25	0.001146261	0.015923147
CHILtrapF-106436.0	53.91	0.72	0.74	0.22	3.25	0.001150966	0.015960246
CHILtrapF-119296.1	319.87	-0.69	-0.71	0.21	-3.25	0.001150352	0.015960246
CHILtrapF-98003.1	95.71	-0.72	-0.74	0.22	-3.25	0.001149868	0.015960246
CHILtrapF-76481.0	137.74	0.78	0.8	0.24	3.25	0.001156949	0.016033756
CHILtrapF-99784.1	64.41	1.12	1.18	0.34	3.25	0.001163308	0.016112401
CHILtrapF-97220.0	136.52	0.57	0.58	0.18	3.25	0.001168837	0.016162014
CHILtrapF-111015.0	127.1	0.66	0.67	0.2	3.25	0.001172376	0.016199849
CHILtrapF-96958.0	82.54	-0.61	-0.63	0.19	-3.25	0.001174091	0.016214038
CHILtrapF-98998.0	12.35	1.22	1.29	0.37	3.24	0.001176286	0.016220164
CHILtrapF-92311.0	96.94	0.72	0.73	0.22	3.24	0.0011784	0.016235431
CHILtrapF-85414.0	238.37	-0.61	-0.62	0.19	-3.24	0.001180656	0.016247478
CHILtrapF-100438.0	80.12	0.75	0.77	0.23	3.24	0.001188204	0.016332257
CHILtrapF-91938.0	240.93	-0.51	-0.52	0.16	-3.24	0.001189484	0.016335641
CHILtrapF-96073.0	6.49	1.74	1.99	0.54	3.24	0.001189839	0.016335641
CHILtrapF-98104.0	4.06	2.37	4.39	0.73	3.24	0.001192421	0.016361542
CHILtrapF-98178.1	72.72	-0.72	-0.73	0.22	-3.24	0.001195109	0.01638887
CHILtrapF-108834.0	16.87	-1.12	-1.17	0.35	-3.24	0.001202445	0.016461107
CHILtrapF-93734.0	815.98	-0.53	-0.53	0.16	-3.24	0.001202475	0.016461107
CHILtrapF-105826.0	101.99	0.87	0.9	0.27	3.24	0.001204791	0.01648322
CHILtrapF-84455.0	184.44	-0.82	-0.84	0.25	-3.24	0.00120599	0.016490034
CHILtrapF-88351.0	898.59	0.95	0.99	0.29	3.24	0.001210233	0.016538441
CHILtrapF-112616.0	9.51	1.92	2.39	0.59	3.23	0.001221188	0.016649473
CHILtrapF-86398.0	144.67	-0.56	-0.57	0.17	-3.23	0.001220684	0.016649473
CHILtrapF-87764.0	57.47	0.87	0.9	0.27	3.23	0.001226015	0.016705602
CHILtrapF-85424.1	207.79	-0.55	-0.56	0.17	-3.23	0.001229841	0.016748046
CHILtrapF-85935.0	110.63	-0.56	-0.57	0.17	-3.23	0.001233911	0.016784038
CHILtrapF-52824.5	39.35	-0.91	-0.94	0.28	-3.23	0.001235303	0.016793268
CHILtrapF-91674.0	9.36	1.76	2.09	0.54	3.23	0.001238405	0.016825722
CHILtrapF-95732.0	104.51	0.59	0.59	0.18	3.23	0.001244814	0.016903043
CHILtrapF-23509.2	18.65	-1.29	-1.39	0.4	-3.23	0.001245535	0.016903076
CHILtrapF-85829.0	46.25	1.04	1.09	0.32	3.23	0.001249505	0.016947175
CHILtrapF-92666.0	245.41	-0.6	-0.61	0.19	-3.23	0.001252409	0.016967012
CHILtrapF-98947.1	38.59	0.8	0.82	0.25	3.23	0.001251994	0.016967012
CHILtrapF-106572.0	27.09	-1.01	-1.07	0.31	-3.23	0.001255541	0.016999644
CHILtrapF-85643.1	221.55	-0.81	-0.84	0.25	-3.22	0.001262578	0.017075285
CHILtrapF-94377.1	56.57	-0.87	-0.9	0.27	-3.22	0.001266354	0.017116508
CHILtrapF-80912.0	5729.79	-0.55	-0.56	0.17	-3.22	0.00128648	0.017348686
CHILtrapF-60940.0	37.88	-0.89	-0.91	0.28	-3.22	0.001288966	0.017365826
CHILtrapF-79218.1	20.98	-1.1	-1.15	0.34	-3.22	0.001289227	0.017365826
CHILtrapF-103269.0	36.96	1.1	1.16	0.34	3.22	0.001290929	0.017378794
CHILtrapF-72463.0	466.95	0.89	0.92	0.28	3.22	0.001295528	0.017430739
CHILtrapF-87045.1	31.23	-1.15	-1.2	0.36	-3.22	0.001303755	0.017531411
CHILtrapF-28294.1	12.84	1.44	1.6	0.45	3.21	0.00130907	0.017582785
CHILtrapF-71014.0	67.3	0.78	0.8	0.24	3.21	0.0013148	0.017639608
CHILtrapF-98703.0	5.15	2.27	3.97	0.71	3.21	0.001317352	0.017663782
CHILtrapF-85181.0	1321.87	0.57	0.58	0.18	3.21	0.001318106	0.017663819
CHILtrapF-69203.0	75.6	-0.78	-0.79	0.24	-3.21	0.001322819	0.017709127
CHILtrapF-82057.0	65.2	-0.58	-0.59	0.18	-3.21	0.001323435	0.017709127
CHILtrapF-97386.21	9.99	1.4	1.5	0.44	3.21	0.001323744	0.017709127
CHILtrapF-76588.0	285.3	-0.55	-0.55	0.17	-3.21	0.001330382	0.017787818
CHILtrapF-67128.0	19.21	1.48	1.66	0.46	3.21	0.001334957	0.017838847
CHILtrapF-69578.3	7.11	1.79	2.21	0.56	3.21	0.001338497	0.017858547
CHILtrapF-72578.0	19.38	1.18	1.24	0.37	3.21	0.001339253	0.017858547
CHILtrapF-90614.0	213.62	-0.81	-0.83	0.25	-3.21	0.001339467	0.017858547
CHILtrapF-79719.0	2740.74	-0.76	-0.78	0.24	-3.21	0.001344477	0.017905051
CHILtrapF-76427.1	25.52	1.06	1.12	0.33	3.2	0.001352153	0.017997092
CHILtrapF-92886.0	357.57	-0.52	-0.53	0.16	-3.2	0.001355571	0.018022196
CHILtrapF-28306.204	3504.9	1.58	1.8	0.49	3.2	0.001361772	0.018094421
CHILtrapF-32189.4	285.26	0.83	0.86	0.26	3.2	0.001364739	0.01811339
CHILtrapF-109938.2	7.5	1.7	2.01	0.53	3.2	0.00136604	0.01812043
CHILtrapF-107616.0	40.3	1	1.05	0.31	3.2	0.001369409	0.018154887
CHILtrapF-91092.0	187.11	0.87	0.9	0.27	3.2	0.001374138	0.018207331
CHILtrapF-101931.0	12.42	1.63	1.97	0.51	3.2	0.001377566	0.018241953
CHILtrapF-98935.0	12.34	1.87	2.25	0.58	3.2	0.001378302	0.018241953
CHILtrapF-103071.0	14.08	1.91	2.79	0.6	3.2	0.001389519	0.018369754
CHILtrapF-87149.0	176.01	1.48	1.68	0.46	3.2	0.001391745	0.018371258
CHILtrapF-92802.0	125.65	-0.51	-0.51	0.16	-3.2	0.001391162	0.018371258
CHILtrapF-96900.1	4724.22	0.66	0.67	0.21	3.2	0.001391975	0.018371258
CHILtrapF-79486.0	62.39	0.74	0.76	0.23	3.2	0.001393816	0.018385248
CHILtrapF-106782.0	184.3	1.14	1.21	0.36	3.2	0.001395105	0.018386844
CHILtrapF-79160.0	11.95	-1.38	-1.51	0.43	-3.19	0.001398478	0.018415768
CHILtrapF-104951.0	903.73	-0.92	-0.96	0.29	-3.19	0.001403014	0.018459844
CHILtrapF-107529.0	5.56	1.9	2.41	0.6	3.19	0.001403394	0.018459844
CHILtrapF-82957.1	22.14	1.07	1.12	0.34	3.19	0.00140424	0.018460661
CHILtrapF-68605.0	111.02	-0.56	-0.57	0.18	-3.19	0.001407278	0.018490267
CHILtrapF-120809.0	27.7	1.09	1.15	0.34	3.19	0.001408914	0.018501428
CHILtrapF-101344.1	8.1	1.47	1.62	0.46	3.19	0.001416021	0.018563686
CHILtrapF-89377.0	6.5	1.82	2.17	0.57	3.19	0.001415645	0.018563686
CHILtrapF-117895.0	78	0.72	0.74	0.23	3.19	0.001420587	0.018602813
CHILtrapF-80099.0	13.1	-1.47	-1.59	0.46	-3.19	0.001430285	0.01871939
CHILtrapF-60800.0	64.18	0.68	0.7	0.21	3.19	0.001435421	0.018776163
CHILtrapF-102926.1	14.32	-1.4	-1.59	0.44	-3.19	0.001438773	0.018793519
CHILtrapF-91133.1	172.68	0.55	0.56	0.17	3.19	0.001439143	0.018793519
CHILtrapF-74587.0	27.14	1.08	1.13	0.34	3.19	0.001444195	0.018849031
CHILtrapF-101257.0	31.21	0.88	0.91	0.28	3.18	0.001456095	0.018993802
CHILtrapF-80312.1	5.9	1.89	2.21	0.59	3.18	0.001458306	0.019012108
CHILtrapF-87945.0	76.63	-0.68	-0.7	0.21	-3.18	0.001462942	0.019061984
CHILtrapF-69994.0	10.17	1.71	2.06	0.54	3.18	0.001464365	0.019069973
CHILtrapF-84856.0	381.16	0.57	0.58	0.18	3.18	0.001466962	0.019093231
CHILtrapF-103914.0	5.72	1.8	2.14	0.57	3.18	0.001468325	0.019100407
CHILtrapF-56513.0	7.81	1.7	2.04	0.53	3.18	0.001474432	0.019169239
CHILtrapF-63388.0	201.62	-0.6	-0.61	0.19	-3.18	0.001483452	0.019275869
CHILtrapF-82547.0	27.86	-1.22	-1.28	0.38	-3.18	0.001493354	0.019393829
CHILtrapF-96382.1	102.12	0.62	0.63	0.2	3.17	0.001501321	0.019486534
CHILtrapF-80408.0	11.62	1.53	1.7	0.48	3.17	0.0015158	0.019663617
CHILtrapF-97148.0	32.5	1.08	1.14	0.34	3.17	0.001517602	0.019676149
CHILtrapF-87624.0	367.63	0.83	0.85	0.26	3.17	0.00151974	0.019693015
CHILtrapF-110122.0	141.14	-0.54	-0.55	0.17	-3.17	0.001523677	0.019733174
CHILtrapF-111301.0	75.11	0.84	0.87	0.26	3.17	0.001527874	0.019776646
CHILtrapF-92398.1	24.66	-1.19	-1.28	0.37	-3.17	0.001530851	0.019804278
CHILtrapF-105955.0	6.28	-1.8	-1.96	0.57	-3.17	0.001537273	0.019865515
CHILtrapF-62132.2	4.61	-2.33	-4.4	0.74	-3.17	0.00153976	0.019875821
CHILtrapF-88183.0	33.87	-1.15	-1.22	0.36	-3.17	0.001539326	0.019875821
CHILtrapF-35746.1	60.08	1.36	1.49	0.43	3.17	0.001548303	0.019964197
CHILtrapF-59881.0	26.4	0.97	1.02	0.31	3.16	0.001552695	0.019987977
CHILtrapF-89121.0	64.53	0.71	0.72	0.22	3.16	0.001551919	0.019987977
CHILtrapF-110293.0	144.82	0.55	0.55	0.17	3.16	0.001561107	0.020085275
CHILtrapF-82938.0	11.81	1.48	1.68	0.47	3.16	0.001562117	0.020087289
CHILtrapF-52824.15	86.64	-0.86	-0.89	0.27	-3.16	0.001574123	0.020230624
CHILtrapF-74905.0	97.5	-0.61	-0.62	0.19	-3.16	0.001577221	0.020259371
CHILtrapF-46910.8	63.68	1.05	1.1	0.33	3.16	0.001580545	0.020290995
CHILtrapF-40620.3	11.34	-1.27	-1.32	0.4	-3.16	0.001581944	0.020297873
CHILtrapF-98179.0	83.96	0.7	0.72	0.22	3.16	0.001587292	0.020355404
CHILtrapF-102957.0	58.51	-0.95	-0.98	0.3	-3.16	0.001591907	0.020403457
CHILtrapF-107499.0	98.51	-0.74	-0.76	0.23	-3.16	0.001594826	0.020429747
CHILtrapF-88985.0	120.79	-0.62	-0.63	0.2	-3.16	0.001599501	0.020467345
CHILtrapF-114819.2	9.24	-1.71	-2.18	0.54	-3.16	0.001600613	0.020470453
CHILtrapF-98148.0	26.95	-0.91	-0.93	0.29	-3.15	0.001605561	0.020522573
CHILtrapF-85327.0	15.31	1.59	1.81	0.5	3.15	0.00160706	0.020528454
CHILtrapF-68014.0	18.1	-1.22	-1.28	0.39	-3.15	0.001612147	0.020573235
CHILtrapF-101312.0	51.25	-0.99	-1.03	0.31	-3.15	0.001615221	0.020601295
CHILtrapF-89511.0	787.41	0.57	0.58	0.18	3.15	0.001621605	0.020662543
CHILtrapF-91305.2	74.58	-0.81	-0.83	0.26	-3.15	0.00162178	0.020662543
CHILtrapF-96744.0	59.24	0.71	0.72	0.22	3.15	0.001626466	0.020711032
CHILtrapF-76050.0	29.25	1.12	1.19	0.36	3.15	0.001644128	0.020913304
CHILtrapF-102848.0	199.55	-0.56	-0.56	0.18	-3.15	0.001654536	0.021022974
CHILtrapF-78338.0	79.77	-0.63	-0.64	0.2	-3.15	0.001654522	0.021022974
CHILtrapF-62657.0	1708.7	0.6	0.61	0.19	3.15	0.00165625	0.021025654
CHILtrapF-65922.1	46.17	-0.73	-0.74	0.23	-3.15	0.001656534	0.021025654
CHILtrapF-85609.2	32.97	0.95	0.99	0.3	3.15	0.00165914	0.02104738
CHILtrapF-91363.0	219.06	-0.56	-0.57	0.18	-3.14	0.001663417	0.021090262
CHILtrapF-66628.0	9.49	1.88	2.31	0.6	3.14	0.00166809	0.021138128
CHILtrapF-107361.0	274.97	-0.86	-0.88	0.27	-3.14	0.001670243	0.021140632
CHILtrapF-80782.0	25.87	-1.05	-1.1	0.33	-3.14	0.001670202	0.021140632
CHILtrapF-96118.0	55.96	-1.03	-1.07	0.33	-3.14	0.001670983	0.021140632
CHILtrapF-118215.0	98.64	1.08	1.14	0.34	3.14	0.001673264	0.021148854
CHILtrapF-91627.1	10.31	1.57	1.78	0.5	3.14	0.001678934	0.02120702
CHILtrapF-80373.0	156.8	-0.84	-0.87	0.27	-3.14	0.001686063	0.021274232
CHILtrapF-86287.0	27.72	-1.61	-1.95	0.51	-3.14	0.0016947	0.021360301
CHILtrapF-76808.0	47.3	0.77	0.79	0.25	3.14	0.001697966	0.021367136
CHILtrapF-87259.5	24.67	1.06	1.12	0.34	3.14	0.001696656	0.021367136
CHILtrapF-96080.0	38.83	1.08	1.14	0.34	3.14	0.00169752	0.021367136
CHILtrapF-77485.0	12.61	1.27	1.36	0.4	3.14	0.001699976	0.021380997
CHILtrapF-89801.0	113.43	-0.68	-0.69	0.22	-3.14	0.001702341	0.021399295
CHILtrapF-107946.0	5.93	1.87	2.29	0.6	3.13	0.001720151	0.021588577
CHILtrapF-109549.0	1143.21	1.02	1.07	0.33	3.13	0.00172819	0.021670816
CHILtrapF-93372.0	126.5	-0.53	-0.53	0.17	-3.13	0.001728545	0.021670816
CHILtrapF-91108.1	130.18	0.58	0.59	0.19	3.13	0.001730613	0.021677664
CHILtrapF-59758.0	115.02	0.53	0.54	0.17	3.13	0.00173235	0.021683867
CHILtrapF-118662.1	9.29	1.44	1.58	0.46	3.13	0.001735448	0.021688032
CHILtrapF-75039.11	11.81	1.95	2.68	0.62	3.13	0.001734913	0.021688032
CHILtrapF-94147.0	68.48	0.99	1.04	0.32	3.13	0.001734395	0.021688032
CHILtrapF-61926.13	16.58	-1.14	-1.18	0.36	-3.13	0.001740861	0.021732595
CHILtrapF-84896.10	187.94	0.87	0.9	0.28	3.13	0.001742158	0.021737259
CHILtrapF-108699.0	8.75	1.39	1.52	0.44	3.13	0.001749091	0.021783396
CHILtrapF-115057.1	194.86	-0.61	-0.62	0.2	-3.13	0.001747953	0.021783396
CHILtrapF-117108.0	8.28	1.59	1.84	0.51	3.13	0.001749559	0.021783396
CHILtrapF-96662.1	5757.22	-0.61	-0.62	0.19	-3.13	0.00175709	0.021854035
CHILtrapF-62858.0	6.44	-1.59	-1.78	0.51	-3.13	0.001761341	0.02189164
CHILtrapF-75039.22	54.36	1.05	1.11	0.34	3.13	0.001762578	0.02189164
CHILtrapF-82081.0	554.93	-0.52	-0.53	0.17	-3.13	0.001763815	0.02189164
CHILtrapF-92961.0	299.19	-0.52	-0.53	0.17	-3.13	0.001763834	0.02189164
CHILtrapF-100417.0	99.47	-0.53	-0.53	0.17	-3.13	0.001767129	0.021915084
CHILtrapF-105687.0	7.6	1.33	1.41	0.42	3.13	0.001767592	0.021915084
CHILtrapF-71188.1	13.44	1.66	1.95	0.53	3.13	0.001768517	0.021915084
CHILtrapF-105841.0	2921.28	-0.61	-0.62	0.2	-3.13	0.001772606	0.021949311
CHILtrapF-80669.0	8.56	-1.64	-1.86	0.52	-3.13	0.001773145	0.021949311
CHILtrapF-77145.6	150.83	0.84	0.86	0.27	3.12	0.001780365	0.0220271
CHILtrapF-92759.1	848.34	1.38	1.52	0.44	3.12	0.001782217	0.022038433
CHILtrapF-90575.0	28.04	-0.88	-0.91	0.28	-3.12	0.001784418	0.022054058
CHILtrapF-95445.0	96.25	-0.59	-0.6	0.19	-3.12	0.001790173	0.022113565
CHILtrapF-74710.9	805.05	-0.56	-0.57	0.18	-3.12	0.001792441	0.022129969
CHILtrapF-75898.2	10.23	1.36	1.48	0.43	3.12	0.001793645	0.022133216
CHILtrapF-85963.0	104.1	0.72	0.74	0.23	3.12	0.001795028	0.022138675
CHILtrapF-105607.3	11.22	1.4	1.53	0.45	3.12	0.001798765	0.022161537
CHILtrapF-111617.0	13.43	1.4	1.53	0.45	3.12	0.001811319	0.022292865
CHILtrapF-92919.0	106.27	0.59	0.6	0.19	3.12	0.001818514	0.022369714
CHILtrapF-116164.5	32.53	-1.19	-1.32	0.38	-3.12	0.001823878	0.022400377
CHILtrapF-77208.0	39.09	0.93	0.97	0.3	3.12	0.001824814	0.022400377
CHILtrapF-77539.4	919.14	-0.87	-0.91	0.28	-3.12	0.00182204	0.022400377
CHILtrapF-86609.0	184.31	-0.57	-0.58	0.18	-3.12	0.0018247	0.022400377
CHILtrapF-109253.4	197.96	-0.73	-0.75	0.23	-3.12	0.001838922	0.022550037
CHILtrapF-117516.2	25.36	1.12	1.18	0.36	3.11	0.001841679	0.022560323
CHILtrapF-66887.0	40.96	1.16	1.25	0.37	3.11	0.001840957	0.022560323
CHILtrapF-108074.0	279.08	-0.55	-0.55	0.18	-3.11	0.001848724	0.022623078
CHILtrapF-111695.0	101.7	0.68	0.7	0.22	3.11	0.001855825	0.022690677
CHILtrapF-87987.0	186.8	0.69	0.7	0.22	3.11	0.001856177	0.022690677
CHILtrapF-65292.0	14.62	1.28	1.39	0.41	3.11	0.001861375	0.022730611
CHILtrapF-89349.0	83.36	-0.59	-0.6	0.19	-3.11	0.001860852	0.022730611
CHILtrapF-83889.0	127.55	-0.57	-0.58	0.18	-3.11	0.001869677	0.022808314
CHILtrapF-99052.0	11.65	-1.72	-1.92	0.55	-3.11	0.001868864	0.022808314
CHILtrapF-61559.0	146.27	-0.53	-0.54	0.17	-3.11	0.001872437	0.02283015
CHILtrapF-89324.0	10.86	1.59	1.87	0.51	3.11	0.001873586	0.022832325
CHILtrapF-104725.0	169.87	0.72	0.74	0.23	3.11	0.001876186	0.022852182
CHILtrapF-104573.0	93.81	-0.72	-0.74	0.23	-3.11	0.001881062	0.022899719
CHILtrapF-81461.0	12.14	-1.61	-1.89	0.52	-3.11	0.001887326	0.022964093
CHILtrapF-97962.0	86.13	-0.69	-0.71	0.22	-3.11	0.001888902	0.02297139
CHILtrapF-82259.1	14.3	1.07	1.13	0.34	3.1	0.001904893	0.023153896
CHILtrapF-101066.0	25.21	1.02	1.07	0.33	3.1	0.001920109	0.023304488
CHILtrapF-110091.0	19.07	-1.11	-1.15	0.36	-3.1	0.001919263	0.023304488
CHILtrapF-24959.0	7.16	-1.91	-2.38	0.62	-3.1	0.001920253	0.023304488
CHILtrapF-120188.2	449.78	0.61	0.62	0.2	3.1	0.001935942	0.023482778
CHILtrapF-93038.0	222.14	-0.57	-0.58	0.18	-3.1	0.001939119	0.023509198
CHILtrapF-86160.0	285.42	0.59	0.6	0.19	3.1	0.001943675	0.023552295
CHILtrapF-2311.8	13.2	1.32	1.44	0.43	3.1	0.001949143	0.023594253
CHILtrapF-95491.0	24.37	1.83	2.47	0.59	3.1	0.001949073	0.023594253
CHILtrapF-107873.0	103.94	0.75	0.77	0.24	3.1	0.001952954	0.023628237
CHILtrapF-117992.0	255.35	-0.82	-0.85	0.27	-3.1	0.001960788	0.023710829
CHILtrapF-87964.0	75.09	-0.63	-0.65	0.2	-3.09	0.001976123	0.023847249
CHILtrapF-95859.0	27.61	0.94	0.98	0.31	3.09	0.001977982	0.02385744
CHILtrapF-84827.0	444.24	-1.01	-1.06	0.33	-3.09	0.001983908	0.023916665
CHILtrapF-107209.3	71.04	0.61	0.62	0.2	3.09	0.001993518	0.024020213
CHILtrapF-100276.0	15.71	-1.16	-1.19	0.37	-3.09	0.001994941	0.024025056
CHILtrapF-114494.2	146.35	0.62	0.63	0.2	3.09	0.00199831	0.024041022
CHILtrapF-99467.1	20.39	1.15	1.23	0.37	3.09	0.002002032	0.024073489
CHILtrapF-115219.1	19.91	1.48	1.69	0.48	3.09	0.002006455	0.02409719
CHILtrapF-90870.0	340.03	-1.39	-1.53	0.45	-3.09	0.002006296	0.02409719
CHILtrapF-75023.1	24.53	-1.11	-1.18	0.36	-3.09	0.002023229	0.024241664
CHILtrapF-7397.4	15.14	1.18	1.27	0.38	3.09	0.002029226	0.024301149
CHILtrapF-115433.0	7.67	2	3.24	0.65	3.08	0.00203628	0.024361439
CHILtrapF-74416.1	112.08	-0.51	-0.52	0.17	-3.08	0.002036331	0.024361439
CHILtrapF-109251.0	10.32	1.83	2.16	0.59	3.08	0.002038687	0.024377226
CHILtrapF-93263.0	8.45	1.61	1.85	0.52	3.08	0.002051268	0.024505237
CHILtrapF-89978.0	136.72	-0.7	-0.71	0.23	-3.08	0.002058077	0.024571619
CHILtrapF-101491.0	9.69	1.85	2.36	0.6	3.08	0.002061446	0.024587244
CHILtrapF-78953.0	266.97	0.73	0.75	0.24	3.08	0.002061475	0.024587244
CHILtrapF-88133.1	50.08	1.49	1.71	0.48	3.08	0.002075883	0.024746545
CHILtrapF-90111.0	217.55	-0.73	-0.75	0.24	-3.08	0.002079052	0.024771776
CHILtrapF-107493.0	12.32	1.73	2.09	0.56	3.08	0.00208332	0.024810067
CHILtrapF-74778.0	91.69	-0.61	-0.63	0.2	-3.08	0.002089098	0.024866294
CHILtrapF-87373.1	271.9	0.53	0.54	0.17	3.08	0.00209445	0.024917391
CHILtrapF-75820.0	120.53	-0.89	-0.93	0.29	-3.08	0.002098205	0.024949449
CHILtrapF-102212.0	142.63	-0.58	-0.59	0.19	-3.08	0.002101735	0.024953594
CHILtrapF-80148.0	72.83	0.82	0.84	0.27	3.08	0.002100177	0.024953594
CHILtrapF-11630.15	168.7	1.01	1.06	0.33	3.07	0.002108881	0.025025814
CHILtrapF-69598.0	141.32	-0.55	-0.56	0.18	-3.07	0.00211439	0.02507854
CHILtrapF-117616.0	111.23	-0.55	-0.56	0.18	-3.07	0.002117923	0.025107793
CHILtrapF-76275.1	79.64	0.59	0.6	0.19	3.07	0.00212931	0.025217369
CHILtrapF-77643.0	15.63	1.26	1.35	0.41	3.07	0.002131933	0.025235732
CHILtrapF-83133.0	24.79	1.06	1.12	0.34	3.07	0.00216595	0.025586919
CHILtrapF-105295.1	107.87	-0.62	-0.63	0.2	-3.06	0.002183722	0.025770985
CHILtrapF-85302.0	5.23	1.77	2.14	0.58	3.06	0.002185665	0.025780986
CHILtrapF-67801.5	70.51	-0.66	-0.68	0.22	-3.06	0.002188097	0.025796739
CHILtrapF-61159.0	5609.73	-0.55	-0.56	0.18	-3.06	0.002191919	0.025828868
CHILtrapF-103930.0	83.81	0.95	0.99	0.31	3.06	0.002194133	0.025842016
CHILtrapF-105462.1	20.77	1.26	1.38	0.41	3.06	0.00220386	0.025943586
CHILtrapF-76649.0	9.41	1.66	1.9	0.54	3.06	0.002213125	0.026013614
CHILtrapF-58897.0	33.33	-0.93	-0.96	0.3	-3.06	0.002216129	0.026022922
CHILtrapF-89977.0	108.42	-0.56	-0.57	0.18	-3.06	0.002215394	0.026022922
CHILtrapF-105368.0	22.4	1.1	1.17	0.36	3.06	0.002219965	0.026054975
CHILtrapF-67456.0	6.62	1.79	2.23	0.58	3.06	0.00222526	0.026104092
CHILtrapF-109610.0	195.9	-0.69	-0.71	0.23	-3.06	0.002228841	0.026133072
CHILtrapF-76240.0	84.6	0.69	0.7	0.22	3.06	0.002230291	0.026137056
CHILtrapF-75408.0	148.01	-0.69	-0.7	0.22	-3.06	0.002242908	0.02627183
CHILtrapF-106193.0	42.85	0.99	1.04	0.33	3.06	0.002246188	0.026297164
CHILtrapF-102050.0	87.37	-0.52	-0.53	0.17	-3.05	0.00225179	0.026336541
CHILtrapF-87834.0	381.68	-0.96	-1	0.31	-3.05	0.002251271	0.026336541
CHILtrapF-104848.2	1523.36	1.03	1.09	0.34	3.05	0.002257904	0.026390864
CHILtrapF-97574.1	66.31	-0.89	-0.92	0.29	-3.05	0.002258678	0.026390864
CHILtrapF-85899.0	105.26	-0.57	-0.58	0.19	-3.05	0.002266425	0.02646825
CHILtrapF-108042.0	90.25	0.66	0.68	0.22	3.05	0.002268865	0.026471381
CHILtrapF-86027.0	890.91	0.57	0.58	0.19	3.05	0.002268943	0.026471381
CHILtrapF-84895.0	87.92	1.16	1.25	0.38	3.05	0.002289795	0.026701413
CHILtrapF-90448.0	165.87	0.54	0.54	0.18	3.05	0.002294281	0.026740479
CHILtrapF-61711.0	1177.56	-0.69	-0.71	0.23	-3.05	0.002296583	0.026754051
CHILtrapF-106947.0	94.08	-0.76	-0.79	0.25	-3.05	0.002298356	0.026761466
CHILtrapF-93408.0	36.12	0.79	0.82	0.26	3.05	0.002302601	0.026797632
CHILtrapF-100625.0	118.95	-0.57	-0.58	0.19	-3.05	0.002303872	0.026799165
CHILtrapF-88904.0	728.38	-0.62	-0.63	0.2	-3.05	0.002319713	0.026970105
CHILtrapF-99784.15	1757.16	0.56	0.57	0.18	3.05	0.002320939	0.026971031
CHILtrapF-99407.1	20	0.98	1.02	0.32	3.05	0.002325331	0.02700873
CHILtrapF-97581.0	143.83	-0.55	-0.56	0.18	-3.04	0.002326812	0.027012604
CHILtrapF-108969.0	15.32	-1.25	-1.35	0.41	-3.04	0.002332937	0.027058745
CHILtrapF-106603.0	9.67	1.63	1.98	0.53	3.04	0.002334466	0.027061408
CHILtrapF-101257.1	100.06	0.63	0.64	0.21	3.04	0.002346315	0.027144519
CHILtrapF-109156.1	60.76	0.67	0.69	0.22	3.04	0.002350864	0.027144519
CHILtrapF-63830.0	67.02	0.61	0.62	0.2	3.04	0.002350177	0.027144519
CHILtrapF-87312.1	62.74	-0.62	-0.63	0.21	-3.04	0.002348819	0.027144519
CHILtrapF-87838.0	83.59	0.77	0.8	0.25	3.04	0.002349895	0.027144519
CHILtrapF-90502.1	23.03	1.67	2.14	0.55	3.04	0.002344846	0.027144519
CHILtrapF-17577.3	24.19	-1.17	-1.23	0.38	-3.04	0.002366076	0.027293383
CHILtrapF-66448.0	16.6	-1.3	-1.37	0.43	-3.04	0.00236499	0.027293383
CHILtrapF-106548.0	97.39	0.59	0.6	0.19	3.04	0.002387184	0.027488927
CHILtrapF-50245.2	5.92	-1.88	-2.34	0.62	-3.04	0.002387181	0.027488927
CHILtrapF-64093.0	4.08	2.11	2.92	0.69	3.04	0.0023877	0.027488927
CHILtrapF-101120.0	61.79	-0.63	-0.64	0.21	-3.04	0.002393172	0.027510565
CHILtrapF-110656.0	49.65	0.87	0.9	0.29	3.04	0.002394256	0.027510565
CHILtrapF-72581.2	128.16	-0.78	-0.8	0.26	-3.04	0.002391032	0.027510565
CHILtrapF-97228.0	17.66	1.37	1.52	0.45	3.04	0.002393182	0.027510565
CHILtrapF-11630.13	43.35	0.99	1.04	0.33	3.04	0.00239777	0.027514995
CHILtrapF-87094.14	519.66	-1.04	-1.1	0.34	-3.04	0.002396081	0.027514995
CHILtrapF-97942.0	52.15	1.16	1.24	0.38	3.04	0.00239815	0.027514995
CHILtrapF-115323.0	157.34	0.52	0.53	0.17	3.04	0.002402875	0.027554984
CHILtrapF-79357.0	12.98	1.34	1.47	0.44	3.04	0.002403977	0.027554984
CHILtrapF-77631.0	155.61	-0.55	-0.55	0.18	-3.03	0.00240658	0.02757139
CHILtrapF-96063.1	81.25	0.65	0.67	0.22	3.03	0.002409089	0.027586711
CHILtrapF-103085.0	148.87	0.83	0.86	0.27	3.03	0.002410893	0.02759394
CHILtrapF-76188.26	16.59	-1.23	-1.34	0.41	-3.03	0.002419416	0.027651145
CHILtrapF-78869.1	6.91	1.61	1.87	0.53	3.03	0.002418596	0.027651145
CHILtrapF-113838.0	58.03	0.65	0.67	0.22	3.03	0.002424867	0.027686544
CHILtrapF-83761.0	42.78	-1.13	-1.22	0.37	-3.03	0.002424439	0.027686544
CHILtrapF-97473.0	11.19	1.7	2.11	0.56	3.03	0.002435123	0.027790161
CHILtrapF-86448.0	70.79	-0.58	-0.59	0.19	-3.03	0.002438158	0.02781131
CHILtrapF-89836.1	342.23	-0.6	-0.61	0.2	-3.03	0.002439755	0.02781604
CHILtrapF-90663.0	53.64	0.77	0.79	0.25	3.03	0.002441781	0.027825665
CHILtrapF-92953.0	450.73	-0.54	-0.55	0.18	-3.03	0.002453754	0.027948569
CHILtrapF-71193.2	11.54	1.36	1.5	0.45	3.03	0.0024599	0.02800501
CHILtrapF-92791.0	271.37	0.54	0.55	0.18	3.03	0.002461849	0.028013649
CHILtrapF-83977.0	19.71	1.04	1.1	0.34	3.03	0.002463042	0.028013683
CHILtrapF-117579.0	88.9	-0.84	-0.87	0.28	-3.03	0.002467317	0.028035198
CHILtrapF-113038.1	107.31	-0.59	-0.59	0.19	-3.03	0.002476053	0.028093768
CHILtrapF-117146.1	39.2	-0.75	-0.77	0.25	-3.03	0.002480387	0.028129378
CHILtrapF-88491.0	1873.64	-0.57	-0.58	0.19	-3.03	0.002483171	0.02814739
CHILtrapF-118480.1	6.46	1.55	1.79	0.51	3.03	0.002485779	0.028163381
CHILtrapF-87639.0	100.9	-0.52	-0.52	0.17	-3.02	0.002500776	0.028306039
CHILtrapF-68437.0	18.47	1.03	1.09	0.34	3.02	0.002525532	0.028558774
CHILtrapF-80275.0	11.48	1.37	1.55	0.45	3.02	0.002534026	0.02864107
CHILtrapF-91520.1	127.61	0.66	0.68	0.22	3.02	0.002539134	0.028685021
CHILtrapF-88415.0	106.48	-0.53	-0.54	0.18	-3.02	0.002542051	0.028704193
CHILtrapF-101531.0	2291.26	-0.56	-0.56	0.18	-3.02	0.002546843	0.028716962
CHILtrapF-86461.0	100.1	-0.54	-0.55	0.18	-3.02	0.002546622	0.028716962
CHILtrapF-92576.0	35.99	0.95	0.99	0.31	3.02	0.00254484	0.028716962
CHILtrapF-64049.0	238.02	-0.58	-0.59	0.19	-3.02	0.002550762	0.028733623
CHILtrapF-59784.0	195.66	-0.52	-0.52	0.17	-3.02	0.002554417	0.02874727
CHILtrapF-89815.7	37.37	0.9	0.94	0.3	3.02	0.002553311	0.02874727
CHILtrapF-88879.0	25.22	1.45	1.6	0.48	3.01	0.002570258	0.028911718
CHILtrapF-116874.0	7.42	1.86	2.32	0.62	3.01	0.002579409	0.029000789
CHILtrapF-113613.0	15.75	-1.28	-1.39	0.42	-3.01	0.00258693	0.029071464
CHILtrapF-63895.0	11.61	1.36	1.51	0.45	3.01	0.00259191	0.029113525
CHILtrapF-106045.0	3.75	1.88	2.23	0.62	3.01	0.002602148	0.02918672
CHILtrapF-112971.1	26.3	0.96	1.01	0.32	3.01	0.002601295	0.02918672
CHILtrapF-68639.0	8.3	1.53	1.73	0.51	3.01	0.002603826	0.029191635
CHILtrapF-61619.0	15.65	1.26	1.38	0.42	3.01	0.002607203	0.029201665
CHILtrapF-78390.0	49.35	-0.69	-0.71	0.23	-3.01	0.002611111	0.029231523
CHILtrapF-66095.0	20.82	1.33	1.5	0.44	3.01	0.00262145	0.029333313
CHILtrapF-105051.0	6.47	-1.63	-1.94	0.54	-3.01	0.00262421	0.029350247
CHILtrapF-89136.0	162.44	-0.99	-1.04	0.33	-3.01	0.002631626	0.029405238
CHILtrapF-101280.1	1405.29	-0.56	-0.57	0.19	-3.01	0.002637297	0.029440637
CHILtrapF-77959.0	17.22	-1.28	-1.43	0.42	-3.01	0.002636797	0.029440637
CHILtrapF-68500.7	396.05	-0.68	-0.7	0.23	-3.01	0.002640346	0.029460704
CHILtrapF-106706.1	224.5	0.61	0.62	0.2	3.01	0.002645326	0.029471519
CHILtrapF-97163.0	23.79	1.21	1.3	0.4	3.01	0.002644205	0.029471519
CHILtrapF-81391.0	103.51	-0.65	-0.66	0.21	-3	0.00266282	0.02962718
CHILtrapF-105918.1	36.12	-1.11	-1.18	0.37	-3	0.002694321	0.029921074
CHILtrapF-87606.0	3931.97	-0.64	-0.66	0.21	-3	0.002695696	0.029922225
CHILtrapF-59545.0	17	0.95	1	0.32	3	0.002701862	0.029976533
CHILtrapF-90081.0	334.75	-0.73	-0.75	0.24	-3	0.002705397	0.030001604
CHILtrapF-15473.0	21.57	1.21	1.32	0.4	3	0.002708554	0.030022469
CHILtrapF-83115.0	37.72	-1.12	-1.2	0.38	-3	0.00271363	0.030050553
CHILtrapF-88254.0	145.73	-0.6	-0.61	0.2	-3	0.002713642	0.030050553
CHILtrapF-84896.21	103.37	0.78	0.81	0.26	3	0.002716305	0.030065895
CHILtrapF-28306.207	20.38	-1.57	-2.24	0.53	-3	0.002722378	0.030118947
CHILtrapF-115335.2	30.23	-1.1	-1.18	0.37	-3	0.002727345	0.030159716
CHILtrapF-84217.0	9.4	-1.59	-1.74	0.53	-3	0.002733294	0.030211307
CHILtrapF-93852.0	73.18	-0.64	-0.66	0.22	-2.99	0.002754042	0.030397801
CHILtrapF-79081.0	240.7	-0.59	-0.6	0.2	-2.99	0.002756688	0.030412739
CHILtrapF-84063.3	8.55	1.54	1.76	0.52	2.99	0.002758692	0.030415087
CHILtrapF-116538.0	13.6	1.38	1.56	0.46	2.99	0.002761946	0.030427954
CHILtrapF-108508.0	10.15	1.35	1.49	0.45	2.99	0.002771126	0.030500531
CHILtrapF-64035.0	518.14	-0.6	-0.61	0.2	-2.99	0.002776259	0.030542747
CHILtrapF-63755.0	31.06	-1.05	-1.11	0.35	-2.99	0.002777909	0.030546613
CHILtrapF-74710.17	1469.06	-0.77	-0.79	0.26	-2.99	0.002780106	0.030556494
CHILtrapF-107249.0	38.49	0.78	0.8	0.26	2.99	0.002785475	0.030601215
CHILtrapF-97277.0	5.13	2.22	3.44	0.74	2.99	0.002799171	0.03073733
CHILtrapF-91979.0	19.33	1.41	1.6	0.47	2.99	0.002802776	0.030762561
CHILtrapF-94608.0	41.88	-1.48	-2.06	0.5	-2.99	0.002805363	0.030776595
CHILtrapF-38282.1	6.15	1.61	1.84	0.54	2.99	0.002813688	0.030824819
CHILtrapF-92539.0	492.37	-0.94	-0.98	0.31	-2.99	0.002813456	0.030824819
CHILtrapF-80978.0	23.76	1.08	1.14	0.36	2.99	0.00282247	0.030877897
CHILtrapF-91633.0	229.51	-0.7	-0.72	0.23	-2.99	0.002821963	0.030877897
CHILtrapF-92990.0	9.31	1.44	1.63	0.48	2.99	0.002820136	0.030877897
CHILtrapF-102583.0	116.43	-1.02	-1.08	0.34	-2.99	0.002829978	0.030945652
[truncated: 350 more rows]
