# Supplementary material for: Tissue-Specific Floral Transcriptome Analysis of the Sexually Deceptive Orchid Chiloglottis trapeziformis Provides Insights into the Biosynthesis and Regulation of Its Unique UV-B Dependent Floral Volatile, Chiloglottone 1
Source: Front Plant Sci. 2017 Jul 19;8:1260. doi: 10.3389/fpls.2017.01260 (PMC5515871; doi:10.3389/fpls.2017.01260)
Supplement: Supplementary file 4 [file Data_Sheet_4.ZIP › TC2.DEstat.txt]

V1	baseMean	log2FoldChange	lfcMLE	lfcSE	stat	pvalue	padj
CHILtrapF-100.2	15.42	-1.81	-2.66	0.71	-2.56	0.010518746	0.04805419
CHILtrapF-100006.0	6.49	1.71	2.43	0.6	2.83	0.004685957	0.02526809
CHILtrapF-100021.0	100.16	5.94	8.96	0.55	10.74	6.93E-27	1.57E-24
CHILtrapF-100042.1	97.48	0.61	0.61	0.17	3.54	0.000403822	0.003396259
CHILtrapF-100044.0	46.4	-2.06	-2.18	0.35	-5.89	3.90E-09	1.19E-07
CHILtrapF-100085.0	180.94	-0.59	-0.61	0.23	-2.64	0.008296301	0.039818186
CHILtrapF-100107.0	269.57	-0.57	-0.58	0.14	-4.08	4.52E-05	0.000525978
CHILtrapF-100112.0	70.32	-0.93	-0.95	0.24	-3.8	0.000142882	0.001395724
CHILtrapF-100119.0	109.93	3.49	3.82	0.38	9.1	9.44E-20	1.19E-17
CHILtrapF-100131.0	87.34	0.52	0.53	0.19	2.72	0.006466939	0.032740965
CHILtrapF-100155.0	45.4	1.32	1.37	0.28	4.68	2.90E-06	4.77E-05
CHILtrapF-100165.0	23.09	-1.87	-2.46	0.57	-3.31	0.000926172	0.006851515
CHILtrapF-100209.0	73.09	-1.48	-1.99	0.57	-2.58	0.009776846	0.045342676
CHILtrapF-100211.0	212.84	0.88	0.89	0.13	6.85	7.20E-12	3.57E-10
CHILtrapF-100248.0	704.66	0.64	0.65	0.12	5.16	2.41E-07	4.98E-06
CHILtrapF-100248.1	123.52	-0.84	-0.85	0.19	-4.39	1.11E-05	0.000156184
CHILtrapF-100263.2	16.74	1.13	1.18	0.42	2.66	0.00779844	0.037923724
CHILtrapF-100273.0	40.25	0.99	1.03	0.34	2.93	0.00343649	0.019608991
CHILtrapF-100276.0	15.71	3.18	3.54	0.5	6.36	2.01E-10	7.76E-09
CHILtrapF-100303.1	28.69	1.79	1.87	0.37	4.81	1.48E-06	2.62E-05
CHILtrapF-100308.0	808.1	-0.66	-0.67	0.21	-3.2	0.001353335	0.009292871
CHILtrapF-100329.0	2651.21	0.99	1	0.13	7.42	1.16E-13	7.70E-12
CHILtrapF-100338.0	744.32	-1.89	-2.06	0.41	-4.56	5.01E-06	7.79E-05
CHILtrapF-100340.0	44.18	-0.99	-1.02	0.28	-3.59	0.000332073	0.002870812
CHILtrapF-100402.1	313.51	-0.85	-0.85	0.16	-5.25	1.50E-07	3.24E-06
CHILtrapF-100411.0	148.75	0.57	0.57	0.16	3.44	0.000583525	0.00467535
CHILtrapF-100427.0	1719.15	1.86	1.89	0.19	9.78	1.40E-22	2.19E-20
CHILtrapF-100427.1	2477.61	4.07	4.15	0.2	20.27	2.55E-91	1.50E-87
CHILtrapF-100427.2	360.04	1.4	1.42	0.18	7.79	6.63E-15	5.03E-13
CHILtrapF-100430.1	333.04	-0.75	-0.76	0.15	-4.85	1.23E-06	2.20E-05
CHILtrapF-100430.2	192.97	-1.3	-1.32	0.21	-6.29	3.15E-10	1.17E-08
CHILtrapF-100434.0	79.04	-1.09	-1.13	0.29	-3.7	0.000219346	0.002016851
CHILtrapF-100438.0	80.12	-1.17	-1.2	0.24	-4.79	1.69E-06	2.95E-05
CHILtrapF-100440.1	70.94	-0.97	-1.01	0.27	-3.67	0.000239166	0.002175511
CHILtrapF-100440.3	133.17	-0.91	-0.92	0.16	-5.62	1.92E-08	4.96E-07
CHILtrapF-100455.0	81.5	-0.83	-0.85	0.21	-4.03	5.66E-05	0.000637498
CHILtrapF-100488.0	76.44	-0.65	-0.66	0.23	-2.82	0.00481679	0.02584919
CHILtrapF-100537.0	423.64	-0.98	-0.99	0.21	-4.56	5.00E-06	7.79E-05
CHILtrapF-100539.0	121.62	-0.59	-0.61	0.22	-2.65	0.008115361	0.039125323
CHILtrapF-100545.0	21.19	-1.1	-1.18	0.38	-2.87	0.004071019	0.02249864
CHILtrapF-100563.0	22.09	-1.75	-1.97	0.45	-3.9	9.68E-05	0.001008667
CHILtrapF-100564.0	8.17	-1.77	-2.66	0.65	-2.73	0.006265263	0.031884551
CHILtrapF-100580.2	210.55	-0.96	-0.97	0.16	-5.96	2.56E-09	8.03E-08
CHILtrapF-100582.0	46.83	-1	-1.05	0.33	-3	0.002679132	0.016095311
CHILtrapF-100588.0	515.43	0.51	0.51	0.14	3.65	0.000265293	0.002370666
CHILtrapF-100605.0	1295.17	0.7	0.71	0.16	4.31	1.62E-05	0.000218135
CHILtrapF-100611.0	102.78	-0.65	-0.66	0.2	-3.22	0.001260451	0.008791027
CHILtrapF-100621.1	10.19	-2.05	-2.4	0.54	-3.81	0.000139103	0.001365041
CHILtrapF-100621.13	228.43	-1.15	-1.17	0.2	-5.74	9.72E-09	2.69E-07
CHILtrapF-100621.15	125.52	-0.72	-0.73	0.21	-3.41	0.000646733	0.005093345
CHILtrapF-100621.18	24.64	1.71	1.79	0.36	4.77	1.80E-06	3.12E-05
CHILtrapF-100621.25	247.61	-2.48	-3.04	0.53	-4.67	2.95E-06	4.84E-05
CHILtrapF-100655.0	501.92	-0.82	-0.83	0.14	-5.75	9.14E-09	2.54E-07
CHILtrapF-100655.1	159.14	-0.87	-0.88	0.2	-4.25	2.16E-05	0.000282064
CHILtrapF-100666.3	893.61	1.07	1.09	0.22	4.98	6.41E-07	1.22E-05
CHILtrapF-100688.0	18.92	1.89	2.07	0.42	4.5	6.70E-06	0.00010006
CHILtrapF-100692.0	2330.61	3.08	3.21	0.3	10.31	6.37E-25	1.29E-22
CHILtrapF-100713.0	314.68	0.58	0.59	0.15	3.91	9.16E-05	0.000964904
CHILtrapF-100713.1	29.17	1.63	1.79	0.42	3.85	0.000120078	0.001210168
CHILtrapF-100743.0	23.51	1.8	2.01	0.41	4.36	1.28E-05	0.000177151
CHILtrapF-100751.0	12.19	-1.79	-2.04	0.5	-3.58	0.000347517	0.002980233
CHILtrapF-100787.0	22.38	2.07	2.71	0.52	4.01	6.18E-05	0.00068908
CHILtrapF-100811.0	1067.55	1.92	1.98	0.27	7.18	6.91E-13	4.13E-11
CHILtrapF-100851.1	32.28	2.23	2.4	0.36	6.13	8.57E-10	2.92E-08
CHILtrapF-100856.0	22.51	3.36	3.61	0.44	7.69	1.48E-14	1.08E-12
CHILtrapF-100874.0	220.78	-0.54	-0.55	0.17	-3.27	0.001072838	0.007699307
CHILtrapF-100878.0	199.03	0.53	0.54	0.15	3.61	0.000301003	0.002651895
CHILtrapF-100887.0	99.42	-0.63	-0.64	0.21	-2.94	0.003334623	0.019153124
CHILtrapF-100893.0	15.35	1.65	2.17	0.53	3.11	0.001843327	0.011944694
CHILtrapF-100897.1	18.06	-1.09	-1.17	0.39	-2.77	0.00568755	0.029512553
CHILtrapF-100910.0	13.28	-2.09	-2.43	0.51	-4.11	3.96E-05	0.000469192
CHILtrapF-100931.0	204.61	-1.22	-1.24	0.22	-5.53	3.17E-08	7.87E-07
CHILtrapF-100938.0	1012.3	-0.71	-0.72	0.13	-5.29	1.20E-07	2.64E-06
CHILtrapF-100946.1	88.47	0.62	0.63	0.22	2.81	0.005010915	0.026678018
CHILtrapF-100949.0	78.34	0.54	0.55	0.21	2.6	0.009427584	0.044166812
CHILtrapF-100951.0	67.14	-0.68	-0.7	0.23	-2.94	0.003254036	0.018805002
CHILtrapF-100966.0	1220.91	0.76	0.76	0.09	8.6	7.82E-18	8.36E-16
CHILtrapF-100980.0	652.41	-1.56	-1.61	0.25	-6.17	6.90E-10	2.38E-08
CHILtrapF-100985.0	88.73	-0.95	-0.97	0.25	-3.84	0.000121014	0.001216695
CHILtrapF-101002.1	21.7	1.09	1.16	0.41	2.66	0.007753727	0.037784367
CHILtrapF-101090.0	40.12	2.97	3.78	0.51	5.79	7.10E-09	2.03E-07
CHILtrapF-101099.0	206.5	-1.89	-1.91	0.16	-12.03	2.38E-33	8.38E-31
CHILtrapF-101103.0	92.32	0.58	0.59	0.19	3.11	0.001892412	0.012217347
CHILtrapF-101106.2	21.68	-0.83	-0.87	0.31	-2.69	0.007100164	0.035241734
CHILtrapF-101111.1	638.12	0.53	0.53	0.09	6.17	6.87E-10	2.38E-08
CHILtrapF-101164.0	86.5	-0.58	-0.59	0.19	-3.07	0.002153283	0.013537554
CHILtrapF-101165.0	106.34	1.77	1.81	0.21	8.34	7.40E-17	6.99E-15
CHILtrapF-101169.0	204.21	-1.68	-1.72	0.24	-7.11	1.19E-12	6.77E-11
CHILtrapF-101176.0	193.9	-0.71	-0.72	0.23	-3.11	0.00184358	0.011944694
CHILtrapF-101202.0	2064.87	-0.96	-1	0.32	-3.01	0.00264754	0.015938068
CHILtrapF-101213.0	34.34	3.78	4.68	0.51	7.38	1.60E-13	1.05E-11
CHILtrapF-101218.0	416.81	1.42	1.44	0.14	10.27	9.67E-25	1.91E-22
CHILtrapF-101226.0	7.65	1.7	2.23	0.57	2.99	0.002786804	0.016642012
CHILtrapF-101229.0	17.37	-1.43	-1.6	0.47	-3.05	0.002310251	0.014303646
CHILtrapF-101232.0	7.43	-1.52	-1.82	0.57	-2.65	0.008028248	0.038792757
CHILtrapF-101244.0	46.4	-1.29	-1.34	0.3	-4.33	1.50E-05	0.000203424
CHILtrapF-101250.0	85.12	-1.17	-1.21	0.29	-4.04	5.25E-05	0.000599294
CHILtrapF-101253.0	27.86	1.3	1.71	0.49	2.66	0.007736315	0.037722952
CHILtrapF-101270.0	118.86	0.69	0.7	0.19	3.58	0.000341135	0.00293406
CHILtrapF-101270.1	137.29	0.56	0.57	0.19	3.02	0.002498219	0.015237971
CHILtrapF-101273.0	19.45	1.08	1.17	0.41	2.66	0.007825416	0.038031329
CHILtrapF-101277.0	644.87	0.74	0.75	0.11	6.51	7.73E-11	3.23E-09
CHILtrapF-101284.1	13.84	-1.73	-2.21	0.56	-3.11	0.001861665	0.012041977
CHILtrapF-101303.1	12.74	1.74	2.2	0.52	3.33	0.000876956	0.00655544
CHILtrapF-101312.0	51.25	2.8	3.18	0.42	6.61	3.85E-11	1.70E-09
CHILtrapF-101337.0	13.58	2.3	2.47	0.46	4.96	7.22E-07	1.35E-05
CHILtrapF-101382.0	12.42	-2.42	-2.97	0.57	-4.23	2.30E-05	0.000298025
CHILtrapF-101392.1	102.94	-0.75	-0.77	0.25	-3.02	0.002502505	0.015256202
CHILtrapF-101392.2	82.81	-0.8	-0.82	0.3	-2.66	0.007781749	0.037881694
CHILtrapF-101392.3	20.27	-0.96	-1.02	0.37	-2.55	0.010818232	0.049126715
CHILtrapF-101403.5	12.13	1.19	1.31	0.46	2.57	0.010178037	0.046779213
CHILtrapF-101413.0	61.54	-2.53	-2.9	0.48	-5.32	1.03E-07	2.30E-06
CHILtrapF-101428.0	313.03	0.58	0.58	0.12	4.64	3.48E-06	5.62E-05
CHILtrapF-101441.0	5.44	-2.3	-3.7	0.69	-3.36	0.000777837	0.005962238
CHILtrapF-101443.0	220.5	0.58	0.58	0.19	2.97	0.002988307	0.017595918
CHILtrapF-101444.0	336.45	2.63	2.67	0.18	14.26	3.66E-46	2.97E-43
CHILtrapF-101444.1	564.91	3.51	3.58	0.22	15.74	8.53E-56	1.25E-52
CHILtrapF-101449.0	18.23	-1.53	-1.69	0.46	-3.35	0.000806442	0.006131568
CHILtrapF-101459.0	12.34	-2.19	-3.09	0.6	-3.65	0.000261422	0.002342646
CHILtrapF-101468.0	428.15	1.1	1.11	0.12	9.33	1.10E-20	1.51E-18
CHILtrapF-101474.1	41	3.94	4.25	0.43	9.2	3.73E-20	4.88E-18
CHILtrapF-101483.0	56.61	-0.75	-0.77	0.27	-2.72	0.006588208	0.033233378
CHILtrapF-101500.0	9.04	1.7	1.85	0.51	3.33	0.000864482	0.006486902
CHILtrapF-101509.0	22.44	-1.66	-1.95	0.57	-2.89	0.003866117	0.021568861
CHILtrapF-101540.0	511.36	-1.46	-1.48	0.21	-6.88	6.01E-12	3.05E-10
CHILtrapF-101574.1	287.01	-0.52	-0.52	0.13	-4.02	5.94E-05	0.000666343
CHILtrapF-101594.0	16.72	-1.05	-1.11	0.35	-3.01	0.002644505	0.015932025
CHILtrapF-101600.0	172.32	-1.06	-1.07	0.2	-5.27	1.37E-07	2.97E-06
CHILtrapF-101625.1	34.21	-1.35	-1.53	0.47	-2.85	0.004382039	0.02390314
CHILtrapF-101653.0	32.59	-1.34	-1.43	0.37	-3.67	0.000243792	0.002214172
CHILtrapF-101663.0	17.55	1.52	1.71	0.47	3.26	0.001110686	0.00790583
CHILtrapF-101667.0	191.31	-1.11	-1.13	0.2	-5.66	1.48E-08	3.89E-07
CHILtrapF-101669.0	14.45	1.57	1.86	0.49	3.22	0.001295378	0.008979369
CHILtrapF-101676.3	44.77	-0.78	-0.81	0.26	-3.02	0.0025035	0.015258319
CHILtrapF-101681.0	67.39	1.26	1.34	0.28	4.44	8.96E-06	0.000129005
CHILtrapF-101687.0	4.01	2.04	2.58	0.67	3.05	0.002293401	0.014213406
CHILtrapF-101687.3	11.23	2.5	2.66	0.5	4.97	6.81E-07	1.28E-05
CHILtrapF-101694.1	5.45	1.88	2.57	0.63	2.97	0.003014647	0.017721879
CHILtrapF-101717.0	90.08	0.98	1	0.23	4.36	1.30E-05	0.000178765
CHILtrapF-101726.0	214.06	0.7	0.71	0.18	3.81	0.00013924	0.001365679
CHILtrapF-101757.0	156.51	-1.02	-1.04	0.21	-4.76	1.91E-06	3.28E-05
CHILtrapF-101781.0	111.04	-0.7	-0.72	0.23	-3	0.002681768	0.016107035
CHILtrapF-101787.1	54.71	-0.73	-0.75	0.27	-2.69	0.007187273	0.035618366
CHILtrapF-101796.0	213.88	-1.04	-1.05	0.14	-7.19	6.48E-13	3.92E-11
CHILtrapF-101851.0	48.59	-1.26	-1.32	0.31	-4	6.26E-05	0.00069664
CHILtrapF-101855.0	417.43	0.7	0.71	0.2	3.54	0.000397062	0.003348555
CHILtrapF-101876.0	162.01	-1.55	-1.62	0.3	-5.09	3.65E-07	7.28E-06
CHILtrapF-101888.2	345.56	0.62	0.63	0.16	3.96	7.61E-05	0.000821426
CHILtrapF-101928.0	1691.81	-1.3	-1.31	0.14	-9.33	1.02E-20	1.40E-18
CHILtrapF-101948.0	32.59	-1.04	-1.08	0.29	-3.52	0.000430067	0.003590046
CHILtrapF-101961.0	44.54	0.67	0.68	0.25	2.66	0.00771291	0.037640025
CHILtrapF-101966.0	55.27	1.18	1.26	0.42	2.82	0.0048014	0.025784239
CHILtrapF-101966.1	43.07	1.27	1.32	0.33	3.84	0.000121333	0.001218897
CHILtrapF-101975.0	7.45	2.16	3.54	0.65	3.3	0.000955928	0.007025262
CHILtrapF-102013.0	206.45	0.97	0.98	0.16	5.87	4.34E-09	1.31E-07
CHILtrapF-102023.0	28.05	-1.19	-1.24	0.31	-3.8	0.00014298	0.001396104
CHILtrapF-102049.0	11.92	-1.66	-1.79	0.41	-4.02	5.73E-05	0.000645365
CHILtrapF-102051.1	21.48	1.37	1.41	0.38	3.61	0.000301217	0.002652781
CHILtrapF-102053.0	48.84	-0.77	-0.79	0.25	-3.16	0.001602299	0.010672318
CHILtrapF-102055.1	65.14	-1.11	-1.18	0.38	-2.9	0.003722166	0.020914519
CHILtrapF-102101.0	215.18	-1.16	-1.2	0.29	-4.06	5.00E-05	0.00057503
CHILtrapF-102101.1	56.93	-0.99	-1.03	0.29	-3.42	0.000620901	0.004919542
CHILtrapF-102101.2	351.21	-0.9	-0.92	0.23	-3.88	0.000103766	0.001068635
CHILtrapF-102114.0	320.22	1.07	1.11	0.29	3.65	0.000258519	0.002319347
CHILtrapF-102132.0	131.83	-2.04	-2.12	0.29	-6.92	4.44E-12	2.30E-10
CHILtrapF-102146.0	7.27	1.55	1.82	0.57	2.7	0.006947175	0.034650471
CHILtrapF-102146.1	8.18	2.25	3.01	0.58	3.88	0.000102846	0.001062408
CHILtrapF-102166.0	664.94	0.97	1	0.25	3.86	0.000114713	0.001164043
CHILtrapF-102166.1	2738.59	4.76	5.36	0.48	9.93	3.19E-23	5.41E-21
CHILtrapF-102180.0	17.5	-1.15	-1.23	0.37	-3.12	0.001797555	0.011707738
CHILtrapF-102182.0	184.51	-1.98	-2.13	0.34	-5.77	8.05E-09	2.27E-07
CHILtrapF-102227.0	13.93	-1.18	-1.31	0.46	-2.59	0.009572107	0.044657181
CHILtrapF-102240.0	6.48	2.82	4.33	0.64	4.37	1.26E-05	0.000173956
CHILtrapF-102248.0	86.53	0.64	0.65	0.19	3.34	0.000830481	0.006281861
CHILtrapF-102249.0	8.74	1.41	1.59	0.51	2.75	0.005978409	0.030703605
CHILtrapF-102256.0	88.16	-1.11	-1.13	0.21	-5.4	6.54E-08	1.53E-06
CHILtrapF-102256.1	56.91	-0.7	-0.72	0.26	-2.67	0.007483559	0.036734066
CHILtrapF-102272.0	49.49	-0.8	-0.82	0.23	-3.44	0.000578475	0.004642797
CHILtrapF-102278.0	33.98	2.17	2.37	0.44	4.93	8.05E-07	1.50E-05
CHILtrapF-102283.0	23.99	-1.14	-1.25	0.42	-2.7	0.006921731	0.034545532
CHILtrapF-102297.0	88.24	1.07	1.09	0.22	4.93	8.12E-07	1.51E-05
CHILtrapF-102298.0	114.1	-0.85	-0.87	0.27	-3.15	0.001634377	0.01083385
CHILtrapF-102298.2	13.4	-1.65	-2.18	0.6	-2.77	0.005644604	0.029367414
CHILtrapF-102299.1	11.14	2.49	4.31	0.64	3.9	9.81E-05	0.001018364
CHILtrapF-102305.0	27.14	-1.3	-1.37	0.33	-3.94	8.04E-05	0.000861032
CHILtrapF-102305.5	31.53	-1.36	-1.42	0.31	-4.46	8.22E-06	0.000119731
CHILtrapF-102315.0	255.14	-0.84	-0.86	0.26	-3.19	0.001424808	0.009681945
CHILtrapF-102321.0	137.27	0.78	0.79	0.17	4.56	5.18E-06	8.00E-05
CHILtrapF-102328.0	398.41	-0.67	-0.68	0.25	-2.63	0.008545406	0.040731312
CHILtrapF-102328.2	260.81	-0.52	-0.53	0.19	-2.71	0.006749483	0.033872643
CHILtrapF-102383.0	396.56	0.54	0.55	0.18	2.98	0.002876856	0.017043337
CHILtrapF-102431.0	54.52	-0.67	-0.69	0.24	-2.74	0.006170478	0.031497547
CHILtrapF-102436.1	116.74	-0.73	-0.74	0.22	-3.27	0.00107047	0.007686997
CHILtrapF-102436.17	416.39	0.63	0.64	0.2	3.13	0.001767536	0.011553797
CHILtrapF-102436.29	146.23	1.05	1.07	0.22	4.75	2.00E-06	3.40E-05
CHILtrapF-102436.31	48.29	-0.75	-0.77	0.27	-2.82	0.004798043	0.025772097
CHILtrapF-102436.42	589.72	0.54	0.54	0.14	3.9	9.44E-05	0.000988115
CHILtrapF-102437.0	270.77	0.54	0.54	0.14	3.74	0.000184443	0.00173128
CHILtrapF-102443.0	382.07	0.56	0.56	0.13	4.21	2.53E-05	0.000323862
CHILtrapF-102448.0	7.7	-1.36	-1.57	0.53	-2.57	0.010265684	0.047117627
CHILtrapF-102460.0	190.88	-0.79	-0.81	0.21	-3.69	0.000219986	0.00202136
CHILtrapF-102489.0	24.65	1.13	1.21	0.4	2.8	0.005058486	0.026882632
CHILtrapF-102489.1	121.4	0.67	0.68	0.26	2.58	0.009915654	0.045840402
CHILtrapF-102490.0	420.66	3.7	4.35	0.55	6.72	1.86E-11	8.70E-10
CHILtrapF-102493.0	24.02	-2.91	-4.04	0.67	-4.33	1.48E-05	0.000200421
CHILtrapF-102521.0	9.81	1.61	2.2	0.57	2.83	0.004683383	0.025259999
CHILtrapF-102529.0	2.95	3.08	4.8	0.7	4.4	1.11E-05	0.000155167
CHILtrapF-102534.0	29.39	-0.76	-0.79	0.29	-2.63	0.008463497	0.040435591
CHILtrapF-102535.0	15.11	-1.08	-1.16	0.37	-2.94	0.003283342	0.018941799
CHILtrapF-102545.0	70.6	-0.86	-0.88	0.23	-3.67	0.000240883	0.002188598
CHILtrapF-102547.0	7.25	2.33	2.93	0.61	3.82	0.000133138	0.001315286
CHILtrapF-102553.0	83.16	1.46	1.54	0.32	4.5	6.92E-06	0.000102676
CHILtrapF-102553.4	4078.22	0.8	0.8	0.16	4.97	6.63E-07	1.25E-05
CHILtrapF-102554.0	34.23	-1.9	-3.23	0.7	-2.7	0.007028116	0.034950468
CHILtrapF-102555.0	31.35	1.6	1.71	0.39	4.12	3.80E-05	0.000452697
CHILtrapF-102562.6	17.77	2.01	2.15	0.42	4.78	1.75E-06	3.04E-05
CHILtrapF-102583.0	116.43	-1.87	-1.96	0.33	-5.72	1.09E-08	2.97E-07
CHILtrapF-102583.3	51.17	-1.73	-1.85	0.38	-4.54	5.52E-06	8.45E-05
CHILtrapF-102600.0	684.97	-0.61	-0.62	0.15	-3.98	6.77E-05	0.000744029
CHILtrapF-102612.0	36.18	-0.91	-0.96	0.32	-2.85	0.004397078	0.023974058
CHILtrapF-102651.0	22.68	-1.27	-1.37	0.39	-3.3	0.000952193	0.007013146
CHILtrapF-102651.1	20.4	-1.47	-1.59	0.41	-3.6	0.000315255	0.002744573
CHILtrapF-102651.2	23.2	-1.5	-1.63	0.4	-3.74	0.000185834	0.001742946
CHILtrapF-102651.3	6.5	-1.87	-2.26	0.58	-3.24	0.001190836	0.00838252
CHILtrapF-102657.0	349.12	0.71	0.74	0.26	2.71	0.006748191	0.033872643
CHILtrapF-102658.0	53.71	3	3.34	0.44	6.82	9.10E-12	4.44E-10
CHILtrapF-102711.0	8.39	1.39	1.61	0.54	2.58	0.009821776	0.045506208
CHILtrapF-102744.0	76.99	0.87	0.89	0.25	3.5	0.000458507	0.003787151
CHILtrapF-102760.0	54.6	-0.75	-0.78	0.26	-2.86	0.004199115	0.023049584
CHILtrapF-102762.0	81.6	-2.71	-3.19	0.58	-4.7	2.65E-06	4.41E-05
CHILtrapF-102774.1	82.75	-2.56	-2.78	0.42	-6.03	1.66E-09	5.37E-08
CHILtrapF-102790.0	342.18	-1.34	-1.38	0.26	-5.1	3.31E-07	6.65E-06
CHILtrapF-102820.0	336.14	1.67	1.74	0.29	5.83	5.64E-09	1.65E-07
CHILtrapF-102840.0	283.45	-0.84	-0.84	0.14	-5.76	8.28E-09	2.33E-07
CHILtrapF-102874.0	306.81	0.71	0.72	0.17	4.14	3.40E-05	0.000414565
CHILtrapF-102883.0	49.9	-3.1	-3.43	0.42	-7.46	8.42E-14	5.66E-12
CHILtrapF-102905.0	12.51	-1.3	-1.43	0.43	-3	0.002718034	0.016289124
CHILtrapF-102949.0	19.93	2.2	2.93	0.61	3.59	0.000333042	0.002874963
CHILtrapF-102949.4	5.09	1.9	2.87	0.68	2.81	0.004974529	0.026526311
CHILtrapF-102952.6	214.94	-0.55	-0.56	0.16	-3.53	0.000415674	0.003484731
CHILtrapF-102980.0	132.37	-0.66	-0.67	0.17	-3.94	8.23E-05	0.000879095
CHILtrapF-102984.0	129.35	-1.02	-1.04	0.18	-5.71	1.13E-08	3.07E-07
CHILtrapF-102993.0	64.21	-0.95	-0.97	0.22	-4.39	1.13E-05	0.000158688
CHILtrapF-102996.0	252.39	-0.92	-0.94	0.2	-4.51	6.54E-06	9.81E-05
CHILtrapF-103014.0	243.4	0.72	0.72	0.16	4.56	5.04E-06	7.82E-05
CHILtrapF-103024.1	416.87	2.53	2.61	0.25	10.07	7.20E-24	1.27E-21
CHILtrapF-103026.0	290.74	-0.65	-0.66	0.17	-3.89	9.92E-05	0.001029417
CHILtrapF-103034.0	48.38	-1.39	-1.45	0.3	-4.59	4.50E-06	7.07E-05
CHILtrapF-103045.0	36.04	-1.3	-1.44	0.44	-2.94	0.003275168	0.018903916
CHILtrapF-103077.0	23.8	-1.06	-1.13	0.37	-2.89	0.003843295	0.021480596
CHILtrapF-103089.0	34.93	-1.43	-1.51	0.35	-4.05	5.22E-05	0.000596481
CHILtrapF-103102.0	389.38	1.49	1.54	0.27	5.48	4.33E-08	1.05E-06
CHILtrapF-103102.1	13.54	1.12	1.18	0.44	2.57	0.01014005	0.046629792
CHILtrapF-103102.2	5.94	1.92	2.77	0.67	2.89	0.003888668	0.021668987
CHILtrapF-103120.0	474.17	-0.86	-0.88	0.18	-4.89	1.00E-06	1.83E-05
CHILtrapF-103140.1	67.64	-0.54	-0.55	0.21	-2.58	0.009815703	0.045487029
CHILtrapF-103166.0	644.54	0.61	0.61	0.13	4.59	4.53E-06	7.12E-05
CHILtrapF-103168.0	46.65	1.62	1.65	0.26	6.16	7.15E-10	2.46E-08
CHILtrapF-103176.0	11.44	-1.85	-2.24	0.53	-3.49	0.000477988	0.003926012
CHILtrapF-103187.0	517.83	0.95	0.97	0.16	5.98	2.24E-09	7.06E-08
CHILtrapF-103191.0	406.13	-0.6	-0.62	0.21	-2.93	0.003373602	0.019339248
CHILtrapF-103209.0	3.17	2.22	3.38	0.69	3.19	0.001405546	0.009592191
CHILtrapF-103210.0	34.37	2.1	2.47	0.46	4.57	4.82E-06	7.53E-05
CHILtrapF-103226.0	18.57	-1.94	-2.21	0.5	-3.86	0.000111305	0.001135339
CHILtrapF-103237.0	16.7	-2.73	-2.98	0.42	-6.49	8.83E-11	3.65E-09
CHILtrapF-103248.0	295.47	-1.07	-1.08	0.14	-7.69	1.43E-14	1.05E-12
CHILtrapF-103273.1	141.36	-0.52	-0.53	0.16	-3.3	0.000964777	0.007072628
CHILtrapF-103281.0	80.02	-1.26	-1.28	0.2	-6.26	3.95E-10	1.44E-08
CHILtrapF-103322.1	8.27	3.19	3.57	0.55	5.84	5.27E-09	1.55E-07
CHILtrapF-103325.0	184.44	1.08	1.13	0.26	4.1	4.18E-05	0.000491314
CHILtrapF-103329.5	2028.74	0.58	0.59	0.18	3.25	0.001171521	0.008266338
CHILtrapF-103360.1	98.57	0.63	0.65	0.23	2.78	0.005420035	0.02839997
CHILtrapF-103373.2	46.71	1.38	1.52	0.38	3.69	0.000227295	0.00208095
CHILtrapF-103389.0	8.65	1.91	3.12	0.63	3.04	0.002375778	0.01461998
CHILtrapF-103398.0	30.22	-0.91	-0.95	0.31	-2.89	0.003862118	0.021561887
CHILtrapF-103402.0	202.46	0.72	0.73	0.16	4.51	6.58E-06	9.86E-05
CHILtrapF-103452.0	46.5	-1.17	-1.23	0.34	-3.47	0.000526035	0.004267034
CHILtrapF-103458.1	50.25	-0.7	-0.72	0.23	-3.08	0.002073378	0.013136975
CHILtrapF-103463.0	122.08	-1.13	-1.16	0.24	-4.71	2.50E-06	4.19E-05
CHILtrapF-103504.0	939.98	1.14	1.15	0.17	6.86	6.73E-12	3.37E-10
CHILtrapF-103521.0	336.45	0.65	0.65	0.16	4.1	4.17E-05	0.000490142
CHILtrapF-103544.0	23.87	-0.97	-1.02	0.32	-3.01	0.002602785	0.015741131
CHILtrapF-103564.0	178.94	-0.62	-0.64	0.23	-2.68	0.007361182	0.03626954
CHILtrapF-103576.0	231.12	-2.26	-2.29	0.19	-12.19	3.59E-34	1.38E-31
CHILtrapF-103581.0	38.24	2.07	2.2	0.36	5.74	9.53E-09	2.64E-07
CHILtrapF-103581.1	29.51	2.01	2.13	0.37	5.35	8.81E-08	2.01E-06
CHILtrapF-103590.0	39.36	1.5	1.7	0.4	3.76	0.000167149	0.001591801
CHILtrapF-103614.0	78.25	-0.57	-0.58	0.2	-2.86	0.00419664	0.023042905
CHILtrapF-103616.1	81.39	2.18	2.29	0.33	6.57	4.89E-11	2.12E-09
CHILtrapF-103626.0	8.75	1.9	2.17	0.53	3.55	0.000389664	0.003296034
CHILtrapF-103638.0	124.57	-0.67	-0.68	0.23	-2.9	0.003731243	0.020955516
CHILtrapF-103684.0	469.31	0.93	0.94	0.14	6.74	1.53E-11	7.26E-10
CHILtrapF-103694.0	28.66	1.89	2.11	0.46	4.13	3.69E-05	0.000443457
CHILtrapF-103703.0	151.14	-1.36	-1.37	0.15	-8.99	2.55E-19	3.10E-17
CHILtrapF-103704.1	424.64	-0.86	-0.88	0.24	-3.57	0.000350773	0.003003777
CHILtrapF-103738.0	99.69	0.56	0.57	0.19	2.96	0.003033226	0.017791098
CHILtrapF-103755.2	36.67	-1.08	-1.13	0.33	-3.23	0.001247636	0.008711977
CHILtrapF-103760.0	48.02	0.8	0.82	0.27	2.99	0.002763305	0.016525057
CHILtrapF-103760.1	49.18	1.38	1.53	0.44	3.12	0.001808379	0.011763029
CHILtrapF-103784.0	894.87	-0.71	-0.72	0.16	-4.4	1.10E-05	0.000154157
CHILtrapF-103784.1	32.06	-0.97	-1	0.28	-3.51	0.00044793	0.003718058
CHILtrapF-103789.0	443.61	-1.05	-1.07	0.24	-4.36	1.29E-05	0.000177831
CHILtrapF-103791.0	62.5	0.78	0.8	0.25	3.14	0.001668047	0.011004343
CHILtrapF-103803.0	10.69	1.88	2.1	0.51	3.7	0.000218833	0.002013129
CHILtrapF-103818.0	144.33	0.73	0.74	0.19	3.81	0.000139679	0.001368979
CHILtrapF-103823.0	130.17	-1.45	-1.5	0.28	-5.25	1.56E-07	3.36E-06
CHILtrapF-103844.0	741.44	0.62	0.63	0.15	4.15	3.32E-05	0.00040605
CHILtrapF-103845.0	139.82	0.7	0.71	0.18	3.87	0.000106779	0.001093919
CHILtrapF-103857.0	46.52	-1.13	-1.2	0.35	-3.22	0.00127563	0.008867038
CHILtrapF-103859.0	115.03	-1.04	-1.08	0.3	-3.44	0.000573726	0.00460782
CHILtrapF-103870.0	93.5	1.62	1.64	0.2	7.98	1.46E-15	1.20E-13
CHILtrapF-103872.1	101.08	-1	-1.02	0.21	-4.71	2.48E-06	4.16E-05
CHILtrapF-103884.0	10.9	-1.62	-1.95	0.57	-2.86	0.004267622	0.023349382
CHILtrapF-103897.0	145.1	-1.61	-1.69	0.32	-5.07	3.89E-07	7.69E-06
CHILtrapF-103904.0	219.56	-0.56	-0.57	0.17	-3.28	0.001046258	0.007533829
CHILtrapF-103905.1	209.27	0.62	0.63	0.17	3.69	0.000221887	0.00203724
CHILtrapF-103936.0	8.22	-1.57	-2.04	0.61	-2.58	0.009827425	0.045523419
CHILtrapF-103974.0	139.44	0.58	0.58	0.17	3.48	0.000507857	0.004137134
CHILtrapF-103980.0	167.43	0.51	0.52	0.14	3.7	0.000212012	0.001957267
CHILtrapF-103999.0	390.7	0.96	0.97	0.19	4.91	9.06E-07	1.67E-05
CHILtrapF-104012.0	143.53	-0.56	-0.57	0.17	-3.27	0.001074911	0.007704925
CHILtrapF-104023.0	21.14	-1.2	-1.29	0.39	-3.09	0.002007502	0.012802313
CHILtrapF-104026.0	232.34	0.59	0.6	0.2	2.88	0.004004716	0.022210458
CHILtrapF-104049.0	69.38	-1.29	-1.32	0.22	-5.73	1.03E-08	2.82E-07
CHILtrapF-104075.0	92.37	-1.02	-1.03	0.18	-5.8	6.63E-09	1.91E-07
CHILtrapF-104085.2	6.36	2.38	3.05	0.63	3.78	0.000156485	0.001504866
CHILtrapF-104146.0	4.58	1.88	3.19	0.67	2.83	0.004717033	0.02540655
CHILtrapF-104170.0	38.09	-0.79	-0.82	0.29	-2.72	0.006476498	0.032775258
CHILtrapF-104184.0	189.3	0.73	0.74	0.17	4.23	2.37E-05	0.000305191
CHILtrapF-104208.0	86.53	-0.93	-0.95	0.24	-3.82	0.000132314	0.00130934
CHILtrapF-104210.0	31.92	-1.93	-2.27	0.54	-3.6	0.000313639	0.002737594
CHILtrapF-104212.0	56.79	0.78	0.79	0.26	2.94	0.003326334	0.019114846
CHILtrapF-104212.2	15.19	3.4	3.96	0.51	6.7	2.05E-11	9.58E-10
CHILtrapF-104238.0	202.93	-0.65	-0.66	0.14	-4.63	3.66E-06	5.87E-05
CHILtrapF-104241.0	84.67	-0.69	-0.7	0.24	-2.88	0.00396227	0.022006171
CHILtrapF-104260.1	1881.47	-0.53	-0.54	0.13	-4.22	2.48E-05	0.000318459
CHILtrapF-104263.0	108.03	0.64	0.65	0.2	3.18	0.001468326	0.009937492
CHILtrapF-104302.0	8.07	2.41	3.46	0.61	3.96	7.41E-05	0.0008041
CHILtrapF-104312.1	28.53	1.76	1.92	0.37	4.79	1.70E-06	2.96E-05
CHILtrapF-104312.2	1071.26	0.62	0.63	0.15	4.07	4.69E-05	0.000543986
CHILtrapF-104312.4	1496.34	0.68	0.68	0.13	5.03	4.79E-07	9.28E-06
CHILtrapF-104329.0	146.48	-0.68	-0.7	0.22	-3.11	0.001858036	0.012024314
CHILtrapF-104337.0	565.69	1.71	1.83	0.32	5.32	1.06E-07	2.36E-06
CHILtrapF-104337.1	1323.09	-1.01	-1.04	0.26	-3.86	0.000114889	0.001165334
CHILtrapF-104359.0	433.85	0.89	0.9	0.17	5.14	2.80E-07	5.72E-06
CHILtrapF-104416.0	108.99	1.2	1.22	0.2	5.87	4.37E-09	1.31E-07
CHILtrapF-104455.0	26.78	4.63	5.59	0.51	9.04	1.53E-19	1.89E-17
CHILtrapF-104480.0	82.48	-1.6	-1.64	0.22	-7.35	1.99E-13	1.28E-11
CHILtrapF-104481.0	45.38	-0.84	-0.86	0.25	-3.34	0.000840698	0.006346907
CHILtrapF-104481.1	91.4	0.96	0.98	0.2	4.79	1.66E-06	2.90E-05
CHILtrapF-104504.0	110.58	0.51	0.51	0.17	2.97	0.002989334	0.017595918
CHILtrapF-104522.0	16	-1.35	-1.46	0.42	-3.22	0.001264091	0.00880337
CHILtrapF-104548.0	48.13	-0.89	-0.93	0.28	-3.19	0.001401651	0.009574356
CHILtrapF-104551.1	16.64	3.23	4.61	0.56	5.76	8.65E-09	2.42E-07
CHILtrapF-104559.1	545.75	-1.28	-1.3	0.16	-7.94	2.02E-15	1.62E-13
CHILtrapF-104562.1	28.42	-0.8	-0.84	0.31	-2.59	0.009715048	0.045171571
CHILtrapF-104574.0	14.33	-1.18	-1.27	0.4	-2.94	0.003297325	0.019013149
CHILtrapF-104659.0	190.94	0.98	1.01	0.28	3.53	0.000420822	0.003525378
CHILtrapF-104669.0	167.12	-1.2	-1.22	0.2	-5.99	2.15E-09	6.81E-08
CHILtrapF-104670.0	99.87	-0.75	-0.77	0.24	-3.06	0.002203812	0.013781456
CHILtrapF-104692.0	114.53	-1.82	-2.03	0.44	-4.14	3.45E-05	0.000418167
CHILtrapF-104692.1	62.47	-2.13	-2.64	0.52	-4.07	4.63E-05	0.000536768
CHILtrapF-104692.2	70.31	-2.1	-2.58	0.55	-3.84	0.000121039	0.001216695
CHILtrapF-104719.0	405.7	-1.05	-1.07	0.21	-4.98	6.35E-07	1.21E-05
CHILtrapF-104750.0	471.48	-0.51	-0.52	0.18	-2.78	0.005375367	0.028235076
CHILtrapF-104758.0	152.72	-0.95	-0.99	0.31	-3.01	0.002585741	0.015658173
CHILtrapF-104760.0	115.85	-1.06	-1.08	0.2	-5.26	1.43E-07	3.11E-06
CHILtrapF-104788.0	1301.77	3.2	3.3	0.25	12.78	2.00E-37	9.03E-35
CHILtrapF-104788.1	80.13	2.92	3.16	0.36	8.02	1.08E-15	9.05E-14
CHILtrapF-104819.0	28.03	-1.62	-1.79	0.43	-3.8	0.000144281	0.00140647
CHILtrapF-104822.0	631.56	-1.42	-1.45	0.2	-6.98	2.97E-12	1.57E-10
CHILtrapF-104836.0	8.06	1.39	1.63	0.55	2.54	0.011050384	0.049949603
CHILtrapF-104840.1	60	1.32	1.64	0.42	3.13	0.001772736	0.011581348
CHILtrapF-104848.2	1523.36	-1.57	-1.65	0.34	-4.65	3.25E-06	5.27E-05
CHILtrapF-104856.0	927.48	1.8	1.89	0.32	5.63	1.82E-08	4.71E-07
CHILtrapF-104859.0	176.75	0.6	0.61	0.16	3.76	0.000167368	0.001592601
CHILtrapF-104885.0	57.71	0.75	0.76	0.24	3.07	0.002111844	0.013326874
CHILtrapF-104902.0	35.63	-0.9	-0.95	0.33	-2.75	0.005887072	0.030307281
CHILtrapF-104912.0	19.34	-1.18	-1.24	0.34	-3.5	0.000462414	0.003811391
CHILtrapF-104918.0	48.78	3.58	3.89	0.38	9.37	7.30E-21	1.02E-18
CHILtrapF-104939.0	59.7	-1.1	-1.12	0.22	-5.1	3.34E-07	6.70E-06
CHILtrapF-104940.0	14.41	-2.34	-2.76	0.55	-4.24	2.19E-05	0.0002854
CHILtrapF-104940.1	17.69	0.98	1.03	0.36	2.68	0.007411702	0.036457396
CHILtrapF-104940.2	8.34	-1.74	-2.01	0.53	-3.28	0.001050672	0.007560982
CHILtrapF-104943.0	383.9	1.06	1.07	0.19	5.7	1.23E-08	3.32E-07
CHILtrapF-104953.1	12.97	1.38	1.59	0.48	2.86	0.004245637	0.023266962
CHILtrapF-104956.0	905.33	-1.28	-1.3	0.19	-6.61	3.77E-11	1.67E-09
CHILtrapF-104959.0	408	-2.04	-2.11	0.27	-7.63	2.32E-14	1.65E-12
CHILtrapF-104971.0	27.37	-1.36	-1.44	0.35	-3.88	0.000105994	0.001086823
CHILtrapF-104986.0	118.45	-0.93	-0.94	0.2	-4.67	2.95E-06	4.84E-05
CHILtrapF-105004.1	16.33	1.8	2.76	0.62	2.92	0.003488747	0.019835033
CHILtrapF-105007.0	93.41	-0.64	-0.65	0.22	-2.89	0.003814158	0.021350391
CHILtrapF-105014.5	41.03	-0.85	-0.87	0.27	-3.19	0.001419849	0.009656353
CHILtrapF-105024.0	190.69	-1.46	-1.51	0.27	-5.38	7.44E-08	1.72E-06
CHILtrapF-105040.0	177.13	0.57	0.57	0.15	3.77	0.000160239	0.001535947
CHILtrapF-105042.1	57.41	-1.23	-1.31	0.36	-3.42	0.00062555	0.004951374
CHILtrapF-105049.0	174.87	1.62	1.71	0.33	4.95	7.49E-07	1.40E-05
CHILtrapF-105051.0	6.47	-1.78	-2	0.5	-3.56	0.000372721	0.003169809
CHILtrapF-105055.3	136.01	-0.91	-0.92	0.16	-5.63	1.84E-08	4.75E-07
CHILtrapF-105071.0	184.24	-1.38	-1.43	0.28	-4.86	1.20E-06	2.16E-05
CHILtrapF-105077.0	130.14	0.58	0.59	0.21	2.79	0.005348967	0.028134083
CHILtrapF-105081.0	191.11	-0.71	-0.71	0.15	-4.57	4.79E-06	7.49E-05
CHILtrapF-105084.0	232.46	0.91	0.94	0.21	4.4	1.06E-05	0.000149701
CHILtrapF-105095.1	159.2	0.99	1.02	0.25	3.92	9.02E-05	0.000950675
CHILtrapF-105114.0	15.1	-1.8	-1.96	0.42	-4.27	1.99E-05	0.000261701
CHILtrapF-105115.0	185.77	-1.28	-1.33	0.3	-4.32	1.58E-05	0.000213106
CHILtrapF-105159.0	50.43	-0.87	-0.9	0.26	-3.29	0.00101762	0.007368193
CHILtrapF-105162.0	218.58	0.83	0.87	0.26	3.25	0.001148403	0.008125139
CHILtrapF-105165.0	62.66	-0.89	-0.92	0.24	-3.68	0.000229382	0.002096236
CHILtrapF-105184.0	6.28	-1.8	-2.49	0.65	-2.78	0.005394749	0.028311606
CHILtrapF-105189.0	131.47	-0.56	-0.57	0.2	-2.79	0.005215259	0.027535442
CHILtrapF-105194.0	154.7	0.51	0.52	0.18	2.91	0.003666139	0.020668805
CHILtrapF-105199.0	193.27	-0.51	-0.52	0.17	-3.09	0.002004492	0.012790052
CHILtrapF-105214.0	36.53	-1.1	-1.14	0.29	-3.78	0.000155768	0.001499194
CHILtrapF-105221.0	104.75	-0.83	-0.84	0.21	-3.86	0.000114641	0.001163987
CHILtrapF-105226.0	88	-0.76	-0.78	0.27	-2.84	0.00453545	0.024546505
CHILtrapF-105248.1	142.55	-0.51	-0.52	0.18	-2.88	0.004033356	0.02234823
CHILtrapF-105249.0	19	1.72	1.85	0.44	3.88	0.000103949	0.001070043
CHILtrapF-105263.0	778.09	-0.53	-0.53	0.12	-4.51	6.48E-06	9.75E-05
CHILtrapF-105266.2	5.99	1.89	2.63	0.61	3.13	0.001762839	0.011532704
CHILtrapF-105288.0	36.05	-0.9	-0.93	0.27	-3.3	0.000959297	0.007041229
CHILtrapF-105295.1	107.87	1.19	1.23	0.25	4.68	2.87E-06	4.74E-05
CHILtrapF-105318.0	672.97	1	1.03	0.24	4.12	3.78E-05	0.000450523
CHILtrapF-105343.0	10.66	1.91	2.09	0.51	3.78	0.000156133	0.001502091
CHILtrapF-105347.0	29.63	2.04	2.51	0.46	4.44	9.03E-06	0.000129593
CHILtrapF-105382.3	6.71	2.1	2.92	0.67	3.15	0.001639926	0.010855345
CHILtrapF-105399.0	87.46	-2.02	-2.07	0.24	-8.29	1.13E-16	1.04E-14
CHILtrapF-105400.0	147.43	-2.18	-2.25	0.27	-8.11	5.10E-16	4.38E-14
CHILtrapF-105408.0	241.87	-0.63	-0.64	0.19	-3.37	0.000740297	0.005719194
CHILtrapF-105411.0	16.67	-1.91	-2.32	0.54	-3.55	0.000380782	0.003230196
CHILtrapF-105434.0	133.04	-2.55	-2.71	0.36	-7.13	1.03E-12	5.93E-11
CHILtrapF-105462.1	20.77	-1.51	-1.63	0.4	-3.82	0.000132268	0.00130934
CHILtrapF-105463.3	545.57	-0.63	-0.64	0.14	-4.59	4.48E-06	7.04E-05
CHILtrapF-105490.0	173.14	0.76	0.77	0.18	4.21	2.58E-05	0.000328656
CHILtrapF-105492.0	90	1.19	1.32	0.36	3.32	0.000903315	0.006718337
CHILtrapF-105500.0	109.35	-1.4	-1.44	0.25	-5.54	2.98E-08	7.44E-07
CHILtrapF-105501.0	154.33	1.3	1.32	0.2	6.41	1.44E-10	5.65E-09
CHILtrapF-105520.0	114.36	-1.42	-1.47	0.26	-5.39	6.92E-08	1.61E-06
CHILtrapF-105535.0	17.63	-1.24	-1.37	0.46	-2.71	0.006647657	0.03349019
CHILtrapF-105555.1	8.08	-1.65	-1.86	0.52	-3.19	0.001424349	0.009681623
CHILtrapF-105605.0	508.52	-1.49	-1.52	0.24	-6.29	3.20E-10	1.18E-08
CHILtrapF-105612.1	244.37	0.82	0.83	0.15	5.46	4.67E-08	1.12E-06
CHILtrapF-105626.0	4.39	3.26	4.5	0.65	5.01	5.56E-07	1.06E-05
CHILtrapF-105631.0	103.82	0.75	0.77	0.22	3.49	0.000490732	0.004015269
CHILtrapF-105633.0	346.37	1.01	1.02	0.13	7.69	1.52E-14	1.11E-12
CHILtrapF-105639.0	228.26	-0.84	-0.86	0.18	-4.56	5.00E-06	7.79E-05
CHILtrapF-105654.0	9.14	-1.27	-1.4	0.44	-2.88	0.004038671	0.022372413
CHILtrapF-105654.1	105.47	-0.84	-0.86	0.23	-3.68	0.000230976	0.00210999
CHILtrapF-105657.22	948.47	0.58	0.58	0.16	3.63	0.000288199	0.002546711
CHILtrapF-105666.0	163.49	-0.83	-0.85	0.2	-4.13	3.68E-05	0.000442518
CHILtrapF-105670.0	326.88	0.67	0.67	0.13	5.07	4.05E-07	7.99E-06
CHILtrapF-105676.0	5.91	1.74	3.33	0.68	2.56	0.010531015	0.048100903
CHILtrapF-105712.1	1004.53	0.82	0.84	0.21	3.96	7.54E-05	0.000815707
CHILtrapF-105716.0	93.87	-2.3	-2.35	0.21	-10.81	2.97E-27	6.99E-25
CHILtrapF-105717.0	128.66	0.52	0.53	0.19	2.69	0.007167745	0.035532205
CHILtrapF-105733.0	219.6	0.57	0.58	0.17	3.34	0.000829046	0.006273024
CHILtrapF-105734.0	90.44	-1.39	-1.42	0.21	-6.51	7.71E-11	3.23E-09
CHILtrapF-105734.2	205.19	-1.29	-1.31	0.19	-6.83	8.64E-12	4.24E-10
CHILtrapF-105734.4	19.58	-1.06	-1.12	0.34	-3.11	0.001853716	0.012003752
CHILtrapF-105752.0	148.05	-1.33	-1.34	0.15	-8.56	1.13E-17	1.20E-15
CHILtrapF-105763.1	133.01	0.55	0.55	0.17	3.13	0.001732395	0.011361959
CHILtrapF-105822.3	32.57	1.02	1.09	0.36	2.84	0.004551924	0.024624337
CHILtrapF-105829.0	25.53	1.07	1.17	0.42	2.56	0.010432866	0.047754561
CHILtrapF-10583.3	19.24	1.56	1.68	0.41	3.78	0.000153756	0.001482868
CHILtrapF-105830.0	111.46	-0.95	-0.98	0.25	-3.79	0.000148035	0.001438895
CHILtrapF-105841.0	2921.28	-0.7	-0.72	0.2	-3.58	0.000343107	0.002947792
CHILtrapF-10585.2	49.9	2.15	2.49	0.47	4.56	5.01E-06	7.79E-05
CHILtrapF-10585.3	30.22	1.77	2.12	0.5	3.57	0.000351683	0.003010477
CHILtrapF-105854.0	207.55	0.7	0.71	0.14	4.91	8.88E-07	1.64E-05
CHILtrapF-105866.0	62.34	-0.79	-0.81	0.26	-3.05	0.002267121	0.01409136
CHILtrapF-10588.2	20.75	1.99	2.33	0.46	4.34	1.44E-05	0.000195749
CHILtrapF-105882.0	87.28	-0.72	-0.73	0.19	-3.71	0.000206908	0.001911641
CHILtrapF-105889.0	74.19	-0.73	-0.74	0.2	-3.72	0.000203073	0.001882862
CHILtrapF-105904.0	1214.89	-0.57	-0.58	0.15	-3.94	8.05E-05	0.000861654
CHILtrapF-105913.0	164.28	1.39	1.42	0.19	7.33	2.36E-13	1.51E-11
CHILtrapF-105925.0	237.08	0.71	0.71	0.14	5.14	2.69E-07	5.51E-06
CHILtrapF-105929.0	266.43	0.74	0.75	0.15	5.03	4.79E-07	9.28E-06
CHILtrapF-105937.0	41.02	1.37	1.46	0.37	3.68	0.000236645	0.002155079
CHILtrapF-105954.0	1852.71	0.71	0.71	0.12	6.07	1.30E-09	4.29E-08
CHILtrapF-105955.0	6.28	4.11	5.94	0.65	6.32	2.68E-10	1.00E-08
CHILtrapF-105959.0	89.66	0.74	0.76	0.21	3.54	0.000395547	0.003338595
CHILtrapF-105959.1	124.89	0.8	0.82	0.2	4.03	5.48E-05	0.00062171
CHILtrapF-105966.0	64.27	0.71	0.72	0.23	3.07	0.002174529	0.013638327
CHILtrapF-106003.0	231.1	-0.54	-0.55	0.16	-3.32	0.000890738	0.006639484
CHILtrapF-106004.0	106.39	4.92	5.58	0.42	11.83	2.71E-32	8.62E-30
CHILtrapF-106014.0	179.93	-1.3	-1.32	0.21	-6.19	6.12E-10	2.14E-08
CHILtrapF-106042.0	73.25	1.1	1.13	0.25	4.35	1.37E-05	0.000187213
CHILtrapF-106042.1	113.27	1.24	1.28	0.27	4.54	5.68E-06	8.68E-05
CHILtrapF-106049.0	240.6	-1	-1.01	0.15	-6.45	1.15E-10	4.62E-09
CHILtrapF-106072.1	61.76	-0.78	-0.81	0.26	-3.02	0.002507612	0.01527942
CHILtrapF-106076.0	22.7	-1.28	-1.38	0.4	-3.2	0.001358443	0.009322509
CHILtrapF-106083.0	1009.19	0.69	0.7	0.19	3.63	0.000288644	0.002549685
CHILtrapF-106083.3	62.93	0.76	0.8	0.29	2.66	0.007728877	0.037699275
CHILtrapF-106083.4	257.8	0.56	0.58	0.22	2.55	0.010781262	0.048977731
CHILtrapF-106111.0	5.64	2.15	3.13	0.64	3.34	0.000826785	0.00625994
CHILtrapF-106111.4	40.81	1.32	1.41	0.38	3.44	0.000578038	0.004640871
CHILtrapF-106111.8	9.34	1.86	2.27	0.56	3.31	0.000937372	0.006919149
CHILtrapF-106126.0	199.85	-1.09	-1.1	0.16	-6.87	6.40E-12	3.23E-10
CHILtrapF-106133.0	332.24	-2.82	-3.01	0.34	-8.24	1.70E-16	1.54E-14
CHILtrapF-106145.0	84.62	1.76	1.82	0.28	6.38	1.80E-10	6.99E-09
CHILtrapF-106154.10	33.56	2.35	2.44	0.36	6.59	4.42E-11	1.94E-09
CHILtrapF-106154.3	26.84	1.29	1.38	0.39	3.28	0.001035967	0.007466578
CHILtrapF-106154.6	7.84	1.89	2.55	0.65	2.92	0.003544097	0.020067295
CHILtrapF-106154.9	48.97	1.34	1.41	0.32	4.12	3.74E-05	0.000447775
CHILtrapF-106158.1	125.41	0.79	0.81	0.22	3.63	0.000287038	0.002538359
CHILtrapF-106186.0	282.38	-0.94	-0.96	0.18	-5.29	1.24E-07	2.71E-06
CHILtrapF-106230.0	394.9	-0.72	-0.74	0.19	-3.84	0.000125489	0.001251272
CHILtrapF-106246.0	4.77	1.98	3.81	0.7	2.82	0.004793277	0.025758253
CHILtrapF-106247.0	180.03	1.07	1.08	0.16	6.8	1.06E-11	5.12E-10
CHILtrapF-106265.0	404.24	-0.66	-0.67	0.22	-2.92	0.003448987	0.019656469
CHILtrapF-106268.0	97.99	-1.87	-2.05	0.4	-4.7	2.61E-06	4.35E-05
CHILtrapF-106284.1	8.06	-2.63	-3.25	0.56	-4.66	3.09E-06	5.04E-05
CHILtrapF-106295.0	3549.84	-1.61	-1.77	0.44	-3.65	0.000260526	0.002336394
CHILtrapF-106296.0	99.43	0.7	0.71	0.2	3.47	0.000529217	0.004289886
CHILtrapF-106301.0	336.71	3.52	3.64	0.27	13.16	1.40E-39	7.17E-37
CHILtrapF-106303.0	131.29	-0.74	-0.75	0.16	-4.52	6.33E-06	9.56E-05
CHILtrapF-106320.0	1911.44	1.42	1.43	0.12	12.12	7.85E-34	2.93E-31
CHILtrapF-106320.1	1329.11	1.28	1.31	0.19	6.84	7.99E-12	3.94E-10
CHILtrapF-106320.2	324.85	1.13	1.14	0.19	6.03	1.63E-09	5.29E-08
CHILtrapF-106327.0	76.29	-2.37	-2.5	0.33	-7.07	1.51E-12	8.47E-11
CHILtrapF-106331.0	623.32	-1.36	-1.39	0.19	-7.05	1.84E-12	1.02E-10
CHILtrapF-106333.1	9.73	-1.61	-1.93	0.55	-2.92	0.003450484	0.019660238
CHILtrapF-106346.0	51.37	-0.69	-0.71	0.25	-2.73	0.006407245	0.032501681
CHILtrapF-106351.0	6.53	2.07	2.77	0.65	3.2	0.00136249	0.009345163
CHILtrapF-106351.1	7.21	2.85	4.23	0.64	4.48	7.31E-06	0.000108082
CHILtrapF-106351.2	10.13	2.75	3.2	0.55	4.98	6.41E-07	1.22E-05
CHILtrapF-106351.3	14.99	2.92	3.3	0.52	5.66	1.52E-08	4.00E-07
CHILtrapF-106351.5	9.02	3.46	4.98	0.63	5.5	3.74E-08	9.18E-07
CHILtrapF-106370.0	55.75	0.78	0.81	0.27	2.92	0.003522909	0.019971353
CHILtrapF-106374.0	255.95	0.7	0.7	0.14	5	5.65E-07	1.08E-05
CHILtrapF-106378.0	766.09	0.63	0.63	0.11	5.56	2.72E-08	6.84E-07
CHILtrapF-106381.0	623.58	-0.61	-0.62	0.21	-2.9	0.003744978	0.021022618
CHILtrapF-106384.0	146.48	0.74	0.76	0.27	2.77	0.005663553	0.029426966
CHILtrapF-106385.0	286.15	-1.24	-1.26	0.2	-6.22	5.08E-10	1.83E-08
CHILtrapF-106393.0	79.52	-1.71	-1.76	0.25	-6.92	4.45E-12	2.30E-10
CHILtrapF-106414.0	171.54	-0.73	-0.74	0.2	-3.72	0.000198118	0.00184128
CHILtrapF-106416.0	129.8	3.31	3.4	0.24	13.68	1.30E-42	7.47E-40
CHILtrapF-106430.0	11.84	-1.48	-1.76	0.56	-2.64	0.008190604	0.039431527
CHILtrapF-106436.0	53.91	-0.62	-0.64	0.22	-2.87	0.004046113	0.022403091
CHILtrapF-106440.0	517.56	-0.7	-0.72	0.23	-3.02	0.002554377	0.015504154
CHILtrapF-106450.2	9.2	2.64	4.61	0.65	4.04	5.30E-05	0.000604236
CHILtrapF-106510.0	18.67	-1.26	-1.35	0.37	-3.38	0.000729814	0.005653055
CHILtrapF-106541.0	211.54	-2.55	-3.5	0.65	-3.9	9.50E-05	0.000993042
CHILtrapF-106542.0	185.95	-0.75	-0.76	0.2	-3.72	0.000201611	0.001870051
CHILtrapF-106547.0	9.31	-1.35	-1.54	0.5	-2.69	0.007143825	0.035428552
CHILtrapF-106547.1	60.66	-1.08	-1.13	0.3	-3.66	0.000250031	0.00226286
CHILtrapF-106566.0	35.34	-1.81	-1.9	0.32	-5.64	1.67E-08	4.36E-07
CHILtrapF-106570.0	8.45	-1.61	-2.03	0.61	-2.65	0.00800762	0.03872489
CHILtrapF-106575.0	12.55	-2.37	-2.81	0.53	-4.45	8.69E-06	0.000125553
CHILtrapF-106578.0	46.99	0.88	0.93	0.29	3.07	0.002173128	0.013636812
CHILtrapF-106587.0	2468.89	-0.75	-0.76	0.2	-3.82	0.000134026	0.001321835
CHILtrapF-106587.1	951.99	-0.79	-0.81	0.23	-3.44	0.000582835	0.004671413
CHILtrapF-106587.2	16.25	-2.49	-2.88	0.5	-4.94	7.62E-07	1.42E-05
CHILtrapF-106593.0	67.12	1.61	1.64	0.23	7	2.49E-12	1.34E-10
CHILtrapF-106594.0	85.81	-1.08	-1.1	0.22	-4.96	6.93E-07	1.30E-05
CHILtrapF-106646.2	57.8	0.74	0.75	0.22	3.39	0.000691893	0.005404298
CHILtrapF-106660.0	33.24	1.17	1.21	0.35	3.36	0.000788842	0.006028912
CHILtrapF-106664.0	68.45	3.11	5.85	0.6	5.22	1.79E-07	3.78E-06
CHILtrapF-106705.1	74.12	0.81	0.83	0.22	3.69	0.000223063	0.002046441
CHILtrapF-106711.1	106.97	0.51	0.52	0.19	2.72	0.006586732	0.033233058
CHILtrapF-106717.1	601.37	0.55	0.55	0.13	4.16	3.17E-05	0.000391069
CHILtrapF-106735.1	40.5	-1.17	-1.28	0.44	-2.65	0.008010461	0.03873067
CHILtrapF-106751.0	143.93	-0.53	-0.53	0.17	-3.09	0.002013098	0.01283219
CHILtrapF-106762.0	384.88	-0.9	-0.91	0.16	-5.66	1.56E-08	4.07E-07
CHILtrapF-106778.0	25.78	-1.19	-1.31	0.45	-2.67	0.007546306	0.036980358
CHILtrapF-106782.0	184.3	-1.17	-1.26	0.37	-3.16	0.001597339	0.010645306
CHILtrapF-106782.1	160.22	-1.56	-1.7	0.41	-3.84	0.000125004	0.00124697
CHILtrapF-106805.0	40.12	-0.76	-0.78	0.27	-2.85	0.004410638	0.024014606
CHILtrapF-106831.0	6.53	-1.94	-3.28	0.69	-2.82	0.004842947	0.02595405
CHILtrapF-106849.10	10.39	2.23	4.52	0.71	3.15	0.001660847	0.010962988
CHILtrapF-106849.3	637.29	1.52	1.56	0.25	6.17	6.80E-10	2.36E-08
CHILtrapF-106849.4	106.51	1.42	1.48	0.34	4.18	2.95E-05	0.000367999
CHILtrapF-106868.0	290.39	1.37	1.43	0.25	5.51	3.62E-08	8.91E-07
CHILtrapF-106898.1	144.78	0.97	1.02	0.29	3.31	0.000931864	0.00688497
CHILtrapF-106903.0	91.31	0.61	0.62	0.19	3.21	0.001306735	0.009046801
CHILtrapF-106926.0	1565.49	-0.73	-0.75	0.21	-3.48	0.000493203	0.004029882
CHILtrapF-106936.0	143.71	-1.24	-1.26	0.19	-6.67	2.47E-11	1.14E-09
CHILtrapF-106939.2	11.64	-2.05	-2.38	0.52	-3.94	8.26E-05	0.000882409
CHILtrapF-106959.0	97.36	-0.57	-0.59	0.22	-2.56	0.01045381	0.047831819
CHILtrapF-106966.2	57.08	0.87	0.9	0.26	3.3	0.000973878	0.00711717
CHILtrapF-106971.0	166.59	-0.55	-0.56	0.17	-3.28	0.001031822	0.007450391
CHILtrapF-106975.0	311.24	0.84	0.85	0.19	4.4	1.08E-05	0.000152165
CHILtrapF-106993.0	71.18	-0.77	-0.79	0.25	-3.11	0.001839765	0.011929077
CHILtrapF-107031.0	4.86	2.15	2.6	0.62	3.44	0.000587544	0.004701149
CHILtrapF-107047.0	63.83	1.33	1.37	0.29	4.63	3.62E-06	5.83E-05
CHILtrapF-107047.2	4.55	2.45	3.16	0.69	3.53	0.000421415	0.00352783
CHILtrapF-107047.3	53.68	2.63	2.72	0.33	7.87	3.67E-15	2.87E-13
CHILtrapF-107063.2	155.33	-1.53	-1.65	0.4	-3.85	0.000116705	0.001182729
CHILtrapF-107070.0	12.05	-1.35	-1.54	0.49	-2.75	0.005926897	0.030472307
CHILtrapF-107082.0	6.03	2.69	4.62	0.69	3.91	9.32E-05	0.00098029
CHILtrapF-107082.2	8.76	3.8	5.2	0.64	5.94	2.92E-09	9.11E-08
CHILtrapF-107082.3	431.17	2.24	2.27	0.18	12.73	4.08E-37	1.81E-34
CHILtrapF-107097.0	1812.62	0.74	0.75	0.15	4.83	1.34E-06	2.39E-05
CHILtrapF-107104.0	342.37	-0.55	-0.56	0.18	-3.12	0.00181653	0.011808447
CHILtrapF-107132.0	184.8	1.09	1.13	0.28	3.92	8.85E-05	0.000935847
CHILtrapF-107133.0	79.61	-2.1	-2.37	0.46	-4.57	4.77E-06	7.46E-05
CHILtrapF-107139.0	19.14	1.45	1.58	0.39	3.68	0.000236426	0.002154757
CHILtrapF-107145.0	902.59	-1.45	-1.47	0.16	-9.27	1.89E-20	2.56E-18
CHILtrapF-107147.0	9.28	-1.22	-1.35	0.46	-2.64	0.008226512	0.039572013
CHILtrapF-107167.0	322.2	-0.81	-0.82	0.19	-4.19	2.83E-05	0.000356171
CHILtrapF-107172.0	94.88	-0.78	-0.81	0.27	-2.92	0.003550168	0.020087171
CHILtrapF-107178.0	574.89	-0.59	-0.6	0.13	-4.55	5.31E-06	8.18E-05
CHILtrapF-107192.0	2414.91	0.78	0.8	0.2	3.95	7.86E-05	0.000846278
CHILtrapF-107193.1	97.55	-1.69	-1.72	0.2	-8.43	3.56E-17	3.55E-15
CHILtrapF-107242.2	84.58	-0.73	-0.74	0.2	-3.6	0.000323017	0.002803851
CHILtrapF-107252.0	17.06	-1.28	-1.37	0.38	-3.39	0.000695424	0.005424167
CHILtrapF-107258.0	14.07	-1.89	-2.21	0.53	-3.54	0.000397892	0.003352379
CHILtrapF-107288.0	78.48	0.89	0.91	0.25	3.6	0.000314065	0.002740299
CHILtrapF-107291.0	3178.1	3.9	4.35	0.47	8.31	9.31E-17	8.66E-15
CHILtrapF-107291.1	9201.23	4.75	5.18	0.42	11.17	5.62E-29	1.45E-26
CHILtrapF-107291.2	501.29	4.55	5.13	0.48	9.55	1.30E-21	1.89E-19
CHILtrapF-107291.3	1005.86	3.54	4.06	0.51	6.99	2.85E-12	1.51E-10
CHILtrapF-107291.4	484.5	3.83	4.29	0.48	8	1.27E-15	1.05E-13
CHILtrapF-107291.5	270.44	5.59	6.19	0.39	14.23	6.04E-46	4.58E-43
CHILtrapF-107317.1	10.04	-1.49	-1.67	0.47	-3.15	0.001641787	0.010864607
CHILtrapF-107333.0	6.49	1.81	2.84	0.66	2.75	0.005948447	0.030569745
CHILtrapF-107338.0	6014.55	1.06	1.07	0.16	6.55	5.91E-11	2.53E-09
CHILtrapF-107341.0	121.2	-0.63	-0.64	0.17	-3.66	0.000255363	0.002299733
CHILtrapF-107343.3	25.51	-0.98	-1.05	0.37	-2.68	0.007291354	0.036000867
CHILtrapF-107346.0	139.53	-1.19	-1.21	0.2	-6.07	1.25E-09	4.13E-08
CHILtrapF-107361.0	274.97	2.8	2.94	0.31	9.04	1.63E-19	2.00E-17
CHILtrapF-107371.0	15.78	1.01	1.05	0.38	2.67	0.007688166	0.037552852
CHILtrapF-107379.1	7.02	1.89	3.26	0.73	2.57	0.010232877	0.046994547
CHILtrapF-107383.0	213.36	-0.78	-0.79	0.2	-3.9	9.67E-05	0.001007348
CHILtrapF-107385.0	100.94	-2.48	-2.58	0.28	-8.85	8.98E-19	1.05E-16
CHILtrapF-107392.0	91.77	-0.97	-0.99	0.25	-3.91	9.35E-05	0.000982532
CHILtrapF-107405.1	439.01	-1.22	-1.24	0.17	-7.12	1.09E-12	6.25E-11
CHILtrapF-107425.0	131.71	-1.15	-1.17	0.18	-6.33	2.51E-10	9.50E-09
CHILtrapF-107439.0	15.3	-1.85	-2.29	0.56	-3.28	0.001030092	0.007440184
CHILtrapF-107457.0	34.25	-0.77	-0.81	0.29	-2.64	0.00824595	0.039641205
CHILtrapF-107462.0	326.34	-1.94	-3.07	0.72	-2.71	0.006796944	0.034073537
CHILtrapF-107495.0	11.54	-1.49	-1.76	0.54	-2.78	0.005464672	0.028595658
CHILtrapF-107509.0	146.89	-0.62	-0.63	0.18	-3.37	0.000746494	0.005757616
CHILtrapF-107555.1	500.52	0.64	0.65	0.14	4.51	6.53E-06	9.80E-05
CHILtrapF-107585.0	283.43	-1.52	-1.54	0.16	-9.76	1.72E-22	2.66E-20
CHILtrapF-107594.2	22.96	-1.19	-1.26	0.36	-3.28	0.001052712	0.007571036
CHILtrapF-107597.0	25.98	3.4	3.99	0.5	6.81	9.62E-12	4.67E-10
CHILtrapF-107598.0	95.48	-0.56	-0.57	0.21	-2.68	0.007255549	0.035861704
CHILtrapF-107613.0	73.2	-0.75	-0.77	0.21	-3.66	0.000250557	0.002265955
CHILtrapF-107620.0	138.41	-2.34	-2.49	0.35	-6.65	2.84E-11	1.28E-09
CHILtrapF-107640.0	154.33	-1.14	-1.17	0.25	-4.65	3.34E-06	5.41E-05
CHILtrapF-107663.2	53.79	-1.23	-1.27	0.26	-4.76	1.90E-06	3.27E-05
CHILtrapF-107663.3	70.57	-0.89	-0.93	0.3	-2.98	0.00284547	0.016913261
CHILtrapF-107667.2	70.87	-0.55	-0.56	0.21	-2.57	0.010037993	0.046243942
CHILtrapF-107668.0	5.09	1.99	2.74	0.64	3.12	0.001794861	0.01169343
CHILtrapF-107670.0	6.69	-1.72	-2.62	0.66	-2.6	0.009310879	0.043785691
CHILtrapF-107678.0	8.58	-1.6	-1.88	0.54	-2.99	0.002801772	0.016691471
CHILtrapF-107678.1	10.99	-2.14	-2.48	0.51	-4.17	3.11E-05	0.000385139
CHILtrapF-107684.0	3993.6	-1.98	-2.33	0.56	-3.52	0.000429531	0.003586844
CHILtrapF-107685.0	97.42	-0.54	-0.55	0.19	-2.85	0.004398395	0.023974484
CHILtrapF-107719.0	39.05	2.05	2.21	0.35	5.79	7.19E-09	2.05E-07
CHILtrapF-107749.0	373.93	0.6	0.6	0.13	4.58	4.59E-06	7.20E-05
CHILtrapF-107756.0	59.87	-1.8	-1.88	0.3	-6	1.96E-09	6.23E-08
CHILtrapF-107769.0	16.03	3.68	4.83	0.59	6.29	3.16E-10	1.17E-08
CHILtrapF-107775.0	59.02	-1.16	-1.2	0.28	-4.12	3.78E-05	0.00045113
CHILtrapF-107783.0	534	-1.25	-1.27	0.21	-6.05	1.43E-09	4.71E-08
CHILtrapF-107790.0	145.96	-0.73	-0.75	0.22	-3.33	0.000857088	0.00644171
CHILtrapF-107803.0	20.05	-1.03	-1.09	0.37	-2.76	0.005755959	0.029782588
CHILtrapF-107809.0	17.68	-1.14	-1.22	0.38	-3	0.002717792	0.016289124
CHILtrapF-107824.0	55.34	1.03	1.07	0.3	3.36	0.000768129	0.005897641
CHILtrapF-107828.0	46.92	-0.91	-0.94	0.27	-3.37	0.000747975	0.005763376
CHILtrapF-107837.0	6.71	-1.39	-1.57	0.5	-2.76	0.005731361	0.029680981
CHILtrapF-107841.2	7.87	1.71	2.11	0.59	2.88	0.004014634	0.022249735
CHILtrapF-107890.0	309.48	-1.25	-1.26	0.16	-7.84	4.56E-15	3.52E-13
CHILtrapF-107917.0	278.28	-0.91	-0.92	0.18	-5.11	3.28E-07	6.61E-06
CHILtrapF-107923.0	81.02	1.33	1.37	0.24	5.58	2.37E-08	6.01E-07
CHILtrapF-107929.0	60.34	-0.61	-0.63	0.23	-2.63	0.00846748	0.040441799
CHILtrapF-107967.0	134.33	-1.47	-1.52	0.25	-5.85	4.98E-09	1.47E-07
CHILtrapF-107979.0	81.93	0.76	0.77	0.25	3.03	0.00246994	0.01508895
CHILtrapF-107988.0	125.26	-1.47	-1.51	0.24	-6.16	7.24E-10	2.48E-08
CHILtrapF-108031.0	72.77	5.33	5.99	0.44	11.97	4.90E-33	1.63E-30
CHILtrapF-108042.0	90.25	-0.82	-0.84	0.21	-3.9	9.60E-05	0.001001358
CHILtrapF-108044.0	1920.13	-1.19	-1.19	0.13	-8.79	1.52E-18	1.74E-16
CHILtrapF-108050.6	5.16	1.85	2.23	0.66	2.8	0.005189601	0.027424586
CHILtrapF-108059.1	10.81	-1.17	-1.3	0.46	-2.55	0.010722885	0.048778453
CHILtrapF-108069.0	5.81	1.61	1.89	0.59	2.71	0.006774511	0.033990999
CHILtrapF-108072.0	7.97	1.62	2.21	0.58	2.8	0.005128426	0.027174539
CHILtrapF-108079.0	328.66	-2.89	-3.07	0.34	-8.45	2.99E-17	3.05E-15
CHILtrapF-108079.1	1394.5	-1.42	-1.47	0.27	-5.35	8.66E-08	1.98E-06
CHILtrapF-108080.0	197.2	-0.67	-0.68	0.18	-3.82	0.000135631	0.001336545
CHILtrapF-108084.0	78.49	-0.6	-0.61	0.2	-2.98	0.002866063	0.017001311
CHILtrapF-108101.0	331.51	-0.68	-0.69	0.18	-3.76	0.000169503	0.00160901
CHILtrapF-108109.0	74.96	0.58	0.59	0.21	2.82	0.004855599	0.025995461
CHILtrapF-108128.0	31.73	-1.03	-1.08	0.29	-3.55	0.000386914	0.003275131
CHILtrapF-108128.2	44.59	-1.36	-1.41	0.29	-4.76	1.97E-06	3.36E-05
CHILtrapF-108128.5	12.07	-1.19	-1.32	0.46	-2.61	0.008956353	0.042364
CHILtrapF-108129.0	90.42	-1.2	-1.36	0.46	-2.59	0.009728111	0.045205746
CHILtrapF-108144.0	781.13	-1.75	-1.79	0.22	-7.82	5.22E-15	4.01E-13
CHILtrapF-108144.2	901.12	-1.75	-1.79	0.24	-7.36	1.85E-13	1.20E-11
CHILtrapF-108174.0	10.96	-1.87	-2.42	0.61	-3.08	0.002069282	0.01311809
CHILtrapF-108175.0	351.56	-0.72	-0.73	0.22	-3.19	0.001410677	0.009618457
CHILtrapF-108216.0	57.5	-1.13	-1.17	0.28	-4.03	5.64E-05	0.000635759
CHILtrapF-108245.0	358.04	-0.57	-0.58	0.12	-4.61	4.11E-06	6.51E-05
CHILtrapF-108252.0	462.66	0.54	0.54	0.11	5.05	4.49E-07	8.77E-06
CHILtrapF-108254.0	40.59	-1.8	-2.28	0.57	-3.18	0.001495008	0.010074609
CHILtrapF-108265.0	570.66	0.57	0.58	0.13	4.54	5.53E-06	8.46E-05
CHILtrapF-108277.0	198.04	0.52	0.52	0.14	3.72	0.000196308	0.001826623
CHILtrapF-108299.0	186.49	-0.93	-0.94	0.16	-5.76	8.29E-09	2.33E-07
CHILtrapF-108304.1	192.91	-0.58	-0.58	0.13	-4.44	9.01E-06	0.00012936
CHILtrapF-108318.0	10.71	1.47	1.97	0.55	2.67	0.007616296	0.037245775
CHILtrapF-108319.0	37.79	-0.72	-0.74	0.25	-2.81	0.004985165	0.026559881
CHILtrapF-108328.0	30.48	-1.72	-2.72	0.66	-2.6	0.009381859	0.044005166
CHILtrapF-108351.2	6.56	2.04	2.77	0.63	3.23	0.001216585	0.008522977
CHILtrapF-108359.1	242.75	0.52	0.52	0.18	2.93	0.003442313	0.019627939
CHILtrapF-108381.0	491.72	0.8	0.82	0.24	3.34	0.000850286	0.00640081
CHILtrapF-108381.1	540.98	0.66	0.68	0.24	2.75	0.005988178	0.03074036
CHILtrapF-108381.2	470.79	1.11	1.15	0.29	3.85	0.000120209	0.00121094
CHILtrapF-108381.3	579.64	0.62	0.64	0.2	3.18	0.001483981	0.01001464
CHILtrapF-108434.0	104.59	0.51	0.52	0.2	2.55	0.010664264	0.04857752
CHILtrapF-108450.0	165.4	-0.52	-0.53	0.14	-3.7	0.000213205	0.001966738
CHILtrapF-108507.0	28.4	-0.83	-0.87	0.32	-2.6	0.009220454	0.043447282
CHILtrapF-108524.1	4436.89	0.81	0.83	0.22	3.63	0.000284548	0.002518233
CHILtrapF-108537.0	11.28	1.41	1.77	0.53	2.64	0.008204567	0.03948259
CHILtrapF-108550.2	4.62	1.76	2.15	0.66	2.69	0.00712668	0.035365886
CHILtrapF-108579.0	72.82	-0.83	-0.85	0.24	-3.44	0.000573171	0.004604933
CHILtrapF-108608.0	199.69	-0.84	-0.85	0.14	-5.85	5.02E-09	1.48E-07
CHILtrapF-108617.0	6.09	-1.63	-1.87	0.55	-2.97	0.002972648	0.017527527
CHILtrapF-108620.0	53.06	-0.78	-0.81	0.25	-3.1	0.001933175	0.012436161
CHILtrapF-108649.0	243.86	-0.69	-0.69	0.16	-4.38	1.20E-05	0.000167387
CHILtrapF-108651.0	61.71	-1.4	-1.55	0.42	-3.3	0.00097364	0.00711717
CHILtrapF-108687.0	26.86	-2.03	-2.15	0.35	-5.89	3.83E-09	1.17E-07
CHILtrapF-108709.0	30.82	1.37	1.44	0.33	4.21	2.56E-05	0.000326772
CHILtrapF-108723.0	548.57	0.88	0.89	0.14	6.54	6.12E-11	2.61E-09
CHILtrapF-108757.0	86.7	0.86	0.9	0.29	2.92	0.003511986	0.019933445
CHILtrapF-108827.0	79.18	0.74	0.76	0.26	2.78	0.00550971	0.028812111
CHILtrapF-108845.0	43.13	-1.21	-1.26	0.3	-4.01	5.99E-05	0.000670964
CHILtrapF-108847.0	184.63	-0.98	-1	0.21	-4.7	2.64E-06	4.39E-05
CHILtrapF-108855.0	191.46	-1.4	-1.48	0.36	-3.88	0.000103237	0.001064583
CHILtrapF-108855.1	1511.13	-1.14	-1.17	0.25	-4.55	5.36E-06	8.25E-05
CHILtrapF-108877.0	13.72	1.11	1.18	0.43	2.59	0.009469569	0.044328206
CHILtrapF-108880.0	666.91	0.94	0.94	0.13	7.22	5.39E-13	3.29E-11
CHILtrapF-108896.0	180.3	-1.15	-1.17	0.19	-6.2	5.59E-10	1.99E-08
CHILtrapF-108910.0	31.31	-0.83	-0.87	0.31	-2.65	0.008054383	0.038889008
CHILtrapF-108914.1	73.74	-1.11	-1.19	0.4	-2.79	0.005198409	0.027458801
CHILtrapF-108915.0	102.68	-1.49	-1.53	0.26	-5.7	1.16E-08	3.15E-07
CHILtrapF-108958.0	554.11	0.88	0.89	0.14	6.22	5.08E-10	1.83E-08
CHILtrapF-108962.0	494.46	-1.11	-1.13	0.22	-5.06	4.21E-07	8.27E-06
CHILtrapF-108970.3	15.72	1.25	1.37	0.42	2.95	0.003145456	0.018298857
CHILtrapF-108993.0	83.63	-0.63	-0.64	0.21	-2.97	0.002948894	0.017404912
CHILtrapF-108995.0	45.74	1.95	2.14	0.42	4.61	4.11E-06	6.51E-05
CHILtrapF-108999.0	855.82	-1.9	-1.95	0.25	-7.46	8.78E-14	5.88E-12
CHILtrapF-109023.0	612.43	-0.54	-0.55	0.2	-2.72	0.006572258	0.033174256
CHILtrapF-109075.0	107.94	-1.18	-1.23	0.3	-3.99	6.63E-05	0.000730402
CHILtrapF-109080.2	620.36	-1.18	-1.23	0.31	-3.83	0.000127334	0.001265915
CHILtrapF-109112.0	67.79	-0.92	-0.95	0.28	-3.22	0.00126174	0.008794808
CHILtrapF-109116.0	27.94	1.57	1.66	0.39	4.01	6.12E-05	0.000682547
CHILtrapF-109125.0	198.76	-0.57	-0.58	0.17	-3.41	0.000645583	0.00508957
CHILtrapF-109129.0	58.26	-0.95	-0.98	0.26	-3.64	0.000270018	0.002404113
CHILtrapF-109150.0	161.5	0.83	0.84	0.16	5.3	1.18E-07	2.60E-06
CHILtrapF-109156.2	999.81	-0.75	-0.76	0.18	-4.22	2.41E-05	0.000309703
CHILtrapF-109161.0	49.45	-1.6	-1.85	0.48	-3.33	0.000883414	0.006595338
CHILtrapF-109166.0	8.54	3.51	5.53	0.63	5.59	2.26E-08	5.74E-07
CHILtrapF-109170.0	95.53	-0.83	-0.86	0.28	-2.96	0.003035356	0.017799155
CHILtrapF-109171.0	64.45	-0.96	-0.99	0.25	-3.85	0.000120081	0.001210168
CHILtrapF-109188.0	5.81	1.9	2.26	0.6	3.19	0.001420221	0.009656353
CHILtrapF-109207.0	122.72	1.1	1.17	0.31	3.53	0.000410448	0.003447059
CHILtrapF-109238.0	721.46	-1.74	-1.84	0.33	-5.27	1.34E-07	2.92E-06
CHILtrapF-109241.0	26.84	-3.8	-6.1	0.59	-6.48	9.07E-11	3.73E-09
CHILtrapF-109250.0	280.73	0.51	0.51	0.15	3.44	0.000579555	0.004649874
CHILtrapF-109272.0	692.29	1.18	1.2	0.2	5.82	5.75E-09	1.68E-07
CHILtrapF-109281.0	462.05	-0.92	-0.93	0.17	-5.54	3.11E-08	7.74E-07
CHILtrapF-109281.1	74.24	-0.87	-0.89	0.22	-4.04	5.29E-05	0.000602836
CHILtrapF-109296.3	39.58	1.15	1.32	0.39	2.92	0.003538448	0.020044956
CHILtrapF-109311.0	230.41	0.51	0.51	0.15	3.31	0.000924258	0.006845967
CHILtrapF-109325.0	65.16	-0.93	-0.96	0.28	-3.3	0.000974866	0.007119968
CHILtrapF-109340.0	86.8	-0.74	-0.75	0.23	-3.26	0.001103671	0.007860647
CHILtrapF-109342.0	69.99	-0.72	-0.74	0.22	-3.27	0.001080158	0.007728267
CHILtrapF-109370.0	101.06	-2.9	-3.03	0.3	-9.59	8.80E-22	1.31E-19
CHILtrapF-109409.0	35.09	-2.31	-2.39	0.28	-8.15	3.72E-16	3.27E-14
CHILtrapF-109418.1	321.93	0.94	0.98	0.23	4.04	5.39E-05	0.000613063
CHILtrapF-109425.0	473.14	-0.66	-0.67	0.19	-3.54	0.000404346	0.003398317
CHILtrapF-109438.0	338.96	-0.78	-0.78	0.16	-4.98	6.20E-07	1.18E-05
CHILtrapF-109448.0	4.7	2.65	4.39	0.67	3.97	7.19E-05	0.000782979
CHILtrapF-109469.0	153.14	-0.87	-0.89	0.2	-4.25	2.11E-05	0.000275458
CHILtrapF-109476.0	17.71	-1.21	-1.32	0.44	-2.76	0.005714495	0.029606668
CHILtrapF-109483.0	98.75	-0.83	-0.87	0.32	-2.58	0.009781001	0.045353006
CHILtrapF-109490.1	107.65	1.56	1.61	0.25	6.29	3.25E-10	1.20E-08
CHILtrapF-109493.0	36.45	-0.72	-0.74	0.27	-2.6	0.009201087	0.043364706
CHILtrapF-109499.0	76.52	-0.85	-0.87	0.22	-3.86	0.000114163	0.001160469
CHILtrapF-109499.1	24.26	-1.02	-1.07	0.35	-2.92	0.003540684	0.0200528
CHILtrapF-109500.0	312.49	-0.91	-0.93	0.21	-4.44	8.99E-06	0.00012928
CHILtrapF-109525.0	20.17	-1.56	-1.7	0.43	-3.65	0.000257802	0.002317262
CHILtrapF-109539.0	44.45	0.71	0.74	0.27	2.59	0.009502764	0.044430568
CHILtrapF-109548.0	23.59	1.3	1.46	0.41	3.19	0.001434536	0.009741411
CHILtrapF-109549.0	1143.21	-0.98	-1.03	0.33	-2.96	0.003103517	0.018098707
CHILtrapF-109553.0	233.22	0.64	0.65	0.2	3.15	0.001619736	0.010768775
CHILtrapF-109553.1	238.18	0.72	0.74	0.23	3.12	0.001803031	0.011736907
CHILtrapF-109553.2	147.7	0.93	0.95	0.23	4.09	4.38E-05	0.000512334
CHILtrapF-109553.3	274.65	0.74	0.75	0.17	4.4	1.07E-05	0.000150723
CHILtrapF-109564.0	334.44	0.78	0.79	0.15	5.22	1.81E-07	3.82E-06
CHILtrapF-109568.0	111.91	0.57	0.58	0.19	2.94	0.003251589	0.018795476
CHILtrapF-109579.0	26.23	2.3	2.38	0.36	6.46	1.04E-10	4.22E-09
CHILtrapF-109579.1	18.52	1.14	1.18	0.37	3.1	0.001914246	0.012339529
CHILtrapF-109598.0	177.96	-1	-1.01	0.17	-5.83	5.70E-09	1.66E-07
CHILtrapF-109610.0	195.9	-1.21	-1.24	0.22	-5.44	5.33E-08	1.27E-06
CHILtrapF-109610.1	1153.69	-1.41	-1.43	0.17	-8.53	1.44E-17	1.51E-15
CHILtrapF-109614.1	84.51	-2.14	-2.24	0.3	-7.23	4.93E-13	3.01E-11
CHILtrapF-109616.0	12.43	2.2	2.54	0.58	3.77	0.000165439	0.001579999
CHILtrapF-109618.0	20.94	3.55	4.85	0.59	5.99	2.08E-09	6.61E-08
CHILtrapF-109626.1	15.42	-1.29	-1.46	0.49	-2.64	0.008345078	0.039995187
CHILtrapF-109627.0	495.83	-1.92	-2	0.3	-6.39	1.68E-10	6.56E-09
CHILtrapF-109628.0	34.63	-0.92	-0.97	0.33	-2.81	0.005022998	0.026730255
CHILtrapF-109638.0	585.63	-1.88	-1.94	0.26	-7.15	8.38E-13	4.91E-11
CHILtrapF-109640.0	18.56	-1.44	-1.53	0.36	-3.95	7.98E-05	0.000855243
CHILtrapF-109642.0	114.3	-0.95	-0.99	0.32	-2.95	0.003174152	0.018415719
CHILtrapF-109642.1	191.55	-1.14	-1.21	0.35	-3.25	0.001136328	0.008063952
CHILtrapF-109649.0	140.91	-0.61	-0.61	0.14	-4.24	2.24E-05	0.000291142
CHILtrapF-109665.0	150.1	-0.99	-1.02	0.24	-4.11	3.99E-05	0.00047177
CHILtrapF-109678.0	62.1	1.28	1.34	0.31	4.17	3.03E-05	0.000376655
CHILtrapF-109683.0	107.53	-0.69	-0.7	0.19	-3.57	0.000361172	0.003087629
CHILtrapF-109696.0	5.46	2.2	3.27	0.65	3.41	0.000657414	0.005168819
CHILtrapF-109717.0	38.4	-1.64	-1.7	0.28	-5.85	4.83E-09	1.43E-07
CHILtrapF-109723.0	8.33	1.76	2.19	0.55	3.21	0.001310116	0.009067542
CHILtrapF-109746.0	171.23	-0.65	-0.66	0.15	-4.42	9.65E-06	0.000137455
CHILtrapF-109766.0	147	0.81	0.82	0.19	4.32	1.54E-05	0.000207208
CHILtrapF-109766.1	45.34	0.91	0.93	0.3	3.07	0.002175813	0.013642747
CHILtrapF-109772.0	42.94	-1.43	-1.49	0.3	-4.75	2.07E-06	3.50E-05
CHILtrapF-109789.0	73.63	-0.82	-0.84	0.22	-3.82	0.000132947	0.001314587
CHILtrapF-109791.1	11.5	1.72	1.9	0.47	3.67	0.000246325	0.002233098
CHILtrapF-109791.2	327.95	1.29	1.3	0.14	9.21	3.13E-20	4.13E-18
CHILtrapF-109803.0	52.33	-1.36	-1.4	0.27	-5.02	5.13E-07	9.87E-06
CHILtrapF-109824.0	34.05	-2.24	-2.41	0.36	-6.32	2.66E-10	9.95E-09
CHILtrapF-109828.0	17.29	2.48	2.77	0.46	5.38	7.33E-08	1.70E-06
CHILtrapF-109828.1	37.03	1.6	1.65	0.3	5.31	1.10E-07	2.44E-06
CHILtrapF-109846.0	226.99	-0.57	-0.58	0.14	-4.19	2.76E-05	0.000348153
CHILtrapF-109848.0	127.07	-1.13	-1.15	0.22	-5.16	2.43E-07	5.02E-06
CHILtrapF-109865.3	71.18	-1.61	-1.65	0.26	-6.12	9.63E-10	3.25E-08
CHILtrapF-109867.0	86.79	0.76	0.77	0.21	3.72	0.00019603	0.00182585
CHILtrapF-109880.0	78.1	-0.76	-0.78	0.25	-3.07	0.002130708	0.013431511
CHILtrapF-109888.0	119.8	-0.8	-0.81	0.22	-3.6	0.000319931	0.002780135
CHILtrapF-109897.0	504.93	2.91	3.05	0.28	10.24	1.27E-24	2.46E-22
CHILtrapF-109904.0	892.58	-1.68	-1.82	0.41	-4.15	3.32E-05	0.000406136
CHILtrapF-109904.1	666.61	-1.67	-1.81	0.4	-4.2	2.69E-05	0.000340816
CHILtrapF-109904.2	251.82	-1.77	-1.89	0.37	-4.81	1.49E-06	2.63E-05
CHILtrapF-109909.0	135.18	0.85	0.87	0.21	4.13	3.70E-05	0.000444267
CHILtrapF-109940.0	69.62	0.78	0.79	0.21	3.68	0.000232946	0.002123865
CHILtrapF-109971.0	66.45	2.41	2.56	0.34	7.02	2.24E-12	1.21E-10
CHILtrapF-110016.0	86.83	-1.16	-1.2	0.26	-4.53	5.76E-06	8.78E-05
CHILtrapF-110029.0	19.95	-2.42	-2.63	0.42	-5.72	1.08E-08	2.94E-07
CHILtrapF-110029.2	13.8	-1.85	-2.05	0.46	-4.05	5.14E-05	0.000587522
CHILtrapF-110029.4	11.57	-1.82	-2.07	0.5	-3.63	0.000283747	0.002512087
CHILtrapF-110042.0	47.61	-0.98	-1.01	0.26	-3.81	0.000136725	0.001344509
CHILtrapF-110043.0	157.79	-0.75	-0.76	0.17	-4.44	8.91E-06	0.000128276
CHILtrapF-110069.0	42.25	1.93	2.04	0.33	5.88	4.20E-09	1.27E-07
CHILtrapF-110069.1	482.55	0.63	0.64	0.15	4.12	3.77E-05	0.000449964
CHILtrapF-110086.0	31.59	1.31	1.38	0.34	3.89	0.000100796	0.001043984
CHILtrapF-110089.0	105.1	-1.02	-1.06	0.29	-3.49	0.000482108	0.003951577
CHILtrapF-110096.0	115.7	-0.82	-0.83	0.19	-4.35	1.36E-05	0.000186396
CHILtrapF-110099.0	138.31	-0.87	-0.88	0.16	-5.3	1.15E-07	2.54E-06
CHILtrapF-110109.1	11.39	-1.73	-1.94	0.49	-3.5	0.000472033	0.003885235
CHILtrapF-110109.2	19.51	-1.35	-1.44	0.37	-3.6	0.000315013	0.002743485
CHILtrapF-110111.0	490.45	0.63	0.63	0.11	5.63	1.77E-08	4.58E-07
CHILtrapF-110140.0	10.34	2.13	3.03	0.61	3.52	0.000436219	0.003636242
CHILtrapF-110161.0	100.99	-1.22	-1.25	0.23	-5.37	7.71E-08	1.77E-06
CHILtrapF-110199.0	46.48	-1.67	-1.72	0.25	-6.56	5.24E-11	2.25E-09
CHILtrapF-110256.0	53.38	-1.61	-1.67	0.28	-5.78	7.33E-09	2.08E-07
CHILtrapF-110256.1	37.58	-1.84	-1.92	0.31	-5.9	3.55E-09	1.09E-07
CHILtrapF-110263.0	3.53	2.35	3.69	0.71	3.3	0.000983191	0.007167423
CHILtrapF-110270.0	5.2	1.7	2.41	0.63	2.7	0.006987747	0.034808563
CHILtrapF-110293.0	144.82	1.04	1.06	0.21	4.82	1.44E-06	2.56E-05
CHILtrapF-110299.0	293.39	-0.62	-0.63	0.15	-4.03	5.54E-05	0.000626827
CHILtrapF-110316.0	126.09	-1.32	-1.35	0.21	-6.35	2.10E-10	8.01E-09
CHILtrapF-110316.1	140.39	-1.33	-1.36	0.24	-5.59	2.29E-08	5.82E-07
CHILtrapF-110332.0	12.61	1.21	1.31	0.46	2.65	0.00796603	0.038611044
CHILtrapF-110341.0	28.44	-2.43	-2.73	0.45	-5.41	6.27E-08	1.47E-06
CHILtrapF-110345.0	301.72	-0.53	-0.54	0.18	-2.93	0.003336006	0.01915639
CHILtrapF-110347.0	7.43	-1.74	-2.14	0.59	-2.96	0.00303948	0.01781002
CHILtrapF-110352.0	28.47	-1.03	-1.09	0.36	-2.86	0.0042924	0.023468579
CHILtrapF-110375.0	7.45	1.75	2.09	0.55	3.18	0.001491538	0.010057358
CHILtrapF-110381.0	157.16	-0.81	-0.83	0.2	-4.15	3.30E-05	0.000404561
CHILtrapF-110381.1	212.59	-1.01	-1.02	0.19	-5.28	1.28E-07	2.80E-06
CHILtrapF-110391.0	150.6	-1.53	-1.55	0.18	-8.35	6.61E-17	6.30E-15
CHILtrapF-110398.0	417.14	-0.58	-0.59	0.16	-3.54	0.000397236	0.003348555
CHILtrapF-110437.1	23.11	1.03	1.19	0.4	2.58	0.00992822	0.045880509
CHILtrapF-110451.0	25.1	-1.72	-2	0.52	-3.31	0.00092757	0.006859706
CHILtrapF-110462.0	35.44	1	1.04	0.32	3.1	0.001924585	0.012394244
CHILtrapF-110484.1	94.38	-1.07	-1.1	0.25	-4.23	2.29E-05	0.000297276
CHILtrapF-110492.0	12.01	3.46	4.38	0.57	6.09	1.14E-09	3.79E-08
CHILtrapF-110492.1	38.25	2.48	2.66	0.41	6.04	1.58E-09	5.13E-08
CHILtrapF-110492.2	640.15	2.95	3	0.2	14.64	1.55E-48	1.59E-45
CHILtrapF-110492.3	1964.29	2.87	2.91	0.19	15.33	4.92E-53	6.44E-50
CHILtrapF-110492.4	77.63	2.84	3.07	0.4	7.09	1.31E-12	7.41E-11
CHILtrapF-110492.5	315.25	3.1	3.23	0.3	10.34	4.73E-25	9.76E-23
CHILtrapF-110503.0	65.2	-2.37	-2.53	0.35	-6.69	2.28E-11	1.06E-09
CHILtrapF-110531.0	101.2	-0.56	-0.57	0.2	-2.81	0.004900148	0.026201842
CHILtrapF-110537.0	122.59	-0.54	-0.55	0.21	-2.6	0.00929318	0.043737424
CHILtrapF-110624.0	220.61	-1.05	-1.09	0.3	-3.51	0.000455236	0.003769391
CHILtrapF-110627.1	165.87	0.75	0.79	0.29	2.61	0.008970922	0.042415862
CHILtrapF-110633.0	9.54	-1.49	-1.79	0.56	-2.66	0.007882719	0.038270301
CHILtrapF-110653.0	469.08	0.85	0.86	0.15	5.73	9.81E-09	2.71E-07
CHILtrapF-110661.0	190.75	-0.6	-0.61	0.21	-2.78	0.00544301	0.028507658
CHILtrapF-110667.1	206.02	-0.62	-0.62	0.16	-3.97	7.08E-05	0.000772508
CHILtrapF-110667.2	98.92	-1.28	-1.31	0.22	-5.74	9.62E-09	2.66E-07
CHILtrapF-110669.0	96.01	0.59	0.61	0.21	2.87	0.004128933	0.022754577
CHILtrapF-110672.0	48.31	0.71	0.74	0.26	2.77	0.005577326	0.029094577
CHILtrapF-110698.1	235.25	-0.76	-0.78	0.22	-3.38	0.000730182	0.005654043
CHILtrapF-110707.0	245.46	-0.79	-0.8	0.19	-4.11	3.98E-05	0.000471292
CHILtrapF-110709.0	167.88	-0.71	-0.72	0.18	-3.85	0.000117379	0.001188537
CHILtrapF-110711.0	17.64	1.47	1.71	0.49	2.98	0.002861939	0.016989695
CHILtrapF-110715.0	87.05	-0.62	-0.63	0.19	-3.24	0.001204751	0.008462745
CHILtrapF-110734.0	136.32	-2.88	-3.22	0.42	-6.81	9.79E-12	4.74E-10
CHILtrapF-110742.0	204.42	1.01	1.02	0.15	6.86	6.84E-12	3.41E-10
CHILtrapF-110757.1	141.62	-0.81	-0.84	0.29	-2.76	0.005857245	0.030206596
CHILtrapF-110767.0	484.2	0.78	0.79	0.14	5.37	7.70E-08	1.77E-06
CHILtrapF-110782.2	43.09	-0.87	-0.9	0.28	-3.11	0.001893196	0.012219056
CHILtrapF-110827.0	43.59	1.34	1.48	0.37	3.57	0.000353752	0.00302709
CHILtrapF-110837.0	82.5	-1.27	-1.32	0.31	-4.1	4.15E-05	0.000488947
CHILtrapF-110846.5	447.18	0.56	0.57	0.17	3.3	0.000979429	0.007146643
CHILtrapF-110847.0	169.09	-0.84	-0.86	0.26	-3.19	0.001434801	0.009741411
CHILtrapF-110856.1	283.55	-1.57	-1.63	0.27	-5.87	4.30E-09	1.30E-07
CHILtrapF-110877.0	329.71	-0.9	-0.93	0.29	-3.12	0.001838913	0.011927592
CHILtrapF-110878.0	15.38	1.47	1.93	0.55	2.68	0.007438769	0.036544702
CHILtrapF-110903.0	36.16	-0.93	-0.98	0.34	-2.73	0.006286359	0.031964262
CHILtrapF-110909.0	34.72	-1.08	-1.14	0.33	-3.33	0.000878279	0.006562251
CHILtrapF-110910.0	2404.77	1.11	1.12	0.14	8.04	9.01E-16	7.63E-14
CHILtrapF-110911.0	39.73	0.75	0.78	0.28	2.71	0.006814688	0.034134365
CHILtrapF-110922.0	488.06	-1.72	-1.8	0.3	-5.72	1.09E-08	2.99E-07
CHILtrapF-110922.1	475.31	-1.53	-1.61	0.33	-4.6	4.13E-06	6.54E-05
CHILtrapF-110930.0	54.37	-2.22	-2.9	0.67	-3.31	0.000925351	0.006849751
CHILtrapF-110930.1	28.14	-2.43	-3.51	0.71	-3.42	0.000633635	0.005003587
CHILtrapF-110942.2	19.05	1.3	1.37	0.4	3.22	0.001269955	0.008836367
CHILtrapF-110945.1	279.97	0.65	0.67	0.21	3.09	0.001970059	0.012630028
CHILtrapF-110947.0	31.4	2.3	2.4	0.38	6.05	1.45E-09	4.74E-08
CHILtrapF-110954.0	11.16	-1.79	-3.47	0.69	-2.6	0.009405377	0.044089108
CHILtrapF-110964.0	87.34	-0.54	-0.55	0.2	-2.77	0.005681175	0.029498988
CHILtrapF-110966.0	98.27	-0.7	-0.72	0.25	-2.84	0.004494867	0.024377326
CHILtrapF-110986.0	664.31	-1.18	-1.19	0.18	-6.47	9.62E-11	3.92E-09
CHILtrapF-110987.0	46.2	-1.1	-1.14	0.29	-3.77	0.0001628	0.001557318
CHILtrapF-110998.1	39.64	-3.19	-3.41	0.38	-8.47	2.48E-17	2.57E-15
CHILtrapF-110998.2	42.45	-1.9	-2	0.33	-5.7	1.18E-08	3.17E-07
CHILtrapF-111010.0	638.64	0.73	0.73	0.11	6.66	2.77E-11	1.26E-09
CHILtrapF-111020.0	374.4	0.64	0.65	0.17	3.9	9.81E-05	0.001018364
CHILtrapF-111044.0	16.98	-2.38	-3.22	0.62	-3.8	0.000143505	0.001399489
CHILtrapF-111045.1	266.96	0.51	0.52	0.16	3.27	0.001086133	0.007761582
CHILtrapF-111162.4	227.13	-1.48	-1.52	0.24	-6.05	1.47E-09	4.80E-08
CHILtrapF-111172.2	103.33	0.63	0.65	0.21	3.04	0.002354192	0.014506112
CHILtrapF-111200.1	45.01	0.81	0.84	0.27	2.99	0.002819898	0.016782456
CHILtrapF-111202.1	15.16	-1.43	-1.68	0.53	-2.7	0.006902016	0.034476381
CHILtrapF-111222.0	7.17	2.22	3.01	0.63	3.49	0.000476183	0.003912545
CHILtrapF-111251.0	77.08	0.61	0.62	0.21	2.92	0.003486251	0.019825631
CHILtrapF-111301.0	75.11	-1.42	-1.46	0.22	-6.43	1.27E-10	5.06E-09
CHILtrapF-111311.0	2032.59	-0.62	-0.63	0.16	-3.88	0.000104338	0.001072176
CHILtrapF-111311.2	611.28	-0.58	-0.59	0.17	-3.51	0.000447535	0.00371609
CHILtrapF-111367.0	23.58	-1.47	-1.56	0.35	-4.16	3.18E-05	0.000392456
CHILtrapF-111372.0	106.74	-1.74	-1.81	0.29	-6.1	1.04E-09	3.48E-08
CHILtrapF-111394.2	116.77	-0.66	-0.67	0.2	-3.35	0.000802756	0.006113419
CHILtrapF-111398.1	335.46	0.6	0.61	0.18	3.37	0.000763595	0.005868358
CHILtrapF-111402.1	10.42	-1.71	-1.89	0.46	-3.73	0.000189215	0.001770422
CHILtrapF-111402.3	17.07	-1.36	-1.44	0.36	-3.75	0.000175928	0.001659955
CHILtrapF-111402.4	150.07	-1.32	-1.35	0.24	-5.46	4.72E-08	1.14E-06
CHILtrapF-111449.2	5.52	1.61	2.01	0.62	2.61	0.00896877	0.042414208
CHILtrapF-111455.0	71.48	-0.58	-0.59	0.21	-2.72	0.006519281	0.032970494
CHILtrapF-111508.0	5.7	-1.89	-2.45	0.64	-2.95	0.003142919	0.018294944
CHILtrapF-111535.0	192.6	0.73	0.74	0.18	4.03	5.65E-05	0.000635979
CHILtrapF-111563.0	233.14	1	1.01	0.18	5.6	2.10E-08	5.36E-07
CHILtrapF-111602.1	146.73	-0.62	-0.63	0.21	-2.94	0.003238022	0.018726254
CHILtrapF-111661.0	13.45	-1.83	-2.19	0.53	-3.42	0.000626363	0.004954479
CHILtrapF-111665.0	42.3	-1.53	-1.8	0.53	-2.89	0.003824764	0.021393949
CHILtrapF-111711.0	5.8	1.76	2.25	0.62	2.86	0.004196919	0.023042905
CHILtrapF-111764.1	33.36	2.34	2.82	0.49	4.78	1.77E-06	3.07E-05
CHILtrapF-111768.0	21.99	-2.16	-2.79	0.67	-3.24	0.001214751	0.008512659
CHILtrapF-111786.1	37.86	-0.95	-1	0.35	-2.68	0.007421791	0.036499393
CHILtrapF-111801.0	40.83	1.15	1.21	0.34	3.41	0.000638257	0.005035023
CHILtrapF-111820.0	6.53	-1.8	-2.57	0.66	-2.72	0.006525882	0.032988476
CHILtrapF-111820.3	5586.93	-1.44	-1.48	0.23	-6.33	2.53E-10	9.53E-09
CHILtrapF-111849.0	29.66	-1.13	-1.21	0.38	-2.95	0.003221444	0.018644126
CHILtrapF-111891.0	8.97	2.46	3.56	0.67	3.64	0.000268224	0.00238995
CHILtrapF-111948.0	11.7	-1.51	-1.78	0.53	-2.86	0.004264934	0.023340099
CHILtrapF-111950.0	339.47	-0.81	-0.84	0.3	-2.65	0.008033367	0.038805657
CHILtrapF-112010.0	15.93	1.54	1.65	0.42	3.66	0.000255051	0.002297803
CHILtrapF-112030.0	100.11	-0.83	-0.86	0.27	-3.05	0.002309946	0.014303646
CHILtrapF-112041.1	30.85	-1.12	-1.19	0.37	-2.98	0.00286412	0.016998352
CHILtrapF-112143.0	267.91	-1.32	-1.44	0.43	-3.04	0.002403839	0.014750235
CHILtrapF-112160.0	13.68	-0.91	-0.97	0.36	-2.54	0.011033152	0.049916342
CHILtrapF-11218.2	22.91	2.19	2.75	0.53	4.14	3.43E-05	0.000416864
CHILtrapF-11218.5	352.64	1.34	1.38	0.24	5.71	1.16E-08	3.14E-07
CHILtrapF-112208.0	216.33	0.73	0.75	0.22	3.39	0.000693086	0.005409519
CHILtrapF-112284.0	13.44	1.27	1.36	0.43	2.96	0.003093897	0.018074872
CHILtrapF-112295.1	39.59	-0.74	-0.76	0.26	-2.88	0.003976089	0.022072501
CHILtrapF-112298.0	6.08	-2.25	-2.84	0.6	-3.75	0.000173798	0.0016425
CHILtrapF-112301.0	23.18	0.96	1.01	0.35	2.73	0.006272083	0.03190546
CHILtrapF-112347.0	10.72	-1.38	-1.56	0.49	-2.85	0.004433407	0.024121837
CHILtrapF-112372.0	93.73	0.67	0.69	0.24	2.75	0.006025075	0.030896071
CHILtrapF-112466.0	6.49	2	2.74	0.6	3.35	0.000818036	0.006207684
CHILtrapF-112470.0	35.65	-1.12	-1.18	0.33	-3.44	0.00059058	0.004722228
CHILtrapF-112474.0	35.7	-2.19	-2.38	0.37	-5.87	4.42E-09	1.32E-07
CHILtrapF-112499.0	18.33	4.34	6.08	0.62	6.96	3.41E-12	1.79E-10
CHILtrapF-112499.2	7.28	2.7	4.07	0.67	4.01	5.96E-05	0.000668776
CHILtrapF-112603.0	1360.29	-1.59	-1.82	0.52	-3.04	0.002353798	0.014506112
CHILtrapF-112603.2	298.07	-2.18	-2.54	0.55	-3.96	7.60E-05	0.000821411
CHILtrapF-112603.3	3104.86	-1.85	-2.23	0.6	-3.1	0.00192841	0.012412294
CHILtrapF-112659.1	684.33	-0.74	-0.77	0.25	-2.96	0.003120576	0.018181085
CHILtrapF-112666.1	3008.79	-2.1	-2.12	0.14	-14.55	5.59E-48	5.48E-45
CHILtrapF-112677.4	411.87	1.18	1.2	0.23	5.01	5.44E-07	1.04E-05
CHILtrapF-112706.0	10.77	-1.7	-1.95	0.5	-3.39	0.000701556	0.005461273
CHILtrapF-112719.0	249.9	1.26	1.29	0.22	5.68	1.33E-08	3.53E-07
CHILtrapF-112719.1	123.67	1.18	1.2	0.19	6.39	1.65E-10	6.44E-09
CHILtrapF-112719.2	66.22	1.52	1.56	0.24	6.19	5.89E-10	2.07E-08
CHILtrapF-112775.1	16.93	-1.13	-1.21	0.36	-3.13	0.001743957	0.011415523
CHILtrapF-112791.0	22.49	1.78	2.09	0.43	4.1	4.04E-05	0.000477795
CHILtrapF-112794.1	24.55	-1.07	-1.12	0.33	-3.27	0.001078111	0.007718316
CHILtrapF-112803.0	53.01	-1.03	-1.06	0.24	-4.28	1.87E-05	0.000248142
CHILtrapF-112887.1	44.29	0.9	0.94	0.3	3.01	0.002612788	0.015785396
CHILtrapF-113015.1	114.61	0.56	0.57	0.19	2.96	0.003083915	0.018021031
CHILtrapF-113123.1	39.28	1.28	1.33	0.31	4.15	3.31E-05	0.000406041
CHILtrapF-113175.0	31.61	-1.24	-1.32	0.36	-3.43	0.00060532	0.004820436
CHILtrapF-113195.1	251.41	-0.53	-0.54	0.18	-2.98	0.002854445	0.016949483
CHILtrapF-113196.5	11.27	3.52	4.65	0.59	6	1.95E-09	6.22E-08
CHILtrapF-113199.0	6.04	1.98	2.53	0.61	3.22	0.001269023	0.008832489
CHILtrapF-113199.2	250.04	0.59	0.6	0.23	2.55	0.010702917	0.048706446
CHILtrapF-113201.0	61.63	1.23	1.28	0.32	3.84	0.000121361	0.001218897
CHILtrapF-113206.0	9.34	1.77	2.26	0.57	3.08	0.002062832	0.013094838
CHILtrapF-113215.0	126.42	-1.16	-1.19	0.25	-4.68	2.86E-06	4.72E-05
CHILtrapF-113279.0	63.67	-0.99	-1.02	0.27	-3.66	0.000253678	0.002288064
CHILtrapF-113311.0	69.32	-1.26	-1.29	0.24	-5.31	1.09E-07	2.42E-06
CHILtrapF-113343.0	7.15	1.6	2.32	0.62	2.59	0.009637691	0.044878799
CHILtrapF-113397.0	264.27	0.57	0.58	0.15	3.87	0.000107344	0.001098748
CHILtrapF-113429.2	65.39	-1.61	-1.66	0.25	-6.45	1.14E-10	4.57E-09
CHILtrapF-113464.1	4.47	2.86	4.74	0.68	4.21	2.56E-05	0.000326772
CHILtrapF-113489.0	19.1	1.47	1.69	0.45	3.25	0.001157717	0.008181198
CHILtrapF-113498.0	47.27	-0.6	-0.62	0.22	-2.72	0.006610227	0.033323019
CHILtrapF-113509.0	145.23	-0.69	-0.71	0.21	-3.25	0.001137314	0.008064129
CHILtrapF-113551.2	6.58	2.55	3.15	0.63	4.02	5.76E-05	0.000648105
CHILtrapF-113574.1	15.01	4.2	5.48	0.58	7.21	5.60E-13	3.41E-11
CHILtrapF-113578.0	34.32	0.88	0.9	0.28	3.13	0.001720123	0.011290918
CHILtrapF-113594.0	33.79	-0.84	-0.88	0.3	-2.79	0.005264876	0.027760042
CHILtrapF-113655.0	3.54	3.09	4.77	0.68	4.55	5.45E-06	8.37E-05
CHILtrapF-113659.2	45.53	3.08	3.53	0.51	6.06	1.38E-09	4.55E-08
CHILtrapF-113668.1	18.12	-1.4	-1.55	0.45	-3.09	0.001981309	0.012683397
CHILtrapF-113795.0	111.89	0.7	0.71	0.17	4.03	5.60E-05	0.000632742
CHILtrapF-113796.0	15.5	-1.15	-1.26	0.43	-2.68	0.007399211	0.036403559
CHILtrapF-113804.0	48.25	-1.54	-1.65	0.37	-4.22	2.42E-05	0.000311402
CHILtrapF-113804.1	19.72	-1.85	-2.09	0.47	-3.96	7.48E-05	0.000810942
CHILtrapF-113810.1	82.3	0.57	0.58	0.2	2.83	0.004596005	0.024828465
CHILtrapF-113814.0	34.5	-1.91	-2.04	0.37	-5.13	2.84E-07	5.77E-06
CHILtrapF-113850.4	206.49	-0.76	-0.77	0.18	-4.14	3.41E-05	0.000415098
CHILtrapF-113883.1	7.69	1.76	2.56	0.62	2.84	0.004451347	0.024201098
CHILtrapF-113883.9	127.98	0.67	0.68	0.18	3.73	0.000192133	0.001794872
CHILtrapF-113932.1	10.32	1.3	1.47	0.5	2.63	0.008576709	0.040847421
CHILtrapF-113952.0	5.23	1.51	1.74	0.59	2.55	0.010850918	0.049256134
CHILtrapF-114001.1	17.3	1.19	1.26	0.4	3.01	0.002653021	0.015962858
CHILtrapF-114005.1	62.96	5.4	8.02	0.55	9.81	9.82E-23	1.55E-20
CHILtrapF-114045.0	17.29	1.78	1.95	0.45	3.99	6.65E-05	0.000732438
CHILtrapF-114137.0	9.41	-1.04	-1.13	0.41	-2.54	0.011004559	0.049838198
CHILtrapF-114157.0	22.32	-0.86	-0.91	0.32	-2.65	0.007973307	0.038630769
CHILtrapF-114241.0	1462.43	0.88	0.89	0.19	4.61	4.00E-06	6.36E-05
CHILtrapF-114368.0	264.58	-0.53	-0.53	0.15	-3.55	0.000378497	0.003211971
CHILtrapF-114368.2	71.03	-0.72	-0.74	0.24	-2.98	0.002917772	0.017255845
CHILtrapF-114377.0	8.46	2	3.59	0.65	3.1	0.001965493	0.012609592
CHILtrapF-114391.0	184.73	0.59	0.6	0.2	2.94	0.003306804	0.019048403
CHILtrapF-114409.1	13.21	3.96	5.56	0.61	6.49	8.62E-11	3.58E-09
CHILtrapF-114414.1	29.55	-0.78	-0.82	0.3	-2.6	0.009300561	0.043745915
CHILtrapF-114417.0	15.97	-1.19	-1.3	0.42	-2.85	0.004400076	0.023974484
CHILtrapF-114417.1	13.64	-1.66	-1.96	0.53	-3.1	0.001939003	0.01246343
CHILtrapF-114462.0	14.21	1.14	1.18	0.39	2.89	0.003882826	0.021641561
CHILtrapF-114494.2	146.35	0.58	0.6	0.23	2.55	0.010790863	0.049011885
CHILtrapF-114499.4	11.66	1.34	1.47	0.46	2.9	0.003716189	0.020895902
CHILtrapF-114500.3	7.15	2.4	2.71	0.57	4.18	2.87E-05	0.000359845
CHILtrapF-114518.6	58.33	0.83	0.85	0.25	3.37	0.000762824	0.005864349
CHILtrapF-114519.0	479.15	0.97	1.04	0.35	2.81	0.004905821	0.026214973
CHILtrapF-114529.3	19.85	-1.39	-1.58	0.51	-2.73	0.00641493	0.032526637
CHILtrapF-114543.0	513.78	-1.7	-1.98	0.54	-3.18	0.001491616	0.010057358
CHILtrapF-114543.1	173.79	-2.38	-3.01	0.63	-3.78	0.000154661	0.001490983
CHILtrapF-114543.2	66.24	-2.29	-2.82	0.61	-3.73	0.00019511	0.00181907
CHILtrapF-114543.3	6730.3	-1.66	-1.98	0.58	-2.87	0.004121649	0.022730405
CHILtrapF-114555.0	183.68	1.33	1.53	0.52	2.55	0.01068932	0.048663393
CHILtrapF-114576.0	16.06	-1.24	-1.42	0.49	-2.54	0.010987141	0.04978806
CHILtrapF-114590.0	13.35	-2.08	-2.31	0.46	-4.53	5.80E-06	8.83E-05
CHILtrapF-114614.0	1283.01	-1.11	-1.13	0.2	-5.63	1.77E-08	4.59E-07
CHILtrapF-114639.0	26.7	2.21	2.66	0.47	4.68	2.90E-06	4.77E-05
CHILtrapF-114641.0	123.94	-0.6	-0.62	0.2	-2.98	0.002866022	0.017001311
CHILtrapF-114680.0	116.74	0.56	0.56	0.19	2.95	0.003215173	0.018616989
CHILtrapF-114739.0	72.8	-0.94	-0.96	0.21	-4.44	9.00E-06	0.000129348
CHILtrapF-114760.0	615.52	-1.37	-1.41	0.23	-5.98	2.17E-09	6.86E-08
CHILtrapF-114760.1	333.31	-1.11	-1.13	0.18	-6.13	8.94E-10	3.04E-08
CHILtrapF-114760.8	34.31	-1.41	-1.49	0.34	-4.08	4.58E-05	0.000532439
CHILtrapF-114819.0	21.05	-1.29	-1.38	0.38	-3.37	0.00074748	0.005761571
CHILtrapF-114819.2	9.24	-1.42	-1.6	0.49	-2.9	0.003713475	0.020885634
CHILtrapF-114958.0	8.21	1.83	2.37	0.59	3.09	0.001984094	0.012694292
CHILtrapF-114961.0	26.83	-0.81	-0.84	0.31	-2.64	0.008231287	0.039586889
CHILtrapF-114967.0	3.01	2.66	3.47	0.69	3.83	0.000128267	0.001274114
CHILtrapF-114974.0	109.16	0.66	0.67	0.17	3.83	0.000127291	0.001265915
CHILtrapF-115018.2	16.25	1.7	2.15	0.55	3.09	0.002033434	0.012936138
CHILtrapF-115018.3	258.71	-1.96	-2.17	0.45	-4.35	1.37E-05	0.000187213
CHILtrapF-115018.4	21.21	2.11	2.31	0.42	5.03	4.97E-07	9.59E-06
CHILtrapF-115056.0	6.71	1.73	2.29	0.63	2.75	0.005899218	0.030349892
CHILtrapF-115057.1	194.86	-0.69	-0.7	0.2	-3.5	0.000468198	0.003856363
CHILtrapF-115081.0	62.12	1.11	1.12	0.21	5.34	9.52E-08	2.15E-06
CHILtrapF-115149.1	53.58	-0.68	-0.7	0.23	-3.02	0.002523324	0.015355279
CHILtrapF-115150.0	12.18	-1.46	-1.63	0.47	-3.13	0.001764313	0.011539136
CHILtrapF-115152.1	68.42	-0.93	-0.95	0.23	-4.07	4.76E-05	0.000551591
CHILtrapF-115243.0	60.88	0.77	0.79	0.23	3.37	0.000745717	0.0057554
CHILtrapF-115244.2	158.56	-0.83	-0.84	0.18	-4.56	5.03E-06	7.80E-05
CHILtrapF-115253.1	73.4	-1.83	-2.6	0.58	-3.17	0.001542952	0.010344372
CHILtrapF-115256.0	30.78	-1.09	-1.13	0.29	-3.75	0.000177734	0.001676331
CHILtrapF-115256.1	18.86	-1.29	-1.39	0.39	-3.29	0.000984727	0.007174175
CHILtrapF-115263.0	339.02	-1.4	-1.58	0.5	-2.8	0.005175315	0.027361383
CHILtrapF-115306.0	24.43	-1.89	-2.03	0.38	-4.96	7.21E-07	1.35E-05
CHILtrapF-115306.1	22.24	-1.61	-1.75	0.41	-3.88	0.000102552	0.001060303
CHILtrapF-115312.1	24.06	-0.96	-1.02	0.35	-2.74	0.006118906	0.031288592
CHILtrapF-115350.0	38.98	1.05	1.1	0.35	3.01	0.002617181	0.015799768
CHILtrapF-115350.1	74.78	1.23	1.29	0.34	3.59	0.000325627	0.002823379
CHILtrapF-115350.4	26.96	1.56	1.63	0.37	4.25	2.11E-05	0.000276146
CHILtrapF-115350.5	11.45	1.34	1.5	0.52	2.59	0.009507893	0.044436889
CHILtrapF-115350.8	4.06	2.53	3.8	0.67	3.76	0.000170023	0.001613297
CHILtrapF-115372.0	21.9	1.09	1.19	0.42	2.58	0.010021538	0.046186218
CHILtrapF-115402.1	96.76	0.68	0.69	0.2	3.4	0.000681224	0.005332856
CHILtrapF-115490.0	14.91	2.54	3.24	0.61	4.16	3.12E-05	0.000386827
CHILtrapF-115501.0	95.23	3.04	3.16	0.3	10.25	1.18E-24	2.31E-22
CHILtrapF-115554.0	48.81	-1.68	-1.86	0.45	-3.74	0.000180884	0.001702621
CHILtrapF-115618.0	98.35	0.92	0.94	0.28	3.32	0.000884707	0.006602891
CHILtrapF-115671.0	299.16	0.58	0.58	0.13	4.54	5.70E-06	8.70E-05
CHILtrapF-115691.0	206.12	-1.51	-1.54	0.21	-7.26	3.78E-13	2.35E-11
CHILtrapF-115695.0	74.11	1.57	1.79	0.39	4.06	4.87E-05	0.000562576
CHILtrapF-115695.1	39.18	1.46	1.76	0.45	3.25	0.001134635	0.00805492
CHILtrapF-115720.1	21.69	-1.85	-3.03	0.64	-2.87	0.004042795	0.022389986
CHILtrapF-115750.0	173.17	-1.17	-1.19	0.15	-7.75	9.13E-15	6.82E-13
CHILtrapF-115796.1	13.82	-1.3	-1.43	0.46	-2.84	0.004572183	0.024716886
CHILtrapF-115846.0	21.52	-1.58	-2.11	0.59	-2.68	0.007394029	0.036393284
CHILtrapF-115850.0	10.53	1.65	2.12	0.58	2.84	0.004507715	0.024435741
CHILtrapF-115893.0	109.43	0.67	0.68	0.2	3.42	0.000615287	0.004884932
CHILtrapF-115894.1	76.84	0.65	0.66	0.22	2.89	0.003811164	0.021347178
CHILtrapF-115918.0	65.73	-0.79	-0.81	0.26	-3.06	0.002205675	0.013782249
CHILtrapF-116104.0	7.14	1.84	2.21	0.62	2.99	0.002833202	0.016848852
CHILtrapF-116111.0	22.1	1.1	1.24	0.42	2.65	0.00815192	0.039261355
CHILtrapF-116196.0	4.85	2.07	2.25	0.58	3.6	0.000318583	0.002770475
CHILtrapF-11630.1	127.07	3.25	3.46	0.39	8.34	7.16E-17	6.79E-15
CHILtrapF-11630.10	276.33	3.35	3.43	0.24	13.95	3.19E-44	2.15E-41
CHILtrapF-11630.11	661.17	1.26	1.29	0.24	5.16	2.52E-07	5.19E-06
CHILtrapF-11630.12	2397.87	2.91	2.96	0.2	14.83	1.01E-49	1.08E-46
CHILtrapF-11630.13	43.35	4.24	4.74	0.49	8.68	4.04E-18	4.46E-16
CHILtrapF-11630.14	8046.36	1.22	1.23	0.18	6.66	2.77E-11	1.26E-09
CHILtrapF-11630.15	168.7	1.02	1.08	0.34	3.03	0.002481991	0.015146839
CHILtrapF-11630.16	2939.83	1.17	1.19	0.22	5.34	9.42E-08	2.13E-06
CHILtrapF-11630.17	1388.65	2.03	2.12	0.31	6.65	2.99E-11	1.34E-09
CHILtrapF-11630.18	14888.26	2.92	2.97	0.19	15.57	1.11E-54	1.53E-51
CHILtrapF-11630.19	1224.46	2.38	2.45	0.24	9.84	7.93E-23	1.26E-20
CHILtrapF-11630.2	10.1	3.7	5.13	0.62	6.01	1.81E-09	5.80E-08
CHILtrapF-11630.20	13.43	1.65	2.06	0.53	3.1	0.00195123	0.012524918
CHILtrapF-11630.21	605.93	2.78	2.84	0.22	12.89	5.02E-38	2.32E-35
CHILtrapF-11630.22	2777.04	1.17	1.19	0.19	6.05	1.43E-09	4.70E-08
CHILtrapF-11630.24	1792.78	2.98	3.03	0.2	14.53	8.20E-48	7.72E-45
CHILtrapF-11630.25	1183.65	2.44	2.48	0.21	11.87	1.77E-32	5.70E-30
CHILtrapF-11630.26	829.08	2.92	2.98	0.21	13.69	1.20E-42	7.24E-40
CHILtrapF-11630.27	1179.23	2.37	2.44	0.25	9.34	9.34E-21	1.30E-18
CHILtrapF-11630.5	329.48	1.31	1.34	0.23	5.68	1.34E-08	3.57E-07
CHILtrapF-11630.6	31279.4	2.81	2.87	0.21	13.49	1.89E-41	1.01E-38
CHILtrapF-11630.7	6748.11	2.88	2.91	0.17	16.55	1.65E-61	3.23E-58
CHILtrapF-11630.8	5548.25	2.9	2.94	0.17	17.36	1.65E-67	3.88E-64
CHILtrapF-11630.9	545.03	5.11	5.26	0.27	18.79	9.74E-79	3.28E-75
CHILtrapF-116321.0	280.32	1.03	1.04	0.15	6.75	1.47E-11	7.03E-10
CHILtrapF-116462.0	24.86	-1.5	-1.66	0.44	-3.39	0.000707096	0.005498801
CHILtrapF-116542.1	8.15	1.28	1.42	0.49	2.6	0.00932781	0.04383903
CHILtrapF-116561.0	96.68	-1.44	-1.5	0.3	-4.8	1.57E-06	2.75E-05
CHILtrapF-116569.0	30.85	-1.16	-1.21	0.3	-3.9	9.78E-05	0.001016084
CHILtrapF-116580.0	700.19	0.77	0.77	0.15	5.06	4.14E-07	8.14E-06
CHILtrapF-116584.0	123.7	-0.69	-0.7	0.22	-3.15	0.001626607	0.010799994
CHILtrapF-116628.0	72.88	-0.94	-0.96	0.21	-4.51	6.44E-06	9.69E-05
CHILtrapF-116675.0	9.48	1.65	1.84	0.51	3.24	0.001175174	0.008284659
CHILtrapF-116705.1	86.89	-0.74	-0.75	0.22	-3.28	0.001034078	0.007464396
CHILtrapF-116809.0	53.14	-0.73	-0.75	0.25	-2.98	0.002892736	0.017129309
CHILtrapF-116835.0	6.84	-1.77	-2.34	0.63	-2.79	0.005211861	0.027523678
CHILtrapF-116913.1	27.31	-1.06	-1.11	0.32	-3.25	0.001137381	0.008064129
CHILtrapF-116916.0	27.23	-1.87	-2.45	0.61	-3.08	0.002046403	0.013011604
CHILtrapF-116919.2	58.16	1.91	2.18	0.41	4.66	3.11E-06	5.07E-05
CHILtrapF-116944.1	319.24	-0.97	-0.99	0.22	-4.38	1.19E-05	0.0001666
CHILtrapF-116944.3	18.75	-2.5	-4.52	0.64	-3.93	8.52E-05	0.000906448
CHILtrapF-116944.4	16.05	-3.03	-5.09	0.62	-4.86	1.15E-06	2.07E-05
CHILtrapF-116950.1	7.78	-2.18	-3.1	0.66	-3.31	0.000921991	0.006831325
CHILtrapF-116979.0	22.04	0.93	0.98	0.35	2.63	0.008469633	0.040443872
CHILtrapF-117088.0	50.18	-0.71	-0.73	0.26	-2.79	0.005308722	0.027959905
CHILtrapF-117137.0	10.24	2.38	3.04	0.62	3.84	0.000120721	0.001215057
CHILtrapF-117161.0	2.72	3.27	5.03	0.71	4.61	4.11E-06	6.51E-05
CHILtrapF-117176.0	48.55	0.93	0.96	0.25	3.67	0.000245794	0.002230634
CHILtrapF-117176.1	55.82	0.76	0.78	0.24	3.23	0.001241874	0.008674319
CHILtrapF-11722.0	61.66	4.97	6.02	0.47	10.68	1.29E-26	2.89E-24
CHILtrapF-11722.1	7.35	3.27	4.81	0.64	5.15	2.65E-07	5.43E-06
CHILtrapF-117231.0	85.94	0.57	0.59	0.22	2.59	0.009484046	0.044369497
CHILtrapF-117241.1	14.78	1.39	1.58	0.53	2.63	0.008505239	0.040574399
CHILtrapF-117253.0	9.63	3.48	5.82	0.65	5.36	8.44E-08	1.93E-06
CHILtrapF-117291.0	52.65	-0.67	-0.69	0.26	-2.54	0.011024805	0.049910681
CHILtrapF-117318.0	114.27	-0.85	-0.86	0.2	-4.14	3.49E-05	0.000423158
CHILtrapF-117320.0	384.4	-2.49	-3.57	0.61	-4.12	3.85E-05	0.000458149
CHILtrapF-117320.2	499.75	-2.24	-3.08	0.6	-3.71	0.00020527	0.001900244
CHILtrapF-117331.1	47.52	-1.11	-1.18	0.35	-3.21	0.001320847	0.009120356
CHILtrapF-117333.1	13.2	-1.08	-1.16	0.4	-2.71	0.006788236	0.034038091
CHILtrapF-117357.2	148.76	0.59	0.6	0.19	3.05	0.002274757	0.014127628
CHILtrapF-117423.5	17.59	-1.18	-1.25	0.36	-3.27	0.001075715	0.007706732
CHILtrapF-117436.1	33.66	1.38	1.44	0.3	4.68	2.81E-06	4.65E-05
CHILtrapF-117484.0	123.64	-0.84	-0.86	0.23	-3.7	0.000214988	0.0019793
CHILtrapF-117516.0	30024.24	2.51	2.54	0.15	16.34	5.15E-60	8.07E-57
CHILtrapF-117516.1	21.97	2.7	3.26	0.52	5.18	2.23E-07	4.65E-06
CHILtrapF-117516.2	25.36	3.07	3.74	0.52	5.87	4.43E-09	1.32E-07
CHILtrapF-117516.3	7.85	2.01	2.9	0.63	3.18	0.001483789	0.01001464
CHILtrapF-117516.4	18.82	2.67	3.62	0.55	4.88	1.04E-06	1.89E-05
CHILtrapF-117553.0	326.56	-0.53	-0.54	0.14	-3.86	0.000114658	0.001163987
CHILtrapF-117569.0	51.17	-1.62	-1.69	0.3	-5.46	4.80E-08	1.15E-06
CHILtrapF-117577.0	109.69	-2.75	-2.87	0.29	-9.63	5.71E-22	8.62E-20
CHILtrapF-117616.0	111.23	0.63	0.64	0.19	3.28	0.001035905	0.007466578
CHILtrapF-117639.0	37.23	-0.7	-0.72	0.26	-2.65	0.008084833	0.039003309
CHILtrapF-117673.2	176.18	0.57	0.58	0.14	4.17	3.06E-05	0.000379767
CHILtrapF-117706.0	59.06	0.79	0.8	0.22	3.6	0.000314714	0.002742599
CHILtrapF-117713.0	164.8	-0.69	-0.71	0.2	-3.52	0.000426762	0.003566251
CHILtrapF-117726.1	62.21	1.29	1.32	0.24	5.36	8.48E-08	1.94E-06
CHILtrapF-117769.0	5.92	-1.6	-2.03	0.6	-2.65	0.007980068	0.038637495
CHILtrapF-117908.0	21.89	1.1	1.15	0.41	2.69	0.007041488	0.035009572
CHILtrapF-117973.0	367.16	0.58	0.58	0.13	4.33	1.47E-05	0.000200114
CHILtrapF-117978.1	96.42	-0.95	-0.97	0.21	-4.55	5.25E-06	8.11E-05
CHILtrapF-117992.0	255.35	-2.75	-2.86	0.28	-9.79	1.22E-22	1.91E-20
CHILtrapF-118010.0	52.56	-1.26	-1.33	0.32	-3.9	9.43E-05	0.000987637
CHILtrapF-118107.0	49.54	-1.51	-1.62	0.38	-4	6.40E-05	0.000707768
CHILtrapF-118138.0	13.31	-1.9	-2.2	0.52	-3.68	0.000232943	0.002123865
CHILtrapF-118177.0	84.04	0.61	0.63	0.22	2.79	0.005272685	0.027794988
CHILtrapF-118211.1	110.66	0.71	0.72	0.2	3.49	0.000475823	0.003910959
CHILtrapF-118215.0	98.64	-1.06	-1.14	0.4	-2.66	0.007705113	0.037609772
CHILtrapF-118228.1	24.95	-0.88	-0.92	0.3	-2.95	0.003159753	0.018345743
CHILtrapF-118280.0	16	1.24	1.33	0.43	2.9	0.003704363	0.020848086
CHILtrapF-118357.0	91.83	1.95	2.03	0.27	7.31	2.73E-13	1.73E-11
CHILtrapF-118364.0	362.27	1.25	1.27	0.18	7.12	1.10E-12	6.28E-11
CHILtrapF-118482.1	5.45	2.73	3.56	0.68	4.01	6.17E-05	0.000688289
CHILtrapF-118484.0	5.51	-1.71	-2.28	0.64	-2.69	0.00724436	0.035821449
CHILtrapF-118540.1	5.56	1.84	2.29	0.66	2.8	0.005052587	0.026869485
CHILtrapF-118629.0	83.48	-0.8	-0.82	0.25	-3.22	0.001262637	0.008795847
CHILtrapF-118659.0	54.14	-1.01	-1.07	0.37	-2.74	0.006095816	0.031184076
CHILtrapF-118663.0	54.68	-1.2	-1.26	0.33	-3.61	0.000304612	0.002674676
CHILtrapF-118663.2	210.57	-1.58	-1.62	0.24	-6.56	5.54E-11	2.38E-09
CHILtrapF-118701.0	25.25	-1.08	-1.14	0.35	-3.12	0.001807933	0.011763029
CHILtrapF-118727.0	81.93	4.49	4.99	0.44	10.12	4.71E-24	8.46E-22
CHILtrapF-118771.0	8.21	-2.25	-3.54	0.72	-3.13	0.00172849	0.011339512
CHILtrapF-118772.0	11.02	-1.68	-1.92	0.5	-3.4	0.000672597	0.00527585
CHILtrapF-118774.0	295.65	0.57	0.57	0.13	4.52	6.06E-06	9.18E-05
CHILtrapF-118777.0	89.82	-1.27	-1.31	0.28	-4.62	3.93E-06	6.25E-05
CHILtrapF-118784.0	128.13	1.97	2.01	0.21	9.5	2.10E-21	3.00E-19
CHILtrapF-118790.0	154.38	-0.74	-0.75	0.17	-4.33	1.47E-05	0.000199873
CHILtrapF-118796.0	12.7	1.38	1.76	0.52	2.65	0.008107496	0.03910342
CHILtrapF-118825.1	40.45	-1.19	-1.23	0.28	-4.26	2.08E-05	0.000272993
CHILtrapF-118945.0	153.92	0.51	0.52	0.15	3.53	0.000410149	0.003445777
CHILtrapF-119040.1	17.99	-1.18	-1.3	0.44	-2.65	0.008018816	0.038755141
CHILtrapF-119075.5	21.92	-0.91	-0.96	0.32	-2.85	0.004335938	0.023668125
CHILtrapF-119132.0	23.96	2.03	2.23	0.42	4.77	1.84E-06	3.18E-05
CHILtrapF-119192.0	7.77	-2.63	-3.08	0.54	-4.85	1.23E-06	2.21E-05
CHILtrapF-119304.2	187.78	0.69	0.7	0.17	4.04	5.39E-05	0.000612604
CHILtrapF-119361.0	14.7	-2.04	-2.28	0.47	-4.31	1.63E-05	0.00021861
CHILtrapF-119391.2	6.41	2.3	3.35	0.64	3.58	0.000340182	0.002929072
CHILtrapF-119421.0	67.55	-0.94	-0.98	0.28	-3.34	0.00085214	0.006410662
CHILtrapF-119493.0	38.27	-0.99	-1.06	0.38	-2.58	0.009894149	0.045769433
CHILtrapF-119510.1	11.92	2.08	2.53	0.55	3.78	0.000158002	0.001516555
CHILtrapF-119558.0	21.98	-1.52	-1.73	0.49	-3.1	0.001943721	0.012489605
CHILtrapF-119563.0	20.32	1.09	1.17	0.39	2.81	0.004920878	0.026264026
CHILtrapF-119566.0	117.43	0.62	0.64	0.22	2.89	0.003893839	0.021691076
CHILtrapF-119602.0	173.43	-0.58	-0.59	0.18	-3.3	0.000951476	0.007010059
CHILtrapF-119622.0	9.95	-1.81	-2.56	0.69	-2.64	0.008309801	0.039850465
CHILtrapF-119671.0	403.88	1.01	1.04	0.22	4.55	5.46E-06	8.38E-05
CHILtrapF-119711.0	53.78	2.38	2.49	0.34	7.03	2.02E-12	1.10E-10
CHILtrapF-119779.0	336.04	-0.73	-0.74	0.17	-4.41	1.06E-05	0.000149675
CHILtrapF-11978.11	44.64	-0.91	-0.95	0.3	-3.08	0.002069108	0.01311809
CHILtrapF-119794.0	56.01	-0.65	-0.67	0.23	-2.89	0.003823374	0.021391262
CHILtrapF-119828.0	10.57	1.32	1.5	0.49	2.68	0.0073353	0.03618748
CHILtrapF-119842.1	263.92	0.92	0.94	0.17	5.3	1.18E-07	2.60E-06
CHILtrapF-119848.0	4.35	1.95	2.44	0.68	2.88	0.004011862	0.022239985
CHILtrapF-119848.1	1889.58	2.42	2.47	0.2	11.98	4.41E-33	1.48E-30
CHILtrapF-119860.0	3111.14	-0.72	-0.73	0.15	-4.75	2.01E-06	3.41E-05
CHILtrapF-119860.3	86.63	-0.9	-0.92	0.25	-3.59	0.000332451	0.002871802
CHILtrapF-119866.0	34.7	-1.15	-1.26	0.44	-2.57	0.010056478	0.046310965
CHILtrapF-119866.1	49.58	-1.08	-1.17	0.41	-2.64	0.008253527	0.039661427
CHILtrapF-119869.0	224.72	-0.54	-0.54	0.15	-3.61	0.000308138	0.002700249
CHILtrapF-119896.0	61.83	-0.82	-0.85	0.28	-2.9	0.00369488	0.020800938
CHILtrapF-119900.7	45.06	-1.24	-1.33	0.4	-3.08	0.002053386	0.013044232
CHILtrapF-119912.1	88.76	0.89	0.94	0.29	3.03	0.002414227	0.014794685
CHILtrapF-120142.0	15.16	-1.31	-1.44	0.43	-3.03	0.002417505	0.01480861
CHILtrapF-120145.1	193.43	0.65	0.65	0.15	4.35	1.35E-05	0.000185414
CHILtrapF-120147.2	99.07	-0.76	-0.78	0.22	-3.44	0.000586392	0.004693526
CHILtrapF-120188.0	130.93	-0.91	-0.93	0.27	-3.43	0.000614155	0.004877585
CHILtrapF-120188.3	141.02	-1.03	-1.07	0.29	-3.54	0.000396087	0.003341955
CHILtrapF-120194.2	42.87	0.75	0.76	0.26	2.92	0.003500451	0.019891959
CHILtrapF-120226.0	4.71	4.11	5.81	0.67	6.1	1.06E-09	3.57E-08
CHILtrapF-120265.0	31.7	-1.26	-1.37	0.42	-2.97	0.002985527	0.017588398
CHILtrapF-120283.0	37.9	-1.55	-1.64	0.35	-4.48	7.42E-06	0.000109545
CHILtrapF-120312.0	583.04	-0.94	-0.97	0.29	-3.28	0.001054467	0.007581338
CHILtrapF-120315.0	96.81	-0.7	-0.72	0.22	-3.19	0.001418761	0.009652005
CHILtrapF-120418.0	71.79	-0.81	-0.82	0.2	-3.94	8.05E-05	0.000861654
CHILtrapF-120423.1	23.99	1.1	1.17	0.38	2.89	0.003835369	0.021443077
CHILtrapF-120430.0	189.33	-0.71	-0.72	0.18	-4	6.26E-05	0.000696601
CHILtrapF-120433.0	24.09	0.82	0.84	0.31	2.64	0.008259543	0.039682231
CHILtrapF-120476.0	37.64	1.18	1.23	0.29	4.06	5.00E-05	0.000575057
CHILtrapF-120526.2	203.54	-0.52	-0.53	0.13	-4.05	5.04E-05	0.000578492
CHILtrapF-120601.1	18.36	1.17	1.27	0.42	2.8	0.005062006	0.026895265
CHILtrapF-120658.3	133.49	-0.6	-0.61	0.17	-3.49	0.000475374	0.003908629
CHILtrapF-120742.1	56.43	0.72	0.74	0.27	2.66	0.007853512	0.038144241
CHILtrapF-120766.1	97.08	-2.05	-2.16	0.33	-6.15	7.85E-10	2.68E-08
CHILtrapF-12422.1	9.33	2	2.51	0.56	3.6	0.000314795	0.002742599
CHILtrapF-13650.5	4.32	3.02	4.92	0.69	4.4	1.07E-05	0.000151529
CHILtrapF-14105.0	6.43	-2.14	-3.09	0.67	-3.19	0.001398389	0.009563175
CHILtrapF-14734.3	16.35	-1.75	-1.91	0.43	-4.07	4.63E-05	0.000537333
CHILtrapF-15059.0	976.67	0.98	0.99	0.11	8.65	5.09E-18	5.54E-16
CHILtrapF-15707.3	10.6	-1.57	-1.87	0.54	-2.93	0.00337699	0.019349243
CHILtrapF-16948.0	12.26	1.86	2.38	0.59	3.13	0.00173492	0.011372185
CHILtrapF-16954.13	12.79	3.21	5.39	0.62	5.14	2.76E-07	5.64E-06
CHILtrapF-16954.2	14.51	1.69	1.97	0.49	3.49	0.000485518	0.003978136
CHILtrapF-17189.0	25.35	-1.16	-1.22	0.34	-3.45	0.000562622	0.004526367
CHILtrapF-17576.1	199.33	-0.89	-0.9	0.2	-4.42	9.83E-06	0.00013994
CHILtrapF-17577.3	24.19	1.99	2.45	0.51	3.9	9.76E-05	0.001014842
CHILtrapF-1818.0	29	1.38	1.46	0.36	3.87	0.000108499	0.001108636
CHILtrapF-19586.1	126.03	0.71	0.72	0.18	4.01	6.11E-05	0.000682467
CHILtrapF-19599.1	315.82	1.06	1.12	0.31	3.42	0.000636818	0.005025352
CHILtrapF-20834.0	4.91	2.99	4.79	0.67	4.48	7.45E-06	0.00010981
CHILtrapF-2197.2	2828.76	-0.69	-0.7	0.21	-3.33	0.000863691	0.006483058
CHILtrapF-23508.1	20.5	1.36	1.66	0.49	2.77	0.005581612	0.029104029
CHILtrapF-23732.0	15.53	2.04	2.17	0.45	4.55	5.40E-06	8.30E-05
CHILtrapF-24272.0	6.31	1.93	3.46	0.64	3	0.002685841	0.016127382
CHILtrapF-24919.6	6.67	-1.82	-2.39	0.61	-2.99	0.002797106	0.01668056
CHILtrapF-25184.1	76.25	-0.7	-0.72	0.21	-3.36	0.000769737	0.005907843
CHILtrapF-25464.0	6.19	-2.83	-4.3	0.7	-4.03	5.56E-05	0.00062926
CHILtrapF-257.0	9.04	-1.69	-2.09	0.57	-2.96	0.003037233	0.017801289
CHILtrapF-2607.8	6.45	1.53	2.08	0.6	2.55	0.010891663	0.049412493
CHILtrapF-26879.1	7.46	2.74	4.85	0.65	4.19	2.81E-05	0.000353873
CHILtrapF-27292.1	8.44	-1.78	-3.04	0.68	-2.6	0.009189041	0.043325287
CHILtrapF-27375.1	5.94	1.78	3.27	0.69	2.58	0.00991538	0.045840402
CHILtrapF-27547.0	8.29	-2.02	-3.15	0.68	-2.96	0.003100319	0.018089934
CHILtrapF-28091.28	42.13	-1.05	-1.13	0.4	-2.6	0.009298706	0.043745915
CHILtrapF-28306.101	11725.04	-2.02	-2.32	0.52	-3.88	0.000103236	0.001064583
CHILtrapF-28306.102	145915.55	-1.72	-1.9	0.45	-3.83	0.000128978	0.001279222
CHILtrapF-28306.105	136461.68	-2.04	-2.3	0.49	-4.16	3.17E-05	0.000391069
CHILtrapF-28306.109	235.5	2.07	2.18	0.29	7.02	2.23E-12	1.21E-10
CHILtrapF-28306.112	1345.45	-1.81	-2.11	0.53	-3.4	0.000680275	0.005327199
CHILtrapF-28306.117	24797.75	-1.83	-2.04	0.46	-3.95	7.94E-05	0.000852301
CHILtrapF-28306.118	769.31	-1.73	-2.12	0.6	-2.9	0.003779575	0.021191554
CHILtrapF-28306.119	1467.94	-1.91	-2.35	0.61	-3.15	0.001624907	0.010792352
CHILtrapF-28306.120	18573.98	-1.83	-2.04	0.46	-3.99	6.50E-05	0.000717481
CHILtrapF-28306.121	10811.61	-1.72	-1.95	0.5	-3.43	0.000603989	0.004814725
CHILtrapF-28306.122	55126.55	-1.73	-1.92	0.46	-3.76	0.000168358	0.001600232
CHILtrapF-28306.123	8232.9	-1.71	-1.96	0.51	-3.33	0.000870615	0.006518391
CHILtrapF-28306.124	64944.43	-1.75	-1.95	0.46	-3.81	0.00014108	0.001379836
CHILtrapF-28306.132	89601.95	-2.02	-2.27	0.49	-4.12	3.74E-05	0.000447586
CHILtrapF-28306.140	16299.31	-2.04	-2.28	0.47	-4.35	1.37E-05	0.000187041
CHILtrapF-28306.141	39753.3	-2.18	-2.35	0.4	-5.42	5.99E-08	1.41E-06
CHILtrapF-28306.143	58101.04	-2.22	-2.4	0.4	-5.62	1.93E-08	4.96E-07
CHILtrapF-28306.145	50973.89	-2.27	-2.47	0.42	-5.39	7.09E-08	1.65E-06
CHILtrapF-28306.146	18473.1	-2.08	-2.33	0.48	-4.36	1.29E-05	0.000178025
CHILtrapF-28306.147	15628.42	-2.03	-2.28	0.47	-4.32	1.58E-05	0.000213106
CHILtrapF-28306.148	43279.26	-2.02	-2.3	0.51	-3.98	6.94E-05	0.000760525
CHILtrapF-28306.149	2890.81	-1.91	-2.29	0.57	-3.37	0.000762642	0.005864349
CHILtrapF-28306.150	50440.88	-2.01	-2.26	0.49	-4.14	3.50E-05	0.000423686
CHILtrapF-28306.151	15380.75	-1.63	-1.84	0.49	-3.35	0.000821061	0.00622061
CHILtrapF-28306.154	61851.22	-1.88	-2.06	0.43	-4.4	1.06E-05	0.000149726
CHILtrapF-28306.156	20.72	-2.17	-2.67	0.55	-3.94	8.06E-05	0.000862193
CHILtrapF-28306.157	27485.37	-1.61	-1.77	0.44	-3.63	0.000288041	0.002546274
CHILtrapF-28306.158	24529.39	-2.05	-2.32	0.49	-4.18	2.88E-05	0.000360675
CHILtrapF-28306.160	38246.07	-1.8	-2	0.46	-3.91	9.32E-05	0.00098029
CHILtrapF-28306.161	32736.35	-1.98	-2.16	0.43	-4.64	3.53E-06	5.69E-05
CHILtrapF-28306.162	7998.78	-2.52	-3.05	0.59	-4.31	1.63E-05	0.00021911
CHILtrapF-28306.163	6202.34	-2.63	-3.2	0.59	-4.43	9.46E-06	0.000135142
CHILtrapF-28306.165	12839.27	-2.44	-2.91	0.57	-4.31	1.65E-05	0.000220862
CHILtrapF-28306.168	2372.41	-1.48	-1.75	0.55	-2.7	0.00694269	0.034635442
CHILtrapF-28306.169	2365.19	-1.78	-2.14	0.57	-3.16	0.001602273	0.010672318
CHILtrapF-28306.170	76268.48	-1.79	-1.98	0.46	-3.91	9.39E-05	0.000985906
CHILtrapF-28306.171	1327.93	-1.73	-2.04	0.54	-3.18	0.001481221	0.010002441
CHILtrapF-28306.174	12931.47	-1.73	-1.9	0.43	-4.03	5.46E-05	0.000619792
CHILtrapF-28306.175	54093.41	-1.72	-1.93	0.47	-3.65	0.000263547	0.002358098
CHILtrapF-28306.176	388.46	-2	-2.48	0.6	-3.31	0.000935778	0.006909551
CHILtrapF-28306.177	1653.73	-1.94	-2.33	0.57	-3.41	0.000659626	0.005184475
CHILtrapF-28306.178	34832.41	-2.05	-2.29	0.47	-4.38	1.18E-05	0.000164392
CHILtrapF-28306.179	8077.97	-1.84	-2.12	0.52	-3.56	0.000364079	0.003107546
CHILtrapF-28306.180	1177.85	-1.78	-2.1	0.54	-3.27	0.001068151	0.007675587
CHILtrapF-28306.181	14037.97	-1.61	-1.83	0.49	-3.33	0.000878425	0.006562251
CHILtrapF-28306.183	25612.42	-1.69	-1.98	0.54	-3.14	0.001673725	0.011032517
CHILtrapF-28306.184	41567.56	-1.78	-2	0.49	-3.63	0.000280606	0.002489899
CHILtrapF-28306.185	30301.18	-1.73	-2.03	0.55	-3.18	0.001492021	0.010057358
CHILtrapF-28306.186	2167.83	-1.45	-1.66	0.5	-2.9	0.003785279	0.021213431
CHILtrapF-28306.187	23900.08	-1.81	-1.99	0.44	-4.12	3.73E-05	0.000447287
CHILtrapF-28306.189	36835.72	-1.74	-1.88	0.4	-4.35	1.33E-05	0.000182692
CHILtrapF-28306.190	63136.67	-1.97	-2.11	0.38	-5.12	3.00E-07	6.10E-06
CHILtrapF-28306.191	403.58	-2.04	-2.63	0.63	-3.24	0.00117828	0.008301585
CHILtrapF-28306.192	671.28	-1.74	-2.27	0.63	-2.75	0.005991949	0.03075301
CHILtrapF-28306.202	6113.11	-1.86	-2.25	0.58	-3.21	0.001314938	0.009090222
CHILtrapF-28306.203	4975.82	-1.94	-2.36	0.58	-3.34	0.000847312	0.006380463
CHILtrapF-28306.204	3504.9	-1.52	-1.74	0.49	-3.08	0.00205037	0.01302979
CHILtrapF-28306.205	592.91	-2.01	-2.55	0.63	-3.21	0.001341693	0.009226394
CHILtrapF-28306.206	10.63	-2.1	-3.72	0.75	-2.81	0.004918683	0.02625827
CHILtrapF-28306.207	20.38	-2.2	-2.35	0.39	-5.67	1.42E-08	3.75E-07
CHILtrapF-28306.208	700.08	-1.7	-1.98	0.52	-3.24	0.001202832	0.008454315
CHILtrapF-28306.215	313.57	-2.32	-3.26	0.73	-3.17	0.001503086	0.010119083
CHILtrapF-28306.219	237.56	-2.58	-3.14	0.6	-4.28	1.85E-05	0.000245853
CHILtrapF-28306.220	13.41	-2.65	-3.79	0.72	-3.7	0.000211511	0.001953402
CHILtrapF-28306.221	1109.96	-2.26	-3.23	0.74	-3.06	0.002189686	0.013704176
CHILtrapF-28306.222	14.76	-2.23	-2.45	0.43	-5.25	1.55E-07	3.35E-06
CHILtrapF-28306.223	13.41	-2.13	-2.78	0.66	-3.21	0.00132479	0.009139535
CHILtrapF-28306.224	57.54	-1.81	-2.17	0.59	-3.04	0.002336043	0.014416934
CHILtrapF-28306.225	98.63	-2.16	-2.77	0.66	-3.25	0.00115106	0.008139046
CHILtrapF-28306.226	27.58	-1.41	-1.57	0.46	-3.05	0.002314639	0.014322727
CHILtrapF-28306.227	23.98	-2.82	-3.24	0.48	-5.87	4.36E-09	1.31E-07
CHILtrapF-28306.228	273.6	-1.56	-1.9	0.57	-2.74	0.006159238	0.031460642
CHILtrapF-28306.229	25883.11	-2.14	-2.49	0.54	-4	6.23E-05	0.000694205
CHILtrapF-28306.230	10946.38	-1.86	-2.16	0.52	-3.56	0.000373458	0.00317493
CHILtrapF-28306.235	413.47	-1.43	-1.71	0.55	-2.61	0.009149997	0.043167146
CHILtrapF-28306.242	9659.54	-1.69	-1.9	0.47	-3.56	0.000369439	0.003144177
CHILtrapF-28306.257	28147.9	-2.26	-2.57	0.5	-4.5	6.83E-06	0.000101501
CHILtrapF-28306.262	16795.52	-2.06	-2.42	0.55	-3.74	0.000187315	0.001753621
CHILtrapF-28306.268	133052.48	-1.83	-2.04	0.47	-3.92	8.73E-05	0.000925447
CHILtrapF-28306.314	1629268.71	-1.94	-2.12	0.43	-4.5	6.73E-06	0.000100507
CHILtrapF-28306.317	10.96	1.87	2.46	0.56	3.31	0.000920617	0.006823293
CHILtrapF-28306.54	5	-2.79	-6.48	0.76	-3.66	0.000247359	0.002240517
CHILtrapF-28306.7	84.69	0.63	0.65	0.22	2.85	0.004330592	0.023644427
CHILtrapF-28306.80	906.81	-1.58	-1.82	0.52	-3.02	0.002509958	0.015289755
CHILtrapF-28385.2	7.04	1.56	1.77	0.53	2.92	0.003548951	0.020085114
CHILtrapF-28458.1	34.03	-1.19	-1.28	0.39	-3.06	0.002186537	0.013691749
CHILtrapF-29157.2	19.45	1.58	1.67	0.42	3.76	0.000166699	0.001588163
CHILtrapF-29693.0	5.31	-3.47	-5.57	0.68	-5.08	3.83E-07	7.58E-06
CHILtrapF-29911.1	49.78	-0.75	-0.78	0.29	-2.64	0.008363899	0.040077228
CHILtrapF-3023.3	34	1.59	1.82	0.49	3.23	0.001240172	0.008665
CHILtrapF-30311.0	28.82	-1.23	-1.36	0.47	-2.63	0.008446942	0.040392897
CHILtrapF-30687.0	13.35	-1.87	-3.12	0.65	-2.86	0.004256536	0.023304978
CHILtrapF-31165.1	8.21	1.74	2.3	0.62	2.82	0.004739926	0.025512338
CHILtrapF-31198.1	32.42	-2.08	-2.22	0.36	-5.84	5.21E-09	1.53E-07
CHILtrapF-31261.0	4.51	-2.88	-3.73	0.64	-4.48	7.35E-06	0.000108614
CHILtrapF-31557.1	754.76	-1.61	-1.63	0.19	-8.32	8.99E-17	8.39E-15
CHILtrapF-317.4	21	-1.59	-1.9	0.52	-3.05	0.002258569	0.014047907
CHILtrapF-317.8	18.84	-1.79	-2.41	0.6	-2.99	0.002791805	0.016661617
CHILtrapF-317.9	50.4	-1.29	-1.38	0.38	-3.38	0.000719871	0.005592608
CHILtrapF-32241.0	31.89	-2.64	-2.84	0.41	-6.43	1.32E-10	5.20E-09
CHILtrapF-32523.0	5.37	1.68	2.05	0.6	2.82	0.004856198	0.025995461
CHILtrapF-32607.0	9.28	-1.83	-4.09	0.71	-2.57	0.010096793	0.046459137
CHILtrapF-32633.18	103.53	0.73	0.74	0.2	3.58	0.000345728	0.002968136
CHILtrapF-32798.0	104.58	-0.65	-0.66	0.23	-2.77	0.005579319	0.029098523
CHILtrapF-32798.2	10	-1.34	-1.52	0.5	-2.69	0.007188153	0.035618366
CHILtrapF-33476.7	62.25	-0.77	-0.79	0.27	-2.83	0.004710319	0.025382009
CHILtrapF-34130.0	6.5	-2.06	-2.99	0.67	-3.08	0.002064131	0.013096017
CHILtrapF-34130.1	12.13	-2.6	-2.97	0.48	-5.41	6.35E-08	1.49E-06
CHILtrapF-34762.1	5.1	2.87	4.18	0.66	4.37	1.23E-05	0.000171157
CHILtrapF-35130.1	379.27	1.76	1.78	0.16	10.8	3.42E-27	7.96E-25
CHILtrapF-35746.1	60.08	-2.88	-3.11	0.42	-6.91	4.81E-12	2.48E-10
CHILtrapF-36410.2	17.05	1.98	2.14	0.47	4.2	2.63E-05	0.000333549
CHILtrapF-36410.3	4.38	2.28	2.9	0.66	3.44	0.000585303	0.004688002
CHILtrapF-36410.4	22.23	1.96	1.98	0.34	5.75	8.90E-09	2.48E-07
CHILtrapF-36410.5	32.15	1.81	1.88	0.37	4.84	1.32E-06	2.35E-05
CHILtrapF-36410.6	30.81	1.9	1.95	0.33	5.81	6.39E-09	1.85E-07
CHILtrapF-36440.1	443.24	-0.83	-0.84	0.15	-5.58	2.35E-08	5.97E-07
CHILtrapF-36474.1	39.19	2.93	3.6	0.48	6.12	9.10E-10	3.08E-08
CHILtrapF-36474.3	104.23	1.54	1.64	0.29	5.33	9.62E-08	2.17E-06
CHILtrapF-36474.4	39.35	2.25	2.52	0.4	5.68	1.35E-08	3.60E-07
CHILtrapF-36474.6	227.45	1.43	1.56	0.34	4.16	3.16E-05	0.000390768
CHILtrapF-36474.8	284.11	2.7	2.86	0.31	8.71	3.02E-18	3.38E-16
CHILtrapF-36731.4	2.45	3.27	4.99	0.71	4.59	4.47E-06	7.04E-05
CHILtrapF-37709.3	9.34	-1.57	-1.88	0.54	-2.9	0.00372121	0.02091414
CHILtrapF-37709.7	190.41	-1.19	-1.21	0.19	-6.23	4.81E-10	1.74E-08
CHILtrapF-38251.1	34.47	-0.91	-0.95	0.29	-3.12	0.001835893	0.011911289
CHILtrapF-38387.0	7.39	2.02	4.28	0.68	2.96	0.003098672	0.01808687
CHILtrapF-38469.3	18.35	2.11	2.87	0.57	3.7	0.000214067	0.001971593
CHILtrapF-38469.5	9.44	2.08	3.19	0.62	3.33	0.000873113	0.006532937
CHILtrapF-38469.6	63.03	1.23	1.35	0.37	3.33	0.000866646	0.006492808
CHILtrapF-39073.2	207.21	-1	-1.04	0.31	-3.23	0.001249068	0.008719394
CHILtrapF-40520.1	45.41	-0.78	-0.81	0.26	-2.95	0.003143229	0.018294944
CHILtrapF-40520.2	113.55	-0.52	-0.52	0.18	-2.95	0.003157186	0.01834442
CHILtrapF-40943.3	35.33	0.8	0.84	0.3	2.67	0.007514519	0.036855285
CHILtrapF-41499.1	20.16	-1.05	-1.1	0.31	-3.36	0.000768157	0.005897641
CHILtrapF-42489.1	18.86	-1.07	-1.13	0.35	-3.06	0.002250437	0.014013573
CHILtrapF-44159.0	3.29	2.82	4.03	0.7	4.01	6.08E-05	0.000679317
CHILtrapF-4433.3	42.41	-0.72	-0.75	0.28	-2.61	0.009099906	0.042948051
CHILtrapF-44358.0	9.43	-2.54	-3.25	0.68	-3.76	0.000173304	0.001638483
CHILtrapF-44455.2	80.69	0.73	0.74	0.2	3.57	0.000361221	0.003087629
CHILtrapF-44455.4	47.87	1.11	1.15	0.27	4.09	4.31E-05	0.000505132
CHILtrapF-44536.1	8.82	-1.7	-1.97	0.54	-3.15	0.001633758	0.010832795
CHILtrapF-44813.1	10.42	1.79	2.14	0.56	3.19	0.001402126	0.009574818
CHILtrapF-45487.1	18.93	1.24	1.34	0.42	2.96	0.003103095	0.018098707
CHILtrapF-45683.0	150.62	0.55	0.57	0.21	2.6	0.009372924	0.043978623
CHILtrapF-46709.0	5.87	-3.1	-6.89	0.76	-4.11	3.99E-05	0.00047177
CHILtrapF-46801.0	34.69	0.99	1.04	0.34	2.94	0.003286172	0.018953478
CHILtrapF-46902.0	10.63	-1.61	-1.79	0.48	-3.38	0.000727656	0.005640054
CHILtrapF-46910.0	8.26	1.96	4.09	0.66	2.96	0.003056492	0.017887434
CHILtrapF-46910.8	63.68	2.55	2.97	0.45	5.71	1.16E-08	3.14E-07
CHILtrapF-47169.1	55.47	-0.91	-0.95	0.28	-3.25	0.001134341	0.00805492
CHILtrapF-48472.2	129.14	-1.01	-1.04	0.23	-4.44	8.80E-06	0.000126979
CHILtrapF-48472.3	146.12	-0.93	-0.94	0.19	-4.8	1.61E-06	2.81E-05
CHILtrapF-49524.5	19.2	1.31	1.36	0.41	3.22	0.001261105	0.008792986
CHILtrapF-49567.5	30.35	3.58	3.93	0.45	7.89	2.91E-15	2.31E-13
CHILtrapF-49567.9	14.16	1.46	1.61	0.46	3.17	0.001524669	0.0102393
CHILtrapF-49818.0	6.68	-2.92	-3.92	0.65	-4.5	6.77E-06	0.000100933
CHILtrapF-4988.0	11.47	-2.49	-4.77	0.69	-3.62	0.000298427	0.00263018
CHILtrapF-50013.1	6.59	1.66	2.4	0.61	2.73	0.006296805	0.032010461
CHILtrapF-50204.4	7.94	-1.59	-2.01	0.59	-2.68	0.007272324	0.035921984
CHILtrapF-50338.1	12.08	1.58	2.05	0.55	2.88	0.003942562	0.021922584
CHILtrapF-50555.11	49.17	1.04	1.08	0.31	3.4	0.000677887	0.005310268
CHILtrapF-50555.18	23.73	1.27	1.38	0.41	3.07	0.002169101	0.013622438
CHILtrapF-50556.0	15.86	1.08	1.17	0.43	2.54	0.011036662	0.049916342
CHILtrapF-508.8	6.46	3.12	5.1	0.66	4.72	2.41E-06	4.05E-05
CHILtrapF-50900.1	18.92	1.45	1.54	0.39	3.76	0.000169124	0.001606708
CHILtrapF-50926.2	13.48	1.8	2.28	0.55	3.3	0.000964531	0.007072628
CHILtrapF-50979.1	17.19	-1.24	-1.35	0.41	-3	0.002739456	0.016394932
CHILtrapF-51941.5	15.78	2.06	2.47	0.52	3.94	8.12E-05	0.000867662
CHILtrapF-52533.5	8.46	-1.76	-2.21	0.58	-3.03	0.002412265	0.014786515
CHILtrapF-52533.8	43.05	-1.63	-1.76	0.39	-4.21	2.59E-05	0.000329877
CHILtrapF-52824.12	41	1.16	1.24	0.36	3.21	0.001333317	0.009182315
CHILtrapF-52824.5	39.35	-1.23	-1.28	0.3	-4.08	4.49E-05	0.000523243
CHILtrapF-52824.8	128.31	0.73	0.74	0.22	3.38	0.000731309	0.005659048
CHILtrapF-5350.1	13.31	-1.99	-2.24	0.47	-4.2	2.68E-05	0.000339332
CHILtrapF-53596.0	17.96	-3.19	-4.28	0.63	-5.04	4.76E-07	9.24E-06
CHILtrapF-54484.0	3.24	-2.21	-4.67	0.75	-2.93	0.003418042	0.019527399
CHILtrapF-55601.10	4.99	1.74	2.33	0.63	2.79	0.005335774	0.028089807
CHILtrapF-55601.7	21.3	2.2	2.38	0.4	5.47	4.47E-08	1.08E-06
CHILtrapF-56483.2	6.77	1.64	2.62	0.63	2.62	0.008890743	0.042087501
CHILtrapF-56513.0	7.81	-2.9	-3.62	0.57	-5.11	3.19E-07	6.43E-06
CHILtrapF-57154.0	9.29	-1.61	-2.05	0.59	-2.71	0.006781414	0.034011133
CHILtrapF-57371.0	6.8	1.69	1.88	0.56	3.04	0.002358998	0.014528116
CHILtrapF-57950.2	11.84	-1.8	-2.31	0.63	-2.85	0.004423732	0.024074762
CHILtrapF-57998.0	112.94	-3.12	-3.25	0.29	-10.61	2.62E-26	5.72E-24
CHILtrapF-57998.2	70.3	-2.33	-2.54	0.4	-5.78	7.27E-09	2.07E-07
CHILtrapF-58538.0	9.07	2.3	3.99	0.63	3.62	0.00029132	0.002571394
CHILtrapF-58577.0	25.72	-1.77	-1.91	0.38	-4.71	2.52E-06	4.21E-05
CHILtrapF-58582.0	5.11	-1.69	-1.94	0.54	-3.12	0.00181498	0.011801634
CHILtrapF-58622.0	58.17	0.83	0.85	0.23	3.66	0.000250649	0.002265955
CHILtrapF-58659.0	8.19	1.99	2.59	0.61	3.24	0.001206976	0.008473315
CHILtrapF-58669.0	6.73	-2.38	-3.82	0.66	-3.61	0.000307913	0.002699627
CHILtrapF-58695.0	231.31	-2.87	-3.2	0.4	-7.11	1.18E-12	6.73E-11
CHILtrapF-58710.0	109.02	-0.66	-0.68	0.23	-2.86	0.00421724	0.023116724
CHILtrapF-58722.0	372	1.4	1.42	0.17	8.39	4.78E-17	4.70E-15
CHILtrapF-58791.0	103.85	0.65	0.67	0.26	2.56	0.010507799	0.048013501
CHILtrapF-58801.0	33.71	-1.39	-1.57	0.47	-2.95	0.003144842	0.018298857
CHILtrapF-58802.0	125.56	2.27	2.36	0.3	7.61	2.67E-14	1.88E-12
CHILtrapF-58804.0	23.13	1.44	1.57	0.49	2.91	0.003594092	0.020301533
CHILtrapF-58820.0	131.07	-2.05	-2.2	0.39	-5.25	1.52E-07	3.28E-06
CHILtrapF-58841.1	4.72	-1.87	-4.14	0.73	-2.56	0.010611928	0.048395328
CHILtrapF-58953.0	418.51	-0.77	-0.78	0.19	-4.11	3.94E-05	0.000468261
CHILtrapF-58983.0	69.2	1.21	1.3	0.32	3.79	0.000153274	0.001480038
CHILtrapF-59153.0	52.43	-0.8	-0.83	0.29	-2.74	0.006177396	0.031519184
CHILtrapF-59226.0	8.25	-1.43	-1.66	0.54	-2.64	0.008385044	0.040162191
CHILtrapF-59414.0	650.83	-1.27	-1.3	0.24	-5.33	9.65E-08	2.18E-06
CHILtrapF-59555.1	74.03	0.84	0.86	0.22	3.89	9.99E-05	0.001035446
CHILtrapF-59565.1	72.97	-0.78	-0.8	0.22	-3.49	0.00047966	0.003936992
CHILtrapF-59590.0	72.94	3.53	3.65	0.31	11.33	9.02E-30	2.47E-27
CHILtrapF-59608.2	15.85	1.3	1.43	0.43	3.05	0.002292871	0.014213406
CHILtrapF-59671.0	135.46	-1.36	-1.37	0.16	-8.69	3.67E-18	4.07E-16
CHILtrapF-59692.0	92.71	-1.83	-2.46	0.55	-3.3	0.000953397	0.007016477
CHILtrapF-59882.0	160.13	-0.73	-0.74	0.17	-4.19	2.78E-05	0.000350911
CHILtrapF-59903.1	6.14	-2.87	-3.97	0.65	-4.39	1.14E-05	0.000159844
CHILtrapF-59903.2	7.22	-1.79	-2.51	0.67	-2.67	0.007557923	0.037021868
CHILtrapF-59916.0	20.11	-1.64	-2.08	0.6	-2.71	0.006725454	0.033773662
CHILtrapF-59916.1	59.12	-2.9	-3.42	0.55	-5.26	1.47E-07	3.20E-06
CHILtrapF-59916.2	15.21	-2.05	-3.25	0.68	-3.02	0.002528783	0.015384521
CHILtrapF-60052.0	5.55	3.22	5.26	0.67	4.8	1.55E-06	2.73E-05
CHILtrapF-60094.0	6.97	1.81	2.23	0.6	3.03	0.002407233	0.014763358
CHILtrapF-60160.0	4.74	2.5	4.38	0.7	3.59	0.000332283	0.002871571
CHILtrapF-60216.0	3.73	1.88	2.36	0.68	2.75	0.005939802	0.030531985
CHILtrapF-60231.0	13.08	-3.32	-4.09	0.61	-5.47	4.43E-08	1.07E-06
CHILtrapF-60241.0	698.2	2.9	2.98	0.24	12.04	2.26E-33	8.06E-31
CHILtrapF-60324.0	10.39	-2.35	-2.89	0.56	-4.17	3.01E-05	0.000373545
CHILtrapF-60329.0	59.58	-0.77	-0.79	0.23	-3.29	0.001011611	0.007329195
CHILtrapF-60391.0	269.44	-0.55	-0.55	0.14	-3.88	0.000102774	0.001062129
CHILtrapF-60443.0	62.83	0.77	0.79	0.24	3.22	0.001265008	0.008807151
CHILtrapF-60443.1	870.04	0.51	0.52	0.13	4.05	5.14E-05	0.000587877
CHILtrapF-60538.0	539.88	1.57	1.58	0.11	14.49	1.36E-47	1.24E-44
CHILtrapF-60704.0	182.53	-0.76	-0.77	0.14	-5.51	3.56E-08	8.75E-07
CHILtrapF-60727.0	10.75	4.62	6.18	0.63	7.38	1.64E-13	1.07E-11
CHILtrapF-60733.0	17.6	3.47	3.83	0.52	6.64	3.23E-11	1.44E-09
CHILtrapF-60741.0	1875.92	-0.7	-0.71	0.16	-4.37	1.26E-05	0.000174269
CHILtrapF-60774.0	382.74	0.57	0.57	0.16	3.53	0.000422592	0.00353517
CHILtrapF-60784.0	11.42	-2.25	-4.64	0.76	-2.94	0.003312857	0.01907
CHILtrapF-60800.0	64.18	-1.19	-1.22	0.22	-5.44	5.29E-08	1.26E-06
CHILtrapF-60883.0	53.5	0.74	0.76	0.27	2.74	0.006131268	0.031344993
CHILtrapF-60883.3	66.05	0.69	0.71	0.23	2.98	0.002898426	0.017158445
CHILtrapF-60940.0	37.88	1.07	1.22	0.38	2.78	0.005370349	0.028221318
CHILtrapF-60964.4	7.36	1.24	1.27	0.48	2.58	0.00999745	0.046125015
CHILtrapF-61015.0	185.94	-2.24	-2.79	0.56	-3.97	7.15E-05	0.000779403
CHILtrapF-61159.0	5609.73	0.59	0.6	0.18	3.3	0.00096803	0.007089846
CHILtrapF-61194.0	155.75	0.72	0.73	0.19	3.73	0.000189517	0.001771837
CHILtrapF-61198.0	273.09	-1.17	-1.18	0.18	-6.68	2.44E-11	1.12E-09
CHILtrapF-61200.0	755.67	-2.01	-3.61	0.71	-2.84	0.004509469	0.024439621
CHILtrapF-61229.0	74.37	-2.39	-2.58	0.36	-6.57	4.99E-11	2.16E-09
CHILtrapF-61246.0	155.95	0.61	0.62	0.21	2.92	0.003447588	0.019653254
CHILtrapF-61249.1	174.84	0.79	0.8	0.17	4.64	3.40E-06	5.50E-05
CHILtrapF-61282.2	12.26	2.95	3.37	0.57	5.16	2.46E-07	5.09E-06
CHILtrapF-61328.0	111.51	-1.58	-1.72	0.4	-3.98	6.78E-05	0.000744286
CHILtrapF-61332.0	33.18	-1.08	-1.13	0.29	-3.79	0.00015353	0.001481445
CHILtrapF-61340.1	41.47	-0.71	-0.73	0.24	-2.95	0.003218263	0.018630302
CHILtrapF-61378.0	444.55	2.7	2.77	0.24	11.46	2.06E-30	5.84E-28
CHILtrapF-61409.0	22.82	1.4	1.88	0.49	2.85	0.004367006	0.023826662
CHILtrapF-61532.0	125.95	-0.72	-0.73	0.19	-3.69	0.000225036	0.002062929
CHILtrapF-61551.0	364.69	-0.83	-0.84	0.15	-5.45	5.10E-08	1.22E-06
CHILtrapF-61552.0	344.37	0.54	0.55	0.15	3.64	0.000267667	0.002386887
CHILtrapF-61584.0	10.07	-1.96	-2.2	0.51	-3.87	0.000107636	0.00110126
CHILtrapF-61588.0	1093.91	-0.99	-1	0.17	-5.72	1.09E-08	2.99E-07
CHILtrapF-61709.0	16.92	-1.71	-2.21	0.56	-3.05	0.002295675	0.014223758
CHILtrapF-61709.1	24.34	-2.11	-2.5	0.51	-4.18	2.93E-05	0.000365681
CHILtrapF-61711.0	1177.56	-0.63	-0.65	0.23	-2.75	0.00604292	0.030962907
CHILtrapF-61720.0	153.23	-0.66	-0.67	0.17	-3.9	9.69E-05	0.001009359
CHILtrapF-61828.0	119.82	-0.59	-0.6	0.16	-3.66	0.000252853	0.002281497
CHILtrapF-61922.0	81.93	-1.89	-1.96	0.28	-6.79	1.13E-11	5.41E-10
CHILtrapF-61922.1	58.81	-1.65	-1.74	0.34	-4.91	9.27E-07	1.70E-05
CHILtrapF-61932.0	5.81	-1.6	-2.06	0.62	-2.6	0.009297466	0.043745915
CHILtrapF-61942.1	10.04	1.6	2.43	0.58	2.74	0.006062097	0.03103857
CHILtrapF-61963.0	276.11	0.67	0.68	0.15	4.5	6.95E-06	0.000103023
CHILtrapF-62100.0	91.85	-1.11	-1.16	0.31	-3.59	0.000328204	0.002841536
CHILtrapF-62113.0	3.79	1.92	2.94	0.71	2.71	0.006692384	0.033657871
CHILtrapF-62266.0	2138.2	0.62	0.63	0.15	4.08	4.58E-05	0.000531902
CHILtrapF-62334.0	721.7	0.59	0.6	0.13	4.4	1.08E-05	0.000151587
CHILtrapF-62461.0	79.04	-1.88	-1.92	0.22	-8.68	4.12E-18	4.53E-16
CHILtrapF-62541.0	26.69	2.1	2.3	0.43	4.9	9.38E-07	1.72E-05
CHILtrapF-62557.0	25.28	1.6	1.68	0.41	3.92	8.95E-05	0.000944587
CHILtrapF-62566.0	97.38	0.76	0.78	0.24	3.21	0.001333722	0.009182315
CHILtrapF-62594.0	19.96	2.11	2.47	0.46	4.54	5.76E-06	8.78E-05
CHILtrapF-62616.0	210.03	0.75	0.76	0.18	4.05	5.03E-05	0.000577791
CHILtrapF-62667.0	93.66	1.09	1.11	0.24	4.64	3.52E-06	5.68E-05
CHILtrapF-62673.0	19.45	-1.16	-1.22	0.35	-3.29	0.001010213	0.00732132
CHILtrapF-62679.0	389.78	-0.74	-0.76	0.23	-3.29	0.001008344	0.00731219
CHILtrapF-62706.18	8.45	1.59	2.03	0.56	2.85	0.004321231	0.023609751
CHILtrapF-62713.0	33.68	-2.06	-2.45	0.5	-4.13	3.68E-05	0.000442518
CHILtrapF-62721.0	108.86	-0.78	-0.78	0.16	-4.9	9.69E-07	1.77E-05
CHILtrapF-62728.0	91.03	-0.64	-0.66	0.23	-2.83	0.0047048	0.025358074
CHILtrapF-62802.0	89.44	-0.94	-0.96	0.24	-3.92	8.68E-05	0.000919989
CHILtrapF-62859.0	764.94	1.04	1.06	0.19	5.33	9.87E-08	2.22E-06
CHILtrapF-62864.0	30.15	3.29	3.48	0.41	7.96	1.70E-15	1.38E-13
CHILtrapF-62883.0	37.6	-1.11	-1.2	0.4	-2.75	0.005873548	0.030257517
CHILtrapF-62921.0	134.18	0.92	0.95	0.25	3.69	0.000228095	0.002086914
CHILtrapF-62947.0	140.45	-1.39	-1.46	0.32	-4.3	1.69E-05	0.000226456
CHILtrapF-63011.0	11.34	1.22	1.35	0.48	2.56	0.010332623	0.047378659
CHILtrapF-63043.0	9.94	-2.13	-2.86	0.66	-3.23	0.001229374	0.008597218
CHILtrapF-63058.0	322.78	-0.63	-0.64	0.15	-4.26	2.06E-05	0.000270413
CHILtrapF-63081.0	11.04	-2.59	-3.75	0.63	-4.12	3.74E-05	0.000447775
CHILtrapF-63095.0	42.12	-1.34	-1.44	0.37	-3.59	0.000328881	0.002846349
CHILtrapF-63103.0	65.18	-1.97	-2.19	0.44	-4.5	6.79E-06	0.000101114
CHILtrapF-63104.0	17.05	-1.32	-1.46	0.44	-3.02	0.002530889	0.015393351
CHILtrapF-63119.0	689.97	-0.77	-0.78	0.19	-4.05	5.03E-05	0.000577791
CHILtrapF-63242.0	191.6	-0.77	-0.78	0.23	-3.29	0.000989003	0.007200869
CHILtrapF-63242.1	7.19	-2.03	-2.63	0.6	-3.41	0.000654564	0.005148125
CHILtrapF-63246.0	2015.26	-0.82	-0.85	0.27	-3.05	0.002317889	0.014334968
CHILtrapF-63288.0	6.65	1.47	1.72	0.56	2.63	0.008436674	0.040368969
CHILtrapF-63297.0	232.85	0.6	0.61	0.19	3.13	0.0017435	0.011415523
CHILtrapF-63301.0	154.29	-0.85	-0.87	0.21	-4.1	4.16E-05	0.000489515
CHILtrapF-63310.0	1290.99	-0.52	-0.53	0.13	-3.98	6.97E-05	0.000763322
CHILtrapF-63525.0	6.87	1.86	2.33	0.61	3.08	0.002074513	0.013140629
CHILtrapF-63555.0	43.52	-1.33	-1.44	0.41	-3.28	0.001052136	0.007569206
CHILtrapF-63674.0	478.74	-0.65	-0.66	0.21	-3.18	0.001479412	0.009998143
CHILtrapF-63683.0	926.57	0.87	0.91	0.3	2.94	0.003305364	0.019045499
CHILtrapF-63710.0	19.18	-1.66	-1.88	0.48	-3.5	0.000458362	0.003787151
CHILtrapF-63925.0	71.62	-0.88	-0.91	0.29	-3.05	0.002321398	0.014349128
CHILtrapF-63965.0	126.93	-0.56	-0.57	0.22	-2.57	0.010098525	0.046459137
CHILtrapF-63965.1	123.72	-1.04	-1.07	0.24	-4.33	1.50E-05	0.000203424
CHILtrapF-64035.0	518.14	1.2	1.23	0.21	5.61	2.05E-08	5.24E-07
CHILtrapF-64049.0	238.02	-0.78	-0.8	0.19	-4.15	3.38E-05	0.000412723
CHILtrapF-64077.0	10.45	-1.71	-1.9	0.46	-3.69	0.000228557	0.002090323
CHILtrapF-64099.1	331.86	1.04	1.06	0.22	4.68	2.93E-06	4.81E-05
CHILtrapF-64118.3	674.78	-1.05	-1.08	0.25	-4.2	2.71E-05	0.000343043
CHILtrapF-64133.0	25.77	-1	-1.05	0.33	-3.02	0.002551071	0.015488083
CHILtrapF-64150.0	48.41	-1.2	-1.3	0.4	-3.03	0.002464023	0.015060619
CHILtrapF-64233.0	361.13	-0.68	-0.69	0.24	-2.84	0.004461339	0.024245782
CHILtrapF-64262.0	52.4	-1.57	-1.72	0.42	-3.79	0.000150219	0.001453522
CHILtrapF-64363.1	143.13	-0.82	-0.83	0.17	-4.76	1.90E-06	3.26E-05
CHILtrapF-64372.0	59.06	-1.25	-1.31	0.33	-3.78	0.000154801	0.001491717
CHILtrapF-64380.0	223.58	0.59	0.6	0.16	3.61	0.000310119	0.002712906
CHILtrapF-64406.0	16.49	-1.92	-3.35	0.68	-2.84	0.004542594	0.024579515
CHILtrapF-64529.0	8.44	-1.9	-2.61	0.63	-3.01	0.002600071	0.015728758
CHILtrapF-64590.0	4.53	-2.29	-2.68	0.59	-3.88	0.000103158	0.001064583
CHILtrapF-64656.0	150.55	-1.64	-1.68	0.25	-6.57	5.20E-11	2.24E-09
CHILtrapF-64673.0	396.79	-0.68	-0.69	0.15	-4.59	4.43E-06	6.99E-05
CHILtrapF-64757.0	24.82	-1.33	-1.43	0.4	-3.34	0.000841597	0.006347483
CHILtrapF-64877.0	430.21	-1.23	-1.25	0.17	-7.41	1.23E-13	8.13E-12
CHILtrapF-64949.0	64.28	0.72	0.74	0.26	2.71	0.00667656	0.033592648
CHILtrapF-65047.0	193.18	0.73	0.74	0.17	4.26	2.05E-05	0.000269231
CHILtrapF-65104.0	20.9	-2	-2.54	0.57	-3.51	0.000441588	0.003671889
CHILtrapF-65150.0	21.28	2.08	3.46	0.55	3.76	0.000172707	0.001634153
CHILtrapF-65160.0	159.67	-0.62	-0.63	0.2	-3.07	0.002153033	0.013537554
CHILtrapF-65163.0	180.46	0.56	0.57	0.18	3.14	0.001701604	0.011195811
CHILtrapF-65264.1	9.88	3	5.5	0.71	4.23	2.39E-05	0.000307689
CHILtrapF-65264.2	27.12	2.79	3.77	0.59	4.75	1.99E-06	3.39E-05
CHILtrapF-65273.0	5.85	-1.69	-2.03	0.58	-2.91	0.003620216	0.020439279
CHILtrapF-65285.0	70.19	1.04	1.07	0.27	3.8	0.000143256	0.00139764
CHILtrapF-65311.0	147.52	-1.5	-1.52	0.2	-7.35	1.99E-13	1.28E-11
CHILtrapF-65314.0	8.43	1.62	2.31	0.61	2.63	0.008464462	0.040435591
CHILtrapF-65338.0	6.98	1.74	2.35	0.63	2.77	0.00565915	0.029410581
CHILtrapF-65338.1	8.19	1.6	2.04	0.59	2.71	0.006798201	0.034073537
CHILtrapF-65340.0	21.51	1.46	1.77	0.54	2.69	0.007201452	0.035646735
CHILtrapF-65356.1	30.4	2.15	2.27	0.37	5.84	5.20E-09	1.53E-07
CHILtrapF-65402.0	314.77	0.67	0.68	0.15	4.46	8.38E-06	0.000121898
CHILtrapF-65495.1	24.7	1.17	1.33	0.45	2.62	0.008772158	0.041609841
CHILtrapF-65495.2	487.08	0.82	0.84	0.22	3.81	0.000137311	0.001349713
CHILtrapF-65513.0	173.83	0.71	0.71	0.14	5.25	1.54E-07	3.32E-06
CHILtrapF-65537.0	1371.87	-0.7	-0.71	0.17	-4.18	2.86E-05	0.000359381
CHILtrapF-65579.0	17.92	-1.52	-1.74	0.48	-3.2	0.001364393	0.009355159
CHILtrapF-65583.0	6.32	-1.83	-2.54	0.66	-2.77	0.005606587	0.029209157
CHILtrapF-65587.1	3.27	2.72	3.56	0.72	3.79	0.000150073	0.0014527
CHILtrapF-65607.0	9.16	-1.28	-1.39	0.42	-3.05	0.002322037	0.014349313
CHILtrapF-65675.0	232.29	1.09	1.11	0.18	6.17	7.05E-10	2.42E-08
CHILtrapF-65691.0	349.43	1.45	1.5	0.28	5.24	1.63E-07	3.48E-06
CHILtrapF-65713.1	173.08	-2.98	-3.16	0.34	-8.83	1.02E-18	1.18E-16
CHILtrapF-65732.0	27.03	-1.45	-1.57	0.41	-3.53	0.000413025	0.003467468
CHILtrapF-65764.2	97.04	-0.8	-0.82	0.25	-3.22	0.001273703	0.008857203
CHILtrapF-65788.1	61.63	-0.97	-1.03	0.36	-2.69	0.007141434	0.03542416
CHILtrapF-65791.0	8360.25	-1.53	-1.57	0.25	-6.2	5.56E-10	1.99E-08
CHILtrapF-65881.0	19.23	1.7	2.3	0.54	3.17	0.00150753	0.010143023
CHILtrapF-65992.0	15.34	-1.78	-2.53	0.61	-2.91	0.00356981	0.020188599
CHILtrapF-66041.0	434.54	0.65	0.66	0.16	4.06	4.86E-05	0.000561079
CHILtrapF-66076.1	341.5	-0.8	-0.82	0.19	-4.27	1.96E-05	0.000258846
CHILtrapF-66086.0	895.96	-0.65	-0.65	0.14	-4.5	6.78E-06	0.000101024
CHILtrapF-66095.0	20.82	-1.54	-1.68	0.42	-3.68	0.000231642	0.002113607
CHILtrapF-66187.0	7	-1.91	-2.57	0.65	-2.92	0.003514427	0.01994249
CHILtrapF-66213.0	115.9	-1.78	-1.83	0.25	-7.05	1.82E-12	1.01E-10
CHILtrapF-66347.0	6.45	1.99	2.6	0.62	3.22	0.001282915	0.008905476
CHILtrapF-66352.0	27.62	-1.04	-1.1	0.36	-2.89	0.003894475	0.021691076
CHILtrapF-66355.0	8.52	-1.62	-1.96	0.56	-2.92	0.003475873	0.019780954
CHILtrapF-66359.0	61.24	-0.96	-1.02	0.35	-2.73	0.006270414	0.031903867
CHILtrapF-66417.0	80.46	0.69	0.7	0.22	3.15	0.001622839	0.010781664
CHILtrapF-66443.0	156.03	0.53	0.53	0.16	3.19	0.001442237	0.009777792
CHILtrapF-66448.0	16.6	4.01	4.28	0.48	8.29	1.12E-16	1.04E-14
CHILtrapF-66536.0	11.44	-1.98	-2.43	0.6	-3.28	0.001026888	0.007421597
CHILtrapF-66568.0	144.24	0.57	0.58	0.17	3.32	0.000903634	0.006718584
CHILtrapF-66580.0	26.95	-0.82	-0.85	0.31	-2.63	0.008654213	0.041128786
CHILtrapF-66604.0	683.21	-1.16	-1.17	0.16	-7.18	7.02E-13	4.18E-11
CHILtrapF-66623.0	258.15	2.46	2.6	0.35	7.05	1.76E-12	9.74E-11
CHILtrapF-66631.1	12.61	-1.17	-1.28	0.42	-2.76	0.005822097	0.030045082
CHILtrapF-66633.0	138.81	0.6	0.61	0.19	3.14	0.001715692	0.011266069
CHILtrapF-66641.0	21.72	1.48	1.64	0.42	3.55	0.000385345	0.003263023
CHILtrapF-66648.0	1351.55	-0.54	-0.54	0.1	-5.44	5.48E-08	1.30E-06
CHILtrapF-66667.0	73.09	0.94	0.97	0.23	4.1	4.16E-05	0.000489515
CHILtrapF-66675.0	229.62	0.76	0.77	0.16	4.71	2.42E-06	4.07E-05
CHILtrapF-66686.0	7.19	-2.36	-2.88	0.58	-4.06	4.95E-05	0.00057035
CHILtrapF-66763.0	4.97	2.25	3.32	0.68	3.29	0.00099194	0.007211102
CHILtrapF-66796.1	50.47	1.32	1.39	0.34	3.88	0.000103467	0.001066488
CHILtrapF-66848.0	1170.41	0.53	0.54	0.12	4.6	4.21E-06	6.67E-05
CHILtrapF-66887.0	40.96	-2.57	-2.76	0.38	-6.8	1.04E-11	5.01E-10
CHILtrapF-66932.0	5.83	1.84	2.75	0.63	2.92	0.003466772	0.019743484
CHILtrapF-66943.0	1197.17	-1.14	-1.16	0.21	-5.4	6.54E-08	1.53E-06
CHILtrapF-66981.0	56.75	-1.22	-1.3	0.36	-3.36	0.00078079	0.005979029
CHILtrapF-66989.1	6.16	1.91	2.59	0.62	3.06	0.002229733	0.013914101
CHILtrapF-67066.0	94.05	-1.13	-1.16	0.23	-4.89	9.94E-07	1.82E-05
CHILtrapF-67128.0	19.21	-1.44	-1.64	0.49	-2.96	0.003028032	0.017768669
CHILtrapF-67130.0	207.36	1.02	1.04	0.22	4.56	5.12E-06	7.92E-05
CHILtrapF-67140.0	1879.52	-1.12	-1.14	0.19	-5.8	6.53E-09	1.89E-07
CHILtrapF-67318.0	28.97	-1.07	-1.14	0.37	-2.93	0.003354476	0.01923429
CHILtrapF-67328.0	10.06	-2.68	-3.73	0.67	-3.97	7.19E-05	0.000782979
CHILtrapF-67381.0	312.35	-0.52	-0.52	0.13	-3.87	0.000110787	0.001130547
CHILtrapF-67399.0	18.19	1.73	1.95	0.44	3.93	8.45E-05	0.000900661
CHILtrapF-67480.0	10.49	1.6	1.88	0.51	3.15	0.001628024	0.01080086
CHILtrapF-67494.0	86.29	-2.87	-3.26	0.5	-5.75	9.10E-09	2.53E-07
CHILtrapF-67594.0	163.62	0.61	0.61	0.16	3.82	0.000130996	0.001297391
CHILtrapF-67616.0	101.04	-0.52	-0.52	0.19	-2.65	0.007951282	0.038571339
CHILtrapF-67707.0	397.1	-0.66	-0.67	0.15	-4.54	5.57E-06	8.53E-05
CHILtrapF-67709.0	16.16	3.71	4.09	0.5	7.36	1.79E-13	1.17E-11
CHILtrapF-67709.1	3.59	2.13	2.88	0.67	3.18	0.001458141	0.009874234
CHILtrapF-67709.2	3.96	1.8	2	0.63	2.87	0.004065154	0.022482066
CHILtrapF-67813.0	425.53	-0.91	-0.92	0.13	-6.99	2.77E-12	1.48E-10
CHILtrapF-67866.0	5.31	-1.67	-2.03	0.59	-2.82	0.004818984	0.025855069
CHILtrapF-67890.0	18.15	1.29	1.43	0.43	3.01	0.002580265	0.01563306
CHILtrapF-67916.0	7.52	-2.11	-2.79	0.63	-3.36	0.000791077	0.006041996
CHILtrapF-68014.0	18.1	2.05	2.12	0.4	5.15	2.56E-07	5.27E-06
CHILtrapF-68015.0	67.82	-1.91	-1.98	0.28	-6.74	1.60E-11	7.52E-10
CHILtrapF-68071.1	1584.89	-2.23	-3.2	0.73	-3.04	0.002350372	0.014493958
CHILtrapF-68071.2	234.84	-2.27	-3.33	0.74	-3.08	0.002093096	0.013233408
CHILtrapF-68079.0	811.28	-0.58	-0.59	0.15	-3.78	0.000158922	0.001523939
CHILtrapF-68108.0	168.94	0.72	0.73	0.18	4.1	4.14E-05	0.000488573
CHILtrapF-68129.0	11.57	1.8	2.09	0.55	3.25	0.001167446	0.008244997
CHILtrapF-68144.0	6.75	-1.6	-1.99	0.62	-2.57	0.010046356	0.04627341
CHILtrapF-68177.0	81.18	1.12	1.18	0.31	3.65	0.000258527	0.002319347
CHILtrapF-68177.1	12831.7	1.38	1.4	0.19	7.08	1.48E-12	8.29E-11
CHILtrapF-68177.3	769.75	1.2	1.21	0.12	9.87	5.78E-23	9.39E-21
CHILtrapF-68177.4	6.56	1.85	2.36	0.62	2.97	0.002956009	0.017438157
CHILtrapF-68178.0	46.14	-1.86	-2.09	0.43	-4.32	1.54E-05	0.000207192
CHILtrapF-68273.0	28.02	-1.36	-1.43	0.33	-4.07	4.78E-05	0.000553199
CHILtrapF-68282.0	207.09	0.84	0.86	0.19	4.47	7.90E-06	0.000115472
CHILtrapF-68307.0	36.23	5.48	6.72	0.55	9.98	1.77E-23	3.07E-21
CHILtrapF-68323.0	10.94	-2.71	-4.28	0.64	-4.24	2.21E-05	0.000287116
CHILtrapF-68329.0	63.47	-0.82	-0.85	0.27	-3.04	0.00237889	0.01463148
CHILtrapF-68367.0	19.72	-1.53	-1.62	0.36	-4.28	1.87E-05	0.000247768
CHILtrapF-68437.0	18.47	-1.41	-1.53	0.41	-3.43	0.000596354	0.004761611
CHILtrapF-68449.0	122.64	1.04	1.08	0.25	4.18	2.88E-05	0.000360675
CHILtrapF-68500.0	427.01	-1.14	-1.16	0.2	-5.57	2.52E-08	6.38E-07
CHILtrapF-68522.0	10.91	-1.54	-1.72	0.48	-3.22	0.00127876	0.008881872
CHILtrapF-68544.0	669.41	0.51	0.52	0.16	3.21	0.001322792	0.009131103
CHILtrapF-68555.0	57.79	-1.08	-1.18	0.42	-2.55	0.010687465	0.048663393
CHILtrapF-68574.0	7.72	3	4.68	0.65	4.59	4.45E-06	7.01E-05
CHILtrapF-68575.0	43.76	-3.45	-3.68	0.36	-9.57	1.04E-21	1.53E-19
CHILtrapF-68670.0	626.8	0.81	0.82	0.21	3.83	0.000127419	0.001266229
CHILtrapF-68670.1	1160.94	0.77	0.77	0.16	4.87	1.12E-06	2.02E-05
CHILtrapF-68675.0	122.41	0.87	0.9	0.24	3.58	0.00034732	0.002979635
CHILtrapF-68793.0	3597.29	1.76	1.77	0.13	13.79	2.99E-43	1.90E-40
CHILtrapF-68868.0	30.96	-1.64	-1.7	0.28	-5.88	4.17E-09	1.26E-07
CHILtrapF-68870.0	44.83	-1.15	-1.19	0.27	-4.23	2.36E-05	0.000304656
CHILtrapF-68878.0	583.94	-1.69	-1.78	0.32	-5.2	1.95E-07	4.10E-06
CHILtrapF-68890.0	208.65	-0.72	-0.73	0.17	-4.28	1.91E-05	0.000251901
CHILtrapF-68938.0	18.32	2.38	2.46	0.39	6.15	7.62E-10	2.60E-08
CHILtrapF-68945.0	28.72	-1.88	-2.25	0.52	-3.59	0.00033521	0.002890826
CHILtrapF-68980.0	508.52	-1.06	-1.09	0.24	-4.41	1.05E-05	0.000148543
CHILtrapF-69000.0	52.63	-1.18	-1.23	0.31	-3.85	0.000119907	0.001210168
CHILtrapF-69002.0	95.68	1.74	1.89	0.34	5.11	3.18E-07	6.42E-06
CHILtrapF-69066.0	61.49	-1.19	-1.28	0.37	-3.24	0.001204212	0.008461484
CHILtrapF-69075.0	339.74	0.51	0.51	0.14	3.58	0.000338113	0.002913396
CHILtrapF-69094.1	13.13	-1.93	-2.16	0.47	-4.15	3.32E-05	0.000406205
CHILtrapF-69137.0	20.55	0.98	1	0.34	2.84	0.004491563	0.024365021
CHILtrapF-69163.0	1908.36	-1	-1.02	0.21	-4.69	2.76E-06	4.56E-05
CHILtrapF-69203.0	75.6	-0.93	-0.97	0.3	-3.12	0.001819274	0.011823022
CHILtrapF-69246.0	66.19	-0.52	-0.53	0.2	-2.64	0.00820044	0.039470801
CHILtrapF-69250.0	435.57	-0.89	-0.89	0.14	-6.21	5.36E-10	1.92E-08
CHILtrapF-69403.0	215.59	-1.89	-1.94	0.24	-7.94	1.99E-15	1.60E-13
CHILtrapF-69417.3	100.05	0.84	0.85	0.19	4.47	7.92E-06	0.000115626
CHILtrapF-69442.0	161.22	-0.56	-0.56	0.17	-3.22	0.001277452	0.008875407
CHILtrapF-69458.0	269.73	-1.59	-1.63	0.23	-7	2.54E-12	1.36E-10
CHILtrapF-69495.0	7.9	-1.6	-1.93	0.57	-2.78	0.005392377	0.028307412
CHILtrapF-69512.0	62.01	-2.1	-2.21	0.32	-6.64	3.14E-11	1.40E-09
CHILtrapF-69550.0	97.03	-0.83	-0.86	0.25	-3.31	0.000928385	0.006863576
CHILtrapF-69583.0	289.46	0.75	0.77	0.26	2.87	0.004098299	0.022628152
CHILtrapF-69635.0	9.83	-1.34	-1.51	0.49	-2.76	0.005794916	0.029944218
CHILtrapF-69702.0	15.45	-1.21	-1.36	0.47	-2.59	0.009616692	0.044825913
CHILtrapF-69738.0	11.44	-1.53	-1.85	0.56	-2.71	0.006705605	0.033709953
CHILtrapF-69751.0	850.74	-0.92	-0.94	0.24	-3.81	0.000137663	0.001352603
CHILtrapF-69762.0	44.96	0.67	0.69	0.26	2.61	0.009090885	0.042914084
CHILtrapF-69787.0	12.45	-1.98	-2.33	0.52	-3.79	0.000148796	0.001444497
CHILtrapF-69808.0	223.74	0.57	0.58	0.21	2.67	0.007681423	0.037540863
CHILtrapF-69811.0	167.48	1.33	1.4	0.33	3.99	6.51E-05	0.000718155
CHILtrapF-69884.0	9.74	-1.75	-2.48	0.63	-2.8	0.005170979	0.027344603
CHILtrapF-69926.0	18.05	-1.12	-1.19	0.37	-2.98	0.002870746	0.017020506
CHILtrapF-69976.0	14.57	-1.97	-2.65	0.6	-3.3	0.000980109	0.007149385
CHILtrapF-69982.0	6.76	2.05	2.51	0.61	3.36	0.000784573	0.00600409
CHILtrapF-69982.1	10.43	3.01	3.55	0.55	5.44	5.23E-08	1.25E-06
CHILtrapF-70016.0	52.5	-2.66	-2.99	0.44	-5.99	2.04E-09	6.47E-08
CHILtrapF-70028.1	13.5	-2.8	-4.27	0.67	-4.15	3.34E-05	0.00040812
CHILtrapF-70028.2	31.73	-1.91	-2.77	0.68	-2.8	0.005170518	0.027344603
CHILtrapF-70028.4	120.05	-2.64	-4.06	0.69	-3.82	0.000133638	0.001319669
CHILtrapF-70028.5	130.77	-2.1	-3.09	0.69	-3.03	0.002440302	0.014931147
CHILtrapF-70040.0	8.52	1.51	1.82	0.55	2.77	0.005659129	0.029410581
CHILtrapF-70074.0	34.89	-1.06	-1.12	0.35	-2.99	0.002825406	0.016806913
CHILtrapF-70134.0	881.95	-1.72	-1.75	0.19	-9.11	8.03E-20	1.02E-17
CHILtrapF-70181.0	22.92	-1.98	-2.22	0.45	-4.36	1.29E-05	0.000177356
CHILtrapF-70275.0	532.48	-0.89	-0.91	0.22	-4.06	4.98E-05	0.000573635
CHILtrapF-70322.0	82.77	-1.2	-1.23	0.2	-6.09	1.10E-09	3.69E-08
CHILtrapF-70360.0	9.91	-2.95	-3.65	0.59	-5.01	5.35E-07	1.03E-05
CHILtrapF-7038.1	138.27	1.09	1.11	0.24	4.51	6.60E-06	9.88E-05
CHILtrapF-70406.0	8.36	1.28	1.33	0.47	2.7	0.006890301	0.034432482
CHILtrapF-70406.2	7.47	1.76	2.21	0.59	3	0.002744094	0.016418517
CHILtrapF-70507.0	101.13	0.59	0.6	0.19	3.13	0.001743123	0.011415523
CHILtrapF-70529.0	53.94	-0.87	-0.89	0.25	-3.48	0.000507912	0.004137134
CHILtrapF-70537.2	285.7	0.51	0.53	0.2	2.58	0.009986198	0.046095569
CHILtrapF-70539.0	3.67	2.46	3.6	0.68	3.61	0.000305906	0.002684038
CHILtrapF-70583.1	22.95	1.2	1.32	0.46	2.63	0.008607557	0.040969465
CHILtrapF-70626.0	340.65	0.61	0.62	0.13	4.75	2.05E-06	3.47E-05
CHILtrapF-70657.0	185.72	-0.75	-0.77	0.29	-2.56	0.010447688	0.047813108
CHILtrapF-70676.0	165.94	-0.53	-0.54	0.17	-3.04	0.002350252	0.014493958
CHILtrapF-70726.0	8.87	1.89	2.21	0.54	3.49	0.000491459	0.004019818
CHILtrapF-70778.0	13.54	-2.23	-2.67	0.52	-4.29	1.79E-05	0.000237662
CHILtrapF-70778.1	118.16	-2.02	-2.1	0.27	-7.58	3.39E-14	2.36E-12
CHILtrapF-70812.0	116.44	1.69	1.72	0.2	8.46	2.63E-17	2.70E-15
CHILtrapF-70814.0	82.75	-1.2	-1.24	0.28	-4.35	1.36E-05	0.000185918
CHILtrapF-70820.0	9.8	-2.15	-3.38	0.67	-3.21	0.001306295	0.009046419
CHILtrapF-70855.0	1122.81	-0.7	-0.71	0.14	-4.91	8.98E-07	1.66E-05
CHILtrapF-70923.0	67.79	-0.67	-0.68	0.24	-2.81	0.005006332	0.026659653
CHILtrapF-70963.0	720.35	1	1.01	0.12	8.34	7.44E-17	7.00E-15
CHILtrapF-70986.0	84.71	-0.68	-0.69	0.21	-3.27	0.00109084	0.007788119
CHILtrapF-70997.0	1079.03	-1	-1.03	0.22	-4.51	6.62E-06	9.90E-05
CHILtrapF-70998.0	460.68	-1.23	-1.24	0.13	-9.55	1.30E-21	1.89E-19
CHILtrapF-71171.2	24.76	-0.84	-0.88	0.29	-2.89	0.003901537	0.021725263
CHILtrapF-71190.0	79.53	-2.82	-3.45	0.63	-4.5	6.85E-06	0.000101738
CHILtrapF-71249.0	388.73	-0.8	-0.81	0.21	-3.82	0.000134114	0.001322148
CHILtrapF-71268.0	10.02	1.94	2.36	0.59	3.28	0.001035651	0.007466578
CHILtrapF-71345.0	20.73	1.2	1.23	0.37	3.21	0.001314612	0.009090222
CHILtrapF-71350.0	53.39	1.72	1.93	0.39	4.44	9.19E-06	0.000131665
CHILtrapF-71376.0	119.49	0.57	0.58	0.2	2.84	0.00446704	0.02426157
CHILtrapF-71447.0	80.55	-0.84	-0.86	0.21	-3.98	6.95E-05	0.000761592
CHILtrapF-71449.0	183.63	-2.06	-2.46	0.56	-3.67	0.000239561	0.002178264
CHILtrapF-71532.0	135.24	-1.89	-2.7	0.62	-3.03	0.002474806	0.015114751
CHILtrapF-71581.0	305.43	-1.4	-1.43	0.22	-6.32	2.56E-10	9.61E-09
CHILtrapF-71582.0	152.04	0.55	0.56	0.16	3.45	0.000560865	0.004513771
CHILtrapF-71591.0	34.08	-1.18	-1.23	0.31	-3.82	0.000133127	0.001315286
CHILtrapF-71709.1	1807.26	1.75	1.76	0.13	13.16	1.47E-39	7.34E-37
CHILtrapF-71756.0	6.04	2.37	3.32	0.62	3.84	0.000123372	0.001233825
CHILtrapF-71768.0	4.86	2.78	4.57	0.67	4.18	2.98E-05	0.000370672
CHILtrapF-71778.0	63.28	-0.88	-0.91	0.28	-3.16	0.001561847	0.010441305
CHILtrapF-71847.0	1176.38	1.25	1.31	0.31	4.01	6.07E-05	0.000678934
CHILtrapF-71888.0	26.09	-1.17	-1.22	0.3	-3.97	7.07E-05	0.000771542
CHILtrapF-71888.4	41.2	-1.06	-1.09	0.24	-4.38	1.20E-05	0.000167613
CHILtrapF-71949.0	2210.92	-1.64	-1.69	0.25	-6.53	6.72E-11	2.85E-09
CHILtrapF-71965.0	15.44	1.8	2.08	0.49	3.65	0.000266752	0.002380439
CHILtrapF-72066.0	11.37	-1.49	-1.7	0.5	-2.95	0.00319351	0.018500658
CHILtrapF-72108.0	61.13	4.69	5.52	0.46	10.28	8.94E-25	1.78E-22
CHILtrapF-72111.0	18.16	-1.6	-1.86	0.54	-2.99	0.002794343	0.016672533
CHILtrapF-72132.0	139.68	-0.88	-0.89	0.21	-4.08	4.43E-05	0.000517962
CHILtrapF-72143.1	7.52	1.91	3.13	0.65	2.93	0.003385393	0.019376474
CHILtrapF-72159.0	168.27	0.78	0.81	0.28	2.82	0.004776855	0.025687601
CHILtrapF-72191.0	9.88	1.82	2.5	0.62	2.96	0.003098842	0.01808687
CHILtrapF-72216.0	60.34	-0.88	-0.91	0.26	-3.35	0.000801873	0.006108668
CHILtrapF-72216.1	49.99	-0.85	-0.87	0.26	-3.23	0.001258435	0.008782174
CHILtrapF-72243.0	2178.74	-0.65	-0.66	0.1	-6.51	7.50E-11	3.15E-09
CHILtrapF-72311.0	169.05	-2.37	-2.42	0.2	-11.79	4.26E-32	1.32E-29
CHILtrapF-72319.0	535.76	-1.06	-1.07	0.17	-6.19	5.88E-10	2.07E-08
CHILtrapF-72344.0	957.14	-0.77	-0.79	0.2	-3.9	9.48E-05	0.000991708
CHILtrapF-72353.0	260.3	-1.35	-1.37	0.18	-7.43	1.09E-13	7.29E-12
CHILtrapF-72385.0	37.75	1.28	1.32	0.28	4.51	6.37E-06	9.60E-05
CHILtrapF-72441.0	42.94	2.36	2.46	0.37	6.32	2.61E-10	9.80E-09
CHILtrapF-72463.0	466.95	-3.05	-3.17	0.28	-10.75	5.67E-27	1.31E-24
CHILtrapF-72484.0	27.56	-2.04	-2.35	0.5	-4.06	4.85E-05	0.000559949
CHILtrapF-72495.1	37.89	-0.76	-0.79	0.27	-2.81	0.004934842	0.026326615
CHILtrapF-72531.0	21.26	-2.56	-2.68	0.33	-7.76	8.58E-15	6.47E-13
CHILtrapF-72555.0	274.57	0.9	0.91	0.16	5.51	3.49E-08	8.62E-07
CHILtrapF-72580.0	57.91	-4.47	-5.34	0.49	-9.15	5.80E-20	7.42E-18
CHILtrapF-72581.0	1712.08	1.16	1.19	0.24	4.73	2.20E-06	3.71E-05
CHILtrapF-72581.2	128.16	1.3	1.37	0.3	4.4	1.06E-05	0.000149726
CHILtrapF-72588.0	28.16	1.91	2.34	0.48	4.01	6.17E-05	0.000688289
CHILtrapF-72637.0	181.72	-1.16	-1.18	0.2	-5.77	7.90E-09	2.23E-07
CHILtrapF-72688.0	159.07	-0.96	-0.98	0.24	-4.01	6.02E-05	0.000674327
CHILtrapF-72698.1	76.92	-0.54	-0.55	0.21	-2.55	0.010700608	0.048705357
CHILtrapF-72710.0	6.76	-1.96	-5.72	0.76	-2.56	0.010397562	0.047630022
CHILtrapF-72712.0	220.04	0.64	0.64	0.16	4.08	4.42E-05	0.000516776
CHILtrapF-72780.0	113.55	0.86	0.89	0.22	3.91	9.25E-05	0.000973604
CHILtrapF-72797.0	21.74	1.18	1.3	0.4	2.94	0.003280796	0.018931751
CHILtrapF-72826.0	32.94	-1.15	-1.21	0.34	-3.39	0.000706204	0.005493681
CHILtrapF-72826.1	114.79	-1.36	-1.41	0.28	-4.81	1.51E-06	2.67E-05
CHILtrapF-72854.0	5.33	-1.52	-1.86	0.59	-2.6	0.009324139	0.043830529
CHILtrapF-72944.0	6.44	1.86	2.41	0.59	3.14	0.001701828	0.011195811
CHILtrapF-72970.1	22.89	0.95	1	0.34	2.77	0.005600992	0.029198615
CHILtrapF-72986.0	7335.15	2.09	2.11	0.15	14.25	4.59E-46	3.60E-43
CHILtrapF-73004.0	5834.53	-3.84	-3.97	0.26	-14.92	2.50E-50	2.81E-47
CHILtrapF-73027.0	15.4	-1.73	-2.17	0.59	-2.93	0.003404211	0.019462557
CHILtrapF-73038.0	78.18	-2.11	-2.27	0.37	-5.64	1.72E-08	4.46E-07
CHILtrapF-73052.0	242.48	0.72	0.74	0.2	3.64	0.000271555	0.002416877
CHILtrapF-73053.0	85.08	-0.97	-0.99	0.2	-4.76	1.95E-06	3.33E-05
CHILtrapF-73067.0	6.57	1.72	2.66	0.64	2.7	0.006987249	0.034808563
CHILtrapF-73100.0	83.01	-0.84	-0.85	0.21	-4.06	4.88E-05	0.000563207
CHILtrapF-73103.0	1049.35	-1.6	-1.66	0.29	-5.5	3.77E-08	9.22E-07
CHILtrapF-73168.0	258.24	-1.44	-1.48	0.23	-6.34	2.31E-10	8.79E-09
CHILtrapF-73221.0	691.16	0.52	0.53	0.15	3.39	0.000687105	0.005369961
CHILtrapF-73244.2	105.92	-0.79	-0.81	0.22	-3.65	0.00025817	0.002318803
CHILtrapF-73328.1	58.19	-1.31	-1.35	0.26	-5.03	4.97E-07	9.59E-06
CHILtrapF-73336.0	9.14	-2.22	-4.7	0.71	-3.12	0.001825699	0.011861501
CHILtrapF-73369.0	46.96	-1.85	-2.01	0.41	-4.55	5.27E-06	8.13E-05
CHILtrapF-73373.3	32.42	-1.05	-1.11	0.34	-3.11	0.001887378	0.012188196
CHILtrapF-73373.4	21.99	-1.17	-1.26	0.39	-2.99	0.002771829	0.016567609
CHILtrapF-73374.0	16.77	-1.44	-1.62	0.47	-3.04	0.002388106	0.014668993
CHILtrapF-73386.0	93.29	3.97	4.62	0.43	9.23	2.61E-20	3.46E-18
CHILtrapF-73444.0	3536.74	1.12	1.13	0.14	8.19	2.63E-16	2.34E-14
CHILtrapF-73445.10	8.34	-1.62	-1.88	0.52	-3.15	0.001657625	0.010947865
CHILtrapF-73449.0	59.7	-0.78	-0.8	0.24	-3.19	0.001418287	0.009651571
CHILtrapF-73515.0	46.7	-0.94	-0.98	0.31	-3.07	0.00214241	0.013498042
CHILtrapF-73518.0	78.7	-0.97	-1	0.26	-3.76	0.000170467	0.001616864
CHILtrapF-73521.0	280.12	-0.79	-0.8	0.17	-4.67	3.01E-06	4.92E-05
CHILtrapF-73528.0	296.27	-0.82	-0.84	0.21	-3.88	0.000105317	0.001081291
CHILtrapF-73531.0	74.63	-2.1	-2.26	0.35	-6	1.94E-09	6.20E-08
CHILtrapF-73544.0	456.76	0.57	0.57	0.12	4.94	7.78E-07	1.45E-05
CHILtrapF-73545.1	45.95	0.92	0.95	0.32	2.91	0.003650644	0.020591311
CHILtrapF-73555.0	51.39	-1.38	-1.44	0.31	-4.43	9.29E-06	0.000132866
CHILtrapF-73595.0	66.46	-0.74	-0.75	0.23	-3.23	0.001228563	0.008594099
CHILtrapF-73599.0	15.41	1.61	1.8	0.45	3.53	0.000413294	0.003468484
CHILtrapF-73607.0	132.25	1.14	1.17	0.23	5.07	3.92E-07	7.74E-06
CHILtrapF-73617.0	33.18	-2.31	-2.65	0.51	-4.55	5.32E-06	8.21E-05
CHILtrapF-73625.0	24.37	-1.72	-1.84	0.38	-4.52	6.06E-06	9.18E-05
CHILtrapF-73638.0	114.32	0.92	0.94	0.21	4.37	1.23E-05	0.000170437
CHILtrapF-73639.0	7.92	3.48	4.98	0.61	5.71	1.14E-08	3.10E-07
CHILtrapF-73645.0	614.64	1.16	1.18	0.19	5.98	2.21E-09	6.98E-08
CHILtrapF-73650.0	779.89	-1.81	-2	0.44	-4.15	3.28E-05	0.000402675
CHILtrapF-73687.0	93.97	-0.91	-0.94	0.26	-3.48	0.00049295	0.004029215
CHILtrapF-73697.3	7.2	2.75	3.13	0.58	4.77	1.82E-06	3.14E-05
CHILtrapF-73713.0	7.24	-1.88	-2.47	0.63	-2.97	0.002938492	0.01736529
CHILtrapF-73719.0	320.6	-0.51	-0.51	0.13	-3.88	0.000105598	0.001083231
CHILtrapF-73722.0	54.37	-2.67	-3.6	0.53	-5.03	4.97E-07	9.59E-06
CHILtrapF-73735.0	114.69	-1.14	-1.16	0.19	-5.9	3.54E-09	1.09E-07
CHILtrapF-73840.0	24.83	-1.74	-2.08	0.55	-3.17	0.001546293	0.010363822
CHILtrapF-73848.0	114.46	-0.77	-0.79	0.22	-3.42	0.000619749	0.004912071
CHILtrapF-73896.0	24.1	-1.09	-1.16	0.37	-2.93	0.00338251	0.019366721
CHILtrapF-73910.0	54.4	-2.15	-2.31	0.4	-5.35	9.00E-08	2.05E-06
CHILtrapF-73940.0	14984.19	-1.11	-1.13	0.22	-5.08	3.85E-07	7.63E-06
CHILtrapF-73940.1	43.86	-0.78	-0.8	0.25	-3.09	0.002013277	0.01283219
CHILtrapF-73947.0	1224.38	-0.51	-0.52	0.17	-2.92	0.003506046	0.01991414
CHILtrapF-73979.0	39.52	1.77	1.88	0.36	4.98	6.33E-07	1.20E-05
CHILtrapF-73998.0	124.98	0.83	0.84	0.21	3.86	0.000111431	0.00113613
CHILtrapF-74020.0	27.51	-1.76	-2.01	0.46	-3.84	0.000122856	0.001230234
CHILtrapF-74030.0	314.63	-1.18	-1.21	0.24	-5.02	5.22E-07	1.00E-05
CHILtrapF-74054.0	13.63	-1.67	-2.04	0.53	-3.12	0.001780748	0.011627236
CHILtrapF-74055.0	189.1	-1.69	-1.74	0.25	-6.83	8.22E-12	4.05E-10
CHILtrapF-74060.0	51.25	1.29	1.51	0.43	3.03	0.002455881	0.015018658
CHILtrapF-74101.0	106.37	-1.93	-2.07	0.37	-5.2	1.98E-07	4.14E-06
CHILtrapF-74113.0	238.57	0.54	0.54	0.15	3.53	0.000414744	0.003478177
CHILtrapF-74118.0	19.71	-1.43	-1.55	0.4	-3.56	0.00036459	0.003110779
CHILtrapF-74197.0	497.89	0.58	0.58	0.14	4.08	4.44E-05	0.000518361
CHILtrapF-74218.0	38.16	-1.78	-1.89	0.35	-5.06	4.09E-07	8.06E-06
CHILtrapF-74319.0	7.37	2.57	3.1	0.61	4.23	2.32E-05	0.000300127
CHILtrapF-74340.0	26.06	-1.78	-2	0.46	-3.83	0.000126657	0.001261319
CHILtrapF-74361.0	430.11	3.02	3.09	0.22	13.66	1.87E-42	1.05E-39
CHILtrapF-74389.0	18.04	1.09	1.21	0.42	2.6	0.009418761	0.044143057
CHILtrapF-74407.0	348.58	-0.77	-0.78	0.13	-6.01	1.81E-09	5.81E-08
CHILtrapF-74418.0	6.38	-1.84	-2.33	0.63	-2.92	0.003515431	0.019943375
CHILtrapF-74432.0	27.96	-1.44	-1.79	0.55	-2.6	0.009430108	0.044169846
CHILtrapF-74437.0	89.87	-2.27	-2.47	0.4	-5.71	1.12E-08	3.04E-07
CHILtrapF-74465.0	2386.13	-1.65	-1.95	0.57	-2.91	0.003592801	0.020299109
CHILtrapF-74480.0	113.96	-1.14	-1.17	0.26	-4.47	7.84E-06	0.000114736
CHILtrapF-74481.0	57.81	-1.21	-1.24	0.26	-4.67	3.02E-06	4.93E-05
CHILtrapF-74533.0	27.01	-1.3	-1.4	0.4	-3.28	0.001028773	0.007432939
CHILtrapF-74542.0	238.32	1.76	1.77	0.17	10.2	2.04E-24	3.81E-22
CHILtrapF-74545.0	47.07	-1.06	-1.11	0.32	-3.36	0.000786327	0.006013597
CHILtrapF-74548.0	151.2	3.07	3.36	0.4	7.63	2.27E-14	1.62E-12
CHILtrapF-74561.0	681.49	1.91	1.96	0.24	7.95	1.90E-15	1.53E-13
CHILtrapF-74561.1	43.82	1.65	1.82	0.4	4.11	3.99E-05	0.00047177
CHILtrapF-74573.0	209.55	-0.57	-0.58	0.15	-3.84	0.000124365	0.001242172
CHILtrapF-74583.0	226.85	2.09	2.12	0.17	12.5	7.28E-36	3.01E-33
CHILtrapF-74612.0	153.39	-1.41	-1.46	0.27	-5.23	1.72E-07	3.66E-06
CHILtrapF-74619.0	14.29	-1.56	-2.13	0.6	-2.6	0.009447026	0.044240282
CHILtrapF-74648.0	340.38	0.51	0.52	0.2	2.59	0.009534699	0.044535637
CHILtrapF-74650.0	28.58	-1.18	-1.27	0.39	-3.03	0.002418597	0.014809892
CHILtrapF-74665.0	17.38	-1.09	-1.18	0.4	-2.74	0.00611107	0.031255311
CHILtrapF-74671.0	228.74	0.77	0.78	0.2	3.79	0.000149494	0.001448886
CHILtrapF-74674.0	19.96	-2.82	-5.02	0.63	-4.47	7.76E-06	0.000113817
CHILtrapF-74704.0	30.47	-1.53	-1.61	0.32	-4.76	1.91E-06	3.29E-05
CHILtrapF-74710.1	45.09	1.52	1.65	0.41	3.74	0.000184	0.001727975
CHILtrapF-74710.10	689.07	-0.73	-0.74	0.17	-4.43	9.28E-06	0.000132801
CHILtrapF-74710.11	27.93	2.77	3.59	0.52	5.29	1.20E-07	2.64E-06
[truncated: 2,564 more rows]
