# Supplementary material for: Tissue-Specific Floral Transcriptome Analysis of the Sexually Deceptive Orchid Chiloglottis trapeziformis Provides Insights into the Biosynthesis and Regulation of Its Unique UV-B Dependent Floral Volatile, Chiloglottone 1
Source: Front Plant Sci. 2017 Jul 19;8:1260. doi: 10.3389/fpls.2017.01260 (PMC5515871; doi:10.3389/fpls.2017.01260)
Supplement: Supplementary file 4 [file Data_Sheet_4.ZIP › TC1.DEstat.txt]

V1	baseMean	log2FoldChange	lfcMLE	lfcSE	stat	pvalue	padj
CHILtrapF-100021.0	100.16	5.92	6.47	0.41	14.49	1.38E-47	5.09E-45
CHILtrapF-100037.0	78.01	0.53	0.54	0.19	2.81	0.004964164	0.023542265
CHILtrapF-100042.0	84.64	0.54	0.55	0.19	2.86	0.004296437	0.020975883
CHILtrapF-100042.1	97.48	0.54	0.55	0.15	3.69	0.000220845	0.00170391
CHILtrapF-100044.0	46.4	-2.36	-2.47	0.33	-7.13	9.82E-13	3.99E-11
CHILtrapF-100053.0	467.76	1.09	1.11	0.19	5.74	9.57E-09	2.04E-07
CHILtrapF-100085.0	180.94	-0.66	-0.67	0.19	-3.39	0.000692942	0.004581708
CHILtrapF-100119.0	109.93	2.86	2.96	0.28	10.26	1.05E-24	1.24E-22
CHILtrapF-100136.0	460.92	-0.63	-0.64	0.19	-3.3	0.00095328	0.006009266
CHILtrapF-100143.0	89.55	0.82	0.83	0.2	4.01	6.04E-05	0.000547696
CHILtrapF-100144.0	5.99	2.36	2.79	0.55	4.32	1.55E-05	0.000166982
CHILtrapF-100155.0	45.4	2.02	2.08	0.24	8.31	9.80E-17	6.18E-15
CHILtrapF-100159.1	24.63	-0.76	-0.79	0.28	-2.7	0.006861622	0.030668126
CHILtrapF-100165.0	23.09	-2.63	-2.79	0.38	-6.88	5.79E-12	2.14E-10
CHILtrapF-100177.0	5.72	1.59	1.82	0.54	2.95	0.003223095	0.016560236
CHILtrapF-100177.2	11.73	1.61	1.74	0.42	3.82	0.000134391	0.001111592
CHILtrapF-100209.0	73.09	-1.99	-2.31	0.46	-4.32	1.58E-05	0.00016976
CHILtrapF-100211.0	212.84	0.72	0.73	0.12	6.23	4.79E-10	1.31E-08
CHILtrapF-100236.0	9.22	1.17	1.27	0.45	2.62	0.008874034	0.037687016
CHILtrapF-100276.0	15.71	3.81	4.36	0.47	8.14	3.81E-16	2.25E-14
CHILtrapF-100303.1	28.69	2.05	2.3	0.4	5.07	4.01E-07	6.17E-06
CHILtrapF-100304.0	251.7	1	1.04	0.27	3.72	0.000198248	0.001550925
CHILtrapF-100329.0	2651.21	1.44	1.45	0.13	10.94	7.72E-28	1.06E-25
CHILtrapF-100338.0	744.32	-1.88	-2.03	0.41	-4.58	4.67E-06	5.70E-05
CHILtrapF-100341.2	16.55	-1.08	-1.16	0.38	-2.84	0.004513273	0.021817244
CHILtrapF-100366.0	13.91	-1.07	-1.18	0.42	-2.52	0.0115766	0.046671328
CHILtrapF-100393.0	159.23	-0.73	-0.74	0.16	-4.41	1.03E-05	0.000115787
CHILtrapF-100401.0	11.59	1.73	1.98	0.48	3.63	0.000285122	0.002134804
CHILtrapF-100402.1	313.51	-0.67	-0.67	0.14	-4.68	2.85E-06	3.65E-05
CHILtrapF-100427.0	1719.15	2.61	2.65	0.19	13.98	2.00E-44	6.45E-42
CHILtrapF-100427.1	2477.61	2.6	2.64	0.19	13.45	3.02E-41	8.08E-39
CHILtrapF-100427.2	360.04	2.28	2.31	0.17	13.71	9.35E-43	2.72E-40
CHILtrapF-100430.1	333.04	-0.76	-0.76	0.13	-5.6	2.11E-08	4.19E-07
CHILtrapF-100430.2	192.97	-1.1	-1.12	0.17	-6.46	1.07E-10	3.27E-09
CHILtrapF-100438.0	80.12	-0.8	-0.82	0.22	-3.61	0.000300513	0.002232223
CHILtrapF-100440.1	70.94	-1.27	-1.31	0.24	-5.24	1.62E-07	2.71E-06
CHILtrapF-100440.3	133.17	-0.71	-0.72	0.16	-4.47	7.77E-06	8.93E-05
CHILtrapF-100455.0	81.5	-0.92	-0.93	0.17	-5.37	7.85E-08	1.41E-06
CHILtrapF-100488.0	76.44	-0.6	-0.6	0.18	-3.35	0.000822558	0.00531916
CHILtrapF-100563.0	22.09	-1.71	-1.8	0.34	-4.97	6.73E-07	9.79E-06
CHILtrapF-100564.0	8.17	-1.61	-1.82	0.48	-3.38	0.000733628	0.004814203
CHILtrapF-100579.0	131.1	-1.02	-1.03	0.18	-5.61	2.06E-08	4.11E-07
CHILtrapF-100582.0	46.83	-1.09	-1.14	0.31	-3.47	0.000522628	0.00360026
CHILtrapF-100588.0	515.43	0.82	0.82	0.13	6.4	1.60E-10	4.75E-09
CHILtrapF-100605.0	1295.17	0.89	0.9	0.16	5.67	1.44E-08	2.93E-07
CHILtrapF-100616.1	16.5	-1.02	-1.1	0.4	-2.56	0.010537886	0.043337561
CHILtrapF-100621.15	125.52	-1.2	-1.22	0.19	-6.49	8.59E-11	2.67E-09
CHILtrapF-100621.25	247.61	-2.24	-2.53	0.5	-4.45	8.50E-06	9.69E-05
CHILtrapF-100622.0	47.98	-0.93	-0.96	0.27	-3.5	0.000467909	0.003273138
CHILtrapF-100634.0	22.4	-0.95	-0.98	0.29	-3.32	0.000892169	0.005691115
CHILtrapF-100655.0	501.92	-1.08	-1.09	0.13	-8.05	8.52E-16	4.77E-14
CHILtrapF-100655.1	159.14	-0.79	-0.81	0.19	-4.24	2.23E-05	0.000228113
CHILtrapF-100656.0	222.85	0.73	0.74	0.14	5.39	7.05E-08	1.27E-06
CHILtrapF-100660.0	47.9	-0.69	-0.71	0.25	-2.73	0.006256177	0.028446918
CHILtrapF-100662.1	52.32	0.52	0.53	0.2	2.53	0.011323312	0.045870233
CHILtrapF-100682.0	6.53	-2.22	-2.64	0.57	-3.89	0.000101027	0.000863557
CHILtrapF-100692.0	2330.61	4.83	5.02	0.29	16.37	2.90E-60	1.79E-57
CHILtrapF-100707.2	7.71	-1.29	-1.45	0.52	-2.51	0.012066988	0.048267951
CHILtrapF-100751.0	12.19	-1.5	-1.64	0.43	-3.47	0.000524806	0.003613149
CHILtrapF-100787.0	22.38	3.16	3.64	0.44	7.14	9.53E-13	3.88E-11
CHILtrapF-100799.10	5.61	-1.5	-1.65	0.53	-2.84	0.004494901	0.021750772
CHILtrapF-100799.5	5.34	-1.81	-2.05	0.58	-3.12	0.001815102	0.010359682
CHILtrapF-100799.7	20.39	-1.2	-1.26	0.35	-3.44	0.000574253	0.003907844
CHILtrapF-100799.8	30.81	-1.58	-1.64	0.29	-5.42	6.09E-08	1.11E-06
CHILtrapF-100801.0	169.66	-0.61	-0.61	0.12	-5.09	3.53E-07	5.51E-06
CHILtrapF-100809.1	50.3	-0.54	-0.55	0.21	-2.62	0.00867287	0.036946048
CHILtrapF-100811.0	1067.55	2.72	2.8	0.26	10.37	3.28E-25	4.02E-23
CHILtrapF-100856.0	22.51	3.49	4.17	0.46	7.62	2.50E-14	1.21E-12
CHILtrapF-100867.1	222.8	0.84	0.88	0.33	2.5	0.012359516	0.049195557
CHILtrapF-100868.0	205.56	0.97	0.98	0.16	5.99	2.12E-09	5.14E-08
CHILtrapF-100870.2	61.06	-0.52	-0.53	0.2	-2.66	0.007793211	0.033973667
CHILtrapF-100874.0	220.78	-0.55	-0.55	0.15	-3.61	0.000302635	0.002245145
CHILtrapF-100941.0	40.68	-1.62	-1.69	0.32	-5.11	3.29E-07	5.17E-06
CHILtrapF-100941.1	101.92	-1.06	-1.08	0.23	-4.56	5.11E-06	6.17E-05
CHILtrapF-100951.0	67.14	-0.71	-0.72	0.21	-3.34	0.00083046	0.005364365
CHILtrapF-100966.0	1220.91	0.51	0.51	0.08	6.31	2.78E-10	7.90E-09
CHILtrapF-100980.0	652.41	-0.81	-0.83	0.25	-3.24	0.001200006	0.007321377
CHILtrapF-101002.1	21.7	1.09	1.22	0.41	2.65	0.008028372	0.034754167
CHILtrapF-101055.0	9.49	-1.71	-1.94	0.52	-3.3	0.000961999	0.006059358
CHILtrapF-101076.0	9.06	-1.14	-1.24	0.46	-2.5	0.012480902	0.049578086
CHILtrapF-101090.0	40.12	2.58	2.73	0.36	7.14	9.44E-13	3.85E-11
CHILtrapF-101099.0	206.5	-1.2	-1.22	0.15	-8.24	1.79E-16	1.10E-14
CHILtrapF-101103.0	92.32	1.02	1.04	0.19	5.38	7.42E-08	1.33E-06
CHILtrapF-101106.1	29.66	0.77	0.8	0.28	2.76	0.005750135	0.026537004
CHILtrapF-101165.0	106.34	1.55	1.57	0.18	8.56	1.15E-17	7.86E-16
CHILtrapF-101167.0	8.81	-1.21	-1.3	0.4	-2.99	0.002769496	0.014609055
CHILtrapF-101173.0	96.4	1.09	1.11	0.22	4.98	6.41E-07	9.39E-06
CHILtrapF-101174.0	21.99	1.65	1.83	0.5	3.33	0.000876307	0.005605125
CHILtrapF-101176.0	193.9	-1.11	-1.13	0.19	-5.85	4.91E-09	1.10E-07
CHILtrapF-101192.0	12.28	1.14	1.25	0.44	2.58	0.009933975	0.041374565
CHILtrapF-101197.1	156.54	-0.85	-0.86	0.14	-5.95	2.72E-09	6.45E-08
CHILtrapF-101209.0	7.73	-1.79	-2.24	0.56	-3.18	0.0014518	0.008576426
CHILtrapF-101213.0	34.34	2.42	2.54	0.35	6.91	4.81E-12	1.79E-10
CHILtrapF-101218.0	416.81	1.41	1.42	0.12	12.13	6.99E-34	1.32E-31
CHILtrapF-10122.1	6.79	-1.74	-1.9	0.49	-3.57	0.000363468	0.002630926
CHILtrapF-101222.0	5.9	3.69	6.56	0.66	5.58	2.34E-08	4.60E-07
CHILtrapF-101226.0	7.65	1.32	1.44	0.43	3.11	0.001892798	0.010719931
CHILtrapF-101229.0	17.37	-1.39	-1.8	0.53	-2.65	0.007974807	0.034566798
CHILtrapF-101238.0	12.32	-1.55	-1.65	0.38	-4.09	4.38E-05	0.000413827
CHILtrapF-101242.0	17.61	-1.58	-1.65	0.33	-4.75	2.06E-06	2.70E-05
CHILtrapF-101250.0	85.12	-1.2	-1.22	0.23	-5.11	3.22E-07	5.07E-06
CHILtrapF-101270.0	118.86	0.8	0.81	0.17	4.72	2.34E-06	3.04E-05
CHILtrapF-101277.0	644.87	0.82	0.83	0.11	7.69	1.42E-14	7.10E-13
CHILtrapF-101282.0	98.04	-0.83	-0.87	0.33	-2.54	0.010948077	0.044580403
CHILtrapF-101282.1	5.08	-1.37	-1.53	0.52	-2.66	0.007790576	0.033968472
CHILtrapF-101303.0	6.79	-1.57	-1.83	0.51	-3.06	0.002217852	0.01217129
CHILtrapF-101312.0	51.25	1.88	1.97	0.31	6.03	1.66E-09	4.10E-08
CHILtrapF-101334.0	74.12	0.56	0.57	0.17	3.27	0.001066285	0.00662928
CHILtrapF-101337.0	13.58	1.88	2.14	0.46	4.13	3.66E-05	0.000352498
CHILtrapF-10135.11	21.84	-0.72	-0.74	0.27	-2.68	0.007447931	0.032753639
CHILtrapF-101389.0	74.48	-0.56	-0.57	0.22	-2.51	0.011904724	0.047724356
CHILtrapF-101390.0	12.34	-1.56	-1.77	0.54	-2.89	0.003878424	0.019254658
CHILtrapF-101392.1	102.94	-0.57	-0.58	0.2	-2.79	0.00531041	0.02486857
CHILtrapF-101400.0	158.89	-0.57	-0.58	0.21	-2.68	0.007315208	0.032327037
CHILtrapF-101413.0	61.54	-1.27	-1.36	0.41	-3.08	0.002041637	0.011410934
CHILtrapF-101419.0	105.85	0.75	0.76	0.2	3.73	0.000188044	0.00148144
CHILtrapF-101429.0	25.43	0.74	0.76	0.24	3.04	0.002402879	0.012989786
CHILtrapF-101437.0	125.18	0.51	0.51	0.14	3.63	0.000283733	0.002127103
CHILtrapF-101443.0	220.5	0.88	0.89	0.18	4.8	1.61E-06	2.15E-05
CHILtrapF-101444.0	336.45	2.57	2.6	0.17	15.28	1.07E-52	4.65E-50
CHILtrapF-101444.1	564.91	3.62	3.69	0.2	17.77	1.16E-70	1.09E-67
CHILtrapF-101449.0	18.23	-1.71	-1.88	0.45	-3.82	0.000135473	0.001118974
CHILtrapF-101451.0	886.62	0.88	0.88	0.13	7	2.58E-12	9.91E-11
CHILtrapF-101474.1	41	4.76	5.2	0.4	11.96	5.89E-33	1.07E-30
CHILtrapF-101500.0	9.04	2.25	2.81	0.53	4.22	2.43E-05	0.000246974
CHILtrapF-101531.0	2291.26	1.1	1.11	0.18	5.95	2.61E-09	6.23E-08
CHILtrapF-101540.0	511.36	-1.48	-1.5	0.21	-7.02	2.19E-12	8.52E-11
CHILtrapF-101543.0	5.98	-1.64	-2.06	0.59	-2.77	0.005528676	0.02572179
CHILtrapF-101544.0	14.7	-3.25	-3.51	0.5	-6.5	8.24E-11	2.58E-09
CHILtrapF-101556.0	172.95	0.78	0.79	0.17	4.45	8.42E-06	9.60E-05
CHILtrapF-101566.0	261.52	0.64	0.64	0.12	5.17	2.35E-07	3.80E-06
CHILtrapF-101573.0	19.07	0.93	0.97	0.3	3.06	0.002184239	0.012028903
CHILtrapF-101579.0	316.11	0.55	0.55	0.12	4.7	2.55E-06	3.28E-05
CHILtrapF-101598.0	223.93	0.6	0.61	0.18	3.33	0.000873892	0.005594241
CHILtrapF-101599.0	113.49	-1.07	-1.09	0.18	-6.07	1.29E-09	3.24E-08
CHILtrapF-101600.0	172.32	-1.31	-1.33	0.17	-7.7	1.31E-14	6.58E-13
CHILtrapF-101614.0	284.33	0.53	0.54	0.17	3.19	0.001446405	0.008547663
CHILtrapF-101625.0	33	-0.99	-1.04	0.34	-2.88	0.003991588	0.019745614
CHILtrapF-101625.1	34.21	-0.94	-0.99	0.33	-2.8	0.005049308	0.023849925
CHILtrapF-101625.2	47.57	-0.79	-0.82	0.3	-2.68	0.007425	0.032689448
CHILtrapF-101625.3	54.36	-0.67	-0.68	0.22	-3.07	0.002124209	0.011764389
CHILtrapF-101628.0	75.35	0.56	0.57	0.21	2.72	0.006527283	0.029464803
CHILtrapF-101643.0	10.21	1.38	1.53	0.43	3.19	0.0014361	0.008495302
CHILtrapF-101653.0	32.59	-1.87	-1.95	0.32	-5.91	3.37E-09	7.81E-08
CHILtrapF-101663.0	17.55	1.89	2.04	0.4	4.72	2.33E-06	3.02E-05
CHILtrapF-101667.0	191.31	-0.62	-0.63	0.19	-3.22	0.001261282	0.007633872
CHILtrapF-101670.0	4.12	-1.66	-1.88	0.58	-2.87	0.004148644	0.020381187
CHILtrapF-101676.0	24.9	-0.84	-0.88	0.29	-2.85	0.004304191	0.021000668
CHILtrapF-101681.0	67.39	1.02	1.04	0.21	4.96	7.11E-07	1.03E-05
CHILtrapF-101683.0	18.02	-1.08	-1.12	0.3	-3.6	0.000314148	0.002321048
CHILtrapF-101687.3	11.23	1.69	2.24	0.56	3.02	0.002515813	0.013482587
CHILtrapF-101700.0	555.88	-0.74	-0.75	0.17	-4.27	1.97E-05	0.000205
CHILtrapF-101717.0	90.08	0.9	0.92	0.21	4.36	1.33E-05	0.000145208
CHILtrapF-101723.0	53.38	-0.66	-0.67	0.21	-3.06	0.002203639	0.012104629
CHILtrapF-101744.0	114.88	-0.71	-0.72	0.17	-4.1	4.21E-05	0.000399551
CHILtrapF-101757.0	156.51	-1.55	-1.58	0.2	-7.93	2.23E-15	1.22E-13
CHILtrapF-101764.0	54.68	-0.95	-0.98	0.25	-3.81	0.000141273	0.001161173
CHILtrapF-101768.1	21.27	0.87	0.92	0.34	2.55	0.010906635	0.044457811
CHILtrapF-101772.0	32.41	-0.64	-0.65	0.24	-2.66	0.007826289	0.034076395
CHILtrapF-101791.0	151.3	0.93	0.95	0.18	5.16	2.53E-07	4.06E-06
CHILtrapF-101796.0	213.88	-0.78	-0.79	0.14	-5.62	1.96E-08	3.91E-07
CHILtrapF-101838.0	4.44	-1.84	-2.11	0.56	-3.26	0.001119393	0.006910165
CHILtrapF-101851.0	48.59	-1.39	-1.43	0.27	-5.17	2.32E-07	3.75E-06
CHILtrapF-101855.0	417.43	0.71	0.72	0.19	3.72	0.000202814	0.001581906
CHILtrapF-101858.0	103.46	0.86	0.88	0.2	4.3	1.72E-05	0.000182573
CHILtrapF-101876.0	162.01	-2	-2.04	0.24	-8.43	3.41E-17	2.25E-15
CHILtrapF-101889.3	30.12	1.02	1.06	0.27	3.72	0.000198897	0.001555482
CHILtrapF-101928.0	1691.81	-1.14	-1.15	0.14	-8.38	5.43E-17	3.49E-15
CHILtrapF-101931.0	12.42	-1.55	-1.88	0.49	-3.18	0.001463117	0.008631251
CHILtrapF-101937.0	54.08	0.87	0.89	0.22	3.97	7.26E-05	0.000645595
CHILtrapF-101943.1	20.24	-0.9	-0.93	0.29	-3.11	0.001841056	0.010492549
CHILtrapF-101975.0	7.45	3.3	4.2	0.58	5.69	1.25E-08	2.57E-07
CHILtrapF-102018.3	94.51	-0.74	-0.76	0.22	-3.4	0.000666346	0.004435775
CHILtrapF-102031.0	172.56	0.6	0.61	0.18	3.4	0.000676351	0.004494742
CHILtrapF-102036.2	39.04	-1.27	-1.33	0.27	-4.62	3.83E-06	4.75E-05
CHILtrapF-102045.0	49.01	1.63	1.76	0.4	4.09	4.39E-05	0.000414627
CHILtrapF-102090.0	17.71	-1.41	-1.51	0.37	-3.76	0.00016821	0.001344991
CHILtrapF-102090.1	147.65	-0.91	-0.94	0.28	-3.22	0.001278381	0.007721471
CHILtrapF-102110.0	36.63	0.8	0.82	0.27	2.91	0.003566144	0.017992815
CHILtrapF-102114.0	320.22	0.81	0.84	0.28	2.91	0.003585257	0.018077624
CHILtrapF-102127.0	20.84	-1.29	-1.35	0.3	-4.28	1.89E-05	0.000198855
CHILtrapF-102132.0	131.83	2.98	3.12	0.29	10.18	2.35E-24	2.69E-22
CHILtrapF-102135.0	65.25	-0.67	-0.69	0.24	-2.81	0.004936039	0.023456155
CHILtrapF-102146.1	8.18	1.26	1.34	0.4	3.14	0.001677614	0.009718764
CHILtrapF-102166.0	664.94	2.25	2.31	0.25	9.19	3.99E-20	3.31E-18
CHILtrapF-102166.1	2738.59	6.61	7.46	0.48	13.84	1.40E-43	4.24E-41
CHILtrapF-102171.0	948.55	0.85	0.87	0.24	3.53	0.000414944	0.002949098
CHILtrapF-102210.0	32.06	-2.07	-2.18	0.34	-6.15	7.86E-10	2.05E-08
CHILtrapF-102246.0	123.75	1.62	1.66	0.2	7.91	2.63E-15	1.42E-13
CHILtrapF-102256.0	88.16	-1.67	-1.69	0.17	-9.94	2.69E-23	2.89E-21
CHILtrapF-102256.1	56.91	-1.52	-1.55	0.23	-6.56	5.28E-11	1.70E-09
CHILtrapF-102271.0	58.6	-0.56	-0.57	0.22	-2.58	0.009996788	0.041599366
CHILtrapF-102272.0	49.49	-0.71	-0.72	0.21	-3.38	0.000711904	0.004688642
CHILtrapF-102278.0	33.98	1.41	1.49	0.36	3.91	9.18E-05	0.000793809
CHILtrapF-102279.0	1271.8	0.68	0.69	0.19	3.57	0.000359189	0.00260797
CHILtrapF-102279.2	197.37	0.84	0.86	0.21	4.04	5.42E-05	0.000497826
CHILtrapF-102280.0	165.67	0.91	0.92	0.17	5.18	2.25E-07	3.66E-06
CHILtrapF-102297.0	88.24	1.46	1.49	0.19	7.74	9.70E-15	4.95E-13
CHILtrapF-102299.1	11.14	1.44	1.61	0.5	2.91	0.003628216	0.018248477
CHILtrapF-102305.0	27.14	-1.19	-1.25	0.31	-3.79	0.000151725	0.001232441
CHILtrapF-102305.5	31.53	-0.86	-0.89	0.27	-3.17	0.001529025	0.008972624
CHILtrapF-102321.0	137.27	0.74	0.74	0.15	5	5.67E-07	8.42E-06
CHILtrapF-102336.0	7.57	1.44	1.64	0.51	2.84	0.004541569	0.021918005
CHILtrapF-102363.0	87.47	0.75	0.76	0.21	3.48	0.000493653	0.003433081
CHILtrapF-102408.0	38.85	-0.98	-1.02	0.3	-3.31	0.000934906	0.005923586
CHILtrapF-102431.0	54.52	-0.58	-0.59	0.22	-2.59	0.009611308	0.040265852
CHILtrapF-102436.15	22.24	1.58	1.79	0.52	3.05	0.002265601	0.012387108
CHILtrapF-102436.22	23.52	2.44	2.6	0.38	6.37	1.89E-10	5.53E-09
CHILtrapF-102436.24	6.1	1.9	2.26	0.58	3.3	0.000956908	0.006028904
CHILtrapF-102436.25	32.11	0.79	0.83	0.31	2.54	0.011039675	0.044900664
CHILtrapF-102436.26	577.32	0.83	0.85	0.23	3.58	0.000342578	0.002500479
CHILtrapF-102436.27	189.26	1.06	1.12	0.34	3.1	0.001951984	0.010981137
CHILtrapF-102436.34	8739.4	1.15	1.17	0.23	5.07	3.88E-07	6.00E-06
CHILtrapF-102436.36	7.56	1.45	1.7	0.55	2.67	0.007651011	0.033477798
CHILtrapF-102436.40	565.92	0.96	0.98	0.25	3.8	0.000145289	0.001189199
CHILtrapF-102436.41	466.32	0.99	1.01	0.21	4.71	2.47E-06	3.19E-05
CHILtrapF-102436.43	7.72	3.83	4.21	0.5	7.68	1.57E-14	7.80E-13
CHILtrapF-102460.0	190.88	-0.84	-0.86	0.19	-4.44	9.16E-06	0.000103502
CHILtrapF-102467.2	68.17	-0.84	-0.86	0.26	-3.28	0.001032248	0.00644662
CHILtrapF-102467.3	16.11	-2.01	-2.24	0.45	-4.48	7.61E-06	8.78E-05
CHILtrapF-102470.0	13.33	-1.34	-1.55	0.47	-2.82	0.004755337	0.022767566
CHILtrapF-102490.0	420.66	6.32	7.64	0.55	11.47	1.89E-30	3.05E-28
CHILtrapF-102499.0	12.6	-1.18	-1.27	0.41	-2.91	0.003583101	0.018070623
CHILtrapF-102534.0	29.39	-0.6	-0.61	0.24	-2.52	0.011740379	0.047194157
CHILtrapF-102545.0	70.6	-1.13	-1.14	0.19	-5.98	2.27E-09	5.47E-08
CHILtrapF-102553.4	4078.22	0.6	0.6	0.16	3.76	0.000167945	0.001343719
CHILtrapF-102555.0	31.35	2.11	2.23	0.35	6.03	1.64E-09	4.05E-08
CHILtrapF-102562.6	17.77	2.16	2.35	0.39	5.55	2.83E-08	5.50E-07
CHILtrapF-102567.0	235.2	0.74	0.74	0.11	6.8	1.04E-11	3.70E-10
CHILtrapF-102569.0	8.17	-1.39	-1.55	0.45	-3.1	0.001929135	0.010881212
CHILtrapF-102583.0	116.43	-2.03	-2.12	0.31	-6.47	9.63E-11	2.96E-09
CHILtrapF-102583.10	5.71	-2	-2.54	0.6	-3.31	0.000935365	0.0059249
CHILtrapF-102583.3	51.17	-2.18	-2.31	0.36	-6.07	1.26E-09	3.18E-08
CHILtrapF-102600.0	684.97	-0.62	-0.62	0.15	-4.19	2.79E-05	0.000278864
CHILtrapF-102607.1	8.27	-1.22	-1.35	0.46	-2.64	0.008308339	0.035705032
CHILtrapF-102615.0	6.64	-1.84	-2.12	0.55	-3.34	0.000842432	0.005423836
CHILtrapF-102624.0	209.73	0.78	0.78	0.11	7.07	1.56E-12	6.15E-11
CHILtrapF-102633.0	8.62	1.05	1.14	0.42	2.54	0.011187044	0.045396363
CHILtrapF-102651.1	20.4	-1.31	-1.36	0.32	-4.11	3.92E-05	0.000375464
CHILtrapF-102651.2	23.2	-1.48	-1.54	0.3	-4.87	1.12E-06	1.56E-05
CHILtrapF-102651.3	6.5	-1.59	-1.82	0.52	-3.08	0.00205883	0.011486104
CHILtrapF-102651.4	12.97	-1.32	-1.43	0.44	-3	0.002717064	0.014390715
CHILtrapF-102657.0	349.12	1.01	1.04	0.24	4.18	2.88E-05	0.000286245
CHILtrapF-102658.0	53.71	3.88	4.18	0.38	10.18	2.34E-24	2.69E-22
CHILtrapF-102675.0	277.92	0.99	1.01	0.16	6.29	3.20E-10	8.96E-09
CHILtrapF-102703.0	442.5	0.79	0.81	0.19	4.13	3.68E-05	0.000354434
CHILtrapF-102713.0	339.86	0.88	0.91	0.24	3.76	0.0001718	0.001369507
CHILtrapF-102718.0	378.35	-1.03	-1.04	0.16	-6.49	8.64E-11	2.68E-09
CHILtrapF-102748.1	12.28	1.64	1.89	0.47	3.5	0.000459264	0.003224167
CHILtrapF-102760.0	54.6	-0.61	-0.63	0.24	-2.54	0.011183667	0.045396363
CHILtrapF-102762.0	81.6	-2.03	-2.37	0.57	-3.55	0.000378438	0.002724201
CHILtrapF-102777.0	58.22	-0.83	-0.85	0.21	-3.94	8.19E-05	0.000719858
CHILtrapF-102790.0	342.18	-2.04	-2.09	0.24	-8.44	3.13E-17	2.08E-15
CHILtrapF-102820.0	336.14	3.09	3.2	0.28	11.15	7.56E-29	1.09E-26
CHILtrapF-102827.0	66.05	-1.21	-1.24	0.24	-5.06	4.16E-07	6.38E-06
CHILtrapF-102843.0	346.95	-0.53	-0.53	0.12	-4.35	1.38E-05	0.000150635
CHILtrapF-102848.0	199.55	1.05	1.06	0.17	6.04	1.50E-09	3.74E-08
CHILtrapF-102883.0	49.9	-2.47	-2.59	0.33	-7.49	7.11E-14	3.24E-12
CHILtrapF-102905.0	12.51	-1.12	-1.18	0.36	-3.1	0.001921419	0.010845485
CHILtrapF-102905.1	56.41	-1.39	-1.44	0.31	-4.53	6.02E-06	7.15E-05
CHILtrapF-102905.2	17.69	-2.23	-2.39	0.37	-5.99	2.09E-09	5.07E-08
CHILtrapF-102905.3	23.57	-1.84	-2.03	0.45	-4.11	3.94E-05	0.000377173
CHILtrapF-102906.0	91.16	0.69	0.71	0.2	3.47	0.000527694	0.00362878
CHILtrapF-102949.0	19.93	1.42	1.63	0.53	2.65	0.008014834	0.034721109
CHILtrapF-102949.4	5.09	2.26	2.76	0.6	3.74	0.000184227	0.001456728
CHILtrapF-102957.0	58.51	1.85	1.92	0.3	6.16	7.29E-10	1.91E-08
CHILtrapF-102961.0	141.35	-0.79	-0.81	0.21	-3.79	0.000151075	0.001228863
CHILtrapF-102963.0	11.31	-0.99	-1.03	0.35	-2.8	0.005048501	0.023849925
CHILtrapF-102968.0	52.93	0.52	0.53	0.21	2.52	0.011621244	0.046804098
CHILtrapF-102971.0	6.1	-1.48	-1.69	0.52	-2.86	0.004291275	0.020955029
CHILtrapF-103024.1	416.87	2.15	2.21	0.23	9.28	1.64E-20	1.41E-18
CHILtrapF-103033.0	429.04	0.76	0.77	0.18	4.26	2.06E-05	0.000213163
CHILtrapF-103045.0	36.04	0.97	1.05	0.37	2.61	0.008993118	0.038130822
CHILtrapF-103071.0	14.08	-1.68	-2.55	0.57	-2.93	0.003354637	0.017090566
CHILtrapF-103077.0	23.8	-0.95	-1	0.33	-2.91	0.003623979	0.018233799
CHILtrapF-103085.0	148.87	-1.76	-1.81	0.27	-6.59	4.53E-11	1.47E-09
CHILtrapF-103089.0	34.93	-0.76	-0.8	0.31	-2.5	0.01251194	0.049659057
CHILtrapF-103120.0	474.17	-0.83	-0.84	0.17	-4.95	7.50E-07	1.08E-05
CHILtrapF-103145.0	19.48	1.09	1.17	0.36	3.01	0.002575971	0.013752247
CHILtrapF-10315.4	1501.62	1.22	1.25	0.23	5.36	8.46E-08	1.50E-06
CHILtrapF-103157.1	8.89	-2.34	-2.52	0.46	-5.08	3.83E-07	5.92E-06
CHILtrapF-103168.0	46.65	1.57	1.62	0.25	6.2	5.55E-10	1.50E-08
CHILtrapF-103176.0	11.44	-0.99	-1.04	0.37	-2.67	0.007538718	0.033078709
CHILtrapF-103187.0	517.83	0.79	0.79	0.14	5.6	2.20E-08	4.35E-07
CHILtrapF-103191.0	406.13	-1.67	-1.7	0.19	-8.7	3.41E-18	2.46E-16
CHILtrapF-103196.0	63.53	-1.36	-1.42	0.32	-4.23	2.36E-05	0.000240619
CHILtrapF-103196.1	41.89	-1.57	-1.64	0.33	-4.69	2.75E-06	3.52E-05
CHILtrapF-103202.0	12.72	1.21	1.28	0.35	3.47	0.00051942	0.003583401
CHILtrapF-103210.0	34.37	2.09	2.19	0.34	6.23	4.64E-10	1.28E-08
CHILtrapF-103248.0	295.47	-0.85	-0.85	0.13	-6.68	2.34E-11	7.95E-10
CHILtrapF-103260.0	12.97	1.04	1.1	0.36	2.87	0.004113719	0.020260366
CHILtrapF-103266.2	105.2	-0.9	-0.92	0.25	-3.63	0.000287111	0.002145535
CHILtrapF-103269.0	36.96	-1.78	-1.87	0.33	-5.46	4.78E-08	8.93E-07
CHILtrapF-103273.1	141.36	-0.52	-0.53	0.15	-3.51	0.000448142	0.003156443
CHILtrapF-103275.0	130.74	1.34	1.43	0.33	4.1	4.20E-05	0.000399206
CHILtrapF-103281.0	80.02	-0.69	-0.71	0.2	-3.42	0.000619337	0.004159312
CHILtrapF-103315.0	10.4	1.26	1.52	0.49	2.56	0.010406163	0.042945953
CHILtrapF-103322.1	8.27	2.41	3.2	0.56	4.32	1.56E-05	0.000167547
CHILtrapF-103325.0	184.44	0.61	0.63	0.21	2.85	0.004336419	0.021126782
CHILtrapF-103329.12	17.97	-1.07	-1.16	0.41	-2.58	0.009883197	0.041192241
CHILtrapF-103329.13	66.33	-0.75	-0.77	0.3	-2.52	0.011716465	0.047130232
CHILtrapF-103329.5	2028.74	0.66	0.67	0.18	3.74	0.000185342	0.001464168
CHILtrapF-103329.6	2209.16	0.69	0.7	0.18	3.75	0.000178024	0.001413858
CHILtrapF-103348.2	23.02	-1.22	-1.32	0.4	-3.07	0.00215428	0.011908507
CHILtrapF-103360.1	98.57	1.23	1.26	0.2	6.14	8.04E-10	2.09E-08
CHILtrapF-103362.1	58.9	0.69	0.7	0.23	3.04	0.002338533	0.012697361
CHILtrapF-103373.0	8.12	1.48	1.79	0.55	2.69	0.007196571	0.031893074
CHILtrapF-103373.1	9.15	1.62	2.07	0.6	2.7	0.007031232	0.031313199
CHILtrapF-103373.2	46.71	2	2.07	0.3	6.76	1.38E-11	4.83E-10
CHILtrapF-103387.0	54.68	-0.67	-0.68	0.23	-2.84	0.004506028	0.021791176
CHILtrapF-103393.0	32.88	0.68	0.7	0.25	2.69	0.007048133	0.031376594
CHILtrapF-103402.0	202.46	0.62	0.63	0.13	4.68	2.88E-06	3.67E-05
CHILtrapF-103413.0	67.73	0.53	0.54	0.21	2.56	0.010332047	0.042684993
CHILtrapF-103442.0	232.93	0.51	0.52	0.15	3.39	0.000694464	0.004590483
CHILtrapF-103452.0	46.5	-1.21	-1.26	0.3	-4.08	4.60E-05	0.000431305
CHILtrapF-103463.0	122.08	-0.56	-0.57	0.22	-2.52	0.01160223	0.046766647
CHILtrapF-103504.0	939.98	1.81	1.83	0.16	11.35	7.06E-30	1.12E-27
CHILtrapF-103521.0	336.45	0.56	0.57	0.15	3.65	0.000260052	0.00197341
CHILtrapF-103551.0	317.74	-0.94	-0.95	0.17	-5.6	2.20E-08	4.35E-07
CHILtrapF-103564.0	178.94	-0.89	-0.91	0.21	-4.14	3.52E-05	0.000340683
CHILtrapF-103564.1	182.46	-0.79	-0.8	0.17	-4.63	3.66E-06	4.56E-05
CHILtrapF-103576.0	231.12	-1.21	-1.22	0.17	-7.21	5.73E-13	2.38E-11
CHILtrapF-103578.0	15.4	-1.24	-1.48	0.47	-2.66	0.007743221	0.033787032
CHILtrapF-103581.0	38.24	1.26	1.3	0.26	4.85	1.24E-06	1.71E-05
CHILtrapF-103581.1	29.51	1.25	1.28	0.27	4.61	4.12E-06	5.08E-05
CHILtrapF-103587.0	24.24	-0.82	-0.86	0.31	-2.66	0.007701604	0.033655367
CHILtrapF-103590.0	39.36	1.49	1.53	0.27	5.49	4.00E-08	7.55E-07
CHILtrapF-103616.1	81.39	4.27	4.44	0.29	14.51	1.12E-47	4.19E-45
CHILtrapF-103616.2	212.48	0.91	0.93	0.17	5.31	1.07E-07	1.86E-06
CHILtrapF-103626.0	8.75	2.14	2.47	0.49	4.37	1.26E-05	0.000138348
CHILtrapF-103638.0	124.57	-1.16	-1.18	0.18	-6.47	1.01E-10	3.09E-09
CHILtrapF-103656.0	15.27	3.44	3.78	0.43	7.94	1.95E-15	1.06E-13
CHILtrapF-103672.0	8.79	-1.57	-2.1	0.59	-2.67	0.007588322	0.033259151
CHILtrapF-103676.0	1072.14	-0.6	-0.62	0.24	-2.53	0.011558717	0.046615208
CHILtrapF-103676.2	128.52	-0.9	-0.94	0.3	-2.96	0.003034481	0.015773673
CHILtrapF-103684.0	469.31	1.26	1.27	0.13	9.63	6.26E-22	6.11E-20
CHILtrapF-103686.0	9.58	-1.53	-1.65	0.44	-3.5	0.000467343	0.00327015
CHILtrapF-103694.0	28.66	1.24	1.35	0.4	3.07	0.002172889	0.011986036
CHILtrapF-103695.0	266.63	0.83	0.84	0.16	5.11	3.16E-07	4.98E-06
CHILtrapF-103703.0	151.14	-1.03	-1.03	0.14	-7.48	7.33E-14	3.32E-12
CHILtrapF-103704.0	136.9	-0.72	-0.74	0.25	-2.83	0.004590973	0.022097522
CHILtrapF-103704.1	424.64	-0.9	-0.92	0.23	-3.87	0.000111002	0.00094028
CHILtrapF-103704.3	21.81	-1.25	-1.4	0.46	-2.7	0.00685277	0.030640204
CHILtrapF-103715.5	29.44	-0.75	-0.77	0.25	-2.99	0.002778463	0.014636845
CHILtrapF-103721.0	95.48	0.74	0.75	0.21	3.56	0.000365191	0.002640956
CHILtrapF-103760.0	48.02	1.05	1.07	0.21	4.97	6.56E-07	9.58E-06
CHILtrapF-103760.1	49.18	2.85	3.11	0.41	6.93	4.31E-12	1.61E-10
CHILtrapF-103784.0	894.87	-1.18	-1.2	0.16	-7.5	6.26E-14	2.86E-12
CHILtrapF-103786.1	169.45	-0.61	-0.62	0.18	-3.38	0.000737845	0.004840524
CHILtrapF-103791.0	62.5	0.57	0.58	0.22	2.53	0.011508064	0.046458702
CHILtrapF-103793.0	27.6	2.41	2.82	0.43	5.62	1.93E-08	3.86E-07
CHILtrapF-103811.0	195.18	0.62	0.63	0.15	4.15	3.26E-05	0.000319499
CHILtrapF-103823.0	130.17	-0.79	-0.81	0.23	-3.39	0.000704861	0.004648763
CHILtrapF-103844.0	741.44	1.09	1.1	0.15	7.44	1.02E-13	4.54E-12
CHILtrapF-103845.0	139.82	0.74	0.75	0.16	4.6	4.18E-06	5.14E-05
CHILtrapF-103846.0	185.36	-0.63	-0.65	0.22	-2.86	0.004183743	0.02053647
CHILtrapF-103857.0	46.52	-1.95	-2.05	0.32	-6.05	1.49E-09	3.73E-08
CHILtrapF-103859.0	115.03	-1.09	-1.12	0.26	-4.21	2.51E-05	0.000253168
CHILtrapF-103870.0	93.5	1.82	1.85	0.19	9.81	9.93E-23	1.04E-20
CHILtrapF-103872.1	101.08	-0.73	-0.74	0.19	-3.78	0.000159981	0.001287504
CHILtrapF-103897.0	145.1	-2	-2.06	0.27	-7.4	1.37E-13	6.02E-12
CHILtrapF-103900.0	141.55	0.61	0.62	0.18	3.45	0.000570936	0.003889771
CHILtrapF-103904.0	219.56	-0.96	-0.96	0.15	-6.36	1.98E-10	5.77E-09
CHILtrapF-103930.4	564.3	-1.12	-1.15	0.24	-4.6	4.31E-06	5.29E-05
CHILtrapF-103930.5	980.2	-0.6	-0.61	0.2	-3.02	0.002515188	0.013482325
CHILtrapF-103936.0	8.22	-2.31	-2.74	0.53	-4.37	1.22E-05	0.000135401
CHILtrapF-103945.0	59.1	-0.61	-0.62	0.2	-3.09	0.002027258	0.011336842
CHILtrapF-103955.0	7.44	-1.35	-1.45	0.47	-2.86	0.004299382	0.020985906
CHILtrapF-103974.0	139.44	0.63	0.64	0.15	4.21	2.58E-05	0.000259371
CHILtrapF-103985.0	123.97	0.8	0.83	0.27	3.02	0.002514296	0.013482325
CHILtrapF-103999.0	390.7	0.82	0.83	0.18	4.52	6.12E-06	7.26E-05
CHILtrapF-104023.0	21.14	-0.99	-1.06	0.34	-2.91	0.003601726	0.018145113
CHILtrapF-104024.0	988.48	1.28	1.29	0.17	7.48	7.59E-14	3.43E-12
CHILtrapF-104026.0	232.34	0.92	0.94	0.18	5.19	2.05E-07	3.36E-06
CHILtrapF-104040.1	19.17	1.2	1.36	0.47	2.56	0.010534116	0.043329631
CHILtrapF-104050.0	156.58	0.6	0.61	0.16	3.77	0.000166131	0.001330634
CHILtrapF-104090.0	5.51	-1.83	-2.09	0.53	-3.46	0.000545568	0.003735321
CHILtrapF-104132.0	51.84	-1.92	-1.98	0.28	-6.84	7.68E-12	2.78E-10
CHILtrapF-104139.0	30.58	-0.8	-0.84	0.31	-2.55	0.010703274	0.043841506
CHILtrapF-104146.0	4.58	-1.42	-1.55	0.51	-2.8	0.005032439	0.023794123
CHILtrapF-104146.1	5.46	-1.33	-1.43	0.45	-2.94	0.003253115	0.016688969
CHILtrapF-104149.1	41.04	0.77	0.8	0.25	3.12	0.001798346	0.010284002
CHILtrapF-104149.2	162.2	0.53	0.53	0.16	3.22	0.001281132	0.007732135
CHILtrapF-104170.0	38.09	-1.02	-1.07	0.27	-3.82	0.000132445	0.001097428
CHILtrapF-104212.2	15.19	1.14	1.27	0.42	2.73	0.006333296	0.028749061
CHILtrapF-104225.1	12.23	1.41	1.58	0.5	2.82	0.004760436	0.022782707
CHILtrapF-104245.0	25.77	-0.93	-0.96	0.27	-3.47	0.00051836	0.00357924
CHILtrapF-104245.1	55.68	-0.61	-0.62	0.2	-3.13	0.00171861	0.009902626
CHILtrapF-104302.0	8.07	3.06	3.7	0.53	5.8	6.78E-09	1.48E-07
CHILtrapF-104312.1	28.53	0.97	0.99	0.23	4.29	1.82E-05	0.000192047
CHILtrapF-104312.2	1071.26	0.75	0.75	0.15	4.94	7.91E-07	1.13E-05
CHILtrapF-104312.3	47.89	0.83	0.87	0.29	2.89	0.003859302	0.019179956
CHILtrapF-104312.4	1496.34	0.75	0.76	0.13	5.65	1.61E-08	3.27E-07
CHILtrapF-104337.0	565.69	1.63	1.7	0.29	5.55	2.92E-08	5.67E-07
CHILtrapF-104346.3	41.32	-1.08	-1.11	0.26	-4.12	3.87E-05	0.000371732
CHILtrapF-104357.0	72.22	0.58	0.59	0.17	3.51	0.00044288	0.003124992
CHILtrapF-104359.0	433.85	1.23	1.24	0.16	7.7	1.36E-14	6.81E-13
CHILtrapF-104364.0	11.32	-1.55	-1.72	0.48	-3.22	0.001272708	0.007693134
CHILtrapF-104416.0	108.99	0.97	0.99	0.17	5.82	5.90E-09	1.30E-07
CHILtrapF-104435.0	119.64	-0.69	-0.71	0.24	-2.92	0.003483393	0.017666386
CHILtrapF-104455.0	26.78	3.74	4.36	0.44	8.41	3.96E-17	2.60E-15
CHILtrapF-104462.0	88.67	-0.52	-0.53	0.18	-2.96	0.003091855	0.016022359
CHILtrapF-104468.0	38.34	-0.95	-0.98	0.25	-3.81	0.000138751	0.00114404
CHILtrapF-104469.1	383.6	-0.69	-0.7	0.2	-3.41	0.000641881	0.004289904
CHILtrapF-104475.0	19.14	0.85	0.89	0.34	2.51	0.012059892	0.048247769
CHILtrapF-104479.0	26.61	-0.88	-0.91	0.28	-3.17	0.001536371	0.009006944
CHILtrapF-104480.0	82.48	-1.02	-1.05	0.21	-4.84	1.30E-06	1.78E-05
CHILtrapF-104481.0	45.38	-0.91	-0.95	0.27	-3.41	0.000652208	0.004351503
CHILtrapF-104481.1	91.4	0.94	0.95	0.17	5.41	6.37E-08	1.15E-06
CHILtrapF-104488.0	315.81	0.51	0.51	0.14	3.75	0.000180185	0.001428131
CHILtrapF-104504.0	110.58	0.67	0.68	0.15	4.46	8.34E-06	9.53E-05
CHILtrapF-104514.0	9.01	-1.57	-1.76	0.46	-3.43	0.000595015	0.004021219
CHILtrapF-104516.0	38.4	-0.6	-0.62	0.24	-2.5	0.012341063	0.049147045
CHILtrapF-104516.1	598.83	-0.6	-0.61	0.19	-3.19	0.001400429	0.008317888
CHILtrapF-104523.1	252.46	1.53	1.56	0.21	7.36	1.80E-13	7.79E-12
CHILtrapF-104535.0	33.83	-0.97	-1.01	0.28	-3.44	0.000585164	0.00396604
CHILtrapF-104548.0	48.13	-0.7	-0.72	0.24	-2.93	0.003418286	0.017373458
CHILtrapF-104551.1	16.64	1.13	1.19	0.35	3.24	0.001195506	0.007301494
CHILtrapF-104568.0	23.17	0.93	0.97	0.3	3.14	0.001683345	0.009743462
CHILtrapF-104573.1	435.2	-1.25	-1.28	0.24	-5.31	1.07E-07	1.85E-06
CHILtrapF-104574.0	14.33	-1.09	-1.15	0.35	-3.14	0.001662781	0.009647081
CHILtrapF-104591.0	62.51	0.71	0.73	0.24	3.01	0.002612486	0.013924579
CHILtrapF-104651.0	73.44	-0.64	-0.66	0.22	-2.95	0.003134066	0.016212539
CHILtrapF-104659.0	190.94	2.83	2.92	0.27	10.66	1.62E-26	2.10E-24
CHILtrapF-104669.0	167.12	-0.52	-0.53	0.2	-2.65	0.008089369	0.03497961
CHILtrapF-104670.0	99.87	-1.01	-1.03	0.23	-4.38	1.19E-05	0.000132073
CHILtrapF-104687.0	80.03	0.64	0.65	0.22	2.91	0.003593897	0.018117308
CHILtrapF-104692.0	114.53	-2.94	-3.25	0.42	-7.02	2.25E-12	8.71E-11
CHILtrapF-104692.1	62.47	-2.53	-2.89	0.46	-5.46	4.86E-08	9.06E-07
CHILtrapF-104692.2	70.31	-2.22	-2.61	0.52	-4.25	2.11E-05	0.000217732
CHILtrapF-104693.0	68.78	-0.89	-0.92	0.31	-2.91	0.00364475	0.018301063
CHILtrapF-104693.4	297.16	-0.89	-0.9	0.2	-4.43	9.60E-06	0.00010806
CHILtrapF-104704.0	260.92	0.68	0.69	0.16	4.26	2.01E-05	0.000208469
CHILtrapF-104724.0	47.44	1.09	1.12	0.23	4.78	1.73E-06	2.30E-05
CHILtrapF-104725.0	169.87	-0.65	-0.67	0.23	-2.86	0.004206659	0.020623146
CHILtrapF-104729.1	21.91	0.93	0.96	0.28	3.26	0.001124097	0.006935566
CHILtrapF-104748.0	44.92	0.7	0.72	0.26	2.72	0.006531667	0.029478937
CHILtrapF-104760.0	115.85	-0.6	-0.61	0.17	-3.6	0.000321322	0.002366622
CHILtrapF-104788.0	1301.77	2.53	2.59	0.23	10.89	1.32E-27	1.79E-25
CHILtrapF-104788.1	80.13	1.66	1.77	0.31	5.28	1.26E-07	2.16E-06
CHILtrapF-104792.0	217.4	1.06	1.08	0.23	4.59	4.36E-06	5.34E-05
CHILtrapF-104803.0	609.23	0.79	0.8	0.14	5.54	3.05E-08	5.89E-07
CHILtrapF-104804.0	188.52	0.52	0.52	0.14	3.62	0.000298685	0.002220746
CHILtrapF-104808.0	93.46	0.87	0.88	0.2	4.36	1.29E-05	0.000141801
CHILtrapF-104817.0	32.95	-0.73	-0.76	0.29	-2.54	0.011112676	0.04516468
CHILtrapF-104819.0	28.03	-1.58	-1.64	0.31	-5.02	5.28E-07	7.91E-06
CHILtrapF-104822.0	631.56	-0.88	-0.9	0.19	-4.63	3.70E-06	4.61E-05
CHILtrapF-104833.0	4.88	3.7	4.35	0.62	6.02	1.74E-09	4.27E-08
CHILtrapF-104840.1	60	2.16	2.29	0.31	7.02	2.25E-12	8.71E-11
CHILtrapF-104851.0	5.86	-2.24	-2.44	0.52	-4.3	1.74E-05	0.000185016
CHILtrapF-104856.0	927.48	-1.03	-1.08	0.31	-3.3	0.000950749	0.005999738
CHILtrapF-104888.0	827.38	-0.81	-0.82	0.17	-4.87	1.10E-06	1.53E-05
CHILtrapF-104902.0	35.63	-0.98	-1.03	0.3	-3.25	0.001168146	0.007158493
CHILtrapF-104905.1	85.33	0.58	0.59	0.21	2.72	0.006439919	0.029146651
CHILtrapF-104916.0	29.29	-1.3	-1.35	0.32	-4.07	4.67E-05	0.0004373
CHILtrapF-104918.0	48.78	2.07	2.14	0.26	7.92	2.45E-15	1.33E-13
CHILtrapF-104926.1	7.54	1.31	1.44	0.46	2.85	0.004391228	0.021336855
CHILtrapF-104926.7	8.57	1.08	1.16	0.4	2.67	0.007671014	0.033540703
CHILtrapF-104940.0	14.41	-2.14	-2.42	0.52	-4.14	3.40E-05	0.000331907
CHILtrapF-104940.2	8.34	-2.71	-2.96	0.47	-5.81	6.21E-09	1.36E-07
CHILtrapF-104943.0	383.9	1.49	1.51	0.17	8.6	7.68E-18	5.36E-16
CHILtrapF-104951.0	903.73	1.06	1.1	0.29	3.66	0.000250058	0.001902478
CHILtrapF-104959.0	408	-0.99	-1.01	0.25	-3.92	9.00E-05	0.000779806
CHILtrapF-104969.0	55.24	-1.04	-1.1	0.35	-2.94	0.003232367	0.01660425
CHILtrapF-104987.1	511.76	0.55	0.55	0.16	3.36	0.000765602	0.005000317
CHILtrapF-104993.0	31.86	-1.2	-1.22	0.26	-4.57	4.80E-06	5.83E-05
CHILtrapF-105004.1	16.33	3.02	3.33	0.48	6.33	2.42E-10	6.95E-09
CHILtrapF-105009.1	11.96	-2.1	-2.47	0.55	-3.82	0.000132784	0.001099847
CHILtrapF-105014.5	41.03	-1.25	-1.29	0.26	-4.82	1.47E-06	1.99E-05
CHILtrapF-105015.0	43.39	1.1	1.13	0.27	4.02	5.81E-05	0.000529681
CHILtrapF-105015.2	63.51	0.94	0.96	0.25	3.77	0.00016028	0.001289029
CHILtrapF-105024.0	190.69	-1.22	-1.25	0.25	-4.83	1.37E-06	1.87E-05
CHILtrapF-105032.0	109.21	0.64	0.65	0.18	3.55	0.000380596	0.002737222
CHILtrapF-105042.0	55.11	-1.05	-1.09	0.3	-3.5	0.00045714	0.003211167
CHILtrapF-105042.1	57.41	-1.68	-1.75	0.32	-5.23	1.73E-07	2.87E-06
CHILtrapF-105047.0	3.14	-2.27	-3.31	0.68	-3.33	0.000874841	0.005598793
CHILtrapF-105049.0	174.87	0.83	0.86	0.3	2.73	0.006263172	0.028469182
CHILtrapF-105084.0	232.46	0.69	0.7	0.18	3.76	0.000167253	0.00133871
CHILtrapF-105085.0	122.25	0.87	0.89	0.2	4.29	1.77E-05	0.000187888
CHILtrapF-105115.0	185.77	0.9	0.95	0.31	2.91	0.003574481	0.018031013
CHILtrapF-105159.0	50.43	-0.92	-0.94	0.23	-4.01	6.03E-05	0.000547019
CHILtrapF-105165.0	62.66	-1.04	-1.06	0.2	-5.29	1.25E-07	2.14E-06
CHILtrapF-105175.0	143.99	0.63	0.64	0.18	3.57	0.000356098	0.002587926
CHILtrapF-105189.0	131.47	-0.52	-0.53	0.18	-2.81	0.004956934	0.023522197
CHILtrapF-105200.0	8.01	-1.53	-1.71	0.49	-3.13	0.001772318	0.01014749
CHILtrapF-105214.0	36.53	-0.6	-0.61	0.22	-2.66	0.007732932	0.033754657
CHILtrapF-105215.0	237.63	-0.71	-0.72	0.17	-4.19	2.80E-05	0.000279149
CHILtrapF-105226.0	88	-0.84	-0.85	0.21	-4.05	5.08E-05	0.00046971
CHILtrapF-105249.0	19	1.48	1.61	0.41	3.64	0.000269922	0.002039104
CHILtrapF-105265.0	63.85	0.78	0.8	0.22	3.57	0.00036196	0.002623236
CHILtrapF-105288.0	36.05	-0.73	-0.75	0.24	-3.09	0.002033486	0.011368967
CHILtrapF-105295.1	107.87	1.08	1.1	0.2	5.46	4.89E-08	9.10E-07
CHILtrapF-105318.0	672.97	1.65	1.69	0.23	7.1	1.27E-12	5.05E-11
CHILtrapF-105343.0	10.66	1.3	1.5	0.49	2.68	0.007256774	0.032129145
CHILtrapF-105347.0	29.63	2.08	2.13	0.24	8.56	1.14E-17	7.84E-16
CHILtrapF-105365.0	68.6	0.68	0.69	0.19	3.56	0.000376919	0.002715755
CHILtrapF-105370.0	500.41	0.69	0.69	0.11	6.37	1.84E-10	5.40E-09
CHILtrapF-105382.3	6.71	3.26	4.94	0.65	5.04	4.54E-07	6.91E-06
CHILtrapF-105397.0	84.04	0.56	0.57	0.15	3.68	0.000229662	0.001766722
CHILtrapF-105399.0	87.46	-1.39	-1.42	0.22	-6.37	1.84E-10	5.41E-09
CHILtrapF-105400.0	147.43	-1.77	-1.82	0.25	-6.97	3.16E-12	1.20E-10
CHILtrapF-105408.0	241.87	-0.71	-0.72	0.17	-4.21	2.56E-05	0.00025823
CHILtrapF-105427.0	27.05	-0.84	-0.87	0.29	-2.89	0.003810998	0.018989959
CHILtrapF-105427.1	164.11	-0.56	-0.57	0.14	-4.09	4.34E-05	0.000410697
CHILtrapF-105432.0	24.31	-1.39	-1.49	0.36	-3.9	9.55E-05	0.000820724
CHILtrapF-105434.0	133.04	-1.61	-1.7	0.34	-4.7	2.59E-06	3.33E-05
CHILtrapF-105446.0	14.91	-1.72	-1.85	0.4	-4.34	1.44E-05	0.0001567
CHILtrapF-105462.1	20.77	-1.26	-1.38	0.39	-3.23	0.001239071	0.007524597
CHILtrapF-105463.0	33.79	-1.01	-1.07	0.33	-3.08	0.002063524	0.011506836
CHILtrapF-105463.2	22.92	-0.96	-1.04	0.36	-2.65	0.0081405	0.03518131
CHILtrapF-105463.3	545.57	-0.93	-0.94	0.13	-6.93	4.21E-12	1.58E-10
CHILtrapF-105492.0	90	3.2	3.32	0.29	11.03	2.78E-28	3.90E-26
CHILtrapF-105501.0	154.33	1.45	1.47	0.18	8.19	2.65E-16	1.59E-14
CHILtrapF-105508.0	1087.8	0.75	0.77	0.22	3.35	0.000804998	0.005222832
CHILtrapF-105509.0	248.22	0.8	0.81	0.23	3.5	0.00046644	0.003264805
CHILtrapF-105509.2	345.99	0.75	0.76	0.23	3.18	0.001473474	0.008683643
CHILtrapF-105520.0	114.36	-1.29	-1.32	0.23	-5.56	2.73E-08	5.32E-07
CHILtrapF-105528.0	178.02	-0.82	-0.83	0.13	-6.31	2.73E-10	7.76E-09
CHILtrapF-105576.1	44.19	-0.93	-0.97	0.29	-3.25	0.001166316	0.007152919
CHILtrapF-105607.1	22.93	-1.14	-1.18	0.29	-3.9	9.58E-05	0.000823074
CHILtrapF-105607.2	9892.1	-0.52	-0.53	0.18	-2.87	0.004126526	0.020309473
CHILtrapF-105626.0	4.39	2.17	3.07	0.63	3.44	0.000580801	0.00394214
CHILtrapF-105633.0	346.37	1.03	1.04	0.12	8.52	1.54E-17	1.04E-15
CHILtrapF-105652.0	58.83	2.22	2.36	0.33	6.66	2.66E-11	8.95E-10
CHILtrapF-105654.0	9.14	-1.76	-2.03	0.46	-3.78	0.00015854	0.001278969
CHILtrapF-105654.1	105.47	-0.68	-0.69	0.22	-3.06	0.002178865	0.01200774
CHILtrapF-105657.19	215.39	0.82	0.85	0.27	3.09	0.002010736	0.011265868
CHILtrapF-105666.0	163.49	-0.98	-1	0.18	-5.43	5.71E-08	1.04E-06
CHILtrapF-105670.0	326.88	0.69	0.7	0.12	5.72	1.04E-08	2.20E-07
CHILtrapF-105712.2	5630.33	-0.55	-0.56	0.2	-2.77	0.005666303	0.026235476
CHILtrapF-105716.0	93.87	-1.51	-1.53	0.19	-7.98	1.52E-15	8.33E-14
CHILtrapF-105717.0	128.66	0.75	0.76	0.16	4.6	4.22E-06	5.20E-05
CHILtrapF-105722.0	75.53	0.73	0.74	0.2	3.59	0.000326848	0.002403556
CHILtrapF-105734.0	90.44	-0.61	-0.62	0.19	-3.13	0.001750528	0.010056989
CHILtrapF-105734.2	205.19	-0.55	-0.55	0.18	-2.99	0.002762882	0.014587421
CHILtrapF-105739.0	1232.22	-0.84	-0.85	0.15	-5.68	1.37E-08	2.79E-07
CHILtrapF-105744.0	15.8	1.03	1.12	0.39	2.66	0.007864219	0.034213497
CHILtrapF-105754.0	35.12	-0.74	-0.76	0.25	-2.95	0.003133486	0.016212539
CHILtrapF-105829.0	25.53	1.43	1.55	0.39	3.69	0.000225508	0.001737037
CHILtrapF-105841.0	2921.28	-0.95	-0.97	0.19	-4.89	1.03E-06	1.45E-05
CHILtrapF-10585.2	49.9	1.83	1.95	0.39	4.75	2.08E-06	2.72E-05
CHILtrapF-10585.3	30.22	1.68	1.8	0.39	4.31	1.67E-05	0.000177797
CHILtrapF-10585.7	15.61	1.76	1.92	0.46	3.85	0.000119193	0.00099959
CHILtrapF-105854.0	207.55	0.85	0.86	0.13	6.66	2.65E-11	8.95E-10
CHILtrapF-105856.0	15.87	1.45	1.58	0.37	3.9	9.71E-05	0.00083271
CHILtrapF-105866.0	62.34	-1.38	-1.4	0.18	-7.46	8.86E-14	3.97E-12
CHILtrapF-105876.0	37.8	-1.11	-1.14	0.27	-4.11	3.90E-05	0.000373878
CHILtrapF-105882.0	87.28	-0.67	-0.68	0.16	-4.17	3.01E-05	0.000298581
CHILtrapF-105889.0	74.19	-0.61	-0.62	0.19	-3.24	0.001191277	0.007277554
CHILtrapF-105891.0	157.04	0.95	0.96	0.18	5.13	2.89E-07	4.59E-06
CHILtrapF-105899.0	463.14	-0.53	-0.53	0.13	-4.06	4.84E-05	0.000450346
CHILtrapF-105913.0	164.28	1.93	1.96	0.16	12.15	5.64E-34	1.07E-31
CHILtrapF-105922.0	63.41	0.53	0.54	0.2	2.6	0.009255264	0.039010367
CHILtrapF-105925.0	237.08	0.56	0.56	0.11	4.9	9.42E-07	1.33E-05
CHILtrapF-105931.0	20.43	-0.98	-1.02	0.3	-3.31	0.000948241	0.005991944
CHILtrapF-105946.0	972.92	-0.69	-0.71	0.23	-2.95	0.003214223	0.016535005
CHILtrapF-105954.0	1852.71	0.93	0.94	0.11	8.36	6.22E-17	3.97E-15
CHILtrapF-105955.0	6.28	4.14	6.81	0.64	6.46	1.07E-10	3.26E-09
CHILtrapF-105966.0	64.27	0.84	0.86	0.2	4.11	4.04E-05	0.000384782
CHILtrapF-105975.0	35.23	-0.77	-0.78	0.23	-3.3	0.000950232	0.005998086
CHILtrapF-106003.0	231.1	-0.54	-0.55	0.15	-3.55	0.000391198	0.002799775
CHILtrapF-106004.0	106.39	1.87	1.92	0.24	7.67	1.68E-14	8.26E-13
CHILtrapF-106014.0	179.93	-0.79	-0.8	0.17	-4.55	5.36E-06	6.44E-05
CHILtrapF-106029.0	75.03	-0.84	-0.88	0.33	-2.51	0.012206278	0.048692684
CHILtrapF-106042.0	73.25	1.26	1.29	0.22	5.71	1.14E-08	2.39E-07
CHILtrapF-106042.1	113.27	1.5	1.53	0.24	6.37	1.94E-10	5.68E-09
CHILtrapF-106049.0	240.6	-0.73	-0.74	0.14	-5.1	3.34E-07	5.25E-06
CHILtrapF-106072.0	22.38	-0.89	-0.92	0.3	-2.96	0.003026931	0.015744857
CHILtrapF-106072.1	61.76	-1.07	-1.09	0.24	-4.5	6.85E-06	8.02E-05
CHILtrapF-106077.0	159.81	0.78	0.79	0.14	5.58	2.40E-08	4.72E-07
CHILtrapF-106083.0	1009.19	1.27	1.29	0.19	6.86	6.72E-12	2.46E-10
CHILtrapF-106083.1	398.26	1.47	1.5	0.23	6.3	3.01E-10	8.46E-09
CHILtrapF-106083.3	62.93	1.28	1.32	0.24	5.25	1.51E-07	2.54E-06
CHILtrapF-106083.4	257.8	1.48	1.51	0.21	7.02	2.16E-12	8.38E-11
CHILtrapF-106098.0	42.94	-0.82	-0.85	0.27	-3.05	0.002284968	0.012475608
CHILtrapF-106111.0	5.64	1.64	1.88	0.53	3.07	0.00211117	0.011702378
CHILtrapF-106111.3	7.84	2.22	2.73	0.55	4.07	4.69E-05	0.000438131
CHILtrapF-106111.4	40.81	2.25	2.38	0.35	6.45	1.12E-10	3.41E-09
CHILtrapF-106111.6	7.34	2.17	2.63	0.58	3.77	0.000162034	0.001300028
CHILtrapF-106111.8	9.34	1.7	1.9	0.47	3.59	0.000330572	0.002427153
CHILtrapF-106116.0	4.89	-1.69	-2.07	0.56	-2.99	0.002825599	0.01484859
CHILtrapF-106126.0	199.85	-0.87	-0.88	0.15	-5.77	7.76E-09	1.68E-07
CHILtrapF-106133.0	332.24	-2.38	-2.47	0.3	-7.97	1.63E-15	8.93E-14
CHILtrapF-106144.0	9.75	-1.31	-1.44	0.46	-2.81	0.004944925	0.02348415
CHILtrapF-106145.0	84.62	1.89	1.94	0.24	7.99	1.32E-15	7.28E-14
CHILtrapF-106154.10	33.56	3.54	3.78	0.35	10.02	1.21E-23	1.33E-21
CHILtrapF-106154.7	94.18	-0.68	-0.69	0.23	-2.92	0.003537965	0.017877476
CHILtrapF-106154.8	125.22	-0.74	-0.75	0.2	-3.75	0.000175306	0.001395098
CHILtrapF-106158.2	102.73	-0.53	-0.54	0.15	-3.44	0.000586259	0.003971173
CHILtrapF-106169.0	1228.99	0.55	0.55	0.1	5.53	3.20E-08	6.14E-07
CHILtrapF-106185.0	57.58	-1.69	-1.73	0.22	-7.75	9.08E-15	4.66E-13
CHILtrapF-106186.0	282.38	-0.54	-0.55	0.17	-3.17	0.00152988	0.008972624
CHILtrapF-106230.0	394.9	-0.73	-0.74	0.18	-4.07	4.72E-05	0.000440385
CHILtrapF-106246.0	4.77	3.26	4.8	0.66	4.98	6.42E-07	9.40E-06
CHILtrapF-106247.0	180.03	0.81	0.81	0.13	6.24	4.37E-10	1.21E-08
CHILtrapF-106268.0	97.99	-1.72	-1.8	0.32	-5.33	9.79E-08	1.71E-06
CHILtrapF-106284.1	8.06	-1.99	-2.28	0.49	-4.09	4.33E-05	0.00040998
CHILtrapF-106296.0	99.43	0.78	0.79	0.17	4.57	4.85E-06	5.88E-05
CHILtrapF-106301.0	336.71	1.71	1.76	0.24	7.1	1.24E-12	4.93E-11
CHILtrapF-106303.0	131.29	-0.72	-0.73	0.15	-4.73	2.28E-06	2.96E-05
CHILtrapF-106320.0	1911.44	0.71	0.71	0.11	6.37	1.85E-10	5.44E-09
CHILtrapF-106320.1	1329.11	0.93	0.94	0.18	5.1	3.42E-07	5.37E-06
CHILtrapF-106320.2	324.85	0.68	0.69	0.17	4.07	4.68E-05	0.000437693
CHILtrapF-106322.0	48.74	-0.76	-0.77	0.21	-3.56	0.000374987	0.002702666
CHILtrapF-106326.0	14.93	-1.12	-1.19	0.36	-3.14	0.001701283	0.009819618
CHILtrapF-106327.0	76.29	-1.95	-2.06	0.32	-6	2.01E-09	4.89E-08
CHILtrapF-106331.0	623.32	-0.53	-0.54	0.19	-2.82	0.004804454	0.022956021
CHILtrapF-106351.0	6.53	3.11	4.66	0.63	4.94	7.97E-07	1.14E-05
CHILtrapF-106351.1	7.21	3.64	5.09	0.59	6.14	8.04E-10	2.09E-08
CHILtrapF-106351.2	10.13	2.5	2.84	0.48	5.21	1.91E-07	3.14E-06
CHILtrapF-106351.3	14.99	2.92	3.2	0.44	6.67	2.62E-11	8.83E-10
CHILtrapF-106351.5	9.02	3.63	4.57	0.56	6.44	1.16E-10	3.50E-09
CHILtrapF-106370.0	55.75	0.81	0.83	0.22	3.75	0.000175367	0.001395114
CHILtrapF-106381.0	623.58	-1.11	-1.13	0.21	-5.29	1.20E-07	2.06E-06
CHILtrapF-106393.0	79.52	-1.04	-1.07	0.23	-4.49	7.14E-06	8.29E-05
CHILtrapF-106416.0	129.8	2.89	2.95	0.21	14.07	5.64E-45	1.90E-42
CHILtrapF-106440.0	517.56	-0.67	-0.68	0.23	-2.93	0.003370899	0.017162264
CHILtrapF-106450.1	13.24	3.71	4.17	0.5	7.4	1.32E-13	5.81E-12
CHILtrapF-106450.2	9.2	3.12	3.45	0.5	6.27	3.67E-10	1.02E-08
CHILtrapF-106473.0	3.69	1.64	2.09	0.64	2.59	0.009687936	0.040557999
CHILtrapF-106479.0	716.9	0.79	0.79	0.14	5.78	7.48E-09	1.62E-07
CHILtrapF-106508.0	171.1	1.03	1.04	0.18	5.71	1.15E-08	2.40E-07
CHILtrapF-106508.1	189.63	0.78	0.79	0.17	4.54	5.51E-06	6.60E-05
CHILtrapF-106510.0	18.67	-1.41	-1.48	0.34	-4.1	4.07E-05	0.000387476
CHILtrapF-106523.0	6.25	1.25	1.36	0.46	2.71	0.006819382	0.03051411
CHILtrapF-106541.0	211.54	-2.43	-3.02	0.65	-3.76	0.000171552	0.00136846
CHILtrapF-106566.0	35.34	-1.04	-1.09	0.29	-3.57	0.000351331	0.002557226
CHILtrapF-106575.0	12.55	-1.34	-1.44	0.43	-3.1	0.001953893	0.010989249
CHILtrapF-106593.0	67.12	1.89	1.94	0.23	8.17	3.19E-16	1.90E-14
CHILtrapF-106594.0	85.81	-0.58	-0.59	0.2	-2.85	0.004337221	0.021126782
CHILtrapF-106603.0	9.67	-2.8	-3.23	0.49	-5.72	1.04E-08	2.20E-07
CHILtrapF-106621.1	21.38	-0.83	-0.86	0.29	-2.89	0.003868706	0.019214521
CHILtrapF-106641.0	275.59	0.68	0.68	0.14	4.77	1.86E-06	2.46E-05
CHILtrapF-106646.2	57.8	0.54	0.55	0.19	2.83	0.004717147	0.022603118
CHILtrapF-106648.0	148.54	1.05	1.07	0.2	5.24	1.62E-07	2.71E-06
CHILtrapF-106660.0	33.24	1.05	1.11	0.34	3.07	0.002160334	0.011933563
CHILtrapF-106664.0	68.45	2.88	6.15	0.58	4.94	7.88E-07	1.13E-05
CHILtrapF-106705.1	74.12	1.1	1.12	0.19	5.93	3.09E-09	7.22E-08
CHILtrapF-10675.4	38.31	0.67	0.69	0.26	2.55	0.010798732	0.044124979
CHILtrapF-106771.0	39.7	-0.77	-0.79	0.24	-3.25	0.00115841	0.007106282
CHILtrapF-106778.0	25.78	-1.15	-1.21	0.34	-3.36	0.000766114	0.005002272
CHILtrapF-106782.0	184.3	-1.73	-1.83	0.35	-4.92	8.52E-07	1.21E-05
CHILtrapF-106782.1	160.22	-2.37	-2.54	0.38	-6.22	4.91E-10	1.34E-08
CHILtrapF-106790.0	13.1	-0.9	-0.93	0.32	-2.82	0.004782739	0.022870842
CHILtrapF-106798.0	419.85	-0.57	-0.57	0.14	-4.08	4.53E-05	0.000425625
CHILtrapF-106805.0	40.12	-0.77	-0.78	0.23	-3.35	0.000806219	0.005228362
CHILtrapF-106849.10	10.39	4.07	7.47	0.69	5.95	2.74E-09	6.50E-08
CHILtrapF-106849.2	7.35	2.34	2.73	0.52	4.46	8.07E-06	9.23E-05
CHILtrapF-106849.3	637.29	3.03	3.12	0.25	12.17	4.56E-34	8.88E-32
CHILtrapF-106849.4	106.51	2.69	2.84	0.33	8.06	7.94E-16	4.47E-14
CHILtrapF-106849.6	132.87	0.97	0.99	0.2	4.78	1.76E-06	2.33E-05
CHILtrapF-106868.0	290.39	1.38	1.42	0.22	6.19	5.94E-10	1.59E-08
CHILtrapF-106908.0	6.76	-1.58	-1.81	0.52	-3.06	0.00218069	0.012014983
CHILtrapF-106912.0	26.58	0.81	0.83	0.27	3.05	0.002283437	0.012470143
CHILtrapF-106923.0	159.02	0.67	0.67	0.16	4.27	1.93E-05	0.000201288
CHILtrapF-106926.0	1565.49	-0.62	-0.63	0.21	-2.98	0.002900515	0.015188448
CHILtrapF-106939.0	6.46	-1.91	-2.56	0.59	-3.21	0.001330106	0.007978601
CHILtrapF-106947.0	94.08	-0.84	-0.85	0.23	-3.68	0.000231284	0.001776875
CHILtrapF-106953.0	18.33	1.04	1.11	0.39	2.67	0.007481735	0.032865447
CHILtrapF-106963.1	77.38	0.63	0.65	0.24	2.61	0.0089433	0.037944346
CHILtrapF-106975.0	311.24	0.86	0.87	0.18	4.65	3.28E-06	4.13E-05
CHILtrapF-106993.0	71.18	-0.63	-0.64	0.23	-2.77	0.005622685	0.026092095
CHILtrapF-107010.0	67.07	0.67	0.68	0.18	3.66	0.000250598	0.001904122
CHILtrapF-107047.2	4.55	2.33	5	0.71	3.25	0.001137034	0.007002537
CHILtrapF-107047.3	53.68	3.46	3.87	0.39	8.81	1.21E-18	9.01E-17
CHILtrapF-107082.0	6.03	3.83	5.41	0.64	5.95	2.67E-09	6.35E-08
CHILtrapF-107082.2	8.76	4.15	6.94	0.63	6.55	5.84E-11	1.87E-09
CHILtrapF-107082.3	431.17	2.51	2.54	0.16	15.54	1.75E-54	8.76E-52
CHILtrapF-107097.0	1812.62	1.46	1.48	0.15	9.7	3.03E-22	2.98E-20
CHILtrapF-107139.0	19.14	0.79	0.82	0.3	2.62	0.008770788	0.037295658
CHILtrapF-107147.0	9.28	-1.42	-1.58	0.45	-3.13	0.00176181	0.010104537
CHILtrapF-107167.0	322.2	-1.27	-1.29	0.18	-6.92	4.49E-12	1.67E-10
CHILtrapF-107171.0	40.47	0.8	0.84	0.32	2.53	0.011557339	0.046615208
CHILtrapF-107178.0	574.89	-0.67	-0.67	0.12	-5.59	2.22E-08	4.37E-07
CHILtrapF-107186.0	48.7	-0.91	-0.94	0.24	-3.76	0.000171716	0.001369306
CHILtrapF-107192.0	2414.91	1.45	1.48	0.2	7.37	1.66E-13	7.22E-12
CHILtrapF-107193.1	97.55	-0.52	-0.53	0.19	-2.75	0.006013351	0.02751565
CHILtrapF-107193.2	88.87	-0.66	-0.67	0.2	-3.28	0.001048562	0.006534627
CHILtrapF-107242.2	84.58	-0.89	-0.9	0.17	-5.17	2.35E-07	3.79E-06
CHILtrapF-107253.0	30.05	0.9	0.94	0.32	2.82	0.004864703	0.023201497
CHILtrapF-107258.0	14.07	-3.85	-4.6	0.52	-7.36	1.86E-13	8.00E-12
CHILtrapF-107273.1	5.76	-2.49	-2.76	0.55	-4.55	5.27E-06	6.34E-05
CHILtrapF-107288.0	78.48	0.56	0.57	0.2	2.75	0.006013139	0.02751565
CHILtrapF-107291.0	3178.1	5.61	6.31	0.47	11.98	4.70E-33	8.63E-31
CHILtrapF-107291.1	9201.23	5.72	6.25	0.42	13.49	1.83E-41	5.08E-39
CHILtrapF-107291.2	501.29	5.75	6.49	0.47	12.27	1.29E-34	2.53E-32
CHILtrapF-107291.3	1005.86	5.29	6.08	0.5	10.5	8.81E-26	1.13E-23
CHILtrapF-107291.4	484.5	5.41	6.16	0.48	11.27	1.84E-29	2.80E-27
CHILtrapF-107291.5	270.44	5.32	5.49	0.27	19.71	1.67E-86	2.31E-83
CHILtrapF-107301.2	34.16	-0.92	-0.95	0.28	-3.25	0.001149375	0.007066904
CHILtrapF-107317.1	10.04	-1.6	-1.8	0.45	-3.55	0.000386841	0.002771132
CHILtrapF-107338.0	6014.55	1.42	1.43	0.16	8.83	1.08E-18	8.03E-17
CHILtrapF-107346.0	139.53	-0.51	-0.52	0.18	-2.86	0.004228547	0.020713193
CHILtrapF-107348.0	586.39	0.71	0.71	0.14	5.07	3.91E-07	6.03E-06
CHILtrapF-107361.0	274.97	1.15	1.19	0.27	4.26	2.02E-05	0.000209608
CHILtrapF-107379.0	20.17	3.23	4.93	0.72	4.5	6.74E-06	7.90E-05
CHILtrapF-107379.1	7.02	3.24	5.47	0.72	4.51	6.63E-06	7.80E-05
CHILtrapF-107383.0	213.36	-0.55	-0.56	0.18	-2.99	0.002830218	0.014869545
CHILtrapF-107385.0	100.94	-2.29	-2.4	0.28	-8.07	7.15E-16	4.07E-14
CHILtrapF-107393.0	204.33	-0.78	-0.79	0.16	-4.81	1.50E-06	2.02E-05
CHILtrapF-107405.1	439.01	-0.82	-0.83	0.16	-5.2	2.04E-07	3.35E-06
CHILtrapF-107422.0	24.44	0.8	0.83	0.29	2.71	0.006640455	0.029872525
CHILtrapF-107424.0	190.49	3.16	3.27	0.25	12.56	3.42E-36	7.18E-34
CHILtrapF-107425.0	131.71	-0.6	-0.61	0.15	-3.98	6.78E-05	0.000607183
CHILtrapF-107431.0	7.76	-1.93	-2.14	0.46	-4.16	3.23E-05	0.000317085
CHILtrapF-107447.0	7.64	1.51	1.77	0.52	2.89	0.00379992	0.018944854
CHILtrapF-107457.0	34.25	-1.06	-1.1	0.27	-3.99	6.67E-05	0.000598214
CHILtrapF-107476.0	70.06	0.91	0.94	0.24	3.77	0.000161304	0.001295058
CHILtrapF-107495.0	11.54	-1.26	-1.39	0.46	-2.76	0.005766104	0.026589841
CHILtrapF-107527.0	8.98	-1.31	-1.46	0.45	-2.93	0.003352444	0.017083092
CHILtrapF-107539.0	88.16	-0.74	-0.75	0.19	-3.98	6.83E-05	0.000610615
CHILtrapF-107545.0	189.93	1.2	1.23	0.21	5.7	1.23E-08	2.54E-07
CHILtrapF-107553.0	146.17	-0.66	-0.68	0.26	-2.59	0.009579224	0.040152885
CHILtrapF-107555.1	500.52	0.6	0.61	0.13	4.59	4.35E-06	5.33E-05
CHILtrapF-107560.0	348.94	0.52	0.52	0.16	3.19	0.001405859	0.008345783
CHILtrapF-107568.0	234.23	0.57	0.58	0.16	3.56	0.000377843	0.002720745
CHILtrapF-107585.0	283.43	-0.54	-0.55	0.14	-3.87	0.000108804	0.000922994
CHILtrapF-107594.6	11.01	-1.35	-1.59	0.49	-2.74	0.00612436	0.027957022
CHILtrapF-107597.0	25.98	4.67	5.21	0.43	10.74	6.37E-27	8.32E-25
CHILtrapF-107614.0	104.86	-0.79	-0.81	0.21	-3.75	0.000177411	0.001409945
CHILtrapF-107620.0	138.41	-1.69	-1.76	0.32	-5.24	1.58E-07	2.64E-06
CHILtrapF-107655.0	57.52	-0.82	-0.83	0.21	-3.93	8.48E-05	0.000741111
CHILtrapF-107663.2	53.79	-0.73	-0.76	0.25	-2.89	0.003829551	0.01907238
CHILtrapF-107663.3	70.57	-1.09	-1.14	0.3	-3.71	0.000209257	0.001627311
CHILtrapF-107667.0	54.76	1.14	1.17	0.25	4.49	7.12E-06	8.28E-05
CHILtrapF-107667.1	61.69	0.62	0.63	0.21	2.91	0.003661981	0.018370015
CHILtrapF-107670.0	6.69	1.93	2.9	0.6	3.2	0.001350692	0.008073277
CHILtrapF-107678.0	8.58	-1.41	-1.59	0.47	-2.98	0.002916044	0.015259139
CHILtrapF-107678.1	10.99	-1.72	-1.88	0.44	-3.94	7.98E-05	0.000704228
CHILtrapF-107681.0	109.47	0.54	0.54	0.17	3.21	0.001343497	0.008044572
CHILtrapF-107685.0	97.42	-0.54	-0.55	0.18	-3.07	0.00214923	0.011883384
CHILtrapF-107706.0	140.93	-0.65	-0.66	0.17	-3.88	0.000103753	0.000883966
CHILtrapF-107714.0	23.06	-1	-1.05	0.32	-3.13	0.001727689	0.009942765
CHILtrapF-107719.0	39.05	1.42	1.46	0.25	5.7	1.21E-08	2.51E-07
CHILtrapF-107719.1	16.18	1.32	1.39	0.35	3.73	0.000190542	0.001496609
CHILtrapF-107756.0	59.87	-0.88	-0.91	0.27	-3.29	0.001013229	0.006341302
CHILtrapF-107769.0	16.03	4.6	6.21	0.55	8.3	1.01E-16	6.35E-15
CHILtrapF-107783.0	534	-0.6	-0.61	0.19	-3.09	0.002024957	0.011326668
CHILtrapF-107790.0	145.96	-0.53	-0.54	0.19	-2.81	0.004877942	0.023259925
CHILtrapF-107809.0	17.68	-1.05	-1.11	0.36	-2.95	0.003174344	0.01637239
CHILtrapF-107820.0	79.71	0.89	0.93	0.3	2.97	0.003005443	0.015657314
CHILtrapF-107824.0	55.34	0.83	0.85	0.26	3.15	0.001624915	0.009448358
CHILtrapF-107828.0	46.92	-1.1	-1.12	0.22	-4.96	6.89E-07	9.99E-06
CHILtrapF-107831.0	177.39	0.69	0.71	0.2	3.41	0.000641792	0.004289904
CHILtrapF-107855.0	451.54	0.76	0.76	0.12	6.49	8.63E-11	2.68E-09
CHILtrapF-107855.1	40.32	0.75	0.77	0.24	3.15	0.001612414	0.009382625
CHILtrapF-107890.0	309.48	-0.64	-0.65	0.15	-4.38	1.20E-05	0.000132755
CHILtrapF-107923.0	81.02	1.35	1.37	0.19	6.93	4.11E-12	1.54E-10
CHILtrapF-107930.0	51.01	-1.59	-1.63	0.26	-6.08	1.21E-09	3.06E-08
CHILtrapF-107933.0	16.12	-1.85	-2.11	0.54	-3.45	0.000568265	0.003872692
CHILtrapF-107949.0	275.89	-0.6	-0.6	0.12	-4.91	8.98E-07	1.27E-05
CHILtrapF-107955.0	307.19	0.59	0.6	0.13	4.5	6.84E-06	8.01E-05
CHILtrapF-107967.0	134.33	-0.67	-0.69	0.23	-2.9	0.003705504	0.01855275
CHILtrapF-107979.0	81.93	0.97	0.99	0.23	4.25	2.14E-05	0.000220008
CHILtrapF-107988.0	125.26	-0.97	-0.99	0.21	-4.61	4.02E-06	4.97E-05
CHILtrapF-108031.0	72.77	4.47	4.91	0.38	11.75	7.00E-32	1.21E-29
CHILtrapF-108044.0	1920.13	-0.83	-0.83	0.13	-6.27	3.52E-10	9.78E-09
CHILtrapF-108050.6	5.16	1.76	2.62	0.66	2.66	0.007869135	0.034222228
CHILtrapF-108064.4	257.05	0.56	0.56	0.1	5.5	3.80E-08	7.21E-07
CHILtrapF-108079.0	328.66	2.16	2.25	0.31	6.98	2.93E-12	1.13E-10
CHILtrapF-108079.1	1394.5	2.04	2.11	0.26	7.85	4.09E-15	2.17E-13
CHILtrapF-108089.0	6.06	1.43	1.69	0.54	2.64	0.008171038	0.03526795
CHILtrapF-108129.0	90.42	2.04	3.01	0.51	3.99	6.63E-05	0.000595224
CHILtrapF-108137.0	389.23	-0.74	-0.76	0.23	-3.16	0.001561425	0.009133345
CHILtrapF-108138.0	23.9	-1.42	-1.48	0.33	-4.33	1.50E-05	0.000162581
CHILtrapF-108141.0	13.26	-1.35	-1.58	0.53	-2.55	0.010632697	0.043605547
CHILtrapF-108144.0	781.13	-0.87	-0.89	0.22	-3.96	7.44E-05	0.000660797
CHILtrapF-108152.0	9.41	-1.75	-3.17	0.61	-2.85	0.004389048	0.021335072
CHILtrapF-108155.0	56.26	-0.65	-0.66	0.22	-2.98	0.002877883	0.015076211
CHILtrapF-108171.9	34.7	-0.75	-0.78	0.28	-2.64	0.008182077	0.035302647
CHILtrapF-108181.0	7.99	-1.15	-1.25	0.43	-2.68	0.007359849	0.03246335
CHILtrapF-108210.0	29.96	-0.96	-0.98	0.27	-3.57	0.000360293	0.00261357
CHILtrapF-108228.1	23.7	-0.84	-0.88	0.3	-2.79	0.005259246	0.024683003
CHILtrapF-108249.0	21.22	-1.11	-1.17	0.33	-3.37	0.000755565	0.004944368
CHILtrapF-108254.0	40.59	-1.51	-1.62	0.42	-3.62	0.000300063	0.002230288
CHILtrapF-108284.0	151.4	0.58	0.59	0.17	3.39	0.000700464	0.004621279
CHILtrapF-108308.0	154.31	0.72	0.73	0.17	4.29	1.80E-05	0.000190058
CHILtrapF-108314.0	118.86	0.67	0.68	0.15	4.56	5.13E-06	6.18E-05
CHILtrapF-108319.0	37.79	-0.68	-0.69	0.22	-3.03	0.002441917	0.013161521
CHILtrapF-108333.3	20.5	0.73	0.76	0.29	2.53	0.011266745	0.045669927
CHILtrapF-108351.2	6.56	1.49	1.85	0.57	2.61	0.009036736	0.038288163
CHILtrapF-108359.1	242.75	0.52	0.53	0.16	3.19	0.001407653	0.008352218
CHILtrapF-108362.0	36.07	-0.85	-0.87	0.25	-3.39	0.000696174	0.004600494
CHILtrapF-108395.0	41.2	0.94	0.97	0.28	3.35	0.000796451	0.005176369
CHILtrapF-108409.0	57.4	-0.67	-0.68	0.24	-2.81	0.004885814	0.023278595
CHILtrapF-108437.0	43.29	0.7	0.72	0.27	2.57	0.010070867	0.041833654
CHILtrapF-108459.2	5.26	-1.65	-1.88	0.54	-3.08	0.002052658	0.011459823
CHILtrapF-108513.0	48.18	1.39	1.63	0.43	3.21	0.001315765	0.007902649
CHILtrapF-108550.2	4.62	1.72	2.53	0.66	2.63	0.008603226	0.036672596
CHILtrapF-108553.0	9.52	-1.28	-1.36	0.41	-3.15	0.001634586	0.009492864
CHILtrapF-108581.0	17.77	-0.91	-0.97	0.36	-2.55	0.010786435	0.04408239
CHILtrapF-108582.0	9.58	-1.43	-1.51	0.42	-3.42	0.000637792	0.004266206
CHILtrapF-108582.1	7.55	-2.37	-2.52	0.46	-5.22	1.83E-07	3.02E-06
CHILtrapF-108597.0	14.78	-0.91	-0.94	0.3	-3.04	0.0023414	0.012709997
CHILtrapF-108637.1	29.65	-1.45	-1.52	0.32	-4.52	6.13E-06	7.26E-05
CHILtrapF-108647.1	5.09	1.81	2.16	0.56	3.25	0.001152039	0.007074575
CHILtrapF-108675.0	11.5	-1.24	-1.37	0.46	-2.71	0.006725834	0.030175847
CHILtrapF-108677.0	121.12	-1.19	-1.23	0.26	-4.55	5.47E-06	6.57E-05
CHILtrapF-108687.0	26.86	-1.08	-1.14	0.31	-3.43	0.000604075	0.004070757
CHILtrapF-108693.0	167.52	0.8	0.81	0.18	4.54	5.53E-06	6.63E-05
CHILtrapF-108703.0	39.58	0.96	1.02	0.33	2.87	0.004134126	0.020324267
CHILtrapF-108709.0	30.82	1.18	1.22	0.28	4.27	1.91E-05	0.000200459
CHILtrapF-108714.0	33.75	0.95	1.01	0.35	2.71	0.0066287	0.029842465
CHILtrapF-108723.0	548.57	0.84	0.84	0.13	6.62	3.48E-11	1.14E-09
CHILtrapF-108730.0	429.92	0.68	0.69	0.14	4.83	1.40E-06	1.90E-05
CHILtrapF-108750.0	25.88	-1.2	-1.25	0.31	-3.85	0.000120402	0.001007931
CHILtrapF-108786.1	118.59	0.54	0.55	0.16	3.43	0.000597394	0.004031508
CHILtrapF-108799.0	168.13	1.96	2.04	0.29	6.79	1.13E-11	3.97E-10
CHILtrapF-108800.1	5.31	-1.46	-1.59	0.49	-3	0.002704826	0.014345273
CHILtrapF-108818.0	342.78	0.61	0.62	0.18	3.4	0.00067482	0.004487107
CHILtrapF-108825.0	36.54	0.56	0.57	0.22	2.5	0.012377555	0.049250696
CHILtrapF-108828.1	93.04	-0.69	-0.71	0.24	-2.87	0.004056385	0.020028294
CHILtrapF-108837.1	9.48	-1.47	-1.84	0.53	-2.77	0.005627727	0.026105198
CHILtrapF-108847.0	184.63	-0.74	-0.75	0.2	-3.7	0.000215768	0.001670217
CHILtrapF-108855.0	191.46	-1.68	-1.77	0.35	-4.77	1.87E-06	2.47E-05
CHILtrapF-108855.1	1511.13	-1.37	-1.4	0.25	-5.49	3.99E-08	7.55E-07
CHILtrapF-108880.0	666.91	0.94	0.95	0.12	7.8	6.20E-15	3.24E-13
CHILtrapF-108892.0	322.27	0.6	0.6	0.13	4.48	7.59E-06	8.76E-05
CHILtrapF-1089.0	6.5	-2.76	-3.01	0.54	-5.07	4.03E-07	6.19E-06
CHILtrapF-108910.0	31.31	-0.81	-0.83	0.28	-2.85	0.004391018	0.021336855
CHILtrapF-108917.0	88.9	2.29	2.89	0.47	4.88	1.04E-06	1.46E-05
CHILtrapF-108945.1	8.88	1.54	1.64	0.4	3.85	0.000119178	0.00099959
CHILtrapF-108946.0	28.4	-1	-1.07	0.38	-2.64	0.008256005	0.035530417
CHILtrapF-108958.0	554.11	0.57	0.58	0.13	4.24	2.20E-05	0.000225562
CHILtrapF-108962.0	494.46	-0.57	-0.58	0.21	-2.75	0.006009871	0.027514454
CHILtrapF-108970.3	15.72	1.25	1.34	0.37	3.42	0.000636395	0.004258076
CHILtrapF-108980.0	22.8	-0.76	-0.79	0.26	-2.89	0.003902465	0.019353594
CHILtrapF-108995.0	45.74	3.59	3.93	0.41	8.81	1.28E-18	9.48E-17
CHILtrapF-108999.0	855.82	-1.61	-1.66	0.25	-6.47	1.01E-10	3.09E-09
CHILtrapF-109023.0	612.43	-0.64	-0.65	0.19	-3.43	0.000611798	0.004115735
CHILtrapF-109024.0	180.66	-0.66	-0.67	0.19	-3.47	0.000522034	0.003597223
CHILtrapF-109047.0	95.78	0.59	0.61	0.2	2.98	0.002915841	0.015259139
CHILtrapF-109052.0	42.44	-0.82	-0.86	0.29	-2.8	0.005063754	0.023898968
CHILtrapF-109059.0	22.44	-0.95	-1.04	0.36	-2.62	0.008830787	0.03752367
CHILtrapF-109095.0	195.46	0.56	0.56	0.18	3.15	0.001607605	0.009363901
CHILtrapF-109100.1	361.68	0.56	0.56	0.12	4.52	6.07E-06	7.21E-05
CHILtrapF-109112.0	67.79	-0.96	-0.99	0.27	-3.57	0.000357143	0.002593914
CHILtrapF-109116.0	27.94	1.77	1.88	0.35	4.99	5.92E-07	8.75E-06
CHILtrapF-109138.3	27.82	-1.31	-1.47	0.48	-2.73	0.006248546	0.028430161
CHILtrapF-109142.1	35.58	-0.72	-0.74	0.27	-2.63	0.008604003	0.036672596
CHILtrapF-109150.0	161.5	0.58	0.58	0.13	4.37	1.23E-05	0.000135434
CHILtrapF-109156.1	60.76	-0.61	-0.62	0.21	-2.91	0.00363663	0.018277911
CHILtrapF-109156.2	999.81	-0.57	-0.58	0.17	-3.37	0.000749468	0.004909932
CHILtrapF-109156.4	61.16	-0.56	-0.57	0.21	-2.67	0.007627421	0.033393206
CHILtrapF-109160.0	13.51	-1.11	-1.2	0.39	-2.88	0.003961981	0.019623508
CHILtrapF-109166.0	8.54	3.05	3.55	0.51	5.94	2.93E-09	6.92E-08
CHILtrapF-109188.0	5.81	1.95	2.29	0.54	3.64	0.000276819	0.002084514
CHILtrapF-109201.0	25.93	-0.87	-0.91	0.34	-2.57	0.010195524	0.042239626
CHILtrapF-109209.0	109.57	-0.88	-0.9	0.2	-4.37	1.23E-05	0.000135401
CHILtrapF-109241.0	26.84	-3.02	-3.18	0.38	-8.02	1.07E-15	5.97E-14
CHILtrapF-109250.0	280.73	0.72	0.73	0.14	5.03	4.89E-07	7.38E-06
CHILtrapF-109255.0	24.16	-1.35	-1.4	0.33	-4.07	4.65E-05	0.000435474
CHILtrapF-109272.0	692.29	1.02	1.03	0.19	5.48	4.27E-08	8.02E-07
CHILtrapF-109274.0	300.03	0.57	0.58	0.18	3.12	0.00183831	0.010479436
CHILtrapF-109289.1	84.83	-0.77	-0.79	0.2	-3.79	0.000151284	0.00123014
CHILtrapF-109296.3	39.58	0.85	0.88	0.28	3.02	0.002499718	0.013429994
CHILtrapF-109311.0	230.41	0.56	0.56	0.14	3.91	9.10E-05	0.000786765
CHILtrapF-109329.2	30.52	-0.89	-0.94	0.28	-3.14	0.001689286	0.00976762
CHILtrapF-109337.0	21.25	2.05	2.25	0.4	5.09	3.66E-07	5.69E-06
CHILtrapF-109340.0	86.8	-0.52	-0.53	0.21	-2.51	0.012195275	0.048657037
CHILtrapF-109342.0	69.99	-0.59	-0.6	0.19	-3.18	0.001484303	0.008734336
CHILtrapF-109370.0	101.06	-2.44	-2.5	0.24	-10.05	9.46E-24	1.05E-21
CHILtrapF-109378.0	300.96	-0.6	-0.61	0.14	-4.18	2.94E-05	0.000291466
CHILtrapF-109388.0	1391.72	0.57	0.57	0.09	6.16	7.37E-10	1.93E-08
CHILtrapF-109389.0	211.03	0.67	0.68	0.17	4.01	5.97E-05	0.000542885
CHILtrapF-109409.0	35.09	-1.06	-1.11	0.29	-3.7	0.000217244	0.001679985
CHILtrapF-109418.1	321.93	0.57	0.58	0.21	2.68	0.007272846	0.032163993
CHILtrapF-109448.0	4.7	2.72	3.32	0.59	4.65	3.39E-06	4.27E-05
CHILtrapF-109470.2	15.49	1.18	1.28	0.39	3.04	0.002375759	0.012866825
CHILtrapF-109476.0	17.71	-1.14	-1.23	0.4	-2.83	0.004650537	0.022333966
CHILtrapF-109487.3	135.12	-0.56	-0.56	0.15	-3.6	0.000319545	0.002358449
CHILtrapF-109490.1	107.65	0.56	0.57	0.19	2.93	0.003348522	0.017077896
CHILtrapF-109493.0	36.45	-0.88	-0.9	0.25	-3.45	0.000555332	0.003793346
CHILtrapF-109499.0	76.52	-0.59	-0.6	0.2	-3.02	0.002554437	0.013655384
CHILtrapF-109525.0	20.17	-1.75	-1.87	0.4	-4.37	1.25E-05	0.000137364
CHILtrapF-109525.1	7.17	-1.44	-1.54	0.43	-3.34	0.00082878	0.005356457
CHILtrapF-109537.0	708.71	0.92	0.93	0.16	5.65	1.57E-08	3.19E-07
CHILtrapF-109539.0	44.45	0.59	0.61	0.22	2.66	0.00774661	0.033795554
CHILtrapF-109548.0	23.59	0.74	0.77	0.29	2.57	0.010048329	0.041751129
CHILtrapF-109549.0	1143.21	1.25	1.31	0.33	3.83	0.000129956	0.001078703
CHILtrapF-109568.0	111.91	0.52	0.52	0.18	2.94	0.00331276	0.016932203
CHILtrapF-109579.0	26.23	1.21	1.46	0.45	2.7	0.006962253	0.031047137
CHILtrapF-109610.0	195.9	-1.18	-1.21	0.21	-5.62	1.92E-08	3.85E-07
CHILtrapF-109610.1	1153.69	-1.17	-1.19	0.16	-7.18	7.18E-13	2.97E-11
CHILtrapF-109614.1	84.51	-0.89	-0.94	0.27	-3.28	0.001021352	0.006388741
CHILtrapF-109616.0	12.43	1.66	2.25	0.6	2.79	0.005271491	0.024735361
CHILtrapF-109618.0	20.94	5.21	6.08	0.51	10.16	2.95E-24	3.35E-22
CHILtrapF-109623.0	209.3	0.62	0.62	0.15	4.25	2.16E-05	0.000222285
CHILtrapF-109627.0	495.83	-1.05	-1.09	0.3	-3.55	0.000390942	0.002798794
CHILtrapF-109628.0	34.63	-0.76	-0.78	0.27	-2.82	0.00481935	0.023008511
CHILtrapF-109642.0	114.3	-1.41	-1.44	0.26	-5.45	4.96E-08	9.22E-07
CHILtrapF-109642.1	191.55	-1.39	-1.46	0.32	-4.33	1.47E-05	0.000159285
CHILtrapF-109647.0	341.93	0.55	0.56	0.21	2.6	0.00940493	0.039556178
CHILtrapF-109678.0	62.1	1.41	1.45	0.27	5.28	1.26E-07	2.16E-06
CHILtrapF-109701.0	198.54	-0.56	-0.57	0.14	-4.14	3.48E-05	0.000337678
CHILtrapF-109706.0	13.84	-1.65	-1.79	0.42	-3.92	8.99E-05	0.000779152
CHILtrapF-109729.0	179.43	-0.73	-0.75	0.22	-3.31	0.000930945	0.005900081
CHILtrapF-109746.0	171.23	-0.55	-0.56	0.14	-4.04	5.33E-05	0.000490694
CHILtrapF-109749.0	424.54	0.57	0.57	0.1	5.42	5.93E-08	1.08E-06
CHILtrapF-109765.0	339.65	0.64	0.65	0.13	4.88	1.06E-06	1.48E-05
CHILtrapF-109766.0	147	0.59	0.59	0.18	3.23	0.001244862	0.007553918
CHILtrapF-109766.1	45.34	0.89	0.93	0.28	3.14	0.001689368	0.00976762
CHILtrapF-109767.0	147.96	-0.77	-0.78	0.22	-3.5	0.000458606	0.00322051
CHILtrapF-109786.0	239.31	0.77	0.78	0.19	4.14	3.43E-05	0.000334082
CHILtrapF-109789.0	73.63	-0.69	-0.7	0.19	-3.61	0.000302285	0.002243256
CHILtrapF-109791.1	11.5	1.01	1.08	0.39	2.61	0.009160588	0.038687536
CHILtrapF-109791.2	327.95	1.25	1.26	0.13	9.81	1.04E-22	1.09E-20
CHILtrapF-109803.0	52.33	-0.87	-0.89	0.24	-3.55	0.000383211	0.00275266
CHILtrapF-109804.0	14.98	-1.16	-1.24	0.38	-3.03	0.00241428	0.013045426
CHILtrapF-109828.0	17.29	1.72	1.85	0.38	4.53	5.97E-06	7.10E-05
CHILtrapF-109828.1	37.03	1.28	1.33	0.26	4.92	8.80E-07	1.25E-05
CHILtrapF-109848.0	127.07	-1.07	-1.08	0.18	-5.99	2.15E-09	5.19E-08
CHILtrapF-109865.3	71.18	-1.45	-1.49	0.26	-5.54	3.08E-08	5.94E-07
CHILtrapF-109880.0	78.1	-0.86	-0.88	0.22	-3.88	0.000104838	0.000892239
CHILtrapF-109888.0	119.8	-1.15	-1.17	0.2	-5.88	4.22E-09	9.57E-08
CHILtrapF-109890.0	251.89	-1.33	-1.36	0.22	-5.96	2.51E-09	6.00E-08
CHILtrapF-109897.0	504.93	4.45	4.58	0.26	17.36	1.54E-67	1.34E-64
CHILtrapF-109940.0	69.62	1.15	1.18	0.2	5.82	5.92E-09	1.31E-07
CHILtrapF-109953.0	90.7	-0.84	-0.86	0.24	-3.55	0.000385432	0.002765576
CHILtrapF-109966.0	87.85	-1.16	-1.22	0.34	-3.41	0.000652804	0.004353016
CHILtrapF-109971.0	66.45	3.46	3.57	0.28	12.54	4.25E-36	8.77E-34
CHILtrapF-109975.0	153.09	-0.69	-0.71	0.28	-2.5	0.012387341	0.049272974
CHILtrapF-109983.0	38.05	-0.7	-0.72	0.23	-3.08	0.002071346	0.011534056
CHILtrapF-109994.0	1475.61	0.95	0.97	0.21	4.59	4.33E-06	5.32E-05
CHILtrapF-110005.0	87.51	0.54	0.55	0.19	2.79	0.005334837	0.024968055
CHILtrapF-110016.0	86.83	-0.87	-0.89	0.23	-3.86	0.000114489	0.000965996
CHILtrapF-110026.0	9.08	-1.28	-1.42	0.47	-2.73	0.006367616	0.028865453
CHILtrapF-110029.0	19.95	-1.54	-1.64	0.38	-4.01	5.99E-05	0.000543856
CHILtrapF-110029.2	13.8	-2.27	-2.48	0.43	-5.32	1.01E-07	1.77E-06
CHILtrapF-110029.3	33.42	-1.55	-1.63	0.33	-4.67	2.94E-06	3.75E-05
CHILtrapF-110029.4	11.57	-3.11	-3.56	0.49	-6.31	2.85E-10	8.06E-09
CHILtrapF-110042.0	47.61	-1.23	-1.25	0.22	-5.51	3.56E-08	6.78E-07
CHILtrapF-110043.0	157.79	-0.68	-0.69	0.14	-4.99	5.94E-07	8.77E-06
CHILtrapF-110045.0	569.9	-0.95	-0.95	0.12	-7.63	2.41E-14	1.17E-12
CHILtrapF-110069.0	42.25	1.06	1.09	0.25	4.2	2.71E-05	0.000271703
CHILtrapF-110069.1	482.55	0.61	0.61	0.14	4.29	1.81E-05	0.000191098
CHILtrapF-110086.0	31.59	1.77	1.84	0.29	6.2	5.70E-10	1.53E-08
CHILtrapF-110089.0	105.1	-0.77	-0.79	0.27	-2.83	0.004707184	0.022564566
CHILtrapF-110091.0	19.07	0.95	0.99	0.33	2.91	0.003629998	0.018248477
CHILtrapF-110099.0	138.31	-0.73	-0.74	0.16	-4.62	3.89E-06	4.82E-05
CHILtrapF-110109.2	19.51	-1.71	-1.91	0.41	-4.11	3.88E-05	0.000372615
CHILtrapF-110113.1	68.01	-0.87	-0.89	0.2	-4.47	7.95E-06	9.11E-05
CHILtrapF-110127.0	7.47	1.42	1.66	0.53	2.67	0.007509692	0.032963641
CHILtrapF-110131.0	27.43	-1	-1.04	0.31	-3.21	0.00132537	0.007954246
CHILtrapF-110140.0	10.34	1.43	1.55	0.44	3.22	0.001264102	0.007647003
CHILtrapF-110161.0	100.99	-1	-1.01	0.21	-4.76	1.91E-06	2.52E-05
CHILtrapF-110178.1	8.87	-1.58	-1.92	0.53	-2.97	0.002991097	0.015589479
CHILtrapF-110194.1	211.66	-0.55	-0.56	0.2	-2.76	0.005813168	0.026749211
CHILtrapF-110199.0	46.48	-0.92	-0.95	0.22	-4.23	2.33E-05	0.000236975
CHILtrapF-110209.0	29.17	-1.35	-1.41	0.3	-4.47	7.95E-06	9.11E-05
CHILtrapF-110230.0	12.77	-1.61	-1.72	0.39	-4.18	2.92E-05	0.000290617
CHILtrapF-110238.0	45.35	-0.56	-0.56	0.2	-2.73	0.00625326	0.02844061
CHILtrapF-110251.0	86.02	-0.76	-0.77	0.19	-4.07	4.67E-05	0.000437187
CHILtrapF-110252.0	4.83	1.7	2.12	0.66	2.56	0.010522507	0.043304589
CHILtrapF-110264.0	27.37	1.42	1.46	0.26	5.42	5.94E-08	1.08E-06
CHILtrapF-110293.0	144.82	0.99	1	0.18	5.6	2.11E-08	4.19E-07
CHILtrapF-110295.0	5.09	-2.73	-3.19	0.57	-4.81	1.52E-06	2.05E-05
CHILtrapF-110299.0	293.39	-0.81	-0.82	0.15	-5.45	5.13E-08	9.50E-07
CHILtrapF-110316.0	126.09	-1.02	-1.04	0.19	-5.34	9.52E-08	1.67E-06
CHILtrapF-110316.1	140.39	-0.85	-0.86	0.22	-3.92	8.85E-05	0.000767496
CHILtrapF-110331.1	6.58	1.93	2.3	0.53	3.67	0.000238567	0.001824494
CHILtrapF-110341.0	28.44	-1.3	-1.37	0.38	-3.43	0.000601586	0.00405631
CHILtrapF-110371.0	44.26	1.04	1.07	0.25	4.18	2.95E-05	0.000292384
CHILtrapF-110380.0	17.58	-1.58	-1.73	0.48	-3.32	0.000914837	0.005809967
CHILtrapF-110381.1	212.59	-0.72	-0.73	0.18	-3.91	9.32E-05	0.000803828
CHILtrapF-110391.0	150.6	-0.56	-0.57	0.17	-3.22	0.001303144	0.007838853
CHILtrapF-110413.0	219.47	-0.72	-0.73	0.19	-3.85	0.000120507	0.001008099
CHILtrapF-110451.0	25.1	1.58	1.86	0.51	3.11	0.001882082	0.010672087
CHILtrapF-110474.0	187.88	0.56	0.57	0.16	3.64	0.000270178	0.00204038
CHILtrapF-110492.0	12.01	2.63	3.05	0.49	5.42	6.11E-08	1.11E-06
CHILtrapF-110492.1	38.25	3.74	4.23	0.43	8.77	1.76E-18	1.29E-16
CHILtrapF-110492.2	640.15	3.07	3.13	0.2	15.46	6.07E-54	2.86E-51
CHILtrapF-110492.3	1964.29	3.06	3.11	0.18	16.61	5.62E-62	3.89E-59
CHILtrapF-110492.4	77.63	3.01	3.23	0.37	8.14	3.96E-16	2.33E-14
CHILtrapF-110492.5	315.25	3.31	3.44	0.28	11.68	1.56E-31	2.68E-29
CHILtrapF-110503.0	65.2	-1.72	-1.78	0.29	-5.88	4.05E-09	9.26E-08
CHILtrapF-110514.0	26.02	2.69	3.02	0.48	5.57	2.56E-08	5.02E-07
CHILtrapF-110536.1	128.58	0.64	0.65	0.15	4.23	2.30E-05	0.000235184
CHILtrapF-110537.0	122.59	-0.54	-0.55	0.19	-2.89	0.00386258	0.019190579
CHILtrapF-110549.0	78.04	-0.69	-0.71	0.24	-2.91	0.003653101	0.018334809
CHILtrapF-110549.1	52.14	-0.83	-0.85	0.22	-3.74	0.000181709	0.001438752
CHILtrapF-110555.0	29.68	0.68	0.7	0.24	2.84	0.004445656	0.021555799
CHILtrapF-110585.0	69.61	0.68	0.69	0.2	3.45	0.00055854	0.003813044
CHILtrapF-110598.0	9.06	1.4	1.59	0.48	2.91	0.00364346	0.018301063
CHILtrapF-110627.0	102.95	1.1	1.12	0.2	5.43	5.58E-08	1.02E-06
CHILtrapF-110627.1	165.87	1.02	1.05	0.27	3.81	0.000136496	0.001127026
CHILtrapF-110627.2	94.45	0.88	0.92	0.29	3.09	0.002018042	0.011296041
CHILtrapF-110641.0	10.98	-1.46	-1.56	0.42	-3.44	0.00057737	0.003927918
CHILtrapF-110653.0	469.08	0.73	0.73	0.14	5.24	1.58E-07	2.65E-06
CHILtrapF-110653.1	85.3	0.74	0.76	0.24	3.1	0.001940596	0.010930135
CHILtrapF-110667.2	98.92	-0.7	-0.72	0.21	-3.36	0.000781606	0.005092124
CHILtrapF-110669.0	96.01	0.67	0.68	0.17	3.99	6.57E-05	0.000590805
CHILtrapF-110690.0	66.1	-0.58	-0.6	0.21	-2.82	0.004782212	0.022870842
CHILtrapF-110690.1	8.48	-1.57	-1.81	0.48	-3.23	0.001234213	0.007498965
CHILtrapF-110698.0	32.2	-0.84	-0.87	0.25	-3.31	0.000940855	0.005954867
CHILtrapF-110700.0	87.6	-0.53	-0.53	0.17	-3.11	0.001878406	0.010656374
CHILtrapF-110707.1	71.53	-0.68	-0.69	0.22	-3.04	0.002393642	0.012945644
CHILtrapF-110709.0	167.88	-0.96	-0.97	0.17	-5.52	3.34E-08	6.38E-07
CHILtrapF-110734.0	136.32	-2.39	-2.49	0.33	-7.22	5.12E-13	2.15E-11
CHILtrapF-110742.0	204.42	0.9	0.9	0.13	6.92	4.49E-12	1.67E-10
CHILtrapF-110743.0	34.68	-0.87	-0.91	0.29	-3.06	0.002191584	0.012055248
CHILtrapF-110749.0	8.9	-1.31	-1.43	0.44	-3	0.002688456	0.014277758
CHILtrapF-110765.0	304.69	0.66	0.66	0.13	5.24	1.57E-07	2.63E-06
CHILtrapF-110793.4	10.95	1.04	1.11	0.39	2.68	0.007321637	0.032337868
CHILtrapF-110794.0	203.53	-0.62	-0.62	0.11	-5.52	3.39E-08	6.46E-07
CHILtrapF-110816.0	24.83	1.27	1.34	0.32	3.98	6.94E-05	0.000619666
CHILtrapF-110825.0	7.34	-1.42	-1.57	0.46	-3.07	0.002175323	0.011993838
CHILtrapF-110827.0	43.59	1.1	1.13	0.27	4.01	6.03E-05	0.000547019
CHILtrapF-110830.0	13.78	1.67	1.8	0.41	4.09	4.36E-05	0.000411827
CHILtrapF-110833.3	409.28	0.62	0.62	0.12	5.16	2.44E-07	3.93E-06
CHILtrapF-110837.0	82.5	-0.66	-0.68	0.26	-2.5	0.012299464	0.049014563
CHILtrapF-110847.0	169.09	-1.11	-1.13	0.22	-4.97	6.65E-07	9.69E-06
CHILtrapF-110856.0	6.12	-2	-2.29	0.56	-3.57	0.000354173	0.002575525
CHILtrapF-110856.1	283.55	-1.67	-1.7	0.22	-7.53	4.90E-14	2.29E-12
CHILtrapF-110860.1	37.28	-1.04	-1.07	0.26	-3.97	7.21E-05	0.000642019
CHILtrapF-110900.2	60.74	-1.03	-1.07	0.29	-3.51	0.000445482	0.003139587
CHILtrapF-110910.0	2404.77	1.06	1.07	0.14	7.75	9.27E-15	4.74E-13
CHILtrapF-110922.0	488.06	-2.13	-2.21	0.3	-7.17	7.53E-13	3.10E-11
CHILtrapF-110922.1	475.31	-2.11	-2.22	0.33	-6.45	1.15E-10	3.50E-09
CHILtrapF-110947.0	31.4	4.41	5.09	0.45	9.86	6.32E-23	6.67E-21
CHILtrapF-110954.0	11.16	-1.89	-2.1	0.47	-4.01	6.00E-05	0.000544551
CHILtrapF-110972.0	269.24	-1.06	-1.07	0.14	-7.82	5.48E-15	2.87E-13
CHILtrapF-110985.0	6.54	-1.59	-1.77	0.48	-3.31	0.000943862	0.005965878
CHILtrapF-110987.0	46.2	-0.86	-0.89	0.28	-3.05	0.002290976	0.012502606
CHILtrapF-110998.1	39.64	-2.73	-2.88	0.35	-7.74	1.02E-14	5.18E-13
CHILtrapF-110998.2	42.45	-1.93	-2.02	0.31	-6.18	6.41E-10	1.70E-08
CHILtrapF-111006.0	119.01	0.64	0.65	0.18	3.53	0.000415133	0.002949335
CHILtrapF-111010.0	638.64	0.52	0.52	0.1	5.39	6.88E-08	1.24E-06
CHILtrapF-111015.0	127.1	0.94	0.95	0.21	4.54	5.68E-06	6.79E-05
CHILtrapF-111045.0	41.6	0.69	0.71	0.25	2.76	0.00583913	0.026852924
CHILtrapF-111045.1	266.96	0.79	0.8	0.14	5.68	1.36E-08	2.79E-07
CHILtrapF-111110.1	58.2	0.71	0.73	0.21	3.32	0.000884201	0.005649473
CHILtrapF-111160.1	39.78	-0.71	-0.73	0.25	-2.8	0.00508932	0.023995567
CHILtrapF-111162.1	713.52	-0.58	-0.59	0.15	-3.91	9.24E-05	0.000797822
CHILtrapF-111162.4	227.13	-2.05	-2.12	0.25	-8.36	6.54E-17	4.16E-15
CHILtrapF-111202.1	15.16	-1.85	-2.06	0.47	-3.97	7.05E-05	0.000628975
CHILtrapF-111202.2	103.76	-1.88	-2.01	0.38	-5.02	5.27E-07	7.90E-06
CHILtrapF-111215.0	30.61	-0.64	-0.66	0.25	-2.54	0.011159698	0.045324476
CHILtrapF-111222.0	7.17	1.66	1.94	0.55	3.01	0.002602722	0.013878823
CHILtrapF-111251.0	77.08	0.68	0.69	0.18	3.8	0.000143466	0.001177142
CHILtrapF-111288.0	15.99	-0.98	-1.01	0.34	-2.88	0.00401596	0.019837023
CHILtrapF-111296.1	25.83	-0.74	-0.77	0.27	-2.76	0.005709778	0.02639444
CHILtrapF-111301.0	75.11	-0.8	-0.83	0.25	-3.24	0.001177427	0.007206037
CHILtrapF-111349.0	16.26	-1.1	-1.15	0.36	-3.03	0.002442843	0.013163492
CHILtrapF-111349.1	18.76	-1.24	-1.29	0.34	-3.61	0.000309086	0.002286516
CHILtrapF-111361.0	24.34	-1.34	-1.4	0.31	-4.32	1.54E-05	0.000165675
CHILtrapF-111394.2	116.77	-0.62	-0.62	0.17	-3.62	0.000296378	0.002207081
CHILtrapF-111402.3	17.07	-1.23	-1.3	0.36	-3.43	0.000597126	0.004031508
CHILtrapF-111402.4	150.07	-0.63	-0.65	0.23	-2.7	0.006854832	0.030643599
CHILtrapF-111449.2	5.52	3.2	4.26	0.59	5.42	6.09E-08	1.11E-06
CHILtrapF-111475.0	10.03	2.15	2.93	0.67	3.23	0.00123693	0.007513538
CHILtrapF-111508.0	5.7	-1.55	-1.76	0.56	-2.78	0.005412803	0.025265506
CHILtrapF-111527.1	72.2	0.62	0.63	0.19	3.27	0.001076821	0.006682426
CHILtrapF-111535.0	192.6	0.9	0.91	0.16	5.61	2.06E-08	4.11E-07
CHILtrapF-111562.0	86.79	-1.3	-1.32	0.17	-7.52	5.69E-14	2.62E-12
CHILtrapF-111563.0	233.14	0.99	1	0.16	6.22	5.13E-10	1.39E-08
CHILtrapF-111602.0	4.32	1.66	2.56	0.65	2.54	0.011061063	0.044978217
CHILtrapF-111602.1	146.73	-0.53	-0.54	0.2	-2.71	0.006709227	0.030118569
CHILtrapF-111626.5	9.21	-1.41	-1.52	0.42	-3.36	0.000772436	0.005039357
CHILtrapF-111661.0	13.45	-1.45	-1.52	0.38	-3.85	0.000118758	0.000996653
CHILtrapF-111665.0	42.3	-2.16	-2.56	0.51	-4.21	2.56E-05	0.000257619
CHILtrapF-111711.0	5.8	2.2	2.63	0.55	3.99	6.58E-05	0.000591103
CHILtrapF-111740.3	21.8	0.93	0.98	0.34	2.69	0.007144758	0.031728714
CHILtrapF-111764.1	33.36	1.18	1.25	0.38	3.13	0.001753793	0.010065914
CHILtrapF-111798.0	105.53	-0.52	-0.53	0.19	-2.72	0.006610241	0.029780554
CHILtrapF-111820.1	11.62	-1.2	-1.25	0.34	-3.58	0.000348309	0.002539948
CHILtrapF-111820.3	5586.93	-0.98	-1.01	0.23	-4.34	1.40E-05	0.00015215
CHILtrapF-111857.0	84.44	1.14	1.16	0.22	5.05	4.33E-07	6.62E-06
CHILtrapF-111899.3	198.02	-0.51	-0.51	0.17	-2.98	0.002907172	0.01521948
CHILtrapF-111948.0	11.7	-1.58	-1.69	0.42	-3.71	0.000206406	0.00160833
CHILtrapF-111953.0	8.87	-1.18	-1.32	0.47	-2.53	0.011336622	0.045908345
CHILtrapF-112004.0	9.08	1.64	1.79	0.44	3.71	0.000208204	0.001619652
CHILtrapF-112010.0	15.93	1.39	1.5	0.39	3.6	0.000318827	0.002354135
CHILtrapF-112030.0	100.11	-1.31	-1.35	0.25	-5.3	1.18E-07	2.03E-06
CHILtrapF-112041.1	30.85	-1	-1.05	0.33	-3.03	0.002463925	0.013264945
CHILtrapF-112085.0	8.53	-2	-2.31	0.53	-3.74	0.000184092	0.001456154
CHILtrapF-112248.0	13.97	-1.05	-1.12	0.37	-2.81	0.004969185	0.023556579
CHILtrapF-112295.1	39.59	-0.71	-0.72	0.22	-3.2	0.001357909	0.008106117
CHILtrapF-112362.0	799.22	-0.55	-0.56	0.11	-5.08	3.77E-07	5.84E-06
CHILtrapF-112362.1	255.29	-0.62	-0.63	0.14	-4.43	9.53E-06	0.000107374
CHILtrapF-112379.0	34.21	-1.21	-1.28	0.35	-3.48	0.000494301	0.003435421
CHILtrapF-112422.1	139.01	0.61	0.62	0.18	3.36	0.0007779	0.005069386
CHILtrapF-112422.2	19.33	-0.96	-1.01	0.3	-3.2	0.001370806	0.008170668
CHILtrapF-112466.0	6.49	-1.69	-1.93	0.49	-3.46	0.00054727	0.003745814
CHILtrapF-112476.0	5.67	2.55	3.13	0.59	4.32	1.56E-05	0.000167405
CHILtrapF-112492.0	22.87	-1.01	-1.05	0.31	-3.2	0.001366121	0.008151004
CHILtrapF-112495.0	61.02	-0.63	-0.64	0.21	-2.95	0.003214998	0.016535005
CHILtrapF-112499.0	18.33	2.4	4.56	0.63	3.81	0.00014075	0.00115768
CHILtrapF-112499.2	7.28	2.33	4.95	0.69	3.38	0.000732212	0.004806253
CHILtrapF-112503.0	63.36	0.86	0.89	0.26	3.27	0.001086307	0.006735959
CHILtrapF-112503.1	109.57	0.63	0.64	0.24	2.66	0.007822159	0.034074613
CHILtrapF-112536.0	24.3	1.12	1.16	0.28	3.96	7.53E-05	0.000667482
CHILtrapF-112642.9	14.44	-1.31	-1.38	0.35	-3.72	0.000197908	0.001548775
CHILtrapF-112653.0	23	1.29	1.37	0.33	3.96	7.59E-05	0.000673052
CHILtrapF-112659.1	684.33	-1.6	-1.64	0.25	-6.42	1.35E-10	4.06E-09
CHILtrapF-112666.1	3008.79	-0.6	-0.61	0.14	-4.22	2.41E-05	0.000245193
CHILtrapF-112677.4	411.87	0.6	0.62	0.23	2.6	0.009336602	0.039296892
CHILtrapF-112694.0	26.23	1.05	1.11	0.34	3.08	0.002066154	0.011516044
CHILtrapF-112719.0	249.9	1.91	1.94	0.2	9.31	1.24E-20	1.08E-18
CHILtrapF-112719.1	123.67	1.43	1.45	0.15	9.23	2.60E-20	2.20E-18
CHILtrapF-112719.2	66.22	1.88	1.92	0.2	9.34	9.35E-21	8.27E-19
CHILtrapF-112775.1	16.93	1.28	1.42	0.39	3.28	0.001036919	0.006468922
CHILtrapF-112791.0	22.49	1.06	1.11	0.31	3.44	0.000577595	0.003928312
CHILtrapF-112803.0	53.01	-1.04	-1.06	0.24	-4.37	1.22E-05	0.000134534
CHILtrapF-112812.0	169.01	0.89	0.9	0.17	5.21	1.91E-07	3.15E-06
CHILtrapF-112887.1	44.29	1.38	1.42	0.26	5.23	1.66E-07	2.77E-06
CHILtrapF-112907.0	8.05	-1.35	-1.5	0.46	-2.95	0.003191741	0.016456626
CHILtrapF-113039.0	5.39	-1.37	-1.53	0.55	-2.51	0.012177107	0.048609277
CHILtrapF-113124.1	44.64	0.99	1.02	0.27	3.64	0.00026931	0.002035786
CHILtrapF-113158.0	20.95	2.74	2.92	0.38	7.22	5.24E-13	2.19E-11
CHILtrapF-113158.3	7.52	2.72	3.14	0.51	5.33	9.61E-08	1.69E-06
CHILtrapF-113158.5	10.77	2.95	3.46	0.53	5.56	2.67E-08	5.22E-07
CHILtrapF-113158.6	20.64	2.85	3.13	0.43	6.55	5.78E-11	1.85E-09
CHILtrapF-113175.0	31.61	-1.98	-2.06	0.31	-6.35	2.14E-10	6.22E-09
CHILtrapF-113183.0	99.16	0.52	0.53	0.18	2.92	0.003521144	0.017823092
CHILtrapF-113195.0	121.89	-1.03	-1.06	0.28	-3.73	0.000194822	0.001527672
CHILtrapF-113195.1	251.41	-0.63	-0.64	0.17	-3.78	0.000158475	0.001278885
CHILtrapF-113196.5	11.27	3.33	3.78	0.48	6.87	6.60E-12	2.42E-10
CHILtrapF-113217.0	80.24	-0.62	-0.63	0.21	-2.92	0.003478026	0.017646594
CHILtrapF-113279.0	63.67	-0.85	-0.87	0.22	-3.93	8.37E-05	0.000732482
CHILtrapF-113284.2	77.4	-0.83	-0.85	0.22	-3.7	0.000211564	0.001641456
CHILtrapF-113293.0	181.03	-0.85	-0.86	0.21	-4.06	4.90E-05	0.000455675
CHILtrapF-113293.1	25.35	-1.01	-1.05	0.29	-3.46	0.000530473	0.003645766
CHILtrapF-113311.0	69.32	-0.75	-0.76	0.21	-3.61	0.000309693	0.002290289
CHILtrapF-113343.0	7.15	-1.48	-1.62	0.48	-3.11	0.001845948	0.010514022
CHILtrapF-113343.1	14.45	-1.86	-2.01	0.43	-4.29	1.77E-05	0.000187441
CHILtrapF-113348.0	30.43	0.74	0.77	0.27	2.79	0.005337725	0.024971641
CHILtrapF-11335.0	9.94	3.06	4.97	0.75	4.09	4.35E-05	0.00041168
CHILtrapF-113397.1	273.72	0.71	0.71	0.11	6.56	5.30E-11	1.71E-09
CHILtrapF-113429.2	65.39	-0.93	-0.94	0.19	-4.92	8.67E-07	1.23E-05
CHILtrapF-113464.1	4.47	3.22	5.28	0.66	4.9	9.64E-07	1.36E-05
CHILtrapF-113498.0	47.27	-0.69	-0.71	0.22	-3.08	0.00205005	0.011447975
CHILtrapF-113551.2	6.58	2.44	3.92	0.64	3.81	0.000138812	0.001144145
CHILtrapF-113574.1	15.01	2.97	4.19	0.56	5.3	1.17E-07	2.01E-06
CHILtrapF-113578.0	34.32	0.93	0.95	0.25	3.66	0.000253817	0.001927335
CHILtrapF-113622.0	32.59	0.86	0.9	0.29	2.95	0.003205418	0.016512676
CHILtrapF-113655.0	3.54	1.92	3.65	0.69	2.76	0.005740516	0.026508207
CHILtrapF-113659.2	45.53	2.35	2.62	0.46	5.08	3.72E-07	5.78E-06
CHILtrapF-113693.0	6.09	-1.51	-1.81	0.58	-2.59	0.009576808	0.040149911
CHILtrapF-113804.0	48.25	-1.95	-2.01	0.29	-6.68	2.33E-11	7.92E-10
CHILtrapF-113804.1	19.72	-2.31	-2.42	0.36	-6.44	1.19E-10	3.60E-09
CHILtrapF-113810.0	19.76	-1.3	-1.4	0.44	-2.96	0.003115104	0.016125085
CHILtrapF-113814.0	34.5	-1.49	-1.56	0.32	-4.58	4.58E-06	5.60E-05
CHILtrapF-113834.0	107.39	0.7	0.71	0.22	3.2	0.001381036	0.008224016
CHILtrapF-113838.0	58.03	-0.82	-0.83	0.2	-4.02	5.71E-05	0.000521866
CHILtrapF-113857.0	16.74	-1.01	-1.09	0.38	-2.63	0.008430952	0.036151088
CHILtrapF-113883.13	201.17	-0.72	-0.73	0.19	-3.74	0.000185703	0.001465937
CHILtrapF-113886.0	6.32	-2.04	-2.29	0.56	-3.64	0.000277612	0.002087815
CHILtrapF-113932.1	10.32	1.15	1.22	0.38	3	0.00272511	0.014417331
CHILtrapF-113987.4	42.17	-1.36	-1.39	0.23	-6.04	1.55E-09	3.85E-08
CHILtrapF-113993.0	14.13	-3.67	-4.02	0.54	-6.83	8.37E-12	3.01E-10
CHILtrapF-113994.0	152.82	0.88	0.89	0.16	5.51	3.62E-08	6.88E-07
CHILtrapF-113999.0	5.91	-1.51	-1.74	0.54	-2.8	0.005074983	0.023942362
CHILtrapF-114001.1	17.3	1.22	1.3	0.35	3.44	0.000572161	0.00389699
CHILtrapF-114005.1	62.96	5.79	6.25	0.39	15.04	3.84E-51	1.56E-48
CHILtrapF-114092.0	136.43	-0.57	-0.58	0.21	-2.73	0.006369977	0.028865453
CHILtrapF-114165.0	254.15	-0.95	-0.97	0.21	-4.5	6.67E-06	7.83E-05
CHILtrapF-114205.0	325.57	-0.59	-0.59	0.14	-4.34	1.40E-05	0.000152732
CHILtrapF-114214.1	12.23	-1.26	-1.43	0.48	-2.62	0.008668504	0.036934138
CHILtrapF-114241.0	1462.43	1.55	1.57	0.19	8.35	6.78E-17	4.29E-15
CHILtrapF-11429.0	6.54	2.43	3.1	0.64	3.8	0.000144124	0.001181305
CHILtrapF-114348.0	6.4	-1.45	-1.58	0.48	-3.05	0.002300848	0.012541937
CHILtrapF-114368.0	264.58	-1.21	-1.22	0.13	-9.23	2.63E-20	2.21E-18
CHILtrapF-114368.1	8.62	-1.46	-1.76	0.58	-2.54	0.011104176	0.045137929
CHILtrapF-114368.2	71.03	-1.08	-1.1	0.22	-5.03	4.90E-07	7.38E-06
CHILtrapF-114368.3	65.4	-0.98	-1	0.24	-4.11	3.88E-05	0.000373175
CHILtrapF-114377.0	8.46	1.62	2	0.55	2.95	0.003219676	0.016549894
CHILtrapF-114409.1	13.21	3.79	5.36	0.57	6.6	3.98E-11	1.30E-09
CHILtrapF-114414.1	29.55	-1.1	-1.15	0.3	-3.71	0.00021017	0.001632792
CHILtrapF-114417.0	15.97	-1.22	-1.29	0.36	-3.39	0.000688452	0.004559708
CHILtrapF-114417.1	13.64	-1.74	-1.87	0.42	-4.14	3.46E-05	0.000336237
CHILtrapF-114468.1	142.53	0.51	0.52	0.2	2.54	0.011028868	0.044878321
CHILtrapF-114500.3	7.15	2.47	4.45	0.63	3.93	8.33E-05	0.000730056
CHILtrapF-114519.0	479.15	1.04	1.09	0.33	3.14	0.00167086	0.009689175
CHILtrapF-114555.0	183.68	2.58	2.98	0.52	4.99	5.94E-07	8.77E-06
CHILtrapF-114590.0	13.35	-1.47	-1.55	0.37	-3.93	8.55E-05	0.000746104
CHILtrapF-114613.0	50.83	0.62	0.63	0.24	2.54	0.01124151	0.045590105
CHILtrapF-114613.1	25.01	0.95	0.99	0.3	3.23	0.001248454	0.007571808
CHILtrapF-114639.0	26.7	2.24	2.39	0.36	6.29	3.12E-10	8.75E-09
CHILtrapF-114641.0	123.94	-0.76	-0.77	0.19	-3.94	8.29E-05	0.000726829
CHILtrapF-114647.0	15.85	-1.24	-1.32	0.36	-3.43	0.000596437	0.00402852
CHILtrapF-114756.0	5.71	-2.27	-2.84	0.63	-3.62	0.000292064	0.002178397
CHILtrapF-114760.0	615.52	-0.7	-0.72	0.22	-3.19	0.001400454	0.008317888
CHILtrapF-114760.1	333.31	-0.97	-0.98	0.16	-5.89	3.81E-09	8.73E-08
CHILtrapF-114760.2	23.34	-1.26	-1.33	0.38	-3.35	0.000801081	0.005203156
CHILtrapF-114760.4	21.5	-1.15	-1.19	0.3	-3.89	0.000100546	0.000859757
CHILtrapF-114760.6	31.71	-1.15	-1.21	0.33	-3.45	0.000560945	0.003828353
CHILtrapF-114760.8	34.31	-0.71	-0.72	0.26	-2.72	0.006432932	0.029128298
CHILtrapF-114819.0	21.05	-0.99	-1.05	0.37	-2.7	0.006988866	0.031159909
CHILtrapF-114819.1	10.08	-1.18	-1.33	0.46	-2.56	0.010467082	0.043151957
CHILtrapF-114828.0	17.75	-1.26	-1.46	0.45	-2.77	0.00567715	0.026277476
CHILtrapF-114864.0	24.3	-1.46	-1.53	0.32	-4.54	5.57E-06	6.66E-05
CHILtrapF-114893.0	22.91	1.19	1.25	0.3	3.93	8.36E-05	0.000731795
CHILtrapF-114899.0	15.95	-2.21	-2.4	0.38	-5.85	4.93E-09	1.11E-07
CHILtrapF-114899.1	14.46	-1.64	-1.78	0.4	-4.14	3.45E-05	0.000335513
CHILtrapF-114958.0	8.21	1.13	1.21	0.43	2.66	0.007709915	0.033679177
CHILtrapF-115018.4	21.21	2.59	2.89	0.4	6.49	8.42E-11	2.63E-09
CHILtrapF-115056.0	6.71	1.49	1.68	0.52	2.85	0.004319635	0.021062919
CHILtrapF-115139.0	12.04	1.11	1.22	0.44	2.51	0.011944815	0.047860613
CHILtrapF-115149.0	45.48	-0.62	-0.63	0.22	-2.76	0.005758951	0.026562063
CHILtrapF-115149.2	32.95	-0.7	-0.72	0.25	-2.83	0.004695765	0.022519001
CHILtrapF-115152.1	68.42	-0.6	-0.61	0.2	-2.94	0.003323263	0.016971142
CHILtrapF-115157.1	58.75	1.23	1.25	0.21	5.83	5.50E-09	1.23E-07
CHILtrapF-115243.0	60.88	0.53	0.54	0.19	2.85	0.004394066	0.021346237
CHILtrapF-115253.0	42.09	-2.66	-2.79	0.37	-7.21	5.57E-13	2.32E-11
CHILtrapF-115253.1	73.4	-2.4	-2.51	0.35	-6.8	1.02E-11	3.61E-10
CHILtrapF-115306.0	24.43	-1.72	-1.82	0.35	-4.95	7.53E-07	1.08E-05
CHILtrapF-115306.1	22.24	-1.7	-1.81	0.37	-4.64	3.42E-06	4.29E-05
CHILtrapF-115312.1	24.06	-1.4	-1.47	0.34	-4.13	3.56E-05	0.000344345
CHILtrapF-115335.0	24.08	-1.2	-1.23	0.26	-4.52	6.08E-06	7.22E-05
CHILtrapF-115335.1	13.59	-1.53	-1.63	0.4	-3.86	0.000113375	0.000957628
CHILtrapF-115335.2	30.23	-1.15	-1.19	0.31	-3.68	0.000235519	0.001805032
CHILtrapF-115335.3	18.68	-2.42	-2.56	0.41	-5.97	2.35E-09	5.65E-08
CHILtrapF-115335.4	21.76	-1.6	-1.7	0.39	-4.08	4.46E-05	0.000419943
CHILtrapF-115350.0	38.98	1.85	1.94	0.31	5.91	3.35E-09	7.76E-08
CHILtrapF-115350.1	74.78	2.78	2.93	0.34	8.27	1.34E-16	8.30E-15
CHILtrapF-115350.4	26.96	2.67	2.9	0.37	7.12	1.11E-12	4.42E-11
CHILtrapF-115350.5	11.45	1.27	1.47	0.5	2.55	0.010775558	0.04406089
CHILtrapF-115350.6	5.63	2.01	2.85	0.63	3.17	0.001529583	0.008972624
CHILtrapF-115350.8	4.06	1.95	2.89	0.65	3	0.002688191	0.014277758
CHILtrapF-115350.9	14.27	1.87	2.03	0.41	4.6	4.27E-06	5.25E-05
CHILtrapF-115369.1	33.09	0.95	1	0.32	2.94	0.00327154	0.016754272
CHILtrapF-115402.1	96.76	0.74	0.75	0.18	4.16	3.15E-05	0.00031025
CHILtrapF-115490.0	14.91	2.68	3.27	0.57	4.74	2.10E-06	2.74E-05
CHILtrapF-115501.0	95.23	1.67	1.71	0.22	7.54	4.55E-14	2.13E-12
CHILtrapF-115523.0	5.89	1.53	1.85	0.57	2.69	0.007059816	0.031416714
CHILtrapF-115535.0	34.58	-0.91	-0.99	0.35	-2.57	0.010145372	0.04209113
CHILtrapF-115554.0	48.81	-1.42	-1.55	0.43	-3.33	0.000856613	0.005506398
CHILtrapF-115618.2	32.25	-1.09	-1.2	0.43	-2.54	0.011005329	0.044798028
CHILtrapF-115633.0	8.8	-1.89	-2.32	0.53	-3.59	0.00032567	0.002395645
CHILtrapF-115691.0	206.12	-1.57	-1.59	0.19	-8.38	5.49E-17	3.52E-15
CHILtrapF-115695.0	74.11	1.4	1.46	0.29	4.77	1.82E-06	2.40E-05
CHILtrapF-115695.1	39.18	1.83	1.95	0.35	5.24	1.58E-07	2.64E-06
CHILtrapF-115695.2	35.75	1.79	1.92	0.37	4.91	9.31E-07	1.32E-05
CHILtrapF-115720.1	21.69	-2.28	-2.59	0.5	-4.57	4.89E-06	5.92E-05
CHILtrapF-115729.0	35.9	-0.97	-1	0.25	-3.9	9.66E-05	0.000829122
CHILtrapF-115750.1	71.73	-0.64	-0.65	0.2	-3.2	0.001369996	0.00816791
CHILtrapF-115768.3	15.7	-1.11	-1.17	0.37	-3.02	0.002516383	0.013482587
CHILtrapF-115798.0	84.95	0.61	0.62	0.19	3.15	0.001609488	0.009370229
CHILtrapF-115818.0	362.8	-0.56	-0.56	0.17	-3.27	0.00107099	0.006653259
CHILtrapF-115846.0	21.52	-1.02	-1.06	0.35	-2.91	0.003598414	0.018133079
CHILtrapF-115918.0	65.73	-1.12	-1.16	0.26	-4.29	1.80E-05	0.000190058
CHILtrapF-115953.0	8.56	-2.13	-2.37	0.47	-4.5	6.66E-06	7.82E-05
CHILtrapF-116046.0	12.8	1.48	1.69	0.45	3.32	0.000901681	0.00574245
CHILtrapF-116104.0	7.14	1.42	1.63	0.55	2.6	0.009437346	0.039666901
CHILtrapF-116123.0	6.48	-1.22	-1.33	0.48	-2.56	0.010484669	0.043203682
CHILtrapF-116164.4	16.53	-1.53	-1.65	0.4	-3.82	0.000134594	0.001112577
CHILtrapF-116164.6	22.43	-1.19	-1.27	0.37	-3.22	0.001275034	0.007703233
CHILtrapF-116164.7	18.54	-1.27	-1.42	0.47	-2.73	0.006367399	0.028865453
CHILtrapF-116213.2	56.94	0.78	0.8	0.24	3.17	0.001530135	0.008972624
CHILtrapF-116223.1	10	1.76	1.88	0.41	4.26	2.08E-05	0.000215253
CHILtrapF-116287.0	17.17	1.15	1.29	0.43	2.66	0.007717992	0.033702359
CHILtrapF-11630.1	127.07	3.39	3.69	0.39	8.74	2.35E-18	1.71E-16
CHILtrapF-11630.10	276.33	3.28	3.36	0.22	15.12	1.18E-51	4.86E-49
CHILtrapF-11630.11	661.17	2.04	2.1	0.24	8.41	4.02E-17	2.64E-15
CHILtrapF-11630.12	2397.87	3.36	3.42	0.19	17.31	3.78E-67	3.07E-64
CHILtrapF-11630.13	43.35	4.77	6.18	0.51	9.34	9.73E-21	8.58E-19
CHILtrapF-11630.14	8046.36	2.42	2.45	0.18	13.26	3.76E-40	9.62E-38
CHILtrapF-11630.15	168.7	1.9	2.02	0.34	5.64	1.69E-08	3.41E-07
CHILtrapF-11630.16	2939.83	2.48	2.53	0.22	11.34	7.92E-30	1.25E-27
CHILtrapF-11630.17	1388.65	2.78	2.9	0.3	9.14	6.03E-20	4.91E-18
CHILtrapF-11630.18	14888.26	3.71	3.77	0.19	19.84	1.22E-87	1.80E-84
CHILtrapF-11630.19	1224.46	2.69	2.76	0.24	11.28	1.64E-29	2.52E-27
CHILtrapF-11630.2	10.1	3.96	6.06	0.59	6.69	2.30E-11	7.84E-10
CHILtrapF-11630.20	13.43	2.12	2.3	0.41	5.15	2.63E-07	4.21E-06
CHILtrapF-11630.21	605.93	3.45	3.52	0.21	16.32	7.50E-60	4.52E-57
CHILtrapF-11630.22	2777.04	2.49	2.53	0.19	12.9	4.37E-38	9.98E-36
CHILtrapF-11630.24	1792.78	3.49	3.55	0.2	17.35	2.06E-67	1.73E-64
CHILtrapF-11630.25	1183.65	2.88	2.94	0.2	14.16	1.57E-45	5.37E-43
CHILtrapF-11630.26	829.08	2.58	2.63	0.2	12.6	2.06E-36	4.36E-34
CHILtrapF-11630.27	1179.23	2.34	2.41	0.25	9.31	1.27E-20	1.10E-18
CHILtrapF-11630.5	329.48	2.18	2.23	0.23	9.62	6.47E-22	6.29E-20
CHILtrapF-11630.6	31279.4	3.54	3.6	0.21	16.97	1.32E-64	1.00E-61
CHILtrapF-11630.7	6748.11	3.59	3.63	0.17	20.69	3.99E-95	7.82E-92
CHILtrapF-11630.8	5548.25	3.61	3.65	0.17	21.65	6.68E-104	1.75E-100
CHILtrapF-11630.9	545.03	5.89	6.17	0.29	20.19	1.30E-90	2.19E-87
CHILtrapF-116321.0	280.32	1.61	1.62	0.14	11.77	5.26E-32	9.16E-30
CHILtrapF-116322.0	9.62	-1.3	-1.44	0.5	-2.61	0.008941661	0.037944346
CHILtrapF-116326.0	8.94	-1.66	-2.02	0.56	-2.98	0.002865279	0.015023563
CHILtrapF-116345.0	18.56	1.18	1.25	0.34	3.49	0.000491097	0.003417059
CHILtrapF-116374.0	13.29	-2.15	-2.72	0.63	-3.42	0.000629887	0.004220527
CHILtrapF-116427.0	281.86	0.51	0.51	0.12	4.09	4.33E-05	0.00040998
CHILtrapF-116470.0	75.86	-0.76	-0.78	0.27	-2.79	0.005195351	0.024422095
CHILtrapF-116509.3	38.68	1.56	1.67	0.38	4.15	3.34E-05	0.000326249
CHILtrapF-116569.0	30.85	-0.7	-0.72	0.27	-2.56	0.010577947	0.04342642
CHILtrapF-116584.0	123.7	-1.07	-1.09	0.18	-5.99	2.14E-09	5.18E-08
CHILtrapF-116590.0	43.19	-1.02	-1.09	0.36	-2.81	0.004924715	0.023411799
CHILtrapF-116701.0	30.36	-0.94	-0.98	0.32	-2.93	0.003340834	0.017042383
CHILtrapF-116705.1	86.89	-0.8	-0.82	0.2	-4.01	6.08E-05	0.000550736
CHILtrapF-116795.0	9.04	-1.85	-2.02	0.45	-4.11	4.02E-05	0.000383559
CHILtrapF-116809.0	53.14	-0.75	-0.77	0.23	-3.2	0.001371373	0.008171982
CHILtrapF-116813.0	16.14	-1.85	-2.23	0.54	-3.44	0.000588866	0.003986241
CHILtrapF-116835.0	6.84	-1.75	-1.96	0.53	-3.28	0.001033125	0.006450384
CHILtrapF-116913.1	27.31	-1.29	-1.34	0.3	-4.28	1.87E-05	0.00019658
CHILtrapF-116916.0	27.23	-3.19	-3.67	0.54	-5.93	3.06E-09	7.18E-08
CHILtrapF-116919.2	58.16	1.61	1.69	0.31	5.16	2.44E-07	3.94E-06
CHILtrapF-116944.1	319.24	-2.07	-2.1	0.2	-10.32	5.64E-25	6.77E-23
CHILtrapF-116944.2	3.49	-3.09	-4.02	0.64	-4.84	1.28E-06	1.76E-05
CHILtrapF-116944.3	18.75	-2.86	-2.99	0.37	-7.67	1.71E-14	8.38E-13
CHILtrapF-116944.4	16.05	-2.69	-2.79	0.36	-7.4	1.36E-13	5.95E-12
CHILtrapF-117032.6	195.91	-0.69	-0.7	0.2	-3.5	0.000469983	0.003284714
CHILtrapF-117062.2	5.87	-1.4	-1.69	0.55	-2.57	0.010049226	0.041751129
CHILtrapF-117078.0	6.77	-1.43	-1.61	0.52	-2.76	0.005803645	0.02672486
CHILtrapF-117137.0	10.24	2.34	3.06	0.59	3.99	6.72E-05	0.000602065
CHILtrapF-117161.0	2.72	3.14	5.76	0.71	4.4	1.09E-05	0.000122073
CHILtrapF-117176.0	48.55	1	1.02	0.2	4.98	6.23E-07	9.15E-06
CHILtrapF-117176.1	55.82	0.8	0.81	0.2	4.01	6.11E-05	0.000552979
CHILtrapF-11722.0	61.66	1.48	1.51	0.24	6.22	4.85E-10	1.33E-08
CHILtrapF-11722.1	7.35	1.29	1.45	0.51	2.54	0.011020476	0.044851929
CHILtrapF-117231.0	85.94	1.14	1.16	0.2	5.76	8.59E-09	1.84E-07
CHILtrapF-117253.0	9.63	3.5	4.32	0.57	6.19	6.08E-10	1.62E-08
CHILtrapF-117254.0	58.92	0.83	0.87	0.3	2.78	0.005477942	0.025521071
CHILtrapF-117318.0	114.27	-1.11	-1.13	0.18	-6.2	5.72E-10	1.54E-08
CHILtrapF-117331.1	47.52	-0.78	-0.81	0.31	-2.51	0.011913505	0.047751423
CHILtrapF-117389.3	57.52	0.81	0.83	0.26	3.1	0.00191729	0.010829974
CHILtrapF-117412.0	12.5	-1.69	-1.86	0.43	-3.96	7.43E-05	0.000660187
CHILtrapF-117423.3	13.53	-1.63	-1.87	0.47	-3.46	0.000533915	0.003663001
CHILtrapF-117452.1	71.18	-1.06	-1.08	0.2	-5.24	1.59E-07	2.66E-06
CHILtrapF-117472.0	12.85	-1.31	-1.41	0.42	-3.14	0.001677166	0.009718562
CHILtrapF-117484.0	123.64	-1.2	-1.22	0.21	-5.64	1.71E-08	3.45E-07
CHILtrapF-117502.0	4.82	-1.98	-2.33	0.58	-3.42	0.000629096	0.00421643
CHILtrapF-117516.0	30024.24	3.38	3.42	0.15	22.09	4.00E-108	1.18E-104
CHILtrapF-117516.1	21.97	2.32	2.54	0.42	5.53	3.17E-08	6.09E-07
CHILtrapF-117516.2	25.36	3.66	4.33	0.48	7.66	1.87E-14	9.14E-13
CHILtrapF-117516.3	7.85	1.71	2.04	0.55	3.12	0.001787733	0.010230774
CHILtrapF-117516.4	18.82	3.4	3.88	0.45	7.52	5.57E-14	2.58E-12
CHILtrapF-117569.0	51.17	-1.7	-1.75	0.25	-6.94	3.79E-12	1.43E-10
CHILtrapF-117577.0	109.69	-2.53	-2.58	0.23	-10.96	5.77E-28	8.04E-26
CHILtrapF-117616.0	111.23	0.79	0.8	0.17	4.64	3.53E-06	4.42E-05
CHILtrapF-117676.0	24.59	-1.35	-1.54	0.48	-2.81	0.004985186	0.023608654
CHILtrapF-117706.0	59.06	0.87	0.89	0.22	3.96	7.50E-05	0.000665428
CHILtrapF-117726.1	62.21	0.63	0.64	0.21	3.02	0.002503313	0.013446237
CHILtrapF-117802.0	4.25	3.63	4.6	0.64	5.68	1.32E-08	2.71E-07
CHILtrapF-117819.1	19.29	1.95	2.04	0.36	5.36	8.26E-08	1.47E-06
CHILtrapF-117828.0	8.47	-1.85	-1.99	0.5	-3.7	0.000217154	0.00167984
CHILtrapF-117828.1	51.59	-2.54	-2.66	0.34	-7.37	1.74E-13	7.54E-12
CHILtrapF-117860.0	9.5	1.48	1.95	0.58	2.56	0.010340352	0.042704309
CHILtrapF-117860.1	21.16	1.22	1.32	0.36	3.35	0.00080779	0.005236614
CHILtrapF-117908.0	21.89	3.73	5.16	0.52	7.11	1.15E-12	4.56E-11
CHILtrapF-117992.0	255.35	-2.13	-2.19	0.25	-8.42	3.84E-17	2.53E-15
CHILtrapF-117996.0	16.2	1.08	1.16	0.37	2.9	0.00377476	0.018835381
CHILtrapF-117999.0	12.28	-1.25	-1.33	0.39	-3.17	0.001544102	0.009045509
CHILtrapF-118010.0	52.56	-1.75	-1.81	0.28	-6.2	5.49E-10	1.49E-08
CHILtrapF-118046.0	62.52	1.39	1.44	0.27	5.14	2.79E-07	4.45E-06
CHILtrapF-118107.0	49.54	-1.26	-1.31	0.32	-3.92	9.03E-05	0.000781498
CHILtrapF-118138.0	13.31	-1.39	-1.5	0.43	-3.22	0.00130214	0.007834813
CHILtrapF-118177.0	84.04	0.55	0.56	0.19	2.97	0.002932188	0.015323171
CHILtrapF-118187.0	851.7	-2.61	-2.83	0.41	-6.38	1.77E-10	5.21E-09
CHILtrapF-118211.1	110.66	0.6	0.61	0.18	3.33	0.000863477	0.005541136
CHILtrapF-118213.0	18.91	-1.02	-1.09	0.36	-2.84	0.004507757	0.021795057
CHILtrapF-118215.0	98.64	-1.49	-1.56	0.34	-4.39	1.16E-05	0.000128668
CHILtrapF-118215.1	241.03	-0.67	-0.67	0.16	-4.11	3.90E-05	0.000373878
CHILtrapF-118228.1	24.95	-0.8	-0.83	0.26	-3.1	0.001946898	0.010960384
CHILtrapF-118260.0	41.99	-0.91	-0.96	0.33	-2.71	0.00675001	0.030249713
CHILtrapF-118280.0	16	1.08	1.16	0.38	2.88	0.004003446	0.019791824
CHILtrapF-118357.0	91.83	1.52	1.54	0.21	7.37	1.70E-13	7.38E-12
CHILtrapF-118364.0	362.27	1.44	1.46	0.16	8.94	3.93E-19	3.11E-17
CHILtrapF-118467.0	127.04	0.51	0.52	0.17	2.98	0.002921376	0.015280244
CHILtrapF-118482.1	5.45	2.46	5.22	0.7	3.51	0.00045298	0.003184803
CHILtrapF-118567.0	93.93	-0.7	-0.71	0.22	-3.19	0.001432256	0.008476822
CHILtrapF-118659.0	54.14	-0.93	-0.98	0.27	-3.42	0.000634454	0.004247048
CHILtrapF-118663.0	54.68	1.23	1.3	0.29	4.2	2.70E-05	0.000271068
CHILtrapF-118663.2	210.57	1.04	1.07	0.24	4.4	1.09E-05	0.00012217
CHILtrapF-118663.3	12.19	1.6	2.02	0.56	2.87	0.004109089	0.020246037
CHILtrapF-118663.4	12.13	1.67	2.01	0.5	3.33	0.000859047	0.005518728
CHILtrapF-118701.0	25.25	-1	-1.05	0.34	-2.95	0.003211538	0.016529728
CHILtrapF-118727.0	81.93	4.43	4.77	0.38	11.8	3.86E-32	6.89E-30
CHILtrapF-118741.0	21.2	-0.94	-1.01	0.37	-2.53	0.011482326	0.046378663
CHILtrapF-118742.0	5.77	1.33	1.5	0.5	2.63	0.008571045	0.036559189
CHILtrapF-118772.0	11.02	-1.88	-2.06	0.44	-4.28	1.90E-05	0.000199036
CHILtrapF-118774.1	125.5	0.57	0.59	0.23	2.52	0.011723563	0.047150722
CHILtrapF-118777.0	89.82	-1.41	-1.45	0.26	-5.43	5.48E-08	1.01E-06
CHILtrapF-118784.0	128.13	1.05	1.07	0.19	5.51	3.62E-08	6.88E-07
CHILtrapF-118824.3	31.21	0.97	1.01	0.33	2.97	0.003018981	0.015713928
CHILtrapF-118825.1	40.45	-1.32	-1.37	0.28	-4.68	2.87E-06	3.67E-05
CHILtrapF-118841.0	40.53	-1.52	-1.56	0.28	-5.39	7.03E-08	1.27E-06
CHILtrapF-118859.0	160.06	0.58	0.59	0.15	3.86	0.000112594	0.000952052
CHILtrapF-118860.0	43.76	-2.01	-2.11	0.33	-6.12	9.33E-10	2.40E-08
CHILtrapF-118860.1	251.08	-1.61	-1.65	0.25	-6.45	1.15E-10	3.50E-09
CHILtrapF-118865.0	188.66	-0.72	-0.74	0.27	-2.68	0.007269996	0.03216348
CHILtrapF-118926.0	7.51	1.7	1.93	0.48	3.55	0.00038662	0.002771132
CHILtrapF-118929.0	9.52	1.07	1.15	0.4	2.68	0.007319638	0.032337868
CHILtrapF-118933.0	48.29	-0.85	-0.88	0.29	-2.97	0.002992302	0.015592306
CHILtrapF-118952.1	23.28	-1.22	-1.27	0.28	-4.3	1.70E-05	0.000181068
CHILtrapF-118958.3	31.89	1.18	1.3	0.45	2.63	0.008571182	0.036559189
CHILtrapF-118958.4	126.98	1.35	1.54	0.52	2.63	0.008642071	0.03682818
CHILtrapF-119031.0	484.61	-0.52	-0.52	0.1	-5.09	3.51E-07	5.49E-06
CHILtrapF-119031.2	57.97	0.83	0.85	0.28	2.98	0.002927884	0.015304077
CHILtrapF-119075.8	99.58	-0.62	-0.63	0.22	-2.77	0.005637804	0.026141634
CHILtrapF-119132.0	23.96	2.12	2.28	0.37	5.71	1.11E-08	2.34E-07
CHILtrapF-119192.0	7.77	-2.55	-3.21	0.54	-4.67	2.95E-06	3.75E-05
CHILtrapF-119224.0	120.51	-0.87	-0.9	0.28	-3.05	0.002321314	0.012626443
CHILtrapF-119361.0	14.7	-2.09	-2.85	0.54	-3.89	9.94E-05	0.000850733
CHILtrapF-119399.2	132.05	0.74	0.77	0.26	2.86	0.00427848	0.020905561
CHILtrapF-119399.9	154.1	0.64	0.65	0.19	3.42	0.000631591	0.004229537
CHILtrapF-119467.0	228.12	0.52	0.53	0.13	4.06	4.95E-05	0.000459742
CHILtrapF-119493.0	38.27	-1.82	-1.91	0.32	-5.7	1.22E-08	2.53E-07
CHILtrapF-119510.1	11.92	2.21	2.39	0.43	5.16	2.45E-07	3.95E-06
CHILtrapF-119602.0	173.43	-0.57	-0.58	0.16	-3.47	0.000527542	0.00362878
CHILtrapF-119671.0	403.88	0.6	0.61	0.2	3	0.002703051	0.01433909
CHILtrapF-119711.0	53.78	2.59	2.72	0.32	8.15	3.58E-16	2.13E-14
CHILtrapF-119779.0	336.04	-1.52	-1.53	0.16	-9.72	2.54E-22	2.52E-20
CHILtrapF-11978.11	44.64	-0.74	-0.77	0.28	-2.7	0.007003635	0.031213926
CHILtrapF-119794.0	56.01	-0.54	-0.55	0.21	-2.64	0.008280816	0.035617649
CHILtrapF-119842.1	263.92	0.98	0.99	0.16	6.11	9.77E-10	2.51E-08
CHILtrapF-119848.1	1889.58	1.62	1.66	0.2	7.99	1.32E-15	7.30E-14
CHILtrapF-119866.0	34.7	-3.48	-3.78	0.42	-8.39	4.90E-17	3.17E-15
CHILtrapF-119866.1	49.58	-2.9	-3.09	0.38	-7.61	2.83E-14	1.37E-12
CHILtrapF-119896.0	61.83	-0.97	-1.02	0.29	-3.33	0.000882891	0.005642637
CHILtrapF-119968.1	244.39	1.16	1.17	0.14	8.27	1.29E-16	8.03E-15
CHILtrapF-120001.0	86.26	-0.61	-0.63	0.21	-2.92	0.003524632	0.017826521
CHILtrapF-120074.2	20.91	1.84	1.97	0.38	4.82	1.41E-06	1.92E-05
CHILtrapF-120145.0	8.21	-1.6	-1.89	0.49	-3.26	0.001105152	0.006843799
CHILtrapF-120175.0	378.73	0.6	0.61	0.14	4.36	1.33E-05	0.000145365
CHILtrapF-120204.0	168.24	-0.6	-0.6	0.12	-5.15	2.59E-07	4.15E-06
CHILtrapF-12021.0	5.61	2.06	2.4	0.58	3.56	0.000371431	0.002679496
CHILtrapF-120332.0	10.55	-1.24	-1.44	0.48	-2.6	0.009380333	0.039466833
CHILtrapF-120360.0	103.48	-0.63	-0.64	0.19	-3.34	0.000838292	0.005403089
CHILtrapF-120418.0	71.79	-0.85	-0.86	0.19	-4.56	5.21E-06	6.28E-05
CHILtrapF-120430.1	128.8	-0.8	-0.81	0.2	-3.95	7.75E-05	0.000685755
CHILtrapF-120476.0	37.64	1.24	1.28	0.24	5.22	1.81E-07	2.98E-06
CHILtrapF-120613.0	8.18	-1.44	-1.61	0.48	-2.97	0.00296013	0.015441758
CHILtrapF-120658.0	13.06	-1.43	-1.61	0.45	-3.18	0.001492112	0.008775222
CHILtrapF-120691.0	28.19	-0.72	-0.74	0.26	-2.76	0.005710271	0.02639444
CHILtrapF-120710.0	44.09	1.01	1.05	0.27	3.82	0.00013324	0.001103241
CHILtrapF-120710.1	12.23	1.67	1.73	0.34	4.91	9.04E-07	1.28E-05
CHILtrapF-120743.0	48.63	-0.8	-0.84	0.28	-2.9	0.003716415	0.018595507
CHILtrapF-120766.1	97.08	-2	-2.1	0.33	-6.11	1.01E-09	2.60E-08
CHILtrapF-13354.0	11.64	2.24	4.91	0.74	3.02	0.002511674	0.013475767
CHILtrapF-13650.5	4.32	3.14	4.6	0.65	4.81	1.55E-06	2.08E-05
CHILtrapF-14105.0	6.43	-1.82	-2.03	0.54	-3.39	0.000696687	0.004601301
CHILtrapF-14673.1	80.32	0.54	0.55	0.19	2.9	0.003779844	0.018854395
CHILtrapF-15059.0	976.67	0.74	0.74	0.11	7	2.52E-12	9.70E-11
CHILtrapF-15059.1	34.47	-1.32	-1.35	0.26	-5.12	3.12E-07	4.94E-06
CHILtrapF-15405.0	27.61	-1.24	-1.3	0.3	-4.12	3.71E-05	0.00035776
CHILtrapF-15707.3	10.6	-1.06	-1.13	0.41	-2.59	0.009463072	0.039758082
CHILtrapF-16119.0	3.26	-2.6	-2.97	0.59	-4.4	1.07E-05	0.000119461
CHILtrapF-16901.1	20.63	-0.75	-0.77	0.28	-2.72	0.006602919	0.029754864
CHILtrapF-16954.13	12.79	4.28	4.89	0.5	8.61	7.09E-18	4.96E-16
CHILtrapF-16954.2	14.51	1.67	1.79	0.38	4.36	1.27E-05	0.00013988
CHILtrapF-16954.9	9.35	1.37	1.5	0.44	3.12	0.001823185	0.010403296
CHILtrapF-17576.1	199.33	-0.81	-0.82	0.19	-4.17	3.03E-05	0.000299637
CHILtrapF-17577.3	24.19	1.77	1.88	0.38	4.68	2.86E-06	3.66E-05
CHILtrapF-17932.2	83.11	-0.55	-0.56	0.19	-2.89	0.003849374	0.019142745
CHILtrapF-18079.4	23.49	-1.15	-1.19	0.29	-3.92	8.71E-05	0.000758425
CHILtrapF-1818.0	29	2.13	2.23	0.31	6.95	3.66E-12	1.38E-10
CHILtrapF-1818.2	9.28	1.39	1.52	0.44	3.15	0.001606673	0.009360792
CHILtrapF-20596.0	3.13	1.75	2.21	0.7	2.51	0.012102521	0.048374257
CHILtrapF-20834.0	4.91	2.82	4.77	0.65	4.33	1.48E-05	0.000159806
CHILtrapF-21022.3	6.29	-1.5	-1.7	0.52	-2.89	0.00386307	0.019190579
CHILtrapF-21221.0	2.86	-2.93	-3.92	0.68	-4.31	1.62E-05	0.000173265
CHILtrapF-21658.0	52.16	-0.66	-0.68	0.24	-2.77	0.005629078	0.026106319
CHILtrapF-22536.1	9.43	-1.95	-2.35	0.5	-3.88	0.00010636	0.000904538
CHILtrapF-22536.2	8.43	-2.62	-4.74	0.63	-4.19	2.79E-05	0.000278864
CHILtrapF-2311.4	8.81	1.14	1.26	0.44	2.62	0.008824169	0.037502321
CHILtrapF-23695.1	15.67	-1.07	-1.14	0.36	-2.99	0.002757876	0.014564259
CHILtrapF-23732.0	15.53	3	3.63	0.49	6.14	8.07E-10	2.10E-08
CHILtrapF-23844.0	12.79	-1.32	-1.42	0.4	-3.33	0.000877585	0.005611771
CHILtrapF-23934.1	6.2	-2.54	-3.14	0.68	-3.7	0.000211526	0.001641456
CHILtrapF-24055.1	8.68	2.03	2.35	0.55	3.68	0.000236045	0.001808144
CHILtrapF-24131.0	6.42	3.42	4.16	0.59	5.76	8.27E-09	1.77E-07
CHILtrapF-24282.0	6.12	-2.04	-2.25	0.49	-4.15	3.38E-05	0.000329856
CHILtrapF-24959.0	7.16	-1.26	-1.33	0.46	-2.72	0.0065931	0.029727691
CHILtrapF-25184.1	76.25	-0.74	-0.75	0.18	-4.06	4.96E-05	0.000460591
CHILtrapF-25344.0	2.62	-2.19	-2.57	0.63	-3.45	0.000550511	0.003763694
CHILtrapF-257.0	9.04	-1.52	-1.58	0.37	-4.12	3.74E-05	0.000359636
CHILtrapF-2607.3	23.14	0.83	0.85	0.28	2.91	0.003656177	0.018344809
CHILtrapF-26276.0	10.52	-3.28	-3.55	0.53	-6.22	4.91E-10	1.34E-08
CHILtrapF-26655.0	18.12	-2.94	-3.13	0.45	-6.46	1.05E-10	3.20E-09
CHILtrapF-26655.1	24.88	-3.14	-3.32	0.43	-7.31	2.68E-13	1.14E-11
CHILtrapF-26795.0	3.32	-2.68	-3.15	0.64	-4.18	2.92E-05	0.000290617
CHILtrapF-26879.1	7.46	3.16	3.7	0.54	5.86	4.67E-09	1.05E-07
CHILtrapF-26879.10	8.62	2.36	2.57	0.44	5.39	7.20E-08	1.29E-06
CHILtrapF-27025.1	48.98	-0.97	-0.99	0.22	-4.46	8.36E-06	9.55E-05
CHILtrapF-27375.1	5.94	2.52	3.16	0.61	4.13	3.62E-05	0.000349785
CHILtrapF-27547.0	8.29	-2.59	-3.01	0.58	-4.47	7.69E-06	8.85E-05
CHILtrapF-27565.1	26.96	-0.85	-0.87	0.28	-2.99	0.002809752	0.014771911
CHILtrapF-28091.18	11.75	-1.4	-1.61	0.46	-3.06	0.002190989	0.012055248
CHILtrapF-28306.109	235.5	3.09	3.2	0.27	11.63	2.95E-31	4.96E-29
CHILtrapF-28306.154	61851.22	1.29	1.42	0.43	3.03	0.002436879	0.013143396
CHILtrapF-28306.156	20.72	1.64	1.85	0.47	3.46	0.000543689	0.003724624
CHILtrapF-28306.157	27485.37	1.2	1.33	0.44	2.7	0.006877697	0.030722467
CHILtrapF-28306.159	20.18	1.7	1.84	0.38	4.44	8.93E-06	0.000101153
CHILtrapF-28306.174	12931.47	1.21	1.33	0.43	2.81	0.004954229	0.0235141
CHILtrapF-28306.207	20.38	-1.28	-1.37	0.37	-3.44	0.000587876	0.003980978
CHILtrapF-28306.233	56.69	-0.55	-0.56	0.21	-2.66	0.007817984	0.034062729
CHILtrapF-28306.317	10.96	1.66	1.82	0.44	3.79	0.000149163	0.00121541
CHILtrapF-28306.91	91.05	1.09	1.17	0.36	3	0.00267537	0.014224312
CHILtrapF-28306.93	40.51	1.41	2.52	0.56	2.52	0.011612407	0.046791638
CHILtrapF-28458.1	34.03	-1.22	-1.3	0.36	-3.37	0.000752978	0.004931552
CHILtrapF-28538.0	8.07	-2.59	-3.01	0.61	-4.25	2.16E-05	0.000222386
CHILtrapF-28701.0	5.82	-3.42	-4.52	0.61	-5.57	2.50E-08	4.90E-07
CHILtrapF-28701.2	8.58	-2.26	-2.8	0.61	-3.74	0.000185354	0.001464168
CHILtrapF-29157.2	19.45	1.29	1.46	0.43	3	0.002736482	0.014467511
CHILtrapF-29693.0	5.31	-2.38	-3.7	0.66	-3.64	0.000277348	0.002087159
CHILtrapF-30252.0	3.36	-3.05	-4.48	0.71	-4.32	1.56E-05	0.000168156
CHILtrapF-30310.3	31.53	0.93	0.95	0.23	4.08	4.52E-05	0.00042493
CHILtrapF-30311.0	28.82	-1.21	-1.28	0.36	-3.39	0.000707096	0.0046622
CHILtrapF-30348.0	9.12	-2.85	-3.06	0.48	-5.87	4.28E-09	9.69E-08
CHILtrapF-30687.0	13.35	-1.33	-1.37	0.35	-3.84	0.000125347	0.001043761
CHILtrapF-3071.0	15.61	-2	-2.33	0.5	-4.05	5.23E-05	0.000482416
CHILtrapF-30986.0	3.41	-1.96	-2.14	0.57	-3.41	0.000643734	0.004297403
CHILtrapF-31068.1	20.08	-0.88	-0.92	0.3	-2.94	0.003262958	0.01672488
CHILtrapF-31198.1	32.42	-1.5	-1.56	0.3	-4.95	7.34E-07	1.06E-05
CHILtrapF-31382.1	4.96	-2.57	-2.92	0.61	-4.18	2.93E-05	0.000290988
CHILtrapF-31427.4	12.37	1.45	1.64	0.47	3.08	0.002042238	0.011410934
CHILtrapF-31430.0	5.73	-1.54	-1.72	0.54	-2.88	0.003963562	0.019623508
CHILtrapF-31557.1	754.76	-2.1	-2.13	0.19	-11.19	4.54E-29	6.76E-27
CHILtrapF-31770.2	34.97	-0.84	-0.87	0.28	-2.95	0.003156866	0.016305391
CHILtrapF-31941.2	26.81	1.02	1.06	0.3	3.34	0.000842011	0.005422608
CHILtrapF-32189.4	285.26	-0.84	-0.87	0.26	-3.31	0.000949091	0.005993887
CHILtrapF-32241.0	31.89	-3.11	-3.34	0.4	-7.74	1.01E-14	5.11E-13
CHILtrapF-32495.0	4.39	-1.78	-2.64	0.68	-2.6	0.009214078	0.038871031
CHILtrapF-32607.0	9.28	-1.27	-1.37	0.45	-2.79	0.005341247	0.02498315
CHILtrapF-32633.18	103.53	0.54	0.55	0.18	2.98	0.00284791	0.014943527
CHILtrapF-32798.0	104.58	-0.67	-0.68	0.21	-3.19	0.001421856	0.008425868
CHILtrapF-32836.4	26.99	-0.98	-1.02	0.35	-2.81	0.004897287	0.023312415
CHILtrapF-32836.6	6.86	1.88	2.09	0.53	3.56	0.000372562	0.002686829
CHILtrapF-33383.2	35.33	-0.71	-0.74	0.29	-2.5	0.0125116	0.049659057
CHILtrapF-34130.0	6.5	-1.48	-1.79	0.58	-2.53	0.01133519	0.045908345
CHILtrapF-34130.1	12.13	-1.53	-1.61	0.37	-4.18	2.88E-05	0.000286427
CHILtrapF-34762.1	5.1	2.53	3.33	0.6	4.19	2.80E-05	0.000279149
CHILtrapF-35130.0	11.86	1.85	2.05	0.45	4.15	3.26E-05	0.000319923
CHILtrapF-35130.1	379.27	1.92	1.94	0.15	12.91	4.06E-38	9.36E-36
CHILtrapF-35746.1	60.08	-1.47	-1.61	0.42	-3.49	0.000475477	0.003318188
CHILtrapF-35991.0	8.59	-2.08	-2.33	0.51	-4.07	4.71E-05	0.000440287
CHILtrapF-36410.2	17.05	2.07	2.43	0.49	4.26	2.05E-05	0.000212314
CHILtrapF-36410.3	4.38	2.73	4.77	0.67	4.08	4.59E-05	0.000430596
CHILtrapF-36410.4	22.23	2.24	2.68	0.46	4.9	9.59E-07	1.35E-05
CHILtrapF-36410.5	32.15	2.2	2.51	0.43	5.13	2.86E-07	4.54E-06
CHILtrapF-36410.6	30.81	2.45	2.68	0.37	6.53	6.45E-11	2.05E-09
CHILtrapF-36440.1	443.24	-0.55	-0.56	0.14	-3.94	8.24E-05	0.00072278
CHILtrapF-36474.1	39.19	3.46	3.65	0.34	10.31	6.48E-25	7.74E-23
CHILtrapF-36474.3	104.23	2.06	2.1	0.21	9.6	7.88E-22	7.57E-20
CHILtrapF-36474.4	39.35	2.3	2.38	0.28	8.29	1.17E-16	7.31E-15
CHILtrapF-36474.6	227.45	2.17	2.26	0.3	7.18	6.84E-13	2.83E-11
CHILtrapF-36474.7	15.38	1.84	1.98	0.41	4.54	5.52E-06	6.61E-05
CHILtrapF-36474.8	284.11	3.38	3.48	0.26	13.22	6.91E-40	1.73E-37
CHILtrapF-36474.9	15.17	1.4	1.55	0.47	2.96	0.003093623	0.01602799
CHILtrapF-36731.4	2.45	2.07	3.85	0.73	2.85	0.004398905	0.021363563
CHILtrapF-36900.0	7.67	-3.26	-3.83	0.6	-5.48	4.36E-08	8.17E-07
CHILtrapF-3745.5	9.53	-1.53	-1.72	0.48	-3.18	0.001477314	0.008701913
CHILtrapF-37709.7	190.41	-0.6	-0.6	0.17	-3.54	0.000400833	0.002861773
CHILtrapF-38166.0	41.62	3.05	4.49	0.75	4.08	4.51E-05	0.000424489
CHILtrapF-38251.1	34.47	-0.82	-0.84	0.26	-3.19	0.001444358	0.008537713
CHILtrapF-38251.3	31.24	-1	-1.03	0.27	-3.69	0.000228257	0.001757063
CHILtrapF-38469.3	18.35	3.32	3.69	0.47	7.12	1.05E-12	4.22E-11
CHILtrapF-38469.5	9.44	2.85	3.25	0.51	5.59	2.30E-08	4.53E-07
CHILtrapF-38469.6	63.03	0.86	0.91	0.32	2.68	0.007325399	0.032347774
CHILtrapF-38661.0	5.13	-1.63	-1.86	0.54	-3.01	0.002576063	0.013752247
CHILtrapF-38968.6	29.96	-0.79	-0.81	0.28	-2.87	0.004103906	0.020232246
CHILtrapF-39073.2	207.21	-1.06	-1.1	0.3	-3.57	0.00035967	0.002609852
CHILtrapF-39155.2	6.45	-1.32	-1.46	0.51	-2.6	0.009307219	0.039180228
CHILtrapF-39180.1	15.91	-0.98	-1.03	0.37	-2.67	0.00756009	0.033152524
CHILtrapF-39301.0	7.34	-1.83	-2.02	0.52	-3.5	0.00047394	0.003308438
CHILtrapF-39800.0	12.55	-1.77	-1.92	0.45	-3.94	8.12E-05	0.000714382
CHILtrapF-39800.1	15	-2.16	-2.38	0.47	-4.58	4.58E-06	5.60E-05
CHILtrapF-40134.1	7.23	-1.71	-2.2	0.65	-2.65	0.008025305	0.034747485
CHILtrapF-40520.1	45.41	0.7	0.72	0.25	2.85	0.004316495	0.021051971
CHILtrapF-40520.2	113.55	0.91	0.93	0.18	5.11	3.23E-07	5.09E-06
CHILtrapF-40520.5	86.87	0.62	0.63	0.23	2.71	0.006631941	0.029851348
CHILtrapF-40620.3	11.34	2.04	2.17	0.4	5.17	2.29E-07	3.72E-06
CHILtrapF-40943.3	35.33	0.66	0.68	0.26	2.55	0.01076675	0.044032527
CHILtrapF-41265.1	3.85	-1.56	-1.73	0.53	-2.92	0.003534957	0.017866108
CHILtrapF-41499.1	20.16	-1.01	-1.07	0.35	-2.84	0.004462194	0.021614727
CHILtrapF-42136.0	7.29	-1.54	-1.74	0.48	-3.22	0.001274791	0.007703233
CHILtrapF-42544.0	3.46	-2.64	-3.26	0.61	-4.34	1.42E-05	0.000154538
CHILtrapF-42650.0	13.49	-1.78	-1.84	0.36	-4.96	6.92E-07	1.00E-05
CHILtrapF-42742.2	798.67	-0.62	-0.62	0.12	-5.17	2.33E-07	3.77E-06
CHILtrapF-42998.0	3.95	-1.75	-1.95	0.56	-3.11	0.001847014	0.010514022
CHILtrapF-43072.1	7.04	-3.13	-3.71	0.54	-5.79	7.11E-09	1.54E-07
CHILtrapF-43084.0	8.54	1.2	1.36	0.46	2.59	0.009714806	0.040656023
CHILtrapF-43225.1	22.53	-1.21	-1.27	0.32	-3.84	0.000122329	0.0010208
CHILtrapF-43698.0	8.19	-1.51	-1.63	0.46	-3.24	0.001198937	0.007316868
CHILtrapF-43698.1	9.13	-1.9	-2.09	0.47	-4.04	5.40E-05	0.00049635
CHILtrapF-43698.3	8.97	-1.64	-1.76	0.42	-3.88	0.000104513	0.000889793
CHILtrapF-43849.0	5.34	3.26	3.73	0.57	5.69	1.24E-08	2.57E-07
CHILtrapF-44159.0	3.29	2.37	4.87	0.72	3.29	0.000992536	0.006226703
CHILtrapF-4433.3	42.41	-1.34	-1.39	0.27	-4.91	9.15E-07	1.29E-05
CHILtrapF-44455.1	35.59	0.66	0.67	0.25	2.64	0.008218593	0.035430358
CHILtrapF-44455.2	80.69	1.16	1.18	0.19	6.25	4.17E-10	1.15E-08
CHILtrapF-44455.3	9.14	1.08	1.15	0.38	2.8	0.005101974	0.024049134
CHILtrapF-44455.4	47.87	1.27	1.3	0.22	5.73	1.02E-08	2.17E-07
CHILtrapF-44536.1	8.82	-1.36	-1.55	0.52	-2.64	0.00832788	0.035767984
CHILtrapF-44813.1	10.42	4.48	7.42	0.6	7.52	5.54E-14	2.56E-12
CHILtrapF-4509.0	5.26	-2.2	-2.44	0.52	-4.22	2.46E-05	0.000248829
CHILtrapF-45487.0	6.89	2.17	2.66	0.56	3.86	0.00011242	0.000950926
CHILtrapF-45487.1	18.93	1.95	2.08	0.37	5.26	1.44E-07	2.44E-06
CHILtrapF-45650.3	6.18	-1.53	-1.68	0.5	-3.07	0.002159296	0.011930628
CHILtrapF-45650.4	32.65	-1.13	-1.15	0.24	-4.77	1.81E-06	2.40E-05
CHILtrapF-45650.5	5.44	-1.38	-1.47	0.45	-3.08	0.002064426	0.011509141
CHILtrapF-46124.0	6.22	-1.8	-2.92	0.65	-2.78	0.005391412	0.025177757
CHILtrapF-46173.0	4.36	-2.25	-4.69	0.71	-3.16	0.001560787	0.009131882
CHILtrapF-46611.2	146.66	0.6	0.61	0.19	3.19	0.001418634	0.008411012
CHILtrapF-46910.6	18.83	1.82	1.98	0.43	4.27	1.99E-05	0.000207064
CHILtrapF-46910.8	63.68	1.71	1.81	0.34	4.97	6.74E-07	9.80E-06
CHILtrapF-46991.0	7.01	-2.67	-3.08	0.55	-4.85	1.22E-06	1.68E-05
CHILtrapF-47252.1	80.69	0.63	0.64	0.25	2.53	0.011414797	0.046173998
CHILtrapF-47755.0	7.27	-1.54	-1.8	0.5	-3.07	0.002113404	0.011710061
CHILtrapF-48207.1	35.82	-1.15	-1.26	0.43	-2.68	0.007424446	0.032689448
CHILtrapF-48472.2	129.14	-0.79	-0.8	0.22	-3.66	0.000247345	0.001883054
CHILtrapF-48472.3	146.12	-0.58	-0.59	0.17	-3.44	0.000583984	0.003960319
CHILtrapF-48631.0	3.73	-1.65	-1.96	0.64	-2.59	0.009713835	0.040656023
CHILtrapF-48796.0	5.98	-1.69	-2.04	0.56	-3	0.002718171	0.014393341
CHILtrapF-48893.0	10.36	-1.17	-1.29	0.46	-2.52	0.011625864	0.046807416
CHILtrapF-49567.5	30.35	4.66	5.09	0.41	11.51	1.21E-30	1.96E-28
CHILtrapF-49567.9	14.16	1.82	1.93	0.38	4.78	1.72E-06	2.29E-05
CHILtrapF-4988.0	11.47	-2.3	-2.66	0.57	-4.05	5.03E-05	0.000466491
CHILtrapF-50151.0	126.4	0.63	0.64	0.22	2.83	0.004683215	0.022467975
CHILtrapF-50338.1	12.08	1.72	1.81	0.38	4.57	4.82E-06	5.85E-05
CHILtrapF-508.8	6.46	3.9	6.06	0.63	6.23	4.67E-10	1.28E-08
CHILtrapF-508.9	8.15	3.19	3.74	0.52	6.12	9.22E-10	2.38E-08
CHILtrapF-50900.1	18.92	1.6	1.67	0.31	5.1	3.46E-07	5.42E-06
CHILtrapF-51531.0	13.44	1	1.05	0.33	3.07	0.002167993	0.011964636
CHILtrapF-51808.3	22.03	-0.85	-0.89	0.32	-2.64	0.008240755	0.035493215
CHILtrapF-51840.3	4.43	1.37	1.56	0.55	2.51	0.01195055	0.04787544
CHILtrapF-51840.4	10.37	1.76	1.96	0.49	3.59	0.000332255	0.002435707
CHILtrapF-51941.5	15.78	1.89	2.03	0.4	4.69	2.80E-06	3.59E-05
CHILtrapF-52533.5	8.46	-1.69	-1.85	0.46	-3.65	0.000262482	0.001991211
CHILtrapF-52533.6	7.07	-2.55	-2.91	0.5	-5.15	2.56E-07	4.11E-06
CHILtrapF-52533.7	10.08	-1.86	-2.02	0.45	-4.14	3.42E-05	0.000333406
CHILtrapF-52533.8	43.05	-1.58	-1.64	0.3	-5.36	8.39E-08	1.49E-06
CHILtrapF-52609.2	222.53	-0.77	-0.78	0.16	-4.68	2.85E-06	3.65E-05
CHILtrapF-52609.3	15.27	-0.86	-0.89	0.34	-2.51	0.011985515	0.047999174
CHILtrapF-52812.1	37.33	-2.21	-2.28	0.27	-8.08	6.34E-16	3.64E-14
CHILtrapF-52812.2	39.84	-2.02	-2.07	0.25	-8.17	3.01E-16	1.80E-14
CHILtrapF-52812.4	157.06	-2.52	-2.57	0.21	-11.78	5.01E-32	8.80E-30
CHILtrapF-52824.4	14.57	-1.17	-1.25	0.41	-2.88	0.004005233	0.019796503
CHILtrapF-52824.5	39.35	-0.64	-0.65	0.24	-2.69	0.007124417	0.031668264
CHILtrapF-52874.3	26.62	-0.87	-0.91	0.33	-2.66	0.00792709	0.034385305
CHILtrapF-52929.4	24.86	0.85	0.87	0.27	3.15	0.001633021	0.009488458
CHILtrapF-53118.0	8.82	1.23	1.36	0.43	2.82	0.004753997	0.022765783
CHILtrapF-5350.1	13.31	-1.48	-1.57	0.38	-3.85	0.000120365	0.001007931
CHILtrapF-53596.0	17.96	-1.66	-1.96	0.59	-2.83	0.004586181	0.022078973
CHILtrapF-54445.2	42.23	-0.71	-0.72	0.25	-2.78	0.005513312	0.025665532
CHILtrapF-54484.0	3.24	-3.11	-4.11	0.68	-4.57	4.90E-06	5.93E-05
CHILtrapF-55601.10	4.99	1.84	2.24	0.56	3.28	0.001024557	0.006405386
CHILtrapF-55601.7	21.3	2.7	2.89	0.35	7.77	7.88E-15	4.08E-13
CHILtrapF-55650.0	6.88	-1.36	-1.51	0.53	-2.58	0.01001388	0.041648396
CHILtrapF-56041.0	6.78	-1.66	-2.02	0.58	-2.86	0.004251864	0.02081874
CHILtrapF-56323.1	17.7	-1.64	-1.76	0.42	-3.93	8.66E-05	0.000754068
CHILtrapF-56548.0	29.13	-1.08	-1.12	0.31	-3.51	0.000449694	0.003166429
CHILtrapF-57091.0	7.44	-1.23	-1.34	0.49	-2.53	0.011514223	0.046472994
CHILtrapF-57574.1	63.5	-0.66	-0.68	0.23	-2.81	0.004899847	0.023312415
CHILtrapF-57812.1	7.22	-1.75	-2.12	0.57	-3.09	0.001995473	0.011196345
CHILtrapF-57998.0	112.94	-1.24	-1.27	0.25	-4.91	9.24E-07	1.31E-05
CHILtrapF-57998.2	70.3	-1.35	-1.42	0.35	-3.82	0.000131057	0.001087077
CHILtrapF-58110.0	6.28	-2.71	-3.02	0.5	-5.44	5.35E-08	9.84E-07
CHILtrapF-58427.0	5.42	-2.03	-2.49	0.61	-3.31	0.000941244	0.005955729
CHILtrapF-58577.0	25.72	-1.52	-1.59	0.3	-5.14	2.77E-07	4.42E-06
CHILtrapF-58592.0	15.02	-0.93	-0.99	0.36	-2.58	0.009837226	0.041058816
CHILtrapF-58659.0	8.19	3.4	4.08	0.55	6.14	8.46E-10	2.19E-08
CHILtrapF-58666.0	122.71	-1.03	-1.13	0.39	-2.68	0.007280848	0.032192907
CHILtrapF-58669.0	6.73	-2.09	-2.29	0.5	-4.2	2.65E-05	0.000265574
CHILtrapF-58695.0	231.31	-2.49	-2.6	0.33	-7.59	3.12E-14	1.50E-12
CHILtrapF-58710.0	109.02	-0.69	-0.7	0.2	-3.37	0.000747702	0.004901095
CHILtrapF-58722.0	372	1.21	1.23	0.16	7.78	7.14E-15	3.71E-13
CHILtrapF-58791.0	103.85	0.86	0.88	0.23	3.74	0.000187558	0.001479593
CHILtrapF-58801.0	33.71	-1.02	-1.08	0.38	-2.71	0.006731372	0.030189184
CHILtrapF-58802.0	125.56	1.36	1.4	0.27	4.94	7.67E-07	1.10E-05
CHILtrapF-58841.1	4.72	-1.55	-1.79	0.56	-2.79	0.005349967	0.025018965
CHILtrapF-58953.0	418.51	-0.57	-0.58	0.18	-3.22	0.001259834	0.0076281
CHILtrapF-58967.0	120.73	0.52	0.53	0.2	2.61	0.00904297	0.038300785
CHILtrapF-58983.0	69.2	2.79	2.87	0.25	11.18	5.32E-29	7.87E-27
CHILtrapF-59015.0	46.09	-0.64	-0.66	0.21	-3.05	0.002320936	0.012626443
CHILtrapF-59016.0	253.66	0.67	0.67	0.16	4.11	3.90E-05	0.000374063
CHILtrapF-59092.0	429	1.1	1.12	0.19	5.73	9.80E-09	2.08E-07
CHILtrapF-59201.0	31.1	-1.5	-1.57	0.35	-4.28	1.90E-05	0.000199036
CHILtrapF-59229.0	102.23	0.69	0.71	0.24	2.86	0.00421108	0.020636223
CHILtrapF-59238.1	10.21	-1.49	-1.68	0.54	-2.77	0.005607552	0.026037278
CHILtrapF-59414.0	650.83	-0.59	-0.6	0.23	-2.5	0.012515226	0.049659057
CHILtrapF-59427.0	133.18	-0.67	-0.68	0.14	-4.72	2.37E-06	3.08E-05
CHILtrapF-59440.0	23.39	-1.1	-1.15	0.33	-3.37	0.000760261	0.004972334
CHILtrapF-59449.0	20.61	0.89	0.94	0.33	2.73	0.006337814	0.028764019
CHILtrapF-59542.0	17.07	-0.96	-0.99	0.32	-2.96	0.003057501	0.015868794
CHILtrapF-59542.2	18.5	-1.08	-1.14	0.37	-2.87	0.00410543	0.020232246
CHILtrapF-59555.1	74.03	1.25	1.27	0.17	7.45	9.66E-14	4.31E-12
CHILtrapF-59565.1	72.97	-0.7	-0.71	0.17	-4	6.25E-05	0.000564792
CHILtrapF-59569.0	50.7	0.73	0.76	0.28	2.57	0.010157229	0.042121553
CHILtrapF-59590.0	72.94	4.06	4.2	0.28	14.34	1.21E-46	4.32E-44
CHILtrapF-59617.0	4.93	-1.64	-2.01	0.62	-2.63	0.008447842	0.036198406
CHILtrapF-59727.0	11.05	-1.14	-1.21	0.39	-2.89	0.003835794	0.019087315
CHILtrapF-59752.0	27.85	2.51	2.97	0.52	4.82	1.47E-06	1.98E-05
CHILtrapF-59755.0	66.27	0.54	0.55	0.21	2.55	0.010901251	0.044451265
CHILtrapF-59823.0	49.7	-0.64	-0.65	0.21	-2.97	0.002941534	0.015361777
CHILtrapF-59870.0	108.2	-0.94	-0.99	0.35	-2.7	0.007019463	0.031272623
CHILtrapF-59881.1	64.55	0.74	0.77	0.28	2.69	0.007161808	0.031774447
CHILtrapF-59903.1	6.14	-1.74	-4.06	0.69	-2.51	0.012181192	0.048617334
CHILtrapF-59903.2	7.22	-1.7	-2.98	0.66	-2.58	0.009750777	0.040770306
CHILtrapF-59916.0	20.11	-2.33	-2.56	0.5	-4.66	3.24E-06	4.08E-05
CHILtrapF-59916.1	59.12	-1.63	-1.85	0.53	-3.11	0.001886844	0.010691361
CHILtrapF-59916.2	15.21	-1.78	-2.06	0.59	-3.05	0.002307412	0.012563171
CHILtrapF-59973.0	13.51	-1.15	-1.24	0.41	-2.83	0.004654353	0.02234773
CHILtrapF-60002.2	13.44	-1.18	-1.23	0.34	-3.49	0.000479403	0.003340628
CHILtrapF-60003.0	308.22	1.59	1.68	0.34	4.63	3.67E-06	4.57E-05
CHILtrapF-60024.0	50.86	0.99	1.01	0.24	4.05	5.22E-05	0.000481294
CHILtrapF-60052.0	5.55	2.75	3.86	0.63	4.37	1.24E-05	0.000136294
CHILtrapF-60094.0	6.97	2.18	2.55	0.53	4.11	4.03E-05	0.000384066
CHILtrapF-60102.0	171.56	0.87	0.91	0.3	2.87	0.00409834	0.020218476
CHILtrapF-60160.0	4.74	3.7	6.54	0.68	5.45	5.11E-08	9.47E-07
CHILtrapF-60183.0	18.89	-1.08	-1.15	0.35	-3.11	0.001859024	0.01056425
CHILtrapF-60204.1	72.6	0.96	0.97	0.2	4.84	1.32E-06	1.80E-05
CHILtrapF-60241.0	698.2	1.8	1.84	0.22	8.1	5.70E-16	3.29E-14
CHILtrapF-60250.0	4.78	2.39	2.89	0.59	4.03	5.66E-05	0.000517974
CHILtrapF-60324.0	10.39	-1.9	-2.19	0.5	-3.83	0.000130015	0.001078809
CHILtrapF-60329.0	59.58	-0.93	-0.94	0.2	-4.74	2.18E-06	2.85E-05
CHILtrapF-60340.0	14.95	-2.47	-2.92	0.54	-4.61	4.09E-06	5.04E-05
CHILtrapF-60405.0	109.02	1.1	1.16	0.34	3.25	0.001154456	0.007087568
CHILtrapF-60417.1	43.29	-0.79	-0.81	0.23	-3.38	0.000718097	0.004724142
CHILtrapF-60419.0	1169.81	-0.65	-0.67	0.22	-2.94	0.003295475	0.016862168
CHILtrapF-60443.1	870.04	0.66	0.67	0.12	5.32	1.06E-07	1.84E-06
CHILtrapF-60538.0	539.88	1.31	1.32	0.1	13.8	2.70E-43	8.05E-41
CHILtrapF-60685.0	597.36	0.53	0.54	0.14	3.93	8.57E-05	0.000748173
CHILtrapF-60727.0	10.75	3.45	4.95	0.6	5.74	9.22E-09	1.97E-07
CHILtrapF-60733.0	17.6	3.02	5.95	0.61	4.94	7.80E-07	1.12E-05
CHILtrapF-60752.0	93.01	0.6	0.61	0.18	3.37	0.000763467	0.004989146
CHILtrapF-60755.0	304.54	0.69	0.69	0.13	5.49	3.97E-08	7.52E-07
CHILtrapF-60763.0	209.97	1.01	1.02	0.17	6.08	1.19E-09	3.02E-08
CHILtrapF-60769.0	6.61	-1.98	-2.25	0.55	-3.63	0.000286966	0.002145138
CHILtrapF-60781.3	14.15	1.59	1.76	0.42	3.76	0.000169058	0.001351317
CHILtrapF-60883.0	53.5	0.76	0.78	0.23	3.26	0.001113435	0.006878804
CHILtrapF-60883.3	66.05	0.54	0.55	0.19	2.82	0.004809669	0.022976277
CHILtrapF-60885.0	22.63	0.93	0.97	0.3	3.13	0.001762989	0.010108833
CHILtrapF-60886.0	34.89	-1.01	-1.03	0.24	-4.15	3.28E-05	0.000320864
CHILtrapF-60940.0	37.88	0.86	0.89	0.26	3.34	0.000831992	0.005372788
CHILtrapF-60960.0	24.48	-1.12	-1.19	0.39	-2.84	0.0045033	0.021782456
CHILtrapF-60964.2	36.45	1.16	1.25	0.36	3.19	0.001411225	0.00836919
CHILtrapF-61015.0	185.94	-2.35	-2.67	0.54	-4.36	1.27E-05	0.00013988
CHILtrapF-61037.1	64.32	1.58	1.64	0.29	5.41	6.39E-08	1.16E-06
CHILtrapF-61090.0	537.41	0.58	0.58	0.11	5.26	1.45E-07	2.46E-06
CHILtrapF-61159.0	5609.73	0.51	0.52	0.18	2.86	0.004218641	0.020668968
CHILtrapF-61198.0	273.09	-0.63	-0.64	0.17	-3.75	0.000174215	0.001387824
CHILtrapF-61200.0	755.67	-1.97	-2.56	0.71	-2.79	0.005325426	0.02493393
CHILtrapF-61229.0	74.37	-2.08	-2.18	0.31	-6.61	3.72E-11	1.21E-09
CHILtrapF-61236.0	15.52	-2.68	-2.95	0.45	-5.97	2.34E-09	5.63E-08
CHILtrapF-61332.0	33.18	-1.26	-1.31	0.27	-4.59	4.43E-06	5.42E-05
CHILtrapF-61378.0	444.55	2.15	2.2	0.21	10.05	9.22E-24	1.02E-21
CHILtrapF-6147.0	74.64	-1.04	-1.09	0.29	-3.56	0.000365946	0.00264479
CHILtrapF-61474.0	123.22	1.01	1.03	0.19	5.24	1.62E-07	2.71E-06
CHILtrapF-61514.0	13.7	-2.82	-2.99	0.44	-6.38	1.74E-10	5.15E-09
CHILtrapF-61532.0	125.95	-0.71	-0.72	0.17	-4.1	4.16E-05	0.000395333
CHILtrapF-61551.0	364.69	-0.86	-0.87	0.14	-5.91	3.37E-09	7.81E-08
CHILtrapF-61552.0	344.37	0.56	0.56	0.13	4.14	3.47E-05	0.000336342
CHILtrapF-61668.0	203.56	0.76	0.78	0.26	2.95	0.003212725	0.016532223
CHILtrapF-61709.0	16.92	-1.61	-1.67	0.35	-4.57	4.91E-06	5.94E-05
CHILtrapF-61709.1	24.34	-1.82	-1.93	0.38	-4.79	1.67E-06	2.23E-05
CHILtrapF-61711.0	1177.56	-0.6	-0.61	0.23	-2.64	0.008412087	0.036094523
CHILtrapF-61828.0	119.82	-0.93	-0.94	0.14	-6.53	6.78E-11	2.14E-09
CHILtrapF-61872.0	17.82	1.05	1.11	0.34	3.09	0.002007519	0.011253199
CHILtrapF-61892.0	110.35	0.6	0.61	0.15	4.03	5.67E-05	0.000518551
CHILtrapF-61905.0	530.85	1.17	1.25	0.34	3.42	0.000619303	0.004159312
CHILtrapF-61926.10	211.74	1.52	1.6	0.33	4.61	4.06E-06	5.02E-05
CHILtrapF-61926.13	16.58	2.25	2.37	0.37	6.11	1.02E-09	2.62E-08
CHILtrapF-61926.14	35.14	1.09	1.14	0.32	3.42	0.000634567	0.004247048
CHILtrapF-61926.15	21.64	1.67	1.79	0.41	4.04	5.45E-05	0.000500845
CHILtrapF-61926.7	6.73	1.77	2	0.5	3.55	0.000392229	0.002806301
CHILtrapF-61926.9	516.09	2	2.1	0.32	6.29	3.12E-10	8.75E-09
CHILtrapF-61961.0	4.88	1.72	2.19	0.64	2.67	0.007477777	0.032854191
CHILtrapF-61963.0	276.11	0.95	0.96	0.14	6.98	3.04E-12	1.16E-10
CHILtrapF-61967.0	8.22	-1.5	-1.62	0.43	-3.48	0.000500909	0.003475058
CHILtrapF-61976.0	9.49	-1.66	-1.77	0.4	-4.15	3.38E-05	0.000329856
CHILtrapF-61993.0	17.34	1.63	1.86	0.49	3.3	0.000981676	0.006168435
CHILtrapF-62054.0	38.58	-1.16	-1.19	0.28	-4.19	2.76E-05	0.000276398
CHILtrapF-62077.1	9.54	-1.32	-1.62	0.5	-2.65	0.008082978	0.034958398
CHILtrapF-62086.0	6.37	1.77	2	0.49	3.61	0.000309869	0.002290867
CHILtrapF-62100.0	91.85	-1.25	-1.29	0.29	-4.33	1.51E-05	0.000162849
CHILtrapF-62125.1	42.61	0.86	0.91	0.33	2.6	0.009198303	0.038811989
CHILtrapF-62132.4	4.82	-1.64	-1.81	0.55	-2.98	0.002920649	0.015279838
CHILtrapF-62136.1	8.55	-1.38	-1.51	0.47	-2.95	0.00316471	0.016335152
CHILtrapF-62259.0	8.32	2.6	2.9	0.47	5.5	3.76E-08	7.14E-07
CHILtrapF-62278.0	5.68	-1.8	-2.06	0.53	-3.42	0.000617494	0.004149305
CHILtrapF-62400.1	10.33	-1.08	-1.18	0.43	-2.54	0.010939827	0.04456223
CHILtrapF-62515.0	40.07	0.93	0.99	0.36	2.56	0.010353394	0.04274317
CHILtrapF-62541.0	26.69	2.23	2.39	0.37	6	1.96E-09	4.77E-08
CHILtrapF-62554.0	11.82	-1.77	-1.83	0.35	-4.99	6.15E-07	9.06E-06
CHILtrapF-62557.0	25.28	2.24	2.45	0.41	5.47	4.60E-08	8.62E-07
CHILtrapF-62633.0	12.03	-1.31	-1.38	0.36	-3.64	0.000268703	0.002033156
CHILtrapF-62666.0	29.14	1.46	1.63	0.42	3.52	0.000436186	0.003083305
CHILtrapF-62667.0	93.66	2.56	2.63	0.23	10.95	6.81E-28	9.43E-26
CHILtrapF-62699.0	13.85	-1.29	-1.4	0.41	-3.14	0.00170538	0.009840855
CHILtrapF-62706.19	25.94	0.97	1.03	0.38	2.55	0.010709928	0.043855633
CHILtrapF-62713.0	33.68	-1.63	-1.73	0.38	-4.33	1.52E-05	0.000164563
CHILtrapF-62728.0	91.03	-0.65	-0.66	0.21	-3.05	0.00230611	0.012561896
CHILtrapF-62802.0	89.44	-0.81	-0.82	0.21	-3.78	0.000159946	0.001287504
CHILtrapF-62859.0	764.94	1.02	1.03	0.18	5.6	2.20E-08	4.35E-07
CHILtrapF-62862.0	11.64	-1.29	-1.34	0.36	-3.6	0.000320204	0.002361343
CHILtrapF-62864.0	30.15	2.81	3.02	0.38	7.39	1.42E-13	6.22E-12
CHILtrapF-62947.0	140.45	-1.41	-1.45	0.26	-5.46	4.65E-08	8.70E-07
CHILtrapF-62951.0	4.17	-2.76	-3.44	0.62	-4.45	8.41E-06	9.59E-05
CHILtrapF-62951.1	6.15	-2.5	-3.08	0.62	-4.02	5.93E-05	0.00054018
CHILtrapF-62980.4	1863.63	-0.65	-0.66	0.18	-3.69	0.000221471	0.001708181
CHILtrapF-62994.0	10.41	2.5	3.3	0.65	3.86	0.000115261	0.000971181
CHILtrapF-62999.0	102.71	-0.82	-0.83	0.23	-3.49	0.00048274	0.003361895
CHILtrapF-63081.0	11.04	-2.41	-2.61	0.47	-5.09	3.53E-07	5.52E-06
CHILtrapF-63095.0	42.12	-1.47	-1.51	0.28	-5.19	2.06E-07	3.37E-06
CHILtrapF-63095.1	46.05	-1.58	-1.62	0.25	-6.47	1.01E-10	3.10E-09
CHILtrapF-63154.0	18.66	-1.36	-1.48	0.44	-3.07	0.002161237	0.011935748
CHILtrapF-63186.2	395.66	1.02	1.03	0.17	5.93	3.03E-09	7.12E-08
CHILtrapF-63186.3	1129.49	0.84	0.85	0.17	4.85	1.24E-06	1.71E-05
CHILtrapF-63186.5	253.94	0.82	0.83	0.19	4.4	1.09E-05	0.000121966
CHILtrapF-63236.0	864.3	0.99	1	0.14	7.13	1.01E-12	4.11E-11
CHILtrapF-6324.3	32.14	-1.55	-1.61	0.31	-5.04	4.66E-07	7.06E-06
CHILtrapF-63276.0	3.96	-2.08	-3.84	0.68	-3.04	0.002357347	0.012781816
CHILtrapF-63297.0	232.85	0.71	0.72	0.17	4.22	2.49E-05	0.000252022
CHILtrapF-63525.0	6.87	2.71	3.34	0.56	4.82	1.45E-06	1.97E-05
CHILtrapF-63555.0	43.52	0.84	0.87	0.3	2.84	0.004522317	0.021852943
CHILtrapF-63578.0	9.19	-1.69	-2.03	0.55	-3.08	0.002099006	0.011651579
CHILtrapF-63582.0	6.26	2.37	3.44	0.61	3.92	8.80E-05	0.000764629
CHILtrapF-63598.0	99.09	0.75	0.77	0.21	3.54	0.000396727	0.002835899
CHILtrapF-63609.0	184.03	-0.52	-0.53	0.17	-3.03	0.00243058	0.013124465
CHILtrapF-63671.0	8.02	-2.01	-2.44	0.55	-3.65	0.00025834	0.00196105
CHILtrapF-63693.0	83.11	-0.56	-0.57	0.19	-2.93	0.003352128	0.017083092
CHILtrapF-63797.0	20.24	1.18	1.27	0.35	3.38	0.000715866	0.004712099
CHILtrapF-63822.0	85.44	0.91	0.92	0.2	4.63	3.61E-06	4.51E-05
CHILtrapF-63895.0	11.61	-1.16	-1.3	0.43	-2.7	0.006958313	0.031035446
CHILtrapF-63951.0	129.01	0.69	0.7	0.18	3.92	8.88E-05	0.000769989
CHILtrapF-63963.0	9.56	1.67	1.91	0.47	3.57	0.000361868	0.002623236
CHILtrapF-64035.0	518.14	0.56	0.57	0.2	2.83	0.004633339	0.022269554
CHILtrapF-64049.0	238.02	-1.13	-1.15	0.18	-6.32	2.57E-10	7.33E-09
CHILtrapF-64077.0	10.45	-1.56	-1.71	0.43	-3.63	0.00028513	0.002134804
CHILtrapF-64099.1	331.86	1.13	1.16	0.22	5.18	2.19E-07	3.58E-06
CHILtrapF-64118.3	674.78	-1.16	-1.19	0.24	-4.76	1.91E-06	2.52E-05
CHILtrapF-64195.0	17.21	-1.34	-1.42	0.33	-4	6.23E-05	0.000562748
CHILtrapF-64262.0	52.4	-2.45	-2.62	0.38	-6.4	1.59E-10	4.72E-09
CHILtrapF-64293.0	58.12	-0.61	-0.62	0.22	-2.78	0.005508047	0.025646096
CHILtrapF-64363.1	143.13	-0.61	-0.62	0.15	-4.04	5.42E-05	0.000497826
CHILtrapF-64372.0	59.06	-1.38	-1.43	0.31	-4.5	6.69E-06	7.85E-05
CHILtrapF-64380.0	223.58	0.83	0.84	0.15	5.57	2.61E-08	5.10E-07
CHILtrapF-64393.0	164.53	0.82	0.83	0.14	5.83	5.68E-09	1.26E-07
CHILtrapF-64405.0	10.1	1.82	2.06	0.47	3.87	0.000110758	0.000938555
CHILtrapF-64470.1	49.88	-0.7	-0.71	0.23	-3.09	0.002019947	0.01130402
CHILtrapF-64470.2	58.28	-1.14	-1.2	0.31	-3.67	0.0002425	0.001850357
CHILtrapF-64590.0	4.53	-2.94	-4.23	0.62	-4.71	2.49E-06	3.21E-05
CHILtrapF-64603.0	9.6	-1.47	-1.69	0.49	-3	0.00270703	0.014350492
CHILtrapF-64656.0	150.55	-1.27	-1.3	0.24	-5.36	8.25E-08	1.47E-06
CHILtrapF-64729.0	18.46	-1.94	-2.16	0.51	-3.84	0.000124283	0.00103563
CHILtrapF-64729.1	6.64	-1.91	-2.05	0.46	-4.14	3.46E-05	0.000336237
CHILtrapF-64732.0	189.08	1.04	1.07	0.25	4.18	2.96E-05	0.000293643
CHILtrapF-64757.0	24.82	-1.66	-1.78	0.38	-4.34	1.45E-05	0.000157038
CHILtrapF-64778.0	6.36	-1.38	-1.56	0.52	-2.65	0.007950468	0.034474004
CHILtrapF-64831.0	112.12	0.99	1.02	0.24	4.07	4.79E-05	0.000446615
CHILtrapF-64896.0	316.28	0.74	0.75	0.17	4.26	2.03E-05	0.000210449
CHILtrapF-64901.0	387.87	-0.53	-0.53	0.12	-4.31	1.64E-05	0.000175275
CHILtrapF-65047.0	193.18	0.65	0.65	0.14	4.55	5.46E-06	6.55E-05
CHILtrapF-65066.0	17.83	1.26	1.37	0.43	2.9	0.003763348	0.018790388
CHILtrapF-65068.0	13.68	-1.19	-1.3	0.4	-2.94	0.003317686	0.016949127
CHILtrapF-65104.0	20.9	-2.66	-2.85	0.42	-6.29	3.28E-10	9.14E-09
CHILtrapF-65106.0	23.51	-0.9	-0.92	0.25	-3.58	0.00034934	0.002546674
CHILtrapF-65118.0	2.87	-2.06	-2.83	0.72	-2.86	0.004259757	0.020844378
CHILtrapF-65140.4	11.91	-1.16	-1.24	0.39	-3	0.002714946	0.014385974
CHILtrapF-65150.0	21.28	1.52	1.64	0.37	4.11	3.96E-05	0.000378501
CHILtrapF-65160.0	159.67	-0.69	-0.7	0.18	-3.94	8.22E-05	0.000722178
CHILtrapF-65163.0	180.46	0.65	0.66	0.16	4.17	3.11E-05	0.000306183
CHILtrapF-65165.0	4.21	-2.23	-2.89	0.63	-3.54	0.000395475	0.00282781
CHILtrapF-65264.1	9.88	3.78	6.53	0.69	5.51	3.58E-08	6.80E-07
CHILtrapF-65264.2	27.12	5.74	9.08	0.59	9.72	2.56E-22	2.53E-20
CHILtrapF-65283.0	34.15	-1.05	-1.15	0.42	-2.51	0.012111866	0.048389888
CHILtrapF-65285.0	70.19	2.46	2.56	0.28	8.75	2.17E-18	1.58E-16
CHILtrapF-65311.0	147.52	-0.56	-0.57	0.2	-2.82	0.004818598	0.023008511
CHILtrapF-65325.0	7.37	-1.68	-1.88	0.48	-3.51	0.000456416	0.003207042
CHILtrapF-65338.1	8.19	1.39	1.52	0.46	3.06	0.002234615	0.012243298
CHILtrapF-65340.0	21.51	2.93	3.32	0.48	6.07	1.26E-09	3.19E-08
CHILtrapF-65356.1	30.4	3.3	3.56	0.36	9.19	4.12E-20	3.40E-18
CHILtrapF-65428.0	8.44	3.88	5.51	0.63	6.16	7.31E-10	1.91E-08
CHILtrapF-65495.1	24.7	1.34	1.43	0.37	3.62	0.000296229	0.002206663
CHILtrapF-65495.2	487.08	0.93	0.94	0.21	4.49	7.23E-06	8.38E-05
CHILtrapF-65496.0	6.91	-1.3	-1.39	0.43	-3.02	0.002527186	0.013531226
CHILtrapF-65570.0	564.22	0.52	0.53	0.2	2.64	0.008247759	0.035514411
CHILtrapF-65574.0	12.13	-1.12	-1.21	0.42	-2.68	0.007348562	0.032419639
CHILtrapF-65607.0	9.16	-1.31	-1.41	0.41	-3.17	0.001548883	0.009069002
CHILtrapF-65675.0	232.29	0.94	0.95	0.15	6.18	6.42E-10	1.70E-08
CHILtrapF-65713.1	173.08	-2.84	-2.94	0.29	-9.74	1.95E-22	1.96E-20
CHILtrapF-65716.1	61.96	0.61	0.63	0.22	2.8	0.005115524	0.024094977
CHILtrapF-65732.0	27.03	-1.47	-1.55	0.35	-4.16	3.24E-05	0.000318003
CHILtrapF-65764.2	97.04	-1.6	-1.65	0.24	-6.54	5.98E-11	1.90E-09
CHILtrapF-65788.0	5.89	-1.61	-1.71	0.46	-3.47	0.000528455	0.003632952
CHILtrapF-65788.1	61.63	-1.67	-1.75	0.34	-4.88	1.08E-06	1.51E-05
CHILtrapF-65818.0	122.65	1.03	1.04	0.18	5.77	8.07E-09	1.74E-07
CHILtrapF-65984.0	7.65	-1.43	-1.6	0.46	-3.08	0.00205573	0.011471528
CHILtrapF-66095.0	20.82	-1.22	-1.39	0.42	-2.91	0.003623076	0.018233154
CHILtrapF-66213.0	115.9	-0.75	-0.77	0.25	-3.04	0.002394163	0.012945644
CHILtrapF-66245.0	19.97	-1.29	-1.38	0.39	-3.31	0.000939816	0.005951491
CHILtrapF-66277.0	8.79	-1.33	-1.55	0.52	-2.57	0.010296965	0.042562477
CHILtrapF-66283.0	22.59	-1.07	-1.13	0.35	-3.11	0.00186011	0.010566426
CHILtrapF-66302.0	298.84	0.78	0.79	0.13	6.15	7.62E-10	1.99E-08
CHILtrapF-66347.0	6.45	1.65	1.89	0.52	3.14	0.001688345	0.009766503
CHILtrapF-66352.0	27.62	-1.33	-1.38	0.3	-4.49	7.29E-06	8.45E-05
CHILtrapF-66359.0	61.24	-1.17	-1.22	0.33	-3.59	0.000331862	0.00243374
CHILtrapF-66372.0	7.42	-2.11	-2.34	0.56	-3.78	0.00015462	0.001252074
CHILtrapF-66384.0	41.17	1.2	1.24	0.28	4.3	1.72E-05	0.000182643
CHILtrapF-66398.0	8.19	-1.89	-2.13	0.54	-3.53	0.000407854	0.002906611
CHILtrapF-66417.0	80.46	0.71	0.72	0.18	3.94	7.99E-05	0.000704309
CHILtrapF-66443.0	156.03	0.7	0.71	0.15	4.69	2.70E-06	3.48E-05
CHILtrapF-66448.0	16.6	3.25	3.87	0.49	6.59	4.46E-11	1.45E-09
CHILtrapF-66479.0	88.79	-0.91	-0.91	0.17	-5.46	4.89E-08	9.10E-07
CHILtrapF-66623.0	258.15	2.02	2.21	0.36	5.54	3.01E-08	5.82E-07
CHILtrapF-66633.0	138.81	0.68	0.69	0.17	4.09	4.32E-05	0.000409374
CHILtrapF-66648.0	1351.55	-0.62	-0.62	0.1	-6.41	1.46E-10	4.37E-09
CHILtrapF-66667.0	73.09	0.9	0.92	0.18	5.12	2.98E-07	4.73E-06
CHILtrapF-66675.0	229.62	0.9	0.91	0.15	5.95	2.67E-09	6.35E-08
CHILtrapF-66686.0	7.19	-1.92	-2.71	0.59	-3.24	0.001198133	0.007315639
CHILtrapF-66796.1	50.47	2.13	2.23	0.31	6.84	7.81E-12	2.82E-10
CHILtrapF-66801.0	291	1.2	1.23	0.26	4.63	3.59E-06	4.48E-05
CHILtrapF-66884.0	96.29	1.11	1.14	0.25	4.49	7.04E-06	8.21E-05
CHILtrapF-66932.0	5.83	1.49	2.05	0.59	2.54	0.011087247	0.045076899
CHILtrapF-66948.0	9.34	-1.14	-1.28	0.44	-2.59	0.009559633	0.040099338
CHILtrapF-66961.1	83.28	-0.8	-0.82	0.21	-3.83	0.000128277	0.00106514
CHILtrapF-66981.0	56.75	-0.93	-0.98	0.34	-2.76	0.005805604	0.02672486
CHILtrapF-67066.0	94.05	-0.71	-0.73	0.21	-3.46	0.000530883	0.003646702
CHILtrapF-67118.0	6.26	-2.05	-2.79	0.69	-2.99	0.002801962	0.014747435
CHILtrapF-67128.0	19.21	-1.55	-1.73	0.44	-3.5	0.000469671	0.00328351
CHILtrapF-67130.0	207.36	1.71	1.74	0.21	8.08	6.59E-16	3.77E-14
CHILtrapF-67278.0	25.12	0.98	1.03	0.34	2.86	0.004170858	0.020477493
CHILtrapF-67318.0	28.97	-0.93	-0.97	0.3	-3.08	0.00206959	0.011527007
CHILtrapF-67384.0	6.62	-1.19	-1.28	0.45	-2.65	0.008074032	0.034932545
CHILtrapF-67430.0	53.72	0.56	0.57	0.2	2.8	0.005056538	0.023879282
CHILtrapF-67494.0	86.29	-1.26	-1.44	0.49	-2.55	0.010641032	0.043617136
CHILtrapF-67559.0	41.45	-0.6	-0.61	0.24	-2.51	0.011982701	0.047996072
CHILtrapF-67607.0	97.45	0.96	0.99	0.24	3.98	6.83E-05	0.000610615
CHILtrapF-67675.1	15.75	1.29	1.37	0.36	3.61	0.000301365	0.002237842
CHILtrapF-67683.0	567.45	0.67	0.68	0.12	5.67	1.44E-08	2.93E-07
CHILtrapF-67690.0	7.28	-1.45	-1.76	0.53	-2.74	0.00611668	0.027932797
CHILtrapF-67707.0	397.1	-0.72	-0.73	0.14	-5.33	9.56E-08	1.68E-06
CHILtrapF-67709.0	16.16	2.09	2.55	0.5	4.17	3.10E-05	0.000306041
CHILtrapF-67709.2	3.96	1.87	3.68	0.68	2.74	0.006140472	0.028019701
CHILtrapF-67726.0	6.97	1.36	1.55	0.5	2.72	0.006498259	0.02935068
CHILtrapF-67806.0	217.07	-0.53	-0.53	0.19	-2.83	0.004627934	0.022248119
CHILtrapF-67813.0	425.53	-0.7	-0.71	0.12	-5.78	7.35E-09	1.59E-07
CHILtrapF-67824.3	39.59	-0.64	-0.65	0.22	-2.94	0.003318232	0.016949127
CHILtrapF-67858.0	984.55	-0.7	-0.7	0.12	-5.82	5.78E-09	1.28E-07
CHILtrapF-67874.0	432.29	1.32	1.45	0.43	3.04	0.002345121	0.012727257
CHILtrapF-67918.0	5.36	-1.33	-1.48	0.5	-2.65	0.008127946	0.03513351
CHILtrapF-68014.0	18.1	1.51	1.59	0.36	4.21	2.56E-05	0.00025823
CHILtrapF-68015.0	67.82	-1.65	-1.7	0.26	-6.34	2.24E-10	6.49E-09
CHILtrapF-68028.0	52.36	-0.86	-0.88	0.24	-3.59	0.000335364	0.002456206
CHILtrapF-68061.0	6.83	-1.47	-1.58	0.45	-3.24	0.001177014	0.007205383
CHILtrapF-68144.0	6.75	-1.58	-1.85	0.58	-2.71	0.006764929	0.030305027
CHILtrapF-68177.0	81.18	0.92	0.95	0.27	3.43	0.000612575	0.00411978
CHILtrapF-68177.1	12831.7	1.63	1.66	0.19	8.38	5.50E-17	3.52E-15
CHILtrapF-68177.3	769.75	1.13	1.13	0.12	9.61	7.29E-22	7.03E-20
CHILtrapF-68177.5	5.21	1.85	3.68	0.67	2.77	0.005621312	0.02609087
CHILtrapF-68244.0	63.87	1.49	1.58	0.37	4.02	5.79E-05	0.000528732
CHILtrapF-68307.0	36.23	2.4	3.14	0.51	4.68	2.91E-06	3.70E-05
CHILtrapF-68323.0	10.94	-2.85	-3.19	0.5	-5.7	1.20E-08	2.49E-07
CHILtrapF-68329.0	63.47	-1.16	-1.18	0.22	-5.36	8.33E-08	1.48E-06
CHILtrapF-68367.0	19.72	-1.13	-1.21	0.36	-3.18	0.001489028	0.008759949
CHILtrapF-68376.0	37.33	1.45	1.54	0.35	4.19	2.83E-05	0.000281625
CHILtrapF-68395.0	43.25	0.68	0.7	0.25	2.73	0.006330104	0.028740115
CHILtrapF-68437.0	18.47	-1.18	-1.24	0.32	-3.68	0.000229115	0.001763094
CHILtrapF-68461.0	40.96	-1.29	-1.34	0.29	-4.49	6.98E-06	8.14E-05
CHILtrapF-68481.0	5.69	-1.7	-1.89	0.49	-3.46	0.000532864	0.003656858
CHILtrapF-68483.0	5.93	-1.75	-2.31	0.64	-2.73	0.006356714	0.028838673
CHILtrapF-68500.0	427.01	-1.44	-1.47	0.19	-7.64	2.20E-14	1.07E-12
CHILtrapF-68500.1	256.08	-0.64	-0.65	0.18	-3.63	0.000282458	0.002121546
CHILtrapF-68500.2	213.71	-0.67	-0.68	0.2	-3.41	0.00064172	0.004289904
CHILtrapF-68500.3	266.64	-0.63	-0.64	0.16	-4.06	4.82E-05	0.000449239
CHILtrapF-68500.5	324.71	-0.75	-0.76	0.21	-3.62	0.000291136	0.002173406
CHILtrapF-68500.6	235.6	-0.72	-0.73	0.22	-3.23	0.001254167	0.007604496
CHILtrapF-68500.7	396.05	-0.73	-0.74	0.22	-3.28	0.001020133	0.006382815
CHILtrapF-68500.8	143.3	-0.78	-0.8	0.19	-4.14	3.50E-05	0.000338986
CHILtrapF-68555.0	57.79	-2.97	-3.12	0.36	-8.28	1.18E-16	7.38E-15
CHILtrapF-68574.0	7.72	2.14	2.52	0.56	3.85	0.00011859	0.000995954
CHILtrapF-68575.0	43.76	-1.47	-1.55	0.33	-4.5	6.89E-06	8.06E-05
CHILtrapF-68675.0	122.41	0.69	0.7	0.21	3.33	0.000877941	0.005612524
CHILtrapF-68793.0	3597.29	1.74	1.75	0.13	13.87	9.01E-44	2.79E-41
CHILtrapF-68797.0	21.72	2.13	2.31	0.39	5.49	4.10E-08	7.73E-07
CHILtrapF-68868.0	30.96	-0.81	-0.84	0.27	-3.03	0.002483411	0.013351525
CHILtrapF-68890.0	208.65	0.53	0.53	0.16	3.24	0.001190662	0.007275685
CHILtrapF-68938.0	18.32	1.19	1.29	0.38	3.13	0.001768867	0.010130199
CHILtrapF-68980.0	508.52	-1.16	-1.18	0.23	-5.02	5.06E-07	7.60E-06
CHILtrapF-68995.0	22.46	1.42	1.49	0.32	4.38	1.21E-05	0.000134241
CHILtrapF-69000.0	52.63	-1.55	-1.59	0.26	-6.01	1.80E-09	4.41E-08
CHILtrapF-69002.0	95.68	2	2.06	0.27	7.42	1.15E-13	5.08E-12
CHILtrapF-69038.0	143.79	0.61	0.61	0.16	3.78	0.000156622	0.001265505
CHILtrapF-69049.0	486.29	0.65	0.65	0.11	5.84	5.20E-09	1.16E-07
CHILtrapF-69075.0	339.74	0.57	0.57	0.13	4.33	1.49E-05	0.000161299
CHILtrapF-69078.0	8.75	-1.45	-1.68	0.49	-2.95	0.003143986	0.016252959
CHILtrapF-69191.0	67.26	1.27	1.36	0.35	3.58	0.000337699	0.00247023
CHILtrapF-69250.0	435.57	-0.64	-0.65	0.13	-4.82	1.46E-06	1.97E-05
CHILtrapF-69272.0	26.83	-1.07	-1.11	0.3	-3.5	0.000461394	0.003237184
CHILtrapF-69403.0	215.59	-1.93	-1.97	0.22	-8.66	4.60E-18	3.29E-16
CHILtrapF-69417.3	100.05	0.87	0.88	0.17	5.25	1.51E-07	2.54E-06
CHILtrapF-69432.0	496.8	-0.55	-0.55	0.1	-5.3	1.15E-07	1.98E-06
CHILtrapF-69442.0	161.22	-0.88	-0.89	0.15	-5.81	6.38E-09	1.40E-07
CHILtrapF-69458.0	269.73	-1.81	-1.85	0.22	-8.1	5.69E-16	3.29E-14
CHILtrapF-69468.0	86.54	-0.99	-1.01	0.21	-4.75	2.05E-06	2.69E-05
CHILtrapF-69490.1	41.22	-1.19	-1.23	0.28	-4.33	1.49E-05	0.000161299
CHILtrapF-69495.0	7.9	-1.84	-2.45	0.58	-3.2	0.00139774	0.008307324
CHILtrapF-69512.0	62.01	-1.13	-1.17	0.27	-4.14	3.48E-05	0.000337091
CHILtrapF-69542.1	8.83	-3.2	-3.62	0.56	-5.73	9.98E-09	2.12E-07
CHILtrapF-69550.0	97.03	-1.3	-1.33	0.22	-5.88	4.01E-09	9.18E-08
CHILtrapF-69583.0	289.46	2.3	2.37	0.26	8.92	4.75E-19	3.71E-17
CHILtrapF-69633.0	121.11	0.72	0.74	0.21	3.45	0.000565322	0.003854872
CHILtrapF-69645.0	55.89	-0.77	-0.79	0.24	-3.28	0.001051228	0.006543944
CHILtrapF-69651.0	65.7	0.64	0.65	0.19	3.36	0.000787891	0.005127395
CHILtrapF-69811.0	167.48	2.19	2.29	0.32	6.96	3.35E-12	1.27E-10
CHILtrapF-69838.0	114.66	-0.51	-0.52	0.14	-3.64	0.000274614	0.002068835
CHILtrapF-69953.0	6.22	-1.99	-2.37	0.57	-3.52	0.00043347	0.003067793
CHILtrapF-70016.0	52.5	-3.04	-3.21	0.37	-8.24	1.67E-16	1.03E-14
[truncated: 3,058 more rows]
