# Supplementary material for: Tissue-Specific Floral Transcriptome Analysis of the Sexually Deceptive Orchid Chiloglottis trapeziformis Provides Insights into the Biosynthesis and Regulation of Its Unique UV-B Dependent Floral Volatile, Chiloglottone 1
Source: Front Plant Sci. 2017 Jul 19;8:1260. doi: 10.3389/fpls.2017.01260 (PMC5515871; doi:10.3389/fpls.2017.01260)
Supplement: Supplementary file 4 [file Data_Sheet_4.ZIP › UVB2.DEstat.txt]

V1	baseMean	log2FoldChange	lfcMLE	lfcSE	stat	pvalue	padj
CHILtrapF-71581.0	305.43	3.51	3.57	0.19	18.25	2.23E-74	5.24E-70
CHILtrapF-87520.0	368.47	3.94	4.02	0.22	18.01	1.69E-72	1.98E-68
CHILtrapF-74171.0	150.19	4.47	4.6	0.25	17.68	5.89E-70	4.62E-66
CHILtrapF-103399.0	241.24	5.02	5.23	0.29	17.36	1.72E-67	1.01E-63
CHILtrapF-105318.0	672.97	3.83	3.92	0.23	16.66	2.74E-62	1.29E-58
CHILtrapF-60685.0	597.36	2.18	2.2	0.13	16.58	9.61E-62	3.77E-58
CHILtrapF-96250.0	100.41	4.66	4.8	0.28	16.53	2.12E-61	7.14E-58
CHILtrapF-102182.0	184.51	4.18	4.3	0.26	16.34	4.74E-60	1.39E-56
CHILtrapF-107192.0	2414.91	3.19	3.24	0.2	16.28	1.38E-59	3.62E-56
CHILtrapF-88998.0	164.19	4.26	4.41	0.26	16.09	3.17E-58	7.47E-55
CHILtrapF-108175.0	351.56	3.21	3.27	0.2	15.79	3.65E-56	7.82E-53
CHILtrapF-89089.0	405.95	4.81	5.02	0.31	15.77	4.77E-56	9.36E-53
CHILtrapF-99607.0	176.94	4.52	4.69	0.29	15.64	3.64E-55	6.59E-52
CHILtrapF-77848.0	719.19	3.03	3.08	0.2	15.49	4.25E-54	7.15E-51
CHILtrapF-102506.0	91.96	6.16	6.68	0.4	15.47	5.38E-54	8.44E-51
CHILtrapF-87586.0	274.99	4.15	4.29	0.27	15.37	2.71E-53	3.99E-50
CHILtrapF-109652.0	194.75	4.2	4.35	0.28	15.22	2.71E-52	3.75E-49
CHILtrapF-86657.0	84.87	4.78	5.01	0.32	15.09	1.86E-51	2.43E-48
CHILtrapF-108129.0	90.42	7.13	8.44	0.47	15.05	3.22E-51	3.99E-48
CHILtrapF-59935.0	159.38	3.48	3.57	0.24	14.67	1.02E-48	1.20E-45
CHILtrapF-84030.0	102.22	4.06	4.23	0.28	14.45	2.42E-47	2.66E-44
CHILtrapF-98046.0	272.86	2.96	3.02	0.2	14.45	2.49E-47	2.66E-44
CHILtrapF-93386.0	137.43	5.24	5.58	0.37	14.35	1.11E-46	1.13E-43
CHILtrapF-106868.0	290.39	3.09	3.16	0.22	14.26	3.71E-46	3.64E-43
CHILtrapF-88399.0	312.84	2.46	2.49	0.18	13.98	2.12E-44	2.00E-41
CHILtrapF-97789.0	239.79	3.54	3.64	0.26	13.88	8.39E-44	7.59E-41
CHILtrapF-84344.0	147.19	4.17	4.35	0.3	13.81	2.36E-43	2.05E-40
CHILtrapF-93901.0	257.06	2.37	2.4	0.17	13.79	2.83E-43	2.38E-40
CHILtrapF-103684.0	469.31	1.79	1.81	0.13	13.79	3.05E-43	2.48E-40
CHILtrapF-97211.0	521.23	4.78	5.26	0.35	13.72	7.55E-43	5.92E-40
CHILtrapF-85269.0	353.39	2.26	2.29	0.17	13.27	3.33E-40	2.53E-37
CHILtrapF-76382.11	191.71	2.14	2.16	0.16	13.25	4.25E-40	3.12E-37
CHILtrapF-80731.0	324.86	2.95	3.01	0.22	13.19	9.50E-40	6.78E-37
CHILtrapF-109769.0	44.49	4.88	5.16	0.37	13.17	1.36E-39	9.42E-37
CHILtrapF-94725.0	68.56	3.95	4.11	0.3	13.11	2.81E-39	1.89E-36
CHILtrapF-70778.1	118.16	2.69	2.74	0.21	13	1.22E-38	7.97E-36
CHILtrapF-91156.0	177.25	3.93	4.12	0.3	12.95	2.30E-38	1.46E-35
CHILtrapF-81521.0	433.8	3.63	3.77	0.28	12.88	5.64E-38	3.49E-35
CHILtrapF-108914.0	103.36	3.64	3.78	0.28	12.81	1.42E-37	8.41E-35
CHILtrapF-96473.2	113.82	3.04	3.11	0.24	12.81	1.43E-37	8.41E-35
CHILtrapF-98385.0	148.54	2.72	2.77	0.21	12.69	6.89E-37	3.96E-34
CHILtrapF-104523.1	252.46	2.59	2.64	0.21	12.63	1.47E-36	8.23E-34
CHILtrapF-98385.1	1332.54	2.49	2.53	0.2	12.61	1.84E-36	1.00E-33
CHILtrapF-87457.0	733.19	1.55	1.56	0.12	12.6	2.20E-36	1.18E-33
CHILtrapF-87266.0	135.29	2.89	2.95	0.23	12.54	4.43E-36	2.32E-33
CHILtrapF-62679.0	389.78	2.5	2.54	0.2	12.48	9.89E-36	5.06E-33
CHILtrapF-77437.0	298.39	2.21	2.24	0.18	12.45	1.35E-35	6.75E-33
CHILtrapF-92833.0	339.12	1.61	1.63	0.13	12.37	4.01E-35	1.97E-32
CHILtrapF-100537.0	423.64	2.42	2.46	0.2	12.31	7.88E-35	3.78E-32
CHILtrapF-106255.0	384	1.84	1.85	0.15	12.24	2.01E-34	9.45E-32
CHILtrapF-59692.0	92.71	5.1	5.5	0.42	12.18	3.75E-34	1.73E-31
CHILtrapF-104697.0	152.22	2.82	2.89	0.23	12.18	3.95E-34	1.79E-31
CHILtrapF-86122.0	209.87	3.46	3.6	0.28	12.17	4.54E-34	2.02E-31
CHILtrapF-91677.1	60.6	3.64	3.81	0.3	12.12	7.79E-34	3.39E-31
CHILtrapF-91215.0	171.55	1.73	1.75	0.14	12.09	1.25E-33	5.36E-31
CHILtrapF-80174.0	365.82	2.86	2.93	0.24	12.06	1.69E-33	7.09E-31
CHILtrapF-105508.0	1087.8	2.63	2.69	0.22	11.91	1.02E-32	4.21E-30
CHILtrapF-90578.0	106.24	4.36	4.64	0.37	11.82	3.14E-32	1.28E-29
CHILtrapF-108914.1	73.74	3.49	3.65	0.3	11.71	1.14E-31	4.53E-29
CHILtrapF-89467.0	254.83	3.96	4.17	0.34	11.67	1.89E-31	7.43E-29
CHILtrapF-95824.0	233.39	2.96	3.05	0.25	11.66	1.97E-31	7.60E-29
CHILtrapF-93170.0	55.16	2.36	2.4	0.2	11.66	2.08E-31	7.91E-29
CHILtrapF-81169.0	362.59	1.85	1.87	0.16	11.62	3.15E-31	1.17E-28
CHILtrapF-86107.0	46.16	4.5	4.89	0.39	11.6	4.22E-31	1.55E-28
CHILtrapF-87443.0	457.92	3.11	3.22	0.27	11.6	4.35E-31	1.58E-28
CHILtrapF-80277.1	124.35	2.68	2.74	0.23	11.53	9.52E-31	3.40E-28
CHILtrapF-92023.0	49.17	4.08	4.3	0.35	11.52	1.06E-30	3.72E-28
CHILtrapF-99084.0	131.99	2.92	3.01	0.25	11.51	1.17E-30	4.05E-28
CHILtrapF-77651.0	787.3	2.77	2.84	0.24	11.47	1.88E-30	6.42E-28
CHILtrapF-108651.0	61.71	3.64	3.81	0.32	11.41	3.63E-30	1.22E-27
CHILtrapF-105055.3	136.01	1.47	1.48	0.13	11.33	9.62E-30	3.19E-27
CHILtrapF-86252.0	301.09	1.82	1.84	0.16	11.32	9.94E-30	3.25E-27
CHILtrapF-68796.0	199.18	2.27	2.31	0.2	11.31	1.19E-29	3.80E-27
CHILtrapF-77032.0	80.92	4.06	4.29	0.36	11.31	1.19E-29	3.80E-27
CHILtrapF-86657.1	19.94	5.9	7.47	0.52	11.28	1.68E-29	5.26E-27
CHILtrapF-78129.0	347.44	2.56	2.62	0.23	11.21	3.82E-29	1.18E-26
CHILtrapF-81760.0	149.7	4.01	4.25	0.36	11.19	4.58E-29	1.40E-26
CHILtrapF-104788.0	1301.77	2.6	2.66	0.23	11.18	5.09E-29	1.54E-26
CHILtrapF-90972.0	42.68	3.85	4.04	0.35	11.12	9.97E-29	2.97E-26
CHILtrapF-86308.0	71.88	3.87	4.15	0.35	11.09	1.38E-28	4.06E-26
CHILtrapF-87067.0	63.29	3.88	4.14	0.35	11.06	1.95E-28	5.66E-26
CHILtrapF-74432.0	27.96	4.84	5.37	0.44	11.02	3.03E-28	8.69E-26
CHILtrapF-86928.0	93.09	2.23	2.27	0.2	11	3.88E-28	1.10E-25
CHILtrapF-111602.1	146.73	1.94	1.97	0.18	10.94	7.30E-28	2.04E-25
CHILtrapF-80584.0	25.31	4.91	5.48	0.45	10.93	8.47E-28	2.35E-25
CHILtrapF-93053.0	1805.1	3.49	3.66	0.32	10.89	1.24E-27	3.40E-25
CHILtrapF-101746.0	303.05	2.01	2.04	0.19	10.8	3.36E-27	8.96E-25
CHILtrapF-86555.0	174.32	3.14	3.26	0.29	10.8	3.36E-27	8.96E-25
CHILtrapF-98976.0	61.14	3.07	3.17	0.28	10.8	3.39E-27	8.96E-25
CHILtrapF-89008.0	40.52	3.54	3.73	0.33	10.78	4.51E-27	1.18E-24
CHILtrapF-88124.0	71.59	3.27	3.41	0.3	10.76	5.25E-27	1.36E-24
CHILtrapF-104538.1	86.96	3.01	3.11	0.28	10.67	1.48E-26	3.78E-24
CHILtrapF-109418.1	321.93	2.21	2.25	0.21	10.64	1.98E-26	5.02E-24
CHILtrapF-86891.0	19.13	4.81	5.35	0.45	10.63	2.06E-26	5.15E-24
CHILtrapF-87809.0	393.64	2.62	2.69	0.25	10.63	2.10E-26	5.21E-24
CHILtrapF-87440.0	176.84	2.27	2.32	0.21	10.62	2.38E-26	5.83E-24
CHILtrapF-82231.0	122.12	2.73	2.82	0.26	10.54	5.72E-26	1.39E-23
CHILtrapF-112427.3	31.33	4.59	5.09	0.44	10.52	6.89E-26	1.66E-23
CHILtrapF-93592.0	279.74	2.06	2.09	0.2	10.51	7.86E-26	1.87E-23
CHILtrapF-92919.0	106.27	2.1	2.14	0.2	10.42	2.09E-25	4.93E-23
CHILtrapF-103275.0	130.74	3.3	3.46	0.32	10.41	2.28E-25	5.31E-23
CHILtrapF-102132.0	131.83	3.05	3.19	0.29	10.41	2.31E-25	5.32E-23
CHILtrapF-98171.1	35.24	2.87	2.97	0.28	10.29	7.80E-25	1.78E-22
CHILtrapF-98803.1	196.86	2.45	2.51	0.24	10.25	1.17E-24	2.64E-22
CHILtrapF-89117.0	249.18	1.66	1.68	0.16	10.18	2.55E-24	5.72E-22
CHILtrapF-78324.1	45.4	3.34	3.51	0.33	10.16	2.92E-24	6.48E-22
CHILtrapF-119040.2	86.52	2.56	2.63	0.25	10.15	3.38E-24	7.43E-22
CHILtrapF-96981.0	33.03	3.05	3.19	0.3	10.1	5.61E-24	1.22E-21
CHILtrapF-110877.0	329.71	2.51	2.57	0.25	10.09	5.98E-24	1.29E-21
CHILtrapF-80444.0	61.67	3.43	3.6	0.34	10.04	1.00E-23	2.15E-21
CHILtrapF-89173.0	63.33	2.16	2.2	0.21	10.03	1.14E-23	2.40E-21
CHILtrapF-97756.1	61.18	2.19	2.23	0.22	10.03	1.14E-23	2.40E-21
CHILtrapF-120388.0	12.21	6.23	9.23	0.62	10.03	1.16E-23	2.42E-21
CHILtrapF-77533.0	235.91	1.39	1.4	0.14	10.01	1.42E-23	2.92E-21
CHILtrapF-80211.0	61.73	5.99	7.79	0.6	9.97	2.02E-23	4.14E-21
CHILtrapF-84751.0	64.46	2.03	2.06	0.2	9.96	2.26E-23	4.59E-21
CHILtrapF-109047.0	95.78	1.87	1.9	0.19	9.92	3.50E-23	7.04E-21
CHILtrapF-98171.0	180.84	1.48	1.49	0.15	9.89	4.62E-23	9.21E-21
CHILtrapF-87699.0	129.28	3.37	3.56	0.34	9.87	5.83E-23	1.15E-20
CHILtrapF-84583.0	125.14	1.86	1.89	0.19	9.85	6.54E-23	1.28E-20
CHILtrapF-95698.1	57.86	3.69	3.97	0.38	9.8	1.13E-22	2.20E-20
CHILtrapF-99010.0	222.44	2.38	2.45	0.24	9.8	1.17E-22	2.25E-20
CHILtrapF-66578.0	178.2	2.04	2.08	0.21	9.79	1.25E-22	2.39E-20
CHILtrapF-82602.0	37.43	4.81	5.56	0.49	9.78	1.32E-22	2.51E-20
CHILtrapF-97166.1	74.9	2.32	2.37	0.24	9.76	1.76E-22	3.30E-20
CHILtrapF-73004.0	5834.53	2.45	2.52	0.25	9.75	1.84E-22	3.44E-20
CHILtrapF-119040.6	122.61	2.35	2.41	0.24	9.71	2.79E-22	5.17E-20
CHILtrapF-87688.0	298.94	2.3	2.36	0.24	9.68	3.71E-22	6.82E-20
CHILtrapF-99251.2	77.81	3.69	4.06	0.38	9.63	5.74E-22	1.05E-19
CHILtrapF-96890.0	108.93	3.25	3.45	0.34	9.6	7.99E-22	1.45E-19
CHILtrapF-70766.3	69.23	-3.02	-3.19	0.31	-9.59	8.92E-22	1.60E-19
CHILtrapF-92693.0	97.42	2.35	2.42	0.25	9.56	1.15E-21	2.05E-19
CHILtrapF-82326.0	868.23	1.49	1.51	0.16	9.54	1.38E-21	2.44E-19
CHILtrapF-104840.1	60	2.89	3.03	0.3	9.54	1.44E-21	2.52E-19
CHILtrapF-74030.0	314.63	2.02	2.06	0.21	9.5	2.05E-21	3.57E-19
CHILtrapF-70784.0	36.15	3.02	3.18	0.32	9.48	2.63E-21	4.55E-19
CHILtrapF-104792.1	27.82	3.99	4.36	0.42	9.48	2.66E-21	4.58E-19
CHILtrapF-79474.0	154.82	2.06	2.11	0.22	9.46	2.95E-21	5.03E-19
CHILtrapF-117530.0	115.08	1.9	1.94	0.2	9.46	3.07E-21	5.19E-19
CHILtrapF-73526.0	179.19	1.45	1.47	0.15	9.46	3.09E-21	5.19E-19
CHILtrapF-107585.0	283.43	1.25	1.26	0.13	9.43	4.24E-21	7.08E-19
CHILtrapF-91399.0	30.21	3.41	3.67	0.36	9.38	6.52E-21	1.08E-18
CHILtrapF-82976.0	52.94	2.26	2.32	0.24	9.38	6.69E-21	1.10E-18
CHILtrapF-70204.0	118.49	1.97	2.01	0.21	9.37	7.33E-21	1.20E-18
CHILtrapF-83254.0	49.76	2.4	2.46	0.26	9.37	7.39E-21	1.20E-18
CHILtrapF-118659.0	54.14	2.13	2.17	0.23	9.36	8.18E-21	1.32E-18
CHILtrapF-109161.0	49.45	3.7	4	0.4	9.35	9.04E-21	1.45E-18
CHILtrapF-73910.0	54.4	4.58	5.67	0.49	9.34	9.56E-21	1.52E-18
CHILtrapF-86159.0	101	2.46	2.54	0.26	9.31	1.29E-20	2.03E-18
CHILtrapF-87585.0	82.81	1.94	1.98	0.21	9.31	1.31E-20	2.06E-18
CHILtrapF-106508.0	171.1	1.66	1.68	0.18	9.3	1.43E-20	2.22E-18
CHILtrapF-88270.0	227.96	2.65	2.75	0.29	9.26	1.97E-20	3.05E-18
CHILtrapF-106508.1	189.63	1.55	1.57	0.17	9.25	2.23E-20	3.43E-18
CHILtrapF-83874.0	446.91	1.97	2.01	0.21	9.25	2.25E-20	3.44E-18
CHILtrapF-87934.0	30.99	5.26	7.74	0.57	9.22	2.94E-20	4.47E-18
CHILtrapF-96765.0	34.69	4.49	5.3	0.49	9.21	3.41E-20	5.15E-18
CHILtrapF-76481.1	201.72	2.66	2.76	0.29	9.18	4.33E-20	6.49E-18
CHILtrapF-84754.0	129.93	1.54	1.56	0.17	9.18	4.36E-20	6.50E-18
CHILtrapF-69191.0	67.26	3.12	3.3	0.34	9.17	4.70E-20	6.95E-18
CHILtrapF-89864.0	66.53	3.07	3.24	0.34	9.16	5.11E-20	7.51E-18
CHILtrapF-89061.0	41.82	2.5	2.57	0.27	9.16	5.31E-20	7.75E-18
CHILtrapF-93609.0	94.03	2.02	2.05	0.22	9.16	5.33E-20	7.75E-18
CHILtrapF-109913.1	104.29	-2.31	-2.38	0.25	-9.15	5.80E-20	8.37E-18
CHILtrapF-85078.0	89.84	2.67	2.77	0.29	9.14	6.14E-20	8.80E-18
CHILtrapF-109690.0	15.59	4.6	5.26	0.51	9.11	8.46E-20	1.20E-17
CHILtrapF-91421.0	22.9	4.28	4.97	0.47	9.11	8.48E-20	1.20E-17
CHILtrapF-93101.0	19.18	4.44	5.08	0.49	9.08	1.07E-19	1.51E-17
CHILtrapF-98906.1	43.72	2.04	2.09	0.22	9.07	1.15E-19	1.62E-17
CHILtrapF-105652.0	58.83	2.97	3.14	0.33	9.06	1.27E-19	1.76E-17
CHILtrapF-75094.0	63.98	2.64	2.74	0.29	9.06	1.28E-19	1.76E-17
CHILtrapF-98471.0	72.65	2.48	2.56	0.27	9.06	1.27E-19	1.76E-17
CHILtrapF-88405.0	318.29	-1.28	-1.29	0.14	-9.04	1.55E-19	2.12E-17
CHILtrapF-87566.0	130.24	2.67	2.78	0.3	9	2.25E-19	3.06E-17
CHILtrapF-102713.0	339.86	2.09	2.15	0.23	8.96	3.11E-19	4.21E-17
CHILtrapF-85395.0	150.67	1.94	1.98	0.22	8.96	3.14E-19	4.23E-17
CHILtrapF-76547.0	56.3	3.61	3.94	0.4	8.94	3.75E-19	5.01E-17
CHILtrapF-66623.0	258.15	3.22	3.47	0.36	8.94	3.83E-19	5.09E-17
CHILtrapF-8088.9	102.49	2.67	2.78	0.3	8.94	3.95E-19	5.22E-17
CHILtrapF-62329.0	66.63	4.29	5.23	0.48	8.91	5.31E-19	6.98E-17
CHILtrapF-90784.0	53.25	1.99	2.03	0.22	8.89	5.99E-19	7.84E-17
CHILtrapF-84205.0	88.13	2.24	2.31	0.25	8.87	7.03E-19	9.14E-17
CHILtrapF-102589.1	2578.65	1.33	1.35	0.15	8.85	8.43E-19	1.09E-16
CHILtrapF-72353.0	260.3	1.44	1.46	0.16	8.85	8.76E-19	1.13E-16
CHILtrapF-92421.0	661.45	0.99	0.99	0.11	8.84	9.42E-19	1.20E-16
CHILtrapF-85227.0	42.1	3.22	3.47	0.37	8.79	1.50E-18	1.90E-16
CHILtrapF-96382.0	149.76	1.4	1.41	0.16	8.79	1.51E-18	1.90E-16
CHILtrapF-97585.0	18.12	4.09	4.67	0.47	8.79	1.50E-18	1.90E-16
CHILtrapF-77115.0	545.14	2.43	2.52	0.28	8.78	1.62E-18	2.02E-16
CHILtrapF-96006.0	637.75	1.66	1.69	0.19	8.78	1.65E-18	2.05E-16
CHILtrapF-78326.0	33.85	2.4	2.48	0.27	8.76	1.97E-18	2.44E-16
CHILtrapF-105263.0	778.09	0.97	0.97	0.11	8.75	2.05E-18	2.52E-16
CHILtrapF-85969.0	415.52	1.36	1.38	0.16	8.75	2.10E-18	2.57E-16
CHILtrapF-85832.0	87.03	1.88	1.91	0.22	8.68	3.88E-18	4.73E-16
CHILtrapF-91697.0	29.72	3.96	4.48	0.46	8.68	4.00E-18	4.85E-16
CHILtrapF-104803.0	609.23	1.24	1.25	0.14	8.68	4.03E-18	4.87E-16
CHILtrapF-99784.9	632.14	1.5	1.52	0.17	8.67	4.40E-18	5.28E-16
CHILtrapF-91857.0	164.31	1.23	1.24	0.14	8.61	7.02E-18	8.38E-16
CHILtrapF-99936.0	761.46	1.12	1.12	0.13	8.61	7.37E-18	8.76E-16
CHILtrapF-104815.0	31.79	4.18	4.95	0.49	8.61	7.56E-18	8.94E-16
CHILtrapF-105071.0	184.24	1.98	2.03	0.23	8.59	8.79E-18	1.03E-15
CHILtrapF-91215.1	309.53	2.14	2.2	0.25	8.57	1.02E-17	1.19E-15
CHILtrapF-110408.0	143.06	1.99	2.03	0.23	8.57	1.03E-17	1.20E-15
CHILtrapF-103045.0	36.04	2.95	3.12	0.34	8.56	1.16E-17	1.33E-15
CHILtrapF-89130.0	211.19	1.1	1.11	0.13	8.56	1.16E-17	1.33E-15
CHILtrapF-65992.0	15.34	3.37	3.58	0.39	8.55	1.21E-17	1.39E-15
CHILtrapF-78324.0	119.61	3.07	3.26	0.36	8.55	1.24E-17	1.42E-15
CHILtrapF-115018.4	21.21	3.34	3.66	0.39	8.54	1.33E-17	1.51E-15
CHILtrapF-66884.0	96.29	2.07	2.13	0.24	8.52	1.65E-17	1.86E-15
CHILtrapF-85501.0	129.62	1.91	1.95	0.22	8.51	1.74E-17	1.96E-15
CHILtrapF-78864.0	29.68	3.83	4.36	0.45	8.5	1.89E-17	2.12E-15
CHILtrapF-109614.1	84.51	1.95	1.99	0.23	8.49	2.14E-17	2.38E-15
CHILtrapF-94140.0	267.49	1.91	1.96	0.23	8.48	2.24E-17	2.48E-15
CHILtrapF-105182.0	249.64	2.65	2.78	0.31	8.48	2.26E-17	2.50E-15
CHILtrapF-98978.0	152.54	1.33	1.35	0.16	8.47	2.56E-17	2.82E-15
CHILtrapF-89655.0	180.02	1.79	1.83	0.21	8.46	2.71E-17	2.97E-15
CHILtrapF-107545.0	189.93	1.77	1.81	0.21	8.45	2.83E-17	3.08E-15
CHILtrapF-77734.0	36.96	2.93	3.08	0.35	8.45	3.01E-17	3.27E-15
CHILtrapF-99784.6	2819	1.35	1.36	0.16	8.42	3.75E-17	4.05E-15
CHILtrapF-96287.0	58.17	2.4	2.49	0.28	8.42	3.84E-17	4.13E-15
CHILtrapF-73551.0	18.07	3.49	3.84	0.41	8.41	3.93E-17	4.20E-15
CHILtrapF-86694.0	66.05	4.01	4.57	0.48	8.41	3.95E-17	4.21E-15
CHILtrapF-101392.2	82.81	1.98	2.03	0.24	8.4	4.35E-17	4.61E-15
CHILtrapF-97470.0	111.34	1.76	1.79	0.21	8.4	4.66E-17	4.91E-15
CHILtrapF-90986.0	90.73	3.34	3.65	0.4	8.37	5.90E-17	6.19E-15
CHILtrapF-105368.1	129.95	1.55	1.57	0.19	8.35	6.73E-17	7.03E-15
CHILtrapF-28306.109	235.5	2.24	2.33	0.27	8.35	6.92E-17	7.21E-15
CHILtrapF-85393.0	17.52	3.55	3.94	0.43	8.34	7.14E-17	7.40E-15
CHILtrapF-92362.0	674.13	1.03	1.04	0.12	8.34	7.44E-17	7.68E-15
CHILtrapF-59538.0	277.27	1.56	1.58	0.19	8.33	7.87E-17	8.08E-15
CHILtrapF-68177.3	769.75	-1.05	-1.06	0.13	-8.32	8.56E-17	8.76E-15
CHILtrapF-94601.0	89.79	3.11	3.29	0.37	8.31	9.94E-17	1.01E-14
CHILtrapF-97655.0	375.17	2.71	2.85	0.33	8.31	9.94E-17	1.01E-14
CHILtrapF-106735.1	40.5	3.04	3.22	0.37	8.3	1.02E-16	1.03E-14
CHILtrapF-90089.0	210.86	1.65	1.68	0.2	8.29	1.10E-16	1.11E-14
CHILtrapF-110589.0	202.19	1.87	1.92	0.23	8.29	1.12E-16	1.12E-14
CHILtrapF-92650.0	108.73	1.45	1.46	0.17	8.29	1.16E-16	1.16E-14
CHILtrapF-107914.0	25.96	3.96	4.5	0.48	8.28	1.25E-16	1.24E-14
CHILtrapF-83116.0	26.29	4.25	5.29	0.51	8.27	1.34E-16	1.33E-14
CHILtrapF-97493.0	1757.09	-1.31	-1.33	0.16	-8.27	1.37E-16	1.35E-14
CHILtrapF-77561.0	1321.97	0.55	0.55	0.07	8.26	1.51E-16	1.48E-14
CHILtrapF-83017.0	95.97	2.25	2.33	0.27	8.24	1.69E-16	1.65E-14
CHILtrapF-112013.1	134.63	1.19	1.2	0.14	8.24	1.71E-16	1.66E-14
CHILtrapF-77242.0	140.92	2.28	2.36	0.28	8.21	2.21E-16	2.14E-14
CHILtrapF-99664.0	1464.68	1.13	1.14	0.14	8.2	2.48E-16	2.39E-14
CHILtrapF-88973.0	31.16	4.81	7.89	0.59	8.19	2.56E-16	2.46E-14
CHILtrapF-87129.0	427.74	1.26	1.28	0.15	8.19	2.68E-16	2.57E-14
CHILtrapF-114448.0	67.38	2.22	2.3	0.27	8.18	2.80E-16	2.67E-14
CHILtrapF-95372.0	38.18	4.63	6.41	0.57	8.18	2.86E-16	2.71E-14
CHILtrapF-59881.1	64.55	2.2	2.26	0.27	8.17	3.05E-16	2.88E-14
CHILtrapF-86016.0	365.35	1.99	2.04	0.24	8.15	3.62E-16	3.40E-14
CHILtrapF-81674.0	2589.5	-0.94	-0.94	0.12	-8.15	3.66E-16	3.43E-14
CHILtrapF-91520.1	127.61	1.81	1.85	0.22	8.15	3.74E-16	3.50E-14
CHILtrapF-71979.0	31.13	4.53	6.82	0.56	8.14	4.02E-16	3.74E-14
CHILtrapF-84387.0	157.86	2.06	2.12	0.25	8.14	4.04E-16	3.75E-14
CHILtrapF-98803.0	169.18	2.25	2.33	0.28	8.13	4.45E-16	4.10E-14
CHILtrapF-93952.0	62.72	1.77	1.8	0.22	8.12	4.74E-16	4.36E-14
CHILtrapF-70177.0	259.97	2.4	2.49	0.3	8.1	5.55E-16	5.08E-14
CHILtrapF-89564.0	15.65	4.14	4.76	0.51	8.1	5.62E-16	5.13E-14
CHILtrapF-102246.0	123.75	1.66	1.7	0.21	8.08	6.74E-16	6.12E-14
CHILtrapF-88252.0	474.01	1.36	1.38	0.17	8.07	6.83E-16	6.18E-14
CHILtrapF-88899.0	16.12	4.63	6.93	0.57	8.07	7.29E-16	6.58E-14
CHILtrapF-83843.0	133.3	1.35	1.36	0.17	8.05	8.40E-16	7.55E-14
CHILtrapF-104760.0	115.85	1.22	1.23	0.15	8.03	1.00E-15	8.99E-14
CHILtrapF-94812.0	245.73	1.8	1.84	0.22	8.01	1.13E-15	1.01E-13
CHILtrapF-94010.0	807.17	1.65	1.68	0.21	8	1.22E-15	1.08E-13
CHILtrapF-97166.0	42.39	2.48	2.57	0.31	8	1.26E-15	1.11E-13
CHILtrapF-97324.2	143.28	1.44	1.46	0.18	7.99	1.30E-15	1.14E-13
CHILtrapF-96983.0	45.42	2.36	2.45	0.3	7.99	1.34E-15	1.17E-13
CHILtrapF-53586.3	36.88	2.38	2.47	0.3	7.98	1.44E-15	1.26E-13
CHILtrapF-81811.0	115.44	1.11	1.11	0.14	7.97	1.62E-15	1.41E-13
CHILtrapF-88101.2	336.06	1.38	1.4	0.17	7.96	1.67E-15	1.45E-13
CHILtrapF-84548.0	633.72	1.29	1.31	0.16	7.96	1.69E-15	1.47E-13
CHILtrapF-70870.0	216.34	1.34	1.35	0.17	7.96	1.77E-15	1.53E-13
CHILtrapF-100484.0	16.54	3.38	3.7	0.43	7.94	1.97E-15	1.69E-13
CHILtrapF-75907.0	17.89	3.37	3.66	0.42	7.94	2.07E-15	1.77E-13
CHILtrapF-105084.0	232.46	1.44	1.46	0.18	7.93	2.16E-15	1.84E-13
CHILtrapF-77408.0	30.6	2.06	2.11	0.26	7.93	2.18E-15	1.85E-13
CHILtrapF-98005.0	114.69	1.76	1.79	0.22	7.93	2.27E-15	1.92E-13
CHILtrapF-91520.2	118.3	1.81	1.86	0.23	7.9	2.80E-15	2.36E-13
CHILtrapF-79503.0	68.48	1.77	1.81	0.22	7.9	2.82E-15	2.37E-13
CHILtrapF-74264.0	12.63	3.81	4.33	0.48	7.88	3.30E-15	2.76E-13
CHILtrapF-95225.0	623.31	1.09	1.1	0.14	7.87	3.43E-15	2.86E-13
CHILtrapF-97324.0	113.87	1.48	1.5	0.19	7.87	3.44E-15	2.86E-13
CHILtrapF-109986.0	55.96	-2.49	-2.61	0.32	-7.87	3.55E-15	2.94E-13
CHILtrapF-104795.0	300.05	1.65	1.69	0.21	7.87	3.62E-15	2.99E-13
CHILtrapF-92711.0	22.39	4.06	4.83	0.52	7.86	3.91E-15	3.22E-13
CHILtrapF-92694.1	63.94	2.98	3.19	0.38	7.85	4.25E-15	3.48E-13
CHILtrapF-76761.0	2096.57	1.57	1.6	0.2	7.83	4.70E-15	3.84E-13
CHILtrapF-77518.0	161.69	2.38	2.49	0.3	7.83	4.74E-15	3.86E-13
CHILtrapF-85362.0	112.15	1.31	1.33	0.17	7.83	4.97E-15	4.04E-13
CHILtrapF-95081.0	73	1.84	1.88	0.24	7.83	5.05E-15	4.08E-13
CHILtrapF-76066.0	439.56	2.51	2.63	0.32	7.82	5.42E-15	4.37E-13
CHILtrapF-58666.0	122.71	2.86	3.03	0.37	7.8	6.24E-15	5.01E-13
CHILtrapF-80280.0	55.91	3.14	3.43	0.4	7.79	6.56E-15	5.25E-13
CHILtrapF-98111.0	91.57	1.73	1.77	0.22	7.79	6.83E-15	5.45E-13
CHILtrapF-104871.0	58.29	1.65	1.68	0.21	7.77	7.72E-15	6.14E-13
CHILtrapF-91239.0	55.25	2.69	2.84	0.35	7.77	7.92E-15	6.27E-13
CHILtrapF-96744.0	59.24	1.74	1.78	0.22	7.77	8.12E-15	6.41E-13
CHILtrapF-91940.0	391.85	1.96	2.02	0.25	7.76	8.48E-15	6.67E-13
CHILtrapF-84442.0	370.59	1.48	1.5	0.19	7.75	8.85E-15	6.94E-13
CHILtrapF-108513.0	48.18	3.12	3.48	0.4	7.75	8.92E-15	6.98E-13
CHILtrapF-74710.2	628.43	-1.09	-1.1	0.14	-7.75	9.21E-15	7.18E-13
CHILtrapF-116149.0	361.09	1.41	1.44	0.18	7.75	9.37E-15	7.28E-13
CHILtrapF-91085.0	387.48	0.88	0.88	0.11	7.74	9.66E-15	7.47E-13
CHILtrapF-112362.1	255.29	-1.11	-1.12	0.14	-7.73	1.08E-14	8.30E-13
CHILtrapF-116509.3	38.68	2.82	2.99	0.37	7.72	1.16E-14	8.91E-13
CHILtrapF-111971.1	35.64	2.96	3.16	0.38	7.71	1.24E-14	9.51E-13
CHILtrapF-85109.0	51.36	2.39	2.5	0.31	7.71	1.28E-14	9.76E-13
CHILtrapF-75047.0	849.61	2.58	2.73	0.34	7.71	1.30E-14	9.94E-13
CHILtrapF-89573.0	920.46	1.59	1.62	0.21	7.7	1.40E-14	1.06E-12
CHILtrapF-88160.0	179.76	1.45	1.47	0.19	7.69	1.42E-14	1.07E-12
CHILtrapF-65965.0	140.66	1.31	1.33	0.17	7.68	1.57E-14	1.19E-12
CHILtrapF-28306.93	40.51	3.86	5.3	0.5	7.68	1.59E-14	1.19E-12
CHILtrapF-93536.0	223.23	-1.25	-1.27	0.16	-7.68	1.63E-14	1.22E-12
CHILtrapF-86558.0	70.78	2.08	2.15	0.27	7.67	1.75E-14	1.30E-12
CHILtrapF-97553.0	495.8	1.74	1.78	0.23	7.66	1.81E-14	1.35E-12
CHILtrapF-87624.0	367.63	1.98	2.04	0.26	7.65	2.04E-14	1.51E-12
CHILtrapF-105767.0	233.65	1.71	1.75	0.22	7.64	2.09E-14	1.55E-12
CHILtrapF-102175.0	40.48	2.02	2.08	0.26	7.63	2.32E-14	1.71E-12
CHILtrapF-84856.0	381.16	1.34	1.35	0.18	7.61	2.70E-14	1.98E-12
CHILtrapF-87154.0	1427.74	0.95	0.95	0.12	7.61	2.72E-14	1.99E-12
CHILtrapF-73528.0	296.27	-1.48	-1.5	0.19	-7.61	2.77E-14	2.03E-12
CHILtrapF-82420.0	198.9	1.89	1.94	0.25	7.6	3.01E-14	2.19E-12
CHILtrapF-108063.1	64.45	-2.19	-2.28	0.29	-7.56	4.14E-14	3.00E-12
CHILtrapF-95818.0	325.46	1.19	1.21	0.16	7.54	4.73E-14	3.42E-12
CHILtrapF-95466.0	262.79	1.21	1.22	0.16	7.52	5.49E-14	3.96E-12
CHILtrapF-97043.0	123.15	-1.84	-1.89	0.24	-7.52	5.52E-14	3.97E-12
CHILtrapF-99784.8	1150.79	1.51	1.54	0.2	7.52	5.54E-14	3.97E-12
CHILtrapF-77348.0	343.58	0.94	0.94	0.12	7.51	5.79E-14	4.14E-12
CHILtrapF-37709.7	190.41	1.2	1.21	0.16	7.51	5.96E-14	4.25E-12
CHILtrapF-104726.0	10.16	3.63	4.06	0.48	7.5	6.42E-14	4.57E-12
CHILtrapF-70219.0	46.8	-2.25	-2.34	0.3	-7.5	6.48E-14	4.59E-12
CHILtrapF-112362.0	799.22	-0.82	-0.82	0.11	-7.49	6.71E-14	4.74E-12
CHILtrapF-90391.0	110.12	1.95	2.01	0.26	7.49	6.89E-14	4.85E-12
CHILtrapF-108101.0	331.51	1.19	1.2	0.16	7.48	7.24E-14	5.09E-12
CHILtrapF-76681.0	61	2.45	2.62	0.33	7.47	7.87E-14	5.51E-12
CHILtrapF-82721.0	71.48	-2.44	-2.55	0.33	-7.47	8.07E-14	5.63E-12
CHILtrapF-88730.0	521.39	-0.84	-0.84	0.11	-7.47	8.10E-14	5.64E-12
CHILtrapF-88088.0	175.81	1.59	1.62	0.21	7.47	8.13E-14	5.64E-12
CHILtrapF-93054.0	565.13	-2.61	-2.77	0.35	-7.47	8.31E-14	5.75E-12
CHILtrapF-59598.0	696.77	0.97	0.98	0.13	7.46	8.43E-14	5.82E-12
CHILtrapF-115018.2	16.25	3.57	4.06	0.48	7.46	8.50E-14	5.85E-12
CHILtrapF-86767.0	60.28	1.49	1.51	0.2	7.46	8.73E-14	5.99E-12
CHILtrapF-99318.0	1121.32	1.65	1.68	0.22	7.46	8.77E-14	6.00E-12
CHILtrapF-110945.1	279.97	1.31	1.33	0.18	7.45	9.08E-14	6.19E-12
CHILtrapF-96897.0	15.97	2.88	3.06	0.39	7.44	1.00E-13	6.80E-12
CHILtrapF-37772.0	145.7	-1.23	-1.24	0.17	-7.44	1.01E-13	6.86E-12
CHILtrapF-87107.0	109.1	1.83	1.89	0.25	7.44	1.03E-13	6.95E-12
CHILtrapF-96689.0	140.74	1.33	1.35	0.18	7.43	1.07E-13	7.25E-12
CHILtrapF-89758.0	899.66	0.94	0.95	0.13	7.42	1.13E-13	7.60E-12
CHILtrapF-110227.3	2035.59	0.86	0.86	0.12	7.42	1.16E-13	7.79E-12
CHILtrapF-102193.0	81.21	1.43	1.46	0.19	7.41	1.22E-13	8.14E-12
CHILtrapF-99784.12	572.54	1.45	1.48	0.2	7.41	1.28E-13	8.53E-12
CHILtrapF-69884.0	9.74	3.24	3.51	0.44	7.4	1.33E-13	8.85E-12
CHILtrapF-97777.2	77.67	-2.33	-2.47	0.31	-7.4	1.34E-13	8.85E-12
CHILtrapF-101392.1	102.94	1.4	1.42	0.19	7.4	1.38E-13	9.10E-12
CHILtrapF-61905.0	530.85	2.52	2.67	0.34	7.38	1.56E-13	1.03E-11
CHILtrapF-96220.0	328.61	0.88	0.89	0.12	7.37	1.70E-13	1.12E-11
CHILtrapF-115121.0	36.78	1.98	2.04	0.27	7.36	1.80E-13	1.18E-11
CHILtrapF-110172.0	92.25	1.34	1.36	0.18	7.36	1.89E-13	1.24E-11
CHILtrapF-89818.0	68.88	1.78	1.82	0.24	7.36	1.90E-13	1.24E-11
CHILtrapF-89662.0	314.34	1.53	1.56	0.21	7.34	2.08E-13	1.35E-11
CHILtrapF-104138.0	24.16	2.8	2.96	0.38	7.34	2.16E-13	1.40E-11
CHILtrapF-87573.0	80.18	1.38	1.41	0.19	7.32	2.48E-13	1.60E-11
CHILtrapF-77008.0	330.8	1.91	1.97	0.26	7.32	2.51E-13	1.62E-11
CHILtrapF-80504.0	27.63	2.61	2.75	0.36	7.32	2.51E-13	1.62E-11
CHILtrapF-83071.0	74.46	1.73	1.77	0.24	7.31	2.61E-13	1.68E-11
CHILtrapF-98353.0	14.51	4.27	5.61	0.58	7.31	2.75E-13	1.76E-11
CHILtrapF-83483.0	48.55	2.4	2.52	0.33	7.29	3.06E-13	1.95E-11
CHILtrapF-94877.0	22.55	3.08	3.4	0.42	7.29	3.12E-13	1.98E-11
CHILtrapF-104786.1	108.51	-1.37	-1.4	0.19	-7.28	3.43E-13	2.18E-11
CHILtrapF-77832.0	94.18	-2.27	-2.39	0.31	-7.28	3.46E-13	2.19E-11
CHILtrapF-82731.0	5.47	4.75	7.5	0.65	7.27	3.57E-13	2.25E-11
CHILtrapF-81207.3	29.13	2.64	2.81	0.36	7.26	3.79E-13	2.39E-11
CHILtrapF-109363.0	27.44	2.18	2.27	0.3	7.26	3.86E-13	2.41E-11
CHILtrapF-30804.2	54.82	2.12	2.2	0.29	7.26	3.86E-13	2.41E-11
CHILtrapF-58820.0	131.07	2.78	2.97	0.38	7.26	3.87E-13	2.41E-11
CHILtrapF-88994.0	16.82	3.98	5.07	0.55	7.26	3.93E-13	2.45E-11
CHILtrapF-65570.0	564.22	1.42	1.45	0.2	7.25	4.18E-13	2.59E-11
CHILtrapF-87410.0	657.64	1.25	1.27	0.17	7.24	4.37E-13	2.71E-11
CHILtrapF-93644.0	385.43	0.93	0.94	0.13	7.24	4.61E-13	2.85E-11
CHILtrapF-95609.1	23.15	4.16	5.91	0.58	7.24	4.65E-13	2.87E-11
CHILtrapF-89968.0	3162.09	1.74	1.78	0.24	7.23	4.68E-13	2.87E-11
CHILtrapF-48025.1	18.78	2.64	2.82	0.37	7.23	4.71E-13	2.89E-11
CHILtrapF-88083.0	42.11	2.52	2.68	0.35	7.23	4.79E-13	2.93E-11
CHILtrapF-98822.0	231.5	1.52	1.55	0.21	7.23	4.85E-13	2.95E-11
CHILtrapF-99784.7	430.16	1.4	1.42	0.19	7.23	4.97E-13	3.02E-11
CHILtrapF-93218.0	66.13	1.44	1.47	0.2	7.23	5.01E-13	3.04E-11
CHILtrapF-28438.1	73.04	-1.8	-1.85	0.25	-7.22	5.02E-13	3.04E-11
CHILtrapF-80556.0	213.07	1.53	1.56	0.21	7.22	5.12E-13	3.09E-11
CHILtrapF-84243.1	248.86	0.94	0.95	0.13	7.21	5.41E-13	3.26E-11
CHILtrapF-87838.0	83.59	1.68	1.72	0.23	7.2	5.84E-13	3.51E-11
CHILtrapF-87394.3	56.71	-1.5	-1.53	0.21	-7.2	6.01E-13	3.60E-11
CHILtrapF-110056.0	72.22	2.28	2.4	0.32	7.19	6.30E-13	3.76E-11
CHILtrapF-108834.1	212.09	-1.82	-1.87	0.25	-7.19	6.34E-13	3.78E-11
CHILtrapF-75023.1	24.53	-2.57	-2.74	0.36	-7.19	6.44E-13	3.83E-11
CHILtrapF-89863.0	161.83	0.97	0.98	0.14	7.18	7.16E-13	4.24E-11
CHILtrapF-76994.0	200.52	-2.73	-2.94	0.38	-7.17	7.70E-13	4.55E-11
CHILtrapF-67851.0	23.55	2.19	2.27	0.3	7.17	7.75E-13	4.57E-11
CHILtrapF-68254.0	582.56	1.05	1.06	0.15	7.16	7.94E-13	4.67E-11
CHILtrapF-86505.0	150.7	1.37	1.39	0.19	7.16	8.08E-13	4.74E-11
CHILtrapF-80134.0	187.68	1.79	1.83	0.25	7.15	8.61E-13	5.04E-11
CHILtrapF-101805.0	20.18	3.03	3.41	0.42	7.14	9.02E-13	5.27E-11
CHILtrapF-89374.0	54.05	1.75	1.79	0.24	7.14	9.14E-13	5.33E-11
CHILtrapF-76188.23	176.91	-2.48	-2.62	0.35	-7.14	9.51E-13	5.52E-11
CHILtrapF-84642.0	247	0.83	0.83	0.12	7.12	1.06E-12	6.16E-11
CHILtrapF-102018.3	94.51	1.43	1.45	0.2	7.12	1.12E-12	6.45E-11
CHILtrapF-104704.0	260.92	1.13	1.14	0.16	7.11	1.17E-12	6.75E-11
CHILtrapF-110323.0	364.99	0.73	0.74	0.1	7.11	1.20E-12	6.92E-11
CHILtrapF-85982.0	39.3	1.72	1.76	0.24	7.1	1.22E-12	6.99E-11
CHILtrapF-86734.0	123.89	1.9	1.97	0.27	7.1	1.22E-12	6.99E-11
CHILtrapF-82179.1	128.42	1.65	1.68	0.23	7.09	1.34E-12	7.64E-11
CHILtrapF-74615.0	507.79	1.52	1.55	0.22	7.08	1.47E-12	8.37E-11
CHILtrapF-74008.0	72.06	1.69	1.73	0.24	7.08	1.49E-12	8.45E-11
CHILtrapF-108389.0	78.99	1.68	1.72	0.24	7.07	1.51E-12	8.52E-11
CHILtrapF-87085.0	331.44	-1.14	-1.15	0.16	-7.07	1.50E-12	8.52E-11
CHILtrapF-99010.2	48.11	2.65	2.9	0.38	7.07	1.52E-12	8.56E-11
CHILtrapF-80561.0	57.13	1.62	1.65	0.23	7.07	1.52E-12	8.58E-11
CHILtrapF-101280.1	1405.29	-1.31	-1.33	0.19	-7.07	1.54E-12	8.63E-11
CHILtrapF-91869.0	99.45	1.45	1.47	0.2	7.07	1.55E-12	8.67E-11
CHILtrapF-103676.0	1072.14	1.67	1.71	0.24	7.07	1.60E-12	8.92E-11
CHILtrapF-82167.0	89.3	1.75	1.79	0.25	7.06	1.67E-12	9.31E-11
CHILtrapF-87458.1	97.52	2.31	2.46	0.33	7.05	1.76E-12	9.77E-11
CHILtrapF-82520.0	720.35	0.9	0.91	0.13	7.05	1.76E-12	9.79E-11
CHILtrapF-78472.0	37.15	2.45	2.6	0.35	7.05	1.82E-12	1.00E-10
CHILtrapF-80201.0	221.9	-2.17	-2.26	0.31	-7.05	1.82E-12	1.00E-10
CHILtrapF-96643.0	19.72	4.13	5.8	0.59	7.04	1.88E-12	1.04E-10
CHILtrapF-87084.0	562.73	0.92	0.92	0.13	7.04	1.93E-12	1.06E-10
CHILtrapF-77975.0	129.96	1.68	1.72	0.24	7.04	1.99E-12	1.09E-10
CHILtrapF-109824.0	34.05	1.72	1.76	0.24	7.03	2.00E-12	1.09E-10
CHILtrapF-95244.0	141.89	1.02	1.03	0.14	7.03	2.06E-12	1.12E-10
CHILtrapF-91186.0	85.5	1.24	1.26	0.18	7.03	2.08E-12	1.13E-10
CHILtrapF-97092.0	812.22	0.98	0.99	0.14	7.03	2.10E-12	1.14E-10
CHILtrapF-108063.0	690.51	-2.33	-2.46	0.33	-7.03	2.13E-12	1.16E-10
CHILtrapF-60937.0	222.56	1.34	1.36	0.19	7.02	2.19E-12	1.19E-10
CHILtrapF-76188.29	134.38	-2.59	-2.76	0.37	-7.02	2.24E-12	1.21E-10
CHILtrapF-114724.0	210.98	1.51	1.54	0.22	7.01	2.34E-12	1.26E-10
CHILtrapF-87415.1	46.12	1.77	1.81	0.25	7.01	2.43E-12	1.30E-10
CHILtrapF-71709.1	1807.26	-0.91	-0.92	0.13	-7.01	2.44E-12	1.31E-10
CHILtrapF-97574.1	66.31	-1.8	-1.85	0.26	-7.01	2.45E-12	1.31E-10
CHILtrapF-21052.3	18.34	2.85	3.11	0.41	7	2.50E-12	1.33E-10
CHILtrapF-105182.1	41.96	2.69	2.95	0.38	7	2.53E-12	1.35E-10
CHILtrapF-89347.0	69.31	1.88	1.95	0.27	7	2.59E-12	1.37E-10
CHILtrapF-106650.1	221.26	1.56	1.59	0.22	6.99	2.66E-12	1.41E-10
CHILtrapF-97074.0	33.71	2.79	3.12	0.4	6.99	2.66E-12	1.41E-10
CHILtrapF-99010.1	99.73	2.36	2.51	0.34	6.99	2.78E-12	1.47E-10
CHILtrapF-105528.0	178.02	-0.92	-0.93	0.13	-6.99	2.79E-12	1.47E-10
CHILtrapF-90138.0	330.3	1.2	1.22	0.17	6.98	2.88E-12	1.51E-10
CHILtrapF-77632.0	251.77	1.18	1.2	0.17	6.98	2.94E-12	1.54E-10
CHILtrapF-60538.0	539.88	-0.74	-0.74	0.11	-6.98	3.00E-12	1.57E-10
CHILtrapF-96914.0	320.15	-1.85	-1.9	0.26	-6.97	3.08E-12	1.61E-10
CHILtrapF-120041.1	5.62	4.52	7.32	0.65	6.97	3.19E-12	1.66E-10
CHILtrapF-92643.0	58.09	1.5	1.53	0.22	6.96	3.38E-12	1.75E-10
CHILtrapF-92721.0	19.51	2.65	2.82	0.38	6.96	3.41E-12	1.77E-10
CHILtrapF-38758.2	80.91	-1.44	-1.47	0.21	-6.96	3.50E-12	1.81E-10
CHILtrapF-66633.0	138.81	-1.27	-1.29	0.18	-6.96	3.51E-12	1.81E-10
CHILtrapF-107335.1	9.09	4.43	6.71	0.64	6.95	3.54E-12	1.82E-10
CHILtrapF-118663.0	54.68	1.99	2.07	0.29	6.95	3.72E-12	1.91E-10
CHILtrapF-109966.0	87.85	-2.45	-2.6	0.35	-6.93	4.14E-12	2.12E-10
CHILtrapF-96945.0	90.82	-1.21	-1.23	0.17	-6.92	4.55E-12	2.33E-10
CHILtrapF-90294.0	102.49	1.45	1.48	0.21	6.92	4.63E-12	2.37E-10
CHILtrapF-111044.0	16.98	3.37	3.68	0.49	6.91	4.80E-12	2.44E-10
CHILtrapF-91677.0	5.62	4.44	7.25	0.64	6.91	5.01E-12	2.55E-10
CHILtrapF-93907.0	223.43	0.91	0.92	0.13	6.9	5.27E-12	2.67E-10
CHILtrapF-95342.0	17.7	2.96	3.18	0.43	6.9	5.34E-12	2.70E-10
CHILtrapF-99494.0	256.14	1.13	1.14	0.16	6.89	5.61E-12	2.83E-10
CHILtrapF-93844.0	1050.26	1.02	1.03	0.15	6.88	5.81E-12	2.93E-10
CHILtrapF-78316.0	96.49	1.23	1.25	0.18	6.88	5.94E-12	2.99E-10
CHILtrapF-89343.4	228.16	-1.94	-2.01	0.28	-6.88	6.13E-12	3.08E-10
CHILtrapF-85432.2	275.12	-0.98	-0.99	0.14	-6.87	6.45E-12	3.23E-10
CHILtrapF-84603.0	132.24	-2.13	-2.25	0.31	-6.87	6.48E-12	3.24E-10
CHILtrapF-75690.0	476.21	1.06	1.07	0.15	6.87	6.51E-12	3.25E-10
CHILtrapF-95609.0	18.28	4.16	5.82	0.61	6.86	6.70E-12	3.34E-10
CHILtrapF-69976.0	14.57	3.42	4.03	0.5	6.86	6.81E-12	3.38E-10
CHILtrapF-75070.1	443.52	1.22	1.24	0.18	6.86	7.01E-12	3.47E-10
CHILtrapF-86399.0	73.76	1.74	1.8	0.25	6.86	7.01E-12	3.47E-10
CHILtrapF-78932.0	23.48	2.13	2.22	0.31	6.85	7.46E-12	3.68E-10
CHILtrapF-85307.0	22.61	2.64	2.86	0.38	6.85	7.58E-12	3.73E-10
CHILtrapF-93317.0	88.53	1.59	1.63	0.23	6.84	7.95E-12	3.91E-10
CHILtrapF-102954.0	473.18	0.92	0.92	0.13	6.83	8.46E-12	4.15E-10
CHILtrapF-48207.2	108.86	1.33	1.35	0.19	6.83	8.65E-12	4.23E-10
CHILtrapF-94304.2	712.32	-1.7	-1.75	0.25	-6.83	8.66E-12	4.23E-10
CHILtrapF-70676.0	165.94	1.09	1.1	0.16	6.83	8.71E-12	4.24E-10
CHILtrapF-83305.0	89.75	1.27	1.28	0.19	6.83	8.77E-12	4.26E-10
CHILtrapF-92694.0	43.06	2.37	2.51	0.35	6.82	8.96E-12	4.35E-10
CHILtrapF-82530.0	688.46	1.45	1.47	0.21	6.82	9.23E-12	4.47E-10
CHILtrapF-91734.0	17.39	2.91	3.18	0.43	6.81	9.55E-12	4.61E-10
CHILtrapF-88391.0	202.37	1	1.01	0.15	6.81	9.94E-12	4.79E-10
CHILtrapF-82610.0	14.76	2.62	2.79	0.38	6.81	1.00E-11	4.83E-10
CHILtrapF-110562.0	57.87	-1.72	-1.78	0.25	-6.8	1.04E-11	4.98E-10
CHILtrapF-84468.0	731.52	1.41	1.44	0.21	6.79	1.10E-11	5.26E-10
CHILtrapF-86364.0	86.66	1.91	1.98	0.28	6.79	1.10E-11	5.28E-10
CHILtrapF-82091.0	41.24	-2.07	-2.19	0.31	-6.79	1.11E-11	5.32E-10
CHILtrapF-120188.0	130.93	1.31	1.33	0.19	6.76	1.33E-11	6.36E-10
CHILtrapF-120188.3	141.02	1.55	1.58	0.23	6.76	1.36E-11	6.47E-10
CHILtrapF-88614.0	32.26	1.92	1.98	0.28	6.75	1.48E-11	7.03E-10
CHILtrapF-100427.1	2477.61	1.31	1.33	0.19	6.74	1.59E-11	7.50E-10
CHILtrapF-76188.21	201.14	-2.35	-2.49	0.35	-6.74	1.59E-11	7.50E-10
CHILtrapF-82199.3	59.36	-1.89	-1.96	0.28	-6.73	1.66E-11	7.82E-10
CHILtrapF-80208.1	64.46	1.55	1.59	0.23	6.73	1.71E-11	8.05E-10
CHILtrapF-115123.3	232.13	-2.18	-2.29	0.32	-6.73	1.72E-11	8.06E-10
CHILtrapF-83676.0	660.34	1	1.01	0.15	6.72	1.79E-11	8.41E-10
CHILtrapF-90484.0	191.58	3.12	3.44	0.46	6.72	1.82E-11	8.53E-10
CHILtrapF-74674.0	19.96	2.69	2.86	0.4	6.72	1.85E-11	8.62E-10
CHILtrapF-80213.0	15.11	3.45	4.28	0.51	6.72	1.87E-11	8.71E-10
CHILtrapF-66051.0	157.62	1.33	1.36	0.2	6.71	1.99E-11	9.23E-10
CHILtrapF-72344.0	957.14	1.27	1.29	0.19	6.71	1.99E-11	9.23E-10
CHILtrapF-85710.0	670.43	-0.99	-1	0.15	-6.71	2.00E-11	9.26E-10
CHILtrapF-104848.2	1523.36	2.25	2.37	0.34	6.7	2.06E-11	9.51E-10
CHILtrapF-98268.1	180.96	1.19	1.2	0.18	6.7	2.08E-11	9.61E-10
CHILtrapF-78895.1	91.81	-1.1	-1.11	0.16	-6.7	2.15E-11	9.92E-10
CHILtrapF-86126.0	459.23	1.21	1.23	0.18	6.69	2.16E-11	9.93E-10
CHILtrapF-107228.0	13.37	3.46	4.14	0.52	6.69	2.18E-11	1.00E-09
CHILtrapF-70766.2	82.52	-2.6	-2.81	0.39	-6.69	2.18E-11	1.00E-09
CHILtrapF-92745.0	24.85	4.13	6.52	0.62	6.69	2.22E-11	1.01E-09
CHILtrapF-106385.0	286.15	1.24	1.25	0.19	6.68	2.47E-11	1.13E-09
CHILtrapF-118719.1	42.79	-2.22	-2.36	0.33	-6.67	2.51E-11	1.14E-09
CHILtrapF-81756.0	2970.77	1.38	1.41	0.21	6.67	2.54E-11	1.15E-09
CHILtrapF-99467.1	20.39	2.25	2.37	0.34	6.67	2.59E-11	1.18E-09
CHILtrapF-108174.0	10.96	3.59	4.29	0.54	6.66	2.67E-11	1.21E-09
CHILtrapF-98242.0	28.18	2.31	2.45	0.35	6.66	2.70E-11	1.22E-09
CHILtrapF-87691.0	816.96	0.9	0.9	0.13	6.66	2.76E-11	1.24E-09
CHILtrapF-101625.1	34.21	2	2.07	0.3	6.66	2.82E-11	1.27E-09
CHILtrapF-90281.0	755.67	0.97	0.98	0.15	6.66	2.83E-11	1.27E-09
CHILtrapF-107890.0	309.48	0.94	0.94	0.14	6.65	2.85E-11	1.27E-09
CHILtrapF-81417.0	193.94	1.63	1.67	0.24	6.65	2.84E-11	1.27E-09
CHILtrapF-81144.0	72.51	1.87	1.94	0.28	6.64	3.12E-11	1.39E-09
CHILtrapF-92915.0	281.62	0.88	0.89	0.13	6.64	3.17E-11	1.41E-09
CHILtrapF-99238.0	1763.6	1.17	1.19	0.18	6.63	3.30E-11	1.47E-09
CHILtrapF-76481.0	137.74	1.44	1.47	0.22	6.63	3.32E-11	1.47E-09
CHILtrapF-105657.6	203.82	-1.99	-2.07	0.3	-6.62	3.57E-11	1.58E-09
CHILtrapF-102436.42	589.72	-0.91	-0.91	0.14	-6.62	3.61E-11	1.59E-09
CHILtrapF-87504.0	157.81	2.22	2.34	0.34	6.62	3.61E-11	1.59E-09
CHILtrapF-89976.0	254.23	1.53	1.56	0.23	6.62	3.68E-11	1.62E-09
CHILtrapF-92413.1	1271.42	-0.9	-0.91	0.14	-6.62	3.68E-11	1.62E-09
CHILtrapF-71188.1	13.44	3.51	4.15	0.53	6.6	3.98E-11	1.75E-09
CHILtrapF-97406.1	430.74	1.79	1.87	0.27	6.6	4.00E-11	1.75E-09
CHILtrapF-95318.0	85.43	1.1	1.12	0.17	6.6	4.16E-11	1.82E-09
CHILtrapF-59616.0	302.99	0.72	0.73	0.11	6.6	4.18E-11	1.82E-09
CHILtrapF-99674.0	89.67	1.19	1.2	0.18	6.6	4.20E-11	1.83E-09
CHILtrapF-73354.0	165.51	-1.05	-1.06	0.16	-6.59	4.36E-11	1.89E-09
CHILtrapF-97536.0	46.25	-2.64	-2.89	0.4	-6.59	4.35E-11	1.89E-09
CHILtrapF-118663.2	210.57	1.55	1.6	0.24	6.59	4.41E-11	1.91E-09
CHILtrapF-60398.0	65.81	2.05	2.14	0.31	6.59	4.48E-11	1.94E-09
CHILtrapF-96498.0	112.48	1.2	1.21	0.18	6.58	4.55E-11	1.97E-09
CHILtrapF-115695.1	39.18	2.28	2.42	0.35	6.58	4.74E-11	2.04E-09
CHILtrapF-58802.0	125.56	-2.04	-2.16	0.31	-6.57	4.94E-11	2.13E-09
CHILtrapF-64406.0	16.49	3.76	4.74	0.57	6.57	4.97E-11	2.13E-09
CHILtrapF-81877.0	643.93	-0.95	-0.95	0.14	-6.57	5.09E-11	2.18E-09
CHILtrapF-111539.0	37.56	-2.01	-2.11	0.31	-6.56	5.22E-11	2.23E-09
CHILtrapF-93090.0	64.92	-1.51	-1.56	0.23	-6.56	5.24E-11	2.24E-09
CHILtrapF-74408.0	39.99	2.1	2.19	0.32	6.56	5.30E-11	2.26E-09
CHILtrapF-94323.0	77.61	-1.56	-1.6	0.24	-6.56	5.38E-11	2.29E-09
CHILtrapF-93481.0	29.45	2.34	2.48	0.36	6.56	5.47E-11	2.32E-09
CHILtrapF-84818.0	34.81	-1.93	-1.99	0.29	-6.56	5.50E-11	2.33E-09
CHILtrapF-78827.4	38.84	-2.2	-2.35	0.34	-6.56	5.53E-11	2.34E-09
CHILtrapF-79984.0	31.7	-3.26	-4.17	0.5	-6.56	5.52E-11	2.34E-09
CHILtrapF-97590.0	86.48	1.43	1.46	0.22	6.55	5.60E-11	2.36E-09
CHILtrapF-68405.0	56.13	2.85	3.13	0.44	6.55	5.64E-11	2.37E-09
CHILtrapF-102824.0	10.45	3.71	4.91	0.57	6.55	5.79E-11	2.43E-09
CHILtrapF-104788.1	80.13	2.04	2.16	0.31	6.55	5.84E-11	2.45E-09
CHILtrapF-81850.0	59.2	-1.87	-1.94	0.29	-6.54	6.15E-11	2.58E-09
CHILtrapF-95131.0	41.03	1.88	1.97	0.29	6.54	6.35E-11	2.65E-09
CHILtrapF-120188.2	449.78	1.28	1.3	0.2	6.53	6.44E-11	2.69E-09
CHILtrapF-88756.0	19.07	3.45	4.56	0.53	6.53	6.56E-11	2.73E-09
CHILtrapF-99784.15	1757.16	1.2	1.22	0.18	6.53	6.67E-11	2.77E-09
CHILtrapF-86681.0	111.18	-1.33	-1.36	0.2	-6.52	6.81E-11	2.83E-09
CHILtrapF-94284.0	65.99	1.32	1.34	0.2	6.52	7.01E-11	2.90E-09
CHILtrapF-101625.3	54.36	1.31	1.32	0.2	6.51	7.33E-11	3.03E-09
CHILtrapF-94129.0	51.69	1.67	1.71	0.26	6.51	7.59E-11	3.13E-09
CHILtrapF-94271.0	17.88	3.87	6.1	0.59	6.51	7.65E-11	3.15E-09
CHILtrapF-61711.0	1177.56	-1.48	-1.51	0.23	-6.51	7.72E-11	3.18E-09
CHILtrapF-119328.0	33.7	-2.27	-2.4	0.35	-6.5	7.79E-11	3.20E-09
CHILtrapF-94892.0	60.26	-2.17	-2.31	0.33	-6.5	7.89E-11	3.23E-09
CHILtrapF-101212.0	5.92	4.22	6.1	0.65	6.5	8.01E-11	3.27E-09
CHILtrapF-101409.0	754.65	0.68	0.69	0.11	6.5	8.02E-11	3.27E-09
CHILtrapF-85722.0	139.17	2.12	2.25	0.33	6.49	8.35E-11	3.40E-09
CHILtrapF-85674.0	23.09	3.71	5.9	0.57	6.49	8.49E-11	3.46E-09
CHILtrapF-88518.0	219.57	0.92	0.93	0.14	6.49	8.56E-11	3.48E-09
CHILtrapF-83725.1	166.15	1.26	1.28	0.19	6.49	8.61E-11	3.49E-09
CHILtrapF-87428.0	192.2	1.12	1.14	0.17	6.49	8.75E-11	3.55E-09
CHILtrapF-73691.0	30.84	3.8	6.14	0.59	6.49	8.86E-11	3.58E-09
CHILtrapF-76188.15	12.64	-3.14	-3.71	0.48	-6.48	8.91E-11	3.60E-09
CHILtrapF-78688.0	600.63	1.27	1.29	0.2	6.48	8.96E-11	3.61E-09
CHILtrapF-83640.1	1217.48	2.58	2.78	0.4	6.48	8.99E-11	3.62E-09
CHILtrapF-103102.0	389.38	-1.73	-1.78	0.27	-6.48	9.29E-11	3.73E-09
CHILtrapF-103360.1	98.57	1.3	1.33	0.2	6.47	9.51E-11	3.80E-09
CHILtrapF-79652.0	58.37	-2.01	-2.11	0.31	-6.47	9.51E-11	3.80E-09
CHILtrapF-86919.0	194.01	0.89	0.9	0.14	6.47	9.49E-11	3.80E-09
CHILtrapF-92810.0	261.46	-0.68	-0.68	0.1	-6.47	9.75E-11	3.89E-09
CHILtrapF-80869.1	52.33	-1.53	-1.57	0.24	-6.47	1.01E-10	4.00E-09
CHILtrapF-109904.1	666.61	2.57	2.77	0.4	6.47	1.01E-10	4.01E-09
CHILtrapF-93736.0	171.42	3.07	3.48	0.47	6.46	1.03E-10	4.10E-09
CHILtrapF-106234.0	450.82	1.07	1.08	0.17	6.46	1.04E-10	4.10E-09
CHILtrapF-116149.1	251.88	0.87	0.88	0.14	6.46	1.05E-10	4.17E-09
CHILtrapF-95049.0	92.69	1.44	1.47	0.22	6.46	1.06E-10	4.18E-09
CHILtrapF-113199.2	250.04	-1.46	-1.5	0.23	-6.45	1.11E-10	4.38E-09
CHILtrapF-102232.0	231.54	0.9	0.9	0.14	6.45	1.13E-10	4.45E-09
CHILtrapF-67724.0	9.67	3.85	5.32	0.6	6.44	1.18E-10	4.62E-09
CHILtrapF-97324.1	143.71	1.59	1.64	0.25	6.44	1.22E-10	4.77E-09
CHILtrapF-90083.0	320.95	-1.44	-1.47	0.22	-6.44	1.23E-10	4.82E-09
CHILtrapF-93412.0	75.57	1.61	1.66	0.25	6.43	1.25E-10	4.89E-09
CHILtrapF-94304.1	1006.17	-1.73	-1.78	0.27	-6.43	1.25E-10	4.89E-09
CHILtrapF-91267.0	407.43	0.84	0.84	0.13	6.43	1.26E-10	4.91E-09
CHILtrapF-83115.0	37.72	-2.38	-2.53	0.37	-6.43	1.32E-10	5.12E-09
CHILtrapF-31835.1	14.53	2.59	2.78	0.4	6.42	1.36E-10	5.27E-09
CHILtrapF-75223.0	32.37	-2.03	-2.16	0.32	-6.42	1.37E-10	5.30E-09
CHILtrapF-81506.2	639.99	-1.27	-1.29	0.2	-6.42	1.41E-10	5.44E-09
CHILtrapF-88944.0	119.55	1.6	1.64	0.25	6.42	1.41E-10	5.44E-09
CHILtrapF-105090.0	43.05	-2.14	-2.24	0.33	-6.41	1.42E-10	5.49E-09
CHILtrapF-88746.0	18.35	-2.52	-2.7	0.39	-6.41	1.45E-10	5.60E-09
CHILtrapF-84789.0	184.95	-0.89	-0.89	0.14	-6.41	1.49E-10	5.75E-09
CHILtrapF-103581.1	29.51	-2.44	-2.69	0.38	-6.4	1.51E-10	5.79E-09
CHILtrapF-97955.0	429.83	1.09	1.11	0.17	6.4	1.57E-10	6.01E-09
CHILtrapF-87877.0	243.92	0.76	0.76	0.12	6.4	1.59E-10	6.08E-09
CHILtrapF-91578.1	112.85	1.18	1.19	0.18	6.39	1.65E-10	6.28E-09
CHILtrapF-98534.0	208.57	-1.05	-1.06	0.16	-6.39	1.65E-10	6.28E-09
CHILtrapF-80814.0	4.85	3.85	4.7	0.6	6.39	1.65E-10	6.30E-09
CHILtrapF-116292.1	36.86	1.58	1.63	0.25	6.39	1.67E-10	6.35E-09
CHILtrapF-93874.0	23.14	2.26	2.39	0.35	6.38	1.72E-10	6.53E-09
CHILtrapF-86442.0	397.46	0.9	0.9	0.14	6.38	1.73E-10	6.57E-09
CHILtrapF-89158.0	127.68	0.99	1.01	0.16	6.38	1.79E-10	6.77E-09
CHILtrapF-104905.1	85.33	1.32	1.34	0.21	6.38	1.81E-10	6.82E-09
CHILtrapF-111783.0	32.41	-1.97	-2.06	0.31	-6.38	1.81E-10	6.82E-09
CHILtrapF-46124.0	6.22	3.14	3.37	0.49	6.37	1.84E-10	6.91E-09
CHILtrapF-95182.0	70.08	-2.61	-2.87	0.41	-6.37	1.85E-10	6.94E-09
CHILtrapF-81643.0	1099.72	0.98	0.99	0.15	6.37	1.86E-10	6.97E-09
CHILtrapF-102754.1	49.12	1.92	2.01	0.3	6.37	1.92E-10	7.19E-09
CHILtrapF-115018.7	27.47	1.81	1.87	0.28	6.36	2.06E-10	7.72E-09
CHILtrapF-73802.0	6.46	3.98	5.06	0.63	6.35	2.10E-10	7.86E-09
CHILtrapF-76910.0	102.39	-0.99	-1	0.16	-6.35	2.18E-10	8.11E-09
CHILtrapF-108922.1	39.78	-1.86	-1.93	0.29	-6.35	2.19E-10	8.16E-09
CHILtrapF-85429.0	420.05	-1.36	-1.39	0.21	-6.35	2.20E-10	8.19E-09
CHILtrapF-70766.4	36.76	-2.8	-3.36	0.44	-6.34	2.23E-10	8.26E-09
CHILtrapF-95303.0	219.76	1.75	1.82	0.28	6.34	2.28E-10	8.45E-09
CHILtrapF-107655.0	57.52	-1.39	-1.42	0.22	-6.33	2.40E-10	8.86E-09
CHILtrapF-78616.0	327.48	-0.97	-0.98	0.15	-6.33	2.46E-10	9.08E-09
CHILtrapF-82587.0	193.06	0.82	0.82	0.13	6.33	2.50E-10	9.21E-09
CHILtrapF-84159.0	7.75	4	6.94	0.63	6.33	2.52E-10	9.27E-09
CHILtrapF-86084.0	455.79	0.86	0.86	0.14	6.32	2.54E-10	9.31E-09
CHILtrapF-96382.1	102.12	1.15	1.16	0.18	6.32	2.54E-10	9.31E-09
CHILtrapF-100209.0	73.09	2.62	2.82	0.41	6.32	2.62E-10	9.59E-09
CHILtrapF-105644.0	67.27	2.86	3.18	0.45	6.32	2.66E-10	9.74E-09
CHILtrapF-68520.1	4.46	3.95	4.84	0.63	6.31	2.75E-10	1.00E-08
CHILtrapF-103676.1	2026.15	1.59	1.63	0.25	6.31	2.76E-10	1.01E-08
CHILtrapF-92189.0	195.41	-0.95	-0.96	0.15	-6.31	2.81E-10	1.02E-08
CHILtrapF-96415.0	88.31	-1.77	-1.84	0.28	-6.31	2.86E-10	1.04E-08
CHILtrapF-102263.0	36.74	1.53	1.57	0.24	6.31	2.87E-10	1.04E-08
CHILtrapF-110589.1	238.81	1.14	1.16	0.18	6.3	3.01E-10	1.09E-08
CHILtrapF-110557.0	2811.38	1.91	1.99	0.3	6.3	3.02E-10	1.09E-08
CHILtrapF-64330.0	10.32	2.54	2.73	0.4	6.3	3.06E-10	1.11E-08
CHILtrapF-115695.0	74.11	1.84	1.91	0.29	6.29	3.14E-10	1.13E-08
CHILtrapF-86875.0	324.7	1.01	1.02	0.16	6.29	3.16E-10	1.14E-08
CHILtrapF-83471.0	65.38	-1.5	-1.54	0.24	-6.29	3.25E-10	1.17E-08
CHILtrapF-65150.0	21.28	2.26	2.41	0.36	6.28	3.30E-10	1.19E-08
CHILtrapF-90732.0	87.88	-1.32	-1.34	0.21	-6.28	3.36E-10	1.21E-08
CHILtrapF-105830.0	111.46	1.24	1.26	0.2	6.28	3.45E-10	1.24E-08
CHILtrapF-105492.0	90	1.86	1.95	0.3	6.28	3.48E-10	1.24E-08
CHILtrapF-89317.0	72.05	1.52	1.56	0.24	6.27	3.55E-10	1.27E-08
CHILtrapF-104132.0	51.84	-1.76	-1.81	0.28	-6.27	3.56E-10	1.27E-08
CHILtrapF-98135.0	73.13	1.72	1.78	0.27	6.27	3.71E-10	1.32E-08
CHILtrapF-95932.0	27.52	1.66	1.7	0.26	6.26	3.94E-10	1.40E-08
CHILtrapF-115798.0	84.95	-1.36	-1.4	0.22	-6.26	3.95E-10	1.40E-08
CHILtrapF-105221.0	104.75	1.19	1.21	0.19	6.23	4.63E-10	1.64E-08
CHILtrapF-75366.0	75.06	1.28	1.3	0.21	6.23	4.72E-10	1.67E-08
CHILtrapF-87934.2	9.97	3.85	6.06	0.62	6.23	4.73E-10	1.67E-08
CHILtrapF-92791.0	271.37	1.03	1.04	0.17	6.23	4.75E-10	1.68E-08
CHILtrapF-109904.0	892.58	2.52	2.73	0.41	6.22	4.90E-10	1.72E-08
CHILtrapF-98782.0	47.44	1.49	1.52	0.24	6.22	4.93E-10	1.74E-08
CHILtrapF-83216.0	216.47	-0.72	-0.73	0.12	-6.21	5.21E-10	1.83E-08
CHILtrapF-6920.3	110.59	0.89	0.9	0.14	6.21	5.32E-10	1.86E-08
CHILtrapF-79486.0	62.39	1.22	1.24	0.2	6.21	5.32E-10	1.86E-08
CHILtrapF-85625.0	168.58	1.33	1.35	0.21	6.2	5.77E-10	2.02E-08
CHILtrapF-103329.2	38.54	-1.78	-1.86	0.29	-6.2	5.81E-10	2.03E-08
CHILtrapF-85849.0	1258.87	0.73	0.74	0.12	6.19	6.02E-10	2.10E-08
CHILtrapF-58845.0	17.01	3.09	3.56	0.5	6.19	6.07E-10	2.11E-08
CHILtrapF-115018.6	316.74	1.06	1.08	0.17	6.19	6.08E-10	2.12E-08
CHILtrapF-112616.0	9.51	3.52	4.17	0.57	6.18	6.27E-10	2.18E-08
CHILtrapF-93921.0	39.09	2.89	3.21	0.47	6.18	6.30E-10	2.18E-08
CHILtrapF-97209.0	85.67	-1.85	-1.95	0.3	-6.18	6.36E-10	2.20E-08
CHILtrapF-53586.6	10.96	2.74	3	0.44	6.18	6.44E-10	2.22E-08
CHILtrapF-95999.0	132.33	1.21	1.23	0.2	6.18	6.45E-10	2.22E-08
CHILtrapF-75140.0	251.53	1.31	1.34	0.21	6.18	6.60E-10	2.27E-08
CHILtrapF-85127.0	20.6	2.55	2.88	0.41	6.18	6.60E-10	2.27E-08
CHILtrapF-81506.1	78	-1.37	-1.4	0.22	-6.17	6.85E-10	2.35E-08
CHILtrapF-90502.1	23.03	2.89	3.28	0.47	6.17	6.85E-10	2.35E-08
CHILtrapF-109389.0	211.03	1.03	1.04	0.17	6.17	6.86E-10	2.35E-08
CHILtrapF-84240.0	15.41	-2.47	-2.64	0.4	-6.17	6.87E-10	2.35E-08
CHILtrapF-101961.0	44.54	-1.74	-1.83	0.28	-6.17	6.97E-10	2.38E-08
CHILtrapF-22272.0	12.61	2.58	2.78	0.42	6.17	6.96E-10	2.38E-08
CHILtrapF-90805.0	103.05	1.28	1.31	0.21	6.16	7.05E-10	2.40E-08
CHILtrapF-28306.187	23900.08	2.7	2.97	0.44	6.16	7.11E-10	2.42E-08
CHILtrapF-87985.0	2972.72	0.89	0.9	0.14	6.16	7.11E-10	2.42E-08
CHILtrapF-76188.28	12.77	-2.9	-3.24	0.47	-6.16	7.31E-10	2.48E-08
CHILtrapF-96643.2	9.09	3.76	5.78	0.61	6.16	7.40E-10	2.50E-08
CHILtrapF-88016.1	267.7	-1.13	-1.14	0.18	-6.15	7.56E-10	2.56E-08
CHILtrapF-90431.0	160.9	-0.98	-0.99	0.16	-6.15	7.58E-10	2.56E-08
CHILtrapF-102298.0	114.1	1.39	1.42	0.23	6.15	7.65E-10	2.58E-08
CHILtrapF-94052.0	108.76	1.66	1.71	0.27	6.15	7.69E-10	2.59E-08
CHILtrapF-89816.0	42.59	2.26	2.39	0.37	6.15	7.94E-10	2.66E-08
CHILtrapF-97574.0	5297.42	-1.47	-1.51	0.24	-6.15	7.93E-10	2.66E-08
CHILtrapF-93508.1	1136.38	0.83	0.83	0.13	6.15	7.97E-10	2.67E-08
CHILtrapF-77959.0	17.22	-2.28	-2.43	0.37	-6.14	8.03E-10	2.68E-08
CHILtrapF-91830.1	25.75	-1.95	-2.05	0.32	-6.14	8.02E-10	2.68E-08
CHILtrapF-98947.1	38.59	1.41	1.44	0.23	6.14	8.02E-10	2.68E-08
CHILtrapF-85776.0	265.12	0.81	0.81	0.13	6.14	8.21E-10	2.74E-08
CHILtrapF-98673.0	78.77	1.39	1.42	0.23	6.14	8.28E-10	2.75E-08
CHILtrapF-99520.0	92.39	-2.55	-2.75	0.42	-6.13	8.60E-10	2.86E-08
CHILtrapF-84843.0	246.98	-1.2	-1.22	0.2	-6.13	8.95E-10	2.97E-08
CHILtrapF-81068.0	399.13	1.57	1.62	0.26	6.12	9.19E-10	3.05E-08
CHILtrapF-102914.0	15.1	2.14	2.26	0.35	6.12	9.57E-10	3.17E-08
CHILtrapF-89813.0	305.45	0.87	0.87	0.14	6.12	9.59E-10	3.17E-08
CHILtrapF-58897.0	33.33	-2.04	-2.17	0.33	-6.12	9.63E-10	3.18E-08
CHILtrapF-102963.0	11.31	-2.54	-2.71	0.42	-6.11	9.69E-10	3.19E-08
CHILtrapF-67766.0	229.47	-0.96	-0.98	0.16	-6.11	9.74E-10	3.20E-08
CHILtrapF-104260.1	1881.47	0.76	0.76	0.12	6.1	1.04E-09	3.43E-08
CHILtrapF-97206.0	720.33	1.9	1.98	0.31	6.1	1.05E-09	3.44E-08
CHILtrapF-101737.0	1375.73	0.57	0.57	0.09	6.1	1.08E-09	3.53E-08
CHILtrapF-91043.0	54.24	1.97	2.07	0.32	6.1	1.09E-09	3.58E-08
CHILtrapF-85072.0	197.75	0.77	0.78	0.13	6.09	1.12E-09	3.67E-08
CHILtrapF-106295.0	3549.84	2.68	2.95	0.44	6.09	1.14E-09	3.72E-08
CHILtrapF-87394.1	60.23	-1.62	-1.67	0.27	-6.09	1.16E-09	3.79E-08
CHILtrapF-101253.0	27.86	1.98	2.07	0.32	6.08	1.17E-09	3.82E-08
CHILtrapF-105162.0	218.58	1.39	1.43	0.23	6.08	1.19E-09	3.85E-08
CHILtrapF-97577.0	59.8	1.23	1.25	0.2	6.07	1.24E-09	4.03E-08
CHILtrapF-112427.4	17.63	2.15	2.29	0.35	6.07	1.26E-09	4.08E-08
CHILtrapF-84332.0	228.11	0.78	0.78	0.13	6.07	1.27E-09	4.11E-08
CHILtrapF-89887.0	9.67	3.43	4.47	0.56	6.07	1.28E-09	4.12E-08
CHILtrapF-98417.0	21.15	-2.09	-2.23	0.34	-6.06	1.33E-09	4.28E-08
CHILtrapF-105329.0	99.16	0.96	0.97	0.16	6.06	1.33E-09	4.28E-08
CHILtrapF-106083.2	207.94	1.09	1.11	0.18	6.06	1.34E-09	4.30E-08
CHILtrapF-71145.0	253.13	1.13	1.15	0.19	6.06	1.34E-09	4.30E-08
CHILtrapF-67594.0	163.62	-0.9	-0.91	0.15	-6.06	1.34E-09	4.32E-08
CHILtrapF-65513.0	173.83	-0.78	-0.79	0.13	-6.06	1.35E-09	4.34E-08
CHILtrapF-85359.0	66.35	1.68	1.74	0.28	6.06	1.36E-09	4.36E-08
CHILtrapF-62550.0	214.53	0.76	0.77	0.13	6.06	1.40E-09	4.49E-08
CHILtrapF-119040.0	40.88	1.38	1.41	0.23	6.05	1.42E-09	4.54E-08
CHILtrapF-28306.141	39753.3	2.43	2.63	0.4	6.05	1.44E-09	4.58E-08
CHILtrapF-87951.1	376.13	-1.63	-1.68	0.27	-6.05	1.44E-09	4.58E-08
CHILtrapF-93038.0	222.14	-1.08	-1.09	0.18	-6.05	1.44E-09	4.58E-08
CHILtrapF-105856.0	15.87	2.18	2.33	0.36	6.05	1.47E-09	4.66E-08
CHILtrapF-97422.0	579.09	-0.72	-0.73	0.12	-6.05	1.47E-09	4.66E-08
CHILtrapF-96510.0	454.64	0.72	0.72	0.12	6.05	1.49E-09	4.71E-08
CHILtrapF-45650.4	32.65	-1.48	-1.51	0.25	-6.05	1.49E-09	4.72E-08
CHILtrapF-87023.0	1685.94	0.74	0.74	0.12	6.04	1.50E-09	4.73E-08
CHILtrapF-94083.0	13.52	3.43	4.43	0.57	6.04	1.51E-09	4.76E-08
CHILtrapF-110787.0	81.35	1.54	1.58	0.25	6.04	1.54E-09	4.84E-08
CHILtrapF-28306.143	58101.04	2.39	2.58	0.4	6.04	1.55E-09	4.88E-08
CHILtrapF-110781.0	28.3	-1.97	-2.1	0.33	-6.04	1.56E-09	4.89E-08
CHILtrapF-73940.1	43.86	-1.32	-1.34	0.22	-6.04	1.56E-09	4.89E-08
CHILtrapF-95587.0	97.63	-2.47	-2.69	0.41	-6.04	1.57E-09	4.92E-08
CHILtrapF-78827.5	174.82	-0.92	-0.93	0.15	-6.03	1.59E-09	4.98E-08
CHILtrapF-109904.2	251.82	2.23	2.38	0.37	6.03	1.62E-09	5.06E-08
CHILtrapF-81489.0	313.69	1.03	1.04	0.17	6.03	1.63E-09	5.08E-08
CHILtrapF-104067.0	15.78	2.29	2.43	0.38	6.03	1.69E-09	5.26E-08
CHILtrapF-86895.0	25.5	1.78	1.84	0.3	6.02	1.70E-09	5.29E-08
CHILtrapF-87415.2	318.24	1.24	1.26	0.21	6.02	1.70E-09	5.30E-08
CHILtrapF-63310.0	1290.99	0.78	0.79	0.13	6.02	1.71E-09	5.31E-08
CHILtrapF-83133.0	24.79	1.67	1.72	0.28	6.02	1.75E-09	5.42E-08
CHILtrapF-116509.2	19.7	3.12	3.56	0.52	6.01	1.81E-09	5.61E-08
CHILtrapF-98343.1	70.21	2.04	2.21	0.34	6.01	1.82E-09	5.61E-08
CHILtrapF-110013.0	26.53	3.65	6.72	0.61	6.01	1.82E-09	5.62E-08
CHILtrapF-65788.1	61.63	-2.09	-2.19	0.35	-6.01	1.83E-09	5.65E-08
CHILtrapF-70778.0	13.54	2.45	2.66	0.41	6	2.02E-09	6.23E-08
CHILtrapF-91867.0	7614.94	2.38	2.57	0.4	5.99	2.07E-09	6.35E-08
CHILtrapF-99316.5	89.63	-2.22	-2.39	0.37	-5.99	2.07E-09	6.35E-08
CHILtrapF-88548.0	136.96	-0.94	-0.95	0.16	-5.99	2.08E-09	6.37E-08
CHILtrapF-18175.5	174.76	1.15	1.17	0.19	5.99	2.09E-09	6.41E-08
CHILtrapF-74980.0	723.28	0.95	0.96	0.16	5.99	2.12E-09	6.48E-08
CHILtrapF-88111.0	1080.1	1.17	1.19	0.19	5.99	2.16E-09	6.60E-08
CHILtrapF-105694.0	35.52	-1.54	-1.6	0.26	-5.98	2.20E-09	6.72E-08
CHILtrapF-76188.0	62.59	-2.04	-2.15	0.34	-5.98	2.21E-09	6.73E-08
CHILtrapF-114368.0	264.58	-0.77	-0.78	0.13	-5.98	2.28E-09	6.95E-08
CHILtrapF-87574.0	61.39	2.09	2.2	0.35	5.97	2.33E-09	7.09E-08
CHILtrapF-90427.1	913.45	0.85	0.86	0.14	5.97	2.35E-09	7.12E-08
CHILtrapF-60625.0	355.65	-0.86	-0.87	0.14	-5.97	2.37E-09	7.18E-08
CHILtrapF-88995.1	81.96	-1.57	-1.63	0.26	-5.97	2.38E-09	7.19E-08
CHILtrapF-110515.0	140.59	1.2	1.22	0.2	5.97	2.43E-09	7.35E-08
CHILtrapF-73054.0	169.22	1.21	1.23	0.2	5.96	2.45E-09	7.40E-08
CHILtrapF-73256.0	6.87	3.94	6.67	0.66	5.96	2.46E-09	7.41E-08
CHILtrapF-102868.1	70.12	-2.42	-2.63	0.41	-5.96	2.46E-09	7.42E-08
CHILtrapF-93491.0	60.06	-1.72	-1.79	0.29	-5.96	2.54E-09	7.64E-08
CHILtrapF-89741.0	35.65	-1.98	-2.1	0.33	-5.96	2.55E-09	7.65E-08
CHILtrapF-97242.0	92.53	1.37	1.41	0.23	5.96	2.57E-09	7.72E-08
CHILtrapF-80918.0	271.88	0.78	0.78	0.13	5.96	2.58E-09	7.73E-08
CHILtrapF-96435.0	54.48	-2.19	-2.35	0.37	-5.96	2.59E-09	7.76E-08
CHILtrapF-91166.0	42.48	2.23	2.42	0.37	5.95	2.61E-09	7.79E-08
CHILtrapF-74449.0	158.85	-1.14	-1.15	0.19	-5.95	2.72E-09	8.12E-08
CHILtrapF-96951.0	67.09	1.61	1.65	0.27	5.95	2.73E-09	8.15E-08
CHILtrapF-84772.0	806.46	0.67	0.67	0.11	5.95	2.75E-09	8.18E-08
CHILtrapF-76979.0	74.69	-1.48	-1.53	0.25	-5.94	2.79E-09	8.30E-08
CHILtrapF-94147.0	68.48	1.83	1.9	0.31	5.94	2.87E-09	8.52E-08
CHILtrapF-98190.0	876.35	0.95	0.96	0.16	5.93	2.96E-09	8.78E-08
CHILtrapF-115695.2	35.75	2.15	2.3	0.36	5.93	2.97E-09	8.79E-08
CHILtrapF-117495.0	31.62	1.59	1.65	0.27	5.93	2.98E-09	8.81E-08
CHILtrapF-36474.3	104.23	1.3	1.33	0.22	5.93	2.98E-09	8.81E-08
CHILtrapF-77140.1	72.28	1.16	1.18	0.2	5.93	3.00E-09	8.86E-08
CHILtrapF-95698.0	41.72	2.81	3.18	0.47	5.93	3.10E-09	9.16E-08
CHILtrapF-77358.0	19.15	2.13	2.26	0.36	5.93	3.12E-09	9.19E-08
CHILtrapF-78390.0	49.35	-1.31	-1.34	0.22	-5.92	3.16E-09	9.29E-08
CHILtrapF-83223.0	2361.68	1.67	1.74	0.28	5.92	3.25E-09	9.53E-08
CHILtrapF-94902.0	44.06	1.2	1.22	0.2	5.92	3.29E-09	9.66E-08
CHILtrapF-90696.0	50.39	1.47	1.51	0.25	5.92	3.30E-09	9.68E-08
CHILtrapF-88157.0	69.26	1.61	1.66	0.27	5.91	3.33E-09	9.75E-08
CHILtrapF-90172.0	307.58	1.3	1.33	0.22	5.91	3.35E-09	9.81E-08
CHILtrapF-117899.0	124.61	-0.89	-0.89	0.15	-5.91	3.37E-09	9.85E-08
CHILtrapF-77737.0	50.94	-2.45	-2.79	0.41	-5.91	3.44E-09	1.00E-07
CHILtrapF-104012.0	143.53	0.83	0.83	0.14	5.91	3.50E-09	1.02E-07
CHILtrapF-77948.0	137.27	1.12	1.14	0.19	5.91	3.52E-09	1.02E-07
CHILtrapF-120256.0	4.32	4.1	5.48	0.69	5.9	3.58E-09	1.04E-07
CHILtrapF-118415.0	209.21	0.78	0.78	0.13	5.89	3.82E-09	1.11E-07
CHILtrapF-89580.0	1355.37	0.74	0.75	0.13	5.89	3.88E-09	1.12E-07
CHILtrapF-101929.0	56.86	1.41	1.44	0.24	5.89	3.92E-09	1.13E-07
CHILtrapF-109927.1	30.03	2.06	2.19	0.35	5.89	3.96E-09	1.15E-07
CHILtrapF-92566.0	83	-1.93	-2.05	0.33	-5.88	4.06E-09	1.17E-07
CHILtrapF-80701.0	14.98	-2.96	-3.38	0.5	-5.87	4.28E-09	1.24E-07
CHILtrapF-75204.0	341.59	0.93	0.94	0.16	5.87	4.32E-09	1.24E-07
CHILtrapF-1008.4	30.5	-1.84	-1.94	0.31	-5.87	4.37E-09	1.26E-07
CHILtrapF-88252.1	157.58	0.99	1	0.17	5.87	4.38E-09	1.26E-07
CHILtrapF-61919.0	125.68	-0.86	-0.87	0.15	-5.87	4.40E-09	1.26E-07
CHILtrapF-98148.0	26.95	-2.4	-2.77	0.41	-5.86	4.50E-09	1.29E-07
CHILtrapF-93451.0	634.36	0.51	0.51	0.09	5.86	4.54E-09	1.30E-07
CHILtrapF-99457.0	293.81	0.86	0.86	0.15	5.86	4.56E-09	1.30E-07
CHILtrapF-43816.0	7.56	2.74	3.06	0.47	5.86	4.59E-09	1.31E-07
CHILtrapF-76116.0	32.74	2.91	3.47	0.5	5.86	4.63E-09	1.32E-07
CHILtrapF-63127.1	13.88	3.66	5.91	0.62	5.86	4.64E-09	1.32E-07
CHILtrapF-97638.3	123.81	-1.96	-2.08	0.34	-5.86	4.77E-09	1.36E-07
CHILtrapF-118475.1	5.64	3.74	5.26	0.64	5.85	4.78E-09	1.36E-07
CHILtrapF-96525.0	3090.29	0.84	0.85	0.14	5.85	4.81E-09	1.37E-07
CHILtrapF-104693.4	297.16	-1.18	-1.2	0.2	-5.85	4.91E-09	1.39E-07
CHILtrapF-84263.0	283.73	0.81	0.82	0.14	5.85	4.95E-09	1.40E-07
CHILtrapF-94524.0	6.25	3.43	4.04	0.59	5.85	4.97E-09	1.40E-07
CHILtrapF-101422.0	201.55	-0.98	-0.99	0.17	-5.85	4.99E-09	1.41E-07
CHILtrapF-81692.0	124.6	1.21	1.23	0.21	5.85	4.98E-09	1.41E-07
CHILtrapF-81805.0	1109.76	-1.07	-1.09	0.18	-5.84	5.25E-09	1.48E-07
CHILtrapF-113552.0	131.2	0.83	0.83	0.14	5.84	5.32E-09	1.50E-07
CHILtrapF-68143.0	4.9	-3.73	-6.35	0.64	-5.83	5.38E-09	1.51E-07
CHILtrapF-70537.2	285.7	-1.01	-1.02	0.17	-5.83	5.38E-09	1.51E-07
CHILtrapF-78664.0	149.17	0.9	0.9	0.15	5.82	5.72E-09	1.60E-07
CHILtrapF-28306.154	61851.22	2.49	2.72	0.43	5.82	5.74E-09	1.61E-07
CHILtrapF-87858.0	22.24	1.93	2.03	0.33	5.82	5.81E-09	1.62E-07
CHILtrapF-71386.0	36.91	2.14	2.27	0.37	5.82	5.88E-09	1.64E-07
CHILtrapF-99712.0	35.15	1.42	1.46	0.24	5.82	5.90E-09	1.65E-07
CHILtrapF-75039.22	54.36	1.72	1.79	0.3	5.82	5.92E-09	1.65E-07
CHILtrapF-104951.0	903.73	-1.69	-1.76	0.29	-5.82	6.03E-09	1.68E-07
CHILtrapF-99149.0	924.51	1.16	1.18	0.2	5.82	6.06E-09	1.68E-07
CHILtrapF-85066.0	182.32	1.72	1.79	0.3	5.81	6.13E-09	1.70E-07
CHILtrapF-85935.0	110.63	-1.03	-1.05	0.18	-5.81	6.14E-09	1.70E-07
CHILtrapF-86352.0	330.29	-0.7	-0.71	0.12	-5.81	6.28E-09	1.74E-07
CHILtrapF-89343.7	38.72	-1.85	-1.93	0.32	-5.81	6.29E-09	1.74E-07
CHILtrapF-87736.0	454.39	0.67	0.67	0.11	5.81	6.31E-09	1.75E-07
CHILtrapF-100370.0	239.96	0.79	0.79	0.14	5.81	6.44E-09	1.78E-07
CHILtrapF-80435.0	54	-1.75	-1.84	0.3	-5.8	6.48E-09	1.79E-07
CHILtrapF-108083.0	89.21	-1.11	-1.13	0.19	-5.8	6.54E-09	1.80E-07
CHILtrapF-28306.174	12931.47	2.49	2.73	0.43	5.8	6.56E-09	1.80E-07
CHILtrapF-28306.189	36835.72	2.32	2.5	0.4	5.8	6.58E-09	1.80E-07
CHILtrapF-77289.0	33.01	2.22	2.37	0.38	5.8	6.57E-09	1.80E-07
CHILtrapF-87532.0	265.79	0.81	0.81	0.14	5.8	6.56E-09	1.80E-07
CHILtrapF-101683.0	18.02	-1.93	-2.01	0.33	-5.8	6.64E-09	1.82E-07
CHILtrapF-77973.1	35.77	-2.79	-3.32	0.48	-5.8	6.71E-09	1.84E-07
CHILtrapF-78530.0	8.27	3.22	4.05	0.56	5.8	6.73E-09	1.84E-07
CHILtrapF-76468.0	51.04	1.43	1.47	0.25	5.78	7.29E-09	1.99E-07
CHILtrapF-89028.0	161.86	0.83	0.84	0.14	5.78	7.29E-09	1.99E-07
CHILtrapF-108915.0	102.68	1.46	1.5	0.25	5.78	7.42E-09	2.02E-07
CHILtrapF-102691.0	32.9	1.98	2.08	0.34	5.77	8.06E-09	2.19E-07
CHILtrapF-102310.0	8.19	-2.98	-3.46	0.52	-5.76	8.29E-09	2.25E-07
CHILtrapF-108063.4	345.47	-2.69	-3.02	0.47	-5.76	8.35E-09	2.27E-07
CHILtrapF-93731.0	267.76	-0.71	-0.72	0.12	-5.76	8.55E-09	2.32E-07
CHILtrapF-86537.1	449.29	-0.92	-0.93	0.16	-5.76	8.61E-09	2.33E-07
CHILtrapF-100687.0	39.64	-1.83	-1.93	0.32	-5.76	8.66E-09	2.34E-07
CHILtrapF-98498.0	40.37	2.51	2.78	0.44	5.76	8.66E-09	2.34E-07
CHILtrapF-110401.0	21.72	1.64	1.7	0.29	5.75	8.77E-09	2.37E-07
CHILtrapF-101169.0	204.21	1.24	1.26	0.22	5.75	8.86E-09	2.39E-07
CHILtrapF-88352.1	7.22	2.89	3.2	0.5	5.75	8.86E-09	2.39E-07
CHILtrapF-87112.0	534.99	-1.89	-1.98	0.33	-5.75	8.92E-09	2.40E-07
CHILtrapF-78885.0	6.61	3.13	3.58	0.54	5.75	8.96E-09	2.41E-07
CHILtrapF-107145.0	902.59	0.87	0.88	0.15	5.75	9.08E-09	2.44E-07
CHILtrapF-108597.0	14.78	-2.01	-2.11	0.35	-5.75	9.11E-09	2.44E-07
CHILtrapF-77403.0	11.85	2.24	2.37	0.39	5.75	9.11E-09	2.44E-07
CHILtrapF-63152.0	29.53	-1.82	-1.94	0.32	-5.74	9.43E-09	2.52E-07
CHILtrapF-87987.0	186.8	1.27	1.3	0.22	5.74	9.58E-09	2.56E-07
CHILtrapF-119580.0	39.06	1.46	1.5	0.25	5.74	9.60E-09	2.56E-07
CHILtrapF-81189.0	86.7	1.36	1.39	0.24	5.74	9.61E-09	2.56E-07
CHILtrapF-64808.0	1707.19	0.69	0.69	0.12	5.74	9.74E-09	2.59E-07
CHILtrapF-88904.0	728.38	-1.16	-1.19	0.2	-5.73	9.90E-09	2.63E-07
CHILtrapF-67921.0	29.34	2.12	2.26	0.37	5.73	9.94E-09	2.64E-07
CHILtrapF-87851.1	32.34	1.82	1.9	0.32	5.73	1.00E-08	2.66E-07
CHILtrapF-105523.0	100.82	-1.06	-1.07	0.18	-5.73	1.01E-08	2.68E-07
CHILtrapF-88274.0	907.3	-1.31	-1.34	0.23	-5.73	1.02E-08	2.69E-07
CHILtrapF-91752.0	117.12	0.85	0.86	0.15	5.72	1.05E-08	2.77E-07
CHILtrapF-58793.0	169.51	0.84	0.85	0.15	5.72	1.05E-08	2.78E-07
CHILtrapF-109524.0	376.87	0.81	0.81	0.14	5.72	1.06E-08	2.80E-07
CHILtrapF-88736.0	45.32	2.69	3.07	0.47	5.72	1.07E-08	2.83E-07
CHILtrapF-86872.0	342.71	-0.67	-0.67	0.12	-5.71	1.10E-08	2.89E-07
CHILtrapF-28306.79	30.28	1.43	1.46	0.25	5.71	1.10E-08	2.89E-07
CHILtrapF-93439.0	34.87	-1.8	-1.9	0.31	-5.71	1.10E-08	2.90E-07
CHILtrapF-86270.0	1024.12	0.63	0.64	0.11	5.71	1.11E-08	2.92E-07
CHILtrapF-107912.0	372.53	3.04	3.57	0.53	5.71	1.12E-08	2.95E-07
CHILtrapF-89056.0	184.85	-0.85	-0.85	0.15	-5.71	1.15E-08	3.02E-07
CHILtrapF-104719.0	405.7	1.15	1.17	0.2	5.71	1.16E-08	3.02E-07
CHILtrapF-92798.0	45.61	1.38	1.42	0.24	5.7	1.17E-08	3.05E-07
CHILtrapF-83977.0	19.71	1.74	1.82	0.31	5.7	1.17E-08	3.06E-07
CHILtrapF-87662.0	66.65	1.23	1.25	0.22	5.7	1.18E-08	3.07E-07
CHILtrapF-111014.0	17.54	2.09	2.24	0.37	5.7	1.21E-08	3.15E-07
CHILtrapF-90081.0	334.75	-1.39	-1.43	0.24	-5.7	1.21E-08	3.15E-07
CHILtrapF-120561.0	5.22	3.29	3.73	0.58	5.7	1.22E-08	3.18E-07
CHILtrapF-85064.0	323.33	-0.9	-0.91	0.16	-5.7	1.23E-08	3.19E-07
CHILtrapF-106242.0	49.5	1.78	1.86	0.31	5.69	1.24E-08	3.21E-07
CHILtrapF-79861.0	242.85	1.7	1.77	0.3	5.69	1.24E-08	3.22E-07
CHILtrapF-75039.37	35.7	1.71	1.77	0.3	5.69	1.27E-08	3.30E-07
CHILtrapF-104707.0	40.25	-2.27	-2.43	0.4	-5.69	1.30E-08	3.37E-07
CHILtrapF-94201.0	163.09	-0.77	-0.78	0.14	-5.68	1.31E-08	3.39E-07
CHILtrapF-79460.0	258.8	0.89	0.9	0.16	5.68	1.32E-08	3.40E-07
CHILtrapF-80729.1	527.2	0.87	0.88	0.15	5.68	1.36E-08	3.49E-07
CHILtrapF-59542.0	17.07	-2.04	-2.15	0.36	-5.68	1.36E-08	3.51E-07
CHILtrapF-62626.0	99.65	1.3	1.33	0.23	5.68	1.37E-08	3.52E-07
CHILtrapF-76922.0	43.7	1.5	1.55	0.26	5.68	1.38E-08	3.54E-07
CHILtrapF-72665.0	78.52	1.28	1.3	0.22	5.68	1.38E-08	3.55E-07
CHILtrapF-91787.0	211.19	-0.65	-0.65	0.11	-5.68	1.39E-08	3.55E-07
CHILtrapF-101356.0	39.23	2.4	2.61	0.42	5.67	1.39E-08	3.55E-07
CHILtrapF-109337.0	21.25	2.28	2.5	0.4	5.67	1.39E-08	3.55E-07
CHILtrapF-88180.0	592.96	0.91	0.92	0.16	5.67	1.40E-08	3.59E-07
CHILtrapF-10588.0	35.62	-1.75	-1.87	0.31	-5.67	1.42E-08	3.61E-07
CHILtrapF-94879.0	414.39	0.67	0.67	0.12	5.67	1.43E-08	3.64E-07
CHILtrapF-100211.0	212.84	-0.75	-0.76	0.13	-5.67	1.44E-08	3.67E-07
CHILtrapF-99376.0	105.89	-1.69	-1.76	0.3	-5.67	1.46E-08	3.72E-07
CHILtrapF-71548.0	66.05	3.88	5.1	0.69	5.67	1.47E-08	3.73E-07
CHILtrapF-84735.0	37.7	-2.06	-2.18	0.36	-5.66	1.47E-08	3.74E-07
CHILtrapF-89060.0	18.08	-2.41	-2.72	0.43	-5.66	1.48E-08	3.75E-07
CHILtrapF-83664.0	48.2	1.95	2.05	0.34	5.66	1.49E-08	3.77E-07
CHILtrapF-104186.0	66.07	1.64	1.7	0.29	5.66	1.49E-08	3.78E-07
CHILtrapF-93542.1	109.55	0.87	0.88	0.15	5.66	1.50E-08	3.78E-07
CHILtrapF-109815.0	115.69	-1.03	-1.05	0.18	-5.66	1.52E-08	3.84E-07
CHILtrapF-28306.156	20.72	2.65	2.94	0.47	5.66	1.53E-08	3.86E-07
CHILtrapF-59046.0	11.13	-2.81	-3.43	0.5	-5.66	1.54E-08	3.88E-07
CHILtrapF-95748.0	383.12	0.72	0.73	0.13	5.66	1.55E-08	3.89E-07
CHILtrapF-87725.0	510.09	0.78	0.78	0.14	5.65	1.58E-08	3.98E-07
CHILtrapF-28306.190	63136.67	2.18	2.34	0.38	5.65	1.59E-08	3.98E-07
CHILtrapF-104856.0	927.48	-1.77	-1.85	0.31	-5.65	1.59E-08	3.98E-07
CHILtrapF-86618.0	216.33	0.79	0.79	0.14	5.65	1.61E-08	4.02E-07
CHILtrapF-65579.0	17.92	1.78	1.85	0.32	5.65	1.62E-08	4.06E-07
CHILtrapF-81743.0	6.3	3.48	4.47	0.62	5.65	1.63E-08	4.08E-07
CHILtrapF-87467.0	146.34	-1.45	-1.5	0.26	-5.65	1.64E-08	4.10E-07
CHILtrapF-65292.0	14.62	2.21	2.37	0.39	5.64	1.66E-08	4.15E-07
CHILtrapF-103930.2	183.02	1.4	1.44	0.25	5.64	1.68E-08	4.18E-07
CHILtrapF-62425.0	7.15	3.03	3.6	0.54	5.64	1.68E-08	4.18E-07
CHILtrapF-91701.0	40.98	1.53	1.58	0.27	5.64	1.68E-08	4.19E-07
CHILtrapF-86763.0	51.28	-1.98	-2.11	0.35	-5.64	1.69E-08	4.20E-07
CHILtrapF-103224.1	13.98	-2.73	-3.14	0.48	-5.64	1.72E-08	4.26E-07
CHILtrapF-107167.0	322.2	0.99	1.01	0.18	5.64	1.72E-08	4.26E-07
CHILtrapF-97821.0	1736.29	0.6	0.61	0.11	5.64	1.72E-08	4.26E-07
CHILtrapF-81866.1	18.43	-2.31	-2.59	0.41	-5.64	1.73E-08	4.27E-07
CHILtrapF-112452.0	29.04	-2.17	-2.32	0.38	-5.64	1.73E-08	4.28E-07
CHILtrapF-83210.0	32.71	1.95	2.05	0.35	5.63	1.76E-08	4.34E-07
CHILtrapF-99784.36	125.5	1.3	1.33	0.23	5.63	1.78E-08	4.39E-07
CHILtrapF-110667.2	98.92	1.08	1.1	0.19	5.63	1.79E-08	4.41E-07
CHILtrapF-89143.0	419.3	0.84	0.85	0.15	5.63	1.80E-08	4.43E-07
CHILtrapF-103026.0	290.74	0.87	0.88	0.15	5.63	1.85E-08	4.55E-07
CHILtrapF-107591.0	13.95	2.27	2.42	0.4	5.62	1.86E-08	4.56E-07
CHILtrapF-95914.0	41.57	-2.09	-2.25	0.37	-5.62	1.87E-08	4.57E-07
CHILtrapF-81067.0	83.39	-1.02	-1.04	0.18	-5.62	1.88E-08	4.60E-07
CHILtrapF-86012.0	280.63	0.93	0.94	0.17	5.62	1.88E-08	4.60E-07
CHILtrapF-81756.1	6.37	3.08	3.61	0.55	5.62	1.90E-08	4.64E-07
CHILtrapF-91883.0	201.79	-0.76	-0.77	0.14	-5.62	1.91E-08	4.67E-07
CHILtrapF-76188.11	38.39	-2.21	-2.38	0.39	-5.62	1.93E-08	4.72E-07
CHILtrapF-88398.0	270.07	0.83	0.84	0.15	5.62	1.95E-08	4.74E-07
CHILtrapF-93881.0	219.46	-1.04	-1.06	0.19	-5.62	1.96E-08	4.77E-07
CHILtrapF-109158.0	221.67	-1.02	-1.04	0.18	-5.61	1.98E-08	4.81E-07
CHILtrapF-112495.0	61.02	-1.26	-1.29	0.23	-5.61	2.00E-08	4.85E-07
CHILtrapF-87468.0	18.06	2.04	2.16	0.36	5.61	2.00E-08	4.85E-07
CHILtrapF-111296.1	25.83	-1.74	-1.83	0.31	-5.61	2.00E-08	4.85E-07
CHILtrapF-83720.0	27.5	1.87	1.98	0.33	5.61	2.04E-08	4.94E-07
CHILtrapF-10678.1	33.73	-1.7	-1.8	0.3	-5.61	2.07E-08	5.01E-07
CHILtrapF-96138.0	474.31	0.97	0.99	0.17	5.6	2.08E-08	5.03E-07
CHILtrapF-87149.0	176.01	2.58	2.89	0.46	5.6	2.13E-08	5.13E-07
CHILtrapF-93232.0	60.42	-1.21	-1.23	0.22	-5.6	2.16E-08	5.20E-07
CHILtrapF-104345.0	131.7	-1.1	-1.12	0.2	-5.6	2.18E-08	5.24E-07
CHILtrapF-85465.0	211.44	0.83	0.84	0.15	5.6	2.18E-08	5.26E-07
CHILtrapF-76188.6	38.07	-2	-2.12	0.36	-5.6	2.20E-08	5.27E-07
CHILtrapF-87394.0	279.81	-1.23	-1.26	0.22	-5.6	2.20E-08	5.27E-07
CHILtrapF-108858.0	93.51	1.12	1.14	0.2	5.59	2.25E-08	5.39E-07
CHILtrapF-88319.0	19.82	1.82	1.9	0.33	5.59	2.25E-08	5.40E-07
CHILtrapF-107213.0	257.06	-0.63	-0.63	0.11	-5.59	2.27E-08	5.43E-07
CHILtrapF-95868.0	42.46	1.8	1.88	0.32	5.59	2.27E-08	5.43E-07
CHILtrapF-93508.0	1407.07	0.64	0.64	0.11	5.59	2.28E-08	5.44E-07
CHILtrapF-97723.0	23.73	-2.12	-2.32	0.38	-5.59	2.29E-08	5.45E-07
CHILtrapF-98597.0	51.43	-2.15	-2.34	0.38	-5.59	2.29E-08	5.45E-07
CHILtrapF-85933.0	630.41	-0.86	-0.87	0.15	-5.59	2.30E-08	5.47E-07
CHILtrapF-105657.17	10816.01	-0.63	-0.63	0.11	-5.59	2.32E-08	5.51E-07
CHILtrapF-91424.1	155.48	-0.76	-0.77	0.14	-5.59	2.32E-08	5.52E-07
CHILtrapF-68878.0	583.94	1.75	1.83	0.31	5.58	2.34E-08	5.55E-07
CHILtrapF-96436.0	17.54	2.78	3.17	0.5	5.58	2.35E-08	5.57E-07
CHILtrapF-97102.0	71.69	1.3	1.33	0.23	5.58	2.35E-08	5.57E-07
CHILtrapF-118200.0	32.45	-2.09	-2.26	0.38	-5.58	2.36E-08	5.59E-07
CHILtrapF-115418.0	38.93	-1.43	-1.48	0.26	-5.58	2.38E-08	5.64E-07
CHILtrapF-81079.0	1460.12	-1.09	-1.11	0.2	-5.58	2.45E-08	5.80E-07
CHILtrapF-106113.0	20.01	1.7	1.75	0.3	5.58	2.47E-08	5.82E-07
CHILtrapF-70766.0	28.99	-2.8	-3.54	0.5	-5.58	2.47E-08	5.82E-07
CHILtrapF-99308.0	99.71	-0.8	-0.81	0.14	-5.57	2.50E-08	5.89E-07
CHILtrapF-88133.1	50.08	2.66	3.04	0.48	5.57	2.52E-08	5.92E-07
CHILtrapF-101598.0	223.93	-1.05	-1.06	0.19	-5.57	2.54E-08	5.96E-07
CHILtrapF-103676.2	128.52	1.63	1.69	0.29	5.57	2.59E-08	6.09E-07
CHILtrapF-79266.0	38.15	1.38	1.41	0.25	5.57	2.60E-08	6.10E-07
CHILtrapF-115335.0	24.08	-1.55	-1.59	0.28	-5.57	2.62E-08	6.13E-07
CHILtrapF-32189.4	285.26	1.37	1.41	0.25	5.56	2.66E-08	6.22E-07
CHILtrapF-101515.0	196.86	0.83	0.84	0.15	5.56	2.71E-08	6.34E-07
CHILtrapF-101556.0	172.95	0.97	0.98	0.17	5.56	2.72E-08	6.35E-07
CHILtrapF-97013.0	649.51	0.54	0.55	0.1	5.56	2.72E-08	6.35E-07
CHILtrapF-88478.0	415.08	0.68	0.68	0.12	5.56	2.72E-08	6.35E-07
CHILtrapF-88973.1	21.73	3.34	4.98	0.6	5.56	2.74E-08	6.39E-07
CHILtrapF-116635.0	6.43	3.67	4.91	0.66	5.56	2.78E-08	6.46E-07
CHILtrapF-112856.0	31.83	-2.25	-2.44	0.41	-5.55	2.79E-08	6.50E-07
CHILtrapF-96138.1	464.56	0.96	0.98	0.17	5.55	2.81E-08	6.53E-07
CHILtrapF-40794.0	14.92	-2.58	-2.81	0.46	-5.55	2.82E-08	6.53E-07
CHILtrapF-100571.2	12.55	-2.17	-2.32	0.39	-5.55	2.83E-08	6.55E-07
CHILtrapF-28306.233	56.69	-1.24	-1.27	0.22	-5.55	2.83E-08	6.55E-07
CHILtrapF-80182.0	14.61	-2.33	-2.57	0.42	-5.55	2.90E-08	6.71E-07
CHILtrapF-81207.2	54.98	2.29	2.5	0.41	5.55	2.91E-08	6.72E-07
CHILtrapF-99784.5	684.04	1.32	1.35	0.24	5.55	2.92E-08	6.73E-07
CHILtrapF-87458.0	135.74	1.73	1.82	0.31	5.54	2.95E-08	6.79E-07
CHILtrapF-92930.0	364.54	-0.72	-0.73	0.13	-5.54	2.95E-08	6.79E-07
CHILtrapF-72573.1	7.62	2.65	2.91	0.48	5.54	3.02E-08	6.95E-07
CHILtrapF-109765.0	339.65	0.73	0.74	0.13	5.54	3.02E-08	6.95E-07
CHILtrapF-104023.0	21.14	1.54	1.59	0.28	5.53	3.13E-08	7.18E-07
CHILtrapF-103203.0	146.85	-0.99	-1.01	0.18	-5.53	3.15E-08	7.24E-07
CHILtrapF-77254.0	313.75	0.98	0.99	0.18	5.53	3.16E-08	7.24E-07
CHILtrapF-104170.0	38.09	1.22	1.24	0.22	5.53	3.17E-08	7.27E-07
CHILtrapF-92061.0	50.85	-1.51	-1.57	0.27	-5.53	3.18E-08	7.28E-07
CHILtrapF-28306.145	50973.89	2.33	2.54	0.42	5.53	3.22E-08	7.37E-07
CHILtrapF-109683.0	107.53	0.89	0.9	0.16	5.53	3.27E-08	7.48E-07
CHILtrapF-99583.0	188.21	0.69	0.69	0.12	5.53	3.28E-08	7.48E-07
CHILtrapF-60053.0	5.12	3.22	3.83	0.58	5.53	3.29E-08	7.50E-07
CHILtrapF-89679.0	2082.25	0.69	0.69	0.12	5.52	3.30E-08	7.52E-07
CHILtrapF-109710.1	11.53	2.61	2.88	0.47	5.52	3.33E-08	7.57E-07
CHILtrapF-63236.0	864.3	0.77	0.78	0.14	5.52	3.33E-08	7.57E-07
CHILtrapF-89511.0	787.41	1	1.02	0.18	5.52	3.33E-08	7.57E-07
CHILtrapF-106083.0	1009.19	1.03	1.04	0.19	5.52	3.34E-08	7.58E-07
CHILtrapF-113883.13	201.17	-1.07	-1.09	0.19	-5.51	3.53E-08	8.00E-07
CHILtrapF-97956.0	129.46	1.03	1.05	0.19	5.51	3.55E-08	8.03E-07
CHILtrapF-73529.0	97.78	-0.95	-0.97	0.17	-5.51	3.63E-08	8.21E-07
CHILtrapF-107033.0	212.27	-0.73	-0.74	0.13	-5.51	3.64E-08	8.22E-07
CHILtrapF-101581.0	419.36	0.68	0.68	0.12	5.51	3.65E-08	8.25E-07
CHILtrapF-96251.0	587.73	0.71	0.72	0.13	5.5	3.71E-08	8.37E-07
CHILtrapF-61926.4	13.87	-2.65	-3.13	0.48	-5.5	3.71E-08	8.37E-07
CHILtrapF-82175.0	21.37	-2.1	-2.24	0.38	-5.5	3.74E-08	8.43E-07
CHILtrapF-84895.0	87.92	2.02	2.14	0.37	5.5	3.83E-08	8.62E-07
CHILtrapF-81866.0	37.14	-2.21	-2.42	0.4	-5.5	3.84E-08	8.63E-07
CHILtrapF-82218.0	80.52	1.49	1.54	0.27	5.5	3.85E-08	8.65E-07
CHILtrapF-82084.0	120.28	0.73	0.74	0.13	5.5	3.87E-08	8.67E-07
CHILtrapF-97124.0	27.03	1.58	1.63	0.29	5.49	3.94E-08	8.84E-07
CHILtrapF-111695.3	43.76	1.43	1.48	0.26	5.49	4.07E-08	9.11E-07
CHILtrapF-65031.3	18.22	-2.04	-2.15	0.37	-5.49	4.13E-08	9.24E-07
CHILtrapF-92749.0	34.03	1.64	1.71	0.3	5.48	4.18E-08	9.34E-07
CHILtrapF-90167.0	330.23	2.6	2.91	0.47	5.48	4.22E-08	9.42E-07
CHILtrapF-105731.0	440.65	0.83	0.84	0.15	5.48	4.29E-08	9.57E-07
CHILtrapF-61446.0	17.45	-2.35	-2.56	0.43	-5.48	4.32E-08	9.62E-07
CHILtrapF-88185.0	18.94	-2.26	-2.51	0.41	-5.48	4.33E-08	9.64E-07
CHILtrapF-104028.0	240.75	0.65	0.65	0.12	5.48	4.34E-08	9.65E-07
CHILtrapF-85909.0	252.23	1.8	1.89	0.33	5.48	4.35E-08	9.66E-07
CHILtrapF-88485.0	402.34	1.11	1.13	0.2	5.48	4.35E-08	9.66E-07
CHILtrapF-73932.1	7.2	3.38	4.9	0.62	5.47	4.39E-08	9.75E-07
CHILtrapF-64372.0	59.06	-1.7	-1.77	0.31	-5.47	4.44E-08	9.84E-07
CHILtrapF-82627.0	198.47	-0.86	-0.87	0.16	-5.47	4.44E-08	9.84E-07
CHILtrapF-81942.2	80.22	1.26	1.28	0.23	5.47	4.50E-08	9.96E-07
CHILtrapF-99878.0	18	3.01	4.11	0.55	5.47	4.51E-08	9.97E-07
CHILtrapF-84129.0	17.49	2.62	3.05	0.48	5.47	4.52E-08	9.98E-07
CHILtrapF-107338.0	6014.55	0.88	0.89	0.16	5.47	4.57E-08	1.01E-06
CHILtrapF-89098.0	37.72	1.37	1.41	0.25	5.47	4.61E-08	1.02E-06
CHILtrapF-108557.0	102.22	0.98	0.99	0.18	5.46	4.68E-08	1.03E-06
CHILtrapF-88133.0	360.2	2.43	2.69	0.45	5.46	4.68E-08	1.03E-06
CHILtrapF-83640.0	3663.92	1.71	1.79	0.31	5.46	4.78E-08	1.05E-06
CHILtrapF-119075.7	77.4	-1.08	-1.1	0.2	-5.46	4.81E-08	1.06E-06
CHILtrapF-66981.0	56.75	-1.9	-2.01	0.35	-5.46	4.86E-08	1.07E-06
CHILtrapF-89331.0	81.79	1.49	1.54	0.27	5.46	4.87E-08	1.07E-06
CHILtrapF-88946.4	63	1.24	1.27	0.23	5.46	4.88E-08	1.07E-06
CHILtrapF-96408.0	488.03	0.77	0.78	0.14	5.45	4.92E-08	1.08E-06
CHILtrapF-87142.0	103.07	2.1	2.29	0.39	5.45	4.97E-08	1.09E-06
CHILtrapF-97845.0	320.7	0.74	0.74	0.14	5.45	5.03E-08	1.10E-06
CHILtrapF-94935.0	309.92	-0.74	-0.75	0.14	-5.45	5.04E-08	1.10E-06
CHILtrapF-68028.0	52.36	1.14	1.16	0.21	5.45	5.17E-08	1.13E-06
CHILtrapF-97529.0	91.28	-1	-1.01	0.18	-5.44	5.21E-08	1.13E-06
CHILtrapF-95187.0	161.13	1.19	1.21	0.22	5.44	5.23E-08	1.14E-06
CHILtrapF-65146.0	839	0.65	0.65	0.12	5.44	5.24E-08	1.14E-06
CHILtrapF-91376.0	310.58	1.27	1.3	0.23	5.44	5.28E-08	1.15E-06
CHILtrapF-84129.1	22.28	2.3	2.56	0.42	5.44	5.31E-08	1.15E-06
CHILtrapF-101282.0	98.04	-1.8	-1.89	0.33	-5.44	5.36E-08	1.16E-06
CHILtrapF-83480.0	156.16	1.05	1.07	0.19	5.44	5.43E-08	1.18E-06
CHILtrapF-81394.1	162.72	0.71	0.71	0.13	5.44	5.46E-08	1.18E-06
CHILtrapF-87394.2	554.86	-1	-1.01	0.18	-5.44	5.45E-08	1.18E-06
CHILtrapF-95948.0	106.87	1.18	1.2	0.22	5.44	5.45E-08	1.18E-06
CHILtrapF-113240.1	44.15	2.25	2.44	0.41	5.43	5.50E-08	1.18E-06
CHILtrapF-91387.0	204.9	1.16	1.18	0.21	5.43	5.49E-08	1.18E-06
CHILtrapF-59274.0	6.98	3.26	4.1	0.6	5.43	5.51E-08	1.19E-06
CHILtrapF-77147.0	17.03	-2.17	-2.37	0.4	-5.43	5.57E-08	1.20E-06
CHILtrapF-82173.0	5.15	3.28	3.97	0.6	5.43	5.71E-08	1.23E-06
CHILtrapF-106323.0	263.75	0.62	0.63	0.11	5.42	5.84E-08	1.25E-06
CHILtrapF-28306.157	27485.37	2.4	2.65	0.44	5.42	5.96E-08	1.28E-06
CHILtrapF-115582.0	2092.65	-0.75	-0.76	0.14	-5.42	5.98E-08	1.28E-06
CHILtrapF-108042.0	90.25	1.07	1.09	0.2	5.42	6.09E-08	1.30E-06
CHILtrapF-93325.0	47.71	2.4	2.78	0.44	5.42	6.09E-08	1.30E-06
CHILtrapF-100087.0	21.49	1.59	1.65	0.29	5.41	6.18E-08	1.32E-06
CHILtrapF-88946.9	123.58	1.05	1.07	0.19	5.41	6.19E-08	1.32E-06
CHILtrapF-90692.0	37.36	1.37	1.4	0.25	5.41	6.21E-08	1.33E-06
CHILtrapF-60692.0	578.84	0.78	0.79	0.15	5.41	6.37E-08	1.36E-06
CHILtrapF-93785.0	102.97	1.25	1.27	0.23	5.41	6.37E-08	1.36E-06
CHILtrapF-96209.1	85.06	-1.22	-1.25	0.23	-5.41	6.38E-08	1.36E-06
CHILtrapF-104905.0	31.79	1.38	1.41	0.25	5.41	6.44E-08	1.37E-06
CHILtrapF-18175.2	24.9	1.35	1.38	0.25	5.4	6.50E-08	1.38E-06
CHILtrapF-83362.5	4239.06	-1.38	-1.42	0.26	-5.4	6.52E-08	1.38E-06
CHILtrapF-86851.0	3535.35	1.27	1.3	0.23	5.4	6.54E-08	1.39E-06
CHILtrapF-110757.0	228.41	1.33	1.37	0.25	5.4	6.55E-08	1.39E-06
CHILtrapF-82529.0	151.2	0.91	0.92	0.17	5.4	6.57E-08	1.39E-06
CHILtrapF-28306.204	3504.9	2.67	3.02	0.49	5.4	6.59E-08	1.39E-06
CHILtrapF-105115.0	185.77	1.65	1.73	0.31	5.4	6.63E-08	1.40E-06
CHILtrapF-110456.1	29.25	-1.72	-1.82	0.32	-5.4	6.64E-08	1.40E-06
CHILtrapF-86913.0	792.48	1.19	1.22	0.22	5.4	6.68E-08	1.41E-06
CHILtrapF-61828.0	119.82	-0.77	-0.78	0.14	-5.4	6.71E-08	1.41E-06
CHILtrapF-61551.0	364.69	0.76	0.76	0.14	5.4	6.74E-08	1.42E-06
CHILtrapF-92832.0	73.22	-2.08	-2.24	0.38	-5.4	6.83E-08	1.44E-06
CHILtrapF-83029.0	53.57	-1.67	-1.78	0.31	-5.39	6.99E-08	1.47E-06
CHILtrapF-83282.0	32.98	-1.96	-2.14	0.36	-5.39	7.01E-08	1.47E-06
CHILtrapF-96914.2	121.02	-1.74	-1.82	0.32	-5.39	7.09E-08	1.49E-06
CHILtrapF-82527.0	71.84	1.12	1.14	0.21	5.39	7.12E-08	1.49E-06
CHILtrapF-83414.0	577.1	-0.53	-0.54	0.1	-5.39	7.11E-08	1.49E-06
CHILtrapF-119817.3	19.8	-2.32	-2.59	0.43	-5.39	7.16E-08	1.50E-06
CHILtrapF-116164.6	22.43	-2.24	-2.48	0.42	-5.38	7.27E-08	1.52E-06
CHILtrapF-91473.0	10.07	-2.81	-3.42	0.52	-5.38	7.36E-08	1.54E-06
CHILtrapF-103955.0	7.44	-2.87	-3.24	0.53	-5.38	7.48E-08	1.56E-06
CHILtrapF-84411.0	24.77	1.49	1.54	0.28	5.38	7.51E-08	1.56E-06
CHILtrapF-102436.32	222.9	-1.15	-1.18	0.21	-5.38	7.55E-08	1.57E-06
CHILtrapF-85350.0	12.79	3.32	5.37	0.62	5.38	7.61E-08	1.58E-06
CHILtrapF-76188.10	30.07	-2.05	-2.2	0.38	-5.38	7.63E-08	1.59E-06
CHILtrapF-86241.0	65.65	0.92	0.94	0.17	5.38	7.65E-08	1.59E-06
CHILtrapF-102079.1	376.02	0.64	0.64	0.12	5.37	7.94E-08	1.65E-06
CHILtrapF-116784.0	539.86	-0.67	-0.67	0.12	-5.37	7.94E-08	1.65E-06
CHILtrapF-106664.0	68.45	3.12	6.42	0.58	5.37	8.05E-08	1.67E-06
CHILtrapF-104633.0	97.47	1.32	1.36	0.25	5.36	8.18E-08	1.69E-06
CHILtrapF-72583.0	27.8	-1.94	-2.04	0.36	-5.36	8.26E-08	1.71E-06
CHILtrapF-82648.0	63.37	-0.95	-0.96	0.18	-5.36	8.40E-08	1.74E-06
CHILtrapF-72712.0	220.04	-0.79	-0.8	0.15	-5.36	8.42E-08	1.74E-06
CHILtrapF-94257.0	33.63	1.33	1.36	0.25	5.36	8.50E-08	1.75E-06
CHILtrapF-64732.0	189.08	1.33	1.37	0.25	5.36	8.54E-08	1.76E-06
CHILtrapF-105657.7	7.75	-3.32	-5.46	0.62	-5.35	8.59E-08	1.77E-06
CHILtrapF-101210.0	349.34	0.62	0.63	0.12	5.35	8.71E-08	1.79E-06
CHILtrapF-101043.0	102.11	-0.86	-0.87	0.16	-5.35	8.84E-08	1.82E-06
CHILtrapF-96552.0	535.97	0.52	0.52	0.1	5.35	8.85E-08	1.82E-06
CHILtrapF-98805.0	398.86	-0.52	-0.52	0.1	-5.35	8.94E-08	1.83E-06
CHILtrapF-108649.0	243.86	0.75	0.76	0.14	5.35	8.98E-08	1.84E-06
CHILtrapF-96789.0	236.58	-0.59	-0.59	0.11	-5.34	9.05E-08	1.85E-06
CHILtrapF-110027.0	23.04	2.46	2.79	0.46	5.34	9.35E-08	1.91E-06
CHILtrapF-95270.1	26.25	-1.93	-2.07	0.36	-5.34	9.39E-08	1.92E-06
CHILtrapF-88377.1	12.43	3.01	4.27	0.56	5.34	9.52E-08	1.94E-06
CHILtrapF-92836.0	379.34	1.22	1.25	0.23	5.33	9.58E-08	1.95E-06
CHILtrapF-78388.5	245.27	2.02	2.17	0.38	5.33	9.73E-08	1.98E-06
CHILtrapF-99038.4	97.68	1.62	1.69	0.3	5.33	9.78E-08	1.99E-06
CHILtrapF-60273.0	9.42	2.37	2.56	0.44	5.33	9.79E-08	1.99E-06
CHILtrapF-99756.0	21.28	1.97	2.11	0.37	5.33	9.93E-08	2.02E-06
CHILtrapF-90479.0	165.28	0.89	0.9	0.17	5.33	1.00E-07	2.03E-06
CHILtrapF-87880.0	46.48	2.45	2.74	0.46	5.33	1.00E-07	2.03E-06
CHILtrapF-89449.0	125.7	1.43	1.47	0.27	5.33	1.00E-07	2.03E-06
CHILtrapF-75703.1	65.25	1	1.02	0.19	5.32	1.03E-07	2.08E-06
CHILtrapF-87326.0	38.41	1.47	1.52	0.28	5.32	1.04E-07	2.10E-06
CHILtrapF-102264.0	38.39	-1.44	-1.49	0.27	-5.32	1.06E-07	2.15E-06
CHILtrapF-97016.0	106.91	1.42	1.47	0.27	5.32	1.07E-07	2.15E-06
CHILtrapF-86601.0	162.27	0.91	0.92	0.17	5.31	1.08E-07	2.17E-06
CHILtrapF-30311.0	28.82	1.69	1.76	0.32	5.31	1.08E-07	2.18E-06
CHILtrapF-91426.0	188.01	0.75	0.76	0.14	5.31	1.09E-07	2.19E-06
CHILtrapF-77140.0	534.17	0.6	0.61	0.11	5.31	1.09E-07	2.19E-06
CHILtrapF-80733.0	100.89	1.22	1.25	0.23	5.31	1.09E-07	2.20E-06
CHILtrapF-90225.0	208.65	-0.75	-0.76	0.14	-5.31	1.10E-07	2.20E-06
CHILtrapF-98529.1	73.41	1.35	1.39	0.25	5.31	1.10E-07	2.21E-06
CHILtrapF-67381.0	312.35	0.68	0.68	0.13	5.31	1.12E-07	2.25E-06
CHILtrapF-112351.0	18.97	1.81	1.91	0.34	5.31	1.12E-07	2.25E-06
CHILtrapF-65788.0	5.89	-2.79	-3.11	0.53	-5.31	1.12E-07	2.25E-06
CHILtrapF-74756.0	20.95	-1.76	-1.86	0.33	-5.3	1.14E-07	2.27E-06
CHILtrapF-88922.0	469.58	1.1	1.12	0.21	5.3	1.14E-07	2.28E-06
CHILtrapF-63674.0	478.74	1.04	1.06	0.2	5.3	1.15E-07	2.30E-06
CHILtrapF-93318.0	2269.36	-0.87	-0.89	0.17	-5.3	1.16E-07	2.31E-06
CHILtrapF-102436.12	31.31	-1.44	-1.49	0.27	-5.3	1.16E-07	2.32E-06
CHILtrapF-80239.0	24.14	1.68	1.76	0.32	5.3	1.17E-07	2.33E-06
CHILtrapF-92974.0	65.22	-1.66	-1.74	0.31	-5.3	1.17E-07	2.33E-06
CHILtrapF-96542.0	51.23	-1.32	-1.36	0.25	-5.3	1.19E-07	2.36E-06
CHILtrapF-105913.0	164.28	0.88	0.9	0.17	5.29	1.19E-07	2.37E-06
CHILtrapF-97382.0	65.53	-1.61	-1.68	0.3	-5.29	1.21E-07	2.40E-06
CHILtrapF-89983.0	8.72	-2.68	-3.14	0.51	-5.29	1.23E-07	2.45E-06
CHILtrapF-94550.0	51.7	1.24	1.27	0.24	5.29	1.24E-07	2.45E-06
CHILtrapF-82239.0	18.84	-2.03	-2.22	0.38	-5.29	1.24E-07	2.46E-06
CHILtrapF-94071.0	20.47	-2.05	-2.28	0.39	-5.29	1.24E-07	2.46E-06
CHILtrapF-86596.0	116.8	1.24	1.27	0.23	5.29	1.26E-07	2.48E-06
CHILtrapF-80412.0	372.64	-1.57	-1.67	0.3	-5.28	1.26E-07	2.50E-06
CHILtrapF-94710.0	104.54	0.88	0.89	0.17	5.28	1.27E-07	2.50E-06
CHILtrapF-81933.0	22.35	1.97	2.08	0.37	5.28	1.28E-07	2.52E-06
CHILtrapF-116164.4	16.53	-2.34	-2.6	0.44	-5.28	1.28E-07	2.52E-06
CHILtrapF-87044.1	436.61	0.75	0.76	0.14	5.28	1.28E-07	2.53E-06
CHILtrapF-115945.1	9.4	-2.33	-2.5	0.44	-5.28	1.29E-07	2.54E-06
CHILtrapF-66185.0	6.94	3.65	6.93	0.69	5.28	1.29E-07	2.54E-06
CHILtrapF-118567.0	93.93	1.09	1.11	0.21	5.27	1.35E-07	2.65E-06
CHILtrapF-115123.2	47.31	-1.62	-1.7	0.31	-5.27	1.36E-07	2.67E-06
CHILtrapF-110568.0	373.99	0.88	0.89	0.17	5.27	1.37E-07	2.68E-06
CHILtrapF-86735.0	440.87	0.63	0.64	0.12	5.27	1.40E-07	2.74E-06
CHILtrapF-84258.0	112.38	-0.89	-0.9	0.17	-5.26	1.41E-07	2.75E-06
CHILtrapF-89815.8	529.2	-0.91	-0.92	0.17	-5.26	1.41E-07	2.75E-06
CHILtrapF-79453.0	9.76	2.66	3.01	0.51	5.26	1.41E-07	2.76E-06
CHILtrapF-81895.0	104.19	0.82	0.83	0.16	5.26	1.44E-07	2.80E-06
CHILtrapF-112284.0	13.44	-2.36	-2.7	0.45	-5.26	1.44E-07	2.81E-06
CHILtrapF-89093.0	149.61	1.31	1.35	0.25	5.26	1.44E-07	2.81E-06
CHILtrapF-9694.7	55.16	-1.05	-1.06	0.2	-5.26	1.45E-07	2.82E-06
CHILtrapF-88084.0	127.87	-1.04	-1.05	0.2	-5.26	1.45E-07	2.83E-06
CHILtrapF-76188.20	74.36	-2.14	-2.33	0.41	-5.25	1.48E-07	2.88E-06
CHILtrapF-92273.0	815.54	1.3	1.33	0.25	5.25	1.48E-07	2.88E-06
CHILtrapF-114040.0	207.52	1.15	1.17	0.22	5.25	1.49E-07	2.89E-06
CHILtrapF-92945.0	9.07	3.29	4.3	0.63	5.25	1.49E-07	2.89E-06
CHILtrapF-102868.0	2321.38	-0.86	-0.87	0.16	-5.25	1.50E-07	2.91E-06
CHILtrapF-82439.0	167.91	-0.78	-0.79	0.15	-5.25	1.50E-07	2.91E-06
CHILtrapF-89317.2	228.16	1.04	1.06	0.2	5.25	1.51E-07	2.93E-06
CHILtrapF-111402.4	150.07	-1.26	-1.29	0.24	-5.25	1.53E-07	2.96E-06
CHILtrapF-79737.0	31.65	1.24	1.26	0.24	5.25	1.54E-07	2.96E-06
CHILtrapF-3173.0	8.6	-2.53	-2.88	0.48	-5.25	1.54E-07	2.97E-06
CHILtrapF-98599.1	234.6	0.88	0.89	0.17	5.25	1.54E-07	2.97E-06
CHILtrapF-83624.0	12.15	2.82	3.63	0.54	5.24	1.60E-07	3.09E-06
CHILtrapF-111060.0	46.99	-1.98	-2.16	0.38	-5.24	1.62E-07	3.11E-06
CHILtrapF-92162.7	23.91	1.68	1.75	0.32	5.24	1.65E-07	3.17E-06
CHILtrapF-86494.0	572.57	0.89	0.9	0.17	5.23	1.66E-07	3.19E-06
CHILtrapF-92988.0	19.59	-2.14	-2.34	0.41	-5.23	1.66E-07	3.19E-06
CHILtrapF-99460.0	102.64	-1.76	-1.86	0.34	-5.23	1.68E-07	3.22E-06
CHILtrapF-109500.0	312.49	0.94	0.95	0.18	5.23	1.68E-07	3.22E-06
CHILtrapF-76050.0	29.25	1.7	1.77	0.32	5.23	1.69E-07	3.24E-06
CHILtrapF-115018.9	26.98	2.05	2.2	0.39	5.23	1.70E-07	3.26E-06
CHILtrapF-101392.0	202.06	0.82	0.83	0.16	5.23	1.71E-07	3.26E-06
CHILtrapF-103424.0	520.77	0.69	0.69	0.13	5.22	1.76E-07	3.36E-06
CHILtrapF-71076.0	370.29	0.78	0.78	0.15	5.22	1.76E-07	3.37E-06
CHILtrapF-88660.0	690.88	0.68	0.69	0.13	5.22	1.77E-07	3.37E-06
CHILtrapF-94193.0	10.3	2.28	2.46	0.44	5.22	1.79E-07	3.41E-06
CHILtrapF-109752.1	211.46	0.7	0.71	0.13	5.22	1.81E-07	3.44E-06
CHILtrapF-83614.0	127.48	0.88	0.9	0.17	5.22	1.81E-07	3.45E-06
CHILtrapF-89252.0	31.72	-2.07	-2.24	0.4	-5.22	1.82E-07	3.46E-06
CHILtrapF-107754.0	218.93	-0.72	-0.72	0.14	-5.21	1.84E-07	3.49E-06
CHILtrapF-108210.0	29.96	-1.5	-1.56	0.29	-5.21	1.84E-07	3.50E-06
CHILtrapF-108896.0	180.3	0.82	0.83	0.16	5.21	1.85E-07	3.51E-06
CHILtrapF-109681.0	245.69	0.63	0.64	0.12	5.21	1.85E-07	3.51E-06
CHILtrapF-91909.0	170.4	-0.71	-0.72	0.14	-5.21	1.86E-07	3.53E-06
CHILtrapF-109786.0	239.31	-1.01	-1.02	0.19	-5.21	1.87E-07	3.53E-06
CHILtrapF-65577.0	13.73	-2.3	-2.55	0.44	-5.21	1.87E-07	3.53E-06
CHILtrapF-77266.0	263.34	0.66	0.66	0.13	5.21	1.89E-07	3.57E-06
CHILtrapF-93551.0	882.67	0.7	0.7	0.13	5.21	1.89E-07	3.57E-06
CHILtrapF-28306.161	32736.35	2.22	2.43	0.43	5.21	1.92E-07	3.62E-06
CHILtrapF-99268.0	126.29	0.83	0.84	0.16	5.21	1.92E-07	3.63E-06
CHILtrapF-86070.0	700.91	0.66	0.67	0.13	5.2	1.95E-07	3.66E-06
CHILtrapF-80122.0	17.55	2.62	3.09	0.5	5.2	1.95E-07	3.67E-06
CHILtrapF-103373.2	46.71	1.56	1.63	0.3	5.2	1.96E-07	3.68E-06
CHILtrapF-84146.0	92.5	1.08	1.1	0.21	5.2	2.02E-07	3.80E-06
CHILtrapF-68329.0	63.47	1.01	1.03	0.2	5.2	2.05E-07	3.84E-06
CHILtrapF-116604.1	12.28	-2.09	-2.29	0.4	-5.19	2.07E-07	3.89E-06
CHILtrapF-95937.0	412.48	0.54	0.55	0.1	5.19	2.08E-07	3.90E-06
CHILtrapF-97163.0	23.79	2.25	2.51	0.43	5.19	2.10E-07	3.93E-06
CHILtrapF-85257.0	21.34	-1.86	-1.99	0.36	-5.19	2.11E-07	3.94E-06
CHILtrapF-94980.0	114.78	1.07	1.09	0.21	5.19	2.11E-07	3.94E-06
CHILtrapF-99252.1	31.57	2.08	2.3	0.4	5.19	2.11E-07	3.95E-06
CHILtrapF-117676.0	24.59	2.27	2.45	0.44	5.19	2.12E-07	3.95E-06
CHILtrapF-110097.0	40.26	1.23	1.27	0.24	5.19	2.12E-07	3.96E-06
CHILtrapF-101369.0	73.34	-1.02	-1.05	0.2	-5.19	2.13E-07	3.96E-06
CHILtrapF-75281.0	226.94	0.6	0.61	0.12	5.19	2.14E-07	3.98E-06
CHILtrapF-83663.0	207.28	-0.74	-0.75	0.14	-5.19	2.14E-07	3.98E-06
CHILtrapF-99757.0	68.45	-1.22	-1.25	0.24	-5.19	2.14E-07	3.98E-06
CHILtrapF-76083.0	189.29	-1.82	-2.01	0.35	-5.19	2.15E-07	3.99E-06
CHILtrapF-84457.0	26.58	-1.97	-2.12	0.38	-5.19	2.16E-07	4.00E-06
CHILtrapF-109598.0	177.96	-0.83	-0.84	0.16	-5.18	2.16E-07	4.01E-06
CHILtrapF-106542.0	185.95	0.97	0.98	0.19	5.18	2.17E-07	4.01E-06
CHILtrapF-63710.0	19.18	2.3	2.55	0.44	5.18	2.21E-07	4.08E-06
CHILtrapF-89003.0	6.93	-2.3	-2.42	0.44	-5.18	2.21E-07	4.08E-06
CHILtrapF-90870.0	340.03	-2.37	-2.67	0.46	-5.18	2.20E-07	4.08E-06
CHILtrapF-115123.1	35.09	-1.51	-1.57	0.29	-5.18	2.22E-07	4.11E-06
CHILtrapF-85537.0	21.06	-1.96	-2.14	0.38	-5.18	2.24E-07	4.13E-06
CHILtrapF-104693.0	68.78	-1.61	-1.67	0.31	-5.18	2.27E-07	4.18E-06
CHILtrapF-86447.0	192.96	-0.73	-0.74	0.14	-5.17	2.28E-07	4.21E-06
CHILtrapF-80812.0	45.19	-2.05	-2.21	0.4	-5.17	2.29E-07	4.22E-06
CHILtrapF-99038.1	34.07	1.99	2.16	0.38	5.17	2.32E-07	4.27E-06
CHILtrapF-89862.0	182.75	0.81	0.82	0.16	5.17	2.33E-07	4.28E-06
CHILtrapF-90881.0	203.47	-1.1	-1.12	0.21	-5.17	2.33E-07	4.29E-06
CHILtrapF-115143.0	11.95	2.59	3.01	0.5	5.17	2.34E-07	4.29E-06
CHILtrapF-106083.4	257.8	1.1	1.12	0.21	5.17	2.34E-07	4.29E-06
CHILtrapF-93898.0	453.91	-0.55	-0.55	0.11	-5.17	2.36E-07	4.33E-06
CHILtrapF-77987.0	15.24	-1.89	-2	0.37	-5.17	2.37E-07	4.34E-06
CHILtrapF-88551.0	59.61	1.36	1.4	0.26	5.16	2.42E-07	4.42E-06
CHILtrapF-92217.0	372.44	-0.51	-0.52	0.1	-5.16	2.42E-07	4.43E-06
CHILtrapF-92403.0	84.02	-1.17	-1.2	0.23	-5.16	2.43E-07	4.44E-06
CHILtrapF-87302.0	288.43	0.65	0.65	0.13	5.16	2.44E-07	4.45E-06
CHILtrapF-85876.0	686.32	-0.85	-0.86	0.17	-5.16	2.51E-07	4.58E-06
CHILtrapF-88382.0	239.38	0.76	0.77	0.15	5.16	2.53E-07	4.61E-06
CHILtrapF-102961.0	141.35	1.04	1.06	0.2	5.15	2.58E-07	4.70E-06
CHILtrapF-74612.0	153.39	1.25	1.29	0.24	5.15	2.58E-07	4.70E-06
CHILtrapF-85087.1	14.31	-2.43	-2.89	0.47	-5.15	2.58E-07	4.70E-06
CHILtrapF-105686.0	28.43	1.64	1.72	0.32	5.15	2.62E-07	4.75E-06
CHILtrapF-108677.0	121.12	1.26	1.29	0.24	5.15	2.62E-07	4.75E-06
CHILtrapF-75874.0	441.43	0.7	0.71	0.14	5.15	2.64E-07	4.79E-06
CHILtrapF-76765.0	159.59	-0.85	-0.86	0.16	-5.15	2.65E-07	4.81E-06
CHILtrapF-69640.0	25.42	-1.88	-2.02	0.37	-5.15	2.66E-07	4.82E-06
CHILtrapF-73562.0	7.83	2.65	3.07	0.51	5.15	2.67E-07	4.83E-06
CHILtrapF-95650.0	33.47	1.19	1.22	0.23	5.15	2.67E-07	4.83E-06
CHILtrapF-115018.1	5.47	3.37	5.08	0.65	5.15	2.67E-07	4.83E-06
CHILtrapF-56323.1	17.7	-2.23	-2.41	0.43	-5.14	2.69E-07	4.85E-06
CHILtrapF-88034.0	120.72	-0.83	-0.84	0.16	-5.14	2.73E-07	4.92E-06
CHILtrapF-67775.0	28.61	-2.04	-2.18	0.4	-5.14	2.75E-07	4.96E-06
CHILtrapF-91446.0	457.81	0.7	0.71	0.14	5.14	2.76E-07	4.96E-06
CHILtrapF-98236.0	205.22	0.77	0.77	0.15	5.14	2.79E-07	5.02E-06
CHILtrapF-93624.0	276.74	0.79	0.8	0.15	5.14	2.79E-07	5.03E-06
CHILtrapF-106782.0	184.3	1.76	1.85	0.34	5.14	2.80E-07	5.03E-06
CHILtrapF-101625.2	47.57	1.43	1.47	0.28	5.13	2.83E-07	5.09E-06
CHILtrapF-104666.1	90.17	0.86	0.87	0.17	5.13	2.84E-07	5.09E-06
CHILtrapF-88763.0	171.25	0.97	0.98	0.19	5.13	2.83E-07	5.09E-06
CHILtrapF-92165.0	15.9	2.3	2.55	0.45	5.13	2.84E-07	5.09E-06
CHILtrapF-80392.0	300.72	-0.76	-0.77	0.15	-5.13	2.85E-07	5.10E-06
CHILtrapF-83431.0	354.15	0.71	0.71	0.14	5.13	2.85E-07	5.10E-06
CHILtrapF-95678.0	1271.31	-0.91	-0.92	0.18	-5.13	2.85E-07	5.10E-06
CHILtrapF-88592.0	2385.22	0.72	0.73	0.14	5.13	2.86E-07	5.10E-06
CHILtrapF-80437.0	12.36	-2.47	-2.93	0.48	-5.13	2.91E-07	5.20E-06
CHILtrapF-110207.2	230.17	-0.87	-0.88	0.17	-5.13	2.96E-07	5.29E-06
CHILtrapF-82820.0	197.71	2.84	3.39	0.56	5.12	2.99E-07	5.33E-06
CHILtrapF-84502.0	35.72	1.16	1.18	0.23	5.12	3.00E-07	5.34E-06
CHILtrapF-91627.2	23.02	1.69	1.78	0.33	5.12	3.00E-07	5.35E-06
CHILtrapF-94458.0	560.51	1.13	1.16	0.22	5.12	3.01E-07	5.35E-06
CHILtrapF-82306.0	162.01	-1.21	-1.24	0.24	-5.12	3.06E-07	5.43E-06
CHILtrapF-87768.0	128.07	-1.83	-1.95	0.36	-5.12	3.06E-07	5.44E-06
CHILtrapF-97662.0	296.71	-0.67	-0.67	0.13	-5.12	3.09E-07	5.48E-06
CHILtrapF-98874.1	98.05	-1.01	-1.03	0.2	-5.12	3.09E-07	5.48E-06
CHILtrapF-98748.0	2142.6	1.28	1.32	0.25	5.12	3.11E-07	5.51E-06
CHILtrapF-98309.0	128.97	0.98	1	0.19	5.12	3.11E-07	5.51E-06
CHILtrapF-38352.1	2.82	-3.43	-4.53	0.67	-5.11	3.15E-07	5.57E-06
CHILtrapF-98502.0	68.29	1.6	1.67	0.31	5.11	3.19E-07	5.64E-06
CHILtrapF-91329.0	79.51	-1.19	-1.22	0.23	-5.11	3.21E-07	5.67E-06
CHILtrapF-113613.0	15.75	-2.12	-2.31	0.42	-5.11	3.24E-07	5.73E-06
CHILtrapF-84170.0	678.95	-0.86	-0.87	0.17	-5.11	3.26E-07	5.75E-06
CHILtrapF-80869.0	24.23	-1.7	-1.81	0.33	-5.11	3.27E-07	5.76E-06
CHILtrapF-93711.0	83.57	0.97	0.99	0.19	5.11	3.31E-07	5.82E-06
CHILtrapF-95913.0	29.2	1.55	1.62	0.3	5.11	3.31E-07	5.82E-06
CHILtrapF-82199.7	1546.32	-1.49	-1.55	0.29	-5.1	3.34E-07	5.88E-06
CHILtrapF-61139.0	16.51	1.78	1.89	0.35	5.1	3.38E-07	5.94E-06
CHILtrapF-83012.0	18.25	-2.06	-2.22	0.4	-5.1	3.43E-07	6.03E-06
CHILtrapF-67897.0	25.98	-1.8	-1.92	0.35	-5.09	3.49E-07	6.12E-06
CHILtrapF-96295.0	10.6	2.02	2.15	0.4	5.09	3.49E-07	6.12E-06
CHILtrapF-100230.0	15.35	2.36	2.63	0.46	5.09	3.50E-07	6.13E-06
CHILtrapF-96101.0	318.74	-1.15	-1.17	0.23	-5.09	3.50E-07	6.13E-06
CHILtrapF-98015.0	6.57	2.73	3.09	0.54	5.09	3.51E-07	6.15E-06
CHILtrapF-103784.0	894.87	0.79	0.8	0.16	5.09	3.52E-07	6.15E-06
CHILtrapF-19599.1	315.82	1.44	1.49	0.28	5.09	3.52E-07	6.15E-06
CHILtrapF-82199.8	28.38	-2.06	-2.21	0.41	-5.09	3.53E-07	6.16E-06
CHILtrapF-84720.1	17.44	1.69	1.76	0.33	5.09	3.53E-07	6.17E-06
CHILtrapF-92618.0	15.75	2.76	3.3	0.54	5.09	3.55E-07	6.19E-06
CHILtrapF-119869.0	224.72	0.66	0.67	0.13	5.09	3.56E-07	6.20E-06
CHILtrapF-75452.0	101.11	1.18	1.21	0.23	5.09	3.57E-07	6.21E-06
CHILtrapF-60800.0	64.18	0.95	0.96	0.19	5.09	3.63E-07	6.31E-06
CHILtrapF-100438.0	80.12	1.04	1.05	0.2	5.09	3.65E-07	6.35E-06
CHILtrapF-112971.1	26.3	1.43	1.47	0.28	5.08	3.70E-07	6.42E-06
CHILtrapF-76385.0	238.07	-0.63	-0.64	0.12	-5.08	3.71E-07	6.43E-06
CHILtrapF-69994.0	10.17	2.35	2.59	0.46	5.08	3.72E-07	6.44E-06
CHILtrapF-93412.1	102.42	1.05	1.07	0.21	5.08	3.73E-07	6.47E-06
CHILtrapF-116584.0	123.7	0.84	0.85	0.17	5.08	3.74E-07	6.48E-06
CHILtrapF-106004.0	106.39	-1.49	-1.57	0.29	-5.08	3.80E-07	6.57E-06
CHILtrapF-85856.0	698.9	0.54	0.54	0.11	5.08	3.80E-07	6.57E-06
CHILtrapF-94522.0	64.13	2.36	2.65	0.46	5.08	3.80E-07	6.57E-06
CHILtrapF-109965.0	41.99	-1.17	-1.2	0.23	-5.08	3.81E-07	6.58E-06
CHILtrapF-88126.0	283.95	-0.65	-0.66	0.13	-5.08	3.82E-07	6.60E-06
CHILtrapF-111059.1	42.1	1.14	1.16	0.22	5.08	3.86E-07	6.66E-06
CHILtrapF-88403.0	527.73	1.43	1.48	0.28	5.07	3.90E-07	6.71E-06
CHILtrapF-59118.0	74.1	1.17	1.2	0.23	5.07	3.90E-07	6.72E-06
CHILtrapF-119993.7	89.87	-1.88	-2.03	0.37	-5.07	3.93E-07	6.76E-06
CHILtrapF-60886.0	34.89	-1.29	-1.32	0.25	-5.07	3.95E-07	6.79E-06
CHILtrapF-88528.0	50.35	-1.19	-1.21	0.23	-5.07	3.96E-07	6.81E-06
CHILtrapF-88829.1	34.47	-1.49	-1.55	0.29	-5.07	4.07E-07	6.98E-06
CHILtrapF-27565.1	26.96	-1.53	-1.58	0.3	-5.06	4.11E-07	7.05E-06
CHILtrapF-93260.0	62.7	1.09	1.11	0.21	5.06	4.11E-07	7.05E-06
CHILtrapF-98854.0	275.58	0.56	0.57	0.11	5.06	4.13E-07	7.08E-06
CHILtrapF-109238.0	721.46	-1.66	-1.74	0.33	-5.06	4.17E-07	7.14E-06
CHILtrapF-9723.0	7.18	-2.53	-2.86	0.5	-5.06	4.18E-07	7.14E-06
CHILtrapF-89272.0	117.21	-0.9	-0.91	0.18	-5.06	4.18E-07	7.15E-06
CHILtrapF-100867.0	17.94	-2.14	-2.39	0.42	-5.06	4.23E-07	7.22E-06
CHILtrapF-99191.0	109.34	1.4	1.45	0.28	5.06	4.23E-07	7.22E-06
CHILtrapF-89484.0	23.85	1.53	1.59	0.3	5.06	4.28E-07	7.30E-06
CHILtrapF-93934.0	5	2.9	3.45	0.57	5.05	4.31E-07	7.35E-06
CHILtrapF-99730.0	922.59	1.05	1.07	0.21	5.05	4.33E-07	7.36E-06
CHILtrapF-85756.0	126.35	0.85	0.86	0.17	5.05	4.34E-07	7.39E-06
CHILtrapF-108318.1	14.5	1.87	1.98	0.37	5.05	4.35E-07	7.39E-06
CHILtrapF-99424.0	180.66	1.01	1.03	0.2	5.05	4.37E-07	7.42E-06
CHILtrapF-1008.3	11.25	-2.61	-3.11	0.52	-5.05	4.40E-07	7.48E-06
CHILtrapF-73905.0	19.66	-2.07	-2.29	0.41	-5.05	4.42E-07	7.50E-06
CHILtrapF-102718.0	378.35	0.77	0.78	0.15	5.05	4.44E-07	7.52E-06
CHILtrapF-97341.0	114.04	-0.94	-0.95	0.19	-5.05	4.44E-07	7.52E-06
CHILtrapF-75828.0	14.6	2.05	2.22	0.41	5.05	4.45E-07	7.53E-06
CHILtrapF-120728.0	107.36	-0.89	-0.9	0.18	-5.05	4.46E-07	7.55E-06
CHILtrapF-28306.112	1345.45	2.68	3.14	0.53	5.05	4.52E-07	7.62E-06
CHILtrapF-60002.2	13.44	-1.9	-2.02	0.38	-5.05	4.51E-07	7.62E-06
CHILtrapF-61229.0	74.37	1.41	1.46	0.28	5.05	4.51E-07	7.62E-06
CHILtrapF-83328.0	84.18	0.94	0.96	0.19	5.04	4.56E-07	7.70E-06
CHILtrapF-110750.0	17.36	-2.03	-2.25	0.4	-5.04	4.63E-07	7.81E-06
CHILtrapF-89611.0	3942.71	-0.78	-0.78	0.15	-5.04	4.66E-07	7.85E-06
CHILtrapF-77814.0	49.43	1.23	1.26	0.24	5.04	4.75E-07	8.00E-06
CHILtrapF-60186.0	17.72	-1.96	-2.17	0.39	-5.03	4.81E-07	8.10E-06
CHILtrapF-84078.0	114.87	-0.83	-0.84	0.17	-5.03	4.85E-07	8.15E-06
CHILtrapF-79559.0	11.12	3.08	4.7	0.61	5.03	4.86E-07	8.16E-06
CHILtrapF-107768.1	17.77	-2.06	-2.29	0.41	-5.03	4.90E-07	8.23E-06
CHILtrapF-100019.0	19.01	-1.81	-1.94	0.36	-5.03	4.92E-07	8.25E-06
CHILtrapF-87071.2	7.43	-2.99	-4.13	0.59	-5.03	4.92E-07	8.25E-06
CHILtrapF-29551.2	6.54	2.77	3.23	0.55	5.03	4.93E-07	8.25E-06
CHILtrapF-75226.0	58.2	1.08	1.1	0.22	5.03	4.93E-07	8.25E-06
CHILtrapF-74944.0	8.78	-2.44	-2.7	0.48	-5.03	4.94E-07	8.26E-06
CHILtrapF-102110.0	36.63	1.35	1.39	0.27	5.03	4.94E-07	8.26E-06
CHILtrapF-90691.0	14.26	2.28	2.58	0.45	5.03	4.96E-07	8.28E-06
CHILtrapF-87312.0	56.55	-1.92	-2.14	0.38	-5.03	5.01E-07	8.35E-06
CHILtrapF-88829.0	133.99	-0.98	-1	0.2	-5.03	5.01E-07	8.35E-06
CHILtrapF-105213.0	933.99	-0.87	-0.88	0.17	-5.03	5.02E-07	8.36E-06
CHILtrapF-106327.0	76.29	1.43	1.48	0.28	5.03	5.02E-07	8.36E-06
CHILtrapF-91343.0	321	0.66	0.66	0.13	5.02	5.08E-07	8.45E-06
CHILtrapF-118259.0	290.34	-0.72	-0.73	0.14	-5.02	5.14E-07	8.54E-06
CHILtrapF-83179.0	440.31	1.06	1.09	0.21	5.02	5.14E-07	8.54E-06
CHILtrapF-74548.0	151.2	1.79	1.9	0.36	5.02	5.16E-07	8.57E-06
CHILtrapF-79306.0	12.23	-2.25	-2.56	0.45	-5.02	5.16E-07	8.57E-06
CHILtrapF-99784.11	221.24	1.37	1.41	0.27	5.02	5.18E-07	8.58E-06
CHILtrapF-114504.0	39.45	-1.57	-1.65	0.31	-5.02	5.23E-07	8.66E-06
CHILtrapF-88794.0	103.91	-1.09	-1.12	0.22	-5.02	5.23E-07	8.66E-06
CHILtrapF-111349.1	18.76	-1.79	-1.87	0.36	-5.02	5.28E-07	8.75E-06
CHILtrapF-85216.1	50.54	1.2	1.24	0.24	5.01	5.31E-07	8.77E-06
CHILtrapF-89292.0	566.1	0.69	0.7	0.14	5.01	5.32E-07	8.79E-06
CHILtrapF-97218.0	1262.66	0.58	0.59	0.12	5.01	5.33E-07	8.80E-06
CHILtrapF-90705.0	155.07	-0.8	-0.81	0.16	-5.01	5.36E-07	8.84E-06
CHILtrapF-78134.0	23.79	-1.66	-1.73	0.33	-5.01	5.43E-07	8.96E-06
CHILtrapF-69578.3	7.11	2.3	2.52	0.46	5.01	5.44E-07	8.96E-06
CHILtrapF-81610.0	230.56	1	1.02	0.2	5.01	5.45E-07	8.97E-06
CHILtrapF-115640.0	42.36	1.26	1.3	0.25	5.01	5.47E-07	9.00E-06
CHILtrapF-84536.0	192.28	0.61	0.61	0.12	5.01	5.53E-07	9.09E-06
CHILtrapF-101833.0	382.69	-0.71	-0.72	0.14	-5.01	5.57E-07	9.15E-06
CHILtrapF-74756.1	33.2	-1.31	-1.35	0.26	-5	5.60E-07	9.19E-06
CHILtrapF-71146.0	6.85	3.06	4.31	0.61	5	5.64E-07	9.25E-06
CHILtrapF-82371.1	54.2	1.17	1.2	0.23	5	5.64E-07	9.25E-06
CHILtrapF-83649.0	53.54	-1.16	-1.18	0.23	-5	5.69E-07	9.33E-06
CHILtrapF-88816.0	36.49	1.28	1.32	0.26	5	5.70E-07	9.34E-06
CHILtrapF-77424.0	35.32	-1.62	-1.71	0.32	-5	5.74E-07	9.39E-06
CHILtrapF-106154.8	125.22	-1.01	-1.03	0.2	-5	5.80E-07	9.48E-06
CHILtrapF-97748.0	207.31	0.67	0.67	0.13	5	5.84E-07	9.55E-06
CHILtrapF-98843.0	35.63	-1.5	-1.57	0.3	-4.99	5.96E-07	9.73E-06
CHILtrapF-98293.0	16.75	-1.8	-1.93	0.36	-4.99	6.00E-07	9.80E-06
CHILtrapF-98998.0	12.35	1.74	1.82	0.35	4.99	6.04E-07	9.85E-06
CHILtrapF-90424.0	204.5	0.82	0.83	0.16	4.99	6.07E-07	9.89E-06
CHILtrapF-110371.0	44.26	-1.46	-1.53	0.29	-4.99	6.09E-07	9.92E-06
CHILtrapF-92369.0	12843.93	-1.51	-1.57	0.3	-4.99	6.19E-07	1.01E-05
CHILtrapF-81564.0	528.04	-0.6	-0.6	0.12	-4.98	6.38E-07	1.04E-05
CHILtrapF-69838.0	114.66	-0.73	-0.74	0.15	-4.98	6.43E-07	1.04E-05
CHILtrapF-102900.1	154.73	-0.73	-0.74	0.15	-4.98	6.43E-07	1.04E-05
CHILtrapF-74762.0	64.41	1.96	2.09	0.39	4.98	6.44E-07	1.05E-05
CHILtrapF-86319.0	323.89	0.64	0.65	0.13	4.98	6.45E-07	1.05E-05
CHILtrapF-104075.0	92.37	0.69	0.69	0.14	4.98	6.47E-07	1.05E-05
CHILtrapF-107946.0	5.93	3.18	5.28	0.64	4.98	6.47E-07	1.05E-05
CHILtrapF-92801.0	312.7	-0.65	-0.65	0.13	-4.98	6.46E-07	1.05E-05
CHILtrapF-108892.0	322.27	-0.7	-0.7	0.14	-4.97	6.54E-07	1.06E-05
CHILtrapF-82666.0	21.34	1.38	1.43	0.28	4.97	6.63E-07	1.07E-05
CHILtrapF-111006.0	119.01	0.9	0.91	0.18	4.97	6.71E-07	1.08E-05
CHILtrapF-85842.0	350.86	0.8	0.81	0.16	4.97	6.78E-07	1.09E-05
CHILtrapF-97148.1	257.6	-1.04	-1.07	0.21	-4.97	6.79E-07	1.09E-05
CHILtrapF-87628.0	137.23	-1.29	-1.33	0.26	-4.97	6.81E-07	1.10E-05
CHILtrapF-93509.0	6.57	3	3.83	0.6	4.96	6.89E-07	1.11E-05
CHILtrapF-109638.0	585.63	1.31	1.35	0.26	4.96	6.90E-07	1.11E-05
CHILtrapF-86560.0	12.72	1.89	2	0.38	4.96	6.99E-07	1.12E-05
CHILtrapF-99505.0	116.76	1.37	1.42	0.28	4.96	7.00E-07	1.12E-05
CHILtrapF-96210.1	44.47	1.24	1.27	0.25	4.96	7.04E-07	1.13E-05
CHILtrapF-95838.0	634.02	1.2	1.23	0.24	4.96	7.04E-07	1.13E-05
CHILtrapF-80909.0	12.03	-2.05	-2.22	0.41	-4.96	7.15E-07	1.15E-05
CHILtrapF-81692.1	28.16	1.49	1.54	0.3	4.96	7.21E-07	1.16E-05
CHILtrapF-68174.0	28.31	1.3	1.34	0.26	4.95	7.24E-07	1.16E-05
CHILtrapF-116874.0	7.42	2.82	3.26	0.57	4.95	7.28E-07	1.16E-05
CHILtrapF-73410.0	203.01	0.9	0.91	0.18	4.95	7.33E-07	1.17E-05
CHILtrapF-88214.0	231.48	-0.63	-0.64	0.13	-4.95	7.34E-07	1.17E-05
CHILtrapF-77078.1	16.2	-2.12	-2.37	0.43	-4.95	7.36E-07	1.17E-05
CHILtrapF-61328.0	111.51	1.77	1.87	0.36	4.95	7.47E-07	1.19E-05
CHILtrapF-105937.0	41.02	1.63	1.72	0.33	4.95	7.54E-07	1.20E-05
CHILtrapF-91832.0	5.59	-2.72	-3.2	0.55	-4.95	7.58E-07	1.21E-05
CHILtrapF-75405.0	16.15	2.29	2.6	0.46	4.94	7.64E-07	1.22E-05
CHILtrapF-89806.0	357.67	1.1	1.13	0.22	4.94	7.66E-07	1.22E-05
CHILtrapF-81570.0	335.24	2.16	2.37	0.44	4.94	7.70E-07	1.22E-05
CHILtrapF-95220.0	100.26	0.76	0.76	0.15	4.94	7.74E-07	1.23E-05
CHILtrapF-85856.1	8.42	2.61	3.11	0.53	4.94	7.78E-07	1.24E-05
CHILtrapF-81101.0	91.84	-0.84	-0.85	0.17	-4.94	7.80E-07	1.24E-05
CHILtrapF-79182.0	93.19	0.77	0.77	0.16	4.94	7.89E-07	1.25E-05
CHILtrapF-82039.0	180.58	0.84	0.85	0.17	4.94	7.92E-07	1.26E-05
CHILtrapF-80679.0	494.97	0.82	0.83	0.17	4.94	7.95E-07	1.26E-05
CHILtrapF-95212.0	227.69	-1.38	-1.42	0.28	-4.94	7.96E-07	1.26E-05
CHILtrapF-105657.9	115.37	-1.76	-1.88	0.36	-4.94	7.96E-07	1.26E-05
CHILtrapF-110005.0	87.51	0.95	0.97	0.19	4.93	8.07E-07	1.27E-05
CHILtrapF-92759.0	963.15	1.98	2.14	0.4	4.93	8.06E-07	1.27E-05
CHILtrapF-97934.0	75.9	-1.1	-1.12	0.22	-4.93	8.08E-07	1.27E-05
CHILtrapF-92825.0	194.27	0.67	0.68	0.14	4.93	8.10E-07	1.28E-05
CHILtrapF-102877.0	146.75	-0.74	-0.75	0.15	-4.93	8.10E-07	1.28E-05
CHILtrapF-94105.0	81.5	-0.87	-0.89	0.18	-4.93	8.12E-07	1.28E-05
CHILtrapF-111950.0	339.47	-1.4	-1.45	0.28	-4.93	8.13E-07	1.28E-05
CHILtrapF-91745.0	80.69	-1	-1.02	0.2	-4.93	8.14E-07	1.28E-05
CHILtrapF-81855.0	254.78	0.71	0.72	0.14	4.93	8.21E-07	1.29E-05
CHILtrapF-119296.2	68.06	-1.37	-1.43	0.28	-4.93	8.24E-07	1.29E-05
CHILtrapF-91945.0	134.54	0.82	0.83	0.17	4.93	8.26E-07	1.30E-05
CHILtrapF-88829.2	150.49	-0.82	-0.83	0.17	-4.93	8.27E-07	1.30E-05
CHILtrapF-104570.0	20.09	-1.79	-1.93	0.36	-4.93	8.28E-07	1.30E-05
CHILtrapF-110277.0	44.94	-1.08	-1.1	0.22	-4.93	8.31E-07	1.30E-05
CHILtrapF-28306.140	16299.31	2.31	2.58	0.47	4.93	8.38E-07	1.31E-05
CHILtrapF-60391.0	269.44	0.64	0.65	0.13	4.93	8.38E-07	1.31E-05
CHILtrapF-87754.0	129.18	0.66	0.67	0.13	4.93	8.38E-07	1.31E-05
CHILtrapF-78529.1	25.08	1.61	1.7	0.33	4.92	8.60E-07	1.34E-05
CHILtrapF-104858.0	32.18	-1.41	-1.47	0.29	-4.92	8.62E-07	1.35E-05
CHILtrapF-99908.0	196.25	0.97	0.98	0.2	4.92	8.67E-07	1.35E-05
CHILtrapF-64521.0	493.91	-0.59	-0.59	0.12	-4.92	8.69E-07	1.36E-05
CHILtrapF-70360.0	9.91	3.03	5.08	0.62	4.92	8.73E-07	1.36E-05
CHILtrapF-73168.0	258.24	1	1.02	0.2	4.92	8.73E-07	1.36E-05
CHILtrapF-102646.0	546.18	0.75	0.75	0.15	4.92	8.80E-07	1.37E-05
CHILtrapF-92757.0	80.22	-0.93	-0.95	0.19	-4.92	8.82E-07	1.37E-05
CHILtrapF-59545.0	17	1.52	1.58	0.31	4.92	8.83E-07	1.37E-05
CHILtrapF-100285.0	168.25	0.7	0.71	0.14	4.91	8.95E-07	1.39E-05
CHILtrapF-104902.0	35.63	1.3	1.34	0.26	4.91	8.98E-07	1.39E-05
CHILtrapF-107631.0	172.08	0.72	0.73	0.15	4.91	9.00E-07	1.40E-05
CHILtrapF-99505.1	241.45	1.25	1.29	0.25	4.91	9.04E-07	1.40E-05
CHILtrapF-96914.1	17.75	-1.84	-1.96	0.37	-4.91	9.12E-07	1.41E-05
CHILtrapF-84799.1	17.13	-1.94	-2.14	0.4	-4.91	9.13E-07	1.41E-05
CHILtrapF-84294.0	128.88	-0.82	-0.83	0.17	-4.91	9.15E-07	1.42E-05
CHILtrapF-87629.0	636.74	-0.63	-0.63	0.13	-4.91	9.20E-07	1.42E-05
CHILtrapF-82750.0	863.25	-0.58	-0.58	0.12	-4.91	9.20E-07	1.42E-05
CHILtrapF-109451.0	6.39	2.73	3.2	0.56	4.91	9.24E-07	1.43E-05
CHILtrapF-78552.0	8.93	-2.6	-3.22	0.53	-4.91	9.28E-07	1.43E-05
CHILtrapF-103679.0	9.1	2.23	2.47	0.45	4.9	9.36E-07	1.44E-05
CHILtrapF-28306.146	18473.1	2.34	2.63	0.48	4.9	9.38E-07	1.45E-05
CHILtrapF-87745.0	2588.95	-0.99	-1	0.2	-4.9	9.53E-07	1.47E-05
CHILtrapF-79025.1	32.29	-1.68	-1.76	0.34	-4.9	9.56E-07	1.47E-05
CHILtrapF-84908.0	366.03	0.66	0.66	0.13	4.9	9.56E-07	1.47E-05
CHILtrapF-111617.0	13.43	2.27	2.55	0.46	4.9	9.63E-07	1.48E-05
CHILtrapF-77909.0	544.17	1.09	1.11	0.22	4.9	9.77E-07	1.50E-05
CHILtrapF-85407.0	645.2	-1.46	-1.53	0.3	-4.89	9.85E-07	1.51E-05
CHILtrapF-25184.1	76.25	-0.92	-0.93	0.19	-4.89	1.01E-06	1.56E-05
CHILtrapF-801.0	3.29	-3.22	-4.11	0.66	-4.89	1.02E-06	1.56E-05
CHILtrapF-86020.0	98.25	1.17	1.2	0.24	4.89	1.02E-06	1.56E-05
CHILtrapF-85268.0	181.42	1.2	1.23	0.25	4.89	1.03E-06	1.57E-05
CHILtrapF-104337.0	565.69	1.44	1.5	0.29	4.89	1.03E-06	1.58E-05
CHILtrapF-77666.0	6.01	3.31	6.17	0.68	4.88	1.06E-06	1.62E-05
CHILtrapF-78880.0	97.55	0.97	0.98	0.2	4.88	1.06E-06	1.63E-05
CHILtrapF-78991.0	55.58	0.96	0.98	0.2	4.88	1.07E-06	1.63E-05
CHILtrapF-77521.0	308.27	-0.53	-0.54	0.11	-4.88	1.08E-06	1.64E-05
CHILtrapF-79294.0	46.12	1.08	1.1	0.22	4.87	1.09E-06	1.67E-05
CHILtrapF-111695.0	101.7	1.05	1.07	0.21	4.87	1.10E-06	1.68E-05
CHILtrapF-117023.0	193.79	0.72	0.73	0.15	4.87	1.12E-06	1.70E-05
CHILtrapF-70922.0	14.4	-2.2	-2.57	0.45	-4.87	1.12E-06	1.70E-05
CHILtrapF-69137.0	20.55	-1.87	-2.07	0.38	-4.87	1.14E-06	1.73E-05
CHILtrapF-89650.1	68.53	1.29	1.33	0.26	4.86	1.15E-06	1.74E-05
CHILtrapF-85086.0	35.65	1.16	1.19	0.24	4.86	1.16E-06	1.76E-05
CHILtrapF-109629.0	9.13	2.79	3.39	0.57	4.86	1.16E-06	1.76E-05
CHILtrapF-58840.0	8.71	-2.52	-3.1	0.52	-4.86	1.16E-06	1.76E-05
CHILtrapF-59881.0	26.4	1.45	1.5	0.3	4.86	1.16E-06	1.76E-05
CHILtrapF-28306.147	15628.42	2.29	2.57	0.47	4.86	1.17E-06	1.77E-05
CHILtrapF-71071.0	3.89	3.54	6.5	0.73	4.86	1.17E-06	1.77E-05
CHILtrapF-89356.0	173.29	0.93	0.94	0.19	4.86	1.18E-06	1.78E-05
CHILtrapF-108064.4	257.05	-0.54	-0.54	0.11	-4.86	1.19E-06	1.80E-05
CHILtrapF-93193.0	507.11	1.28	1.32	0.26	4.86	1.19E-06	1.80E-05
CHILtrapF-73268.0	3.59	-3.01	-3.49	0.62	-4.86	1.20E-06	1.81E-05
CHILtrapF-85932.0	438.73	-1.43	-1.48	0.29	-4.86	1.20E-06	1.81E-05
CHILtrapF-115372.0	21.9	-1.88	-2.02	0.39	-4.85	1.20E-06	1.82E-05
CHILtrapF-108917.0	88.9	2.29	2.88	0.47	4.85	1.21E-06	1.82E-05
CHILtrapF-87279.0	340.73	1.42	1.48	0.29	4.85	1.21E-06	1.82E-05
CHILtrapF-88459.0	998.34	0.64	0.65	0.13	4.85	1.22E-06	1.84E-05
CHILtrapF-110954.0	11.16	1.82	1.9	0.38	4.85	1.23E-06	1.85E-05
CHILtrapF-63163.0	44.38	-1.68	-1.78	0.35	-4.85	1.23E-06	1.85E-05
CHILtrapF-98785.1	12.61	2.45	2.82	0.5	4.85	1.24E-06	1.87E-05
CHILtrapF-98381.0	167.09	0.72	0.72	0.15	4.85	1.25E-06	1.88E-05
CHILtrapF-90292.0	77.38	-1.15	-1.17	0.24	-4.85	1.26E-06	1.88E-05
CHILtrapF-65136.0	8.7	-2.7	-3.27	0.56	-4.85	1.26E-06	1.89E-05
CHILtrapF-66552.0	720.65	0.63	0.64	0.13	4.84	1.27E-06	1.90E-05
CHILtrapF-86815.0	1128.5	0.86	0.88	0.18	4.84	1.29E-06	1.94E-05
CHILtrapF-91111.0	103.78	1.19	1.22	0.25	4.84	1.29E-06	1.94E-05
CHILtrapF-74619.0	14.29	1.63	1.7	0.34	4.84	1.31E-06	1.96E-05
CHILtrapF-101540.0	511.36	-1.01	-1.03	0.21	-4.84	1.31E-06	1.96E-05
CHILtrapF-98563.0	26.81	-2.37	-2.64	0.49	-4.84	1.32E-06	1.98E-05
CHILtrapF-1076.4	61.89	-1.66	-1.75	0.34	-4.84	1.32E-06	1.98E-05
CHILtrapF-98662.0	43.31	1.3	1.34	0.27	4.84	1.33E-06	1.98E-05
CHILtrapF-118945.0	153.92	-0.64	-0.64	0.13	-4.83	1.33E-06	1.99E-05
CHILtrapF-82093.0	976.95	0.59	0.59	0.12	4.83	1.34E-06	1.99E-05
CHILtrapF-88526.2	20.8	-1.66	-1.77	0.34	-4.83	1.36E-06	2.03E-05
CHILtrapF-115126.0	194.33	0.73	0.73	0.15	4.83	1.38E-06	2.05E-05
CHILtrapF-87785.0	12.71	-2.12	-2.26	0.44	-4.83	1.39E-06	2.07E-05
CHILtrapF-88831.0	61.2	1.1	1.13	0.23	4.83	1.39E-06	2.07E-05
CHILtrapF-85769.0	81.2	-0.83	-0.84	0.17	-4.82	1.40E-06	2.08E-05
CHILtrapF-76112.0	277.32	-0.99	-1.01	0.21	-4.82	1.41E-06	2.09E-05
CHILtrapF-84086.1	24.08	-1.66	-1.76	0.34	-4.82	1.42E-06	2.10E-05
CHILtrapF-104297.1	241.96	-0.69	-0.7	0.14	-4.82	1.43E-06	2.12E-05
CHILtrapF-89638.0	11.26	2.05	2.28	0.43	4.82	1.45E-06	2.15E-05
CHILtrapF-110391.0	150.6	0.8	0.8	0.17	4.82	1.45E-06	2.15E-05
CHILtrapF-119993.6	41.07	-1.84	-2	0.38	-4.82	1.45E-06	2.15E-05
CHILtrapF-80942.0	210.44	0.78	0.79	0.16	4.82	1.46E-06	2.16E-05
CHILtrapF-98837.0	16.99	1.85	2	0.38	4.82	1.46E-06	2.16E-05
CHILtrapF-93802.0	102.46	-0.75	-0.76	0.16	-4.82	1.47E-06	2.16E-05
CHILtrapF-101250.0	85.12	-1.13	-1.16	0.24	-4.81	1.48E-06	2.18E-05
CHILtrapF-80605.0	56.98	1.04	1.06	0.22	4.81	1.48E-06	2.18E-05
CHILtrapF-52874.3	26.62	-1.68	-1.78	0.35	-4.81	1.48E-06	2.18E-05
CHILtrapF-97311.0	33.47	1.16	1.19	0.24	4.81	1.49E-06	2.19E-05
CHILtrapF-62858.0	6.44	-2.67	-3.45	0.55	-4.81	1.49E-06	2.19E-05
CHILtrapF-76188.18	97.68	-1.82	-1.96	0.38	-4.81	1.49E-06	2.19E-05
CHILtrapF-110491.0	254.23	-0.85	-0.86	0.18	-4.81	1.50E-06	2.20E-05
CHILtrapF-87089.0	81.71	1.99	2.33	0.41	4.81	1.50E-06	2.20E-05
CHILtrapF-70507.0	101.13	-0.84	-0.85	0.17	-4.81	1.51E-06	2.21E-05
CHILtrapF-80729.0	280.83	0.88	0.9	0.18	4.81	1.51E-06	2.21E-05
CHILtrapF-93857.0	160.91	0.72	0.73	0.15	4.81	1.51E-06	2.21E-05
CHILtrapF-120272.0	10.29	2.67	3.46	0.56	4.81	1.52E-06	2.23E-05
CHILtrapF-79608.0	15.03	-2.13	-2.4	0.44	-4.81	1.53E-06	2.23E-05
CHILtrapF-101729.0	552.45	-1.47	-1.53	0.31	-4.81	1.53E-06	2.24E-05
CHILtrapF-110345.0	301.72	0.82	0.83	0.17	4.81	1.53E-06	2.24E-05
CHILtrapF-64710.0	92.81	1.06	1.08	0.22	4.81	1.53E-06	2.24E-05
CHILtrapF-88946.5	33.39	1.24	1.28	0.26	4.81	1.53E-06	2.24E-05
CHILtrapF-114489.0	9.33	-2.28	-2.61	0.47	-4.81	1.53E-06	2.24E-05
CHILtrapF-111402.3	17.07	-1.88	-2.04	0.39	-4.81	1.54E-06	2.25E-05
CHILtrapF-108969.0	15.32	-2.47	-3.35	0.51	-4.8	1.55E-06	2.26E-05
CHILtrapF-86665.0	53.17	-1.22	-1.26	0.25	-4.8	1.56E-06	2.27E-05
CHILtrapF-10815.1	15.19	-2.14	-2.38	0.45	-4.8	1.56E-06	2.27E-05
CHILtrapF-108516.0	158.74	-0.73	-0.73	0.15	-4.8	1.56E-06	2.27E-05
CHILtrapF-107846.0	243.13	-0.8	-0.81	0.17	-4.8	1.56E-06	2.27E-05
CHILtrapF-87468.2	46.23	1.56	1.64	0.33	4.8	1.57E-06	2.28E-05
CHILtrapF-65064.0	24.91	-1.99	-2.25	0.41	-4.8	1.57E-06	2.28E-05
CHILtrapF-102202.0	175.54	0.64	0.65	0.13	4.8	1.58E-06	2.29E-05
CHILtrapF-71387.0	41.78	1.28	1.32	0.27	4.8	1.58E-06	2.29E-05
CHILtrapF-11722.0	61.66	-1.45	-1.53	0.3	-4.8	1.59E-06	2.30E-05
CHILtrapF-95112.0	9.23	-2.76	-3.58	0.57	-4.8	1.60E-06	2.31E-05
CHILtrapF-86507.0	41.57	-1.9	-2.07	0.4	-4.8	1.60E-06	2.32E-05
CHILtrapF-95470.0	43.94	0.96	0.97	0.2	4.8	1.62E-06	2.35E-05
CHILtrapF-103402.0	202.46	-0.69	-0.69	0.14	-4.79	1.64E-06	2.37E-05
CHILtrapF-71701.0	35.48	-1.41	-1.46	0.29	-4.79	1.64E-06	2.37E-05
CHILtrapF-106548.0	97.39	0.85	0.86	0.18	4.79	1.65E-06	2.38E-05
CHILtrapF-84486.1	52.6	1.79	1.92	0.37	4.79	1.66E-06	2.39E-05
CHILtrapF-46902.0	10.63	-2.31	-2.64	0.48	-4.79	1.67E-06	2.41E-05
CHILtrapF-76188.26	16.59	-2	-2.23	0.42	-4.79	1.68E-06	2.41E-05
CHILtrapF-107348.0	586.39	0.67	0.67	0.14	4.79	1.68E-06	2.42E-05
CHILtrapF-107385.0	100.94	1.17	1.19	0.24	4.79	1.69E-06	2.43E-05
CHILtrapF-102278.0	33.98	-2.08	-2.35	0.43	-4.79	1.70E-06	2.44E-05
CHILtrapF-50245.2	5.92	-2.97	-3.89	0.62	-4.79	1.70E-06	2.44E-05
CHILtrapF-99697.0	170.82	-0.73	-0.73	0.15	-4.79	1.70E-06	2.44E-05
CHILtrapF-76923.0	447.06	-0.72	-0.72	0.15	-4.78	1.71E-06	2.46E-05
CHILtrapF-92583.0	509.88	-0.79	-0.8	0.17	-4.78	1.71E-06	2.46E-05
CHILtrapF-84884.1	18.86	1.68	1.78	0.35	4.78	1.72E-06	2.46E-05
CHILtrapF-97060.0	210.37	1.11	1.14	0.23	4.78	1.73E-06	2.48E-05
CHILtrapF-89468.0	8.62	2.3	2.54	0.48	4.78	1.74E-06	2.49E-05
CHILtrapF-81992.0	10.8	2.37	2.65	0.5	4.78	1.74E-06	2.49E-05
CHILtrapF-86109.0	26.61	1.47	1.53	0.31	4.78	1.74E-06	2.50E-05
CHILtrapF-71702.0	7.5	-2.56	-3.12	0.54	-4.78	1.75E-06	2.50E-05
CHILtrapF-75494.0	13.83	-2.37	-2.75	0.5	-4.78	1.75E-06	2.50E-05
CHILtrapF-70537.0	284.54	-0.71	-0.71	0.15	-4.78	1.79E-06	2.56E-05
CHILtrapF-96991.0	243.73	1.46	1.52	0.31	4.77	1.82E-06	2.60E-05
CHILtrapF-72555.0	274.57	0.77	0.78	0.16	4.77	1.83E-06	2.62E-05
CHILtrapF-87755.0	138.25	-0.82	-0.83	0.17	-4.77	1.83E-06	2.62E-05
CHILtrapF-79970.0	13.11	2.15	2.36	0.45	4.77	1.84E-06	2.62E-05
CHILtrapF-93292.0	27.72	1.71	1.82	0.36	4.77	1.85E-06	2.63E-05
CHILtrapF-88375.0	3.8	3.38	6.08	0.71	4.77	1.88E-06	2.67E-05
CHILtrapF-76951.0	8.92	2.73	3.55	0.57	4.76	1.89E-06	2.69E-05
CHILtrapF-63922.0	257.81	0.57	0.57	0.12	4.76	1.90E-06	2.70E-05
CHILtrapF-91236.1	59.77	1.01	1.02	0.21	4.76	1.93E-06	2.74E-05
CHILtrapF-50723.0	6.66	2.72	3.2	0.57	4.76	1.93E-06	2.74E-05
CHILtrapF-76188.9	368.1	-1.67	-1.77	0.35	-4.76	1.93E-06	2.74E-05
CHILtrapF-80338.0	85.69	0.77	0.77	0.16	4.76	1.94E-06	2.75E-05
CHILtrapF-73451.0	31.19	1.43	1.49	0.3	4.76	1.97E-06	2.79E-05
CHILtrapF-77392.0	32.95	1.46	1.52	0.31	4.76	1.98E-06	2.80E-05
CHILtrapF-75650.3	11.22	2.07	2.23	0.43	4.75	1.99E-06	2.81E-05
CHILtrapF-62613.0	241.41	0.56	0.56	0.12	4.75	2.00E-06	2.83E-05
CHILtrapF-85289.0	411.66	0.67	0.67	0.14	4.75	2.01E-06	2.85E-05
CHILtrapF-91692.0	222.05	0.7	0.7	0.15	4.75	2.02E-06	2.86E-05
CHILtrapF-96737.0	607.36	0.78	0.79	0.17	4.75	2.03E-06	2.87E-05
CHILtrapF-102639.0	133.81	-0.85	-0.87	0.18	-4.75	2.04E-06	2.87E-05
CHILtrapF-83350.0	8.09	-2.48	-2.85	0.52	-4.75	2.04E-06	2.87E-05
CHILtrapF-91092.0	187.11	1.19	1.22	0.25	4.75	2.05E-06	2.89E-05
CHILtrapF-95965.0	264.06	-0.59	-0.6	0.12	-4.75	2.05E-06	2.89E-05
CHILtrapF-100308.0	808.1	0.94	0.95	0.2	4.75	2.06E-06	2.90E-05
CHILtrapF-90778.0	39.04	-1.13	-1.16	0.24	-4.75	2.07E-06	2.91E-05
CHILtrapF-39180.1	15.91	-1.86	-1.97	0.39	-4.75	2.08E-06	2.92E-05
CHILtrapF-75898.3	40.56	1.49	1.57	0.31	4.75	2.08E-06	2.93E-05
CHILtrapF-97551.0	54.36	1.1	1.13	0.23	4.74	2.09E-06	2.93E-05
CHILtrapF-92843.0	56	1.08	1.11	0.23	4.74	2.10E-06	2.95E-05
CHILtrapF-80677.0	358.9	1.27	1.32	0.27	4.74	2.12E-06	2.96E-05
CHILtrapF-81832.0	137.38	-0.93	-0.95	0.2	-4.74	2.12E-06	2.96E-05
CHILtrapF-98562.2	22.07	1.31	1.35	0.28	4.74	2.11E-06	2.96E-05
CHILtrapF-101328.1	102.4	0.75	0.76	0.16	4.74	2.12E-06	2.96E-05
CHILtrapF-59758.0	115.02	0.76	0.77	0.16	4.74	2.12E-06	2.97E-05
CHILtrapF-102092.0	536.97	0.83	0.84	0.17	4.74	2.13E-06	2.98E-05
CHILtrapF-115135.0	31.12	-1.9	-2.04	0.4	-4.74	2.14E-06	2.98E-05
CHILtrapF-72012.0	129.94	0.89	0.9	0.19	4.74	2.14E-06	2.99E-05
CHILtrapF-94267.0	218.8	-0.83	-0.84	0.18	-4.74	2.14E-06	2.99E-05
CHILtrapF-88832.0	3640.04	-0.79	-0.8	0.17	-4.74	2.17E-06	3.03E-05
CHILtrapF-106207.0	268.63	0.77	0.77	0.16	4.74	2.19E-06	3.05E-05
CHILtrapF-73265.0	26.03	1.5	1.56	0.32	4.74	2.19E-06	3.05E-05
CHILtrapF-109504.0	85.09	0.94	0.96	0.2	4.73	2.21E-06	3.07E-05
CHILtrapF-79891.0	101.33	-0.89	-0.9	0.19	-4.73	2.22E-06	3.09E-05
CHILtrapF-82764.0	74.71	-0.95	-0.97	0.2	-4.73	2.22E-06	3.09E-05
CHILtrapF-99784.32	241.93	1.24	1.27	0.26	4.73	2.23E-06	3.10E-05
CHILtrapF-89343.5	27.46	-1.83	-1.93	0.39	-4.73	2.24E-06	3.11E-05
CHILtrapF-105419.0	67.13	2.09	2.33	0.44	4.73	2.25E-06	3.12E-05
CHILtrapF-106933.0	7.1	2.22	2.45	0.47	4.73	2.26E-06	3.13E-05
CHILtrapF-93597.0	99.44	0.99	1.01	0.21	4.73	2.26E-06	3.13E-05
CHILtrapF-76892.0	18.84	-2.22	-2.49	0.47	-4.73	2.27E-06	3.14E-05
CHILtrapF-79673.0	40.08	-1.3	-1.35	0.28	-4.73	2.27E-06	3.14E-05
CHILtrapF-89550.0	384.06	-0.98	-1	0.21	-4.73	2.29E-06	3.17E-05
CHILtrapF-82199.5	23.15	-1.76	-1.86	0.37	-4.73	2.29E-06	3.17E-05
CHILtrapF-51317.2	262.3	-0.58	-0.58	0.12	-4.72	2.32E-06	3.21E-05
CHILtrapF-82300.0	296.72	-0.71	-0.72	0.15	-4.72	2.33E-06	3.21E-05
CHILtrapF-89526.0	257.36	-0.85	-0.86	0.18	-4.72	2.33E-06	3.21E-05
CHILtrapF-113489.0	19.1	-1.86	-2.04	0.39	-4.72	2.35E-06	3.24E-05
CHILtrapF-59153.0	52.43	1.22	1.26	0.26	4.72	2.37E-06	3.26E-05
CHILtrapF-87133.0	5890.93	2.08	2.3	0.44	4.72	2.37E-06	3.26E-05
CHILtrapF-97314.1	18.65	-1.81	-1.96	0.38	-4.72	2.37E-06	3.27E-05
CHILtrapF-83229.0	354.15	-0.75	-0.76	0.16	-4.72	2.38E-06	3.27E-05
CHILtrapF-28306.171	1327.93	2.56	3	0.54	4.72	2.38E-06	3.27E-05
CHILtrapF-109080.2	620.36	1.42	1.47	0.3	4.72	2.41E-06	3.31E-05
CHILtrapF-77447.0	513.08	0.56	0.57	0.12	4.71	2.43E-06	3.34E-05
CHILtrapF-101479.0	321.67	-1.13	-1.16	0.24	-4.71	2.44E-06	3.35E-05
CHILtrapF-87468.1	22.23	1.7	1.81	0.36	4.71	2.49E-06	3.41E-05
CHILtrapF-101829.1	25.8	2.32	2.68	0.49	4.71	2.49E-06	3.41E-05
CHILtrapF-70869.1	1555.78	0.73	0.74	0.16	4.71	2.49E-06	3.41E-05
CHILtrapF-93943.1	235.38	-0.94	-0.96	0.2	-4.71	2.50E-06	3.42E-05
CHILtrapF-88295.0	14.25	-2.42	-2.72	0.51	-4.71	2.51E-06	3.44E-05
CHILtrapF-91762.0	102.81	-0.98	-1.01	0.21	-4.71	2.52E-06	3.44E-05
CHILtrapF-79262.0	13.98	-1.88	-2.05	0.4	-4.71	2.52E-06	3.44E-05
CHILtrapF-69334.0	998.77	0.65	0.65	0.14	4.7	2.55E-06	3.49E-05
CHILtrapF-73379.0	14.41	-2.09	-2.35	0.44	-4.7	2.56E-06	3.49E-05
CHILtrapF-81122.0	9.42	-2.35	-2.68	0.5	-4.7	2.57E-06	3.50E-05
CHILtrapF-100434.0	79.04	1.18	1.21	0.25	4.7	2.59E-06	3.53E-05
CHILtrapF-90865.0	83.98	0.82	0.83	0.17	4.7	2.61E-06	3.55E-05
CHILtrapF-120728.1	107.95	-0.87	-0.88	0.18	-4.7	2.64E-06	3.59E-05
CHILtrapF-74720.0	7.81	2.05	2.18	0.44	4.7	2.65E-06	3.60E-05
CHILtrapF-102166.0	664.94	1.16	1.19	0.25	4.7	2.65E-06	3.61E-05
CHILtrapF-77157.0	264.04	0.6	0.6	0.13	4.7	2.65E-06	3.61E-05
CHILtrapF-109596.1	30.21	2.44	2.87	0.52	4.7	2.66E-06	3.61E-05
CHILtrapF-82607.0	86.33	-1.16	-1.2	0.25	-4.7	2.66E-06	3.61E-05
CHILtrapF-69756.0	30.32	-1.34	-1.37	0.29	-4.69	2.69E-06	3.65E-05
CHILtrapF-101662.3	43.76	1.23	1.26	0.26	4.69	2.70E-06	3.66E-05
CHILtrapF-108401.0	100.89	-2.37	-2.68	0.51	-4.69	2.72E-06	3.69E-05
CHILtrapF-70517.0	90.24	-1.14	-1.17	0.24	-4.69	2.72E-06	3.69E-05
CHILtrapF-69250.0	435.57	0.61	0.62	0.13	4.69	2.76E-06	3.73E-05
CHILtrapF-117681.0	10.73	-2.32	-2.68	0.49	-4.69	2.78E-06	3.76E-05
CHILtrapF-99475.0	255.03	0.67	0.67	0.14	4.69	2.78E-06	3.76E-05
CHILtrapF-101624.0	170.34	0.58	0.59	0.12	4.69	2.79E-06	3.77E-05
CHILtrapF-90360.0	18.47	1.62	1.7	0.35	4.69	2.79E-06	3.77E-05
CHILtrapF-108228.1	23.7	-1.57	-1.67	0.33	-4.69	2.80E-06	3.78E-05
CHILtrapF-103862.1	24.22	-1.58	-1.69	0.34	-4.68	2.81E-06	3.79E-05
CHILtrapF-88690.1	16.09	3.08	5.93	0.66	4.68	2.82E-06	3.80E-05
CHILtrapF-106154.7	94.18	-1.12	-1.14	0.24	-4.68	2.86E-06	3.86E-05
CHILtrapF-89208.0	51.61	1.23	1.28	0.26	4.68	2.88E-06	3.88E-05
CHILtrapF-105584.0	38.75	1.56	1.64	0.33	4.68	2.90E-06	3.90E-05
CHILtrapF-92914.0	137.54	1.56	1.68	0.33	4.68	2.90E-06	3.91E-05
CHILtrapF-88964.0	55.37	1.03	1.05	0.22	4.68	2.91E-06	3.92E-05
CHILtrapF-106442.3	107.49	-0.78	-0.8	0.17	-4.68	2.92E-06	3.93E-05
CHILtrapF-118523.0	170.83	0.57	0.58	0.12	4.68	2.94E-06	3.95E-05
CHILtrapF-81098.1	27.95	-1.4	-1.46	0.3	-4.67	2.95E-06	3.96E-05
CHILtrapF-88885.0	87.87	1.15	1.18	0.25	4.67	2.96E-06	3.96E-05
CHILtrapF-47420.0	23.46	-1.81	-1.97	0.39	-4.67	2.99E-06	4.01E-05
CHILtrapF-84339.1	221.05	0.66	0.66	0.14	4.67	3.03E-06	4.06E-05
CHILtrapF-81446.1	78.83	1	1.02	0.21	4.67	3.06E-06	4.09E-05
CHILtrapF-76170.0	20.03	1.79	1.94	0.38	4.67	3.06E-06	4.10E-05
CHILtrapF-86909.0	677.47	0.56	0.57	0.12	4.67	3.08E-06	4.12E-05
CHILtrapF-109627.0	495.83	-1.38	-1.44	0.3	-4.67	3.08E-06	4.12E-05
CHILtrapF-105657.11	462.04	-1.44	-1.5	0.31	-4.67	3.08E-06	4.12E-05
CHILtrapF-87493.0	1018.12	0.82	0.84	0.18	4.67	3.08E-06	4.12E-05
CHILtrapF-74054.0	13.63	1.5	1.55	0.32	4.66	3.11E-06	4.15E-05
CHILtrapF-86434.0	743.13	0.58	0.59	0.12	4.66	3.12E-06	4.16E-05
CHILtrapF-109466.0	17.84	-1.66	-1.77	0.36	-4.66	3.15E-06	4.20E-05
CHILtrapF-100493.0	203.63	-0.57	-0.58	0.12	-4.66	3.16E-06	4.21E-05
CHILtrapF-102583.0	116.43	-1.45	-1.51	0.31	-4.66	3.16E-06	4.21E-05
CHILtrapF-105752.0	148.05	0.62	0.62	0.13	4.66	3.17E-06	4.22E-05
CHILtrapF-90118.0	310.09	1.02	1.04	0.22	4.66	3.19E-06	4.24E-05
CHILtrapF-103463.0	122.08	0.99	1.01	0.21	4.66	3.20E-06	4.25E-05
CHILtrapF-113186.0	173.26	-0.9	-0.92	0.19	-4.66	3.19E-06	4.25E-05
CHILtrapF-87168.0	278.49	0.65	0.65	0.14	4.66	3.20E-06	4.25E-05
CHILtrapF-62461.0	79.04	0.82	0.83	0.18	4.65	3.24E-06	4.30E-05
CHILtrapF-36474.8	284.11	1.21	1.25	0.26	4.65	3.25E-06	4.31E-05
CHILtrapF-87518.0	377.49	0.63	0.64	0.14	4.65	3.26E-06	4.32E-05
CHILtrapF-100887.0	99.42	0.81	0.82	0.17	4.65	3.28E-06	4.34E-05
CHILtrapF-96295.1	5.91	2.48	2.87	0.53	4.65	3.29E-06	4.36E-05
CHILtrapF-64569.0	26.31	1.29	1.33	0.28	4.65	3.34E-06	4.42E-05
CHILtrapF-110808.1	387.22	0.51	0.52	0.11	4.65	3.35E-06	4.42E-05
CHILtrapF-98878.0	433.55	0.97	0.99	0.21	4.65	3.35E-06	4.42E-05
CHILtrapF-107616.1	22.5	1.51	1.59	0.32	4.65	3.35E-06	4.43E-05
CHILtrapF-76188.1	28.07	-2.14	-2.37	0.46	-4.65	3.35E-06	4.43E-05
CHILtrapF-84809.0	74.84	-1.1	-1.13	0.24	-4.65	3.36E-06	4.43E-05
CHILtrapF-84761.0	6.73	2.93	4.23	0.63	4.65	3.36E-06	4.44E-05
CHILtrapF-103581.0	38.24	-1.47	-1.55	0.32	-4.65	3.38E-06	4.45E-05
CHILtrapF-113245.0	14.71	-2.49	-3.06	0.54	-4.65	3.38E-06	4.45E-05
CHILtrapF-114494.2	146.35	0.91	0.93	0.2	4.65	3.39E-06	4.46E-05
CHILtrapF-88156.0	62.28	1.24	1.28	0.27	4.64	3.43E-06	4.51E-05
CHILtrapF-89098.1	55.73	1.41	1.48	0.3	4.64	3.43E-06	4.52E-05
CHILtrapF-74356.0	104.26	-0.74	-0.75	0.16	-4.64	3.44E-06	4.53E-05
CHILtrapF-81075.0	202.41	-0.69	-0.7	0.15	-4.64	3.46E-06	4.54E-05
CHILtrapF-114826.1	21.69	-1.53	-1.62	0.33	-4.64	3.47E-06	4.56E-05
CHILtrapF-93074.0	277.05	1.33	1.39	0.29	4.64	3.48E-06	4.57E-05
CHILtrapF-113778.0	43.03	-1.31	-1.36	0.28	-4.64	3.49E-06	4.57E-05
CHILtrapF-81472.0	13.26	1.81	1.92	0.39	4.64	3.52E-06	4.62E-05
CHILtrapF-89626.0	141.21	-0.89	-0.9	0.19	-4.64	3.53E-06	4.62E-05
CHILtrapF-110435.0	174.02	0.65	0.65	0.14	4.64	3.54E-06	4.63E-05
CHILtrapF-92260.0	8.15	-2.58	-3.41	0.56	-4.64	3.54E-06	4.63E-05
CHILtrapF-90244.0	18.74	1.82	1.94	0.39	4.63	3.58E-06	4.69E-05
CHILtrapF-88602.0	204.24	1.07	1.1	0.23	4.63	3.59E-06	4.69E-05
CHILtrapF-92398.1	24.66	-1.71	-1.85	0.37	-4.63	3.61E-06	4.72E-05
CHILtrapF-92799.0	220.85	0.61	0.61	0.13	4.63	3.61E-06	4.72E-05
CHILtrapF-120430.0	189.33	0.75	0.76	0.16	4.63	3.62E-06	4.73E-05
CHILtrapF-76188.3	90.57	-1.59	-1.69	0.34	-4.63	3.64E-06	4.74E-05
CHILtrapF-74678.0	14.58	2.08	2.28	0.45	4.63	3.66E-06	4.77E-05
CHILtrapF-69458.0	269.73	-1.02	-1.04	0.22	-4.63	3.70E-06	4.82E-05
CHILtrapF-89183.0	44.29	1.07	1.1	0.23	4.63	3.72E-06	4.84E-05
CHILtrapF-71261.0	304.38	0.51	0.51	0.11	4.63	3.73E-06	4.86E-05
CHILtrapF-89077.0	436.75	-0.6	-0.6	0.13	-4.63	3.74E-06	4.87E-05
CHILtrapF-83362.3	4440.08	-1.19	-1.23	0.26	-4.62	3.75E-06	4.88E-05
CHILtrapF-81207.0	95.4	1.43	1.49	0.31	4.62	3.78E-06	4.91E-05
CHILtrapF-87851.0	29.73	1.31	1.35	0.28	4.62	3.80E-06	4.93E-05
CHILtrapF-73565.0	272.31	0.57	0.57	0.12	4.62	3.89E-06	5.04E-05
CHILtrapF-94331.0	10.2	-2.17	-2.45	0.47	-4.62	3.93E-06	5.09E-05
CHILtrapF-96898.0	62.36	-1.13	-1.16	0.24	-4.61	3.95E-06	5.11E-05
CHILtrapF-89422.0	574.01	-0.87	-0.89	0.19	-4.61	3.97E-06	5.14E-05
CHILtrapF-107361.0	274.97	-1.28	-1.32	0.28	-4.61	3.99E-06	5.16E-05
CHILtrapF-110860.2	59.9	1.08	1.1	0.23	4.61	4.02E-06	5.20E-05
CHILtrapF-90020.0	389.71	-0.63	-0.63	0.14	-4.61	4.04E-06	5.22E-05
CHILtrapF-28306.314	1629268.71	1.99	2.18	0.43	4.61	4.11E-06	5.31E-05
CHILtrapF-105042.1	57.41	-1.47	-1.54	0.32	-4.6	4.14E-06	5.35E-05
CHILtrapF-79025.2	31.45	-1.66	-1.75	0.36	-4.6	4.14E-06	5.35E-05
CHILtrapF-87403.0	474.67	1.33	1.38	0.29	4.6	4.19E-06	5.41E-05
CHILtrapF-90812.0	70.14	-1.17	-1.21	0.26	-4.6	4.20E-06	5.41E-05
CHILtrapF-103042.2	8.7	2.27	2.59	0.49	4.6	4.21E-06	5.42E-05
CHILtrapF-118124.0	176.6	-0.65	-0.65	0.14	-4.6	4.22E-06	5.44E-05
CHILtrapF-58577.0	25.72	1.08	1.1	0.23	4.6	4.30E-06	5.53E-05
CHILtrapF-82962.0	12.44	2.67	3.17	0.58	4.6	4.30E-06	5.53E-05
CHILtrapF-105595.0	8.99	-2.54	-3.33	0.55	-4.6	4.30E-06	5.53E-05
CHILtrapF-73246.0	13.68	-1.63	-1.72	0.36	-4.6	4.30E-06	5.53E-05
CHILtrapF-102173.0	269.3	-0.64	-0.65	0.14	-4.6	4.32E-06	5.55E-05
CHILtrapF-68285.2	46.2	-1.33	-1.39	0.29	-4.59	4.36E-06	5.60E-05
CHILtrapF-84345.0	65.12	1.48	1.54	0.32	4.59	4.41E-06	5.65E-05
CHILtrapF-116657.0	53.28	-1.03	-1.06	0.23	-4.59	4.45E-06	5.71E-05
CHILtrapF-91520.4	10.18	1.83	1.95	0.4	4.59	4.46E-06	5.72E-05
CHILtrapF-98935.0	12.34	2.87	4.35	0.63	4.59	4.47E-06	5.72E-05
CHILtrapF-86388.0	30.67	-1.25	-1.3	0.27	-4.59	4.51E-06	5.78E-05
CHILtrapF-110905.0	707.46	1.26	1.3	0.27	4.59	4.53E-06	5.80E-05
CHILtrapF-103157.1	8.89	-2.11	-2.25	0.46	-4.58	4.55E-06	5.81E-05
CHILtrapF-102018.2	356.75	0.9	0.92	0.2	4.58	4.58E-06	5.85E-05
CHILtrapF-105052.0	590.25	0.52	0.53	0.11	4.58	4.62E-06	5.90E-05
CHILtrapF-85138.0	10.89	1.82	1.94	0.4	4.58	4.64E-06	5.92E-05
CHILtrapF-66151.0	43.59	1.77	1.9	0.39	4.58	4.65E-06	5.93E-05
CHILtrapF-84580.0	729.75	-0.69	-0.69	0.15	-4.58	4.68E-06	5.96E-05
CHILtrapF-100799.8	30.81	-1.33	-1.37	0.29	-4.58	4.72E-06	6.01E-05
CHILtrapF-94283.0	8.76	-2.29	-2.71	0.5	-4.57	4.78E-06	6.08E-05
CHILtrapF-79780.0	190.33	1.01	1.03	0.22	4.57	4.82E-06	6.14E-05
CHILtrapF-83347.0	130.01	0.97	0.99	0.21	4.57	4.83E-06	6.14E-05
CHILtrapF-103260.0	12.97	-2.32	-2.93	0.51	-4.57	4.84E-06	6.16E-05
CHILtrapF-90663.0	53.64	1.07	1.1	0.23	4.57	4.85E-06	6.16E-05
CHILtrapF-76785.0	159.93	0.75	0.76	0.16	4.57	4.90E-06	6.22E-05
CHILtrapF-83425.0	9545	-0.52	-0.52	0.11	-4.57	4.90E-06	6.22E-05
CHILtrapF-97295.0	307.78	0.59	0.6	0.13	4.57	4.90E-06	6.22E-05
CHILtrapF-85963.0	104.1	1.04	1.06	0.23	4.57	4.95E-06	6.28E-05
CHILtrapF-94467.0	301.68	-0.75	-0.76	0.16	-4.57	4.97E-06	6.30E-05
CHILtrapF-87750.0	688.86	0.59	0.6	0.13	4.57	4.99E-06	6.32E-05
CHILtrapF-77585.0	38.08	1.05	1.07	0.23	4.57	4.99E-06	6.32E-05
CHILtrapF-89361.0	1302.28	0.64	0.65	0.14	4.56	5.00E-06	6.33E-05
CHILtrapF-105046.1	13.67	-2.09	-2.34	0.46	-4.56	5.01E-06	6.34E-05
CHILtrapF-75039.5	11.92	2.51	3.2	0.55	4.56	5.02E-06	6.35E-05
CHILtrapF-100259.0	114.59	-0.71	-0.72	0.16	-4.56	5.03E-06	6.35E-05
CHILtrapF-109752.0	7.02	2.35	2.73	0.51	4.56	5.10E-06	6.43E-05
CHILtrapF-89875.0	139.8	1.39	1.44	0.3	4.56	5.10E-06	6.43E-05
CHILtrapF-92006.0	76.56	1.06	1.09	0.23	4.56	5.11E-06	6.44E-05
CHILtrapF-101322.0	12.34	-2.26	-2.69	0.5	-4.56	5.13E-06	6.46E-05
CHILtrapF-102754.0	65.23	0.86	0.88	0.19	4.56	5.14E-06	6.48E-05
CHILtrapF-92366.0	172.14	0.85	0.86	0.19	4.56	5.16E-06	6.49E-05
CHILtrapF-100992.0	554.62	0.6	0.61	0.13	4.56	5.18E-06	6.52E-05
CHILtrapF-58843.0	14.05	1.49	1.55	0.33	4.56	5.18E-06	6.52E-05
CHILtrapF-84089.0	5.12	-2.84	-4.78	0.62	-4.56	5.18E-06	6.52E-05
CHILtrapF-110833.3	409.28	0.55	0.55	0.12	4.56	5.22E-06	6.56E-05
CHILtrapF-75296.0	17.63	-1.64	-1.74	0.36	-4.56	5.23E-06	6.57E-05
CHILtrapF-62657.0	1708.7	0.87	0.88	0.19	4.55	5.24E-06	6.58E-05
CHILtrapF-87834.0	381.68	-1.42	-1.49	0.31	-4.55	5.27E-06	6.60E-05
CHILtrapF-78509.2	50.67	-1.64	-1.75	0.36	-4.55	5.28E-06	6.62E-05
CHILtrapF-41499.1	20.16	-1.85	-2.05	0.41	-4.55	5.35E-06	6.70E-05
CHILtrapF-69029.0	14.95	-1.87	-2.1	0.41	-4.55	5.35E-06	6.70E-05
CHILtrapF-108315.0	16.72	-1.86	-2.06	0.41	-4.55	5.46E-06	6.83E-05
CHILtrapF-109469.0	153.14	0.72	0.72	0.16	4.55	5.46E-06	6.83E-05
CHILtrapF-101091.0	13.84	-2.14	-2.49	0.47	-4.54	5.60E-06	7.00E-05
CHILtrapF-77259.0	8.6	2.22	2.47	0.49	4.54	5.60E-06	7.00E-05
CHILtrapF-79990.0	214.32	0.69	0.7	0.15	4.54	5.60E-06	7.00E-05
CHILtrapF-66283.0	22.59	-1.67	-1.78	0.37	-4.54	5.63E-06	7.03E-05
CHILtrapF-70039.0	497.02	0.54	0.54	0.12	4.54	5.63E-06	7.03E-05
CHILtrapF-89594.0	3216.31	-0.89	-0.91	0.2	-4.54	5.65E-06	7.05E-05
CHILtrapF-107041.0	15.81	1.53	1.61	0.34	4.54	5.67E-06	7.06E-05
CHILtrapF-99209.0	8.44	-2.54	-3.39	0.56	-4.54	5.68E-06	7.07E-05
CHILtrapF-53586.0	6.43	2.49	2.89	0.55	4.54	5.71E-06	7.11E-05
CHILtrapF-76188.22	28.92	-1.69	-1.82	0.37	-4.54	5.72E-06	7.11E-05
CHILtrapF-82237.0	8.88	-2.38	-2.85	0.52	-4.54	5.73E-06	7.12E-05
CHILtrapF-98314.1	77.85	0.82	0.83	0.18	4.54	5.73E-06	7.12E-05
CHILtrapF-109763.0	85.91	0.99	1.01	0.22	4.53	5.79E-06	7.19E-05
CHILtrapF-117476.0	18.94	1.63	1.72	0.36	4.53	5.79E-06	7.19E-05
CHILtrapF-104724.0	47.44	1.05	1.07	0.23	4.53	5.87E-06	7.28E-05
CHILtrapF-94304.0	381.34	-1.47	-1.54	0.32	-4.53	5.90E-06	7.31E-05
CHILtrapF-98737.0	13.08	-1.88	-2.08	0.42	-4.53	5.91E-06	7.32E-05
CHILtrapF-115018.3	258.71	2.03	2.25	0.45	4.53	5.91E-06	7.32E-05
CHILtrapF-91370.0	147.9	0.95	0.97	0.21	4.53	5.97E-06	7.39E-05
CHILtrapF-110451.0	25.1	2.28	2.64	0.5	4.53	6.02E-06	7.45E-05
CHILtrapF-81591.0	14.04	-2.07	-2.43	0.46	-4.52	6.08E-06	7.52E-05
CHILtrapF-101170.0	149.76	0.64	0.64	0.14	4.52	6.12E-06	7.56E-05
CHILtrapF-83021.0	14.02	-1.91	-2.13	0.42	-4.52	6.17E-06	7.62E-05
CHILtrapF-65253.0	8.39	-2.38	-2.89	0.53	-4.52	6.22E-06	7.67E-05
CHILtrapF-84226.0	27	-1.86	-2.04	0.41	-4.52	6.23E-06	7.69E-05
CHILtrapF-74927.0	19.95	-1.75	-1.89	0.39	-4.52	6.24E-06	7.70E-05
CHILtrapF-96958.0	82.54	-0.79	-0.8	0.17	-4.52	6.26E-06	7.72E-05
CHILtrapF-72631.0	39.38	-1.3	-1.35	0.29	-4.52	6.28E-06	7.73E-05
CHILtrapF-87079.0	644.41	0.81	0.82	0.18	4.52	6.29E-06	7.75E-05
CHILtrapF-48993.0	12.77	-1.85	-2.03	0.41	-4.52	6.33E-06	7.79E-05
CHILtrapF-97096.0	188.38	-0.74	-0.75	0.16	-4.51	6.34E-06	7.80E-05
CHILtrapF-85896.0	192.68	0.88	0.89	0.19	4.51	6.37E-06	7.83E-05
CHILtrapF-103917.0	61.65	1.06	1.09	0.24	4.51	6.39E-06	7.85E-05
CHILtrapF-63340.1	26.37	1.73	1.87	0.38	4.51	6.41E-06	7.88E-05
CHILtrapF-110627.2	94.45	-1.41	-1.49	0.31	-4.51	6.42E-06	7.88E-05
CHILtrapF-118408.2	40.47	1.07	1.09	0.24	4.51	6.42E-06	7.88E-05
CHILtrapF-76427.1	25.52	1.18	1.22	0.26	4.51	6.45E-06	7.91E-05
CHILtrapF-109128.0	72.07	-0.89	-0.9	0.2	-4.51	6.50E-06	7.96E-05
CHILtrapF-88286.0	655.31	2.05	2.27	0.45	4.51	6.50E-06	7.96E-05
CHILtrapF-80308.0	16.88	1.51	1.58	0.33	4.51	6.51E-06	7.98E-05
CHILtrapF-101724.0	72.56	-0.93	-0.95	0.21	-4.51	6.53E-06	7.99E-05
CHILtrapF-106479.0	716.9	0.62	0.62	0.14	4.51	6.54E-06	8.00E-05
CHILtrapF-80086.0	106.55	1.19	1.24	0.26	4.51	6.54E-06	8.00E-05
CHILtrapF-7549.0	15.72	-2.13	-2.33	0.47	-4.51	6.60E-06	8.07E-05
CHILtrapF-95424.0	71.64	0.94	0.96	0.21	4.5	6.66E-06	8.13E-05
CHILtrapF-82347.0	9.27	2.06	2.26	0.46	4.5	6.67E-06	8.15E-05
CHILtrapF-113334.2	58.82	-1.21	-1.26	0.27	-4.5	6.70E-06	8.17E-05
CHILtrapF-98683.1	255.57	-0.76	-0.77	0.17	-4.5	6.70E-06	8.17E-05
CHILtrapF-76743.0	342.57	-0.54	-0.54	0.12	-4.5	6.71E-06	8.18E-05
CHILtrapF-67311.0	6.31	2.65	3.12	0.59	4.5	6.71E-06	8.18E-05
CHILtrapF-86373.0	1872.82	0.55	0.56	0.12	4.5	6.75E-06	8.21E-05
CHILtrapF-84196.0	20.57	-1.75	-1.95	0.39	-4.5	6.81E-06	8.28E-05
CHILtrapF-71483.0	16.51	-2.06	-2.36	0.46	-4.5	6.82E-06	8.29E-05
CHILtrapF-100292.1	21.59	-1.49	-1.55	0.33	-4.5	6.88E-06	8.35E-05
CHILtrapF-64831.0	112.12	1.1	1.12	0.24	4.5	6.90E-06	8.37E-05
CHILtrapF-81430.0	39.21	-1.83	-2.03	0.41	-4.5	6.92E-06	8.39E-05
CHILtrapF-86237.0	79.74	0.9	0.92	0.2	4.5	6.93E-06	8.39E-05
CHILtrapF-91744.0	1170.38	1.2	1.24	0.27	4.5	6.92E-06	8.39E-05
CHILtrapF-96151.0	104.33	-1.31	-1.36	0.29	-4.5	6.93E-06	8.39E-05
CHILtrapF-98268.0	51.93	1.1	1.13	0.24	4.5	6.93E-06	8.39E-05
CHILtrapF-91171.0	36.34	1.28	1.32	0.28	4.49	6.97E-06	8.43E-05
CHILtrapF-73623.0	103.49	0.98	1	0.22	4.49	6.98E-06	8.44E-05
CHILtrapF-85485.0	357.5	0.9	0.92	0.2	4.49	6.98E-06	8.44E-05
CHILtrapF-103708.0	46.81	-1.08	-1.11	0.24	-4.49	6.99E-06	8.44E-05
CHILtrapF-69586.0	44.29	1.63	1.72	0.36	4.49	7.06E-06	8.52E-05
CHILtrapF-77586.0	222.55	0.58	0.59	0.13	4.49	7.06E-06	8.52E-05
CHILtrapF-40607.0	22.97	-1.73	-1.86	0.38	-4.49	7.10E-06	8.56E-05
CHILtrapF-84427.3	131.77	-0.79	-0.8	0.18	-4.49	7.11E-06	8.57E-05
CHILtrapF-76011.1	41.46	-1.23	-1.29	0.27	-4.49	7.15E-06	8.62E-05
CHILtrapF-86038.0	13.39	-1.91	-2.11	0.43	-4.49	7.18E-06	8.65E-05
CHILtrapF-73329.1	36.27	-1.38	-1.43	0.31	-4.49	7.27E-06	8.76E-05
CHILtrapF-74779.0	34.09	1.38	1.44	0.31	4.48	7.34E-06	8.83E-05
CHILtrapF-81516.0	618.59	0.89	0.9	0.2	4.48	7.34E-06	8.83E-05
CHILtrapF-67890.0	18.15	-1.57	-1.66	0.35	-4.48	7.36E-06	8.84E-05
CHILtrapF-81350.0	82.65	0.8	0.81	0.18	4.48	7.36E-06	8.84E-05
CHILtrapF-91133.1	172.68	0.7	0.71	0.16	4.48	7.38E-06	8.86E-05
CHILtrapF-91931.0	237.12	-0.66	-0.67	0.15	-4.48	7.48E-06	8.97E-05
CHILtrapF-86365.0	25.2	-1.89	-2.07	0.42	-4.48	7.54E-06	9.04E-05
CHILtrapF-88504.0	182.72	0.69	0.7	0.15	4.48	7.55E-06	9.05E-05
CHILtrapF-95120.0	79.16	-0.96	-0.98	0.21	-4.48	7.60E-06	9.10E-05
CHILtrapF-97723.1	12.47	-1.79	-1.91	0.4	-4.48	7.62E-06	9.12E-05
CHILtrapF-20638.1	11.84	-1.88	-2.05	0.42	-4.47	7.83E-06	9.36E-05
CHILtrapF-99085.0	15.06	-1.97	-2.22	0.44	-4.47	7.83E-06	9.36E-05
CHILtrapF-96662.4	2113.73	-0.73	-0.74	0.16	-4.47	7.86E-06	9.39E-05
CHILtrapF-106587.0	2468.89	0.86	0.88	0.19	4.47	7.93E-06	9.47E-05
CHILtrapF-120188.1	418.19	1.19	1.23	0.27	4.47	7.93E-06	9.47E-05
CHILtrapF-107708.0	29.84	1.49	1.57	0.33	4.47	7.96E-06	9.49E-05
CHILtrapF-110973.0	21.45	-1.83	-2	0.41	-4.47	7.97E-06	9.50E-05
CHILtrapF-95078.1	70.97	-1.22	-1.26	0.27	-4.47	7.98E-06	9.50E-05
CHILtrapF-90492.0	93.28	-1.3	-1.36	0.29	-4.46	8.04E-06	9.57E-05
CHILtrapF-39073.2	207.21	1.3	1.35	0.29	4.46	8.09E-06	9.62E-05
CHILtrapF-67442.0	15.28	1.72	1.87	0.39	4.46	8.10E-06	9.64E-05
CHILtrapF-77165.0	226.4	-0.59	-0.6	0.13	-4.46	8.11E-06	9.64E-05
CHILtrapF-85968.0	20.95	-1.97	-2.18	0.44	-4.46	8.13E-06	9.65E-05
CHILtrapF-114657.2	170.91	-0.7	-0.71	0.16	-4.46	8.14E-06	9.67E-05
CHILtrapF-84884.0	13.74	2.08	2.32	0.47	4.46	8.14E-06	9.67E-05
CHILtrapF-88686.0	1195.72	-0.95	-0.97	0.21	-4.46	8.21E-06	9.74E-05
CHILtrapF-104399.0	57.64	0.79	0.8	0.18	4.46	8.25E-06	9.77E-05
CHILtrapF-76124.0	7.75	3.09	4.99	0.69	4.46	8.25E-06	9.77E-05
CHILtrapF-61684.0	5.66	2.76	3.28	0.62	4.46	8.26E-06	9.78E-05
CHILtrapF-78476.0	139.76	-0.9	-0.92	0.2	-4.46	8.29E-06	9.80E-05
CHILtrapF-92369.1	328.82	-1.51	-1.58	0.34	-4.46	8.29E-06	9.80E-05
CHILtrapF-110846.4	710.47	-0.9	-0.91	0.2	-4.46	8.31E-06	9.83E-05
CHILtrapF-84197.0	239.47	-0.65	-0.66	0.15	-4.46	8.38E-06	9.90E-05
CHILtrapF-83030.0	6.95	2.15	2.39	0.48	4.45	8.42E-06	9.94E-05
CHILtrapF-60608.0	105.67	-0.74	-0.75	0.17	-4.45	8.50E-06	0.00010037
CHILtrapF-74481.0	57.81	0.81	0.82	0.18	4.45	8.50E-06	0.00010037
CHILtrapF-107555.0	30.2	1.53	1.61	0.34	4.45	8.53E-06	0.000100628
CHILtrapF-101691.0	11.35	1.85	2.03	0.42	4.45	8.55E-06	0.000100746
CHILtrapF-82335.0	35.61	-1.75	-1.86	0.39	-4.45	8.56E-06	0.000100858
CHILtrapF-98422.0	35.04	1.16	1.19	0.26	4.45	8.57E-06	0.000100932
CHILtrapF-109038.0	4.55	-2.72	-3.71	0.61	-4.45	8.62E-06	0.000101435
CHILtrapF-113461.0	8.38	-2.12	-2.37	0.48	-4.45	8.65E-06	0.000101728
CHILtrapF-92377.0	12.93	-1.71	-1.84	0.39	-4.45	8.66E-06	0.000101818
CHILtrapF-257.0	9.04	-1.7	-1.77	0.38	-4.45	8.67E-06	0.000101966
CHILtrapF-88744.0	91.09	0.9	0.91	0.2	4.45	8.68E-06	0.000102017
CHILtrapF-28306.181	14037.97	2.16	2.43	0.49	4.45	8.70E-06	0.000102164
CHILtrapF-101700.0	555.88	-0.77	-0.78	0.17	-4.45	8.75E-06	0.000102677
CHILtrapF-100949.0	78.34	0.82	0.83	0.18	4.44	8.80E-06	0.000103215
CHILtrapF-84637.0	31.59	-1.57	-1.68	0.35	-4.44	8.82E-06	0.000103378
CHILtrapF-98776.0	23.98	2.6	3.7	0.59	4.44	8.83E-06	0.000103507
CHILtrapF-98132.0	136.11	0.58	0.58	0.13	4.44	8.85E-06	0.000103659
CHILtrapF-107186.0	48.7	0.97	0.99	0.22	4.44	8.86E-06	0.000103719
CHILtrapF-90457.0	28.58	1.64	1.74	0.37	4.44	8.95E-06	0.000104685
CHILtrapF-85950.0	554.8	-0.57	-0.58	0.13	-4.44	8.96E-06	0.000104787
CHILtrapF-93620.0	31.43	2.06	2.33	0.46	4.44	8.97E-06	0.000104835
CHILtrapF-87155.0	22.9	1.97	2.32	0.44	4.44	9.06E-06	0.000105819
[truncated: 4,483 more rows]
