# Supplementary material for: Tissue-Specific Floral Transcriptome Analysis of the Sexually Deceptive Orchid Chiloglottis trapeziformis Provides Insights into the Biosynthesis and Regulation of Its Unique UV-B Dependent Floral Volatile, Chiloglottone 1
Source: Front Plant Sci. 2017 Jul 19;8:1260. doi: 10.3389/fpls.2017.01260 (PMC5515871; doi:10.3389/fpls.2017.01260)
Supplement: Supplementary file 4 [file Data_Sheet_4.ZIP › UVB4.DEstat.txt]

V1	baseMean	log2FoldChange	lfcMLE	lfcSE	stat	pvalue	padj
CHILtrapF-100019.0	19.01	-1.6	-1.76	0.42	-3.8	0.000147448	0.001864449
CHILtrapF-100044.0	46.4	-0.98	-1.03	0.34	-2.85	0.004437284	0.027435145
CHILtrapF-100087.0	21.49	2.11	2.29	0.41	5.09	3.65E-07	1.07E-05
CHILtrapF-100109.0	70.24	-0.66	-0.67	0.21	-3.07	0.002134661	0.015776646
CHILtrapF-100117.0	8.62	1.79	1.94	0.51	3.52	0.000424922	0.004401085
CHILtrapF-100132.0	15.06	-1.15	-1.25	0.43	-2.67	0.007602283	0.041258517
CHILtrapF-100177.4	23.44	1.72	1.9	0.43	3.98	6.97E-05	0.000990769
CHILtrapF-100209.0	73.09	2.23	2.65	0.51	4.39	1.13E-05	0.000213138
CHILtrapF-100211.0	212.84	-1.06	-1.07	0.15	-6.86	6.79E-12	4.93E-10
CHILtrapF-100236.0	9.22	2.08	4.29	0.67	3.12	0.001789691	0.013718244
CHILtrapF-100285.0	168.25	0.53	0.53	0.17	3.19	0.001445493	0.011673075
CHILtrapF-100308.0	808.1	1.15	1.17	0.2	5.61	2.02E-08	7.98E-07
CHILtrapF-100337.0	5.3	-1.79	-2.23	0.61	-2.93	0.003369096	0.022263848
CHILtrapF-100366.0	13.91	-1.3	-1.45	0.47	-2.74	0.006052247	0.034669299
CHILtrapF-100370.0	239.96	0.72	0.73	0.16	4.4	1.06E-05	0.000201673
CHILtrapF-100393.0	159.23	0.8	0.81	0.18	4.49	7.23E-06	0.000146689
CHILtrapF-100409.0	10.93	1.67	2.44	0.62	2.69	0.007211437	0.039667958
CHILtrapF-100413.0	7.07	-1.9	-2.31	0.59	-3.24	0.001192443	0.010043149
CHILtrapF-100414.0	293.18	0.51	0.51	0.15	3.42	0.000635315	0.006082271
CHILtrapF-100428.0	10.75	1.58	1.65	0.45	3.55	0.000389741	0.004092545
CHILtrapF-100430.1	333.04	0.57	0.57	0.15	3.74	0.000183662	0.002234718
CHILtrapF-100436.0	113.61	0.6	0.61	0.21	2.89	0.003877476	0.024660747
CHILtrapF-100444.0	4.71	-2.34	-3.96	0.69	-3.4	0.000677461	0.006389587
CHILtrapF-100447.1	10.77	2.04	2.77	0.58	3.51	0.000445819	0.004567272
CHILtrapF-100484.0	16.54	3.86	4.8	0.55	7.02	2.17E-12	1.72E-10
CHILtrapF-100496.0	20.82	-1.08	-1.17	0.4	-2.67	0.007476363	0.040734842
CHILtrapF-100523.0	15.2	-1.72	-1.94	0.49	-3.52	0.000429364	0.004441229
CHILtrapF-100537.0	423.64	1.41	1.44	0.21	6.81	9.68E-12	6.82E-10
CHILtrapF-100561.0	452.06	0.62	0.63	0.18	3.35	0.000819354	0.007447293
CHILtrapF-100563.0	22.09	1.02	1.06	0.39	2.6	0.0093434	0.048090307
CHILtrapF-100575.0	6.98	1.75	2.1	0.62	2.8	0.00508478	0.030446575
CHILtrapF-100579.0	131.1	0.93	0.95	0.2	4.73	2.25E-06	5.37E-05
CHILtrapF-100580.1	7.71	2.4	2.8	0.59	4.08	4.57E-05	0.000705537
CHILtrapF-100580.2	210.55	0.67	0.67	0.16	4.29	1.79E-05	0.000317383
CHILtrapF-100621.1	10.19	-1.81	-2.14	0.56	-3.24	0.00119786	0.010067159
CHILtrapF-100621.15	125.52	0.91	0.93	0.2	4.52	6.19E-06	0.000128392
CHILtrapF-100622.0	47.98	1.65	1.72	0.31	5.34	9.34E-08	3.17E-06
CHILtrapF-100625.0	118.95	-0.57	-0.58	0.21	-2.68	0.007391096	0.040382461
CHILtrapF-100649.0	18.27	2.21	2.48	0.49	4.54	5.63E-06	0.000118103
CHILtrapF-100656.0	222.85	-0.51	-0.52	0.16	-3.14	0.001668127	0.013016533
CHILtrapF-100660.0	47.9	1.56	1.6	0.28	5.49	4.13E-08	1.55E-06
CHILtrapF-100675.0	30.6	0.9	0.94	0.34	2.67	0.007651407	0.041448644
CHILtrapF-100687.0	39.64	-1.46	-1.55	0.34	-4.26	2.06E-05	0.000359819
CHILtrapF-100695.0	17.33	1.74	2	0.51	3.43	0.000601361	0.00580921
CHILtrapF-100697.1	9.52	1.71	2.07	0.59	2.9	0.003742923	0.024025765
CHILtrapF-100697.2	11.44	1.41	1.62	0.53	2.63	0.008553698	0.044959934
CHILtrapF-100704.0	17.6	-1.24	-1.34	0.4	-3.06	0.002211756	0.016168698
CHILtrapF-100725.0	2722.86	-1.13	-1.16	0.24	-4.63	3.59E-06	7.99E-05
CHILtrapF-100766.2	54.11	0.89	0.92	0.3	2.91	0.003566588	0.023223285
CHILtrapF-100776.0	14.39	-1.76	-2.06	0.54	-3.27	0.001061995	0.009150813
CHILtrapF-100787.0	22.38	2.79	3.47	0.52	5.38	7.29E-08	2.56E-06
CHILtrapF-1008.3	11.25	-1.51	-1.81	0.56	-2.72	0.00661285	0.037148146
CHILtrapF-1008.4	30.5	-1.13	-1.19	0.33	-3.4	0.000663759	0.006283018
CHILtrapF-1008.5	12.6	-1.36	-1.53	0.47	-2.9	0.003695699	0.023799381
CHILtrapF-100820.1	50.17	-0.86	-0.88	0.25	-3.44	0.000591596	0.005736063
CHILtrapF-100826.0	116.01	0.8	0.82	0.23	3.42	0.000615967	0.005923551
CHILtrapF-100827.0	224.92	0.55	0.56	0.18	3.08	0.002083059	0.01545351
CHILtrapF-100841.0	13.49	-1.67	-2.03	0.53	-3.13	0.001759508	0.013557548
CHILtrapF-100857.3	109.69	-0.85	-0.86	0.19	-4.45	8.47E-06	0.000166659
CHILtrapF-100868.0	205.56	-0.51	-0.52	0.18	-2.9	0.003751522	0.024068173
CHILtrapF-100890.0	10.39	1.25	1.37	0.48	2.6	0.009266649	0.047799823
CHILtrapF-100893.0	15.35	1.49	1.99	0.55	2.71	0.006750024	0.037747518
CHILtrapF-100902.0	69.28	-0.94	-0.97	0.27	-3.44	0.000572378	0.005598169
CHILtrapF-100941.0	40.68	1.52	1.65	0.4	3.82	0.000135215	0.001734936
CHILtrapF-100941.1	101.92	0.99	1.04	0.29	3.39	0.000702627	0.006584714
CHILtrapF-100951.0	67.14	-0.76	-0.78	0.24	-3.11	0.001884078	0.014283546
CHILtrapF-100954.1	7.08	2.83	3.98	0.62	4.58	4.64E-06	0.000100331
CHILtrapF-100967.0	56.01	1.43	1.51	0.35	4.15	3.39E-05	0.000548836
CHILtrapF-100969.0	111.01	0.57	0.58	0.18	3.21	0.001344487	0.011026226
CHILtrapF-100983.0	7.99	1.82	2.24	0.61	2.99	0.00283107	0.01955982
CHILtrapF-100985.0	88.73	1.11	1.13	0.23	4.71	2.49E-06	5.86E-05
CHILtrapF-101010.0	22.67	-0.91	-0.96	0.34	-2.69	0.007106847	0.039257824
CHILtrapF-101074.0	9.64	3.25	4.45	0.62	5.27	1.33E-07	4.32E-06
CHILtrapF-101076.0	9.06	-1.85	-2.31	0.58	-3.18	0.001461956	0.011761623
CHILtrapF-101091.0	13.84	-1.55	-1.79	0.51	-3.07	0.002161179	0.015882844
CHILtrapF-101115.1	66.64	1.15	1.23	0.35	3.33	0.00087853	0.007872645
CHILtrapF-101116.0	52.36	-0.62	-0.64	0.24	-2.65	0.008071168	0.043031502
CHILtrapF-101129.0	114.31	-0.71	-0.72	0.23	-3.06	0.002198486	0.016091687
CHILtrapF-101149.0	12.52	-1.7	-1.97	0.51	-3.35	0.000810736	0.007388936
CHILtrapF-101150.0	11.95	-2.32	-2.75	0.52	-4.47	7.99E-06	0.000159114
CHILtrapF-101153.0	1382.1	-0.53	-0.54	0.13	-4.06	4.91E-05	0.000743484
CHILtrapF-101155.0	80.74	-0.68	-0.7	0.24	-2.86	0.004299515	0.026787449
CHILtrapF-101169.0	204.21	0.68	0.69	0.23	2.99	0.002776388	0.019251438
CHILtrapF-101175.0	14.01	1.69	1.86	0.47	3.6	0.000322461	0.003493627
CHILtrapF-101176.0	193.9	0.59	0.61	0.22	2.65	0.007941941	0.042513592
CHILtrapF-101187.0	161.57	-0.55	-0.56	0.16	-3.45	0.000568481	0.005569311
CHILtrapF-101200.0	59	0.77	0.8	0.26	3.02	0.002496745	0.017782506
CHILtrapF-101209.0	7.73	3.18	4.75	0.64	4.97	6.72E-07	1.87E-05
CHILtrapF-101229.0	17.37	1.41	1.47	0.43	3.26	0.001133859	0.009632482
CHILtrapF-101229.1	21.26	1.33	1.38	0.42	3.16	0.00159433	0.012556148
CHILtrapF-101242.1	26.34	1.2	1.31	0.41	2.92	0.003555772	0.023165676
CHILtrapF-101253.0	27.86	3.06	3.58	0.47	6.48	9.43E-11	5.69E-09
CHILtrapF-101280.1	1405.29	-0.55	-0.55	0.2	-2.75	0.005888919	0.034040293
CHILtrapF-101282.0	98.04	-1.89	-2.01	0.36	-5.22	1.79E-07	5.56E-06
CHILtrapF-101282.1	5.08	-2.36	-3.25	0.65	-3.63	0.000288377	0.003191121
CHILtrapF-101284.0	17.81	2.28	2.6	0.48	4.75	2.05E-06	4.96E-05
CHILtrapF-101284.1	13.84	1.53	1.67	0.46	3.34	0.000840316	0.00760258
CHILtrapF-101303.1	12.74	1.92	2.4	0.53	3.59	0.000330097	0.003561599
CHILtrapF-101312.0	51.25	1.22	1.5	0.45	2.7	0.006850761	0.038183827
CHILtrapF-101328.1	102.4	0.82	0.83	0.19	4.21	2.52E-05	0.000425826
CHILtrapF-101329.0	11.79	1.45	1.69	0.54	2.69	0.007226727	0.039724211
CHILtrapF-101344.1	8.1	1.5	1.81	0.56	2.67	0.007671667	0.041501072
CHILtrapF-101356.0	39.23	3.85	4.51	0.51	7.52	5.59E-14	5.72E-12
CHILtrapF-101369.0	73.34	-0.83	-0.85	0.21	-3.88	0.000105817	0.001409213
CHILtrapF-101380.0	8	-2.02	-2.51	0.57	-3.55	0.000390876	0.004098523
CHILtrapF-101392.0	202.06	1.1	1.11	0.18	6.17	6.70E-10	3.46E-08
CHILtrapF-101392.1	102.94	1.38	1.41	0.23	5.95	2.76E-09	1.30E-07
CHILtrapF-101392.2	82.81	1.23	1.28	0.28	4.38	1.20E-05	0.00022489
CHILtrapF-101400.0	158.89	1.03	1.06	0.24	4.23	2.37E-05	0.000405802
CHILtrapF-101403.3	11.24	1.48	1.69	0.54	2.75	0.00595375	0.034246002
CHILtrapF-101403.4	24.22	-1.12	-1.24	0.42	-2.68	0.007342593	0.040229543
CHILtrapF-101419.0	105.85	1.19	1.23	0.25	4.86	1.16E-06	3.02E-05
CHILtrapF-101449.0	18.23	-2.21	-2.48	0.49	-4.48	7.59E-06	0.000152657
CHILtrapF-101451.0	886.62	1.28	1.29	0.13	9.5	2.05E-21	5.23E-19
CHILtrapF-101464.0	192.23	0.66	0.67	0.16	4.05	5.04E-05	0.000758999
CHILtrapF-101491.0	9.69	1.68	1.96	0.6	2.81	0.004955924	0.02990328
CHILtrapF-101493.0	3861.75	-0.81	-0.82	0.21	-3.8	0.000147566	0.001864942
CHILtrapF-101493.1	3867.71	-0.71	-0.72	0.2	-3.63	0.000283108	0.003148437
CHILtrapF-101493.2	28.94	-1.66	-1.73	0.32	-5.19	2.14E-07	6.57E-06
CHILtrapF-101535.2	18.78	2.28	2.63	0.49	4.62	3.91E-06	8.61E-05
CHILtrapF-101535.3	25.12	2.15	2.58	0.52	4.13	3.68E-05	0.000585032
CHILtrapF-101535.4	39	1.86	2.01	0.39	4.8	1.58E-06	3.96E-05
CHILtrapF-101540.0	511.36	-0.61	-0.62	0.21	-2.88	0.003957388	0.025087621
CHILtrapF-101541.1	92.79	0.75	0.76	0.22	3.44	0.000572912	0.005601062
CHILtrapF-101543.0	5.98	2.1	2.9	0.66	3.21	0.001347955	0.011044598
CHILtrapF-101556.0	172.95	0.72	0.74	0.22	3.3	0.000977329	0.008555992
CHILtrapF-101600.0	172.32	0.76	0.77	0.19	4	6.40E-05	0.000918758
CHILtrapF-101631.0	63.52	0.63	0.64	0.23	2.73	0.006397537	0.036248576
CHILtrapF-101662.2	63.77	0.97	1.05	0.37	2.62	0.008909239	0.04636272
CHILtrapF-101662.3	43.76	0.82	0.85	0.31	2.62	0.00876228	0.045790355
CHILtrapF-101674.1	14.26	1.57	1.78	0.52	3.05	0.002299339	0.01666646
CHILtrapF-101681.0	67.39	1.3	1.37	0.29	4.43	9.45E-06	0.000182707
CHILtrapF-101690.0	9.23	-1.77	-2.1	0.54	-3.27	0.001075646	0.009241368
CHILtrapF-101703.0	12.07	2.35	2.66	0.54	4.37	1.27E-05	0.000235535
CHILtrapF-101704.0	9.04	-1.61	-1.83	0.52	-3.09	0.002024594	0.015115087
CHILtrapF-101708.0	138.76	0.74	0.76	0.22	3.37	0.000741358	0.006887344
CHILtrapF-101723.0	53.38	0.7	0.72	0.26	2.71	0.006685789	0.037432781
CHILtrapF-101724.0	72.56	-0.63	-0.64	0.24	-2.64	0.008305675	0.044000256
CHILtrapF-101729.0	552.45	-0.93	-0.98	0.32	-2.92	0.003544684	0.023113478
CHILtrapF-101746.0	303.05	2.32	2.37	0.21	11.21	3.66E-29	2.33E-26
CHILtrapF-101757.0	156.51	0.63	0.64	0.21	3.03	0.002466312	0.017591943
CHILtrapF-101768.1	21.27	1.32	1.48	0.44	2.96	0.003070823	0.020705618
CHILtrapF-101792.3	126.61	-0.78	-0.81	0.25	-3.15	0.001652707	0.012929355
CHILtrapF-101803.0	29.38	-0.99	-1.05	0.35	-2.81	0.004938292	0.02981983
CHILtrapF-101805.0	20.18	2.64	2.92	0.46	5.81	6.42E-09	2.82E-07
CHILtrapF-101833.0	382.69	-0.69	-0.7	0.15	-4.56	5.10E-06	0.000108608
CHILtrapF-101851.0	48.59	-0.88	-0.93	0.32	-2.73	0.006413969	0.036317016
CHILtrapF-101855.0	417.43	-0.99	-1.01	0.2	-4.84	1.31E-06	3.34E-05
CHILtrapF-101865.0	14.77	2.52	3.22	0.57	4.41	1.02E-05	0.000194253
CHILtrapF-101880.0	9.17	3.31	5.18	0.66	4.99	5.94E-07	1.67E-05
CHILtrapF-101905.0	8.06	-1.63	-2.02	0.59	-2.77	0.005607025	0.032708108
CHILtrapF-101929.0	56.86	0.85	0.87	0.26	3.28	0.001027163	0.008919261
CHILtrapF-101930.0	840.57	-0.54	-0.55	0.18	-3.01	0.002630821	0.018524379
CHILtrapF-101936.0	81.09	0.68	0.69	0.21	3.17	0.001530658	0.012160511
CHILtrapF-101937.0	54.08	-0.91	-0.94	0.27	-3.39	0.000699303	0.006558995
CHILtrapF-101961.0	44.54	-1.39	-1.47	0.31	-4.45	8.55E-06	0.000168
CHILtrapF-101966.0	55.27	-2.12	-2.43	0.47	-4.55	5.32E-06	0.000112502
CHILtrapF-102018.0	12.72	1.48	1.72	0.52	2.87	0.004163933	0.026129511
CHILtrapF-102018.3	94.51	1.33	1.37	0.25	5.28	1.30E-07	4.23E-06
CHILtrapF-102036.2	39.04	1.35	1.4	0.3	4.56	5.20E-06	0.000110413
CHILtrapF-102036.3	7.33	2.2	3.06	0.63	3.51	0.000454972	0.004648891
CHILtrapF-102041.1	64.57	0.95	0.99	0.31	3.11	0.00187099	0.014193464
CHILtrapF-102049.0	11.92	-1.68	-1.82	0.44	-3.82	0.000133868	0.001720476
CHILtrapF-102051.0	10.63	-2.16	-3.08	0.64	-3.36	0.000771257	0.00710063
CHILtrapF-102051.1	21.48	-1.78	-2.02	0.47	-3.76	0.000166758	0.002066434
CHILtrapF-102056.0	19.95	1.22	1.39	0.45	2.69	0.007102212	0.039241431
CHILtrapF-102092.0	536.97	0.83	0.84	0.19	4.4	1.08E-05	0.000203847
CHILtrapF-102094.1	28.6	-1.42	-1.54	0.4	-3.57	0.000353865	0.003766242
CHILtrapF-102106.0	19.07	-1.48	-1.65	0.45	-3.26	0.001106218	0.009431714
CHILtrapF-102132.0	131.83	1.33	1.36	0.27	4.86	1.17E-06	3.03E-05
CHILtrapF-102139.3	68.77	1.44	1.5	0.29	4.99	6.00E-07	1.68E-05
CHILtrapF-102157.0	27.46	-2.15	-2.33	0.39	-5.54	2.95E-08	1.13E-06
CHILtrapF-102171.0	948.55	-0.63	-0.65	0.24	-2.61	0.009082347	0.047065796
CHILtrapF-102173.0	269.3	-0.61	-0.62	0.16	-3.87	0.000110408	0.001457538
CHILtrapF-102175.0	40.48	1.65	1.75	0.34	4.83	1.38E-06	3.50E-05
CHILtrapF-102182.0	184.51	2.75	2.84	0.29	9.61	7.01E-22	1.88E-19
CHILtrapF-102191.1	39.23	0.83	0.85	0.27	3.05	0.002257847	0.016446512
CHILtrapF-102209.2	13.04	-1.31	-1.45	0.46	-2.86	0.004269932	0.026666676
CHILtrapF-102217.0	52.69	-1.22	-1.3	0.34	-3.61	0.000311316	0.003399486
CHILtrapF-102232.0	231.54	0.76	0.77	0.16	4.78	1.76E-06	4.35E-05
CHILtrapF-102246.0	123.75	0.94	0.95	0.2	4.69	2.79E-06	6.38E-05
CHILtrapF-102248.0	86.53	0.59	0.6	0.2	2.96	0.003041257	0.020573696
CHILtrapF-102251.0	28.76	-1.2	-1.26	0.33	-3.62	0.000289728	0.003202384
CHILtrapF-102256.0	88.16	-0.65	-0.66	0.21	-3.06	0.002191451	0.016055178
CHILtrapF-102263.0	36.74	0.82	0.86	0.31	2.65	0.008081406	0.043073988
CHILtrapF-102267.0	161.93	-0.58	-0.59	0.19	-3.14	0.001708791	0.013253553
CHILtrapF-102278.0	33.98	-2.22	-3.79	0.59	-3.75	0.000173512	0.002136625
CHILtrapF-102279.0	1271.8	0.67	0.68	0.2	3.38	0.000722146	0.006740794
CHILtrapF-102279.2	197.37	0.94	0.97	0.24	3.9	9.42E-05	0.001284853
CHILtrapF-102280.0	165.67	-0.68	-0.69	0.2	-3.46	0.000542844	0.005371825
CHILtrapF-102297.0	88.24	-0.86	-0.88	0.25	-3.35	0.00079761	0.007289295
CHILtrapF-102310.0	8.19	-3.08	-4.9	0.64	-4.84	1.32E-06	3.38E-05
CHILtrapF-102357.0	417.14	-0.51	-0.52	0.19	-2.74	0.006210441	0.035326107
CHILtrapF-102362.0	25.61	-1.23	-1.34	0.42	-2.95	0.003188392	0.021315125
CHILtrapF-102398.0	6.69	1.64	1.95	0.61	2.67	0.007559427	0.041082777
CHILtrapF-102428.1	13.54	2.08	2.47	0.57	3.67	0.00024717	0.002836939
CHILtrapF-102436.1	116.74	0.77	0.78	0.22	3.56	0.000366167	0.003879626
CHILtrapF-102436.18	1969.61	-0.54	-0.55	0.18	-3.01	0.002588831	0.018325873
CHILtrapF-102436.20	1306.63	-0.53	-0.54	0.18	-2.92	0.003483081	0.022793068
CHILtrapF-102436.23	21.99	2.49	2.63	0.42	5.99	2.16E-09	1.04E-07
CHILtrapF-102436.25	32.11	1.03	1.08	0.34	3	0.002704655	0.018914102
CHILtrapF-102436.31	48.29	1.29	1.32	0.25	5.19	2.05E-07	6.33E-06
CHILtrapF-102436.35	22.02	1.36	1.5	0.48	2.83	0.004724828	0.028781944
CHILtrapF-102436.37	99.53	1.61	1.7	0.36	4.46	8.31E-06	0.000164078
CHILtrapF-102436.5	9.65	1.5	1.65	0.5	2.98	0.002895629	0.01988855
CHILtrapF-102443.0	382.07	-0.53	-0.53	0.14	-3.73	0.000189466	0.002287591
CHILtrapF-102448.0	7.7	-1.52	-1.78	0.56	-2.7	0.006960995	0.038642637
CHILtrapF-102463.0	92.04	-0.79	-0.81	0.24	-3.34	0.000842181	0.00761118
CHILtrapF-102470.0	13.33	1.3	1.4	0.47	2.78	0.005392803	0.031821324
CHILtrapF-102500.0	163.45	-0.53	-0.54	0.19	-2.78	0.005513617	0.032323479
CHILtrapF-102506.0	91.96	5.3	6.26	0.49	10.73	7.43E-27	3.57E-24
CHILtrapF-102514.0	28.72	1.78	1.89	0.41	4.31	1.61E-05	0.000289106
CHILtrapF-102549.0	15.97	-1.36	-1.47	0.41	-3.29	0.001019418	0.008868368
CHILtrapF-102551.1	5.45	2.74	4.86	0.7	3.91	9.28E-05	0.001268626
CHILtrapF-102572.0	6.66	-2.98	-5.43	0.66	-4.49	7.08E-06	0.000143965
CHILtrapF-102585.0	65.07	0.69	0.7	0.24	2.91	0.003627818	0.023504904
CHILtrapF-102589.1	2578.65	1.18	1.19	0.15	7.66	1.92E-14	2.06E-12
CHILtrapF-102601.0	78.81	-0.63	-0.65	0.24	-2.68	0.007306039	0.040066583
CHILtrapF-102615.0	6.64	-1.84	-2.78	0.67	-2.76	0.005743546	0.033339201
CHILtrapF-102655.0	66.64	-0.88	-0.91	0.28	-3.1	0.001946731	0.014634789
CHILtrapF-102696.0	8.69	2.1	3.13	0.67	3.16	0.001566346	0.012377184
CHILtrapF-102702.0	17.85	1.61	1.81	0.47	3.39	0.000687692	0.006470523
CHILtrapF-102703.0	442.5	0.79	0.8	0.2	3.91	9.37E-05	0.001277921
CHILtrapF-102713.0	339.86	1.37	1.41	0.25	5.53	3.18E-08	1.22E-06
CHILtrapF-102729.0	136.55	-0.91	-0.93	0.23	-3.88	0.000105524	0.001406902
CHILtrapF-102744.0	76.99	-0.82	-0.85	0.28	-2.96	0.003117558	0.02094871
CHILtrapF-102754.0	65.23	1.5	1.54	0.23	6.39	1.62E-10	9.37E-09
CHILtrapF-102754.1	49.12	2.65	2.82	0.36	7.33	2.37E-13	2.22E-11
CHILtrapF-102754.2	106.11	0.94	0.96	0.21	4.55	5.31E-06	0.000112279
CHILtrapF-102754.3	145.71	0.72	0.73	0.18	3.9	9.73E-05	0.001317836
CHILtrapF-102762.0	81.6	-4.28	-5.3	0.6	-7.1	1.21E-12	1.00E-10
CHILtrapF-102774.1	82.75	-1.19	-1.29	0.42	-2.82	0.004765124	0.028974911
CHILtrapF-102791.0	336.84	0.8	0.81	0.21	3.81	0.00013972	0.00178302
CHILtrapF-102816.0	9.38	3.2	4.93	0.62	5.14	2.73E-07	8.20E-06
CHILtrapF-102824.0	10.45	3.6	4.47	0.6	6.04	1.52E-09	7.44E-08
CHILtrapF-102848.0	199.55	-0.65	-0.66	0.19	-3.34	0.00082724	0.007498698
CHILtrapF-102857.0	10.51	-2.19	-2.66	0.56	-3.93	8.51E-05	0.00117713
CHILtrapF-102868.0	2321.38	-0.96	-0.98	0.17	-5.81	6.12E-09	2.71E-07
CHILtrapF-102868.1	70.12	-2.55	-2.88	0.45	-5.72	1.09E-08	4.54E-07
CHILtrapF-102877.0	146.75	-0.65	-0.66	0.19	-3.51	0.000451848	0.004618981
CHILtrapF-102900.1	154.73	-0.57	-0.58	0.17	-3.45	0.000566704	0.005556537
CHILtrapF-102914.0	15.1	1.47	1.61	0.45	3.27	0.001086735	0.009319626
CHILtrapF-102926.1	14.32	-1.74	-1.91	0.44	-3.94	8.04E-05	0.001121115
CHILtrapF-102954.0	473.18	0.61	0.61	0.15	4.14	3.47E-05	0.000558998
CHILtrapF-102961.0	141.35	1.62	1.68	0.27	6.1	1.06E-09	5.30E-08
CHILtrapF-102962.0	539.94	-0.71	-0.72	0.16	-4.5	6.81E-06	0.000139348
CHILtrapF-102962.1	10.68	-1.59	-1.79	0.49	-3.23	0.001248474	0.010403968
CHILtrapF-102992.0	18.78	2.15	2.24	0.38	5.7	1.19E-08	4.95E-07
CHILtrapF-102992.1	24.8	2.09	2.19	0.37	5.57	2.52E-08	9.85E-07
CHILtrapF-103023.0	385.61	-0.65	-0.66	0.16	-4.06	4.90E-05	0.00074293
CHILtrapF-103026.0	290.74	0.53	0.53	0.17	3.18	0.001453794	0.011715988
CHILtrapF-103038.0	47.35	-0.71	-0.73	0.27	-2.59	0.009638366	0.049210247
CHILtrapF-103042.3	8.11	2.04	2.58	0.64	3.18	0.001465582	0.011786769
CHILtrapF-103045.0	36.04	1.87	1.99	0.38	4.87	1.12E-06	2.94E-05
CHILtrapF-103071.0	14.08	2.34	2.53	0.5	4.67	3.08E-06	6.97E-05
CHILtrapF-103085.0	148.87	1.04	1.13	0.34	3.08	0.002062573	0.015340986
CHILtrapF-103088.0	54.4	0.79	0.82	0.27	3	0.002732617	0.019058669
CHILtrapF-103102.1	13.54	-2.17	-2.99	0.58	-3.73	0.000194574	0.002336074
CHILtrapF-103120.0	474.17	0.64	0.65	0.17	3.69	0.000227025	0.002651291
CHILtrapF-103140.1	67.64	-1.19	-1.22	0.23	-5.06	4.15E-07	1.21E-05
CHILtrapF-10315.4	1501.62	-0.7	-0.72	0.23	-3.04	0.002404585	0.017225472
CHILtrapF-103187.0	517.83	0.89	0.9	0.16	5.47	4.50E-08	1.68E-06
CHILtrapF-103202.0	12.72	-1.39	-1.6	0.48	-2.87	0.004096933	0.025777816
CHILtrapF-103203.0	146.85	-0.97	-0.99	0.21	-4.61	3.95E-06	8.67E-05
CHILtrapF-103205.1	8.23	-1.39	-1.57	0.5	-2.77	0.0055997	0.03268158
CHILtrapF-103206.0	52.75	0.77	0.79	0.24	3.23	0.001241732	0.010365534
CHILtrapF-103228.0	9.25	-1.83	-2.23	0.58	-3.16	0.001599692	0.012568083
CHILtrapF-103248.0	295.47	-0.53	-0.53	0.14	-3.74	0.000180856	0.002206278
CHILtrapF-103260.0	12.97	-1.89	-2.33	0.54	-3.5	0.000461769	0.004702011
CHILtrapF-103269.0	36.96	1.22	1.42	0.45	2.72	0.006616972	0.037153561
CHILtrapF-103275.0	130.74	4.67	5.01	0.38	12.31	7.99E-35	8.38E-32
CHILtrapF-103325.0	184.44	1.02	1.07	0.27	3.79	0.000148602	0.001876017
CHILtrapF-103329.12	17.97	1.27	1.42	0.48	2.67	0.007601284	0.041258517
CHILtrapF-103329.13	66.33	1.74	1.83	0.33	5.28	1.30E-07	4.23E-06
CHILtrapF-103329.3	2136.99	0.92	0.96	0.31	2.92	0.00350423	0.022912346
CHILtrapF-103329.4	58.98	1.36	1.47	0.41	3.36	0.000790394	0.007245641
CHILtrapF-103329.7	473.85	1.09	1.11	0.2	5.4	6.61E-08	2.34E-06
CHILtrapF-103360.1	98.57	1.25	1.28	0.23	5.46	4.87E-08	1.80E-06
CHILtrapF-103362.1	58.9	0.69	0.71	0.26	2.65	0.008036475	0.042939133
CHILtrapF-103371.0	10.89	-1.99	-3.96	0.7	-2.85	0.004362854	0.02708169
CHILtrapF-103389.0	8.65	2.15	3.42	0.64	3.38	0.000731369	0.006805284
CHILtrapF-103399.0	241.24	6.67	7.11	0.37	18.08	4.57E-73	1.08E-68
CHILtrapF-103400.0	272.4	1.04	1.07	0.26	3.94	8.08E-05	0.00112508
CHILtrapF-103463.0	122.08	0.77	0.78	0.23	3.31	0.000917833	0.008168857
CHILtrapF-103471.0	11.34	-1.68	-2	0.54	-3.14	0.001706398	0.013239353
CHILtrapF-103479.0	237.02	-0.66	-0.67	0.16	-4.24	2.26E-05	0.000389706
CHILtrapF-103484.0	402.71	-0.87	-0.89	0.2	-4.43	9.50E-06	0.000183176
CHILtrapF-103581.1	29.51	-1.31	-1.61	0.49	-2.66	0.00791927	0.042440503
CHILtrapF-103605.0	8.83	2.9	3.83	0.64	4.54	5.51E-06	0.000115879
CHILtrapF-103627.0	20.91	1.42	1.52	0.39	3.62	0.00029279	0.003233198
CHILtrapF-103634.3	33.21	1.54	1.64	0.37	4.13	3.59E-05	0.000574738
CHILtrapF-103638.0	124.57	0.76	0.77	0.22	3.41	0.000642339	0.006132053
CHILtrapF-103676.0	1072.14	0.84	0.86	0.24	3.47	0.000520316	0.005199185
CHILtrapF-103676.1	2026.15	0.82	0.85	0.25	3.24	0.001199298	0.010071424
CHILtrapF-103676.2	128.52	1	1.07	0.33	3.02	0.00249079	0.017745468
CHILtrapF-103679.0	9.1	1.31	1.4	0.49	2.66	0.007739573	0.041772392
CHILtrapF-103684.0	469.31	1.27	1.28	0.14	9.09	9.66E-20	2.03E-17
CHILtrapF-103693.0	7.55	1.74	1.97	0.58	3.01	0.002581552	0.018292408
CHILtrapF-103700.0	169.95	0.59	0.59	0.18	3.31	0.000936982	0.008307859
CHILtrapF-103704.0	136.9	1.29	1.33	0.27	4.73	2.23E-06	5.32E-05
CHILtrapF-103704.1	424.64	1.37	1.41	0.24	5.78	7.45E-09	3.21E-07
CHILtrapF-103704.2	18.96	1.77	1.91	0.45	3.97	7.17E-05	0.001014792
CHILtrapF-103704.3	21.81	1.38	1.5	0.48	2.9	0.003690207	0.023784702
CHILtrapF-103708.0	46.81	-0.82	-0.86	0.3	-2.78	0.005428245	0.031982338
CHILtrapF-103710.0	8.28	-1.72	-2.09	0.57	-3.01	0.002602061	0.018381773
CHILtrapF-103723.0	149.95	-0.61	-0.62	0.18	-3.47	0.000517571	0.005178349
CHILtrapF-103755.2	36.67	-1.18	-1.24	0.35	-3.4	0.000680049	0.006406289
CHILtrapF-103768.0	25.19	-1.04	-1.09	0.35	-3	0.00273468	0.019067403
CHILtrapF-103784.0	894.87	1.26	1.28	0.16	7.87	3.45E-15	4.20E-13
CHILtrapF-103786.1	169.45	1.1	1.13	0.24	4.59	4.36E-06	9.47E-05
CHILtrapF-103793.0	27.6	1.44	1.47	0.33	4.35	1.37E-05	0.000251546
CHILtrapF-103823.0	130.17	0.74	0.76	0.26	2.83	0.004687457	0.028616526
CHILtrapF-103859.0	115.03	0.97	1.01	0.29	3.36	0.000792885	0.007260916
CHILtrapF-103868.0	388.83	0.58	0.59	0.21	2.77	0.005565197	0.032544785
CHILtrapF-103876.0	10.19	-2.21	-2.8	0.58	-3.81	0.000136865	0.001752285
CHILtrapF-103902.0	12.27	-1.32	-1.52	0.5	-2.64	0.008289463	0.043924264
CHILtrapF-103904.0	219.56	0.63	0.64	0.17	3.74	0.00018697	0.002265596
CHILtrapF-103930.4	564.3	0.86	0.88	0.25	3.49	0.000474525	0.004812802
CHILtrapF-103944.1	37.3	-0.85	-0.89	0.32	-2.68	0.007432063	0.040559206
CHILtrapF-10401.6	61.64	1.44	1.54	0.37	3.88	0.000103881	0.001388153
CHILtrapF-104038.0	12.33	2.11	2.58	0.59	3.61	0.000300898	0.003310304
CHILtrapF-104040.1	19.17	1.98	2.29	0.52	3.84	0.000124627	0.001617611
CHILtrapF-104060.0	5.69	1.99	2.56	0.64	3.09	0.001975352	0.014808532
CHILtrapF-104067.0	15.78	2.9	3.42	0.52	5.53	3.13E-08	1.20E-06
CHILtrapF-104082.0	167.84	0.91	0.94	0.27	3.41	0.000643508	0.006138915
CHILtrapF-104082.1	220.68	-0.77	-0.78	0.16	-4.84	1.27E-06	3.26E-05
CHILtrapF-104090.0	5.51	-2.05	-2.52	0.62	-3.33	0.000878518	0.007872645
CHILtrapF-104107.0	65.09	-1.17	-1.21	0.26	-4.43	9.42E-06	0.000182308
CHILtrapF-104108.0	28.32	1.37	1.45	0.34	4.03	5.51E-05	0.00081548
CHILtrapF-104132.0	51.84	-1.37	-1.44	0.34	-4.05	5.07E-05	0.00076219
CHILtrapF-104138.0	24.16	2.63	4.51	0.61	4.33	1.47E-05	0.00026668
CHILtrapF-104156.0	29.39	1.41	1.61	0.48	2.93	0.003427706	0.022530945
CHILtrapF-104159.1	38.75	0.98	1.01	0.3	3.27	0.001068881	0.009200036
CHILtrapF-104166.0	9.04	1.77	2.14	0.59	3.01	0.0026264	0.018498786
CHILtrapF-104170.0	38.09	0.94	0.96	0.27	3.46	0.000547261	0.005401904
CHILtrapF-104180.0	9.25	-2.42	-2.73	0.52	-4.69	2.71E-06	6.24E-05
CHILtrapF-104186.0	66.07	3.83	4.02	0.35	10.98	4.99E-28	2.93E-25
CHILtrapF-104228.0	16.53	1.08	1.14	0.39	2.77	0.005657961	0.032945848
CHILtrapF-104236.0	8.68	-1.91	-2.32	0.57	-3.35	0.000816171	0.007426969
CHILtrapF-104255.0	8.39	-1.56	-1.9	0.58	-2.68	0.007352791	0.040253947
CHILtrapF-104265.0	310.23	-0.55	-0.55	0.12	-4.64	3.50E-06	7.82E-05
CHILtrapF-104270.0	47.59	-1.03	-1.06	0.27	-3.87	0.000109435	0.001447563
CHILtrapF-104296.1	34.8	-1.15	-1.22	0.36	-3.17	0.001519164	0.01209779
CHILtrapF-104333.0	11.81	1.41	1.52	0.48	2.95	0.003196701	0.02135754
CHILtrapF-104337.0	565.69	2.86	3.02	0.32	8.89	6.10E-19	1.14E-16
CHILtrapF-104345.0	131.7	-0.82	-0.84	0.22	-3.74	0.000184109	0.002238177
CHILtrapF-104359.0	433.85	-0.62	-0.63	0.19	-3.37	0.00074664	0.006925474
CHILtrapF-104404.0	154.66	0.7	0.72	0.22	3.21	0.001317055	0.010851871
CHILtrapF-104411.0	158.44	0.56	0.57	0.21	2.67	0.007632222	0.041363758
CHILtrapF-104416.0	108.99	-0.86	-0.89	0.25	-3.5	0.000459624	0.004684221
CHILtrapF-104453.0	12.57	-1.36	-1.55	0.49	-2.75	0.005903063	0.034096927
CHILtrapF-104462.0	88.67	-0.84	-0.85	0.22	-3.74	0.000187203	0.002266134
CHILtrapF-104469.0	3376.32	-0.6	-0.6	0.18	-3.22	0.001261513	0.010486022
CHILtrapF-104469.1	383.6	-1.53	-1.56	0.2	-7.48	7.60E-14	7.65E-12
CHILtrapF-104473.0	91.3	-0.75	-0.76	0.2	-3.65	0.000263845	0.002977837
CHILtrapF-104479.0	26.61	-1.05	-1.11	0.34	-3.08	0.00206521	0.015354986
CHILtrapF-104480.0	82.48	0.63	0.63	0.2	3.11	0.001855871	0.014096953
CHILtrapF-104523.1	252.46	2.25	2.3	0.23	9.96	2.27E-23	7.63E-21
CHILtrapF-104528.1	61.98	-1.1	-1.13	0.23	-4.78	1.74E-06	4.29E-05
CHILtrapF-104535.0	33.83	1.1	1.16	0.34	3.24	0.001193726	0.010048353
CHILtrapF-104538.1	86.96	2.46	2.6	0.33	7.37	1.67E-13	1.59E-11
CHILtrapF-104543.1	9.28	1.66	2.1	0.58	2.85	0.004352562	0.027039198
CHILtrapF-104544.0	15.96	-1.41	-1.53	0.43	-3.27	0.00107435	0.009233604
CHILtrapF-104559.1	545.75	0.55	0.55	0.16	3.48	0.000502881	0.005051288
CHILtrapF-104576.0	45.62	1.07	1.11	0.3	3.53	0.000420204	0.004363746
CHILtrapF-104583.1	267.28	0.54	0.55	0.2	2.63	0.008422381	0.044438446
CHILtrapF-104620.0	271.23	-1	-1.02	0.18	-5.45	5.14E-08	1.89E-06
CHILtrapF-104666.1	90.17	1.2	1.21	0.2	6.02	1.73E-09	8.41E-08
CHILtrapF-104685.0	7.25	-1.49	-1.75	0.54	-2.74	0.006149522	0.035064346
CHILtrapF-104692.0	114.53	2.52	2.71	0.41	6.12	9.51E-10	4.79E-08
CHILtrapF-104692.1	62.47	2.7	2.97	0.47	5.79	7.10E-09	3.09E-07
CHILtrapF-104692.2	70.31	1.84	2.09	0.52	3.52	0.000430498	0.004451
CHILtrapF-104693.3	26.83	-1.46	-1.66	0.47	-3.07	0.002159704	0.015876964
CHILtrapF-104697.0	152.22	2.7	2.77	0.25	10.66	1.57E-26	7.26E-24
CHILtrapF-104704.0	260.92	0.73	0.74	0.18	4.03	5.55E-05	0.000819692
CHILtrapF-104707.0	40.25	-1.91	-2.34	0.51	-3.72	0.000201481	0.002398205
CHILtrapF-104710.0	42.29	1.31	1.39	0.37	3.55	0.000378561	0.003991177
CHILtrapF-104719.0	405.7	0.71	0.73	0.21	3.43	0.000598547	0.005791534
CHILtrapF-104720.0	46.85	-1.19	-1.23	0.28	-4.2	2.66E-05	0.000445183
CHILtrapF-104724.0	47.44	0.8	0.83	0.29	2.77	0.005533462	0.032415593
CHILtrapF-104725.0	169.87	0.7	0.72	0.23	2.99	0.00277455	0.019248442
CHILtrapF-104725.1	35.05	1.39	1.48	0.38	3.67	0.00024173	0.002782973
CHILtrapF-104726.0	10.16	2.61	3.12	0.58	4.53	6.01E-06	0.000125327
CHILtrapF-104729.1	21.91	-1.12	-1.22	0.4	-2.78	0.005468867	0.032145664
CHILtrapF-104736.0	7.72	-1.62	-2.13	0.62	-2.62	0.008861849	0.046208071
CHILtrapF-104746.0	17.29	-1.06	-1.14	0.4	-2.63	0.008615816	0.045175439
CHILtrapF-104758.0	152.72	1.47	1.54	0.3	4.87	1.13E-06	2.97E-05
CHILtrapF-104760.0	115.85	1.04	1.06	0.19	5.61	2.01E-08	7.98E-07
CHILtrapF-104778.0	7.11	2.26	2.49	0.54	4.22	2.47E-05	0.000419493
CHILtrapF-104786.1	108.51	-0.6	-0.62	0.2	-2.98	0.0029134	0.019941283
CHILtrapF-104788.0	1301.77	2.52	2.61	0.25	10.03	1.10E-23	3.93E-21
CHILtrapF-104788.1	80.13	2.14	2.36	0.38	5.7	1.20E-08	4.96E-07
CHILtrapF-104792.0	217.4	-0.68	-0.7	0.25	-2.77	0.005656077	0.032945246
CHILtrapF-104792.1	27.82	3.13	3.54	0.49	6.34	2.27E-10	1.28E-08
CHILtrapF-104795.0	300.05	1.36	1.39	0.23	6.03	1.67E-09	8.13E-08
CHILtrapF-104801.0	81.88	-0.73	-0.75	0.25	-2.94	0.0032445	0.021598183
CHILtrapF-104803.0	609.23	0.76	0.76	0.15	4.95	7.41E-07	2.03E-05
CHILtrapF-104815.0	31.79	4.94	5.73	0.53	9.34	9.43E-21	2.07E-18
CHILtrapF-104825.0	52.27	-0.99	-1.03	0.28	-3.6	0.000320383	0.003477511
CHILtrapF-104830.0	8.83	2.99	4.39	0.66	4.52	6.22E-06	0.000128983
CHILtrapF-104840.0	5.53	3.74	5.8	0.67	5.6	2.13E-08	8.38E-07
CHILtrapF-104840.1	60	3.92	4.33	0.4	9.7	3.07E-22	8.81E-20
CHILtrapF-104848.2	1523.36	1.15	1.2	0.34	3.41	0.000644926	0.006149266
CHILtrapF-104852.0	17.59	-1.55	-1.62	0.36	-4.28	1.89E-05	0.000333245
CHILtrapF-104864.1	18.14	-1.01	-1.08	0.38	-2.64	0.008285944	0.043915505
CHILtrapF-104871.0	58.29	2.16	2.26	0.3	7.21	5.40E-13	4.81E-11
CHILtrapF-104888.0	827.38	0.61	0.62	0.18	3.46	0.000539541	0.005343639
CHILtrapF-104905.0	31.79	1.5	1.56	0.31	4.79	1.66E-06	4.13E-05
CHILtrapF-104905.1	85.33	1.12	1.15	0.24	4.73	2.23E-06	5.33E-05
CHILtrapF-104926.0	18.35	1.08	1.17	0.41	2.66	0.007845574	0.042160776
CHILtrapF-104938.1	21.19	-1.91	-2.15	0.44	-4.31	1.65E-05	0.000295291
CHILtrapF-104940.0	14.41	-1.99	-2.34	0.57	-3.51	0.000441557	0.004541402
CHILtrapF-104940.2	8.34	-1.79	-2.14	0.57	-3.13	0.001770964	0.013623513
CHILtrapF-104951.0	903.73	-1.7	-1.77	0.29	-5.83	5.68E-09	2.53E-07
CHILtrapF-104987.0	102.46	0.58	0.59	0.22	2.63	0.008480697	0.044667262
CHILtrapF-104994.0	10.36	-1.93	-2.44	0.59	-3.28	0.001024855	0.008909086
CHILtrapF-105023.0	10.55	2.6	2.9	0.53	4.93	8.32E-07	2.25E-05
CHILtrapF-105038.0	127.1	-0.85	-0.86	0.2	-4.33	1.48E-05	0.000269315
CHILtrapF-105041.0	111.17	-0.54	-0.55	0.21	-2.61	0.009095102	0.047111147
CHILtrapF-105046.1	13.67	-1.82	-2.18	0.53	-3.44	0.000580563	0.00565941
CHILtrapF-105051.0	6.47	-1.89	-2.15	0.54	-3.46	0.000532488	0.005291595
CHILtrapF-105055.3	136.01	0.93	0.93	0.15	6.15	7.98E-10	4.09E-08
CHILtrapF-105071.0	184.24	3.04	3.12	0.26	11.86	1.81E-32	1.52E-29
CHILtrapF-105084.0	232.46	0.96	0.98	0.21	4.52	6.09E-06	0.000126914
CHILtrapF-105090.0	43.05	-1.82	-2.15	0.48	-3.82	0.000131856	0.001699259
CHILtrapF-105114.0	15.1	-1.48	-1.62	0.44	-3.35	0.000812644	0.007400592
CHILtrapF-105115.0	185.77	-1.28	-1.33	0.3	-4.25	2.10E-05	0.000365096
CHILtrapF-105130.0	320.69	0.54	0.55	0.17	3.18	0.001452092	0.011706276
CHILtrapF-105162.0	218.58	1.45	1.5	0.26	5.65	1.61E-08	6.48E-07
CHILtrapF-105182.0	249.64	1.63	1.69	0.3	5.4	6.52E-08	2.31E-06
CHILtrapF-105182.1	41.96	1.49	1.54	0.34	4.44	8.96E-06	0.000174736
CHILtrapF-105215.0	237.63	0.57	0.58	0.18	3.13	0.001776473	0.013643593
CHILtrapF-105219.0	80.61	1.05	1.11	0.36	2.93	0.003396859	0.022396998
CHILtrapF-105257.1	143.6	-0.61	-0.61	0.16	-3.72	0.000198287	0.002370978
CHILtrapF-105260.0	34.84	1.94	2.12	0.41	4.7	2.56E-06	5.98E-05
CHILtrapF-105263.0	778.09	0.55	0.55	0.12	4.73	2.26E-06	5.38E-05
CHILtrapF-105294.1	10.12	-1.61	-1.84	0.52	-3.12	0.001797372	0.013754719
CHILtrapF-105296.0	47.18	0.92	0.94	0.25	3.67	0.000239614	0.002764017
CHILtrapF-105310.0	5.98	-2.35	-3.53	0.68	-3.46	0.000544079	0.005375007
CHILtrapF-105318.0	672.97	3.26	3.35	0.24	13.62	2.97E-42	5.82E-39
CHILtrapF-105329.0	99.16	0.63	0.64	0.19	3.32	0.000889968	0.007959988
CHILtrapF-105368.0	22.4	1.61	1.69	0.38	4.22	2.48E-05	0.000420838
CHILtrapF-105368.1	129.95	1.78	1.82	0.23	7.9	2.88E-15	3.54E-13
CHILtrapF-105400.0	147.43	-1.08	-1.12	0.27	-4.07	4.69E-05	0.000720821
CHILtrapF-105427.0	27.05	0.99	1.08	0.38	2.63	0.008658373	0.045337969
CHILtrapF-105433.1	6.81	-1.96	-2.66	0.66	-2.95	0.003173454	0.02124544
CHILtrapF-105434.0	133.04	-1.21	-1.28	0.35	-3.43	0.000595343	0.005765272
CHILtrapF-105446.0	14.91	-1.16	-1.27	0.45	-2.59	0.009584476	0.048988246
CHILtrapF-105458.0	5.28	2.73	4.66	0.7	3.89	9.93E-05	0.001338007
CHILtrapF-105478.0	5.36	1.81	2.58	0.66	2.74	0.006139693	0.035025276
CHILtrapF-105492.0	90	1.66	1.81	0.36	4.56	5.00E-06	0.000107016
CHILtrapF-105504.0	167.61	-0.57	-0.58	0.17	-3.37	0.000755323	0.006990889
CHILtrapF-105506.0	86.09	0.56	0.57	0.21	2.68	0.007353889	0.040253947
CHILtrapF-105508.0	1087.8	2.88	2.94	0.22	12.83	1.09E-37	1.60E-34
CHILtrapF-105509.2	345.99	-0.76	-0.79	0.27	-2.87	0.004158775	0.026104108
CHILtrapF-105520.0	114.36	-0.74	-0.76	0.26	-2.78	0.005469626	0.032145664
CHILtrapF-105523.0	100.82	-0.75	-0.77	0.22	-3.44	0.000574418	0.005613456
CHILtrapF-105528.0	178.02	-0.55	-0.56	0.16	-3.37	0.000740315	0.006880371
CHILtrapF-105555.0	26.34	-2.68	-2.83	0.38	-7.05	1.84E-12	1.47E-10
CHILtrapF-105555.1	8.08	-2.56	-2.92	0.57	-4.46	8.11E-06	0.000161374
CHILtrapF-105584.0	38.75	2.48	2.64	0.39	6.43	1.26E-10	7.38E-09
CHILtrapF-105584.1	164.87	-0.79	-0.82	0.28	-2.87	0.004102996	0.025809064
CHILtrapF-105587.1	71.04	0.69	0.71	0.26	2.63	0.008558476	0.044964962
CHILtrapF-105595.0	8.99	-3.58	-6.12	0.64	-5.62	1.94E-08	7.70E-07
CHILtrapF-105597.2	14.12	1.73	2.02	0.5	3.46	0.000543548	0.005375007
CHILtrapF-105644.0	67.27	1.57	1.71	0.45	3.46	0.00053691	0.005325757
CHILtrapF-105652.0	58.83	4.68	5.24	0.44	10.71	9.51E-27	4.48E-24
CHILtrapF-105657.11	462.04	1.02	1.07	0.31	3.27	0.001088571	0.009328572
CHILtrapF-105657.18	15.88	-2	-2.25	0.49	-4.09	4.40E-05	0.000683391
CHILtrapF-105657.28	13.19	-2.75	-3.51	0.57	-4.83	1.35E-06	3.44E-05
CHILtrapF-105657.7	7.75	-2.06	-3.81	0.69	-3.01	0.00259023	0.018326305
CHILtrapF-105657.8	8.34	-3.02	-4.29	0.61	-4.96	7.17E-07	1.98E-05
CHILtrapF-105686.0	28.43	1.35	1.43	0.38	3.5	0.00046111	0.004697332
CHILtrapF-105694.1	8.21	2.67	3.25	0.6	4.42	9.82E-06	0.000187947
CHILtrapF-105712.0	4956.34	-1.11	-1.13	0.2	-5.51	3.62E-08	1.37E-06
CHILtrapF-105712.1	1004.53	-0.73	-0.74	0.21	-3.47	0.000528329	0.005263506
CHILtrapF-105712.2	5630.33	-1.14	-1.16	0.2	-5.68	1.34E-08	5.48E-07
CHILtrapF-105716.0	93.87	-0.81	-0.83	0.2	-4.03	5.64E-05	0.000831466
CHILtrapF-105739.0	1232.22	0.73	0.74	0.15	4.82	1.45E-06	3.65E-05
CHILtrapF-105767.0	233.65	1.39	1.44	0.26	5.41	6.37E-08	2.27E-06
CHILtrapF-105776.0	195.23	0.73	0.75	0.2	3.64	0.000273934	0.003072548
CHILtrapF-105801.0	148.19	-0.53	-0.54	0.2	-2.65	0.008037013	0.042939133
CHILtrapF-105829.0	25.53	1.15	1.26	0.43	2.68	0.007381766	0.040340855
CHILtrapF-105830.0	111.46	1.84	1.88	0.23	7.97	1.60E-15	2.03E-13
CHILtrapF-105856.0	15.87	1.07	1.13	0.39	2.72	0.006585505	0.037038743
CHILtrapF-105866.0	62.34	0.85	0.88	0.24	3.52	0.000435092	0.004484709
CHILtrapF-10588.0	35.62	-1.21	-1.27	0.32	-3.79	0.000151238	0.001902159
CHILtrapF-105884.0	6.14	-1.89	-2.59	0.64	-2.97	0.002960114	0.020154299
CHILtrapF-105891.0	157.04	-0.66	-0.67	0.2	-3.21	0.001312681	0.010823406
CHILtrapF-105981.0	19.16	1.54	1.69	0.42	3.64	0.000269325	0.003026628
CHILtrapF-105993.2	11.48	-1.23	-1.36	0.45	-2.74	0.00622775	0.035416
CHILtrapF-106002.0	20.75	1.45	1.73	0.48	3.04	0.002379548	0.017121896
CHILtrapF-106018.0	5.15	-2.72	-3.26	0.65	-4.21	2.52E-05	0.000425876
CHILtrapF-106044.0	6.87	2.26	3.12	0.64	3.53	0.000408574	0.004256119
CHILtrapF-106049.0	240.6	0.58	0.59	0.15	3.89	0.00010194	0.001367192
CHILtrapF-106067.0	6.22	2.68	3.37	0.6	4.43	9.26E-06	0.000179424
CHILtrapF-106072.1	61.76	-0.91	-0.94	0.27	-3.31	0.000918777	0.008174166
CHILtrapF-106083.0	1009.19	0.73	0.74	0.19	3.84	0.000122777	0.001596231
CHILtrapF-106083.1	398.26	0.65	0.67	0.24	2.69	0.00709714	0.039222614
CHILtrapF-106083.2	207.94	0.71	0.72	0.2	3.52	0.000436249	0.004494668
CHILtrapF-106083.3	62.93	1.01	1.06	0.29	3.46	0.00054633	0.005394976
CHILtrapF-106083.4	257.8	0.66	0.67	0.22	2.93	0.003371833	0.022275684
CHILtrapF-106092.0	8.95	3.16	4.14	0.62	5.11	3.19E-07	9.48E-06
CHILtrapF-106098.0	42.94	1.68	1.73	0.3	5.6	2.17E-08	8.49E-07
CHILtrapF-106113.0	20.01	1.99	2.49	0.51	3.9	9.50E-05	0.00129171
CHILtrapF-106126.0	199.85	-0.55	-0.55	0.16	-3.4	0.000664041	0.006283154
CHILtrapF-106154.8	125.22	-0.73	-0.75	0.21	-3.45	0.000561749	0.005526365
CHILtrapF-106155.0	43.19	1.2	1.32	0.4	3.01	0.002648974	0.018596553
CHILtrapF-106158.1	125.41	0.82	0.84	0.22	3.7	0.000215869	0.002539911
CHILtrapF-106166.0	26.27	-1.97	-2.21	0.47	-4.2	2.67E-05	0.000446764
CHILtrapF-106207.0	268.63	0.67	0.68	0.17	3.95	7.83E-05	0.001094103
CHILtrapF-10623.7	29.25	1.1	1.18	0.39	2.81	0.004906437	0.029688423
CHILtrapF-106234.0	450.82	1.43	1.45	0.18	8.11	5.06E-16	6.84E-14
CHILtrapF-106255.0	384	1.88	1.9	0.17	10.88	1.43E-27	7.99E-25
CHILtrapF-106292.0	25.79	-1.35	-1.44	0.37	-3.6	0.00031639	0.003446888
CHILtrapF-106323.0	263.75	0.99	0.99	0.14	7.12	1.08E-12	8.95E-11
CHILtrapF-106327.0	76.29	1.25	1.29	0.3	4.19	2.84E-05	0.000470512
CHILtrapF-106336.0	119.78	1.4	1.43	0.26	5.4	6.84E-08	2.41E-06
CHILtrapF-106346.0	51.37	1	1.02	0.24	4.19	2.85E-05	0.000472349
CHILtrapF-106381.0	623.58	1.17	1.19	0.21	5.61	1.97E-08	7.82E-07
CHILtrapF-106385.0	286.15	0.8	0.81	0.19	4.14	3.50E-05	0.000563854
CHILtrapF-106387.0	124	-0.58	-0.59	0.2	-2.85	0.004371839	0.027130306
CHILtrapF-106388.0	7.63	1.56	1.83	0.57	2.73	0.00633751	0.035961969
CHILtrapF-106393.0	79.52	0.66	0.67	0.23	2.92	0.003520146	0.023010023
CHILtrapF-106399.0	402.57	-0.52	-0.53	0.18	-2.91	0.00367195	0.023686492
CHILtrapF-106416.0	129.8	0.85	0.91	0.27	3.17	0.001526881	0.012138703
CHILtrapF-106442.3	107.49	-0.97	-0.98	0.18	-5.27	1.33E-07	4.32E-06
CHILtrapF-106453.0	10.31	2.44	3.1	0.58	4.18	2.93E-05	0.000482698
CHILtrapF-106454.0	18.96	-1.69	-1.87	0.45	-3.72	0.000199177	0.002379206
CHILtrapF-106508.0	171.1	1.11	1.13	0.21	5.35	8.91E-08	3.06E-06
CHILtrapF-106508.1	189.63	0.79	0.8	0.19	4.23	2.32E-05	0.000396939
CHILtrapF-106516.0	15.59	-2.2	-2.7	0.55	-4.01	6.06E-05	0.000882383
CHILtrapF-106525.0	4.88	-2.38	-3.55	0.66	-3.58	0.000342375	0.003670512
CHILtrapF-106572.0	27.09	-1	-1.04	0.32	-3.13	0.00172725	0.013354542
CHILtrapF-106573.0	8.47	-2.15	-2.72	0.61	-3.54	0.000400708	0.004183431
CHILtrapF-106576.0	15.33	-1.21	-1.34	0.45	-2.68	0.00732084	0.0401384
CHILtrapF-106586.0	92.67	0.6	0.6	0.19	3.1	0.001903664	0.014396506
CHILtrapF-106587.0	2468.89	0.84	0.85	0.2	4.31	1.64E-05	0.000294548
CHILtrapF-106587.1	951.99	0.84	0.86	0.23	3.67	0.000246015	0.002826766
CHILtrapF-106590.0	191.58	0.63	0.63	0.16	3.84	0.000120788	0.001574722
CHILtrapF-106591.0	26.45	-1.69	-1.87	0.41	-4.07	4.68E-05	0.000720186
CHILtrapF-106594.0	85.81	0.6	0.6	0.21	2.86	0.004284375	0.026721422
CHILtrapF-106598.0	13.41	-1.79	-2.04	0.49	-3.68	0.000232555	0.002695802
CHILtrapF-106604.0	261.36	0.57	0.58	0.2	2.83	0.004685055	0.028616526
CHILtrapF-106621.1	21.38	1.8	1.92	0.38	4.77	1.88E-06	4.59E-05
CHILtrapF-106646.2	57.8	-0.83	-0.86	0.26	-3.2	0.001353125	0.01107539
CHILtrapF-106648.0	148.54	0.89	0.91	0.22	4.14	3.54E-05	0.000568285
CHILtrapF-106649.0	8.84	2.27	2.65	0.55	4.1	4.14E-05	0.000649192
CHILtrapF-106650.1	221.26	1.22	1.25	0.24	5.01	5.47E-07	1.55E-05
CHILtrapF-106660.0	33.24	-1.58	-1.75	0.42	-3.74	0.000187207	0.002266134
CHILtrapF-106664.0	68.45	4.65	7.5	0.59	7.88	3.29E-15	4.04E-13
CHILtrapF-106724.0	148.09	-1.27	-1.3	0.23	-5.47	4.62E-08	1.71E-06
CHILtrapF-106735.1	40.5	2.07	2.21	0.4	5.15	2.58E-07	7.81E-06
CHILtrapF-106778.1	12.04	1.65	2.09	0.54	3.07	0.002145424	0.015811497
CHILtrapF-106790.0	13.1	-1.45	-1.67	0.49	-2.98	0.00289084	0.01988855
CHILtrapF-106831.0	6.53	1.69	1.89	0.6	2.82	0.004760352	0.028953373
CHILtrapF-106845.1	3.28	2.79	4.72	0.73	3.83	0.000127653	0.001652331
CHILtrapF-106849.3	637.29	0.66	0.68	0.25	2.67	0.007562503	0.041090006
CHILtrapF-106849.6	132.87	-0.72	-0.74	0.24	-3.02	0.002505579	0.017807697
CHILtrapF-106858.0	9.67	-1.81	-2.39	0.61	-2.96	0.003108327	0.020910567
CHILtrapF-106868.0	290.39	3.99	4.09	0.24	16.4	1.95E-60	1.53E-56
CHILtrapF-106878.0	7.21	-1.98	-2.63	0.63	-3.17	0.001534775	0.012180888
CHILtrapF-106891.0	32.5	1.82	2.17	0.56	3.26	0.001097907	0.009381246
CHILtrapF-106892.1	10.49	-2.65	-3.43	0.59	-4.47	7.87E-06	0.000157496
CHILtrapF-106915.1	115.07	-0.64	-0.65	0.2	-3.1	0.001903369	0.014396506
CHILtrapF-106923.0	159.02	-0.55	-0.56	0.2	-2.8	0.00507614	0.030418064
CHILtrapF-106926.0	1565.49	-1.14	-1.16	0.21	-5.37	7.93E-08	2.75E-06
CHILtrapF-106933.0	7.1	1.6	1.9	0.58	2.78	0.005418256	0.031947481
CHILtrapF-106939.0	6.46	2.21	2.67	0.61	3.61	0.000309614	0.003384037
CHILtrapF-106939.3	5.61	2.16	2.76	0.66	3.25	0.001157819	0.009792916
CHILtrapF-106947.0	94.08	0.75	0.78	0.27	2.81	0.004897633	0.029650396
CHILtrapF-106956.0	14.93	-2.04	-2.47	0.54	-3.76	0.000168366	0.002083063
CHILtrapF-106966.2	57.08	0.82	0.85	0.27	3.01	0.002640101	0.018561956
CHILtrapF-106980.0	202.36	-0.79	-0.82	0.26	-3.04	0.002375782	0.017102142
CHILtrapF-106996.1	6.16	-2.1	-2.56	0.59	-3.57	0.000355404	0.003779203
CHILtrapF-107015.0	444.91	0.66	0.67	0.22	2.95	0.003149912	0.02112389
CHILtrapF-107030.0	11.23	-1.66	-1.86	0.51	-3.25	0.001161211	0.009811708
CHILtrapF-107042.0	26.13	-1.17	-1.24	0.37	-3.18	0.001493604	0.01195493
CHILtrapF-107045.0	51.94	-0.7	-0.72	0.26	-2.7	0.006883461	0.038329768
CHILtrapF-107047.3	53.68	-1.18	-1.32	0.42	-2.84	0.004457033	0.027513878
CHILtrapF-107063.1	66.1	1.68	1.85	0.46	3.65	0.000264812	0.002985889
CHILtrapF-107091.0	50.28	1.71	1.83	0.41	4.12	3.80E-05	0.00060145
CHILtrapF-107091.4	9.84	1.63	1.85	0.56	2.92	0.003524812	0.023027726
CHILtrapF-107098.0	4.99	-2.82	-4.14	0.68	-4.14	3.41E-05	0.000550539
CHILtrapF-107103.1	10.6	1.46	1.67	0.53	2.78	0.005437062	0.032023899
CHILtrapF-107118.0	7.76	1.95	2.52	0.58	3.39	0.000690847	0.006497607
CHILtrapF-107120.0	5.73	1.73	2.43	0.67	2.59	0.009681794	0.049365494
CHILtrapF-107121.0	14.68	1.81	2.19	0.57	3.18	0.00148173	0.011888196
CHILtrapF-107123.0	126.54	0.78	0.79	0.21	3.69	0.000221095	0.002593618
CHILtrapF-107132.0	184.8	1.3	1.34	0.28	4.63	3.58E-06	7.97E-05
CHILtrapF-107145.0	902.59	0.51	0.51	0.15	3.28	0.001020515	0.008874635
CHILtrapF-107167.0	322.2	1.4	1.42	0.19	7.46	8.98E-14	8.88E-12
CHILtrapF-107192.0	2414.91	2.32	2.36	0.2	11.74	7.50E-32	5.51E-29
CHILtrapF-107193.0	41.74	-0.93	-0.98	0.34	-2.71	0.006759198	0.037780864
CHILtrapF-107193.1	97.55	-0.87	-0.89	0.2	-4.36	1.31E-05	0.000243049
CHILtrapF-107195.0	11.07	-1.99	-2.47	0.55	-3.6	0.000321408	0.003487029
CHILtrapF-107201.2	27.22	-1.45	-1.54	0.36	-4.01	6.19E-05	0.000896774
CHILtrapF-107209.2	423.34	0.57	0.58	0.18	3.11	0.001898155	0.014376368
CHILtrapF-107209.5	149.48	0.68	0.71	0.25	2.76	0.005719896	0.033226508
CHILtrapF-107225.0	410.31	-0.51	-0.51	0.13	-3.85	0.000116598	0.001524324
CHILtrapF-107228.0	13.37	1.35	1.49	0.51	2.64	0.00836148	0.04420575
CHILtrapF-107253.0	30.05	-1.53	-1.67	0.4	-3.77	0.000160685	0.00200384
CHILtrapF-107274.0	18.47	-1.83	-2.12	0.49	-3.72	0.000199609	0.002380984
CHILtrapF-107291.0	3178.1	-1.4	-1.61	0.47	-2.94	0.003261755	0.021688504
CHILtrapF-107291.1	9201.23	-1.2	-1.34	0.43	-2.82	0.004876049	0.02956415
CHILtrapF-107335.1	9.09	4.12	6.28	0.67	6.15	7.94E-10	4.08E-08
CHILtrapF-107338.0	6014.55	1.25	1.27	0.16	7.73	1.09E-14	1.21E-12
CHILtrapF-107343.3	25.51	-1.81	-1.95	0.4	-4.5	6.75E-06	0.00013836
CHILtrapF-107346.0	139.53	0.56	0.56	0.19	2.97	0.002931531	0.020047891
CHILtrapF-107348.0	586.39	0.56	0.56	0.15	3.66	0.000253481	0.002888579
CHILtrapF-107350.0	42.34	-1.45	-1.53	0.35	-4.2	2.66E-05	0.000445866
CHILtrapF-107361.0	274.97	-0.96	-1.04	0.35	-2.74	0.006100143	0.034858804
CHILtrapF-107383.0	213.36	-1.01	-1.02	0.21	-4.81	1.49E-06	3.74E-05
CHILtrapF-107385.0	100.94	0.82	0.83	0.25	3.22	0.001295946	0.010711697
CHILtrapF-107392.0	91.77	0.62	0.63	0.24	2.6	0.009407334	0.048292621
CHILtrapF-107414.0	467.93	0.72	0.73	0.23	3.11	0.001851534	0.014068552
CHILtrapF-107414.1	162.98	0.58	0.6	0.22	2.6	0.009457317	0.048485749
CHILtrapF-107493.0	12.32	3.01	3.9	0.61	4.89	1.01E-06	2.69E-05
CHILtrapF-107515.0	588.89	-0.68	-0.69	0.15	-4.42	9.66E-06	0.000185358
CHILtrapF-107518.1	249.38	-0.56	-0.57	0.19	-2.9	0.003720535	0.023908143
CHILtrapF-107526.0	17.39	2.34	3.13	0.58	4	6.21E-05	0.00089785
CHILtrapF-107545.0	189.93	1.59	1.62	0.22	7.17	7.67E-13	6.63E-11
CHILtrapF-107553.0	146.17	1.18	1.24	0.3	4	6.40E-05	0.000918758
CHILtrapF-107585.0	283.43	0.71	0.72	0.15	4.87	1.11E-06	2.92E-05
CHILtrapF-107586.0	90.91	-0.66	-0.68	0.25	-2.65	0.008039683	0.042939133
CHILtrapF-107601.0	6.58	2.35	3.19	0.69	3.41	0.000638328	0.006103676
CHILtrapF-107620.0	138.41	-0.97	-1.02	0.34	-2.8	0.005037164	0.030253842
CHILtrapF-107663.2	53.79	-1.03	-1.06	0.27	-3.85	0.000116688	0.001524657
CHILtrapF-107663.3	70.57	-1.1	-1.15	0.31	-3.59	0.000337003	0.003621165
CHILtrapF-107670.0	6.69	1.68	1.88	0.56	2.99	0.002781445	0.019279222
CHILtrapF-107682.1	82.95	-0.83	-0.85	0.19	-4.28	1.84E-05	0.000324292
CHILtrapF-107708.0	29.84	1.23	1.33	0.4	3.07	0.002140127	0.01578056
CHILtrapF-107710.2	50.87	-1.29	-1.33	0.29	-4.51	6.48E-06	0.000133736
CHILtrapF-107719.0	39.05	1.18	1.32	0.38	3.15	0.001656955	0.01295828
CHILtrapF-107743.0	6.62	1.74	2.24	0.66	2.65	0.008128066	0.043234552
CHILtrapF-107752.0	16.11	-1.18	-1.29	0.44	-2.7	0.006905588	0.038425703
CHILtrapF-107768.1	17.77	-1.68	-1.95	0.48	-3.51	0.000441208	0.004539798
CHILtrapF-107790.0	145.96	0.63	0.64	0.21	2.92	0.003448618	0.022629393
CHILtrapF-107791.0	7.41	1.94	2.64	0.64	3.04	0.002382164	0.017121896
CHILtrapF-107847.3	86.51	1.74	1.83	0.35	4.99	5.98E-07	1.68E-05
CHILtrapF-107855.1	40.32	0.93	0.97	0.31	3.01	0.002598701	0.018375189
CHILtrapF-107855.2	6.57	2.11	2.92	0.64	3.32	0.000899563	0.008036646
CHILtrapF-107858.0	17.36	1.98	2.19	0.46	4.3	1.74E-05	0.000309751
CHILtrapF-107884.0	6.36	2.21	2.57	0.59	3.75	0.000179664	0.002196292
CHILtrapF-107890.0	309.48	0.72	0.73	0.15	4.7	2.58E-06	6.01E-05
CHILtrapF-107930.0	51.01	1.88	2.01	0.35	5.33	9.82E-08	3.30E-06
CHILtrapF-107946.0	5.93	3.29	4.75	0.66	5	5.68E-07	1.60E-05
CHILtrapF-107992.0	13.3	-1.9	-2.33	0.55	-3.48	0.00049374	0.00497375
CHILtrapF-108031.0	72.77	1.42	1.93	0.49	2.91	0.003615178	0.0234553
CHILtrapF-108042.0	90.25	0.57	0.58	0.21	2.78	0.005495153	0.032278184
CHILtrapF-108044.0	1920.13	-0.67	-0.67	0.14	-4.93	8.07E-07	2.19E-05
CHILtrapF-108045.0	8.97	-2.11	-2.71	0.58	-3.61	0.000302747	0.003327528
CHILtrapF-108059.0	7.5	1.36	1.5	0.52	2.61	0.009001838	0.046741231
CHILtrapF-108063.0	690.51	-1.3	-1.37	0.33	-3.9	9.44E-05	0.001286206
CHILtrapF-108063.1	64.45	-0.87	-0.91	0.29	-3	0.002666927	0.018711427
CHILtrapF-108063.4	345.47	-2.34	-2.64	0.47	-4.96	7.00E-07	1.94E-05
CHILtrapF-108070.0	44.87	-1.42	-1.54	0.39	-3.6	0.000318979	0.003465474
CHILtrapF-108079.0	328.66	-1.19	-1.26	0.33	-3.61	0.000307102	0.003364392
CHILtrapF-108079.1	1394.5	-0.94	-0.97	0.27	-3.52	0.000437169	0.004502171
CHILtrapF-108101.0	331.51	1.32	1.34	0.18	7.52	5.33E-14	5.50E-12
CHILtrapF-108102.0	86.08	0.6	0.61	0.21	2.8	0.005073906	0.030412417
CHILtrapF-108106.0	14.78	-1.66	-2.02	0.52	-3.2	0.001378566	0.011248406
CHILtrapF-108128.0	31.73	0.94	0.96	0.27	3.51	0.00044457	0.004558444
CHILtrapF-108129.0	90.42	3.01	3.23	0.41	7.33	2.26E-13	2.14E-11
CHILtrapF-108133.2	25.3	1.01	1.08	0.36	2.76	0.005788553	0.033542534
CHILtrapF-108137.0	389.23	-0.9	-0.92	0.23	-3.87	0.000108328	0.001435344
CHILtrapF-108164.0	5.56	-1.76	-2.12	0.6	-2.93	0.003359013	0.022203454
CHILtrapF-108171.3	54.98	-1.09	-1.16	0.36	-3.01	0.002601096	0.018381773
CHILtrapF-108175.0	351.56	3.44	3.5	0.21	16.31	7.85E-60	4.62E-56
CHILtrapF-108181.0	7.99	-1.69	-2.23	0.6	-2.84	0.004536605	0.027888035
CHILtrapF-108210.0	29.96	-0.86	-0.9	0.32	-2.72	0.006606665	0.037122261
CHILtrapF-108222.0	408.8	0.59	0.6	0.2	2.88	0.00400536	0.025323515
CHILtrapF-108228.1	23.7	-1.34	-1.43	0.37	-3.66	0.000250145	0.002861651
CHILtrapF-108231.2	11.17	-1.95	-2.3	0.54	-3.63	0.000279903	0.003121647
CHILtrapF-108239.0	38.49	0.94	0.97	0.32	2.96	0.003064802	0.020681779
CHILtrapF-108239.2	17.28	1.39	1.47	0.38	3.63	0.000288453	0.003191121
CHILtrapF-108297.0	8.65	1.78	2.39	0.62	2.88	0.004019533	0.025391308
CHILtrapF-108316.0	17.31	1.28	1.37	0.41	3.08	0.002096847	0.015543002
CHILtrapF-108318.1	14.5	1.55	1.8	0.49	3.19	0.001414938	0.011477529
CHILtrapF-108381.0	491.72	-0.82	-0.84	0.25	-3.34	0.000843485	0.007616609
CHILtrapF-108381.1	540.98	-0.94	-0.97	0.26	-3.67	0.000244934	0.002815723
CHILtrapF-108381.2	470.79	-1.31	-1.37	0.3	-4.31	1.64E-05	0.000293333
CHILtrapF-108381.3	579.64	-0.84	-0.86	0.21	-4.03	5.54E-05	0.000819692
CHILtrapF-108389.0	78.99	3.23	3.37	0.31	10.46	1.27E-25	5.44E-23
CHILtrapF-108399.0	54.59	0.95	0.97	0.26	3.64	0.000269752	0.003029983
CHILtrapF-108401.0	100.89	-1.72	-3.96	0.65	-2.65	0.007931548	0.042496626
CHILtrapF-108404.0	8.43	1.65	1.94	0.56	2.93	0.003439333	0.022594959
CHILtrapF-108410.0	14.75	-1.99	-2.27	0.49	-4.07	4.80E-05	0.000736215
CHILtrapF-108445.0	255.39	0.81	0.83	0.21	3.94	8.24E-05	0.001144312
CHILtrapF-108460.0	56.29	-0.94	-0.97	0.26	-3.59	0.000333392	0.003585635
CHILtrapF-108487.0	222.86	0.58	0.59	0.17	3.3	0.000953523	0.008403859
CHILtrapF-108496.0	127.56	-0.69	-0.71	0.21	-3.23	0.001249425	0.010407596
CHILtrapF-108513.0	48.18	4.19	4.87	0.48	8.7	3.30E-18	5.63E-16
CHILtrapF-108524.0	6063.6	-0.92	-0.93	0.19	-4.79	1.65E-06	4.10E-05
CHILtrapF-108524.1	4436.89	-0.93	-0.95	0.22	-4.12	3.85E-05	0.000607188
CHILtrapF-108539.0	58.01	-0.78	-0.8	0.27	-2.87	0.004094032	0.025766453
CHILtrapF-108557.0	102.22	0.79	0.81	0.22	3.61	0.000306616	0.003363776
CHILtrapF-108577.0	4.36	-1.59	-1.87	0.61	-2.6	0.009295659	0.047928449
CHILtrapF-108597.0	14.78	-2.21	-2.62	0.49	-4.48	7.51E-06	0.00015151
CHILtrapF-108598.0	135.11	0.58	0.59	0.2	2.86	0.004202381	0.026342683
CHILtrapF-108617.0	6.09	-2.24	-2.65	0.6	-3.74	0.000181825	0.002215797
CHILtrapF-108618.0	32.67	-1.05	-1.13	0.39	-2.66	0.007748311	0.041809965
CHILtrapF-108637.1	29.65	-1.13	-1.2	0.36	-3.1	0.001914973	0.014459515
CHILtrapF-108649.0	243.86	0.61	0.62	0.15	3.97	7.14E-05	0.001011363
CHILtrapF-108651.0	61.71	1.83	1.94	0.37	4.92	8.60E-07	2.31E-05
CHILtrapF-108677.0	121.12	1.59	1.63	0.26	6.01	1.91E-09	9.21E-08
CHILtrapF-108699.0	8.75	3.93	6.11	0.62	6.32	2.60E-10	1.44E-08
CHILtrapF-108714.0	33.75	2.05	2.17	0.38	5.35	8.92E-08	3.06E-06
CHILtrapF-108714.3	13.92	1.2	1.3	0.44	2.74	0.006163166	0.035108112
CHILtrapF-108735.2	7.48	-1.9	-2.84	0.65	-2.92	0.003467823	0.022724812
CHILtrapF-108736.0	9.22	2.46	2.75	0.58	4.27	1.91E-05	0.000335918
CHILtrapF-108750.0	25.88	-1.59	-1.7	0.37	-4.29	1.82E-05	0.000321025
CHILtrapF-108757.0	86.7	1.41	1.47	0.3	4.77	1.87E-06	4.58E-05
CHILtrapF-108814.1	200.78	-1.21	-1.24	0.25	-4.78	1.77E-06	4.36E-05
CHILtrapF-108826.4	77.22	0.65	0.66	0.24	2.69	0.007120604	0.039324583
CHILtrapF-108834.1	212.09	-1.62	-1.68	0.28	-5.77	7.91E-09	3.39E-07
CHILtrapF-108855.0	191.46	-1.04	-1.11	0.36	-2.88	0.003970763	0.025152087
CHILtrapF-108855.1	1511.13	-1.44	-1.48	0.25	-5.72	1.06E-08	4.44E-07
CHILtrapF-108858.0	93.51	0.81	0.83	0.24	3.37	0.000751355	0.006960982
CHILtrapF-108867.0	6.23	-2.44	-4.82	0.69	-3.55	0.000391699	0.004103944
CHILtrapF-108896.0	180.3	0.56	0.57	0.18	3.16	0.001552353	0.012295513
CHILtrapF-108910.0	31.31	-1.27	-1.34	0.35	-3.67	0.000238788	0.002757188
CHILtrapF-108914.0	103.36	4.69	4.93	0.35	13.51	1.42E-41	2.39E-38
CHILtrapF-108914.1	73.74	3.92	4.07	0.33	11.87	1.79E-32	1.52E-29
CHILtrapF-108951.0	718.12	0.82	0.83	0.19	4.38	1.20E-05	0.000224795
CHILtrapF-108969.0	15.32	-2.99	-3.3	0.46	-6.56	5.56E-11	3.46E-09
CHILtrapF-108993.0	83.63	0.69	0.7	0.21	3.33	0.000872061	0.007826602
CHILtrapF-108999.0	855.82	-1.02	-1.05	0.25	-4.01	6.07E-05	0.000883156
CHILtrapF-109016.0	120.15	-0.51	-0.52	0.19	-2.76	0.005852993	0.033849258
CHILtrapF-109023.0	612.43	-0.53	-0.54	0.2	-2.61	0.009074925	0.047037697
CHILtrapF-109047.0	95.78	2.09	2.14	0.23	9.07	1.15E-19	2.37E-17
CHILtrapF-109082.0	89.15	0.81	0.82	0.2	4	6.36E-05	0.000915794
CHILtrapF-109083.0	49.44	-1.19	-1.27	0.36	-3.35	0.000805123	0.007345039
CHILtrapF-109100.7	13.61	-1.4	-1.61	0.5	-2.8	0.005058721	0.030344589
CHILtrapF-109116.0	27.94	1.06	1.14	0.41	2.6	0.009309128	0.047961229
CHILtrapF-109128.0	72.07	-1.02	-1.05	0.25	-4.13	3.65E-05	0.000582509
CHILtrapF-109144.0	78.44	0.64	0.65	0.23	2.74	0.006068689	0.034717905
CHILtrapF-109152.2	14.55	1.47	1.6	0.44	3.36	0.000780774	0.007177017
CHILtrapF-109161.0	49.45	3.52	3.73	0.41	8.59	8.72E-18	1.41E-15
CHILtrapF-109170.0	95.53	0.73	0.76	0.27	2.69	0.007125294	0.039341255
CHILtrapF-109171.0	64.45	-0.83	-0.85	0.26	-3.18	0.001461499	0.011761623
CHILtrapF-109185.2	10.12	1.62	2.09	0.57	2.83	0.004673282	0.028578916
CHILtrapF-109201.0	25.93	1.96	2.12	0.41	4.73	2.21E-06	5.29E-05
CHILtrapF-109206.0	6.6	-1.94	-2.41	0.61	-3.17	0.001506123	0.01202242
CHILtrapF-109209.0	109.57	-1.04	-1.06	0.22	-4.63	3.64E-06	8.09E-05
CHILtrapF-109212.0	10.86	2.72	3.07	0.54	5.02	5.11E-07	1.46E-05
CHILtrapF-109250.0	280.73	-0.7	-0.71	0.16	-4.4	1.10E-05	0.000207353
CHILtrapF-109272.0	692.29	0.54	0.55	0.21	2.61	0.00915228	0.047365615
CHILtrapF-109281.0	462.05	-1.14	-1.15	0.17	-6.71	1.90E-11	1.29E-09
CHILtrapF-109289.1	84.83	-0.82	-0.84	0.24	-3.37	0.000755884	0.006991927
CHILtrapF-109296.3	39.58	1.51	1.7	0.4	3.78	0.000154642	0.001935655
CHILtrapF-109337.0	21.25	1.24	1.39	0.45	2.76	0.005866115	0.033916808
CHILtrapF-109363.0	27.44	2.07	2.16	0.36	5.81	6.21E-09	2.75E-07
CHILtrapF-109370.0	101.06	-1.63	-1.69	0.29	-5.64	1.68E-08	6.72E-07
CHILtrapF-109389.0	211.03	0.52	0.53	0.19	2.79	0.005218621	0.031074035
CHILtrapF-109409.0	35.09	-0.92	-0.95	0.27	-3.41	0.000655751	0.006229771
CHILtrapF-109418.0	13.01	1.63	1.86	0.52	3.16	0.001598646	0.012568083
CHILtrapF-109418.1	321.93	2.26	2.32	0.23	9.72	2.42E-22	7.12E-20
CHILtrapF-109419.0	6.64	2.48	3.69	0.67	3.69	0.000225415	0.002637722
CHILtrapF-109465.0	54.25	-0.81	-0.84	0.27	-2.97	0.002943092	0.020097746
CHILtrapF-109466.0	17.84	-1.5	-1.67	0.44	-3.45	0.000566634	0.005556537
CHILtrapF-109469.0	153.14	0.57	0.58	0.2	2.9	0.003699883	0.023807943
CHILtrapF-109470.0	8.76	1.42	1.64	0.55	2.59	0.00954929	0.048872095
CHILtrapF-109483.0	98.75	0.93	0.97	0.31	2.97	0.002992681	0.020324319
CHILtrapF-109490.1	107.65	0.78	0.82	0.26	2.98	0.002895891	0.01988855
CHILtrapF-109495.1	16.86	1.95	2.13	0.43	4.57	4.82E-06	0.000103531
CHILtrapF-109500.0	312.49	0.73	0.74	0.2	3.65	0.000266817	0.003005621
CHILtrapF-109518.0	35.53	2.45	2.6	0.37	6.67	2.54E-11	1.67E-09
CHILtrapF-109524.0	376.87	0.51	0.51	0.16	3.28	0.001026612	0.008918499
CHILtrapF-109525.0	20.17	-1.47	-1.61	0.45	-3.29	0.000998937	0.008728919
CHILtrapF-109543.2	91.02	1.12	1.14	0.22	5.19	2.12E-07	6.53E-06
CHILtrapF-109547.0	80.92	-0.67	-0.68	0.22	-3.07	0.002133263	0.015771265
CHILtrapF-109566.0	6.17	-1.58	-1.92	0.59	-2.68	0.00733078	0.040183534
CHILtrapF-109568.0	111.91	-0.64	-0.65	0.22	-2.97	0.002960699	0.020154299
CHILtrapF-109596.1	30.21	1.37	1.53	0.52	2.65	0.008159978	0.043382316
CHILtrapF-109598.0	177.96	-0.97	-0.99	0.18	-5.43	5.63E-08	2.04E-06
CHILtrapF-109607.0	85.43	1.24	1.26	0.21	5.79	7.04E-09	3.07E-07
CHILtrapF-109610.1	1153.69	-0.51	-0.51	0.17	-3.07	0.002140555	0.01578056
CHILtrapF-109614.1	84.51	1.67	1.7	0.25	6.8	1.03E-11	7.23E-10
CHILtrapF-109627.1	15.34	-2.08	-2.31	0.47	-4.44	9.11E-06	0.00017705
CHILtrapF-109629.0	9.13	3.99	5.71	0.65	6.11	1.01E-09	5.07E-08
CHILtrapF-109634.1	57.29	-0.76	-0.79	0.26	-2.89	0.003851371	0.024534503
CHILtrapF-109652.0	194.75	3.89	4.04	0.3	13.03	8.73E-39	1.37E-35
CHILtrapF-109663.0	8.7	1.87	2.31	0.59	3.16	0.001588836	0.012529651
CHILtrapF-109665.0	150.1	1.14	1.17	0.23	4.95	7.56E-07	2.07E-05
CHILtrapF-109683.0	107.53	0.54	0.55	0.19	2.86	0.004277292	0.02670273
CHILtrapF-109689.0	28.25	-1.1	-1.19	0.37	-2.96	0.003070764	0.020705618
CHILtrapF-109690.0	15.59	2.97	4.58	0.63	4.73	2.27E-06	5.39E-05
CHILtrapF-109706.0	13.84	-1.61	-1.87	0.5	-3.21	0.001333497	0.01095283
CHILtrapF-109723.1	28.54	1.31	1.43	0.38	3.43	0.000612506	0.00589509
CHILtrapF-109727.0	38.88	-1.23	-1.3	0.31	-3.96	7.56E-05	0.00106311
CHILtrapF-109729.0	179.43	1.12	1.14	0.22	5.1	3.37E-07	9.99E-06
CHILtrapF-109729.1	9.09	1.35	1.5	0.52	2.61	0.009036462	0.046880114
CHILtrapF-109731.0	4.67	2.44	4.1	0.71	3.44	0.000581063	0.005661936
CHILtrapF-109740.0	44.37	1.13	1.18	0.31	3.69	0.000226744	0.002649327
CHILtrapF-109752.0	7.02	2.99	4.47	0.63	4.72	2.41E-06	5.67E-05
CHILtrapF-109754.3	35.57	3.16	3.37	0.44	7.24	4.38E-13	3.95E-11
CHILtrapF-109769.0	44.49	5.61	8.18	0.57	9.84	7.52E-23	2.39E-20
CHILtrapF-109779.0	5.2	-2.22	-2.94	0.66	-3.35	0.000798289	0.007292441
CHILtrapF-109800.0	69.52	-1.1	-1.13	0.25	-4.46	8.20E-06	0.000162591
CHILtrapF-109815.0	115.69	-0.56	-0.57	0.18	-3.04	0.002402249	0.017218924
CHILtrapF-109860.0	20.36	-1.76	-2.02	0.51	-3.45	0.000565585	0.005552497
CHILtrapF-109897.0	504.93	2.53	2.65	0.29	8.79	1.51E-18	2.69E-16
CHILtrapF-109904.1	666.61	1.16	1.24	0.4	2.91	0.003647899	0.02359143
CHILtrapF-109913.1	104.29	-3.51	-3.72	0.32	-11.12	1.05E-28	6.50E-26
CHILtrapF-109927.1	30.03	2.79	3.04	0.43	6.54	6.16E-11	3.81E-09
CHILtrapF-109938.2	7.5	2.51	3.29	0.6	4.14	3.40E-05	0.000550182
CHILtrapF-109950.0	20.07	1.59	1.73	0.43	3.69	0.000227684	0.002655477
CHILtrapF-109966.0	87.85	-3.02	-3.25	0.39	-7.8	6.33E-15	7.34E-13
CHILtrapF-109970.0	80.83	-0.7	-0.72	0.23	-3.01	0.002637764	0.01855661
CHILtrapF-109975.0	153.09	2.46	2.62	0.33	7.48	7.61E-14	7.65E-12
CHILtrapF-109986.0	55.96	-1.53	-1.61	0.34	-4.55	5.30E-06	0.000112219
CHILtrapF-109991.0	10.64	-1.99	-2.31	0.52	-3.84	0.000125016	0.001621343
CHILtrapF-109994.0	1475.61	0.59	0.61	0.22	2.67	0.007668648	0.041495378
CHILtrapF-110005.0	87.51	1.16	1.19	0.25	4.68	2.93E-06	6.66E-05
CHILtrapF-110013.0	26.53	4.56	5.9	0.59	7.71	1.27E-14	1.41E-12
CHILtrapF-110027.0	23.04	1.38	1.47	0.44	3.12	0.001813054	0.013838726
CHILtrapF-110056.0	72.22	2.94	3.07	0.34	8.76	1.90E-18	3.34E-16
CHILtrapF-110064.0	258.74	-0.7	-0.71	0.17	-4.18	2.89E-05	0.000478367
CHILtrapF-110085.0	167.58	0.56	0.56	0.15	3.65	0.000259606	0.00294128
CHILtrapF-110086.0	31.59	0.92	0.98	0.35	2.59	0.009648437	0.049250981
CHILtrapF-110091.0	19.07	-1.89	-2.17	0.47	-4.04	5.28E-05	0.000787554
CHILtrapF-110096.0	115.7	0.57	0.57	0.18	3.1	0.001964473	0.014741068
CHILtrapF-110097.0	40.26	0.78	0.8	0.27	2.93	0.003420917	0.022496504
CHILtrapF-110116.0	6.8	-2.04	-2.62	0.61	-3.37	0.000758422	0.007009893
CHILtrapF-110133.0	6.28	2.63	3.22	0.65	4.03	5.52E-05	0.000817601
CHILtrapF-110145.1	10.63	2.17	2.43	0.5	4.37	1.22E-05	0.000226719
CHILtrapF-110146.2	51.19	-0.93	-0.97	0.29	-3.16	0.001601552	0.012568083
CHILtrapF-110148.0	6.24	-2.33	-3.55	0.63	-3.68	0.000236419	0.002733867
CHILtrapF-110172.0	92.25	1.29	1.33	0.25	5.27	1.38E-07	4.44E-06
CHILtrapF-110174.0	12.97	-1.41	-1.68	0.52	-2.7	0.006939419	0.038566835
CHILtrapF-110207.2	230.17	-0.6	-0.61	0.18	-3.28	0.001051702	0.009082077
CHILtrapF-110208.0	214.81	0.53	0.54	0.16	3.34	0.00084241	0.00761118
CHILtrapF-110258.0	9.33	-1.91	-2.28	0.53	-3.58	0.000348979	0.00372603
CHILtrapF-110261.1	21.97	-0.91	-0.96	0.35	-2.6	0.009417817	0.048335891
CHILtrapF-110277.0	44.94	-0.97	-1.01	0.29	-3.34	0.000840981	0.007605672
CHILtrapF-110279.0	8.82	2.22	2.62	0.59	3.79	0.00014813	0.001871062
CHILtrapF-110288.0	13.58	4.33	5.02	0.61	7.12	1.05E-12	8.77E-11
CHILtrapF-110293.0	144.82	0.85	0.88	0.22	3.83	0.000128663	0.001661745
CHILtrapF-110299.0	293.39	-0.98	-0.99	0.16	-6.09	1.15E-09	5.71E-08
CHILtrapF-110345.0	301.72	0.76	0.77	0.18	4.28	1.89E-05	0.000333245
CHILtrapF-110370.0	63.9	2.1	2.29	0.41	5.16	2.48E-07	7.51E-06
CHILtrapF-110375.3	14.35	1.89	2.06	0.47	4.06	4.96E-05	0.000749085
CHILtrapF-110401.0	21.72	2.09	2.24	0.39	5.3	1.13E-07	3.73E-06
CHILtrapF-110408.0	143.06	2.87	3.01	0.3	9.72	2.46E-22	7.16E-20
CHILtrapF-110413.0	219.47	-0.56	-0.57	0.18	-3.09	0.002015703	0.015053483
CHILtrapF-110433.0	32.14	0.93	0.98	0.33	2.78	0.005490656	0.0322612
CHILtrapF-110435.0	174.02	0.56	0.57	0.18	3.16	0.001600231	0.012568083
CHILtrapF-110437.1	23.11	1.24	1.41	0.41	3.02	0.002537207	0.018010724
CHILtrapF-110456.1	29.25	-1.38	-1.46	0.35	-3.99	6.72E-05	0.00096097
CHILtrapF-110469.1	9.96	2.26	2.75	0.58	3.93	8.58E-05	0.001186092
CHILtrapF-110486.0	305.07	-0.55	-0.55	0.17	-3.2	0.001368291	0.01118008
CHILtrapF-110503.0	65.2	1.46	1.5	0.3	4.83	1.39E-06	3.52E-05
CHILtrapF-110513.0	18.46	1.35	1.52	0.45	2.97	0.002968741	0.020185039
CHILtrapF-110515.0	140.59	0.74	0.76	0.23	3.19	0.001430901	0.011575102
CHILtrapF-110520.0	86.24	0.64	0.66	0.23	2.74	0.006064546	0.034714402
CHILtrapF-110537.0	122.59	-0.68	-0.7	0.22	-3.12	0.001785706	0.013696621
CHILtrapF-110562.0	57.87	-1.06	-1.11	0.29	-3.68	0.00023382	0.002706475
CHILtrapF-110562.1	100.39	-0.58	-0.59	0.2	-2.89	0.003836329	0.024465172
CHILtrapF-110568.0	373.99	0.82	0.83	0.19	4.38	1.17E-05	0.000219337
CHILtrapF-110589.0	202.19	1.65	1.7	0.25	6.6	4.21E-11	2.68E-09
CHILtrapF-110589.1	238.81	1.17	1.19	0.21	5.68	1.33E-08	5.46E-07
CHILtrapF-11061.4	10.75	1.65	2.05	0.54	3.08	0.002060953	0.015337937
CHILtrapF-110624.0	220.61	1.76	1.83	0.29	6.06	1.34E-09	6.61E-08
CHILtrapF-110627.2	94.45	-1.78	-1.88	0.33	-5.43	5.63E-08	2.04E-06
CHILtrapF-110667.2	98.92	1.01	1.02	0.21	4.84	1.31E-06	3.34E-05
CHILtrapF-110669.0	96.01	0.7	0.72	0.21	3.27	0.001069677	0.009203527
CHILtrapF-110690.0	66.1	-0.64	-0.65	0.24	-2.69	0.0071739	0.039526154
CHILtrapF-110698.1	235.25	-0.67	-0.69	0.23	-2.95	0.00316203	0.021181947
CHILtrapF-110700.0	87.6	0.54	0.54	0.2	2.72	0.006454255	0.036474911
CHILtrapF-110709.0	167.88	0.72	0.73	0.18	4.01	5.97E-05	0.000873137
CHILtrapF-110734.0	136.32	-1.17	-1.26	0.39	-2.96	0.00307886	0.02074792
CHILtrapF-110743.0	34.68	-0.88	-0.92	0.31	-2.79	0.005228626	0.031109993
CHILtrapF-110750.0	17.36	-1.16	-1.24	0.39	-2.96	0.003048071	0.020597059
CHILtrapF-110757.0	228.41	1.25	1.29	0.26	4.73	2.20E-06	5.29E-05
CHILtrapF-110757.1	141.62	1.06	1.1	0.29	3.67	0.000239195	0.002760538
CHILtrapF-110777.0	30.81	-1.38	-1.46	0.33	-4.16	3.13E-05	0.000511177
CHILtrapF-110781.0	28.3	-2.22	-2.39	0.37	-5.96	2.56E-09	1.21E-07
CHILtrapF-110787.0	81.35	3.22	3.34	0.31	10.4	2.54E-25	1.07E-22
CHILtrapF-110798.1	9.16	2.34	3.55	0.63	3.72	0.000195751	0.002346624
CHILtrapF-110837.0	82.5	-0.88	-0.92	0.32	-2.77	0.005586129	0.032610465
CHILtrapF-110853.0	6.5	2.68	3.74	0.65	4.11	3.88E-05	0.000611337
CHILtrapF-110860.1	37.28	1.1	1.17	0.35	3.17	0.0015023	0.01200004
CHILtrapF-110860.2	59.9	1.78	1.87	0.32	5.61	2.02E-08	7.98E-07
CHILtrapF-110877.0	329.71	3.22	3.33	0.27	11.86	1.89E-32	1.54E-29
CHILtrapF-110878.0	15.38	1.73	2.22	0.56	3.1	0.001915848	0.014459515
CHILtrapF-110894.0	66.77	-0.99	-1.04	0.3	-3.25	0.001146961	0.009716736
CHILtrapF-110909.1	143.06	0.52	0.53	0.19	2.76	0.005820691	0.033703323
CHILtrapF-110922.0	488.06	-1.46	-1.52	0.3	-4.79	1.64E-06	4.08E-05
CHILtrapF-110922.1	475.31	-1.02	-1.07	0.33	-3.06	0.002182684	0.016010887
CHILtrapF-110932.0	15.54	4.11	6.8	0.65	6.35	2.13E-10	1.21E-08
CHILtrapF-110945.1	279.97	2.23	2.28	0.21	10.86	1.89E-27	1.01E-24
CHILtrapF-110958.0	5.17	3.16	4.48	0.66	4.76	1.98E-06	4.83E-05
CHILtrapF-110966.0	98.27	0.83	0.85	0.24	3.44	0.000579625	0.005654949
CHILtrapF-110972.0	269.24	-0.58	-0.59	0.16	-3.69	0.000226199	0.002645583
CHILtrapF-110973.0	21.45	-1.84	-2.04	0.44	-4.14	3.50E-05	0.000563854
CHILtrapF-110975.2	15.07	3.97	4.29	0.49	8.14	3.82E-16	5.29E-14
CHILtrapF-110982.0	18.14	-1.32	-1.43	0.41	-3.25	0.001154056	0.009768796
CHILtrapF-111010.0	638.64	0.66	0.67	0.11	5.91	3.46E-09	1.61E-07
CHILtrapF-111014.0	17.54	1.41	1.48	0.39	3.62	0.000296271	0.003265505
CHILtrapF-111035.0	8.58	-2.16	-2.66	0.56	-3.83	0.000128629	0.001661745
CHILtrapF-111059.1	42.1	1.23	1.27	0.29	4.2	2.68E-05	0.00044835
CHILtrapF-111060.0	46.99	-2.65	-2.88	0.4	-6.64	3.20E-11	2.06E-09
CHILtrapF-111095.0	35.01	-0.78	-0.81	0.29	-2.71	0.006780546	0.037882198
CHILtrapF-111110.1	58.2	-0.71	-0.73	0.24	-2.91	0.003571343	0.02323496
CHILtrapF-111114.0	41.91	-0.74	-0.77	0.28	-2.63	0.008434024	0.044479929
CHILtrapF-111116.0	8.68	-1.62	-2.01	0.57	-2.87	0.004082149	0.025712293
CHILtrapF-111160.1	39.78	0.74	0.75	0.26	2.79	0.005226078	0.031102699
CHILtrapF-111162.4	227.13	1.18	1.21	0.24	4.99	6.06E-07	1.69E-05
CHILtrapF-111167.0	9.52	1.95	2.82	0.62	3.16	0.001601051	0.012568083
CHILtrapF-111267.0	7.29	-2.08	-2.53	0.59	-3.51	0.000444436	0.004558444
CHILtrapF-111402.3	17.07	-1.52	-1.61	0.39	-3.89	9.95E-05	0.001339011
CHILtrapF-111402.4	150.07	-1.2	-1.23	0.25	-4.9	9.80E-07	2.61E-05
CHILtrapF-111423.0	7.14	-1.53	-1.84	0.58	-2.64	0.008189801	0.043474484
CHILtrapF-111427.0	4.54	-2.51	-4.23	0.7	-3.56	0.000369594	0.0039141
CHILtrapF-111442.0	4.48	-2.08	-3.74	0.7	-2.97	0.002959871	0.020154299
CHILtrapF-111455.0	71.48	0.63	0.64	0.21	3.02	0.00250105	0.017787281
CHILtrapF-111467.0	16.65	-1.14	-1.26	0.44	-2.62	0.008772671	0.045824307
CHILtrapF-111476.0	7.65	1.89	2.46	0.66	2.88	0.004020398	0.025391308
CHILtrapF-111523.0	7.05	2	2.49	0.62	3.21	0.00134609	0.011033155
CHILtrapF-111539.0	37.56	-2.01	-2.21	0.39	-5.14	2.78E-07	8.35E-06
CHILtrapF-111566.1	45.41	1.19	1.23	0.32	3.76	0.000171455	0.002115715
CHILtrapF-111602.1	146.73	1.15	1.17	0.2	5.73	1.00E-08	4.22E-07
CHILtrapF-111617.0	13.43	1.36	1.57	0.53	2.59	0.009717477	0.049485319
CHILtrapF-111665.0	42.3	1.33	1.5	0.51	2.63	0.008572513	0.045008565
CHILtrapF-111695.0	101.7	1.75	1.8	0.25	6.96	3.35E-12	2.59E-10
CHILtrapF-111695.1	33.52	3.38	3.72	0.44	7.74	9.98E-15	1.12E-12
CHILtrapF-111695.3	43.76	2.95	3.1	0.34	8.75	2.16E-18	3.73E-16
CHILtrapF-111793.0	8.3	-1.62	-2.14	0.62	-2.61	0.009071265	0.047029085
CHILtrapF-111796.0	308.92	0.9	0.91	0.22	4.13	3.67E-05	0.00058362
CHILtrapF-111856.3	14.13	2.71	3.27	0.57	4.77	1.86E-06	4.56E-05
CHILtrapF-111860.3	12.72	-1.86	-2.04	0.44	-4.2	2.67E-05	0.000446351
CHILtrapF-111865.0	9.46	-1.68	-1.92	0.53	-3.18	0.001458091	0.011746596
CHILtrapF-111899.7	83.18	-0.57	-0.58	0.22	-2.6	0.009440196	0.048440187
CHILtrapF-111903.0	11.76	1.52	2.05	0.57	2.66	0.00779526	0.04197025
CHILtrapF-111950.0	339.47	-2.09	-2.22	0.33	-6.35	2.14E-10	1.21E-08
CHILtrapF-111955.0	169.07	-1.07	-1.08	0.18	-6.09	1.12E-09	5.58E-08
CHILtrapF-111971.1	35.64	2.13	2.36	0.45	4.75	2.03E-06	4.91E-05
CHILtrapF-111997.1	7.75	1.77	2.53	0.66	2.7	0.007007675	0.038791955
CHILtrapF-112013.0	33.62	1.11	1.16	0.32	3.48	0.000495728	0.004991644
CHILtrapF-112013.1	134.63	0.63	0.64	0.17	3.64	0.000276044	0.003090326
CHILtrapF-112160.0	13.68	-1.04	-1.12	0.39	-2.68	0.007444482	0.040608148
CHILtrapF-112208.0	216.33	-0.65	-0.66	0.23	-2.78	0.005446184	0.03205593
CHILtrapF-112230.0	8.09	-2.24	-3.16	0.61	-3.65	0.000262914	0.002970185
CHILtrapF-112348.0	22.39	-1.14	-1.24	0.41	-2.74	0.006062806	0.034712883
CHILtrapF-112349.0	16.4	-1.6	-1.76	0.45	-3.53	0.000419329	0.004356574
CHILtrapF-112358.0	35.38	-1.73	-1.89	0.43	-4.06	4.92E-05	0.000743631
CHILtrapF-112391.0	49.84	0.7	0.72	0.24	2.94	0.003322279	0.022010097
CHILtrapF-112411.2	40.58	0.96	1.02	0.35	2.74	0.006144171	0.035042327
CHILtrapF-112427.3	31.33	3.91	4.35	0.48	8.12	4.65E-16	6.37E-14
CHILtrapF-112427.4	17.63	2.06	2.21	0.42	4.93	8.23E-07	2.23E-05
CHILtrapF-112430.0	154.39	0.76	0.77	0.2	3.85	0.000119361	0.001556988
CHILtrapF-112452.0	29.04	-1.32	-1.47	0.44	-2.98	0.002860771	0.019718703
CHILtrapF-112503.0	63.36	1.03	1.07	0.3	3.44	0.000582937	0.005675496
CHILtrapF-112503.1	109.57	0.79	0.81	0.26	3.04	0.002355637	0.016980536
CHILtrapF-112552.0	7270.87	-1.09	-1.13	0.27	-4	6.29E-05	0.000906832
CHILtrapF-112552.1	3512.32	-1.34	-1.4	0.3	-4.55	5.35E-06	0.000112957
CHILtrapF-112570.1	115.3	-0.8	-0.82	0.2	-3.97	7.27E-05	0.001028174
CHILtrapF-112616.0	9.51	2.22	3.13	0.65	3.39	0.0006929	0.006514316
CHILtrapF-112642.13	38.74	1.7	1.81	0.38	4.47	7.66E-06	0.000153867
CHILtrapF-112642.16	28.88	1.93	2.1	0.42	4.55	5.49E-06	0.000115555
CHILtrapF-112642.9	14.44	1.84	2.24	0.52	3.55	0.00038609	0.004059635
CHILtrapF-112659.1	684.33	1.45	1.48	0.25	5.78	7.46E-09	3.21E-07
CHILtrapF-112677.4	411.87	0.66	0.67	0.24	2.77	0.005575459	0.032580505
CHILtrapF-112690.0	9.99	1.49	1.75	0.55	2.72	0.006618868	0.037155344
CHILtrapF-112694.0	26.23	-2.8	-3.28	0.48	-5.89	3.92E-09	1.80E-07
CHILtrapF-112711.0	90.27	-0.69	-0.7	0.23	-2.98	0.00291247	0.019941283
CHILtrapF-112763.2	5.66	2.36	4.49	0.69	3.4	0.000680871	0.006411471
CHILtrapF-112791.0	22.49	1.9	2.21	0.45	4.26	2.00E-05	0.000350294
CHILtrapF-112838.4	20.27	2.54	2.82	0.5	5.08	3.78E-07	1.11E-05
CHILtrapF-112856.0	31.83	-1.7	-1.9	0.45	-3.75	0.000177482	0.002176396
CHILtrapF-112872.0	133.27	0.62	0.63	0.21	3.01	0.00263878	0.018558209
CHILtrapF-112876.0	6.15	-1.94	-3.08	0.66	-2.94	0.003254185	0.021644282
CHILtrapF-112962.0	29.79	-2.02	-2.19	0.42	-4.82	1.44E-06	3.64E-05
CHILtrapF-113007.0	4.08	2.26	4.22	0.73	3.08	0.002051765	0.01528883
CHILtrapF-113021.0	27.45	-1.81	-2.01	0.43	-4.17	3.09E-05	0.000506144
CHILtrapF-113104.0	8.37	1.97	2.52	0.61	3.25	0.001136931	0.009648129
CHILtrapF-113124.0	98.76	-0.94	-0.96	0.21	-4.58	4.59E-06	9.93E-05
CHILtrapF-113158.0	20.95	2.3	2.69	0.5	4.62	3.82E-06	8.44E-05
CHILtrapF-113158.3	7.52	2.63	3.76	0.62	4.22	2.40E-05	0.000410243
CHILtrapF-113158.6	20.64	2.9	3.56	0.54	5.33	9.69E-08	3.27E-06
CHILtrapF-113199.2	250.04	-1.55	-1.59	0.25	-6.21	5.17E-10	2.73E-08
CHILtrapF-113199.3	16.58	-1.45	-1.73	0.51	-2.83	0.004713027	0.028747266
CHILtrapF-113245.0	14.71	-2.6	-3.27	0.58	-4.51	6.48E-06	0.000133736
CHILtrapF-113266.1	6.4	2.2	2.66	0.65	3.37	0.000743896	0.00690547
CHILtrapF-113284.2	77.4	0.96	0.98	0.25	3.75	0.000174698	0.002147851
CHILtrapF-113293.1	25.35	-2.8	-3.24	0.45	-6.18	6.61E-10	3.43E-08
CHILtrapF-113309.1	11.47	-1.35	-1.54	0.48	-2.78	0.005383054	0.031779733
CHILtrapF-113334.2	58.82	-1.1	-1.13	0.26	-4.16	3.15E-05	0.000513401
CHILtrapF-113488.1	8.15	-1.64	-2	0.59	-2.76	0.005699766	0.033143938
CHILtrapF-113507.0	8.6	2.43	3.16	0.65	3.73	0.000194077	0.002332494
CHILtrapF-113551.2	6.58	1.87	2.47	0.65	2.86	0.004211686	0.026391442
CHILtrapF-113552.0	131.2	0.52	0.53	0.18	2.89	0.003798474	0.024289592
CHILtrapF-113613.0	15.75	-1.44	-1.62	0.48	-2.99	0.00275898	0.019185672
CHILtrapF-113622.0	32.59	-0.97	-1.02	0.33	-2.98	0.002901425	0.019908989
CHILtrapF-113634.0	12.58	-1.97	-2.4	0.54	-3.62	0.000300121	0.003303298
CHILtrapF-113716.1	7.04	1.8	2.63	0.63	2.85	0.004426871	0.027392358
CHILtrapF-113746.1	16.35	1.49	1.61	0.45	3.34	0.000838261	0.007589826
CHILtrapF-113834.0	107.39	1.01	1.04	0.26	3.88	0.00010262	0.001375201
CHILtrapF-113837.0	11.33	-1.8	-2.11	0.51	-3.5	0.00047321	0.004801887
CHILtrapF-113838.0	58.03	1.67	1.92	0.39	4.23	2.29E-05	0.000392696
CHILtrapF-113883.9	127.98	0.61	0.62	0.19	3.3	0.000972864	0.008529598
CHILtrapF-113885.0	7.58	-1.84	-2.31	0.58	-3.16	0.001591298	0.012543764
CHILtrapF-113936.1	7.09	-2	-2.58	0.63	-3.14	0.001662232	0.012990913
CHILtrapF-113939.1	29.73	1.38	1.52	0.4	3.48	0.000492224	0.004960606
CHILtrapF-113966.0	6.26	-1.87	-2.22	0.56	-3.32	0.000909189	0.008110326
CHILtrapF-113990.1	133.05	0.55	0.56	0.2	2.72	0.006553311	0.036910604
CHILtrapF-113991.0	23.11	1.33	1.51	0.42	3.18	0.001460534	0.011758223
CHILtrapF-113999.0	5.91	-2.34	-4.12	0.69	-3.41	0.000648281	0.006171255
CHILtrapF-114040.0	207.52	0.86	0.88	0.24	3.61	0.00030987	0.003385269
CHILtrapF-114137.0	9.41	-1.72	-1.89	0.47	-3.69	0.000228514	0.002659447
CHILtrapF-114154.0	7.16	1.93	2.54	0.61	3.17	0.001510379	0.012048214
CHILtrapF-114164.0	15.52	1.41	1.62	0.48	2.93	0.003410551	0.022455818
CHILtrapF-114214.1	12.23	1.87	2.11	0.52	3.57	0.000354992	0.003776527
CHILtrapF-114233.2	7.75	1.52	1.8	0.58	2.6	0.009245555	0.047711927
CHILtrapF-114236.1	91.14	0.96	0.99	0.25	3.9	9.44E-05	0.001286206
CHILtrapF-114241.0	1462.43	0.85	0.86	0.19	4.44	8.92E-06	0.000174193
CHILtrapF-114263.0	75.93	0.79	0.8	0.22	3.66	0.000255755	0.002907455
CHILtrapF-114267.0	28.54	1.19	1.26	0.37	3.26	0.001097527	0.009381246
CHILtrapF-11429.0	6.54	-2.59	-4.62	0.71	-3.63	0.000283101	0.003148437
CHILtrapF-114313.0	83.65	1.01	1.03	0.26	3.84	0.000122161	0.0015891
CHILtrapF-114325.0	7.91	1.69	2.03	0.61	2.77	0.005582327	0.032604449
CHILtrapF-114377.0	8.46	2.2	3.84	0.66	3.35	0.000797635	0.007289295
CHILtrapF-11442.1	21.83	-1.27	-1.42	0.45	-2.85	0.004425336	0.027392358
CHILtrapF-114448.0	67.38	1.41	1.48	0.31	4.58	4.67E-06	0.000100845
CHILtrapF-114475.0	21.88	1.69	1.88	0.49	3.48	0.000503514	0.005052746
CHILtrapF-114494.2	146.35	0.77	0.8	0.23	3.32	0.000902558	0.008060343
CHILtrapF-114504.0	39.45	-1.06	-1.11	0.33	-3.18	0.001479385	0.01187748
CHILtrapF-114519.0	479.15	1.41	1.5	0.35	4.07	4.80E-05	0.000736215
CHILtrapF-114529.3	19.85	1.52	1.64	0.48	3.16	0.001597118	0.012568083
CHILtrapF-114590.0	13.35	-2.12	-2.43	0.5	-4.23	2.33E-05	0.000398527
CHILtrapF-114613.1	25.01	-1.57	-1.75	0.43	-3.66	0.000248616	0.002848311
CHILtrapF-114614.0	1283.01	0.68	0.69	0.2	3.47	0.000526792	0.005252745
CHILtrapF-114630.0	8.2	2.75	3.31	0.58	4.72	2.33E-06	5.52E-05
CHILtrapF-114639.0	26.7	2.22	2.68	0.48	4.59	4.33E-06	9.42E-05
CHILtrapF-114647.0	15.85	1.65	1.85	0.46	3.63	0.000288573	0.003191121
CHILtrapF-114657.2	170.91	-1.18	-1.21	0.2	-5.92	3.20E-09	1.49E-07
CHILtrapF-114677.0	51.78	-0.83	-0.86	0.27	-3.05	0.002271542	0.016518516
CHILtrapF-114683.0	7.79	2.35	3.22	0.64	3.67	0.000243669	0.002802556
CHILtrapF-114724.0	210.98	1.45	1.49	0.23	6.3	2.97E-10	1.64E-08
CHILtrapF-114797.0	26.58	2.32	2.6	0.44	5.29	1.24E-07	4.06E-06
CHILtrapF-114819.0	21.05	-1.07	-1.14	0.4	-2.71	0.0068133	0.038047121
CHILtrapF-114826.1	21.69	-1.05	-1.12	0.37	-2.84	0.004540175	0.027902688
CHILtrapF-114828.0	17.75	1.46	1.58	0.45	3.25	0.001157688	0.009792916
CHILtrapF-114869.0	10.98	1.85	2.16	0.51	3.6	0.000318653	0.003463525
CHILtrapF-114899.0	15.95	1.45	1.55	0.41	3.52	0.000428226	0.004433359
CHILtrapF-114899.1	14.46	1.48	1.63	0.46	3.24	0.001199233	0.010071424
CHILtrapF-114929.0	19.26	-1.86	-2.12	0.49	-3.77	0.000162616	0.00202363
CHILtrapF-114953.0	20.88	1.46	1.58	0.44	3.31	0.000928855	0.008249627
CHILtrapF-114974.0	109.16	0.77	0.78	0.18	4.32	1.56E-05	0.00028156
CHILtrapF-115018.6	316.74	1.25	1.27	0.18	6.83	8.40E-12	5.95E-10
CHILtrapF-115055.0	370.49	0.54	0.55	0.14	3.99	6.73E-05	0.000961694
CHILtrapF-115057.1	194.86	-0.69	-0.7	0.2	-3.38	0.000714553	0.006683174
CHILtrapF-115121.0	36.78	1.84	1.93	0.34	5.4	6.73E-08	2.37E-06
CHILtrapF-115219.1	19.91	-2.13	-2.41	0.49	-4.34	1.44E-05	0.000262379
CHILtrapF-115234.0	6.18	-2.19	-2.87	0.61	-3.59	0.000325552	0.003520642
CHILtrapF-115267.0	372.64	-0.58	-0.58	0.14	-4.03	5.68E-05	0.000835264
CHILtrapF-115312.1	24.06	-1.14	-1.2	0.37	-3.05	0.002263443	0.0164749
CHILtrapF-115350.1	74.78	-0.99	-1.06	0.37	-2.65	0.008066218	0.043022394
CHILtrapF-115350.9	14.27	-1.64	-1.87	0.49	-3.34	0.000849669	0.007660696
CHILtrapF-115357.3	85.64	0.59	0.6	0.22	2.67	0.00753743	0.040982163
CHILtrapF-115361.1	11.92	1.67	2.3	0.6	2.79	0.005307328	0.03145103
CHILtrapF-115369.1	33.09	2.53	2.71	0.4	6.37	1.91E-10	1.09E-08
CHILtrapF-115385.0	12.98	1.27	1.41	0.45	2.84	0.004524846	0.027844841
CHILtrapF-115389.0	5.82	2.2	3.68	0.68	3.24	0.001182652	0.009974973
CHILtrapF-115398.0	26.21	-1.28	-1.35	0.34	-3.73	0.000188016	0.002273584
CHILtrapF-115418.0	38.93	-1.68	-1.78	0.32	-5.24	1.56E-07	4.95E-06
CHILtrapF-115433.0	7.67	3.16	3.44	0.55	5.71	1.14E-08	4.73E-07
CHILtrapF-115433.1	7.9	2.76	3	0.56	4.88	1.03E-06	2.74E-05
CHILtrapF-115433.2	138.93	1.2	1.21	0.17	7.18	6.78E-13	5.93E-11
CHILtrapF-115433.3	12.2	3.79	4.3	0.57	6.63	3.43E-11	2.21E-09
CHILtrapF-115471.0	6.3	-1.64	-2.28	0.64	-2.58	0.009763198	0.049664411
CHILtrapF-115501.0	95.23	-1.22	-1.39	0.4	-3.06	0.002205352	0.01613692
CHILtrapF-115535.0	34.58	-1.96	-2.06	0.34	-5.7	1.22E-08	5.03E-07
CHILtrapF-115586.1	245.34	-0.69	-0.7	0.15	-4.69	2.72E-06	6.26E-05
CHILtrapF-115695.0	74.11	2.45	2.71	0.39	6.37	1.91E-10	1.09E-08
CHILtrapF-115695.1	39.18	2.34	2.69	0.45	5.24	1.63E-07	5.14E-06
CHILtrapF-115695.2	35.75	2.36	2.68	0.44	5.31	1.08E-07	3.61E-06
CHILtrapF-115764.0	16.03	-1.49	-1.78	0.51	-2.94	0.003270691	0.021723373
CHILtrapF-115797.0	31.45	1.15	1.24	0.37	3.09	0.002005354	0.014995233
CHILtrapF-115818.0	362.8	0.57	0.58	0.18	3.12	0.001790637	0.013721022
CHILtrapF-115855.0	12.42	1.61	1.89	0.54	2.96	0.00306553	0.020681779
CHILtrapF-115887.3	247.36	0.96	1	0.31	3.12	0.001788552	0.013713983
CHILtrapF-115889.0	10.99	-1.69	-1.9	0.48	-3.48	0.000498664	0.005016912
CHILtrapF-115918.0	65.73	0.66	0.67	0.25	2.62	0.008848593	0.04614918
CHILtrapF-115928.0	76.66	0.79	0.82	0.27	2.97	0.002997708	0.020339344
CHILtrapF-115945.0	24.42	-1.67	-2.61	0.62	-2.69	0.00706916	0.039095526
CHILtrapF-116028.4	382.97	0.6	0.61	0.21	2.9	0.003738857	0.024006215
CHILtrapF-116058.0	124.5	-1.01	-1.03	0.21	-4.85	1.23E-06	3.18E-05
CHILtrapF-116114.0	65.91	0.66	0.67	0.22	2.97	0.003019076	0.02043869
CHILtrapF-116118.2	127.47	1.02	1.06	0.27	3.72	0.000195982	0.002348191
CHILtrapF-116118.7	25.24	2.31	2.44	0.4	5.82	5.81E-09	2.59E-07
CHILtrapF-116123.0	6.48	-2.04	-2.62	0.62	-3.31	0.00092721	0.008241113
CHILtrapF-116149.0	361.09	0.75	0.76	0.18	4.04	5.37E-05	0.000799337
CHILtrapF-116149.1	251.88	0.71	0.71	0.15	4.74	2.15E-06	5.18E-05
CHILtrapF-116164.4	16.53	-1.51	-1.64	0.44	-3.47	0.000528543	0.005263506
CHILtrapF-116164.6	22.43	-1.51	-1.61	0.39	-3.89	0.000100751	0.001353241
CHILtrapF-116190.0	7.48	-2.02	-3.03	0.65	-3.1	0.001959959	0.014721276
CHILtrapF-116261.0	38.05	1.32	1.4	0.36	3.72	0.000200566	0.002388528
CHILtrapF-116285.4	74.43	2.32	2.51	0.4	5.78	7.39E-09	3.20E-07
CHILtrapF-116287.0	17.17	2.05	2.41	0.51	4.03	5.66E-05	0.000833005
CHILtrapF-116290.0	8.98	2.12	2.97	0.62	3.42	0.000631918	0.006054684
CHILtrapF-116291.0	8.46	-1.44	-1.68	0.54	-2.67	0.007680328	0.041532958
CHILtrapF-11630.10	276.33	0.69	0.73	0.26	2.66	0.007791577	0.04197025
CHILtrapF-11630.27	1179.23	-0.67	-0.69	0.26	-2.6	0.009370145	0.048166492
CHILtrapF-11630.5	329.48	0.68	0.7	0.23	2.89	0.003805884	0.024303955
CHILtrapF-11630.8	5548.25	-0.57	-0.58	0.17	-3.36	0.000788876	0.007237362
CHILtrapF-116319.0	141.26	1.31	1.34	0.24	5.53	3.27E-08	1.24E-06
CHILtrapF-116326.0	8.94	1.6	1.84	0.57	2.79	0.005302292	0.031429101
CHILtrapF-116343.2	21.3	-2.83	-3.28	0.5	-5.69	1.23E-08	5.10E-07
CHILtrapF-116345.0	18.56	1.54	1.64	0.39	4.01	6.12E-05	0.000887529
CHILtrapF-116349.0	9.52	-1.75	-2.07	0.56	-3.09	0.001968298	0.014760354
CHILtrapF-116374.0	13.29	-2.16	-4.18	0.71	-3.04	0.002381782	0.017121896
CHILtrapF-116509.2	19.7	2.16	4.41	0.68	3.2	0.001366374	0.011172177
CHILtrapF-116509.3	38.68	1.65	2.98	0.59	2.78	0.005397505	0.031841087
CHILtrapF-116533.0	7.22	-1.75	-2.19	0.59	-2.95	0.00317687	0.021250959
CHILtrapF-116584.0	123.7	1.47	1.5	0.21	7.18	7.22E-13	6.27E-11
CHILtrapF-116635.0	6.43	2.21	2.75	0.69	3.22	0.001279078	0.01059833
CHILtrapF-116657.1	41.58	-1.06	-1.12	0.35	-3.02	0.002562549	0.018163222
CHILtrapF-116849.0	30.09	1.28	1.36	0.36	3.56	0.000373391	0.003945502
CHILtrapF-116860.0	17.97	-1.26	-1.42	0.46	-2.75	0.005988663	0.034391403
CHILtrapF-116950.1	7.78	1.74	1.9	0.58	3.03	0.002481479	0.017689842
CHILtrapF-116976.0	11.14	-1.49	-1.67	0.47	-3.15	0.001645079	0.012882532
CHILtrapF-117023.0	193.79	0.72	0.72	0.16	4.37	1.24E-05	0.000231042
CHILtrapF-117028.1	15.53	-1.38	-1.48	0.4	-3.4	0.000663212	0.006281293
CHILtrapF-117053.1	8.62	1.65	2.14	0.59	2.81	0.004955057	0.02990328
CHILtrapF-117224.2	24.39	1.39	1.5	0.4	3.51	0.000443486	0.00455527
CHILtrapF-117224.4	29.47	1.07	1.12	0.34	3.18	0.001496648	0.011971148
CHILtrapF-117224.8	29.5	1.04	1.11	0.39	2.67	0.007585846	0.041194756
CHILtrapF-117283.0	7.95	1.53	1.74	0.57	2.66	0.007724989	0.041712815
CHILtrapF-117293.1	29.71	1.13	1.23	0.41	2.77	0.00554767	0.032466495
CHILtrapF-117423.0	8.32	1.67	2.06	0.61	2.75	0.005926634	0.034146716
CHILtrapF-117423.4	178.77	0.56	0.56	0.16	3.54	0.000397747	0.004158056
CHILtrapF-117452.1	71.18	1.07	1.1	0.24	4.57	4.98E-06	0.000106737
CHILtrapF-117469.1	11.05	-1.92	-2.22	0.53	-3.63	0.000279601	0.00312162
CHILtrapF-117476.0	18.94	2.25	2.44	0.44	5.12	3.10E-07	9.24E-06
CHILtrapF-117484.0	123.64	0.73	0.74	0.22	3.31	0.000934027	0.00828478
CHILtrapF-117530.0	115.08	1	1.03	0.23	4.3	1.68E-05	0.000300377
CHILtrapF-117553.0	326.56	0.82	0.83	0.14	6.1	1.06E-09	5.30E-08
CHILtrapF-117569.0	51.17	0.75	0.77	0.27	2.83	0.00466736	0.028550118
CHILtrapF-117579.0	88.9	-0.81	-0.85	0.31	-2.61	0.008928755	0.046443739
CHILtrapF-117639.0	37.23	-1.43	-1.49	0.3	-4.72	2.34E-06	5.54E-05
CHILtrapF-117673.2	176.18	-0.6	-0.61	0.16	-3.89	9.89E-05	0.001333276
CHILtrapF-117681.0	10.73	-1.9	-2.21	0.53	-3.58	0.000350227	0.003733707
CHILtrapF-117718.0	20.53	3.32	3.57	0.44	7.54	4.73E-14	4.92E-12
CHILtrapF-117790.0	7.12	1.7	2.27	0.66	2.59	0.009683275	0.049365494
CHILtrapF-117813.5	9.37	1.74	1.99	0.55	3.17	0.001504634	0.01201461
CHILtrapF-117820.0	18.51	1.58	1.79	0.51	3.12	0.00182329	0.013903327
CHILtrapF-117824.0	12.27	2.57	3.29	0.59	4.37	1.22E-05	0.000228033
CHILtrapF-117899.0	124.61	-0.8	-0.81	0.18	-4.36	1.31E-05	0.000242765
CHILtrapF-117978.1	96.42	0.93	0.94	0.2	4.75	2.02E-06	4.91E-05
CHILtrapF-117992.0	255.35	-0.99	-1.02	0.27	-3.65	0.000260677	0.002950578
CHILtrapF-117996.0	16.2	2.13	2.45	0.48	4.46	8.21E-06	0.000162591
CHILtrapF-118071.0	7.13	1.77	2.31	0.64	2.74	0.006051174	0.034669299
CHILtrapF-118200.0	32.45	-2.94	-3.25	0.43	-6.84	7.91E-12	5.63E-10
CHILtrapF-118213.0	18.91	1.18	1.24	0.39	3.01	0.002614529	0.018437248
CHILtrapF-118244.0	85.88	0.59	0.6	0.22	2.72	0.006600536	0.037096683
CHILtrapF-118356.0	9.99	2.29	2.76	0.59	3.87	0.000107837	0.001430456
CHILtrapF-118370.0	75.43	0.78	0.79	0.25	3.12	0.001830066	0.013941439
CHILtrapF-118408.0	279.98	0.51	0.52	0.19	2.64	0.008272558	0.043854434
CHILtrapF-118408.2	40.47	1.26	1.33	0.33	3.88	0.000106166	0.001413067
CHILtrapF-118415.0	209.21	0.52	0.52	0.15	3.4	0.000670141	0.006328152
CHILtrapF-118465.0	8.86	1.74	2.03	0.58	3.01	0.002625911	0.018498786
CHILtrapF-118475.1	5.64	3.05	5	0.69	4.42	9.87E-06	0.00018887
CHILtrapF-118492.0	15.49	-1.71	-1.98	0.5	-3.41	0.000659672	0.006256909
CHILtrapF-118516.0	7.44	3.96	6.07	0.68	5.81	6.40E-09	2.81E-07
CHILtrapF-118567.0	93.93	0.92	0.94	0.25	3.68	0.000234238	0.00270997
CHILtrapF-118659.0	54.14	2.81	2.92	0.31	8.98	2.70E-19	5.43E-17
CHILtrapF-118663.0	54.68	2.03	2.09	0.29	6.92	4.39E-12	3.29E-10
CHILtrapF-118663.2	210.57	0.72	0.74	0.23	3.09	0.002027029	0.015125728
CHILtrapF-118663.3	12.19	2.07	2.57	0.59	3.51	0.000447625	0.004581781
CHILtrapF-118663.4	12.13	2.11	2.4	0.52	4.06	5.01E-05	0.000755703
CHILtrapF-118670.1	4.91	-2.64	-4.95	0.7	-3.77	0.00016465	0.002044616
CHILtrapF-118691.0	101.69	0.78	0.82	0.3	2.64	0.008409012	0.044377856
CHILtrapF-118701.0	25.25	-1.35	-1.43	0.37	-3.65	0.000262619	0.002969703
CHILtrapF-118703.0	21.09	-1.1	-1.19	0.4	-2.74	0.006103106	0.034866332
CHILtrapF-118706.0	6.9	1.61	2	0.6	2.7	0.007015856	0.038825577
CHILtrapF-118716.0	7.49	2.52	3.3	0.63	4.01	6.05E-05	0.000882383
CHILtrapF-118719.1	42.79	-1.95	-2.12	0.39	-5.01	5.46E-07	1.55E-05
CHILtrapF-118741.0	21.2	1.29	1.36	0.39	3.31	0.000919158	0.008174465
CHILtrapF-118774.1	125.5	-0.79	-0.82	0.27	-2.96	0.00308914	0.020811236
CHILtrapF-118792.0	7.52	-2.22	-2.78	0.57	-3.86	0.000111891	0.001474179
CHILtrapF-118832.0	10.13	3.28	4.6	0.61	5.34	9.37E-08	3.18E-06
CHILtrapF-118851.0	34.25	-1.31	-1.39	0.35	-3.75	0.000179281	0.002192745
CHILtrapF-118865.0	188.66	0.93	0.97	0.29	3.17	0.001501263	0.011999887
CHILtrapF-118913.3	7.18	2.34	3.13	0.59	3.95	7.74E-05	0.001083128
CHILtrapF-118929.0	9.52	-2.21	-3.45	0.62	-3.56	0.000377966	0.003986684
CHILtrapF-119001.0	5.97	2.06	2.98	0.67	3.06	0.002186757	0.016030765
CHILtrapF-119031.1	388.83	0.81	0.83	0.25	3.17	0.001520559	0.012100709
CHILtrapF-119037.0	120.39	1.22	1.25	0.22	5.48	4.17E-08	1.56E-06
CHILtrapF-119040.0	40.88	1.27	1.32	0.29	4.33	1.49E-05	0.000270609
CHILtrapF-119040.2	86.52	2.58	2.7	0.31	8.22	2.05E-16	2.94E-14
CHILtrapF-119040.6	122.61	2	2.07	0.28	7.16	8.31E-13	7.10E-11
CHILtrapF-119075.7	77.4	-1.2	-1.23	0.24	-4.98	6.34E-07	1.77E-05
CHILtrapF-119107.0	6.75	-2.12	-3.84	0.7	-3.04	0.002360425	0.016996796
CHILtrapF-119165.0	20.55	1.94	2.25	0.48	4	6.23E-05	0.000899765
CHILtrapF-119187.0	12.1	1.37	1.59	0.49	2.79	0.005272826	0.031285967
CHILtrapF-119224.0	120.51	1.1	1.15	0.31	3.59	0.000329886	0.00356095
CHILtrapF-119253.1	7.88	-1.68	-2.21	0.62	-2.71	0.006706524	0.037539942
CHILtrapF-119328.0	33.7	-2.8	-3.55	0.5	-5.57	2.49E-08	9.74E-07
CHILtrapF-119391.2	6.41	1.81	2.85	0.67	2.72	0.006512507	0.036733538
CHILtrapF-119493.0	38.27	1.34	1.41	0.35	3.81	0.000138612	0.001770802
CHILtrapF-119529.0	6.6	-2.19	-3.15	0.64	-3.39	0.000699668	0.006559597
CHILtrapF-119567.0	6.15	2.22	3.02	0.65	3.44	0.000584968	0.005690557
CHILtrapF-119579.1	16.05	-2.52	-2.8	0.49	-5.16	2.42E-07	7.33E-06
CHILtrapF-119688.1	7.17	1.58	1.82	0.55	2.85	0.004304237	0.026809768
CHILtrapF-119700.3	21.48	1	1.05	0.36	2.81	0.004985756	0.030037072
CHILtrapF-119794.0	56.01	-0.65	-0.67	0.24	-2.72	0.006441345	0.036419442
CHILtrapF-119842.0	319.04	1.57	1.6	0.2	7.76	8.20E-15	9.36E-13
CHILtrapF-119848.1	1889.58	0.73	0.75	0.2	3.6	0.000312502	0.003409267
CHILtrapF-119860.1	17.55	1.14	1.25	0.43	2.64	0.008333152	0.044096183
CHILtrapF-119866.1	49.58	1.34	1.42	0.39	3.43	0.000605652	0.005841065
CHILtrapF-119869.0	224.72	0.77	0.77	0.15	5.26	1.44E-07	4.59E-06
CHILtrapF-119900.7	45.06	1.67	1.76	0.38	4.43	9.49E-06	0.000183176
CHILtrapF-119993.2	7.75	-2.25	-2.98	0.63	-3.57	0.000355983	0.003783643
CHILtrapF-119993.3	10.46	-1.53	-1.77	0.56	-2.72	0.006506668	0.036710843
CHILtrapF-119993.7	89.87	-1.01	-1.07	0.37	-2.77	0.005646317	0.03289892
CHILtrapF-120001.0	86.26	0.67	0.68	0.23	2.94	0.003302877	0.021906231
CHILtrapF-120043.0	6.28	2.32	3.65	0.69	3.38	0.000713477	0.006676142
CHILtrapF-120084.0	35.09	-0.94	-0.99	0.33	-2.85	0.004413053	0.027328432
CHILtrapF-120123.0	7.53	3.6	5.93	0.67	5.41	6.23E-08	2.24E-06
CHILtrapF-120147.0	8.98	2.58	3.3	0.61	4.21	2.56E-05	0.000431786
CHILtrapF-120175.0	378.73	-0.74	-0.75	0.15	-4.8	1.59E-06	3.98E-05
CHILtrapF-120188.0	130.93	1.68	1.73	0.24	6.92	4.57E-12	3.40E-10
CHILtrapF-120188.1	418.19	1.97	2.04	0.28	6.98	3.01E-12	2.33E-10
CHILtrapF-120188.2	449.78	1.77	1.81	0.21	8.27	1.30E-16	1.94E-14
CHILtrapF-120188.3	141.02	1.9	1.96	0.27	7.1	1.27E-12	1.05E-10
CHILtrapF-12021.0	5.61	-2.23	-3.97	0.71	-3.14	0.001693947	0.013164452
CHILtrapF-120249.1	114.11	-0.57	-0.58	0.21	-2.7	0.006840028	0.038157079
CHILtrapF-120288.0	9.08	2.08	2.72	0.63	3.3	0.000970882	0.00852174
CHILtrapF-120315.0	96.81	-0.59	-0.6	0.23	-2.59	0.009626193	0.04916943
CHILtrapF-120332.0	10.55	1.38	1.46	0.47	2.96	0.003115516	0.020947448
CHILtrapF-120388.0	12.21	2.63	4.05	0.67	3.94	8.11E-05	0.001128107
CHILtrapF-120389.0	6.73	1.61	1.87	0.57	2.82	0.004860673	0.029487332
CHILtrapF-120399.0	7.53	1.86	2.63	0.65	2.86	0.004264115	0.026643612
CHILtrapF-120418.0	71.79	0.61	0.62	0.2	3.13	0.001725965	0.013354542
CHILtrapF-120430.1	128.8	-0.6	-0.61	0.22	-2.73	0.006316823	0.035885348
CHILtrapF-120488.0	24.58	-1.14	-1.2	0.35	-3.28	0.001043559	0.009041615
CHILtrapF-120495.0	8.26	-2.5	-4.91	0.73	-3.42	0.000623475	0.005990863
CHILtrapF-120514.0	6.92	-1.86	-2.45	0.62	-3.01	0.00261741	0.018452033
CHILtrapF-120604.14	12.17	2.54	3.02	0.55	4.6	4.15E-06	9.05E-05
CHILtrapF-120604.19	43.66	1.98	2.16	0.4	4.97	6.84E-07	1.89E-05
CHILtrapF-120604.9	21.48	1.33	1.5	0.47	2.84	0.00449087	0.027683522
CHILtrapF-120606.0	7.8	-2.38	-3.07	0.61	-3.88	0.000102746	0.001376113
CHILtrapF-120642.0	21.63	1.17	1.28	0.43	2.74	0.006125958	0.034972355
CHILtrapF-120686.0	5.55	-1.78	-2.29	0.61	-2.89	0.003841541	0.024478509
CHILtrapF-120728.1	107.95	-0.71	-0.73	0.21	-3.33	0.000867903	0.007798203
CHILtrapF-120743.0	48.63	2.21	2.3	0.31	7.13	1.02E-12	8.50E-11
CHILtrapF-12101.3	41.49	0.83	0.85	0.3	2.72	0.006546013	0.036887162
CHILtrapF-12675.0	15.46	1.26	1.36	0.46	2.73	0.006251446	0.03553358
CHILtrapF-1586.10	42.09	1.51	1.66	0.43	3.49	0.000488242	0.004926807
CHILtrapF-1586.8	41.55	2.11	2.34	0.43	4.9	9.45E-07	2.53E-05
CHILtrapF-1586.9	247.98	2.62	2.79	0.37	7.16	7.83E-13	6.73E-11
CHILtrapF-17296.0	10.61	1.39	1.51	0.5	2.8	0.005082142	0.030438527
CHILtrapF-17576.1	199.33	-0.78	-0.79	0.21	-3.79	0.000153365	0.001923762
CHILtrapF-17932.2	83.11	0.61	0.63	0.22	2.83	0.004716065	0.028758341
CHILtrapF-18050.1	7.35	-1.69	-1.99	0.56	-3.02	0.002503288	0.017796793
CHILtrapF-18175.5	174.76	1.01	1.04	0.24	4.31	1.60E-05	0.000288073
CHILtrapF-19755.0	6.95	-2.24	-3.59	0.67	-3.35	0.000812427	0.007400592
CHILtrapF-19889.1	38.39	-1.51	-1.64	0.4	-3.77	0.000161049	0.002007311
CHILtrapF-19889.3	18.63	-1.09	-1.19	0.42	-2.61	0.009172157	0.047447615
CHILtrapF-20638.1	11.84	-1.84	-2.11	0.5	-3.72	0.000202284	0.002406132
CHILtrapF-20700.0	11.04	-1.46	-1.7	0.52	-2.77	0.005530372	0.032405558
CHILtrapF-21052.3	18.34	2.61	2.73	0.42	6.27	3.54E-10	1.93E-08
CHILtrapF-21831.2	63.86	-0.86	-0.9	0.32	-2.67	0.007475627	0.040734842
CHILtrapF-22536.1	9.43	2.08	2.26	0.5	4.13	3.55E-05	0.000569638
CHILtrapF-23064.0	16.92	3.69	4.26	0.55	6.76	1.36E-11	9.33E-10
CHILtrapF-23429.1	25.77	1.62	1.75	0.4	4.07	4.62E-05	0.000712048
CHILtrapF-23508.1	20.5	1.41	1.71	0.5	2.79	0.005202538	0.031012537
CHILtrapF-24692.0	38.53	1.11	1.21	0.42	2.65	0.008118894	0.043224844
CHILtrapF-24692.1	61.17	1.2	1.29	0.37	3.28	0.00104816	0.00906754
CHILtrapF-24692.3	55.92	1.14	1.25	0.42	2.71	0.006662254	0.037345444
CHILtrapF-25184.1	76.25	-0.63	-0.64	0.22	-2.86	0.004231265	0.026477542
CHILtrapF-25464.0	6.19	-1.86	-2.53	0.7	-2.67	0.007654786	0.041457406
CHILtrapF-25710.2	28.54	-1.18	-1.28	0.41	-2.84	0.004497394	0.027704887
CHILtrapF-25731.2	12.64	1.99	2.28	0.51	3.92	8.68E-05	0.001195612
CHILtrapF-25812.1	7.54	-1.49	-1.65	0.51	-2.94	0.003316133	0.021975566
CHILtrapF-25852.1	5.9	1.75	2.45	0.65	2.69	0.007231163	0.039739312
CHILtrapF-25990.0	8.27	1.57	1.84	0.57	2.73	0.006310924	0.035862995
CHILtrapF-26180.0	30.93	0.92	0.96	0.33	2.78	0.005367122	0.03171751
CHILtrapF-26498.0	74.35	-0.72	-0.75	0.25	-2.86	0.004219277	0.026420444
CHILtrapF-26879.6	14.2	2.14	3.31	0.64	3.33	0.000862862	0.007758836
CHILtrapF-27451.0	4.22	-2.13	-3.35	0.7	-3.04	0.002381604	0.017121896
CHILtrapF-27565.1	26.96	-1.72	-1.89	0.41	-4.17	2.98E-05	0.000490715
CHILtrapF-27623.0	5.57	4.19	5.54	0.68	6.2	5.53E-10	2.91E-08
CHILtrapF-28091.13	10.6	2.47	2.67	0.51	4.88	1.04E-06	2.74E-05
CHILtrapF-28091.14	7.81	2.54	2.85	0.57	4.44	9.05E-06	0.000176172
CHILtrapF-28091.18	11.75	2.48	3.13	0.56	4.47	7.97E-06	0.000158962
CHILtrapF-28091.19	50.85	0.96	1.01	0.36	2.7	0.006833175	0.038149056
CHILtrapF-28091.2	6.81	2.4	3	0.62	3.89	9.97E-05	0.001342069
CHILtrapF-28091.20	14.74	2.77	3.13	0.54	5.13	2.87E-07	8.58E-06
CHILtrapF-28091.29	12.17	2.04	2.35	0.53	3.82	0.000132507	0.00170484
CHILtrapF-28091.4	30.88	1.59	1.72	0.44	3.59	0.000329071	0.003553937
CHILtrapF-28091.6	108.58	0.96	1	0.34	2.85	0.004413056	0.027328432
CHILtrapF-28091.9	15.1	1.82	1.99	0.5	3.66	0.000252254	0.002878948
CHILtrapF-28306.109	235.5	2.22	2.33	0.3	7.46	8.48E-14	8.45E-12
CHILtrapF-28306.112	1345.45	1.48	1.68	0.53	2.78	0.005420756	0.031954217
CHILtrapF-28306.216	6.39	1.83	2.57	0.67	2.72	0.006626043	0.037177882
CHILtrapF-28306.218	11.67	2.85	3.55	0.6	4.72	2.37E-06	5.60E-05
CHILtrapF-28306.222	14.76	-1.13	-1.22	0.41	-2.75	0.005973338	0.034331353
CHILtrapF-28306.228	273.6	1.73	2.02	0.57	3.05	0.002265092	0.016476707
CHILtrapF-28306.233	56.69	-1.13	-1.17	0.26	-4.32	1.59E-05	0.000286488
CHILtrapF-28306.235	413.47	1.68	1.94	0.55	3.07	0.002174986	0.015969353
CHILtrapF-28306.301	352.53	-1.22	-1.25	0.23	-5.37	7.90E-08	2.74E-06
CHILtrapF-28306.32	75.86	0.65	0.66	0.22	2.91	0.003660848	0.023639398
CHILtrapF-28306.47	101.09	0.66	0.67	0.22	3.02	0.002509693	0.017831551
CHILtrapF-28306.60	5.55	1.84	3.21	0.7	2.62	0.008775912	0.045831063
CHILtrapF-28306.91	91.05	1.15	1.22	0.38	3.05	0.002253913	0.01642585
CHILtrapF-28306.93	40.51	2.34	2.43	0.36	6.41	1.48E-10	8.67E-09
CHILtrapF-28344.2	8.54	2.03	2.44	0.59	3.43	0.000603774	0.005830127
CHILtrapF-28344.5	8.17	1.84	2.35	0.62	2.96	0.00309069	0.020812211
CHILtrapF-28438.1	73.04	-0.86	-0.9	0.28	-3.06	0.002195282	0.016073232
CHILtrapF-28701.0	5.82	1.62	1.86	0.62	2.6	0.009397783	0.048275189
CHILtrapF-29551.2	6.54	1.66	2.18	0.64	2.59	0.009486962	0.048605963
CHILtrapF-2992.39	29.93	2.44	2.78	0.48	5.07	3.93E-07	1.15E-05
CHILtrapF-2992.46	98.61	1.76	1.88	0.38	4.6	4.32E-06	9.40E-05
CHILtrapF-30262.10	16.47	1.33	1.55	0.51	2.63	0.008498143	0.044747045
CHILtrapF-30262.19	9.43	1.98	2.75	0.64	3.11	0.00184159	0.014010118
CHILtrapF-30262.26	9.41	2.72	3.75	0.62	4.38	1.19E-05	0.000222265
CHILtrapF-30262.27	48.69	1.87	2.07	0.43	4.34	1.42E-05	0.000260004
CHILtrapF-30262.6	18.9	1.99	2.38	0.54	3.67	0.000237883	0.002748092
CHILtrapF-30262.9	60.89	1.67	1.81	0.41	4.05	5.17E-05	0.000776313
CHILtrapF-30310.1	36.1	1.04	1.12	0.38	2.75	0.005924106	0.034146716
CHILtrapF-30311.0	28.82	1.29	1.4	0.42	3.07	0.002126409	0.01572554
CHILtrapF-30358.2	63.69	1.07	1.14	0.35	3.04	0.002338684	0.016891928
CHILtrapF-3071.0	15.61	2.57	2.94	0.53	4.85	1.21E-06	3.12E-05
CHILtrapF-30804.2	54.82	2.22	2.41	0.39	5.75	8.97E-09	3.82E-07
CHILtrapF-31427.3	48.09	-0.88	-0.92	0.32	-2.72	0.00659783	0.037090334
CHILtrapF-31557.1	754.76	-1.45	-1.47	0.2	-7.38	1.62E-13	1.56E-11
CHILtrapF-3173.0	8.6	-1.75	-2.42	0.61	-2.87	0.004154143	0.02608895
CHILtrapF-31835.1	14.53	1.72	2.01	0.51	3.36	0.000767706	0.007076736
CHILtrapF-31878.0	6.25	1.99	3.25	0.72	2.78	0.005358955	0.031682835
CHILtrapF-32189.4	285.26	1.94	2	0.25	7.67	1.75E-14	1.89E-12
CHILtrapF-32241.0	31.89	-1.38	-1.47	0.4	-3.46	0.000543964	0.005375007
CHILtrapF-32671.1	12.02	-1.83	-2.63	0.64	-2.87	0.004127601	0.025929178
CHILtrapF-33738.2	20.94	-1.11	-1.21	0.41	-2.7	0.006931955	0.038554186
CHILtrapF-34907.0	18.13	1.52	1.71	0.46	3.3	0.000958517	0.008438388
CHILtrapF-35130.0	11.86	1.79	2.67	0.6	3	0.002676177	0.018753957
CHILtrapF-3568.0	6.91	2.7	3.32	0.64	4.2	2.63E-05	0.000441497
CHILtrapF-35746.1	60.08	-3.1	-3.36	0.43	-7.2	5.98E-13	5.29E-11
CHILtrapF-36065.0	5.53	3.17	5.44	0.71	4.46	8.16E-06	0.000162167
CHILtrapF-36410.4	22.23	-1.72	-1.95	0.47	-3.66	0.000252269	0.002878948
CHILtrapF-36474.1	39.19	1.41	1.97	0.52	2.73	0.006354779	0.03605127
CHILtrapF-36474.3	104.23	0.9	0.97	0.31	2.92	0.003453428	0.022649408
CHILtrapF-36474.4	39.35	1.23	1.45	0.43	2.89	0.003793154	0.02427536
CHILtrapF-36474.8	284.11	1.17	1.28	0.32	3.63	0.000286894	0.003178531
CHILtrapF-37394.3	11.76	2.3	2.72	0.53	4.35	1.34E-05	0.000246564
CHILtrapF-37706.0	7.13	1.92	2.48	0.65	2.95	0.00313608	0.021055129
CHILtrapF-37709.7	190.41	0.78	0.79	0.18	4.3	1.69E-05	0.000302161
CHILtrapF-37772.0	145.7	-1.08	-1.1	0.19	-5.54	3.00E-08	1.15E-06
CHILtrapF-37816.3	26.17	1.96	2.23	0.48	4.08	4.50E-05	0.000697831
CHILtrapF-38282.1	6.15	2.8	4.37	0.66	4.23	2.30E-05	0.000395144
CHILtrapF-38387.0	7.39	2.59	4.98	0.69	3.78	0.000156713	0.00195949
CHILtrapF-38469.6	63.03	1.79	1.93	0.37	4.8	1.61E-06	4.01E-05
CHILtrapF-38617.0	5.88	-1.79	-2.45	0.64	-2.8	0.005094189	0.03047965
CHILtrapF-38758.2	80.91	-0.9	-0.92	0.25	-3.57	0.000359433	0.003813429
CHILtrapF-40421.1	6.45	1.85	2.58	0.66	2.83	0.004719568	0.028764797
CHILtrapF-40520.5	86.87	0.83	0.85	0.25	3.33	0.00086067	0.007750969
CHILtrapF-41048.0	51.84	1.4	1.89	0.49	2.85	0.004394221	0.027254828
CHILtrapF-41499.1	20.16	-3.58	-3.94	0.44	-8.05	8.37E-16	1.09E-13
CHILtrapF-41734.1	16.04	1.88	2.13	0.48	3.93	8.50E-05	0.001176156
CHILtrapF-42645.0	4.5	2.29	3.18	0.72	3.2	0.001393751	0.011352632
CHILtrapF-43056.1	4.83	-2.85	-5.34	0.71	-4.02	5.75E-05	0.000844613
CHILtrapF-43084.0	8.54	-1.44	-1.65	0.52	-2.79	0.005260072	0.031233186
CHILtrapF-43225.1	22.53	-0.92	-0.97	0.35	-2.58	0.009826178	0.049926097
CHILtrapF-43339.2	9.26	1.65	2.13	0.56	2.93	0.003439365	0.022594959
CHILtrapF-43822.2	6.95	1.65	1.82	0.56	2.93	0.003385191	0.022326321
CHILtrapF-44302.0	9.68	2.66	3	0.54	4.93	8.34E-07	2.25E-05
CHILtrapF-44302.1	11.74	3.11	3.47	0.53	5.86	4.50E-09	2.04E-07
CHILtrapF-44536.1	8.82	-1.86	-2.19	0.57	-3.25	0.00114708	0.009716736
CHILtrapF-4525.1	10.35	2.31	2.88	0.57	4.02	5.81E-05	0.000853053
CHILtrapF-45378.0	8.87	2.01	2.83	0.65	3.11	0.0018399	0.014002758
CHILtrapF-45706.0	14.44	-2.28	-2.61	0.49	-4.7	2.63E-06	6.10E-05
CHILtrapF-46558.1	5.05	2	3.56	0.73	2.76	0.005836192	0.03376039
CHILtrapF-48020.0	443.33	1.02	1.04	0.22	4.62	3.83E-06	8.45E-05
CHILtrapF-48025.1	18.78	1.29	1.37	0.41	3.15	0.001607721	0.012610963
CHILtrapF-48207.1	35.82	2.14	2.47	0.49	4.32	1.58E-05	0.000286066
CHILtrapF-48207.2	108.86	1.32	1.36	0.25	5.33	1.00E-07	3.34E-06
CHILtrapF-48710.1	6.63	2.02	2.52	0.63	3.19	0.001412831	0.011464394
CHILtrapF-48796.0	5.98	2.09	2.75	0.65	3.25	0.001164791	0.009838425
CHILtrapF-48980.1	23.38	-1.86	-2.03	0.4	-4.63	3.58E-06	7.97E-05
CHILtrapF-48993.0	12.77	-1.57	-1.75	0.46	-3.45	0.000558844	0.005500086
CHILtrapF-49204.1	9.64	2.3	2.99	0.61	3.74	0.000180822	0.002206278
CHILtrapF-49275.2	50.44	-0.97	-1.02	0.33	-2.95	0.0031477	0.021115072
CHILtrapF-49524.5	19.2	-2.03	-2.46	0.52	-3.89	9.88E-05	0.001333122
CHILtrapF-49818.0	6.68	-3.08	-4.87	0.68	-4.5	6.74E-06	0.000138302
CHILtrapF-50077.0	8.43	1.64	2.06	0.61	2.67	0.007587034	0.041194756
CHILtrapF-50104.2	5.68	-1.83	-2.12	0.61	-3	0.002698499	0.018879833
CHILtrapF-50335.0	8.81	-2.16	-2.91	0.6	-3.63	0.000285602	0.003167196
CHILtrapF-50404.1	21.89	-1.9	-1.98	0.35	-5.47	4.53E-08	1.68E-06
CHILtrapF-50555.10	7.22	1.77	2.72	0.67	2.64	0.00817612	0.043420435
CHILtrapF-50723.0	6.66	3.67	5.79	0.67	5.48	4.29E-08	1.60E-06
CHILtrapF-5090.3	221.71	0.58	0.59	0.18	3.18	0.001472254	0.011836381
CHILtrapF-51862.6	8.52	-1.47	-1.8	0.56	-2.61	0.009038928	0.046882094
CHILtrapF-51891.0	9.84	1.25	1.37	0.47	2.64	0.008227732	0.043656139
CHILtrapF-51941.2	14.75	1.93	2.32	0.5	3.86	0.000115255	0.001508444
CHILtrapF-53500.1	11.92	1.55	1.82	0.52	2.99	0.002801796	0.019370715
CHILtrapF-53586.0	6.43	1.79	2.31	0.64	2.81	0.004976929	0.029999257
CHILtrapF-53586.3	36.88	1.31	1.39	0.36	3.63	0.000279711	0.00312162
CHILtrapF-53586.6	10.96	1.77	2.02	0.53	3.35	0.000805607	0.007345039
CHILtrapF-53596.0	17.96	-1.65	-2.04	0.62	-2.68	0.007344813	0.040232343
CHILtrapF-53835.1	24.71	-1.21	-1.31	0.41	-2.97	0.002955318	0.020154299
CHILtrapF-5402.9	186.59	2.33	2.48	0.35	6.61	3.93E-11	2.51E-09
CHILtrapF-54134.3	7.47	2.44	3.81	0.68	3.59	0.000325806	0.003521755
CHILtrapF-54445.5	41.4	0.95	0.99	0.32	2.94	0.003314641	0.021971867
CHILtrapF-55428.0	8.19	-1.49	-1.8	0.56	-2.65	0.008166886	0.043401799
CHILtrapF-55914.1	7.68	1.48	1.67	0.53	2.76	0.005804729	0.033619712
CHILtrapF-56323.1	17.7	-1.6	-1.91	0.53	-2.99	0.002772841	0.019242258
CHILtrapF-56449.0	9.27	1.62	1.89	0.53	3.04	0.002382062	0.017121896
CHILtrapF-57154.0	9.29	1.36	1.49	0.52	2.6	0.00935932	0.048140662
CHILtrapF-58294.5	13.83	1.42	1.67	0.5	2.85	0.004404483	0.027304079
CHILtrapF-58577.0	25.72	0.85	0.88	0.32	2.7	0.006999286	0.038754634
CHILtrapF-58582.0	5.11	-1.64	-1.89	0.58	-2.84	0.004441342	0.027453021
CHILtrapF-58666.0	122.71	2.35	2.52	0.4	5.95	2.60E-09	1.23E-07
CHILtrapF-58784.0	9.35	-1.5	-1.73	0.51	-2.93	0.003421511	0.022496504
CHILtrapF-58802.0	125.56	-1.44	-1.55	0.35	-4.17	3.10E-05	0.000506291
CHILtrapF-58804.0	23.13	-1.41	-1.68	0.55	-2.58	0.009815621	0.049887949
CHILtrapF-58840.0	8.71	-1.6	-2.05	0.58	-2.74	0.006151694	0.035068231
CHILtrapF-58842.0	153.67	0.73	0.75	0.24	3.06	0.002245669	0.016380996
CHILtrapF-58845.0	17.01	4.09	4.94	0.57	7.15	8.54E-13	7.26E-11
CHILtrapF-58897.0	33.33	-2.51	-2.81	0.42	-5.97	2.43E-09	1.15E-07
CHILtrapF-58908.0	17.24	1.16	1.23	0.42	2.74	0.006131196	0.034993766
CHILtrapF-58953.0	418.51	-0.61	-0.62	0.19	-3.23	0.001228477	0.010273105
CHILtrapF-58961.0	52.64	-1.42	-1.47	0.27	-5.26	1.46E-07	4.63E-06
CHILtrapF-58973.0	48.36	-1.66	-1.76	0.35	-4.72	2.38E-06	5.61E-05
CHILtrapF-58986.0	7.52	-1.53	-1.81	0.57	-2.67	0.007662576	0.041480504
CHILtrapF-59011.0	7.9	-2.08	-2.87	0.63	-3.31	0.000916966	0.008167317
CHILtrapF-59047.0	14.74	1.66	1.86	0.46	3.59	0.000329085	0.003553937
CHILtrapF-59114.2	9.44	-1.68	-2.14	0.59	-2.85	0.004357268	0.027061292
CHILtrapF-59118.0	74.1	1.35	1.4	0.28	4.75	2.01E-06	4.89E-05
CHILtrapF-59232.0	13.93	1.6	1.78	0.48	3.31	0.000933935	0.00828478
CHILtrapF-59274.0	6.98	2.94	4.05	0.66	4.46	8.23E-06	0.000162712
CHILtrapF-59281.0	9.47	3.38	5.16	0.64	5.33	9.98E-08	3.34E-06
CHILtrapF-59440.0	23.39	-1.3	-1.39	0.39	-3.31	0.000939282	0.008321985
CHILtrapF-59538.0	277.27	1.93	1.96	0.2	9.6	8.14E-22	2.15E-19
CHILtrapF-59545.0	17	1.48	1.81	0.49	3.01	0.002583783	0.018297199
CHILtrapF-59590.0	72.94	-1.84	-2.27	0.46	-3.96	7.41E-05	0.001044242
CHILtrapF-59598.0	696.77	0.8	0.81	0.14	5.72	1.05E-08	4.43E-07
CHILtrapF-59616.0	302.99	0.65	0.65	0.13	5.16	2.45E-07	7.44E-06
CHILtrapF-59657.0	6.57	-2.04	-2.96	0.64	-3.17	0.001547795	0.012271801
CHILtrapF-59671.0	135.46	-0.63	-0.64	0.16	-4.02	5.86E-05	0.000859236
CHILtrapF-59692.0	92.71	3.32	3.7	0.47	7.01	2.32E-12	1.83E-10
CHILtrapF-59755.0	66.27	-0.66	-0.68	0.25	-2.65	0.008086997	0.043084267
CHILtrapF-59758.0	115.02	0.99	1	0.19	5.34	9.42E-08	3.19E-06
CHILtrapF-59823.0	49.7	-1.03	-1.06	0.26	-4.03	5.65E-05	0.000832649
CHILtrapF-59871.0	167.31	-0.53	-0.53	0.16	-3.25	0.0011378	0.009652025
CHILtrapF-59881.0	26.4	1.24	1.39	0.42	2.96	0.003091054	0.020812211
CHILtrapF-59881.1	64.55	1.42	1.58	0.39	3.66	0.000252075	0.002878948
CHILtrapF-59903.2	7.22	2.26	2.47	0.59	3.84	0.000123178	0.001600572
CHILtrapF-59916.0	20.11	-2.13	-3.27	0.65	-3.27	0.001078847	0.009262107
CHILtrapF-59916.1	59.12	-3.04	-3.66	0.57	-5.35	8.96E-08	3.06E-06
CHILtrapF-59935.0	159.38	2.31	2.41	0.29	7.98	1.49E-15	1.91E-13
CHILtrapF-60003.0	308.22	-3.42	-3.64	0.36	-9.45	3.54E-21	8.42E-19
CHILtrapF-60053.0	5.12	1.99	3.86	0.71	2.82	0.004785156	0.029074181
CHILtrapF-60058.1	8.92	-2.16	-3	0.62	-3.49	0.000483847	0.004886648
CHILtrapF-60166.1	4.71	2.08	4.4	0.74	2.82	0.004751419	0.028921467
CHILtrapF-60241.0	698.2	0.78	0.81	0.25	3.15	0.001625522	0.012742097
CHILtrapF-60273.0	9.42	3.72	5.35	0.62	6	1.93E-09	9.30E-08
CHILtrapF-60285.12	35.37	1.73	1.86	0.4	4.33	1.48E-05	0.000268932
CHILtrapF-60285.5	15.32	1.64	1.84	0.47	3.49	0.000489743	0.004937715
CHILtrapF-60288.0	183.38	-0.74	-0.75	0.18	-4.1	4.17E-05	0.000651454
CHILtrapF-60300.0	15.34	-1.15	-1.25	0.42	-2.72	0.006588193	0.037045006
CHILtrapF-60317.0	349.28	-0.58	-0.59	0.2	-2.97	0.002962294	0.020158677
CHILtrapF-60398.0	65.81	1.94	2.09	0.38	5.17	2.36E-07	7.18E-06
CHILtrapF-60404.0	56.06	-1.13	-1.17	0.28	-4.07	4.65E-05	0.000715663
CHILtrapF-60405.0	109.02	1.18	1.29	0.39	3.05	0.002281016	0.016566931
CHILtrapF-60417.0	19.84	-1.11	-1.21	0.41	-2.73	0.006410199	0.036304404
CHILtrapF-60419.0	1169.81	-0.63	-0.65	0.23	-2.79	0.005250655	0.0312095
CHILtrapF-60447.0	105.83	-0.56	-0.57	0.2	-2.76	0.005752325	0.03334903
CHILtrapF-60527.4	4.36	-2.11	-2.98	0.69	-3.07	0.002137241	0.01578056
CHILtrapF-60527.6	2573.13	-0.56	-0.57	0.15	-3.68	0.000233752	0.002706475
CHILtrapF-60548.0	12.59	1.63	1.91	0.52	3.14	0.001688036	0.013131527
CHILtrapF-60563.0	103.49	-0.67	-0.68	0.2	-3.38	0.000717627	0.006709256
CHILtrapF-60608.0	105.67	-0.66	-0.67	0.19	-3.49	0.000476705	0.00482487
CHILtrapF-60625.0	355.65	-0.53	-0.53	0.16	-3.3	0.000951731	0.008394352
CHILtrapF-60630.0	7.76	-2.12	-3	0.65	-3.28	0.0010561	0.009110026
CHILtrapF-60680.0	11.88	-1.53	-1.74	0.5	-3.06	0.002209279	0.016160634
CHILtrapF-60685.0	597.36	2.43	2.46	0.15	16.49	4.41E-61	5.19E-57
CHILtrapF-60692.0	578.84	1.11	1.13	0.16	7.16	8.32E-13	7.10E-11
CHILtrapF-60748.0	27.66	-1.04	-1.12	0.39	-2.7	0.006876409	0.038299563
CHILtrapF-60781.3	14.15	1.24	1.38	0.47	2.63	0.008517224	0.044818271
CHILtrapF-60804.0	6.38	1.63	1.81	0.55	2.94	0.003267018	0.021711233
CHILtrapF-60821.0	30.23	1.47	1.71	0.47	3.12	0.001815953	0.013856358
CHILtrapF-60872.0	18.31	-1.35	-1.54	0.48	-2.8	0.005145029	0.030721347
CHILtrapF-60886.0	34.89	-1.22	-1.27	0.31	-3.99	6.54E-05	0.000935423
CHILtrapF-60911.0	429.32	0.57	0.58	0.17	3.35	0.000820164	0.007451776
CHILtrapF-60919.0	11.05	1.96	2.27	0.57	3.46	0.000535904	0.005318804
CHILtrapF-60937.0	222.56	1.69	1.72	0.21	8.11	5.04E-16	6.84E-14
CHILtrapF-60940.0	37.88	1.05	1.2	0.4	2.63	0.008548316	0.044941682
CHILtrapF-60948.0	14.71	-1.4	-1.63	0.48	-2.9	0.003684611	0.023755138
CHILtrapF-61065.0	28.8	-1.37	-1.56	0.47	-2.93	0.003344702	0.022133726
CHILtrapF-61109.0	12.12	2.48	2.83	0.55	4.53	5.79E-06	0.000121261
CHILtrapF-61119.0	9.58	-1.37	-1.57	0.51	-2.69	0.007192268	0.03959397
CHILtrapF-61229.0	74.37	1.29	1.34	0.31	4.1	4.15E-05	0.000649919
CHILtrapF-61308.0	204.87	-0.71	-0.72	0.19	-3.62	0.000290458	0.003208947
CHILtrapF-61320.0	209.2	-1.26	-1.3	0.26	-4.91	9.30E-07	2.49E-05
CHILtrapF-61328.0	111.51	-1.13	-1.23	0.4	-2.81	0.00501882	0.030174466
CHILtrapF-61463.0	7.44	2.47	3.23	0.63	3.9	9.64E-05	0.001307009
CHILtrapF-61467.0	119.43	-0.74	-0.76	0.22	-3.33	0.000862148	0.007758836
CHILtrapF-61559.0	146.27	-0.54	-0.55	0.19	-2.89	0.003798193	0.024289592
CHILtrapF-61584.0	10.07	-3.09	-3.66	0.57	-5.37	7.67E-08	2.68E-06
CHILtrapF-61654.0	1630.51	-0.55	-0.55	0.16	-3.51	0.000442551	0.004547648
CHILtrapF-61720.0	153.23	-0.67	-0.68	0.18	-3.76	0.000171595	0.002116334
CHILtrapF-61810.1	5.15	-2	-2.62	0.65	-3.09	0.001994771	0.014933228
CHILtrapF-61813.0	15	-1.46	-1.62	0.45	-3.25	0.001167103	0.00985442
CHILtrapF-61862.0	60.98	0.83	0.87	0.3	2.72	0.006506924	0.036710843
CHILtrapF-61891.0	474.99	-0.56	-0.56	0.11	-5.31	1.12E-07	3.72E-06
CHILtrapF-61905.0	530.85	1.53	1.61	0.34	4.44	8.98E-06	0.000174891
CHILtrapF-61911.0	194.29	0.51	0.52	0.14	3.69	0.000227779	0.002655477
CHILtrapF-61919.0	125.68	-0.55	-0.56	0.17	-3.18	0.001483899	0.011894732
CHILtrapF-61926.10	211.74	0.93	0.98	0.34	2.74	0.00608832	0.034799694
CHILtrapF-61926.14	35.14	1.31	1.39	0.37	3.49	0.000474695	0.004812802
CHILtrapF-61926.15	21.64	1.61	1.9	0.52	3.09	0.002004114	0.014990719
CHILtrapF-61926.16	25.25	1.54	1.65	0.45	3.44	0.000571815	0.00559499
CHILtrapF-61926.9	516.09	1.2	1.26	0.32	3.71	0.000207921	0.002458696
CHILtrapF-61938.0	6.01	-1.77	-2.2	0.64	-2.78	0.005454158	0.032086811
CHILtrapF-61942.1	10.04	2.56	3.47	0.58	4.42	9.80E-06	0.000187714
CHILtrapF-61963.0	276.11	-0.62	-0.63	0.16	-3.8	0.000143577	0.001823348
CHILtrapF-61967.0	8.22	1.62	2.11	0.59	2.73	0.006359788	0.036070987
CHILtrapF-61976.0	9.49	1.45	1.79	0.56	2.62	0.00889778	0.046323577
CHILtrapF-62017.1	8.19	-1.63	-1.88	0.53	-3.09	0.001997123	0.014943183
CHILtrapF-62053.0	6.49	-1.86	-3.04	0.67	-2.79	0.005245147	0.031184637
CHILtrapF-62054.0	38.58	1.65	1.8	0.39	4.23	2.36E-05	0.000403711
CHILtrapF-62070.0	66.77	1.3	1.33	0.26	4.98	6.24E-07	1.74E-05
CHILtrapF-62107.0	158.14	-0.54	-0.55	0.2	-2.65	0.008051086	0.042970776
CHILtrapF-62136.1	8.55	-1.53	-1.86	0.57	-2.67	0.007612509	0.041275935
CHILtrapF-62179.0	8.49	1.58	2	0.6	2.62	0.008873195	0.046236499
CHILtrapF-62230.0	15.45	2.46	2.83	0.54	4.56	5.22E-06	0.000110758
CHILtrapF-62259.0	8.32	1.78	2.37	0.6	2.98	0.002917013	0.019960204
CHILtrapF-62329.0	66.63	6.78	8.25	0.54	12.59	2.45E-36	3.03E-33
CHILtrapF-62387.0	158.34	-0.55	-0.56	0.18	-3.12	0.001828	0.01393021
CHILtrapF-62444.0	7.9	-1.44	-1.61	0.52	-2.77	0.005536791	0.03242702
CHILtrapF-62485.0	9.75	-1.83	-2.22	0.55	-3.35	0.000814878	0.007418072
CHILtrapF-62538.0	928.72	0.7	0.72	0.26	2.63	0.008526046	0.044844641
CHILtrapF-62573.0	7.15	-2.29	-2.75	0.57	-4.04	5.38E-05	0.000800257
CHILtrapF-62594.0	19.96	1.51	1.85	0.49	3.1	0.001925722	0.014524387
CHILtrapF-62626.0	99.65	0.96	0.99	0.27	3.59	0.000325553	0.003520642
CHILtrapF-62633.0	12.03	1.44	1.59	0.46	3.13	0.00172367	0.013342568
CHILtrapF-62657.0	1708.7	0.8	0.82	0.2	4.12	3.81E-05	0.000602035
CHILtrapF-62666.0	29.14	-1.35	-1.47	0.42	-3.19	0.001418582	0.011499349
CHILtrapF-62676.2	46.88	-1.14	-1.2	0.31	-3.72	0.000198895	0.002377039
CHILtrapF-62679.0	389.78	1.57	1.61	0.22	7.2	6.21E-13	5.45E-11
CHILtrapF-62741.0	7.26	2.06	2.79	0.62	3.3	0.000961508	0.008458393
CHILtrapF-62864.0	30.15	-1.91	-2.94	0.59	-3.26	0.00109703	0.009380564
CHILtrapF-62921.0	134.18	0.8	0.83	0.26	3.14	0.001695757	0.013174011
CHILtrapF-62947.0	140.45	1.32	1.38	0.3	4.43	9.63E-06	0.000185078
CHILtrapF-62980.4	1863.63	1.22	1.23	0.18	6.84	7.65E-12	5.51E-10
CHILtrapF-62984.0	190.39	-0.7	-0.72	0.21	-3.27	0.001059872	0.009135866
CHILtrapF-63127.1	13.88	5.24	7.54	0.65	8.1	5.71E-16	7.63E-14
CHILtrapF-63127.4	5.93	3.88	5.4	0.69	5.64	1.69E-08	6.78E-07
CHILtrapF-63127.6	9.22	4.44	5.95	0.65	6.85	7.24E-12	5.24E-10
CHILtrapF-63127.7	6.82	4.65	6.74	0.7	6.65	2.85E-11	1.86E-09
CHILtrapF-63152.0	29.53	-2.33	-2.54	0.38	-6.14	8.03E-10	4.11E-08
CHILtrapF-63163.0	44.38	-1.53	-1.66	0.4	-3.86	0.000113908	0.001494137
CHILtrapF-63200.0	20.61	-1.09	-1.16	0.37	-2.91	0.003590847	0.023323159
CHILtrapF-63289.0	5.35	2.1	2.87	0.69	3.05	0.002265003	0.016476707
CHILtrapF-63295.0	6.48	-1.72	-2.14	0.62	-2.79	0.005335888	0.03160436
CHILtrapF-63310.0	1290.99	0.55	0.55	0.13	4.19	2.77E-05	0.000462193
CHILtrapF-63340.0	37.74	1.41	1.53	0.43	3.31	0.000945964	0.008364227
CHILtrapF-63340.1	26.37	1.17	1.24	0.39	2.98	0.002912733	0.019941283
CHILtrapF-63342.0	8.63	-2.27	-2.67	0.54	-4.19	2.74E-05	0.000457897
CHILtrapF-63356.0	6.23	-2.45	-3	0.62	-3.95	7.72E-05	0.001080809
CHILtrapF-63420.0	50.17	0.88	0.92	0.3	2.91	0.003595148	0.023338215
CHILtrapF-63423.0	11.12	-1.98	-2.53	0.57	-3.46	0.000530385	0.005277384
CHILtrapF-63439.0	104.12	-0.52	-0.53	0.2	-2.58	0.009788146	0.049769805
CHILtrapF-63557.0	10.26	-1.45	-1.76	0.55	-2.65	0.008124718	0.043234552
CHILtrapF-63564.0	15.71	1.57	1.68	0.43	3.68	0.00022933	0.002666598
CHILtrapF-63674.0	478.74	0.63	0.64	0.2	3.1	0.001962037	0.014732184
CHILtrapF-63683.0	926.57	1.45	1.51	0.3	4.89	1.02E-06	2.72E-05
CHILtrapF-63722.0	9.6	2.5	3.22	0.62	4.03	5.67E-05	0.000833852
CHILtrapF-63749.0	17.44	1.38	1.51	0.44	3.17	0.001526823	0.012138703
CHILtrapF-63761.1	7.21	1.94	2.35	0.6	3.23	0.001227542	0.010268935
CHILtrapF-63858.0	30.34	2.36	2.63	0.44	5.38	7.63E-08	2.67E-06
CHILtrapF-63858.11	22.17	2.39	2.67	0.45	5.3	1.15E-07	3.79E-06
CHILtrapF-63858.13	1230.3	2.34	2.44	0.3	7.91	2.59E-15	3.22E-13
CHILtrapF-63858.5	6.74	2.16	2.7	0.58	3.7	0.000215378	0.002535407
CHILtrapF-63951.0	129.01	-0.58	-0.59	0.22	-2.69	0.007188686	0.039589084
CHILtrapF-64003.0	7.47	2.04	2.35	0.59	3.46	0.000537057	0.005325757
CHILtrapF-64035.0	518.14	0.66	0.67	0.22	3.01	0.002643858	0.018571723
CHILtrapF-64049.0	238.02	-0.6	-0.61	0.19	-3.09	0.001990657	0.014909019
CHILtrapF-64052.0	212.37	0.8	0.81	0.2	4.06	4.82E-05	0.000737673
CHILtrapF-64093.0	4.08	2.26	3.65	0.73	3.1	0.001929204	0.014540418
CHILtrapF-64150.0	48.41	1.37	1.45	0.37	3.72	0.00019946	0.002380984
CHILtrapF-64178.0	30.73	1.49	1.67	0.47	3.18	0.00144961	0.011690278
CHILtrapF-64180.0	10.47	-1.47	-1.71	0.53	-2.74	0.006069584	0.034717905
CHILtrapF-64196.0	6.83	2.98	3.95	0.66	4.5	6.67E-06	0.000137057
CHILtrapF-64211.0	708.28	-0.77	-0.78	0.13	-6.08	1.18E-09	5.85E-08
CHILtrapF-64220.0	133.14	-0.64	-0.65	0.18	-3.62	0.000293522	0.00323976
CHILtrapF-64363.1	143.13	-0.57	-0.58	0.18	-3.23	0.001251041	0.010417369
CHILtrapF-64372.0	59.06	-1.32	-1.39	0.34	-3.83	0.000128829	0.001662977
CHILtrapF-64406.0	16.49	3.6	4.04	0.57	6.33	2.44E-10	1.37E-08
CHILtrapF-64476.0	7.29	1.74	2.13	0.59	2.97	0.002994538	0.020331063
CHILtrapF-64507.0	30.22	1.21	1.27	0.32	3.79	0.000151674	0.001905602
CHILtrapF-64540.0	9.14	1.88	2.39	0.63	3	0.00266061	0.018672674
CHILtrapF-64569.0	26.31	1.95	2.08	0.38	5.18	2.20E-07	6.73E-06
CHILtrapF-64590.0	4.53	-1.58	-1.79	0.59	-2.67	0.007623933	0.041328357
CHILtrapF-64611.0	116.72	1.06	1.09	0.28	3.78	0.000159971	0.001997052
CHILtrapF-64673.0	396.79	0.52	0.53	0.15	3.56	0.000365852	0.003878029
CHILtrapF-64701.0	9.75	2.12	2.42	0.52	4.06	4.97E-05	0.00075066
CHILtrapF-64732.0	189.08	1.25	1.3	0.28	4.44	8.81E-06	0.000172248
CHILtrapF-64775.1	10.89	2.19	2.49	0.52	4.19	2.81E-05	0.000467422
CHILtrapF-64778.0	6.36	-1.65	-2.13	0.63	-2.61	0.008953427	0.046561777
CHILtrapF-64831.0	112.12	1.11	1.15	0.28	3.98	6.81E-05	0.000970795
CHILtrapF-64860.0	5.45	-2.54	-3.44	0.64	-3.96	7.37E-05	0.00103937
CHILtrapF-64873.1	7.29	-1.55	-1.88	0.57	-2.72	0.00649994	0.036689037
CHILtrapF-64877.0	430.21	-0.59	-0.6	0.17	-3.55	0.000390008	0.004092956
CHILtrapF-64992.0	74.07	0.84	0.87	0.25	3.31	0.000929012	0.008249627
CHILtrapF-65064.0	24.91	-2.41	-2.61	0.41	-5.93	2.97E-09	1.39E-07
CHILtrapF-65068.0	13.68	1.64	1.79	0.45	3.64	0.000274257	0.003073971
CHILtrapF-65135.0	4.77	-1.98	-3.75	0.72	-2.75	0.006048941	0.034667237
CHILtrapF-65136.0	8.7	-1.93	-2.59	0.62	-3.1	0.001919431	0.014481581
CHILtrapF-65140.1	1485.15	1	1.03	0.25	4.08	4.44E-05	0.000689803
CHILtrapF-65146.0	839	0.62	0.63	0.13	4.85	1.20E-06	3.12E-05
CHILtrapF-65150.0	21.28	2.88	4.31	0.55	5.19	2.10E-07	6.47E-06
CHILtrapF-65163.0	180.46	0.63	0.64	0.18	3.42	0.000619887	0.005958815
CHILtrapF-65253.0	8.39	-1.97	-2.49	0.58	-3.36	0.000766271	0.007071327
CHILtrapF-65273.0	5.85	-1.8	-2.25	0.62	-2.91	0.003586162	0.02329916
CHILtrapF-65283.0	34.15	1.61	1.76	0.45	3.63	0.000284914	0.003162542
CHILtrapF-65292.0	14.62	2.33	2.62	0.49	4.78	1.76E-06	4.35E-05
CHILtrapF-65337.0	78.05	-0.69	-0.71	0.25	-2.81	0.00491941	0.029743973
CHILtrapF-65455.0	223.5	0.55	0.56	0.15	3.6	0.000314494	0.003427825
CHILtrapF-65495.2	487.08	-0.73	-0.74	0.22	-3.24	0.001200524	0.010071565
CHILtrapF-65570.0	564.22	1.45	1.48	0.21	6.92	4.39E-12	3.29E-10
CHILtrapF-65574.0	12.13	-1.61	-1.81	0.49	-3.26	0.0011158	0.009492768
CHILtrapF-65577.0	13.73	-1.66	-1.87	0.48	-3.47	0.00051969	0.005195135
CHILtrapF-65579.0	17.92	1.31	1.39	0.41	3.2	0.00139658	0.011366707
CHILtrapF-65583.0	6.32	-1.96	-3.23	0.69	-2.83	0.00468628	0.028616526
CHILtrapF-65607.0	9.16	-2.05	-2.28	0.49	-4.19	2.76E-05	0.000460265
CHILtrapF-65675.0	232.29	0.67	0.68	0.18	3.65	0.000267058	0.003006894
CHILtrapF-65687.1	224.51	0.6	0.6	0.17	3.52	0.000433215	0.004475159
CHILtrapF-65691.0	349.43	0.91	0.95	0.28	3.28	0.001047248	0.009065504
CHILtrapF-65776.2	12.85	-1.36	-1.52	0.48	-2.82	0.004836963	0.029358631
CHILtrapF-65788.0	5.89	-2.49	-4.78	0.7	-3.57	0.000357353	0.00379478
CHILtrapF-65788.1	61.63	-3.06	-3.37	0.42	-7.28	3.32E-13	3.03E-11
CHILtrapF-65818.0	122.65	-0.65	-0.66	0.22	-2.95	0.003217612	0.021455608
CHILtrapF-65906.0	12.41	-1.37	-1.55	0.49	-2.81	0.004897444	0.029650396
CHILtrapF-65965.0	140.66	1.14	1.17	0.21	5.37	7.81E-08	2.72E-06
CHILtrapF-65992.0	15.34	1.97	2.2	0.5	3.98	7.03E-05	0.000998124
CHILtrapF-66051.0	157.62	1.39	1.43	0.24	5.83	5.63E-09	2.51E-07
CHILtrapF-66062.0	15.05	1.48	1.72	0.51	2.92	0.003549678	0.02313879
CHILtrapF-66095.0	20.82	1.2	1.24	0.37	3.19	0.001399474	0.011379551
CHILtrapF-66150.0	5.74	-1.62	-2.02	0.6	-2.69	0.007129446	0.039354946
CHILtrapF-66151.0	43.59	1.13	1.24	0.43	2.61	0.008997659	0.046729843
CHILtrapF-66185.0	6.94	2	2.48	0.68	2.95	0.003152686	0.021136472
CHILtrapF-66187.0	7	-2.83	-5.5	0.71	-4.01	6.18E-05	0.000895649
CHILtrapF-66283.0	22.59	-1.44	-1.56	0.4	-3.58	0.000340806	0.00365702
CHILtrapF-66290.0	8.01	2.24	2.87	0.59	3.78	0.000153768	0.001927798
CHILtrapF-66323.0	817.48	-0.62	-0.62	0.12	-5.08	3.70E-07	1.09E-05
CHILtrapF-66348.0	12.58	-1.92	-2.13	0.46	-4.2	2.68E-05	0.00044769
CHILtrapF-66394.0	23.82	1.26	1.36	0.39	3.24	0.001201797	0.010078652
CHILtrapF-66405.1	7.01	-1.68	-2.18	0.6	-2.79	0.005209566	0.031035827
CHILtrapF-66447.0	9.32	-1.59	-1.85	0.52	-3.08	0.002053483	0.015296792
CHILtrapF-66504.0	40.02	-1.17	-1.23	0.31	-3.73	0.000190236	0.002295706
CHILtrapF-66578.0	178.2	2.42	2.48	0.24	10.08	6.81E-24	2.46E-21
CHILtrapF-66623.0	258.15	2.35	2.48	0.35	6.7	2.07E-11	1.39E-09
CHILtrapF-66628.0	9.49	2.03	2.53	0.63	3.2	0.001351525	0.011069989
CHILtrapF-66633.0	138.81	-1.2	-1.23	0.22	-5.33	9.85E-08	3.31E-06
CHILtrapF-66641.0	21.72	1.29	1.44	0.43	2.99	0.0027939	0.019346668
CHILtrapF-66648.0	1351.55	-0.6	-0.6	0.1	-5.92	3.19E-09	1.49E-07
CHILtrapF-66669.0	15.01	-1.1	-1.19	0.42	-2.62	0.008872776	0.046236499
CHILtrapF-66746.0	28.78	-1.81	-1.97	0.4	-4.56	5.15E-06	0.000109665
CHILtrapF-66815.0	7.87	-1.82	-2.74	0.64	-2.83	0.004698891	0.028675907
CHILtrapF-66847.0	17.86	1.78	1.94	0.41	4.29	1.76E-05	0.000312703
CHILtrapF-66859.0	363.99	-0.63	-0.63	0.15	-4.29	1.81E-05	0.000319558
CHILtrapF-66884.0	96.29	1.41	1.46	0.28	5.08	3.81E-07	1.11E-05
CHILtrapF-66932.0	5.83	1.9	2.85	0.65	2.94	0.003237218	0.021555807
CHILtrapF-67004.0	14.46	1.67	1.94	0.49	3.41	0.000647722	0.006168435
CHILtrapF-67049.0	7.65	2.36	2.85	0.63	3.74	0.000182674	0.002224894
CHILtrapF-6709.0	5.3	1.88	2.54	0.67	2.81	0.004971844	0.029982999
CHILtrapF-67096.0	7.73	2.77	4.59	0.67	4.13	3.70E-05	0.000587594
CHILtrapF-67128.0	19.21	1.38	1.48	0.44	3.11	0.001877258	0.014236427
CHILtrapF-67185.0	104.72	-0.64	-0.65	0.19	-3.46	0.000539409	0.005343639
CHILtrapF-67273.0	7.69	1.86	2.31	0.59	3.17	0.001501771	0.011999887
CHILtrapF-67311.0	6.31	3.01	4.1	0.67	4.48	7.31E-06	0.000148104
CHILtrapF-67328.0	10.06	-2.3	-3.19	0.68	-3.36	0.000769213	0.007087362
CHILtrapF-67438.0	8.56	-1.67	-1.94	0.53	-3.14	0.001687127	0.013128793
CHILtrapF-67456.0	6.62	2.39	2.99	0.62	3.87	0.000107636	0.001429395
CHILtrapF-67607.0	97.45	-0.63	-0.65	0.24	-2.63	0.008457723	0.044574949
CHILtrapF-67628.0	6.72	-1.68	-1.97	0.58	-2.9	0.003692456	0.023786168
CHILtrapF-67657.0	7.03	-2.16	-2.77	0.6	-3.58	0.00034233	0.003670512
CHILtrapF-67707.0	397.1	-0.57	-0.58	0.15	-3.84	0.000125053	0.001621343
CHILtrapF-67724.0	9.67	4.07	5.1	0.62	6.55	5.80E-11	3.59E-09
CHILtrapF-67773.0	100.37	-0.66	-0.67	0.23	-2.82	0.0047961	0.029133152
CHILtrapF-67851.0	23.55	1.23	1.37	0.42	2.91	0.003612395	0.023443707
CHILtrapF-67897.0	25.98	-2.06	-2.31	0.43	-4.74	2.09E-06	5.05E-05
CHILtrapF-67904.0	9.02	-2.14	-2.6	0.55	-3.87	0.000109219	0.001445526
CHILtrapF-67910.0	1384.37	0.65	0.67	0.23	2.9	0.003786951	0.024268665
CHILtrapF-67921.0	29.34	1.28	1.37	0.41	3.15	0.001650443	0.01291594
CHILtrapF-67973.0	1830.16	0.55	0.55	0.11	5.11	3.14E-07	9.36E-06
CHILtrapF-68014.0	18.1	-2.84	-4.82	0.61	-4.69	2.67E-06	6.18E-05
CHILtrapF-68028.0	52.36	1.15	1.17	0.25	4.56	5.08E-06	0.000108418
CHILtrapF-68058.0	348.43	-0.52	-0.52	0.13	-4.06	4.84E-05	0.000737723
CHILtrapF-68091.0	7.88	-1.68	-2.05	0.58	-2.93	0.003443828	0.022605349
CHILtrapF-68117.0	8.57	1.88	2.58	0.63	2.98	0.002857536	0.019702182
CHILtrapF-68125.0	8.45	-2.13	-3.44	0.65	-3.31	0.000944465	0.008361603
CHILtrapF-68134.3	11.8	1.51	1.67	0.51	2.95	0.003175183	0.021250959
CHILtrapF-68163.0	7.32	-2.14	-3.03	0.61	-3.49	0.00047639	0.004823761
CHILtrapF-68254.0	582.56	0.74	0.75	0.16	4.72	2.33E-06	5.52E-05
CHILtrapF-68285.2	46.2	-1.52	-1.61	0.33	-4.58	4.75E-06	0.000102499
CHILtrapF-68343.1	25.65	-1.8	-1.92	0.38	-4.71	2.49E-06	5.85E-05
CHILtrapF-68367.0	19.72	-1.15	-1.22	0.37	-3.12	0.001803345	0.013786976
CHILtrapF-68376.0	37.33	0.98	1.03	0.38	2.6	0.009401739	0.048284967
CHILtrapF-68396.0	4.23	-2.07	-3.21	0.69	-2.99	0.002769573	0.019227378
CHILtrapF-68405.0	56.13	2.68	3	0.47	5.67	1.43E-08	5.82E-07
CHILtrapF-68428.0	5.29	-2.61	-4.35	0.67	-3.89	9.91E-05	0.001335704
CHILtrapF-68430.0	8.25	-2.92	-4.23	0.62	-4.73	2.21E-06	5.29E-05
CHILtrapF-68449.0	122.64	0.77	0.8	0.26	2.98	0.002843983	0.019621845
CHILtrapF-68520.1	4.46	-2.01	-4.04	0.74	-2.71	0.006671857	0.037363672
CHILtrapF-68538.4	10.78	2.14	2.54	0.56	3.86	0.000114275	0.001498114
CHILtrapF-68539.0	47.22	0.89	0.92	0.29	3.03	0.002440432	0.017450091
CHILtrapF-68639.0	8.3	-1.76	-2.23	0.6	-2.93	0.003376656	0.022295027
CHILtrapF-68657.1	14.36	1.42	1.58	0.49	2.88	0.004009058	0.025340089
CHILtrapF-68675.0	122.41	0.73	0.76	0.25	2.92	0.003540486	0.023104471
CHILtrapF-68757.0	13.05	-2.26	-2.61	0.51	-4.4	1.09E-05	0.000206876
CHILtrapF-68796.0	199.18	3.46	3.54	0.24	14.27	3.59E-46	1.06E-42
CHILtrapF-68797.0	21.72	2.24	3.04	0.54	4.13	3.62E-05	0.00057876
CHILtrapF-68868.0	30.96	-0.91	-0.94	0.28	-3.24	0.001207604	0.010120134
CHILtrapF-68870.0	44.83	-0.84	-0.87	0.28	-3	0.00271159	0.018945703
CHILtrapF-68878.0	583.94	1.69	1.77	0.32	5.3	1.14E-07	3.75E-06
CHILtrapF-69002.0	95.68	1.94	2.1	0.34	5.62	1.87E-08	7.45E-07
CHILtrapF-69038.0	143.79	-0.58	-0.59	0.2	-2.88	0.0039767	0.025182302
CHILtrapF-69075.0	339.74	-0.51	-0.51	0.15	-3.34	0.00085045	0.007664797
CHILtrapF-69091.0	14.28	-2.03	-2.37	0.5	-4.09	4.31E-05	0.000672176
CHILtrapF-69137.0	20.55	-1.62	-1.83	0.45	-3.62	0.000295993	0.003263965
CHILtrapF-69156.0	8.68	-1.93	-2.65	0.6	-3.2	0.001368781	0.011180201
CHILtrapF-69191.0	67.26	2.89	3.12	0.39	7.36	1.82E-13	1.73E-11
CHILtrapF-6920.3	110.59	0.64	0.65	0.18	3.48	0.00050817	0.005092959
CHILtrapF-69257.0	10.5	1.73	2.34	0.63	2.75	0.00591461	0.034146716
CHILtrapF-69336.0	11.87	-2.01	-2.46	0.55	-3.64	0.000276585	0.003093444
CHILtrapF-69403.0	215.59	-0.7	-0.72	0.23	-2.99	0.00276524	0.019212078
CHILtrapF-69444.0	13.57	1.77	1.95	0.47	3.77	0.000163891	0.002037339
CHILtrapF-69458.0	269.73	-1.03	-1.05	0.23	-4.5	6.82E-06	0.000139391
CHILtrapF-69512.0	62.01	0.93	0.96	0.28	3.31	0.000933492	0.00828478
CHILtrapF-69536.0	120.49	-0.69	-0.71	0.21	-3.22	0.001272446	0.0105657
CHILtrapF-69586.0	44.29	1.4	1.55	0.44	3.2	0.001375971	0.011231133
CHILtrapF-69640.0	25.42	-1.28	-1.42	0.42	-3.04	0.002385213	0.017133341
CHILtrapF-69645.0	55.89	1.08	1.11	0.26	4.08	4.54E-05	0.000702385
CHILtrapF-69651.0	65.7	-0.69	-0.7	0.24	-2.91	0.003661635	0.023639398
CHILtrapF-69652.0	15.8	1.38	1.45	0.39	3.49	0.000475624	0.004818077
CHILtrapF-69676.0	20.01	-1.07	-1.14	0.37	-2.88	0.003977674	0.025182302
CHILtrapF-69702.0	15.45	-2.62	-3.08	0.54	-4.89	1.03E-06	2.74E-05
CHILtrapF-69738.0	11.44	1.86	2.01	0.49	3.81	0.000138875	0.001773194
CHILtrapF-69791.3	8.62	-1.68	-2.08	0.57	-2.96	0.003101426	0.020876073
CHILtrapF-69867.2	25.72	1.46	1.52	0.36	4.01	6.06E-05	0.00088248
CHILtrapF-69976.0	14.57	1.63	1.76	0.49	3.31	0.000917696	0.008168857
CHILtrapF-69994.0	10.17	3.7	4.51	0.58	6.4	1.59E-10	9.24E-09
CHILtrapF-70079.0	3576.4	0.62	0.62	0.13	4.78	1.79E-06	4.41E-05
CHILtrapF-70147.0	8.78	-1.53	-1.82	0.55	-2.79	0.005242363	0.031175963
CHILtrapF-70177.0	259.97	2.7	2.88	0.34	7.86	3.97E-15	4.70E-13
CHILtrapF-70204.0	118.49	1.3	1.32	0.21	6.14	8.24E-10	4.19E-08
CHILtrapF-70219.0	46.8	-1.37	-1.47	0.36	-3.84	0.000125537	0.001626732
CHILtrapF-70243.0	306.59	-0.6	-0.61	0.15	-4.11	3.97E-05	0.000623179
CHILtrapF-70322.0	82.77	-0.64	-0.65	0.2	-3.2	0.001375645	0.011231133
CHILtrapF-70360.0	9.91	1.83	1.85	0.45	4.06	4.81E-05	0.000736518
CHILtrapF-70370.1	25.95	-1.33	-1.42	0.36	-3.68	0.000231946	0.00269405
CHILtrapF-70499.0	241.54	-0.54	-0.54	0.15	-3.66	0.000249947	0.002860775
CHILtrapF-70517.0	90.24	-0.77	-0.79	0.26	-2.94	0.003246284	0.021603946
CHILtrapF-70537.0	284.54	-0.55	-0.56	0.19	-2.84	0.004468683	0.027578562
CHILtrapF-70594.0	5.94	1.83	2.93	0.66	2.75	0.006039498	0.034638429
CHILtrapF-70737.0	4.82	-1.8	-2.95	0.69	-2.62	0.008836433	0.046106193
CHILtrapF-70752.0	28.32	1.2	1.32	0.42	2.84	0.004450739	0.027482236
CHILtrapF-70766.0	28.99	-3.35	-3.98	0.5	-6.66	2.70E-11	1.77E-09
CHILtrapF-70766.2	82.52	-3.86	-4.4	0.45	-8.56	1.11E-17	1.78E-15
CHILtrapF-70766.3	69.23	-3.32	-3.64	0.37	-8.91	5.07E-19	9.62E-17
CHILtrapF-70766.4	36.76	-3.41	-3.8	0.43	-7.95	1.92E-15	2.42E-13
CHILtrapF-70766.5	12.76	-3.31	-4.36	0.57	-5.8	6.45E-09	2.83E-07
CHILtrapF-70778.0	13.54	1.18	1.23	0.42	2.81	0.004955131	0.02990328
CHILtrapF-70778.1	118.16	1.8	1.83	0.22	8.13	4.23E-16	5.83E-14
CHILtrapF-70784.0	36.15	2.74	2.82	0.32	8.49	2.03E-17	3.20E-15
CHILtrapF-70811.0	9.84	3.54	3.95	0.61	5.83	5.50E-09	2.46E-07
CHILtrapF-70835.0	3.72	-2.02	-3.13	0.7	-2.9	0.003691748	0.023786168
CHILtrapF-70860.0	5.83	1.88	2.57	0.64	2.93	0.003355087	0.022189005
CHILtrapF-70870.0	216.34	1.22	1.24	0.19	6.45	1.15E-10	6.77E-09
CHILtrapF-70922.0	14.4	-1.61	-1.75	0.43	-3.7	0.000219072	0.002573742
CHILtrapF-70998.0	460.68	0.52	0.53	0.12	4.19	2.78E-05	0.000462354
CHILtrapF-71053.2	12.61	-1.73	-1.96	0.48	-3.65	0.000266163	0.002999684
CHILtrapF-71071.0	3.89	3.28	5.36	0.73	4.47	7.97E-06	0.000158962
CHILtrapF-71099.0	6.58	1.89	2.87	0.66	2.87	0.004042128	0.025494331
CHILtrapF-71145.0	253.13	0.78	0.8	0.21	3.73	0.000192893	0.002321294
CHILtrapF-71158.0	48.62	-1.04	-1.08	0.28	-3.7	0.000214577	0.002527242
CHILtrapF-71171.2	24.76	-1.69	-1.79	0.34	-4.92	8.53E-07	2.30E-05
CHILtrapF-71177.0	7.63	-2.13	-2.53	0.58	-3.64	0.000268392	0.003020469
CHILtrapF-71188.1	13.44	2.49	2.83	0.55	4.51	6.59E-06	0.000135688
CHILtrapF-71190.0	79.53	-2.07	-2.5	0.63	-3.3	0.000969418	0.008512066
CHILtrapF-71246.0	38.1	1.17	1.21	0.32	3.71	0.000203846	0.002417793
CHILtrapF-71249.0	388.73	0.68	0.69	0.21	3.27	0.001083012	0.009294473
CHILtrapF-71345.0	20.73	-3.18	-4.37	0.55	-5.74	9.66E-09	4.08E-07
CHILtrapF-71363.0	34.38	2.12	2.32	0.42	5	5.86E-07	1.65E-05
CHILtrapF-71386.0	36.91	1.33	1.44	0.42	3.14	0.001676522	0.013072205
CHILtrapF-71387.0	41.78	1.25	1.3	0.31	3.98	6.92E-05	0.000985543
CHILtrapF-71389.0	126.05	-0.63	-0.65	0.21	-3.05	0.002275311	0.016540819
CHILtrapF-71444.0	10.21	2.26	2.59	0.55	4.07	4.61E-05	0.000711451
CHILtrapF-71564.1	11.61	1.69	2.19	0.62	2.72	0.006435266	0.036393818
CHILtrapF-71575.0	51.91	0.65	0.66	0.25	2.63	0.008570682	0.045008565
CHILtrapF-71581.0	305.43	1.63	1.66	0.2	8.09	6.21E-16	8.25E-14
CHILtrapF-71663.3	10.56	-1.47	-1.79	0.54	-2.73	0.006317907	0.035885348
CHILtrapF-71663.5	13.06	-1.48	-1.62	0.45	-3.28	0.001047472	0.009065504
CHILtrapF-71675.0	707.26	0.89	0.91	0.19	4.68	2.83E-06	6.48E-05
CHILtrapF-71702.0	7.5	-2.19	-3.43	0.64	-3.4	0.000677053	0.006388296
CHILtrapF-71709.1	1807.26	-0.82	-0.83	0.14	-5.88	4.02E-09	1.84E-07
CHILtrapF-71762.0	120.23	-0.85	-0.87	0.17	-4.94	7.81E-07	2.13E-05
CHILtrapF-71766.0	5.21	-1.7	-2.29	0.66	-2.59	0.009605662	0.049075214
CHILtrapF-71879.0	288.43	0.54	0.55	0.18	2.91	0.003571304	0.02323496
CHILtrapF-71889.0	13.94	1.43	1.54	0.44	3.26	0.001101826	0.009411045
CHILtrapF-71974.0	11.02	1.52	1.71	0.54	2.8	0.005035033	0.030248759
CHILtrapF-71979.0	31.13	5.77	6.66	0.54	10.59	3.26E-26	1.45E-23
CHILtrapF-72012.0	129.94	0.75	0.77	0.22	3.36	0.000767016	0.007075427
CHILtrapF-72047.0	13.68	-1.14	-1.25	0.44	-2.59	0.009477154	0.048576868
CHILtrapF-72138.0	17.84	-2.39	-2.64	0.45	-5.3	1.14E-07	3.75E-06
CHILtrapF-72159.0	168.27	0.8	0.83	0.28	2.86	0.004291815	0.026753642
CHILtrapF-72212.0	242.38	0.77	0.8	0.28	2.76	0.005731122	0.033275294
CHILtrapF-72212.2	10	2.21	2.5	0.53	4.18	2.90E-05	0.000478962
CHILtrapF-72216.0	60.34	0.79	0.81	0.25	3.18	0.001493188	0.01195493
CHILtrapF-72311.0	169.05	-1.34	-1.36	0.2	-6.76	1.40E-11	9.53E-10
CHILtrapF-72344.0	957.14	1.08	1.1	0.2	5.49	4.03E-08	1.52E-06
CHILtrapF-72353.0	260.3	0.74	0.75	0.17	4.28	1.89E-05	0.000332988
CHILtrapF-72365.2	10.18	1.53	1.7	0.51	3.02	0.002561222	0.01815929
CHILtrapF-72389.0	104.9	-0.73	-0.75	0.25	-2.98	0.0029264	0.02001862
CHILtrapF-72395.0	337.33	-0.59	-0.59	0.13	-4.34	1.40E-05	0.00025709
CHILtrapF-72413.0	9.26	3.06	3.99	0.62	4.95	7.52E-07	2.06E-05
CHILtrapF-72441.0	42.94	-3.06	-4.36	0.55	-5.6	2.13E-08	8.36E-07
CHILtrapF-72459.0	182.59	-1.27	-1.29	0.19	-6.56	5.41E-11	3.38E-09
CHILtrapF-72463.0	466.95	-1.36	-1.41	0.28	-4.86	1.16E-06	3.02E-05
CHILtrapF-72489.0	8.39	1.66	2.09	0.62	2.69	0.007138437	0.039376862
CHILtrapF-72531.0	21.26	-1.85	-1.92	0.33	-5.55	2.90E-08	1.12E-06
CHILtrapF-72539.0	12.89	2.28	2.69	0.52	4.42	1.00E-05	0.00019129
CHILtrapF-72573.0	8.57	1.9	2.46	0.62	3.04	0.002340619	0.016895538
CHILtrapF-72573.1	7.62	2.2	3.28	0.64	3.46	0.000539022	0.005342992
CHILtrapF-72580.0	57.91	-1.32	-1.41	0.39	-3.41	0.000643579	0.006138915
CHILtrapF-72582.0	4.25	-1.98	-3.73	0.73	-2.71	0.00674255	0.037714686
CHILtrapF-72583.0	27.8	-3.09	-3.77	0.5	-6.14	8.18E-10	4.18E-08
CHILtrapF-72584.0	9.41	-1.6	-2.14	0.6	-2.68	0.007266353	0.039904744
CHILtrapF-72631.0	39.38	-1.39	-1.48	0.35	-3.96	7.63E-05	0.001070543
CHILtrapF-72641.0	4233.74	0.99	1.01	0.22	4.56	5.20E-06	0.000110413
CHILtrapF-72665.0	78.52	0.66	0.67	0.25	2.64	0.008361892	0.04420575
CHILtrapF-72688.0	159.07	-0.85	-0.88	0.24	-3.5	0.000462408	0.004706482
CHILtrapF-72712.0	220.04	-0.64	-0.65	0.17	-3.75	0.000174815	0.00214817
CHILtrapF-72743.0	928.1	-0.65	-0.65	0.16	-4.08	4.49E-05	0.000696918
CHILtrapF-72770.0	37.7	-1.15	-1.23	0.36	-3.17	0.001540837	0.012224876
CHILtrapF-72811.0	8.8	-2.01	-2.49	0.56	-3.6	0.000316981	0.003449163
CHILtrapF-72826.0	32.94	1.56	1.58	0.31	4.96	7.20E-07	1.98E-05
CHILtrapF-72826.1	114.79	1.3	1.33	0.27	4.74	2.14E-06	5.17E-05
CHILtrapF-72852.0	8.48	1.85	2.56	0.62	2.99	0.002802053	0.019370715
CHILtrapF-72907.0	104	1.69	1.93	0.5	3.39	0.000697687	0.006548853
CHILtrapF-72909.0	159.37	0.57	0.58	0.21	2.68	0.007444077	0.040608148
CHILtrapF-72929.0	14.72	-1.43	-1.62	0.46	-3.08	0.002062676	0.015340986
CHILtrapF-72931.0	6.68	1.63	2.09	0.6	2.7	0.006952682	0.038614707
CHILtrapF-72982.0	43.78	1.63	1.79	0.41	3.92	8.68E-05	0.001195612
CHILtrapF-73000.1	146.32	-0.51	-0.51	0.19	-2.73	0.006321602	0.035897667
CHILtrapF-73004.0	5834.53	1.5	1.54	0.25	5.94	2.90E-09	1.36E-07
CHILtrapF-73023.0	40.75	1.14	1.19	0.32	3.53	0.000408252	0.00425464
CHILtrapF-73053.0	85.08	-0.77	-0.78	0.21	-3.58	0.000338054	0.003630797
CHILtrapF-73054.0	169.22	0.89	0.92	0.24	3.74	0.000181219	0.002209553
CHILtrapF-73088.0	5.55	-2	-2.45	0.62	-3.24	0.001189969	0.010025908
CHILtrapF-73088.1	6.13	-2.46	-3.49	0.65	-3.76	0.000169646	0.002096693
CHILtrapF-73098.0	13.39	-1.32	-1.47	0.47	-2.79	0.00529806	0.031419843
CHILtrapF-73167.0	17.09	-1.84	-2.06	0.48	-3.86	0.000113305	0.001488711
CHILtrapF-73168.0	258.24	1.36	1.38	0.22	6.24	4.42E-10	2.35E-08
CHILtrapF-73222.0	26.39	1.07	1.16	0.4	2.68	0.007381387	0.040340855
CHILtrapF-73246.0	13.68	-1.92	-2.24	0.49	-3.89	9.87E-05	0.001331888
CHILtrapF-73256.0	6.87	4.16	5.53	0.66	6.26	3.82E-10	2.07E-08
CHILtrapF-73265.0	26.03	1.41	1.53	0.41	3.48	0.000501614	0.005044439
CHILtrapF-73305.0	16.85	-1.8	-2.05	0.46	-3.86	0.000111948	0.001474179
CHILtrapF-73315.0	7.84	-1.52	-1.84	0.57	-2.68	0.007469102	0.040714131
CHILtrapF-73322.0	8.95	-1.43	-1.7	0.54	-2.63	0.008640883	0.045266533
CHILtrapF-73329.1	36.27	-1.06	-1.13	0.36	-2.92	0.003484529	0.022796204
CHILtrapF-73331.0	77.59	-0.91	-0.93	0.25	-3.69	0.000227383	0.00265416
CHILtrapF-73354.0	165.51	-0.58	-0.59	0.18	-3.2	0.00139616	0.011366707
CHILtrapF-73379.0	14.41	-2.92	-3.65	0.54	-5.4	6.53E-08	2.31E-06
CHILtrapF-73386.0	93.29	1.82	2.39	0.46	3.98	6.80E-05	0.000969952
CHILtrapF-73396.0	98.35	-0.6	-0.61	0.2	-3.03	0.002447349	0.017483611
CHILtrapF-73416.1	8.81	1.91	2.33	0.56	3.43	0.000599341	0.0057938
CHILtrapF-73426.0	28.05	-1.12	-1.19	0.36	-3.07	0.002105148	0.015587902
CHILtrapF-73451.0	31.19	2.93	3.12	0.38	7.74	9.89E-15	1.12E-12
CHILtrapF-73491.0	32.74	1.62	1.78	0.41	3.94	8.06E-05	0.001123332
CHILtrapF-73518.0	78.7	1.03	1.05	0.24	4.21	2.52E-05	0.000425504
CHILtrapF-73526.0	179.19	1.15	1.17	0.18	6.25	4.11E-10	2.21E-08
CHILtrapF-73528.0	296.27	-0.83	-0.85	0.22	-3.79	0.000149669	0.001885439
CHILtrapF-73529.0	97.78	-0.81	-0.83	0.21	-3.9	9.65E-05	0.001308206
CHILtrapF-73531.0	74.63	1.27	1.31	0.29	4.33	1.47E-05	0.000267398
CHILtrapF-73539.0	256.18	0.66	0.68	0.24	2.79	0.005230343	0.031112346
CHILtrapF-73551.0	18.07	2.28	2.46	0.44	5.18	2.23E-07	6.84E-06
CHILtrapF-73562.0	7.83	2.31	2.86	0.6	3.86	0.000112153	0.00147606
CHILtrapF-73583.0	6.54	-2.23	-2.92	0.63	-3.52	0.000424479	0.004398428
CHILtrapF-73631.0	51.77	-0.79	-0.81	0.24	-3.26	0.001102994	0.009411045
CHILtrapF-73653.0	6.59	2.94	3.42	0.62	4.75	2.02E-06	4.91E-05
CHILtrapF-73653.1	8.68	3.63	4.03	0.58	6.28	3.45E-10	1.89E-08
CHILtrapF-73687.0	93.97	1.55	1.58	0.25	6.28	3.43E-10	1.88E-08
CHILtrapF-73691.0	30.84	5.75	7.1	0.58	9.84	7.51E-23	2.39E-20
CHILtrapF-73696.0	21.78	-2.47	-2.68	0.47	-5.23	1.68E-07	5.27E-06
CHILtrapF-73711.0	10.39	2.21	2.61	0.57	3.9	9.57E-05	0.001300128
CHILtrapF-73735.0	114.69	-0.74	-0.75	0.2	-3.73	0.000188862	0.002281472
CHILtrapF-73738.1	37.28	-1.02	-1.06	0.29	-3.52	0.000434201	0.004481414
CHILtrapF-73795.0	104.86	-0.73	-0.75	0.25	-2.96	0.003045693	0.020589269
CHILtrapF-73802.0	6.46	2.62	4.11	0.69	3.78	0.00015619	0.001953999
CHILtrapF-73847.0	392.38	0.87	0.88	0.18	4.7	2.54E-06	5.95E-05
CHILtrapF-73848.1	46.94	0.98	1.01	0.27	3.6	0.000322084	0.003492757
CHILtrapF-73905.0	19.66	-1.44	-1.56	0.41	-3.49	0.00048854	0.004927699
CHILtrapF-73932.1	7.2	3.47	5	0.65	5.31	1.09E-07	3.61E-06
CHILtrapF-73933.0	258.63	-0.51	-0.52	0.17	-3	0.00270649	0.018921311
CHILtrapF-73947.0	1224.38	0.62	0.63	0.17	3.58	0.000343566	0.003679921
CHILtrapF-7397.1	71.84	-1.11	-1.16	0.3	-3.71	0.000209332	0.002472887
CHILtrapF-74008.0	72.06	1.66	1.73	0.3	5.54	3.06E-08	1.17E-06
CHILtrapF-74017.0	222.38	-0.62	-0.63	0.18	-3.44	0.000589388	0.005719374
CHILtrapF-74029.0	450.05	0.6	0.61	0.2	2.97	0.002960794	0.020154299
CHILtrapF-74030.0	314.63	0.62	0.63	0.23	2.69	0.007155997	0.039464478
CHILtrapF-74034.0	7.38	-2.18	-2.62	0.57	-3.85	0.00011629	0.00152115
CHILtrapF-74060.0	51.25	1.56	1.8	0.43	3.61	0.000307859	0.003369548
CHILtrapF-74078.0	57.22	-0.81	-0.84	0.3	-2.7	0.006937383	0.038566146
CHILtrapF-74086.0	184.18	-0.62	-0.63	0.16	-3.96	7.65E-05	0.001072943
CHILtrapF-74140.0	65.5	1.04	1.06	0.22	4.65	3.35E-06	7.52E-05
CHILtrapF-74171.0	150.19	4.29	4.6	0.35	12.31	8.19E-35	8.38E-32
CHILtrapF-74178.0	24.65	1.44	1.52	0.37	3.86	0.000112496	0.001479738
CHILtrapF-74199.0	63.44	-1.12	-1.15	0.24	-4.62	3.84E-06	8.47E-05
CHILtrapF-74222.0	11.26	-2.12	-2.59	0.54	-3.91	9.06E-05	0.001242122
CHILtrapF-74231.0	285.56	-0.64	-0.65	0.18	-3.63	0.000280077	0.003122109
CHILtrapF-74264.0	12.63	2.77	3.06	0.52	5.33	9.62E-08	3.25E-06
CHILtrapF-74292.0	13.05	2.2	2.43	0.48	4.56	5.09E-06	0.000108608
CHILtrapF-74356.0	104.26	-0.63	-0.64	0.19	-3.38	0.000724849	0.006763339
CHILtrapF-74379.0	77.04	0.9	0.94	0.32	2.79	0.005286381	0.031358489
CHILtrapF-74408.0	39.99	2.5	2.97	0.48	5.26	1.43E-07	4.57E-06
CHILtrapF-74419.0	5.46	-2.54	-3.26	0.63	-4.06	4.90E-05	0.00074293
CHILtrapF-74432.0	27.96	3.83	4.05	0.44	8.69	3.76E-18	6.32E-16
CHILtrapF-74437.0	89.87	-1.09	-1.17	0.39	-2.79	0.005204339	0.031012537
CHILtrapF-74481.0	57.81	0.88	0.89	0.23	3.75	0.000177447	0.002176396
CHILtrapF-74548.0	151.2	1.57	1.76	0.41	3.8	0.000144071	0.001826658
CHILtrapF-74560.0	7.02	1.74	2.25	0.62	2.81	0.00499466	0.03008082
CHILtrapF-74561.1	43.82	1.28	1.42	0.42	3.07	0.002157028	0.015867203
CHILtrapF-74566.0	5.61	3.12	5.43	0.7	4.43	9.32E-06	0.000180459
CHILtrapF-74570.0	8.6	2.58	3.82	0.61	4.22	2.46E-05	0.000417437
CHILtrapF-74597.0	6.55	-2.16	-3.1	0.67	-3.21	0.001332992	0.010952502
CHILtrapF-74612.0	153.39	0.78	0.8	0.26	2.98	0.002889863	0.01988855
CHILtrapF-74615.0	507.79	2.8	2.86	0.23	12.13	7.17E-34	6.49E-31
CHILtrapF-74619.0	14.29	1.96	2.2	0.5	3.92	8.77E-05	0.001207216
CHILtrapF-74650.0	28.58	1.02	1.07	0.37	2.8	0.005116047	0.030563801
CHILtrapF-74660.0	94.51	-0.86	-0.88	0.21	-4.04	5.39E-05	0.000800975
CHILtrapF-74663.0	82.54	1.48	1.51	0.24	6.22	4.95E-10	2.62E-08
CHILtrapF-74663.1	167.29	1.91	1.93	0.17	11.28	1.62E-29	1.06E-26
CHILtrapF-74665.0	17.38	1.12	1.15	0.36	3.12	0.001796326	0.013751183
CHILtrapF-74700.0	15.31	-1.36	-1.58	0.51	-2.67	0.007574121	0.041143631
CHILtrapF-74721.0	32.14	-1.24	-1.31	0.4	-3.07	0.002166009	0.015913371
CHILtrapF-74741.0	630.79	1.34	1.38	0.25	5.34	9.06E-08	3.09E-06
CHILtrapF-74753.0	11.48	1.75	2	0.54	3.25	0.001158154	0.009792916
CHILtrapF-74756.0	20.95	-1.53	-1.64	0.38	-3.98	6.76E-05	0.000964646
CHILtrapF-74756.1	33.2	-1.48	-1.57	0.33	-4.45	8.67E-06	0.000170057
CHILtrapF-74762.0	64.41	1.4	1.49	0.41	3.41	0.000658001	0.006246096
CHILtrapF-74763.1	8.04	-1.64	-1.9	0.54	-3.06	0.002192626	0.016058786
CHILtrapF-74841.0	11.87	-1.61	-1.8	0.5	-3.24	0.001185381	0.009994407
CHILtrapF-74844.0	79.87	0.77	0.77	0.22	3.51	0.000444277	0.004558444
CHILtrapF-74876.0	290.27	0.54	0.54	0.15	3.66	0.000256681	0.002913759
CHILtrapF-74910.0	8.63	-2.12	-2.93	0.62	-3.41	0.000641278	0.006124412
CHILtrapF-74966.0	87.58	0.73	0.74	0.22	3.33	0.000879943	0.007879309
CHILtrapF-74980.0	723.28	0.51	0.52	0.16	3.13	0.001764253	0.013585207
CHILtrapF-75017.1	444.78	-0.74	-0.74	0.13	-5.68	1.38E-08	5.61E-07
CHILtrapF-75017.2	109.3	-0.59	-0.61	0.21	-2.82	0.004752885	0.028922907
CHILtrapF-75036.4	12.87	1.37	1.48	0.45	3.09	0.002032638	0.015155904
CHILtrapF-75036.9	275.28	1.83	1.89	0.27	6.67	2.47E-11	1.64E-09
CHILtrapF-75039.10	21.02	3.62	4.72	0.54	6.69	2.19E-11	1.47E-09
CHILtrapF-75039.11	11.81	2.67	3.43	0.63	4.25	2.10E-05	0.00036537
CHILtrapF-75039.17	20.22	3.97	5.01	0.52	7.59	3.31E-14	3.49E-12
CHILtrapF-75039.18	15.84	3.7	5	0.56	6.65	2.98E-11	1.94E-09
CHILtrapF-75039.21	11.28	3.95	5.31	0.61	6.48	9.13E-11	5.53E-09
CHILtrapF-75039.22	54.36	4.07	4.41	0.41	10	1.49E-23	5.17E-21
CHILtrapF-75039.26	24967.91	-0.84	-0.86	0.24	-3.45	0.000570428	0.005586064
CHILtrapF-75039.28	6.68	2.58	3.19	0.62	4.18	2.94E-05	0.000483372
CHILtrapF-75039.29	7.6	3.73	6.11	0.67	5.56	2.66E-08	1.03E-06
CHILtrapF-75039.3	69.39	3.89	4.2	0.41	9.48	2.60E-21	6.50E-19
CHILtrapF-75039.31	15.69	3.56	4.54	0.54	6.55	5.77E-11	3.59E-09
CHILtrapF-75039.32	23.68	3.65	4.81	0.55	6.68	2.46E-11	1.63E-09
CHILtrapF-75039.34	12.6	2.82	3.28	0.54	5.18	2.24E-07	6.85E-06
CHILtrapF-75039.36	6.24	2.92	3.97	0.63	4.64	3.57E-06	7.96E-05
CHILtrapF-75039.37	35.7	4.6	5.39	0.48	9.51	1.95E-21	5.03E-19
CHILtrapF-75039.38	5.63	3.9	5.94	0.66	5.89	3.77E-09	1.74E-07
CHILtrapF-75039.39	19.1	2.97	3.48	0.55	5.39	7.15E-08	2.52E-06
CHILtrapF-75039.4	13.83	4.89	7.32	0.62	7.95	1.94E-15	2.43E-13
CHILtrapF-75039.41	22.78	3.93	5.44	0.55	7.1	1.29E-12	1.06E-10
CHILtrapF-75039.42	18.66	4.41	5.87	0.57	7.8	5.99E-15	6.98E-13
CHILtrapF-75039.43	10.65	3.89	5.21	0.61	6.36	1.95E-10	1.11E-08
CHILtrapF-75039.44	6.78	3.21	4.02	0.61	5.22	1.83E-07	5.67E-06
CHILtrapF-75039.45	9.38	2.42	2.79	0.55	4.4	1.07E-05	0.000203559
CHILtrapF-75039.5	11.92	3.7	4.43	0.58	6.4	1.59E-10	9.23E-09
CHILtrapF-75039.8	21.14	3.95	4.36	0.49	8.07	7.01E-16	9.17E-14
CHILtrapF-75047.0	849.61	1.58	1.66	0.34	4.69	2.69E-06	6.20E-05
CHILtrapF-75063.0	111.1	-0.86	-0.87	0.2	-4.4	1.06E-05	0.000201277
CHILtrapF-75070.1	443.52	1.49	1.52	0.2	7.6	2.88E-14	3.07E-12
CHILtrapF-75094.0	63.98	2.38	2.5	0.34	7.05	1.73E-12	1.39E-10
CHILtrapF-75095.0	180.2	0.63	0.65	0.24	2.63	0.008584321	0.04504041
CHILtrapF-75140.0	251.53	1.48	1.55	0.26	5.6	2.17E-08	8.49E-07
CHILtrapF-75147.0	95.33	1.17	1.2	0.25	4.65	3.32E-06	7.46E-05
CHILtrapF-75193.1	14.12	1.5	1.96	0.57	2.62	0.008799596	0.045944554
CHILtrapF-75203.2	23.77	1.21	1.33	0.44	2.72	0.006573034	0.036986284
CHILtrapF-75215.0	11.15	-1.37	-1.56	0.49	-2.78	0.005502811	0.032306895
CHILtrapF-75223.0	32.37	-0.97	-1.02	0.33	-2.97	0.00295761	0.020154299
CHILtrapF-75252.0	5.32	2.05	3.51	0.67	3.04	0.002343233	0.016904385
CHILtrapF-75255.0	6.95	2.46	2.66	0.56	4.43	9.49E-06	0.000183176
CHILtrapF-75256.0	275.82	-0.77	-0.78	0.18	-4.35	1.39E-05	0.000255173
CHILtrapF-75292.2	74.02	1.84	1.9	0.3	6.19	5.83E-10	3.06E-08
CHILtrapF-75296.0	17.63	-2.14	-2.37	0.44	-4.85	1.24E-06	3.19E-05
CHILtrapF-75321.0	12.69	1.59	2.03	0.54	2.96	0.003059127	0.020650426
[truncated: 2,257 more rows]
