# Supplementary material for: Tissue-Specific Floral Transcriptome Analysis of the Sexually Deceptive Orchid Chiloglottis trapeziformis Provides Insights into the Biosynthesis and Regulation of Its Unique UV-B Dependent Floral Volatile, Chiloglottone 1
Source: Front Plant Sci. 2017 Jul 19;8:1260. doi: 10.3389/fpls.2017.01260 (PMC5515871; doi:10.3389/fpls.2017.01260)
Supplement: Supplementary file 5 [file Data_Sheet_5.XLSX]

## Sheet: DataS5
Contrast	x	n	X	N	P-value	FDR	BIN ID	BIN description	Hit	Hit	Hit	Hit	Hit	Hit	Hit	Hit	Hit	Hit	Hit	Hit	Hit	Hit	Hit	Hit	Hit	Hit	Hit	Hit	Hit	Hit	Hit	Hit	Hit	Hit	Hit	Hit	Hit	Hit	Hit	Hit	Hit	Hit	Hit	Hit	Hit	Hit	Hit	Hit	Hit
TC1 (D)	25	2506	34	23385	9.67e-18	1.34e-14	28.1.3.2	DNA.synthesis/chromatin structure.histone.core	CHILtrapF-58669.0	CHILtrapF-59201.0	CHILtrapF-61709.0	CHILtrapF-61709.1	CHILtrapF-63095.0	CHILtrapF-63095.1	CHILtrapF-64729.0	CHILtrapF-65106.0	CHILtrapF-78898.0	CHILtrapF-80253.0	CHILtrapF-80339.0	CHILtrapF-82335.0	CHILtrapF-83353.0	CHILtrapF-84027.0	CHILtrapF-84050.0	CHILtrapF-85643.1	CHILtrapF-85643.2	CHILtrapF-85643.3	CHILtrapF-89226.0	CHILtrapF-90153.0	CHILtrapF-92679.0	CHILtrapF-92928.0	CHILtrapF-97833.0	CHILtrapF-97833.1	CHILtrapF-99650.0
TC1 (D)	25	2506	35	23385	3.02e-17	2.1e-14	28.1.3	DNA.synthesis/chromatin structure.histone	CHILtrapF-58669.0	CHILtrapF-59201.0	CHILtrapF-61709.0	CHILtrapF-61709.1	CHILtrapF-63095.0	CHILtrapF-63095.1	CHILtrapF-64729.0	CHILtrapF-65106.0	CHILtrapF-78898.0	CHILtrapF-80253.0	CHILtrapF-80339.0	CHILtrapF-82335.0	CHILtrapF-83353.0	CHILtrapF-84027.0	CHILtrapF-84050.0	CHILtrapF-85643.1	CHILtrapF-85643.2	CHILtrapF-85643.3	CHILtrapF-89226.0	CHILtrapF-90153.0	CHILtrapF-92679.0	CHILtrapF-92928.0	CHILtrapF-97833.0	CHILtrapF-97833.1	CHILtrapF-99650.0
TC1 (D)	74	2506	294	23385	9.72e-13	4.49e-10	10	cell wall	CHILtrapF-100488.0	CHILtrapF-102460.0	CHILtrapF-104959.0	CHILtrapF-105024.0	CHILtrapF-105434.0	CHILtrapF-106014.0	CHILtrapF-106782.0	CHILtrapF-106782.1	CHILtrapF-107553.0	CHILtrapF-107620.0	CHILtrapF-108254.0	CHILtrapF-108582.0	CHILtrapF-108582.1	CHILtrapF-108999.0	CHILtrapF-109642.0	CHILtrapF-109642.1	CHILtrapF-109975.0	CHILtrapF-110045.0	CHILtrapF-110860.1	CHILtrapF-113804.0	CHILtrapF-113804.1	CHILtrapF-113810.0	CHILtrapF-116944.1	CHILtrapF-118187.0	CHILtrapF-120360.0	CHILtrapF-61514.0	CHILtrapF-61551.0	CHILtrapF-62713.0	CHILtrapF-71591.1	CHILtrapF-72179.0	CHILtrapF-72331.0	CHILtrapF-72419.0	CHILtrapF-73374.0	CHILtrapF-80051.0	CHILtrapF-81366.0	CHILtrapF-81574.0	CHILtrapF-82456.0	CHILtrapF-83119.0	CHILtrapF-83220.0	CHILtrapF-84171.0	CHILtrapF-85358.0
TC1 (D)	8	2506	8	23385	1.72e-08	5.97e-06	28.1.3.2.4	DNA.synthesis/chromatin structure.histone.core.H4	CHILtrapF-64729.0	CHILtrapF-78898.0	CHILtrapF-84050.0	CHILtrapF-89226.0	CHILtrapF-90153.0	CHILtrapF-92928.0	CHILtrapF-97833.0	CHILtrapF-97833.1
TC1 (D)	9	2506	11	23385	8.07e-08	2.24e-05	28.1.3.2.3	DNA.synthesis/chromatin structure.histone.core.H3	CHILtrapF-58669.0	CHILtrapF-61709.0	CHILtrapF-61709.1	CHILtrapF-63095.0	CHILtrapF-63095.1	CHILtrapF-80253.0	CHILtrapF-85643.1	CHILtrapF-85643.2	CHILtrapF-85643.3
TC1 (D)	190	2506	2355	23385	1.05e-06	0.000231007	29	protein	CHILtrapF-100579.0	CHILtrapF-100582.0	CHILtrapF-101413.0	CHILtrapF-101764.0	CHILtrapF-102127.0	CHILtrapF-102271.0	CHILtrapF-102305.0	CHILtrapF-102305.5	CHILtrapF-102534.0	CHILtrapF-103463.0	CHILtrapF-103551.0	CHILtrapF-103564.0	CHILtrapF-103564.1	CHILtrapF-103857.0	CHILtrapF-104364.0	CHILtrapF-104480.0	CHILtrapF-104993.0	CHILtrapF-105009.1	CHILtrapF-105159.0	CHILtrapF-105214.0	CHILtrapF-105399.0	CHILtrapF-105712.2	CHILtrapF-105734.0	CHILtrapF-105734.2	CHILtrapF-106126.0	CHILtrapF-106186.0	CHILtrapF-106284.1	CHILtrapF-106327.0	CHILtrapF-106594.0	CHILtrapF-106798.0	CHILtrapF-107167.0	CHILtrapF-107527.0	CHILtrapF-107930.0	CHILtrapF-107949.0	CHILtrapF-108155.0	CHILtrapF-108581.0	CHILtrapF-108847.0	CHILtrapF-109201.0	CHILtrapF-109378.0	CHILtrapF-109409.0	CHILtrapF-109499.0
TC1 (D)	69	2506	368	23385	1.33e-06	0.000231007	30.2	signalling.receptor kinases	CHILtrapF-100564.0	CHILtrapF-100622.0	CHILtrapF-101167.0	CHILtrapF-101653.0	CHILtrapF-101757.0	CHILtrapF-103191.0	CHILtrapF-103196.0	CHILtrapF-103196.1	CHILtrapF-103564.0	CHILtrapF-103564.1	CHILtrapF-104023.0	CHILtrapF-105427.0	CHILtrapF-105716.0	CHILtrapF-109138.3	CHILtrapF-110161.0	CHILtrapF-110381.1	CHILtrapF-110641.0	CHILtrapF-110998.1	CHILtrapF-110998.2	CHILtrapF-112492.0	CHILtrapF-116569.0	CHILtrapF-117484.0	CHILtrapF-118213.0	CHILtrapF-118952.1	CHILtrapF-68555.0	CHILtrapF-69000.0	CHILtrapF-69403.0	CHILtrapF-69468.0	CHILtrapF-71630.0	CHILtrapF-72216.1	CHILtrapF-72319.0	CHILtrapF-72496.0	CHILtrapF-74533.0	CHILtrapF-75366.0	CHILtrapF-76127.0	CHILtrapF-80554.0	CHILtrapF-81217.0	CHILtrapF-81365.0	CHILtrapF-82648.0	CHILtrapF-82940.3	CHILtrapF-83328.0
TC1 (D)	31	2506	584	23385	1.27e-06	0.000231007	29.5.11	protein.degradation.ubiquitin	CHILtrapF-100579.0	CHILtrapF-100582.0	CHILtrapF-102127.0	CHILtrapF-107167.0	CHILtrapF-107930.0	CHILtrapF-109201.0	CHILtrapF-109848.0	CHILtrapF-110042.0	CHILtrapF-110209.0	CHILtrapF-111394.2	CHILtrapF-113883.13	CHILtrapF-115918.0	CHILtrapF-116164.4	CHILtrapF-116164.7	CHILtrapF-118659.0	CHILtrapF-120145.0	CHILtrapF-32798.0	CHILtrapF-74272.0	CHILtrapF-76082.2	CHILtrapF-78671.0	CHILtrapF-81660.0	CHILtrapF-83364.0	CHILtrapF-85075.2	CHILtrapF-85075.3	CHILtrapF-89209.0	CHILtrapF-90414.1	CHILtrapF-91047.0	CHILtrapF-95186.0	CHILtrapF-95225.0	CHILtrapF-98775.0	CHILtrapF-99308.0
TC1 (D)	25	2506	86	23385	1.64e-06	0.000252101	31.1.1	cell.organisation.cytoskeleton	CHILtrapF-100655.0	CHILtrapF-100655.1	CHILtrapF-102090.1	CHILtrapF-103897.0	CHILtrapF-111160.1	CHILtrapF-115818.0	CHILtrapF-59565.1	CHILtrapF-61828.0	CHILtrapF-68500.0	CHILtrapF-68500.1	CHILtrapF-68500.2	CHILtrapF-68500.3	CHILtrapF-68500.5	CHILtrapF-68500.6	CHILtrapF-68500.7	CHILtrapF-68500.8	CHILtrapF-80927.1	CHILtrapF-85642.0	CHILtrapF-88999.0	CHILtrapF-89947.0	CHILtrapF-95080.0	CHILtrapF-95080.1	CHILtrapF-95080.2	CHILtrapF-96261.0	CHILtrapF-96261.1
TC1 (D)	17	2506	46	23385	2.06e-06	0.000285121	31.1.1.2	cell.organisation.cytoskeleton.mikrotubuli	CHILtrapF-103897.0	CHILtrapF-59565.1	CHILtrapF-61828.0	CHILtrapF-68500.0	CHILtrapF-68500.1	CHILtrapF-68500.2	CHILtrapF-68500.3	CHILtrapF-68500.5	CHILtrapF-68500.6	CHILtrapF-68500.7	CHILtrapF-68500.8	CHILtrapF-80927.1	CHILtrapF-85642.0	CHILtrapF-88999.0	CHILtrapF-95080.0	CHILtrapF-95080.1	CHILtrapF-95080.2
TC1 (D)	49	2506	246	23385	7.44e-06	0.00085975	28.1	DNA.synthesis/chromatin structure	CHILtrapF-102210.0	CHILtrapF-104651.0	CHILtrapF-106049.0	CHILtrapF-107186.0	CHILtrapF-107714.0	CHILtrapF-111899.3	CHILtrapF-117472.0	CHILtrapF-119779.0	CHILtrapF-58669.0	CHILtrapF-59201.0	CHILtrapF-61709.0	CHILtrapF-61709.1	CHILtrapF-63095.0	CHILtrapF-63095.1	CHILtrapF-64729.0	CHILtrapF-65106.0	CHILtrapF-65311.0	CHILtrapF-68329.0	CHILtrapF-73027.0	CHILtrapF-73875.0	CHILtrapF-78898.0	CHILtrapF-80253.0	CHILtrapF-80339.0	CHILtrapF-80966.0	CHILtrapF-81648.0	CHILtrapF-82335.0	CHILtrapF-82857.0	CHILtrapF-83353.0	CHILtrapF-83555.0	CHILtrapF-84027.0	CHILtrapF-84050.0	CHILtrapF-85488.0	CHILtrapF-85643.1	CHILtrapF-85643.2	CHILtrapF-85643.3	CHILtrapF-87514.0	CHILtrapF-89226.0	CHILtrapF-89504.0	CHILtrapF-89504.1	CHILtrapF-90153.0	CHILtrapF-91087.1
TC1 (D)	17	2506	50	23385	7.37e-06	0.00085975	10.6.3	cell wall.degradation.pectate lyases and polygalacturonases	CHILtrapF-107553.0	CHILtrapF-108582.0	CHILtrapF-108582.1	CHILtrapF-109975.0	CHILtrapF-113810.0	CHILtrapF-72179.0	CHILtrapF-73374.0	CHILtrapF-83119.0	CHILtrapF-88351.0	CHILtrapF-92589.0	CHILtrapF-95646.0	CHILtrapF-95646.1	CHILtrapF-98215.0	CHILtrapF-98215.3	CHILtrapF-98215.5	CHILtrapF-99082.1	CHILtrapF-99624.0
TC1 (D)	24	2506	89	23385	1.03e-05	0.0010946	10.6	cell wall.degradation	CHILtrapF-105024.0	CHILtrapF-107553.0	CHILtrapF-108582.0	CHILtrapF-108582.1	CHILtrapF-109975.0	CHILtrapF-110045.0	CHILtrapF-113810.0	CHILtrapF-72179.0	CHILtrapF-73374.0	CHILtrapF-81366.0	CHILtrapF-83119.0	CHILtrapF-83220.0	CHILtrapF-88351.0	CHILtrapF-90460.1	CHILtrapF-92589.0	CHILtrapF-95646.0	CHILtrapF-95646.1	CHILtrapF-96385.0	CHILtrapF-98215.0	CHILtrapF-98215.3	CHILtrapF-98215.5	CHILtrapF-98878.0	CHILtrapF-99082.1	CHILtrapF-99624.0
TC1 (D)	13	2506	33	23385	1.43e-05	0.00141987	30.2.3	signalling.receptor kinases.leucine rich repeat III	CHILtrapF-103196.0	CHILtrapF-103196.1	CHILtrapF-116569.0	CHILtrapF-69468.0	CHILtrapF-72496.0	CHILtrapF-81217.0	CHILtrapF-82940.3	CHILtrapF-83328.0	CHILtrapF-85450.1	CHILtrapF-89626.0	CHILtrapF-92862.0	CHILtrapF-93938.0	CHILtrapF-97908.0
TC1 (D)	65	2506	932	23385	1.82e-05	0.00167907	29.5	protein.degradation	CHILtrapF-100579.0	CHILtrapF-100582.0	CHILtrapF-101413.0	CHILtrapF-102127.0	CHILtrapF-103463.0	CHILtrapF-103857.0	CHILtrapF-105009.1	CHILtrapF-105399.0	CHILtrapF-106327.0	CHILtrapF-106594.0	CHILtrapF-107167.0	CHILtrapF-107930.0	CHILtrapF-107949.0	CHILtrapF-109201.0	CHILtrapF-109848.0	CHILtrapF-110042.0	CHILtrapF-110209.0	CHILtrapF-111394.2	CHILtrapF-113883.13	CHILtrapF-115152.1	CHILtrapF-115768.3	CHILtrapF-115918.0	CHILtrapF-116164.4	CHILtrapF-116164.7	CHILtrapF-116809.0	CHILtrapF-118659.0	CHILtrapF-120145.0	CHILtrapF-31770.2	CHILtrapF-32798.0	CHILtrapF-32836.4	CHILtrapF-58801.0	CHILtrapF-74272.0	CHILtrapF-76082.2	CHILtrapF-78445.0	CHILtrapF-78671.0	CHILtrapF-79512.0	CHILtrapF-80156.0	CHILtrapF-81660.0	CHILtrapF-83364.0	CHILtrapF-85033.0	CHILtrapF-85075.2
TC1 (D)	8	2506	15	23385	5.02e-05	0.00435115	28.1.3.2.1	DNA.synthesis/chromatin structure.histone.core.H2A	CHILtrapF-59201.0	CHILtrapF-65106.0	CHILtrapF-80339.0	CHILtrapF-82335.0	CHILtrapF-83353.0	CHILtrapF-84027.0	CHILtrapF-92679.0	CHILtrapF-99650.0
TC1 (D)	6	2506	9	23385	9.01e-05	0.00693991	10.5.1	cell wall.cell wall proteins.AGPs	CHILtrapF-107620.0	CHILtrapF-72419.0	CHILtrapF-80051.0	CHILtrapF-81574.0	CHILtrapF-87020.0	CHILtrapF-87671.0
TC1 (D)	6	2506	9	23385	9.01e-05	0.00693991	10.5.1.1	cell wall.cell wall proteins.AGPs.AGP	CHILtrapF-107620.0	CHILtrapF-72419.0	CHILtrapF-80051.0	CHILtrapF-81574.0	CHILtrapF-87020.0	CHILtrapF-87671.0
TC1 (D)	24	2506	103	23385	0.000117228	0.00855147	3	minor CHO metabolism	CHILtrapF-101625.0	CHILtrapF-101625.1	CHILtrapF-101625.2	CHILtrapF-101625.3	CHILtrapF-103823.0	CHILtrapF-104670.0	CHILtrapF-107405.1	CHILtrapF-110016.0	CHILtrapF-112379.0	CHILtrapF-28306.207	CHILtrapF-73328.1	CHILtrapF-74720.0	CHILtrapF-79894.1	CHILtrapF-80990.0	CHILtrapF-82720.0	CHILtrapF-82857.0	CHILtrapF-82890.1	CHILtrapF-88200.0	CHILtrapF-88437.0	CHILtrapF-89055.0	CHILtrapF-91728.0	CHILtrapF-92791.0	CHILtrapF-95342.0	CHILtrapF-96927.0
TC1 (D)	4	2506	4	23385	0.000131597	0.00897605	11.3.7	lipid metabolism.Phospholipid synthesis.cyclopropane-fatty-acyl-phospholipid synthase	CHILtrapF-17932.2	CHILtrapF-77257.0	CHILtrapF-80272.0	CHILtrapF-83568.0
TC1 (D)	15	2506	51	23385	0.000149424	0.00941373	10.2	cell wall.cellulose synthesis	CHILtrapF-106014.0	CHILtrapF-106782.0	CHILtrapF-106782.1	CHILtrapF-109642.0	CHILtrapF-109642.1	CHILtrapF-110860.1	CHILtrapF-85527.1	CHILtrapF-85889.0	CHILtrapF-89170.0	CHILtrapF-90602.0	CHILtrapF-93399.0	CHILtrapF-97060.0	CHILtrapF-97121.0	CHILtrapF-97384.0	CHILtrapF-98309.0
TC1 (D)	14	2506	46	23385	0.000165359	0.00996469	29.2.1.1.1	protein.synthesis.ribosomal protein.prokaryotic.chloroplast	CHILtrapF-105734.0	CHILtrapF-105734.2	CHILtrapF-106186.0	CHILtrapF-108847.0	CHILtrapF-110391.0	CHILtrapF-48472.2	CHILtrapF-48472.3	CHILtrapF-79590.0	CHILtrapF-82617.0	CHILtrapF-84694.0	CHILtrapF-84747.0	CHILtrapF-87792.0	CHILtrapF-89813.0	CHILtrapF-97731.0
TC1 (D)	12	2506	36	23385	0.000186664	0.0107798	3.5	minor CHO metabolism.others	CHILtrapF-101625.0	CHILtrapF-101625.1	CHILtrapF-101625.2	CHILtrapF-101625.3	CHILtrapF-107405.1	CHILtrapF-110016.0	CHILtrapF-112379.0	CHILtrapF-73328.1	CHILtrapF-79894.1	CHILtrapF-88437.0	CHILtrapF-92791.0	CHILtrapF-96927.0
TC1 (D)	68	2506	436	23385	0.000382367	0.0211985	28	DNA	CHILtrapF-102210.0	CHILtrapF-104651.0	CHILtrapF-105014.5	CHILtrapF-106003.0	CHILtrapF-106049.0	CHILtrapF-107186.0	CHILtrapF-107685.0	CHILtrapF-107714.0	CHILtrapF-111899.3	CHILtrapF-114647.0	CHILtrapF-117472.0	CHILtrapF-118138.0	CHILtrapF-119779.0	CHILtrapF-38251.1	CHILtrapF-58669.0	CHILtrapF-59201.0	CHILtrapF-61709.0	CHILtrapF-61709.1	CHILtrapF-63095.0	CHILtrapF-63095.1	CHILtrapF-64729.0	CHILtrapF-65068.0	CHILtrapF-65106.0	CHILtrapF-65311.0	CHILtrapF-67824.3	CHILtrapF-67858.0	CHILtrapF-68329.0	CHILtrapF-73027.0	CHILtrapF-73759.0	CHILtrapF-73875.0	CHILtrapF-78898.0	CHILtrapF-80253.0	CHILtrapF-80339.0	CHILtrapF-80966.0	CHILtrapF-81648.0	CHILtrapF-82335.0	CHILtrapF-82857.0	CHILtrapF-83353.0	CHILtrapF-83428.1	CHILtrapF-83555.0	CHILtrapF-84027.0
TC1 (D)	7	2506	15	23385	0.000419526	0.0223639	16.8.1	secondary metabolism.flavonoids.anthocyanins	CHILtrapF-65732.0	CHILtrapF-67494.0	CHILtrapF-82307.1	CHILtrapF-88527.0	CHILtrapF-97166.0	CHILtrapF-97166.1	CHILtrapF-97166.3
TC1 (D)	11	2506	34	23385	0.000447067	0.0229494	30.2.11	signalling.receptor kinases.leucine rich repeat XI	CHILtrapF-100564.0	CHILtrapF-101653.0	CHILtrapF-117484.0	CHILtrapF-68555.0	CHILtrapF-81365.0	CHILtrapF-85850.0	CHILtrapF-88171.0	CHILtrapF-88769.0	CHILtrapF-90251.0	CHILtrapF-90805.0	CHILtrapF-93755.0
TC1 (D)	43	2506	251	23385	0.000597753	0.0258902	31.1	cell.organisation	CHILtrapF-100655.0	CHILtrapF-100655.1	CHILtrapF-102090.1	CHILtrapF-103715.5	CHILtrapF-103897.0	CHILtrapF-105866.0	CHILtrapF-111160.1	CHILtrapF-113857.0	CHILtrapF-115818.0	CHILtrapF-117452.1	CHILtrapF-119224.0	CHILtrapF-18079.4	CHILtrapF-59565.1	CHILtrapF-61828.0	CHILtrapF-66398.0	CHILtrapF-68500.0	CHILtrapF-68500.1	CHILtrapF-68500.2	CHILtrapF-68500.3	CHILtrapF-68500.5	CHILtrapF-68500.6	CHILtrapF-68500.7	CHILtrapF-68500.8	CHILtrapF-73518.0	CHILtrapF-77127.0	CHILtrapF-80927.1	CHILtrapF-81338.0	CHILtrapF-84866.0	CHILtrapF-85642.0	CHILtrapF-87462.0	CHILtrapF-87978.0	CHILtrapF-88363.0	CHILtrapF-88999.0	CHILtrapF-89621.0	CHILtrapF-89629.0	CHILtrapF-89947.0	CHILtrapF-95080.0	CHILtrapF-95080.1	CHILtrapF-95080.2	CHILtrapF-96261.0	CHILtrapF-96261.1
TC1 (D)	5	2506	8	23385	0.000561626	0.0258902	16.8.1.12	secondary metabolism.flavonoids.anthocyanins.anthocyanidin 3-O-glucosyltransferase	CHILtrapF-65732.0	CHILtrapF-88527.0	CHILtrapF-97166.0	CHILtrapF-97166.1	CHILtrapF-97166.3
TC1 (D)	4	2506	5	23385	0.000587574	0.0258902	17.8.1.1.7	hormone metabolism.salicylic acid.synthesis-degradation.synthesis.methyl-SA methylesterase	CHILtrapF-110029.0	CHILtrapF-110029.2	CHILtrapF-110029.3	CHILtrapF-110029.4
TC1 (D)	4	2506	5	23385	0.000587574	0.0258902	27.3.80	RNA.regulation of transcription.zf-HD	CHILtrapF-106778.0	CHILtrapF-74101.0	CHILtrapF-80941.0	CHILtrapF-92641.0
TC1 (D)	5	2506	8	23385	0.000561626	0.0258902	30.2.5	signalling.receptor kinases.leucine rich repeat V	CHILtrapF-103564.0	CHILtrapF-103564.1	CHILtrapF-76127.0	CHILtrapF-82940.3	CHILtrapF-96955.1
TC1 (D)	128	2506	938	23385	0.000653188	0.0274339	30	signaling	CHILtrapF-100564.0	CHILtrapF-100622.0	CHILtrapF-101167.0	CHILtrapF-101176.0	CHILtrapF-101389.0	CHILtrapF-101653.0	CHILtrapF-101676.0	CHILtrapF-101757.0	CHILtrapF-103191.0	CHILtrapF-103196.0	CHILtrapF-103196.1	CHILtrapF-103564.0	CHILtrapF-103564.1	CHILtrapF-103576.0	CHILtrapF-104023.0	CHILtrapF-104574.0	CHILtrapF-104692.0	CHILtrapF-104692.1	CHILtrapF-104692.2	CHILtrapF-105427.0	CHILtrapF-105716.0	CHILtrapF-106230.0	CHILtrapF-107678.0	CHILtrapF-107678.1	CHILtrapF-109138.3	CHILtrapF-109409.0	CHILtrapF-109614.1	CHILtrapF-109628.0	CHILtrapF-110161.0	CHILtrapF-110381.1	CHILtrapF-110641.0	CHILtrapF-110998.1	CHILtrapF-110998.2	CHILtrapF-112030.0	CHILtrapF-112492.0	CHILtrapF-113693.0	CHILtrapF-114641.0	CHILtrapF-115335.3	CHILtrapF-116569.0	CHILtrapF-117484.0	CHILtrapF-118213.0
TC1 (D)	25	2506	393	23385	0.000869645	0.0344379	35.1.5	not assigned.no ontology.pentatricopeptide (PPR) repeat-containing protein	CHILtrapF-100440.3	CHILtrapF-100870.2	CHILtrapF-103904.0	CHILtrapF-104170.0	CHILtrapF-109476.0	CHILtrapF-118567.0	CHILtrapF-52609.2	CHILtrapF-52609.3	CHILtrapF-67690.0	CHILtrapF-76427.1	CHILtrapF-82701.0	CHILtrapF-83839.0	CHILtrapF-86635.0	CHILtrapF-87479.0	CHILtrapF-88130.0	CHILtrapF-88397.0	CHILtrapF-89836.3	CHILtrapF-91375.0	CHILtrapF-92578.1	CHILtrapF-93192.0	CHILtrapF-93719.0	CHILtrapF-94902.1	CHILtrapF-95343.0	CHILtrapF-96061.0	CHILtrapF-96489.0
TC1 (D)	3	2506	3	23385	0.00122933	0.047329	10.1.10	cell wall.precursor synthesis.RHM	CHILtrapF-72331.0	CHILtrapF-86095.0	CHILtrapF-99890.0
TC1 (U)	85	2548	330	23385	1.34e-14	6.21e-12	11	lipid metabolism	CHILtrapF-100021.0	CHILtrapF-100692.0	CHILtrapF-102658.0	CHILtrapF-102703.0	CHILtrapF-106042.1	CHILtrapF-106593.0	CHILtrapF-108333.3	CHILtrapF-108359.1	CHILtrapF-108880.0	CHILtrapF-109537.0	CHILtrapF-110833.3	CHILtrapF-111251.0	CHILtrapF-114519.0	CHILtrapF-114555.0	CHILtrapF-118177.0	CHILtrapF-60752.0	CHILtrapF-61892.0	CHILtrapF-66633.0	CHILtrapF-68177.0	CHILtrapF-68177.1	CHILtrapF-69038.0	CHILtrapF-72378.0	CHILtrapF-72744.0	CHILtrapF-74886.0	CHILtrapF-75976.3	CHILtrapF-77366.0	CHILtrapF-77563.0	CHILtrapF-77811.0	CHILtrapF-79124.0	CHILtrapF-80137.0	CHILtrapF-80137.1	CHILtrapF-80808.0	CHILtrapF-81308.0	CHILtrapF-81353.0	CHILtrapF-82712.0	CHILtrapF-83214.0	CHILtrapF-83362.0	CHILtrapF-83362.3	CHILtrapF-83362.5	CHILtrapF-83362.8	CHILtrapF-83623.0
TC1 (U)	141	2548	754	23385	3.67e-11	1.27e-08	26	misc	CHILtrapF-100304.0	CHILtrapF-101002.1	CHILtrapF-101444.0	CHILtrapF-101444.1	CHILtrapF-101500.0	CHILtrapF-101531.0	CHILtrapF-102171.0	CHILtrapF-102280.0	CHILtrapF-102624.0	CHILtrapF-102657.0	CHILtrapF-103360.1	CHILtrapF-103791.0	CHILtrapF-104312.2	CHILtrapF-104312.4	CHILtrapF-104724.0	CHILtrapF-104804.0	CHILtrapF-104951.0	CHILtrapF-106849.6	CHILtrapF-106953.0	CHILtrapF-107291.0	CHILtrapF-107291.1	CHILtrapF-107291.2	CHILtrapF-107291.3	CHILtrapF-107291.5	CHILtrapF-107667.0	CHILtrapF-107667.1	CHILtrapF-107831.0	CHILtrapF-109749.0	CHILtrapF-110514.0	CHILtrapF-110653.0	CHILtrapF-110653.1	CHILtrapF-110833.3	CHILtrapF-111740.3	CHILtrapF-112422.1	CHILtrapF-113578.0	CHILtrapF-115695.0	CHILtrapF-115695.1	CHILtrapF-115695.2	CHILtrapF-117516.0	CHILtrapF-117516.1	CHILtrapF-118784.0
TC1 (U)	36	2548	103	23385	6.19e-11	1.72e-08	11.9	lipid metabolism.lipid degradation	CHILtrapF-102658.0	CHILtrapF-102703.0	CHILtrapF-106042.1	CHILtrapF-108333.3	CHILtrapF-108359.1	CHILtrapF-108880.0	CHILtrapF-110833.3	CHILtrapF-114519.0	CHILtrapF-61892.0	CHILtrapF-72378.0	CHILtrapF-74886.0	CHILtrapF-77563.0	CHILtrapF-79124.0	CHILtrapF-80137.0	CHILtrapF-80137.1	CHILtrapF-80808.0	CHILtrapF-81308.0	CHILtrapF-82712.0	CHILtrapF-83214.0	CHILtrapF-83623.0	CHILtrapF-84159.0	CHILtrapF-86627.0	CHILtrapF-87377.1	CHILtrapF-88331.0	CHILtrapF-88331.1	CHILtrapF-89117.0	CHILtrapF-89661.0	CHILtrapF-90172.0	CHILtrapF-90247.0	CHILtrapF-90391.0	CHILtrapF-91196.0	CHILtrapF-91239.0	CHILtrapF-92970.0	CHILtrapF-94841.0	CHILtrapF-98331.0	CHILtrapF-99206.0
TC1 (U)	25	2548	58	23385	3.08e-10	7.11e-08	29.5.11.1	protein.degradation.ubiquitin.ubiquitin	CHILtrapF-101628.0	CHILtrapF-102968.0	CHILtrapF-103974.0	CHILtrapF-106083.0	CHILtrapF-106083.1	CHILtrapF-106083.3	CHILtrapF-106083.4	CHILtrapF-62125.1	CHILtrapF-75700.0	CHILtrapF-90355.0	CHILtrapF-94957.0	CHILtrapF-99784.11	CHILtrapF-99784.12	CHILtrapF-99784.15	CHILtrapF-99784.16	CHILtrapF-99784.23	CHILtrapF-99784.26	CHILtrapF-99784.3	CHILtrapF-99784.32	CHILtrapF-99784.36	CHILtrapF-99784.5	CHILtrapF-99784.6	CHILtrapF-99784.7	CHILtrapF-99784.8	CHILtrapF-99784.9
TC1 (U)	112	2548	584	23385	7.9e-10	1.56e-07	29.5.11	protein.degradation.ubiquitin	CHILtrapF-101218.0	CHILtrapF-101573.0	CHILtrapF-101579.0	CHILtrapF-101628.0	CHILtrapF-102968.0	CHILtrapF-103402.0	CHILtrapF-103974.0	CHILtrapF-104943.0	CHILtrapF-106083.0	CHILtrapF-106083.1	CHILtrapF-106083.3	CHILtrapF-106083.4	CHILtrapF-106641.0	CHILtrapF-107855.0	CHILtrapF-109095.0	CHILtrapF-110069.0	CHILtrapF-110069.1	CHILtrapF-111015.0	CHILtrapF-111563.0	CHILtrapF-113348.0	CHILtrapF-115798.0	CHILtrapF-24055.1	CHILtrapF-31427.4	CHILtrapF-61668.0	CHILtrapF-62125.1	CHILtrapF-63297.0	CHILtrapF-65675.0	CHILtrapF-70537.0	CHILtrapF-70537.2	CHILtrapF-71181.0	CHILtrapF-73732.0	CHILtrapF-74113.0	CHILtrapF-74242.0	CHILtrapF-74296.0	CHILtrapF-75070.1	CHILtrapF-75700.0	CHILtrapF-78695.0	CHILtrapF-79685.0	CHILtrapF-80148.0	CHILtrapF-80270.0	CHILtrapF-80308.0
TC1 (U)	159	2548	932	23385	2.13e-09	3.7e-07	29.5	protein.degradation	CHILtrapF-101218.0	CHILtrapF-101277.0	CHILtrapF-101573.0	CHILtrapF-101579.0	CHILtrapF-101628.0	CHILtrapF-102968.0	CHILtrapF-103402.0	CHILtrapF-103974.0	CHILtrapF-104943.0	CHILtrapF-105175.0	CHILtrapF-106083.0	CHILtrapF-106083.1	CHILtrapF-106083.3	CHILtrapF-106083.4	CHILtrapF-106641.0	CHILtrapF-107855.0	CHILtrapF-108693.0	CHILtrapF-109095.0	CHILtrapF-109389.0	CHILtrapF-110069.0	CHILtrapF-110069.1	CHILtrapF-111015.0	CHILtrapF-111563.0	CHILtrapF-113348.0	CHILtrapF-115798.0	CHILtrapF-14673.1	CHILtrapF-24055.1	CHILtrapF-31427.4	CHILtrapF-32836.6	CHILtrapF-60443.1	CHILtrapF-61668.0	CHILtrapF-62125.1	CHILtrapF-63297.0	CHILtrapF-65675.0	CHILtrapF-69075.0	CHILtrapF-70537.0	CHILtrapF-70537.2	CHILtrapF-71181.0	CHILtrapF-73732.0	CHILtrapF-74113.0	CHILtrapF-74242.0
TC1 (U)	68	2548	333	23385	1.26e-07	1.94e-05	17	hormone metabolism	CHILtrapF-100427.0	CHILtrapF-100427.1	CHILtrapF-100427.2	CHILtrapF-104040.1	CHILtrapF-104149.1	CHILtrapF-104149.2	CHILtrapF-104591.0	CHILtrapF-105492.0	CHILtrapF-105652.0	CHILtrapF-105954.0	CHILtrapF-106646.2	CHILtrapF-108513.0	CHILtrapF-109765.0	CHILtrapF-110492.1	CHILtrapF-110492.2	CHILtrapF-110492.3	CHILtrapF-110492.4	CHILtrapF-110492.5	CHILtrapF-111045.0	CHILtrapF-111045.1	CHILtrapF-116345.0	CHILtrapF-117254.0	CHILtrapF-117908.0	CHILtrapF-120175.0	CHILtrapF-63555.0	CHILtrapF-64393.0	CHILtrapF-65163.0	CHILtrapF-65570.0	CHILtrapF-70402.1	CHILtrapF-70676.0	CHILtrapF-77975.0	CHILtrapF-78129.0	CHILtrapF-79474.0	CHILtrapF-80518.0	CHILtrapF-80912.0	CHILtrapF-81489.0	CHILtrapF-81521.0	CHILtrapF-81973.0	CHILtrapF-82423.0	CHILtrapF-82851.0	CHILtrapF-84030.0
TC1 (U)	9	2548	275	23385	2.01e-06	0.000278794	27.1	RNA.processing	CHILtrapF-105966.0	CHILtrapF-113622.0	CHILtrapF-118467.0	CHILtrapF-60885.0	CHILtrapF-76451.0	CHILtrapF-79273.0	CHILtrapF-86666.1	CHILtrapF-86925.0	CHILtrapF-87030.0
TC1 (U)	49	2548	233	23385	2.58e-06	0.00032472	29.5.11.4.2	protein.degradation.ubiquitin.E3.RING	CHILtrapF-101573.0	CHILtrapF-103402.0	CHILtrapF-107855.0	CHILtrapF-109095.0	CHILtrapF-110069.0	CHILtrapF-110069.1	CHILtrapF-24055.1	CHILtrapF-63297.0	CHILtrapF-65675.0	CHILtrapF-70537.0	CHILtrapF-70537.2	CHILtrapF-75070.1	CHILtrapF-78695.0	CHILtrapF-79685.0	CHILtrapF-80148.0	CHILtrapF-80308.0	CHILtrapF-82020.0	CHILtrapF-82326.0	CHILtrapF-82587.0	CHILtrapF-82928.0	CHILtrapF-83913.0	CHILtrapF-84783.0	CHILtrapF-84944.0	CHILtrapF-85515.0	CHILtrapF-85695.0	CHILtrapF-85835.0	CHILtrapF-86052.0	CHILtrapF-86159.0	CHILtrapF-86270.0	CHILtrapF-87421.0	CHILtrapF-88079.0	CHILtrapF-88108.0	CHILtrapF-88630.0	CHILtrapF-90286.0	CHILtrapF-91238.0	CHILtrapF-91238.1	CHILtrapF-91400.0	CHILtrapF-91707.0	CHILtrapF-92034.0	CHILtrapF-92914.0	CHILtrapF-93653.0
TC1 (U)	19	2548	57	23385	3.93e-06	0.000453516	17.2.3	hormone metabolism.auxin.induced-regulated-responsive-activated	CHILtrapF-104591.0	CHILtrapF-105954.0	CHILtrapF-110492.1	CHILtrapF-110492.2	CHILtrapF-110492.3	CHILtrapF-110492.4	CHILtrapF-110492.5	CHILtrapF-111045.0	CHILtrapF-111045.1	CHILtrapF-117254.0	CHILtrapF-78129.0	CHILtrapF-80518.0	CHILtrapF-85098.0	CHILtrapF-87745.0	CHILtrapF-87756.0	CHILtrapF-89965.0	CHILtrapF-90294.0	CHILtrapF-96467.0	CHILtrapF-97612.0
TC1 (U)	9	2548	15	23385	5.37e-06	0.000464823	5	fermentation	CHILtrapF-102166.0	CHILtrapF-102166.1	CHILtrapF-86529.0	CHILtrapF-87991.0	CHILtrapF-88317.0	CHILtrapF-92388.0	CHILtrapF-92691.0	CHILtrapF-97777.0	CHILtrapF-97777.1
TC1 (U)	62	2548	326	23385	4.44e-06	0.000464823	16	secondary metabolism	CHILtrapF-101444.0	CHILtrapF-101444.1	CHILtrapF-102436.26	CHILtrapF-102436.27	CHILtrapF-102436.34	CHILtrapF-102436.40	CHILtrapF-102436.41	CHILtrapF-102657.0	CHILtrapF-103275.0	CHILtrapF-103329.5	CHILtrapF-103329.6	CHILtrapF-105657.19	CHILtrapF-105913.0	CHILtrapF-107291.2	CHILtrapF-107348.0	CHILtrapF-108287.0	CHILtrapF-110005.0	CHILtrapF-110816.0	CHILtrapF-59016.0	CHILtrapF-59881.1	CHILtrapF-65264.2	CHILtrapF-66796.1	CHILtrapF-72986.0	CHILtrapF-73911.0	CHILtrapF-74333.0	CHILtrapF-75039.26	CHILtrapF-75039.5	CHILtrapF-75357.0	CHILtrapF-75796.0	CHILtrapF-76481.1	CHILtrapF-77538.3	CHILtrapF-77800.0	CHILtrapF-78627.0	CHILtrapF-80693.0	CHILtrapF-8088.9	CHILtrapF-81499.0	CHILtrapF-83664.0	CHILtrapF-84455.0	CHILtrapF-86282.0	CHILtrapF-86851.0	CHILtrapF-87036.0
TC1 (U)	12	2548	26	23385	5.29e-06	0.000464823	26.9	misc.glutathione S transferases	CHILtrapF-101002.1	CHILtrapF-106953.0	CHILtrapF-115695.0	CHILtrapF-115695.1	CHILtrapF-115695.2	CHILtrapF-119848.1	CHILtrapF-66623.0	CHILtrapF-71146.0	CHILtrapF-77518.0	CHILtrapF-91044.0	CHILtrapF-93942.0	CHILtrapF-97688.0
TC1 (U)	69	2548	377	23385	5.25e-06	0.000464823	29.5.11.4	protein.degradation.ubiquitin.E3	CHILtrapF-101573.0	CHILtrapF-103402.0	CHILtrapF-104943.0	CHILtrapF-107855.0	CHILtrapF-109095.0	CHILtrapF-110069.0	CHILtrapF-110069.1	CHILtrapF-111015.0	CHILtrapF-111563.0	CHILtrapF-115798.0	CHILtrapF-24055.1	CHILtrapF-61668.0	CHILtrapF-63297.0	CHILtrapF-65675.0	CHILtrapF-70537.0	CHILtrapF-70537.2	CHILtrapF-75070.1	CHILtrapF-78695.0	CHILtrapF-79685.0	CHILtrapF-80148.0	CHILtrapF-80270.0	CHILtrapF-80308.0	CHILtrapF-82020.0	CHILtrapF-82326.0	CHILtrapF-82423.0	CHILtrapF-82527.0	CHILtrapF-82587.0	CHILtrapF-82928.0	CHILtrapF-83169.0	CHILtrapF-83559.0	CHILtrapF-83913.0	CHILtrapF-84783.0	CHILtrapF-84944.0	CHILtrapF-85515.0	CHILtrapF-85695.0	CHILtrapF-85835.0	CHILtrapF-85946.0	CHILtrapF-86052.0	CHILtrapF-86159.0	CHILtrapF-86270.0	CHILtrapF-87421.0
TC1 (U)	32	2548	135	23385	1.05e-05	0.000852736	26.1	misc.cytochrome P450	CHILtrapF-100304.0	CHILtrapF-102171.0	CHILtrapF-102657.0	CHILtrapF-107667.0	CHILtrapF-107667.1	CHILtrapF-118784.0	CHILtrapF-59881.1	CHILtrapF-64405.0	CHILtrapF-76481.1	CHILtrapF-76482.0	CHILtrapF-76482.1	CHILtrapF-77651.0	CHILtrapF-78531.0	CHILtrapF-80228.0	CHILtrapF-80440.0	CHILtrapF-80489.0	CHILtrapF-82911.0	CHILtrapF-84271.0	CHILtrapF-85637.0	CHILtrapF-87094.15	CHILtrapF-87614.0	CHILtrapF-89532.0	CHILtrapF-90782.0	CHILtrapF-92162.2	CHILtrapF-92162.3	CHILtrapF-93318.0	CHILtrapF-93672.0	CHILtrapF-93929.1	CHILtrapF-94124.0	CHILtrapF-94640.0	CHILtrapF-96552.0	CHILtrapF-99756.0
TC1 (U)	12	2548	28	23385	1.32e-05	0.00101962	27.3.32	RNA.regulation of transcription.WRKY domain transcription factor family	CHILtrapF-104523.1	CHILtrapF-106868.0	CHILtrapF-108129.0	CHILtrapF-119671.0	CHILtrapF-77348.0	CHILtrapF-86694.0	CHILtrapF-87067.0	CHILtrapF-89098.1	CHILtrapF-90702.0	CHILtrapF-95918.0	CHILtrapF-97406.1	CHILtrapF-98343.1
TC1 (U)	118	2548	758	23385	1.48e-05	0.0010799	34	transport	CHILtrapF-100868.0	CHILtrapF-100966.0	CHILtrapF-101222.0	CHILtrapF-101312.0	CHILtrapF-102132.0	CHILtrapF-102848.0	CHILtrapF-103793.0	CHILtrapF-103870.0	CHILtrapF-104918.0	CHILtrapF-105318.0	CHILtrapF-106004.0	CHILtrapF-106169.0	CHILtrapF-106508.0	CHILtrapF-106508.1	CHILtrapF-107955.0	CHILtrapF-110910.0	CHILtrapF-112677.4	CHILtrapF-112791.0	CHILtrapF-112887.1	CHILtrapF-113622.0	CHILtrapF-114001.1	CHILtrapF-116287.0	CHILtrapF-11722.0	CHILtrapF-11722.1	CHILtrapF-119031.2	CHILtrapF-30310.3	CHILtrapF-46611.2	CHILtrapF-61552.0	CHILtrapF-66443.0	CHILtrapF-66801.0	CHILtrapF-68890.0	CHILtrapF-70059.0	CHILtrapF-71333.0	CHILtrapF-72145.0	CHILtrapF-72581.0	CHILtrapF-72581.2	CHILtrapF-72905.0	CHILtrapF-72905.1	CHILtrapF-74817.0	CHILtrapF-75563.0	CHILtrapF-76582.0
TC1 (U)	24	2548	91	23385	1.98e-05	0.00137192	17.2	hormone metabolism.auxin	CHILtrapF-104149.1	CHILtrapF-104149.2	CHILtrapF-104591.0	CHILtrapF-105954.0	CHILtrapF-110492.1	CHILtrapF-110492.2	CHILtrapF-110492.3	CHILtrapF-110492.4	CHILtrapF-110492.5	CHILtrapF-111045.0	CHILtrapF-111045.1	CHILtrapF-117254.0	CHILtrapF-78129.0	CHILtrapF-80518.0	CHILtrapF-82423.0	CHILtrapF-85098.0	CHILtrapF-87745.0	CHILtrapF-87756.0	CHILtrapF-89965.0	CHILtrapF-90294.0	CHILtrapF-93584.0	CHILtrapF-93892.1	CHILtrapF-96467.0	CHILtrapF-97612.0
TC1 (U)	186	2548	1309	23385	2.28e-05	0.00150405	27.3	RNA.regulation of transcription	CHILtrapF-100042.1	CHILtrapF-100211.0	CHILtrapF-100605.0	CHILtrapF-100662.1	CHILtrapF-101090.0	CHILtrapF-101443.0	CHILtrapF-102110.0	CHILtrapF-102279.0	CHILtrapF-103442.0	CHILtrapF-103504.0	CHILtrapF-103656.0	CHILtrapF-103900.0	CHILtrapF-104359.0	CHILtrapF-104455.0	CHILtrapF-104504.0	CHILtrapF-104523.1	CHILtrapF-104729.1	CHILtrapF-104808.0	CHILtrapF-105508.0	CHILtrapF-105509.0	CHILtrapF-105509.2	CHILtrapF-105744.0	CHILtrapF-105854.0	CHILtrapF-105856.0	CHILtrapF-106296.0	CHILtrapF-106868.0	CHILtrapF-107597.0	CHILtrapF-107681.0	CHILtrapF-108129.0	CHILtrapF-108308.0	CHILtrapF-108723.0	CHILtrapF-108786.1	CHILtrapF-109490.1	CHILtrapF-110264.0	CHILtrapF-110451.0	CHILtrapF-110627.0	CHILtrapF-111010.0	CHILtrapF-111764.1	CHILtrapF-112503.0	CHILtrapF-112503.1	CHILtrapF-112719.0
TC1 (U)	8	2548	14	23385	2.96e-05	0.00186629	16.8.4.2	secondary metabolism.flavonoids.flavonols.flavonol 3-O-glycosyltransferase	CHILtrapF-87987.0	CHILtrapF-92543.0	CHILtrapF-92543.1	CHILtrapF-92543.2	CHILtrapF-92543.3	CHILtrapF-99010.0	CHILtrapF-99010.1	CHILtrapF-99010.2
TC1 (U)	11	2548	26	23385	3.47e-05	0.0020932	11.9.4	lipid metabolism.lipid degradation.beta-oxidation	CHILtrapF-106042.1	CHILtrapF-108333.3	CHILtrapF-72378.0	CHILtrapF-79124.0	CHILtrapF-80808.0	CHILtrapF-83214.0	CHILtrapF-83623.0	CHILtrapF-88331.1	CHILtrapF-89661.0	CHILtrapF-92970.0	CHILtrapF-94841.0
TC1 (U)	24	2548	95	23385	4.1e-05	0.0022729	11.1	lipid metabolism.FA synthesis and FA elongation	CHILtrapF-100692.0	CHILtrapF-109537.0	CHILtrapF-114555.0	CHILtrapF-68177.0	CHILtrapF-68177.1	CHILtrapF-75976.3	CHILtrapF-83362.0	CHILtrapF-83362.3	CHILtrapF-83362.5	CHILtrapF-83362.8	CHILtrapF-83664.0	CHILtrapF-84874.3	CHILtrapF-85281.0	CHILtrapF-86079.0	CHILtrapF-86194.1	CHILtrapF-86517.0	CHILtrapF-87481.0	CHILtrapF-88059.0	CHILtrapF-89251.0	CHILtrapF-92697.0	CHILtrapF-95838.0	CHILtrapF-95937.0	CHILtrapF-96761.0	CHILtrapF-96900.1
TC1 (U)	29	2548	491	23385	4.04e-05	0.0022729	29.2	protein.synthesis	CHILtrapF-104050.0	CHILtrapF-106083.0	CHILtrapF-106083.1	CHILtrapF-106083.4	CHILtrapF-108958.0	CHILtrapF-113183.0	CHILtrapF-116427.0	CHILtrapF-117253.0	CHILtrapF-63822.0	CHILtrapF-74920.0	CHILtrapF-76171.0	CHILtrapF-81981.0	CHILtrapF-84079.1	CHILtrapF-84150.0	CHILtrapF-88683.0	CHILtrapF-89627.0	CHILtrapF-89633.0	CHILtrapF-90290.1	CHILtrapF-91244.0	CHILtrapF-91462.0	CHILtrapF-92026.0	CHILtrapF-94586.0	CHILtrapF-96323.0	CHILtrapF-99784.12	CHILtrapF-99784.16	CHILtrapF-99784.23	CHILtrapF-99784.26	CHILtrapF-99784.32	CHILtrapF-99784.8
TC1 (U)	11	2548	27	23385	5.23e-05	0.00268217	11.1.8	lipid metabolism.FA synthesis and FA elongation.acyl coa ligase	CHILtrapF-68177.0	CHILtrapF-68177.1	CHILtrapF-75976.3	CHILtrapF-83362.0	CHILtrapF-83362.3	CHILtrapF-83362.5	CHILtrapF-83362.8	CHILtrapF-85281.0	CHILtrapF-86194.1	CHILtrapF-95838.0	CHILtrapF-96761.0
TC1 (U)	14	2548	41	23385	5.11e-05	0.00268217	29.4.1.57	protein.postranslational modification.kinase.receptor like cytoplasmatic kinase VII	CHILtrapF-101270.0	CHILtrapF-103187.0	CHILtrapF-110585.0	CHILtrapF-113397.1	CHILtrapF-60781.3	CHILtrapF-61090.0	CHILtrapF-67683.0	CHILtrapF-82686.0	CHILtrapF-85249.0	CHILtrapF-88857.0	CHILtrapF-91121.1	CHILtrapF-91506.0	CHILtrapF-91715.0	CHILtrapF-97624.1
TC1 (U)	9	2548	19	23385	6.25e-05	0.00309461	13.2.4	amino acid metabolism.degradation.branched chain group	CHILtrapF-72497.0	CHILtrapF-84617.0	CHILtrapF-87251.0	CHILtrapF-88738.0	CHILtrapF-90288.0	CHILtrapF-94666.1	CHILtrapF-95075.0	CHILtrapF-95075.4	CHILtrapF-98162.0
TC1 (U)	11	2548	29	23385	0.000110167	0.00526522	17.7	hormone metabolism.jasmonate	CHILtrapF-100427.0	CHILtrapF-100427.1	CHILtrapF-100427.2	CHILtrapF-105492.0	CHILtrapF-64393.0	CHILtrapF-65570.0	CHILtrapF-80912.0	CHILtrapF-82851.0	CHILtrapF-86102.1	CHILtrapF-86102.3	CHILtrapF-86102.6
TC1 (U)	10	2548	25	23385	0.000135262	0.0062491	17.7.1	hormone metabolism.jasmonate.synthesis-degradation	CHILtrapF-100427.0	CHILtrapF-100427.1	CHILtrapF-100427.2	CHILtrapF-105492.0	CHILtrapF-64393.0	CHILtrapF-80912.0	CHILtrapF-82851.0	CHILtrapF-86102.1	CHILtrapF-86102.3	CHILtrapF-86102.6
TC1 (U)	11	2548	30	23385	0.000155053	0.00663755	11.9.2	lipid metabolism.lipid degradation.lipases	CHILtrapF-102658.0	CHILtrapF-108359.1	CHILtrapF-110833.3	CHILtrapF-61892.0	CHILtrapF-74886.0	CHILtrapF-81308.0	CHILtrapF-82712.0	CHILtrapF-84159.0	CHILtrapF-86627.0	CHILtrapF-90391.0	CHILtrapF-91239.0
TC1 (U)	14	2548	45	23385	0.000152773	0.00663755	11.9.3	lipid metabolism.lipid degradation.lysophospholipases	CHILtrapF-102703.0	CHILtrapF-108880.0	CHILtrapF-114519.0	CHILtrapF-77563.0	CHILtrapF-80137.0	CHILtrapF-80137.1	CHILtrapF-87377.1	CHILtrapF-88331.0	CHILtrapF-88331.1	CHILtrapF-89117.0	CHILtrapF-90172.0	CHILtrapF-90247.0	CHILtrapF-91196.0	CHILtrapF-98331.0
TC1 (U)	9	2548	21	23385	0.000158037	0.00663755	29.2.1.2.1.27	protein.synthesis.ribosomal protein.eukaryotic.40S subunit.S27	CHILtrapF-106083.0	CHILtrapF-106083.1	CHILtrapF-106083.4	CHILtrapF-99784.12	CHILtrapF-99784.16	CHILtrapF-99784.23	CHILtrapF-99784.26	CHILtrapF-99784.32	CHILtrapF-99784.8
TC1 (U)	6	2548	10	23385	0.000220564	0.00899124	5.1	fermentation.aldehyde dehydrogenase	CHILtrapF-87991.0	CHILtrapF-88317.0	CHILtrapF-92388.0	CHILtrapF-92691.0	CHILtrapF-97777.0	CHILtrapF-97777.1
TC1 (U)	7	2548	14	23385	0.000277547	0.0109909	27.3.4	RNA.regulation of transcription.ARF, Auxin Response Factor family	CHILtrapF-100211.0	CHILtrapF-112719.0	CHILtrapF-62541.0	CHILtrapF-74243.0	CHILtrapF-90436.1	CHILtrapF-92567.0	CHILtrapF-99987.0
TC1 (U)	11	2548	32	23385	0.000290977	0.0112026	16.8.4	secondary metabolism.flavonoids.flavonols	CHILtrapF-86282.0	CHILtrapF-87036.0	CHILtrapF-87987.0	CHILtrapF-89347.0	CHILtrapF-92543.0	CHILtrapF-92543.1	CHILtrapF-92543.2	CHILtrapF-92543.3	CHILtrapF-99010.0	CHILtrapF-99010.1	CHILtrapF-99010.2
TC1 (U)	11	2548	33	23385	0.000389049	0.0145736	26.22	misc.short chain dehydrogenase/reductase (SDR)	CHILtrapF-104724.0	CHILtrapF-110653.0	CHILtrapF-110653.1	CHILtrapF-64099.1	CHILtrapF-64380.0	CHILtrapF-76592.0	CHILtrapF-82602.0	CHILtrapF-83392.0	CHILtrapF-92359.3	CHILtrapF-92359.4	CHILtrapF-92359.5
TC1 (U)	7	2548	15	23385	0.00046382	0.0169172	29.2.1.2.2.40	protein.synthesis.ribosomal protein.eukaryotic.60S subunit.L40	CHILtrapF-106083.0	CHILtrapF-106083.1	CHILtrapF-99784.12	CHILtrapF-99784.16	CHILtrapF-99784.23	CHILtrapF-99784.26	CHILtrapF-99784.32
TC1 (U)	23	2548	105	23385	0.000480956	0.0169367	16.8	secondary metabolism.flavonoids	CHILtrapF-103275.0	CHILtrapF-75039.26	CHILtrapF-75039.5	CHILtrapF-76481.1	CHILtrapF-77538.3	CHILtrapF-78627.0	CHILtrapF-8088.9	CHILtrapF-86282.0	CHILtrapF-87036.0	CHILtrapF-87987.0	CHILtrapF-88204.0	CHILtrapF-89347.0	CHILtrapF-91596.0	CHILtrapF-92543.0	CHILtrapF-92543.1	CHILtrapF-92543.2	CHILtrapF-92543.3	CHILtrapF-93341.0	CHILtrapF-95303.0	CHILtrapF-96870.0	CHILtrapF-99010.0	CHILtrapF-99010.1	CHILtrapF-99010.2
TC1 (U)	16	2548	292	23385	0.000488795	0.0169367	29.2.1	protein.synthesis.ribosomal protein	CHILtrapF-104050.0	CHILtrapF-106083.0	CHILtrapF-106083.1	CHILtrapF-106083.4	CHILtrapF-76171.0	CHILtrapF-81981.0	CHILtrapF-84079.1	CHILtrapF-84150.0	CHILtrapF-89627.0	CHILtrapF-92026.0	CHILtrapF-99784.12	CHILtrapF-99784.16	CHILtrapF-99784.23	CHILtrapF-99784.26	CHILtrapF-99784.32	CHILtrapF-99784.8
TC1 (U)	75	2548	489	23385	0.000519686	0.0171496	29.4	protein.postranslational modification	CHILtrapF-101103.0	CHILtrapF-101270.0	CHILtrapF-101419.0	CHILtrapF-101566.0	CHILtrapF-103187.0	CHILtrapF-103315.0	CHILtrapF-103684.0	CHILtrapF-105370.0	CHILtrapF-106975.0	CHILtrapF-107010.0	CHILtrapF-107171.0	CHILtrapF-108308.0	CHILtrapF-108395.0	CHILtrapF-108892.0	CHILtrapF-110585.0	CHILtrapF-113397.1	CHILtrapF-117908.0	CHILtrapF-118859.0	CHILtrapF-59092.0	CHILtrapF-60781.3	CHILtrapF-61090.0	CHILtrapF-63951.0	CHILtrapF-65340.0	CHILtrapF-67683.0	CHILtrapF-71608.1	CHILtrapF-72915.0	CHILtrapF-74050.0	CHILtrapF-74197.0	CHILtrapF-74997.0	CHILtrapF-75808.0	CHILtrapF-77975.0	CHILtrapF-80392.0	CHILtrapF-81259.0	CHILtrapF-81718.0	CHILtrapF-81994.0	CHILtrapF-82553.0	CHILtrapF-82686.0	CHILtrapF-82759.0	CHILtrapF-83711.0	CHILtrapF-84187.1	CHILtrapF-85249.0
TC1 (U)	15	2548	56	23385	0.000512002	0.0171496	34.12	transport.metal	CHILtrapF-102848.0	CHILtrapF-76582.0	CHILtrapF-82676.0	CHILtrapF-82676.1	CHILtrapF-85494.0	CHILtrapF-85873.0	CHILtrapF-86410.0	CHILtrapF-88057.0	CHILtrapF-89168.0	CHILtrapF-89203.0	CHILtrapF-91651.0	CHILtrapF-92218.0	CHILtrapF-95376.0	CHILtrapF-96264.0	CHILtrapF-96673.0
TC1 (U)	4	2548	5	23385	0.000626727	0.0193032	11.3.6	lipid metabolism.Phospholipid synthesis.choline-phosphate cytidylyltransferase	CHILtrapF-77366.0	CHILtrapF-87854.1	CHILtrapF-87854.2	CHILtrapF-87854.3
TC1 (U)	4	2548	5	23385	0.000626727	0.0193032	11.8.10	lipid metabolism.exotics (steroids, squalene etc).phosphatidylcholinesterol O-acyltransferase	CHILtrapF-106593.0	CHILtrapF-118177.0	CHILtrapF-96359.0	CHILtrapF-98374.0
TC1 (U)	4	2548	5	23385	0.000626727	0.0193032	11.9.4.2	lipid metabolism.lipid degradation.beta-oxidation.acyl CoA DH	CHILtrapF-79124.0	CHILtrapF-80808.0	CHILtrapF-89661.0	CHILtrapF-94841.0
TC1 (U)	23	2548	108	23385	0.000704458	0.0212256	29.4.1	protein.postranslational modification.kinase	CHILtrapF-101270.0	CHILtrapF-103187.0	CHILtrapF-105370.0	CHILtrapF-110585.0	CHILtrapF-113397.1	CHILtrapF-60781.3	CHILtrapF-61090.0	CHILtrapF-67683.0	CHILtrapF-74050.0	CHILtrapF-74197.0	CHILtrapF-82686.0	CHILtrapF-83711.0	CHILtrapF-85249.0	CHILtrapF-87138.0	CHILtrapF-87297.0	CHILtrapF-87884.0	CHILtrapF-88857.0	CHILtrapF-89294.0	CHILtrapF-91121.1	CHILtrapF-91506.0	CHILtrapF-91715.0	CHILtrapF-91987.0	CHILtrapF-97624.1
TC1 (U)	3	2548	3	23385	0.0012922	0.0381062	9.4	mitochondrial electron transport / ATP synthesis.alternative oxidase	CHILtrapF-104024.0	CHILtrapF-62667.0	CHILtrapF-73607.0
TC1 (U)	28	2548	149	23385	0.00144009	0.0415826	31.4	cell.vesicle transport	CHILtrapF-103373.1	CHILtrapF-103373.2	CHILtrapF-103656.0	CHILtrapF-104149.1	CHILtrapF-104149.2	CHILtrapF-105670.0	CHILtrapF-107476.0	CHILtrapF-108314.0	CHILtrapF-109490.1	CHILtrapF-112812.0	CHILtrapF-58722.0	CHILtrapF-70963.0	CHILtrapF-81920.0	CHILtrapF-82080.0	CHILtrapF-82627.0	CHILtrapF-82627.1	CHILtrapF-83381.0	CHILtrapF-84350.0	CHILtrapF-86173.0	CHILtrapF-86857.0	CHILtrapF-88843.0	CHILtrapF-88896.0	CHILtrapF-91251.0	CHILtrapF-92146.0	CHILtrapF-92815.0	CHILtrapF-93658.0	CHILtrapF-97675.0	CHILtrapF-99549.0
TC1 (U)	23	2548	115	23385	0.00157695	0.0428559	34.99	transport.misc	CHILtrapF-100868.0	CHILtrapF-103870.0	CHILtrapF-104918.0	CHILtrapF-106508.0	CHILtrapF-106508.1	CHILtrapF-112887.1	CHILtrapF-113622.0	CHILtrapF-66443.0	CHILtrapF-70059.0	CHILtrapF-75563.0	CHILtrapF-78836.0	CHILtrapF-80612.0	CHILtrapF-82298.0	CHILtrapF-84085.0	CHILtrapF-86431.0	CHILtrapF-87192.0	CHILtrapF-92914.1	CHILtrapF-94271.0	CHILtrapF-98135.0	CHILtrapF-98397.0	CHILtrapF-99540.0	CHILtrapF-99996.0	CHILtrapF-99996.2
TC1 (U)	17	2548	75	23385	0.00156234	0.0428559	27.3.25	RNA.regulation of transcription.MYB domain transcription factor family	CHILtrapF-101090.0	CHILtrapF-104729.1	CHILtrapF-105509.0	CHILtrapF-105509.2	CHILtrapF-105744.0	CHILtrapF-105856.0	CHILtrapF-107597.0	CHILtrapF-108786.1	CHILtrapF-113622.0	CHILtrapF-71709.1	CHILtrapF-77650.0	CHILtrapF-85227.0	CHILtrapF-85921.0	CHILtrapF-87012.0	CHILtrapF-90852.2	CHILtrapF-93155.0	CHILtrapF-96287.0
TC1 (U)	16	2548	69	23385	0.00164783	0.0439209	13.2	amino acid metabolism.degradation	CHILtrapF-109647.0	CHILtrapF-111006.0	CHILtrapF-111222.0	CHILtrapF-72497.0	CHILtrapF-82179.1	CHILtrapF-83561.0	CHILtrapF-83623.0	CHILtrapF-84617.0	CHILtrapF-87251.0	CHILtrapF-88738.0	CHILtrapF-90288.0	CHILtrapF-91049.1	CHILtrapF-94666.1	CHILtrapF-95075.0	CHILtrapF-95075.4	CHILtrapF-98162.0
TC1 (U)	11	2548	39	23385	0.0016897	0.0440698	10.8.1	cell wall.pectin*esterases.PME	CHILtrapF-113464.1	CHILtrapF-76547.0	CHILtrapF-78864.0	CHILtrapF-89607.1	CHILtrapF-95712.0	CHILtrapF-95712.1	CHILtrapF-95712.2	CHILtrapF-95712.3	CHILtrapF-95712.5	CHILtrapF-95712.6	CHILtrapF-99610.0
TC1 (U)	8	2548	23	23385	0.00171701	0.0440698	27.3.27	RNA.regulation of transcription.NAC domain transcription factor family	CHILtrapF-105508.0	CHILtrapF-111010.0	CHILtrapF-111764.1	CHILtrapF-73326.0	CHILtrapF-85109.0	CHILtrapF-87921.0	CHILtrapF-90478.0	CHILtrapF-93074.0
TC1 (U)	1	2548	73	23385	0.00194424	0.0489948	1.1	PS.lightreaction	CHILtrapF-83711.0
TC1 (U)	12	2548	46	23385	0.002138	0.0492669	10.8	cell wall.pectin*esterases	CHILtrapF-113464.1	CHILtrapF-76547.0	CHILtrapF-78864.0	CHILtrapF-89607.1	CHILtrapF-95712.0	CHILtrapF-95712.1	CHILtrapF-95712.2	CHILtrapF-95712.3	CHILtrapF-95712.4	CHILtrapF-95712.5	CHILtrapF-95712.6	CHILtrapF-99610.0
TC1 (U)	61	2548	406	23385	0.00207617	0.0492669	20	stress	CHILtrapF-101556.0	CHILtrapF-102675.0	CHILtrapF-103590.0	CHILtrapF-105015.0	CHILtrapF-105015.2	CHILtrapF-105032.0	CHILtrapF-105049.0	CHILtrapF-107476.0	CHILtrapF-109548.0	CHILtrapF-109549.0	CHILtrapF-109766.0	CHILtrapF-109766.1	CHILtrapF-111535.0	CHILtrapF-114005.1	CHILtrapF-117231.0	CHILtrapF-117389.3	CHILtrapF-118958.3	CHILtrapF-118958.4	CHILtrapF-43084.0	CHILtrapF-61905.0	CHILtrapF-65570.0	CHILtrapF-70275.0	CHILtrapF-73216.0	CHILtrapF-73283.0	CHILtrapF-73386.0	CHILtrapF-75989.0	CHILtrapF-82975.0	CHILtrapF-83186.0	CHILtrapF-84583.0	CHILtrapF-84755.1	CHILtrapF-84872.0	CHILtrapF-86052.0	CHILtrapF-86362.0	CHILtrapF-86614.0	CHILtrapF-86971.0	CHILtrapF-87036.0	CHILtrapF-87298.0	CHILtrapF-87304.0	CHILtrapF-87752.0	CHILtrapF-88660.0	CHILtrapF-89347.0
TC1 (U)	24	2548	125	23385	0.0021542	0.0492669	26.2	misc.ferredoxin-like	CHILtrapF-104804.0	CHILtrapF-106849.6	CHILtrapF-111740.3	CHILtrapF-80968.0	CHILtrapF-85472.0	CHILtrapF-86892.0	CHILtrapF-87036.0	CHILtrapF-87497.0	CHILtrapF-87987.0	CHILtrapF-89347.0	CHILtrapF-89408.0	CHILtrapF-91757.0	CHILtrapF-92543.0	CHILtrapF-92543.1	CHILtrapF-92543.2	CHILtrapF-92543.3	CHILtrapF-92543.4	CHILtrapF-93341.0	CHILtrapF-96684.0	CHILtrapF-98613.0	CHILtrapF-99010.0	CHILtrapF-99010.1	CHILtrapF-99010.2	CHILtrapF-99703.0
TC1 (U)	5	2548	10	23385	0.00216831	0.0492669	11.9.3.1	lipid metabolism.lipid degradation.lysophospholipases.phospholipase D	CHILtrapF-108880.0	CHILtrapF-80137.0	CHILtrapF-80137.1	CHILtrapF-90247.0	CHILtrapF-91196.0
TC1 (U)	5	2548	10	23385	0.00216831	0.0492669	17.7.1.2	hormone metabolism.jasmonate.synthesis-degradation.lipoxygenase	CHILtrapF-105492.0	CHILtrapF-80912.0	CHILtrapF-86102.1	CHILtrapF-86102.3	CHILtrapF-86102.6
TC1 (U)	5	2548	10	23385	0.00216831	0.0492669	17.7.1.5	hormone metabolism.jasmonate.synthesis-degradation.12-Oxo-PDA-reductase	CHILtrapF-100427.0	CHILtrapF-100427.1	CHILtrapF-100427.2	CHILtrapF-64393.0	CHILtrapF-82851.0
TC2 (D)	86	2599	128	23385	2.32e-51	1.61e-48	1	PS	CHILtrapF-104260.1	CHILtrapF-104848.2	CHILtrapF-106295.0	CHILtrapF-106587.0	CHILtrapF-106587.1	CHILtrapF-107145.0	CHILtrapF-108144.0	CHILtrapF-108144.2	CHILtrapF-109904.0	CHILtrapF-109904.1	CHILtrapF-111402.1	CHILtrapF-111402.4	CHILtrapF-114614.0	CHILtrapF-119860.0	CHILtrapF-120418.0	CHILtrapF-60741.0	CHILtrapF-61588.0	CHILtrapF-61720.0	CHILtrapF-63674.0	CHILtrapF-65791.0	CHILtrapF-66086.0	CHILtrapF-66352.0	CHILtrapF-67140.0	CHILtrapF-70134.0	CHILtrapF-70814.0	CHILtrapF-72637.0	CHILtrapF-73100.0	CHILtrapF-73555.0	CHILtrapF-74573.0	CHILtrapF-76461.0	CHILtrapF-76609.0	CHILtrapF-77840.0	CHILtrapF-77909.0	CHILtrapF-78278.0	CHILtrapF-79902.0	CHILtrapF-80729.0	CHILtrapF-80729.1	CHILtrapF-80733.0	CHILtrapF-81643.0	CHILtrapF-81756.0	CHILtrapF-81956.0
TC2 (D)	52	2599	73	23385	1.47e-33	5.09e-31	1.1	PS.lightreaction	CHILtrapF-104848.2	CHILtrapF-106587.0	CHILtrapF-106587.1	CHILtrapF-109904.0	CHILtrapF-109904.1	CHILtrapF-114614.0	CHILtrapF-119860.0	CHILtrapF-120418.0	CHILtrapF-61588.0	CHILtrapF-63674.0	CHILtrapF-66352.0	CHILtrapF-67140.0	CHILtrapF-70814.0	CHILtrapF-72637.0	CHILtrapF-73100.0	CHILtrapF-74573.0	CHILtrapF-76461.0	CHILtrapF-77840.0	CHILtrapF-78278.0	CHILtrapF-79902.0	CHILtrapF-80733.0	CHILtrapF-83347.0	CHILtrapF-83403.0	CHILtrapF-83640.1	CHILtrapF-83974.0	CHILtrapF-84339.1	CHILtrapF-84407.0	CHILtrapF-85516.0	CHILtrapF-85875.0	CHILtrapF-86126.0	CHILtrapF-86406.0	CHILtrapF-86758.0	CHILtrapF-87119.0	CHILtrapF-87133.0	CHILtrapF-87149.0	CHILtrapF-87199.0	CHILtrapF-87510.0	CHILtrapF-87788.0	CHILtrapF-88412.0	CHILtrapF-88419.0	CHILtrapF-89033.0
TC2 (D)	30	2599	46	23385	3.14e-18	8.71e-16	29.2.1.1.1	protein.synthesis.ribosomal protein.prokaryotic.chloroplast	CHILtrapF-102996.0	CHILtrapF-105639.0	CHILtrapF-105734.0	CHILtrapF-105734.2	CHILtrapF-105734.4	CHILtrapF-106186.0	CHILtrapF-107917.0	CHILtrapF-108847.0	CHILtrapF-109438.0	CHILtrapF-110391.0	CHILtrapF-48472.2	CHILtrapF-48472.3	CHILtrapF-78048.0	CHILtrapF-79590.0	CHILtrapF-82111.0	CHILtrapF-82617.0	CHILtrapF-83558.0	CHILtrapF-84694.0	CHILtrapF-84747.0	CHILtrapF-85346.0	CHILtrapF-87792.0	CHILtrapF-87804.0	CHILtrapF-88561.0	CHILtrapF-88809.0	CHILtrapF-89813.0	CHILtrapF-90167.0	CHILtrapF-92926.0	CHILtrapF-96990.0	CHILtrapF-97731.0	CHILtrapF-98091.0
TC2 (D)	22	2599	28	23385	1.76e-16	4.07e-14	1.1.1	PS.lightreaction.photosystem II	CHILtrapF-109904.0	CHILtrapF-109904.1	CHILtrapF-119860.0	CHILtrapF-120418.0	CHILtrapF-70814.0	CHILtrapF-72637.0	CHILtrapF-78278.0	CHILtrapF-79902.0	CHILtrapF-83974.0	CHILtrapF-84407.0	CHILtrapF-85516.0	CHILtrapF-85875.0	CHILtrapF-87119.0	CHILtrapF-87133.0	CHILtrapF-87199.0	CHILtrapF-88419.0	CHILtrapF-89964.2	CHILtrapF-93790.0	CHILtrapF-95998.0	CHILtrapF-97538.1	CHILtrapF-97845.0	CHILtrapF-99238.0
TC2 (D)	83	2599	294	23385	2.99e-16	5.91e-14	10	cell wall	CHILtrapF-100112.0	CHILtrapF-100488.0	CHILtrapF-101459.0	CHILtrapF-102460.0	CHILtrapF-104959.0	CHILtrapF-105024.0	CHILtrapF-105434.0	CHILtrapF-106014.0	CHILtrapF-106333.1	CHILtrapF-106782.0	CHILtrapF-106782.1	CHILtrapF-107594.2	CHILtrapF-107620.0	CHILtrapF-108079.0	CHILtrapF-108079.1	CHILtrapF-108254.0	CHILtrapF-108999.0	CHILtrapF-109642.0	CHILtrapF-109642.1	CHILtrapF-112706.0	CHILtrapF-113804.0	CHILtrapF-113804.1	CHILtrapF-115244.2	CHILtrapF-116944.1	CHILtrapF-61551.0	CHILtrapF-62713.0	CHILtrapF-62883.0	CHILtrapF-67916.0	CHILtrapF-73374.0	CHILtrapF-73947.0	CHILtrapF-77239.0	CHILtrapF-78491.6	CHILtrapF-78719.1	CHILtrapF-79002.0	CHILtrapF-79726.0	CHILtrapF-79804.0	CHILtrapF-80051.0	CHILtrapF-80600.0	CHILtrapF-81366.0	CHILtrapF-81574.0	CHILtrapF-82268.0
TC2 (D)	152	2599	754	23385	7.35e-14	1.27e-11	26	misc	CHILtrapF-100085.0	CHILtrapF-100430.2	CHILtrapF-100580.2	CHILtrapF-100611.0	CHILtrapF-100985.0	CHILtrapF-101202.0	CHILtrapF-101483.0	CHILtrapF-102256.0	CHILtrapF-102256.1	CHILtrapF-102272.0	CHILtrapF-102984.0	CHILtrapF-103398.0	CHILtrapF-103872.1	CHILtrapF-106268.0	CHILtrapF-106346.0	CHILtrapF-106541.0	CHILtrapF-107178.0	CHILtrapF-107385.0	CHILtrapF-107462.0	CHILtrapF-107495.0	CHILtrapF-107667.2	CHILtrapF-107790.0	CHILtrapF-107967.0	CHILtrapF-108328.0	CHILtrapF-109340.0	CHILtrapF-109483.0	CHILtrapF-109638.0	CHILtrapF-109772.0	CHILtrapF-110161.0	CHILtrapF-112143.0	CHILtrapF-113279.0	CHILtrapF-114961.0	CHILtrapF-115018.3	CHILtrapF-115691.0	CHILtrapF-116705.1	CHILtrapF-117088.0	CHILtrapF-119622.0	CHILtrapF-120147.2	CHILtrapF-120315.0	CHILtrapF-17576.1	CHILtrapF-2197.2
TC2 (D)	21	2599	33	23385	7.46e-13	1.15e-10	1.3	PS.calvin cycle	CHILtrapF-106295.0	CHILtrapF-107145.0	CHILtrapF-108144.0	CHILtrapF-108144.2	CHILtrapF-111402.1	CHILtrapF-111402.4	CHILtrapF-65791.0	CHILtrapF-66086.0	CHILtrapF-70134.0	CHILtrapF-73555.0	CHILtrapF-80729.0	CHILtrapF-80729.1	CHILtrapF-81643.0	CHILtrapF-81756.0	CHILtrapF-81956.0	CHILtrapF-83670.1	CHILtrapF-86815.0	CHILtrapF-87154.0	CHILtrapF-87410.0	CHILtrapF-94710.0	CHILtrapF-99089.0
TC2 (D)	15	2599	19	23385	1.14e-11	1.58e-09	1.1.1.2	PS.lightreaction.photosystem II.PSII polypeptide subunits	CHILtrapF-109904.0	CHILtrapF-109904.1	CHILtrapF-119860.0	CHILtrapF-120418.0	CHILtrapF-70814.0	CHILtrapF-72637.0	CHILtrapF-79902.0	CHILtrapF-84407.0	CHILtrapF-87119.0	CHILtrapF-87133.0	CHILtrapF-87199.0	CHILtrapF-89964.2	CHILtrapF-93790.0	CHILtrapF-95998.0	CHILtrapF-99238.0
TC2 (D)	34	2599	88	23385	1.51e-11	1.9e-09	29.2.1.1	protein.synthesis.ribosomal protein.prokaryotic	CHILtrapF-102996.0	CHILtrapF-105639.0	CHILtrapF-105734.0	CHILtrapF-105734.2	CHILtrapF-105734.4	CHILtrapF-106186.0	CHILtrapF-107917.0	CHILtrapF-108847.0	CHILtrapF-109438.0	CHILtrapF-110391.0	CHILtrapF-110964.0	CHILtrapF-48472.2	CHILtrapF-48472.3	CHILtrapF-78048.0	CHILtrapF-79590.0	CHILtrapF-80752.0	CHILtrapF-82111.0	CHILtrapF-82617.0	CHILtrapF-83558.0	CHILtrapF-84694.0	CHILtrapF-84747.0	CHILtrapF-85346.0	CHILtrapF-86070.0	CHILtrapF-87792.0	CHILtrapF-87804.0	CHILtrapF-88561.0	CHILtrapF-88809.0	CHILtrapF-89813.0	CHILtrapF-90167.0	CHILtrapF-92926.0	CHILtrapF-96859.0	CHILtrapF-96990.0	CHILtrapF-97731.0	CHILtrapF-98091.0
TC2 (D)	20	2599	34	23385	2.1e-11	2.23e-09	28.1.3.2	DNA.synthesis/chromatin structure.histone.core	CHILtrapF-58669.0	CHILtrapF-61709.0	CHILtrapF-61709.1	CHILtrapF-63095.0	CHILtrapF-78898.0	CHILtrapF-80339.0	CHILtrapF-82335.0	CHILtrapF-83353.0	CHILtrapF-84027.0	CHILtrapF-84050.0	CHILtrapF-85643.1	CHILtrapF-85643.2	CHILtrapF-89226.0	CHILtrapF-90153.0	CHILtrapF-92679.0	CHILtrapF-92928.0	CHILtrapF-97833.0	CHILtrapF-97833.1	CHILtrapF-99650.0	CHILtrapF-99694.0
TC2 (D)	20	2599	34	23385	2.1e-11	2.23e-09	29.2.1.1.1.2	protein.synthesis.ribosomal protein.prokaryotic.chloroplast.50S subunit	CHILtrapF-105639.0	CHILtrapF-105734.0	CHILtrapF-105734.2	CHILtrapF-105734.4	CHILtrapF-106186.0	CHILtrapF-107917.0	CHILtrapF-108847.0	CHILtrapF-109438.0	CHILtrapF-110391.0	CHILtrapF-82111.0	CHILtrapF-83558.0	CHILtrapF-84747.0	CHILtrapF-85346.0	CHILtrapF-87792.0	CHILtrapF-87804.0	CHILtrapF-88561.0	CHILtrapF-88809.0	CHILtrapF-89813.0	CHILtrapF-92926.0	CHILtrapF-97731.0
TC2 (D)	20	2599	35	23385	4.35e-11	4.31e-09	28.1.3	DNA.synthesis/chromatin structure.histone	CHILtrapF-58669.0	CHILtrapF-61709.0	CHILtrapF-61709.1	CHILtrapF-63095.0	CHILtrapF-78898.0	CHILtrapF-80339.0	CHILtrapF-82335.0	CHILtrapF-83353.0	CHILtrapF-84027.0	CHILtrapF-84050.0	CHILtrapF-85643.1	CHILtrapF-85643.2	CHILtrapF-89226.0	CHILtrapF-90153.0	CHILtrapF-92679.0	CHILtrapF-92928.0	CHILtrapF-97833.0	CHILtrapF-97833.1	CHILtrapF-99650.0	CHILtrapF-99694.0
TC2 (D)	13	2599	17	23385	5.72e-10	5.29e-08	1.1.2	PS.lightreaction.photosystem I	CHILtrapF-106587.0	CHILtrapF-106587.1	CHILtrapF-114614.0	CHILtrapF-61588.0	CHILtrapF-67140.0	CHILtrapF-76461.0	CHILtrapF-80733.0	CHILtrapF-83403.0	CHILtrapF-84339.1	CHILtrapF-86758.0	CHILtrapF-87510.0	CHILtrapF-89033.0	CHILtrapF-91867.0
TC2 (D)	79	2599	368	23385	3.37e-09	2.92e-07	30.2	signalling.receptor kinases	CHILtrapF-100564.0	CHILtrapF-101653.0	CHILtrapF-101757.0	CHILtrapF-102101.0	CHILtrapF-102101.2	CHILtrapF-103191.0	CHILtrapF-103226.0	CHILtrapF-103564.0	CHILtrapF-104023.0	CHILtrapF-104208.0	CHILtrapF-104986.0	CHILtrapF-105716.0	CHILtrapF-107803.0	CHILtrapF-107929.0	CHILtrapF-108216.0	CHILtrapF-108299.0	CHILtrapF-109161.0	CHILtrapF-109469.0	CHILtrapF-110161.0	CHILtrapF-110381.0	CHILtrapF-110381.1	CHILtrapF-110998.1	CHILtrapF-110998.2	CHILtrapF-116561.0	CHILtrapF-116569.0	CHILtrapF-117484.0	CHILtrapF-65992.0	CHILtrapF-68555.0	CHILtrapF-69000.0	CHILtrapF-69403.0	CHILtrapF-70676.0	CHILtrapF-72216.0	CHILtrapF-72216.1	CHILtrapF-72319.0	CHILtrapF-74533.0	CHILtrapF-76127.0	CHILtrapF-79906.1	CHILtrapF-80554.0	CHILtrapF-81016.0	CHILtrapF-81217.0	CHILtrapF-81638.0
TC2 (D)	19	2599	39	23385	4.65e-09	3.79e-07	19	tetrapyrrole synthesis	CHILtrapF-102431.0	CHILtrapF-103784.0	CHILtrapF-103784.1	CHILtrapF-105055.3	CHILtrapF-106993.0	CHILtrapF-108084.0	CHILtrapF-110707.0	CHILtrapF-60391.0	CHILtrapF-63310.0	CHILtrapF-76555.0	CHILtrapF-80291.0	CHILtrapF-82783.3	CHILtrapF-84466.0	CHILtrapF-84913.0	CHILtrapF-85912.0	CHILtrapF-90365.0	CHILtrapF-91306.0	CHILtrapF-93907.0	CHILtrapF-97447.0
TC2 (D)	10	2599	12	23385	1.48e-08	1.14e-06	29.2.1.1.1.1	protein.synthesis.ribosomal protein.prokaryotic.chloroplast.30S subunit	CHILtrapF-102996.0	CHILtrapF-48472.2	CHILtrapF-48472.3	CHILtrapF-78048.0	CHILtrapF-79590.0	CHILtrapF-82617.0	CHILtrapF-84694.0	CHILtrapF-90167.0	CHILtrapF-96990.0	CHILtrapF-98091.0
TC2 (D)	70	2599	326	23385	2.41e-08	1.73e-06	16	secondary metabolism	CHILtrapF-100938.0	CHILtrapF-102448.0	CHILtrapF-102905.0	CHILtrapF-104075.0	CHILtrapF-104939.0	CHILtrapF-105500.0	CHILtrapF-107392.0	CHILtrapF-108245.0	CHILtrapF-108579.0	CHILtrapF-109170.0	CHILtrapF-109238.0	CHILtrapF-109627.0	CHILtrapF-109638.0	CHILtrapF-109746.0	CHILtrapF-114529.3	CHILtrapF-115018.3	CHILtrapF-118777.0	CHILtrapF-46709.0	CHILtrapF-65732.0	CHILtrapF-67494.0	CHILtrapF-68178.0	CHILtrapF-70778.0	CHILtrapF-70778.1	CHILtrapF-71949.0	CHILtrapF-75796.0	CHILtrapF-77032.0	CHILtrapF-77376.0	CHILtrapF-78388.4	CHILtrapF-79074.0	CHILtrapF-80797.1	CHILtrapF-8088.9	CHILtrapF-82297.0	CHILtrapF-82878.0	CHILtrapF-83077.0	CHILtrapF-83153.0	CHILtrapF-83483.0	CHILtrapF-83824.0	CHILtrapF-83952.0	CHILtrapF-84062.0	CHILtrapF-84594.0	CHILtrapF-85022.0
TC2 (D)	28	2599	584	23385	2.5e-08	1.73e-06	29.5.11	protein.degradation.ubiquitin	CHILtrapF-100582.0	CHILtrapF-100887.0	CHILtrapF-107167.0	CHILtrapF-109848.0	CHILtrapF-110042.0	CHILtrapF-111394.2	CHILtrapF-115918.0	CHILtrapF-118659.0	CHILtrapF-32798.0	CHILtrapF-61328.0	CHILtrapF-73910.0	CHILtrapF-78671.0	CHILtrapF-83364.0	CHILtrapF-83486.0	CHILtrapF-83657.5	CHILtrapF-85975.0	CHILtrapF-86619.0	CHILtrapF-88814.0	CHILtrapF-90139.0	CHILtrapF-90414.1	CHILtrapF-92577.0	CHILtrapF-93382.0	CHILtrapF-93697.0	CHILtrapF-95224.0	CHILtrapF-95225.0	CHILtrapF-96560.0	CHILtrapF-97470.0	CHILtrapF-98775.0
TC2 (D)	29	2599	89	23385	3.79e-08	2.5e-06	10.6	cell wall.degradation	CHILtrapF-100112.0	CHILtrapF-101459.0	CHILtrapF-105024.0	CHILtrapF-108079.0	CHILtrapF-108079.1	CHILtrapF-112706.0	CHILtrapF-73374.0	CHILtrapF-78491.6	CHILtrapF-78719.1	CHILtrapF-80600.0	CHILtrapF-81366.0	CHILtrapF-83119.0	CHILtrapF-83220.0	CHILtrapF-86805.0	CHILtrapF-87642.0	CHILtrapF-87821.0	CHILtrapF-87821.1	CHILtrapF-88351.0	CHILtrapF-89534.0	CHILtrapF-92589.0	CHILtrapF-94332.0	CHILtrapF-94439.1	CHILtrapF-94845.1	CHILtrapF-95207.0	CHILtrapF-95646.0	CHILtrapF-95646.1	CHILtrapF-96385.0	CHILtrapF-98215.5	CHILtrapF-98878.0
TC2 (D)	28	2599	86	23385	6.54e-08	4.12e-06	16.1	secondary metabolism.isoprenoids	CHILtrapF-100938.0	CHILtrapF-104075.0	CHILtrapF-105500.0	CHILtrapF-107392.0	CHILtrapF-108245.0	CHILtrapF-108579.0	CHILtrapF-109170.0	CHILtrapF-109746.0	CHILtrapF-114529.3	CHILtrapF-118777.0	CHILtrapF-46709.0	CHILtrapF-68178.0	CHILtrapF-70778.0	CHILtrapF-70778.1	CHILtrapF-71949.0	CHILtrapF-75796.0	CHILtrapF-79074.0	CHILtrapF-83077.0	CHILtrapF-83153.0	CHILtrapF-83483.0	CHILtrapF-84594.0	CHILtrapF-90118.0	CHILtrapF-90896.0	CHILtrapF-91111.0	CHILtrapF-93624.0	CHILtrapF-95683.0	CHILtrapF-97616.1	CHILtrapF-98366.0
TC2 (D)	9	2599	11	23385	1.11e-07	6.7e-06	1.1.2.2	PS.lightreaction.photosystem I.PSI polypeptide subunits	CHILtrapF-114614.0	CHILtrapF-61588.0	CHILtrapF-67140.0	CHILtrapF-76461.0	CHILtrapF-83403.0	CHILtrapF-84339.1	CHILtrapF-86758.0	CHILtrapF-89033.0	CHILtrapF-91867.0
TC2 (D)	12	2599	20	23385	1.71e-07	9.88e-06	1.2	PS.photorepiration	CHILtrapF-104260.1	CHILtrapF-60741.0	CHILtrapF-61720.0	CHILtrapF-76609.0	CHILtrapF-77909.0	CHILtrapF-88111.0	CHILtrapF-89758.0	CHILtrapF-90758.0	CHILtrapF-92659.0	CHILtrapF-94567.0	CHILtrapF-95187.0	CHILtrapF-96525.0
TC2 (D)	68	2599	333	23385	2.57e-07	1.43e-05	17	hormone metabolism	CHILtrapF-100338.0	CHILtrapF-100980.0	CHILtrapF-102298.0	CHILtrapF-106076.0	CHILtrapF-107385.0	CHILtrapF-107967.0	CHILtrapF-108175.0	CHILtrapF-108915.0	CHILtrapF-110029.0	CHILtrapF-110029.2	CHILtrapF-110029.4	CHILtrapF-110341.0	CHILtrapF-115018.3	CHILtrapF-115253.1	CHILtrapF-117978.1	CHILtrapF-118771.0	CHILtrapF-119040.1	CHILtrapF-119493.0	CHILtrapF-120188.0	CHILtrapF-120188.3	CHILtrapF-2197.2	CHILtrapF-32607.0	CHILtrapF-62721.0	CHILtrapF-63081.0	CHILtrapF-63242.0	CHILtrapF-63242.1	CHILtrapF-63555.0	CHILtrapF-64363.1	CHILtrapF-64877.0	CHILtrapF-68945.0	CHILtrapF-70676.0	CHILtrapF-71532.0	CHILtrapF-72243.0	CHILtrapF-72463.0	CHILtrapF-73521.0	CHILtrapF-76445.0	CHILtrapF-77848.0	CHILtrapF-79486.0	CHILtrapF-80436.0	CHILtrapF-80581.0	CHILtrapF-80621.0
TC2 (D)	13	2599	26	23385	8.7e-07	4.64e-05	29.8	protein.assembly and cofactor ligation	CHILtrapF-105214.0	CHILtrapF-74218.0	CHILtrapF-79991.0	CHILtrapF-81570.0	CHILtrapF-83640.0	CHILtrapF-88736.0	CHILtrapF-88970.0	CHILtrapF-91945.0	CHILtrapF-94031.0	CHILtrapF-94729.0	CHILtrapF-95307.0	CHILtrapF-95970.0	CHILtrapF-97845.0
TC2 (D)	15	2599	34	23385	9.41e-07	4.83e-05	30.2.11	signalling.receptor kinases.leucine rich repeat XI	CHILtrapF-100564.0	CHILtrapF-101653.0	CHILtrapF-109469.0	CHILtrapF-117484.0	CHILtrapF-68555.0	CHILtrapF-70676.0	CHILtrapF-79906.1	CHILtrapF-83400.0	CHILtrapF-83400.1	CHILtrapF-85850.0	CHILtrapF-87508.0	CHILtrapF-88171.0	CHILtrapF-88769.0	CHILtrapF-90251.0	CHILtrapF-94936.0
TC2 (D)	7	2599	8	23385	1.48e-06	7.32e-05	28.1.3.2.4	DNA.synthesis/chromatin structure.histone.core.H4	CHILtrapF-78898.0	CHILtrapF-84050.0	CHILtrapF-89226.0	CHILtrapF-90153.0	CHILtrapF-92928.0	CHILtrapF-97833.0	CHILtrapF-97833.1
TC2 (D)	124	2599	758	23385	2.38e-06	0.000113913	34	transport	CHILtrapF-100209.0	CHILtrapF-100402.1	CHILtrapF-101851.0	CHILtrapF-102132.0	CHILtrapF-103704.1	CHILtrapF-104210.0	CHILtrapF-104238.0	CHILtrapF-105189.0	CHILtrapF-105263.0	CHILtrapF-105463.3	CHILtrapF-106072.1	CHILtrapF-106265.0	CHILtrapF-106566.0	CHILtrapF-106926.0	CHILtrapF-107172.0	CHILtrapF-107383.0	CHILtrapF-107425.0	CHILtrapF-107828.0	CHILtrapF-108507.0	CHILtrapF-108910.0	CHILtrapF-108993.0	CHILtrapF-109610.0	CHILtrapF-109610.1	CHILtrapF-109846.0	CHILtrapF-110503.0	CHILtrapF-110847.0	CHILtrapF-111372.0	CHILtrapF-112041.1	CHILtrapF-112794.1	CHILtrapF-115750.0	CHILtrapF-118010.0	CHILtrapF-119869.0	CHILtrapF-120312.0	CHILtrapF-120526.2	CHILtrapF-58820.0	CHILtrapF-59671.0	CHILtrapF-61922.0	CHILtrapF-61922.1	CHILtrapF-63103.0	CHILtrapF-63246.0	CHILtrapF-64133.0
TC2 (D)	37	2599	156	23385	3.66e-06	0.000168911	21	redox	CHILtrapF-101667.0	CHILtrapF-102328.0	CHILtrapF-102328.2	CHILtrapF-106542.0	CHILtrapF-108620.0	CHILtrapF-110661.0	CHILtrapF-42489.1	CHILtrapF-66887.0	CHILtrapF-73735.0	CHILtrapF-78256.0	CHILtrapF-78314.0	CHILtrapF-79427.0	CHILtrapF-80300.0	CHILtrapF-80379.0	CHILtrapF-81834.0	CHILtrapF-84525.0	CHILtrapF-84836.0	CHILtrapF-84973.0	CHILtrapF-87367.0	CHILtrapF-87402.0	CHILtrapF-87877.0	CHILtrapF-89089.0	CHILtrapF-89616.0	CHILtrapF-90234.1	CHILtrapF-90415.0	CHILtrapF-91217.0	CHILtrapF-91673.0	CHILtrapF-91673.1	CHILtrapF-92750.0	CHILtrapF-93035.0	CHILtrapF-93471.0	CHILtrapF-93574.0	CHILtrapF-95430.0	CHILtrapF-96465.0	CHILtrapF-97346.0	CHILtrapF-98385.0	CHILtrapF-98385.1
TC2 (D)	12	2599	26	23385	6.49e-06	0.000290043	26.28	misc.GDSL-motif lipase	CHILtrapF-106541.0	CHILtrapF-107462.0	CHILtrapF-108328.0	CHILtrapF-66536.0	CHILtrapF-73896.0	CHILtrapF-77196.0	CHILtrapF-79719.0	CHILtrapF-86445.0	CHILtrapF-87803.0	CHILtrapF-88138.1	CHILtrapF-89267.0	CHILtrapF-97666.0
TC2 (D)	27	2599	103	23385	1.03e-05	0.000445661	3	minor CHO metabolism	CHILtrapF-101625.1	CHILtrapF-103823.0	CHILtrapF-104670.0	CHILtrapF-107405.1	CHILtrapF-110016.0	CHILtrapF-111044.0	CHILtrapF-117713.0	CHILtrapF-120265.0	CHILtrapF-28306.207	CHILtrapF-62883.0	CHILtrapF-73328.1	CHILtrapF-74720.0	CHILtrapF-74861.0	CHILtrapF-76609.0	CHILtrapF-79894.1	CHILtrapF-82720.0	CHILtrapF-82857.0	CHILtrapF-82890.1	CHILtrapF-87940.0	CHILtrapF-88437.0	CHILtrapF-88855.0	CHILtrapF-92791.0	CHILtrapF-93376.0	CHILtrapF-95342.0	CHILtrapF-95795.1	CHILtrapF-96927.0	CHILtrapF-99033.0
TC2 (D)	144	2599	938	23385	1.14e-05	0.000479666	30	signaling	CHILtrapF-100564.0	CHILtrapF-101176.0	CHILtrapF-101653.0	CHILtrapF-101676.3	CHILtrapF-101757.0	CHILtrapF-102101.0	CHILtrapF-102101.2	CHILtrapF-102612.0	CHILtrapF-102993.0	CHILtrapF-103191.0	CHILtrapF-103226.0	CHILtrapF-103564.0	CHILtrapF-103576.0	CHILtrapF-104023.0	CHILtrapF-104208.0	CHILtrapF-104522.0	CHILtrapF-104574.0	CHILtrapF-104692.0	CHILtrapF-104692.1	CHILtrapF-104692.2	CHILtrapF-104986.0	CHILtrapF-105716.0	CHILtrapF-106230.0	CHILtrapF-107678.0	CHILtrapF-107678.1	CHILtrapF-107803.0	CHILtrapF-107929.0	CHILtrapF-108216.0	CHILtrapF-108299.0	CHILtrapF-109161.0	CHILtrapF-109409.0	CHILtrapF-109469.0	CHILtrapF-109614.1	CHILtrapF-109628.0	CHILtrapF-110161.0	CHILtrapF-110381.0	CHILtrapF-110381.1	CHILtrapF-110998.1	CHILtrapF-110998.2	CHILtrapF-112030.0	CHILtrapF-113215.0
TC2 (D)	3	2599	149	23385	2.42e-05	0.000984531	31.4	cell.vesicle transport	CHILtrapF-107317.1	CHILtrapF-88617.0	CHILtrapF-98448.0
TC2 (D)	16	2599	48	23385	2.76e-05	0.00109117	17.3	hormone metabolism.brassinosteroid	CHILtrapF-100338.0	CHILtrapF-108175.0	CHILtrapF-108915.0	CHILtrapF-117978.1	CHILtrapF-120188.0	CHILtrapF-120188.3	CHILtrapF-63242.0	CHILtrapF-63242.1	CHILtrapF-64363.1	CHILtrapF-64877.0	CHILtrapF-70676.0	CHILtrapF-73521.0	CHILtrapF-84459.0	CHILtrapF-86273.0	CHILtrapF-92393.1	CHILtrapF-92393.3
TC2 (D)	17	2599	54	23385	3.55e-05	0.00136611	21.1	redox.thioredoxin	CHILtrapF-102328.0	CHILtrapF-102328.2	CHILtrapF-108620.0	CHILtrapF-73735.0	CHILtrapF-80379.0	CHILtrapF-81834.0	CHILtrapF-84836.0	CHILtrapF-84973.0	CHILtrapF-87367.0	CHILtrapF-87402.0	CHILtrapF-90234.1	CHILtrapF-91217.0	CHILtrapF-92750.0	CHILtrapF-93035.0	CHILtrapF-93574.0	CHILtrapF-98385.0	CHILtrapF-98385.1
TC2 (D)	6	2599	8	23385	4.15e-05	0.00143791	1.1.1.1	PS.lightreaction.photosystem II.LHC-II	CHILtrapF-78278.0	CHILtrapF-83974.0	CHILtrapF-85516.0	CHILtrapF-85875.0	CHILtrapF-88419.0	CHILtrapF-97538.1
TC2 (D)	6	2599	8	23385	4.15e-05	0.00143791	1.3.13	PS.calvin cycle.rubisco interacting	CHILtrapF-111402.1	CHILtrapF-111402.4	CHILtrapF-81756.0	CHILtrapF-87154.0	CHILtrapF-94710.0	CHILtrapF-99089.0
TC2 (D)	6	2599	8	23385	4.15e-05	0.00143791	16.8.1.12	secondary metabolism.flavonoids.anthocyanins.anthocyanidin 3-O-glucosyltransferase	CHILtrapF-65732.0	CHILtrapF-88527.0	CHILtrapF-97166.0	CHILtrapF-97166.1	CHILtrapF-97166.2	CHILtrapF-97166.4
TC2 (D)	6	2599	8	23385	4.15e-05	0.00143791	3.2.2	minor CHO metabolism.trehalose.TPP	CHILtrapF-111044.0	CHILtrapF-120265.0	CHILtrapF-28306.207	CHILtrapF-74720.0	CHILtrapF-74861.0	CHILtrapF-95342.0
TC2 (D)	7	2599	11	23385	4.29e-05	0.00144975	28.1.3.2.3	DNA.synthesis/chromatin structure.histone.core.H3	CHILtrapF-58669.0	CHILtrapF-61709.0	CHILtrapF-61709.1	CHILtrapF-63095.0	CHILtrapF-85643.1	CHILtrapF-85643.2	CHILtrapF-99694.0
TC2 (D)	16	2599	50	23385	4.76e-05	0.00157034	10.6.3	cell wall.degradation.pectate lyases and polygalacturonases	CHILtrapF-100112.0	CHILtrapF-112706.0	CHILtrapF-73374.0	CHILtrapF-78719.1	CHILtrapF-83119.0	CHILtrapF-87642.0	CHILtrapF-87821.0	CHILtrapF-87821.1	CHILtrapF-88351.0	CHILtrapF-89534.0	CHILtrapF-92589.0	CHILtrapF-94332.0	CHILtrapF-94439.1	CHILtrapF-95646.0	CHILtrapF-95646.1	CHILtrapF-98215.5
TC2 (D)	8	2599	15	23385	6.52e-05	0.00210115	16.8.1	secondary metabolism.flavonoids.anthocyanins	CHILtrapF-65732.0	CHILtrapF-67494.0	CHILtrapF-86287.0	CHILtrapF-88527.0	CHILtrapF-97166.0	CHILtrapF-97166.1	CHILtrapF-97166.2	CHILtrapF-97166.4
TC2 (D)	7	2599	197	23385	7.78e-05	0.00245208	29.2.1.2	protein.synthesis.ribosomal protein.eukaryotic	CHILtrapF-104750.0	CHILtrapF-62728.0	CHILtrapF-71778.0	CHILtrapF-86446.1	CHILtrapF-87449.0	CHILtrapF-91768.1	CHILtrapF-91906.0
TC2 (D)	6	2599	9	23385	0.000110686	0.003335	10.5.1	cell wall.cell wall proteins.AGPs	CHILtrapF-107620.0	CHILtrapF-77239.0	CHILtrapF-80051.0	CHILtrapF-81574.0	CHILtrapF-87020.0	CHILtrapF-87671.0
TC2 (D)	6	2599	9	23385	0.000110686	0.003335	10.5.1.1	cell wall.cell wall proteins.AGPs.AGP	CHILtrapF-107620.0	CHILtrapF-77239.0	CHILtrapF-80051.0	CHILtrapF-81574.0	CHILtrapF-87020.0	CHILtrapF-87671.0
TC2 (D)	4	2599	4	23385	0.000152259	0.00439649	1.1.2.1	PS.lightreaction.photosystem I.LHC-I	CHILtrapF-106587.0	CHILtrapF-106587.1	CHILtrapF-80733.0	CHILtrapF-87510.0
TC2 (D)	4	2599	4	23385	0.000152259	0.00439649	1.2.4	PS.photorespiration.glycine cleavage	CHILtrapF-61720.0	CHILtrapF-92659.0	CHILtrapF-95187.0	CHILtrapF-96525.0
TC2 (D)	9	2599	21	23385	0.000183471	0.0051896	3.2	minor CHO metabolism.trehalose	CHILtrapF-103823.0	CHILtrapF-111044.0	CHILtrapF-117713.0	CHILtrapF-120265.0	CHILtrapF-28306.207	CHILtrapF-74720.0	CHILtrapF-74861.0	CHILtrapF-82720.0	CHILtrapF-95342.0
TC2 (D)	16	2599	56	23385	0.0001991	0.00551906	27.3.22	RNA.regulation of transcription.HB,Homeobox transcription factor family	CHILtrapF-102180.0	CHILtrapF-106331.0	CHILtrapF-110316.0	CHILtrapF-110316.1	CHILtrapF-117992.0	CHILtrapF-70016.0	CHILtrapF-72353.0	CHILtrapF-76658.0	CHILtrapF-79062.0	CHILtrapF-80520.0	CHILtrapF-85303.0	CHILtrapF-85786.0	CHILtrapF-88947.0	CHILtrapF-95711.1	CHILtrapF-97628.0	CHILtrapF-98094.0
TC2 (D)	15	2599	51	23385	0.000220089	0.00598125	10.2	cell wall.cellulose synthesis	CHILtrapF-106014.0	CHILtrapF-106782.0	CHILtrapF-106782.1	CHILtrapF-109642.0	CHILtrapF-109642.1	CHILtrapF-79002.0	CHILtrapF-83431.0	CHILtrapF-85889.0	CHILtrapF-89170.0	CHILtrapF-91856.0	CHILtrapF-95220.0	CHILtrapF-97060.0	CHILtrapF-97121.0	CHILtrapF-97478.0	CHILtrapF-98309.0
TC2 (D)	12	2599	36	23385	0.000259906	0.0069275	3.5	minor CHO metabolism.others	CHILtrapF-101625.1	CHILtrapF-107405.1	CHILtrapF-110016.0	CHILtrapF-73328.1	CHILtrapF-79894.1	CHILtrapF-87940.0	CHILtrapF-88437.0	CHILtrapF-88855.0	CHILtrapF-92791.0	CHILtrapF-93376.0	CHILtrapF-96927.0	CHILtrapF-99033.0
TC2 (D)	5	2599	7	23385	0.000280497	0.00733526	19.1	tetrapyrrole synthesis.glu-tRNA synthetase	CHILtrapF-110707.0	CHILtrapF-76555.0	CHILtrapF-80291.0	CHILtrapF-93907.0	CHILtrapF-97447.0
TC2 (D)	14	2599	47	23385	0.000302736	0.00777023	16.2	secondary metabolism.amino acid derivatives	CHILtrapF-104939.0	CHILtrapF-109627.0	CHILtrapF-109638.0	CHILtrapF-67494.0	CHILtrapF-77032.0	CHILtrapF-77376.0	CHILtrapF-78388.4	CHILtrapF-83952.0	CHILtrapF-85022.0	CHILtrapF-85395.0	CHILtrapF-89277.0	CHILtrapF-89826.0	CHILtrapF-90578.0	CHILtrapF-92812.0
TC2 (D)	7	2599	14	23385	0.000313476	0.00789959	26.16	misc.myrosinases-lectin-jacalin	CHILtrapF-102272.0	CHILtrapF-107790.0	CHILtrapF-110161.0	CHILtrapF-80206.0	CHILtrapF-80797.1	CHILtrapF-89550.0	CHILtrapF-99664.0
TC2 (D)	56	2599	330	23385	0.00035632	0.00881893	11	lipid metabolism	CHILtrapF-101382.0	CHILtrapF-101796.0	CHILtrapF-103226.0	CHILtrapF-105042.1	CHILtrapF-106295.0	CHILtrapF-107598.0	CHILtrapF-109161.0	CHILtrapF-109342.0	CHILtrapF-110199.0	CHILtrapF-112295.1	CHILtrapF-117978.1	CHILtrapF-61015.0	CHILtrapF-63043.0	CHILtrapF-73521.0	CHILtrapF-73687.0	CHILtrapF-73840.0	CHILtrapF-73940.0	CHILtrapF-74916.0	CHILtrapF-76341.0	CHILtrapF-77114.0	CHILtrapF-77257.0	CHILtrapF-77488.0	CHILtrapF-80101.2	CHILtrapF-80188.0	CHILtrapF-80272.0	CHILtrapF-80731.0	CHILtrapF-82520.0	CHILtrapF-83487.0	CHILtrapF-83568.0	CHILtrapF-86696.0	CHILtrapF-88155.0	CHILtrapF-88236.0	CHILtrapF-88551.0	CHILtrapF-88804.0	CHILtrapF-89515.0	CHILtrapF-89769.0	CHILtrapF-90258.0	CHILtrapF-91932.0	CHILtrapF-91984.0	CHILtrapF-92387.0	CHILtrapF-92657.0
TC2 (D)	8	2599	19	23385	0.000478501	0.0116351	16.1.4	secondary metabolism.isoprenoids.carotenoids	CHILtrapF-104075.0	CHILtrapF-107392.0	CHILtrapF-108245.0	CHILtrapF-109170.0	CHILtrapF-70778.0	CHILtrapF-70778.1	CHILtrapF-79074.0	CHILtrapF-90118.0
TC2 (D)	1	2599	84	23385	0.000521141	0.0123353	29.2.2	protein.synthesis.ribosome biogenesis	CHILtrapF-106284.1
TC2 (D)	13	2599	44	23385	0.000525095	0.0123353	29.5.1	protein.degradation.subtilases	CHILtrapF-103463.0	CHILtrapF-103789.0	CHILtrapF-106430.0	CHILtrapF-68079.0	CHILtrapF-69787.0	CHILtrapF-73369.0	CHILtrapF-83726.0	CHILtrapF-83854.0	CHILtrapF-85725.0	CHILtrapF-86657.0	CHILtrapF-88410.0	CHILtrapF-93919.0	CHILtrapF-94458.0
TC2 (D)	18	2599	73	23385	0.000554576	0.0128107	29.6	protein.folding	CHILtrapF-102305.0	CHILtrapF-102305.5	CHILtrapF-108080.0	CHILtrapF-108128.0	CHILtrapF-108128.2	CHILtrapF-108128.5	CHILtrapF-110757.1	CHILtrapF-110782.2	CHILtrapF-111402.1	CHILtrapF-111402.4	CHILtrapF-79156.0	CHILtrapF-91978.0	CHILtrapF-91988.0	CHILtrapF-94069.1	CHILtrapF-97752.1	CHILtrapF-97752.2	CHILtrapF-99303.1	CHILtrapF-99303.4
TC2 (D)	10	2599	29	23385	0.000609043	0.0138383	17.3.1	hormone metabolism.brassinosteroid.synthesis-degradation	CHILtrapF-117978.1	CHILtrapF-120188.0	CHILtrapF-120188.3	CHILtrapF-64363.1	CHILtrapF-64877.0	CHILtrapF-73521.0	CHILtrapF-84459.0	CHILtrapF-86273.0	CHILtrapF-92393.1	CHILtrapF-92393.3
TC2 (D)	19	2599	80	23385	0.000640209	0.0142128	26.3	misc. other Ferredoxins and Rieske domain	CHILtrapF-101202.0	CHILtrapF-103872.1	CHILtrapF-107495.0	CHILtrapF-112143.0	CHILtrapF-119622.0	CHILtrapF-17576.1	CHILtrapF-74892.0	CHILtrapF-78491.6	CHILtrapF-79573.0	CHILtrapF-80797.1	CHILtrapF-83220.0	CHILtrapF-86805.0	CHILtrapF-87594.0	CHILtrapF-89562.0	CHILtrapF-93108.0	CHILtrapF-95207.0	CHILtrapF-97169.0	CHILtrapF-98905.2	CHILtrapF-99664.0
TC2 (D)	4	2599	5	23385	0.000676802	0.0142128	1.1.4	PS.lightreaction.ATP synthase	CHILtrapF-104848.2	CHILtrapF-63674.0	CHILtrapF-86126.0	CHILtrapF-88412.0
TC2 (D)	13	2599	45	23385	0.000656604	0.0142128	11.9.3	lipid metabolism.lipid degradation.lysophospholipases	CHILtrapF-101796.0	CHILtrapF-109161.0	CHILtrapF-63043.0	CHILtrapF-74916.0	CHILtrapF-91932.0	CHILtrapF-92657.0	CHILtrapF-92994.0	CHILtrapF-93215.0	CHILtrapF-94866.0	CHILtrapF-94876.1	CHILtrapF-98133.0	CHILtrapF-98616.0	CHILtrapF-99607.0
TC2 (D)	4	2599	5	23385	0.000676802	0.0142128	16.2.1.1	secondary metabolism.phenylpropanoids.lignin biosynthesis.PAL	CHILtrapF-77032.0	CHILtrapF-78388.4	CHILtrapF-89826.0	CHILtrapF-90578.0
TC2 (D)	4	2599	5	23385	0.000676802	0.0142128	27.3.80	RNA.regulation of transcription.zf-HD	CHILtrapF-106778.0	CHILtrapF-109824.0	CHILtrapF-74101.0	CHILtrapF-80941.0
TC2 (D)	8	2599	20	23385	0.000709068	0.0144525	34.8	transport.metabolite transporters at the envelope membrane	CHILtrapF-105263.0	CHILtrapF-106566.0	CHILtrapF-69203.0	CHILtrapF-70998.0	CHILtrapF-87085.0	CHILtrapF-88538.0	CHILtrapF-90925.0	CHILtrapF-95776.0
TC2 (D)	8	2599	20	23385	0.000709068	0.0144525	27.3.21	RNA.regulation of transcription.GRAS transcription factor family	CHILtrapF-101600.0	CHILtrapF-104758.0	CHILtrapF-75095.0	CHILtrapF-75095.1	CHILtrapF-75095.2	CHILtrapF-83369.0	CHILtrapF-85020.0	CHILtrapF-85737.0
TC2 (D)	4	2599	126	23385	0.000856165	0.0171977	29.2.1.2.2	protein.synthesis.ribosomal protein.eukaryotic.60S subunit	CHILtrapF-62728.0	CHILtrapF-71778.0	CHILtrapF-91768.1	CHILtrapF-91906.0
TC2 (D)	25	2599	377	23385	0.000945657	0.018724	29.5.11.4	protein.degradation.ubiquitin.E3	CHILtrapF-100582.0	CHILtrapF-100887.0	CHILtrapF-109848.0	CHILtrapF-110042.0	CHILtrapF-111394.2	CHILtrapF-115918.0	CHILtrapF-118659.0	CHILtrapF-32798.0	CHILtrapF-61328.0	CHILtrapF-73910.0	CHILtrapF-78671.0	CHILtrapF-83364.0	CHILtrapF-83486.0	CHILtrapF-83657.5	CHILtrapF-85975.0	CHILtrapF-88814.0	CHILtrapF-90139.0	CHILtrapF-90414.1	CHILtrapF-92577.0	CHILtrapF-93382.0	CHILtrapF-95224.0	CHILtrapF-95225.0	CHILtrapF-96560.0	CHILtrapF-97470.0	CHILtrapF-98775.0
TC2 (D)	5	2599	137	23385	0.00109242	0.0210291	29.3.4	protein.targeting.secretory pathway	CHILtrapF-69246.0	CHILtrapF-77353.2	CHILtrapF-86685.0	CHILtrapF-89412.1	CHILtrapF-90427.1
TC2 (D)	3	2599	3	23385	0.00137139	0.0243685	1.1.3	PS.lightreaction.cytochrome b6/f	CHILtrapF-73100.0	CHILtrapF-83640.1	CHILtrapF-92645.0
TC2 (D)	3	2599	3	23385	0.00137139	0.0243685	1.1.40	PS.lightreaction.cyclic electron flow-chlororespiration	CHILtrapF-83347.0	CHILtrapF-87149.0	CHILtrapF-97421.1
TC2 (D)	3	2599	3	23385	0.00137139	0.0243685	1.2.4.4	PS.photorespiration.glycine cleavage.H protein	CHILtrapF-61720.0	CHILtrapF-92659.0	CHILtrapF-95187.0
TC2 (D)	3	2599	3	23385	0.00137139	0.0243685	1.3.4	PS.calvin cycle.GAP	CHILtrapF-108144.0	CHILtrapF-108144.2	CHILtrapF-81643.0
TC2 (D)	3	2599	3	23385	0.00137139	0.0243685	13.1.5.2	amino acid metabolism.synthesis.serine-glycine-cysteine group.glycine	CHILtrapF-60741.0	CHILtrapF-83786.0	CHILtrapF-89758.0
TC2 (D)	10	2599	33	23385	0.00175907	0.0308616	30.2.3	signalling.receptor kinases.leucine rich repeat III	CHILtrapF-116569.0	CHILtrapF-81217.0	CHILtrapF-81638.0	CHILtrapF-83328.0	CHILtrapF-85450.1	CHILtrapF-89626.0	CHILtrapF-91551.0	CHILtrapF-92862.0	CHILtrapF-93938.0	CHILtrapF-97908.0
TC2 (D)	4	2599	6	23385	0.00180505	0.0308864	15.1	metal handling.acquisition	CHILtrapF-115750.0	CHILtrapF-64262.0	CHILtrapF-79754.0	CHILtrapF-99331.2
TC2 (D)	4	2599	6	23385	0.00180505	0.0308864	1.3.6	PS.calvin cycle.aldolase	CHILtrapF-73555.0	CHILtrapF-80729.0	CHILtrapF-80729.1	CHILtrapF-86815.0
TC2 (D)	9	2599	28	23385	0.00189394	0.0320123	16.1.1	secondary metabolism.isoprenoids.mevalonate pathway	CHILtrapF-109746.0	CHILtrapF-114529.3	CHILtrapF-46709.0	CHILtrapF-68178.0	CHILtrapF-83077.0	CHILtrapF-83153.0	CHILtrapF-84594.0	CHILtrapF-90896.0	CHILtrapF-95683.0
TC2 (D)	15	2599	251	23385	0.00195745	0.0326871	29.3	protein.targeting	CHILtrapF-59882.0	CHILtrapF-69246.0	CHILtrapF-74980.0	CHILtrapF-75756.0	CHILtrapF-77353.2	CHILtrapF-82270.0	CHILtrapF-82470.0	CHILtrapF-82976.0	CHILtrapF-83139.0	CHILtrapF-85578.0	CHILtrapF-86685.0	CHILtrapF-89412.1	CHILtrapF-90427.1	CHILtrapF-95269.0	CHILtrapF-96885.0
TC2 (D)	10	2599	34	23385	0.00221573	0.0365595	16.2.1	secondary metabolism.phenylpropanoids.lignin biosynthesis	CHILtrapF-109627.0	CHILtrapF-109638.0	CHILtrapF-77032.0	CHILtrapF-78388.4	CHILtrapF-83952.0	CHILtrapF-85022.0	CHILtrapF-89277.0	CHILtrapF-89826.0	CHILtrapF-90578.0	CHILtrapF-92812.0
TC2 (D)	12	2599	46	23385	0.0024963	0.0407044	10.8	cell wall.pectin*esterases	CHILtrapF-104959.0	CHILtrapF-106333.1	CHILtrapF-113804.0	CHILtrapF-113804.1	CHILtrapF-115244.2	CHILtrapF-116944.1	CHILtrapF-62713.0	CHILtrapF-79804.0	CHILtrapF-82456.0	CHILtrapF-85358.0	CHILtrapF-86199.0	CHILtrapF-97629.0
TC2 (D)	10	2599	35	23385	0.00275809	0.0439392	26.8	misc.nitrilases, *nitrile lyases, berberine bridge enzymes, reticuline oxidases, troponine reductases	CHILtrapF-107178.0	CHILtrapF-107385.0	CHILtrapF-67616.0	CHILtrapF-82470.0	CHILtrapF-87708.0	CHILtrapF-87708.2	CHILtrapF-88258.0	CHILtrapF-91202.0	CHILtrapF-92376.0	CHILtrapF-98539.0
TC2 (U)	63	1955	330	23385	2.8e-10	3.88e-07	11	lipid metabolism	CHILtrapF-100021.0	CHILtrapF-100411.0	CHILtrapF-100692.0	CHILtrapF-102658.0	CHILtrapF-106042.1	CHILtrapF-106593.0	CHILtrapF-108359.1	CHILtrapF-108827.0	CHILtrapF-108880.0	CHILtrapF-111251.0	CHILtrapF-114519.0	CHILtrapF-114555.0	CHILtrapF-118177.0	CHILtrapF-19599.1	CHILtrapF-66633.0	CHILtrapF-68177.0	CHILtrapF-68177.1	CHILtrapF-73444.0	CHILtrapF-74886.0	CHILtrapF-77366.0	CHILtrapF-77563.0	CHILtrapF-77811.0	CHILtrapF-79124.0	CHILtrapF-80137.0	CHILtrapF-80808.0	CHILtrapF-81308.0	CHILtrapF-81353.0	CHILtrapF-83362.0	CHILtrapF-83362.3	CHILtrapF-83362.4	CHILtrapF-83362.5	CHILtrapF-83362.8	CHILtrapF-83664.0	CHILtrapF-84177.0	CHILtrapF-84874.3	CHILtrapF-85281.0	CHILtrapF-85976.0	CHILtrapF-86079.0	CHILtrapF-86194.1	CHILtrapF-86249.0	CHILtrapF-86517.0
TC2 (U)	7	1955	393	23385	1.49e-08	1.03e-05	35.1.5	not assigned.no ontology.pentatricopeptide (PPR) repeat-containing protein	CHILtrapF-105295.1	CHILtrapF-109539.0	CHILtrapF-111398.1	CHILtrapF-113397.0	CHILtrapF-81830.0	CHILtrapF-89584.0	CHILtrapF-95232.0
TC2 (U)	26	1955	95	23385	3.16e-08	1.46e-05	11.1	lipid metabolism.FA synthesis and FA elongation	CHILtrapF-100692.0	CHILtrapF-108827.0	CHILtrapF-114555.0	CHILtrapF-68177.0	CHILtrapF-68177.1	CHILtrapF-73444.0	CHILtrapF-83362.0	CHILtrapF-83362.3	CHILtrapF-83362.4	CHILtrapF-83362.5	CHILtrapF-83362.8	CHILtrapF-83664.0	CHILtrapF-84177.0	CHILtrapF-84874.3	CHILtrapF-85281.0	CHILtrapF-85976.0	CHILtrapF-86079.0	CHILtrapF-86194.1	CHILtrapF-86517.0	CHILtrapF-87481.0	CHILtrapF-88059.0	CHILtrapF-88358.0	CHILtrapF-88972.0	CHILtrapF-89251.0	CHILtrapF-95838.0	CHILtrapF-96900.1
TC2 (U)	102	1955	754	23385	3.66e-07	0.000126875	26	misc	CHILtrapF-100713.1	CHILtrapF-101002.1	CHILtrapF-101428.0	CHILtrapF-101444.0	CHILtrapF-101444.1	CHILtrapF-101500.0	CHILtrapF-102657.0	CHILtrapF-103360.1	CHILtrapF-103791.0	CHILtrapF-104312.2	CHILtrapF-104312.4	CHILtrapF-104859.0	CHILtrapF-106384.0	CHILtrapF-107291.0	CHILtrapF-107291.1	CHILtrapF-107291.2	CHILtrapF-107291.3	CHILtrapF-107291.5	CHILtrapF-108381.0	CHILtrapF-108381.1	CHILtrapF-110653.0	CHILtrapF-113578.0	CHILtrapF-114494.2	CHILtrapF-115695.0	CHILtrapF-115695.1	CHILtrapF-117516.0	CHILtrapF-117516.1	CHILtrapF-118784.0	CHILtrapF-119848.1	CHILtrapF-120226.0	CHILtrapF-59555.1	CHILtrapF-62557.0	CHILtrapF-64099.1	CHILtrapF-64380.0	CHILtrapF-65264.1	CHILtrapF-65264.2	CHILtrapF-66623.0	CHILtrapF-67130.0	CHILtrapF-68307.0	CHILtrapF-72108.0	CHILtrapF-75045.0
TC2 (U)	12	1955	27	23385	5.34e-07	0.000148056	11.1.8	lipid metabolism.FA synthesis and FA elongation.acyl coa ligase	CHILtrapF-108827.0	CHILtrapF-68177.0	CHILtrapF-68177.1	CHILtrapF-83362.0	CHILtrapF-83362.3	CHILtrapF-83362.4	CHILtrapF-83362.5	CHILtrapF-83362.8	CHILtrapF-85281.0	CHILtrapF-85976.0	CHILtrapF-86194.1	CHILtrapF-95838.0
TC2 (U)	11	1955	26	23385	2.85e-06	0.000564773	26.9	misc.glutathione S transferases	CHILtrapF-101002.1	CHILtrapF-115695.0	CHILtrapF-115695.1	CHILtrapF-119848.1	CHILtrapF-120226.0	CHILtrapF-66623.0	CHILtrapF-77518.0	CHILtrapF-85353.0	CHILtrapF-91044.0	CHILtrapF-93942.0	CHILtrapF-97688.0
TC2 (U)	8	1955	14	23385	4.2e-06	0.000727061	16.8.4.2	secondary metabolism.flavonoids.flavonols.flavonol 3-O-glycosyltransferase	CHILtrapF-87987.0	CHILtrapF-92543.0	CHILtrapF-92543.1	CHILtrapF-92543.2	CHILtrapF-92543.3	CHILtrapF-99010.0	CHILtrapF-99010.1	CHILtrapF-99010.2
TC2 (U)	7	1955	15	23385	9.07e-05	0.0125652	5	fermentation	CHILtrapF-102166.0	CHILtrapF-102166.1	CHILtrapF-87991.0	CHILtrapF-88317.0	CHILtrapF-89575.0	CHILtrapF-92388.0	CHILtrapF-92691.0
TC2 (U)	9	1955	292	23385	0.00013079	0.0164795	29.2.1	protein.synthesis.ribosomal protein	CHILtrapF-105612.1	CHILtrapF-106083.0	CHILtrapF-106083.4	CHILtrapF-113343.0	CHILtrapF-80523.0	CHILtrapF-84079.1	CHILtrapF-84150.0	CHILtrapF-89922.0	CHILtrapF-98871.1
TC2 (U)	7	1955	17	23385	0.000230214	0.0199423	6	gluconeogenesis / glyoxylate cycle	CHILtrapF-108827.0	CHILtrapF-83362.0	CHILtrapF-83362.3	CHILtrapF-83362.4	CHILtrapF-83362.5	CHILtrapF-83362.8	CHILtrapF-85976.0
TC2 (U)	4	1955	5	23385	0.000223226	0.0199423	11.3.6	lipid metabolism.Phospholipid synthesis.choline-phosphate cytidylyltransferase	CHILtrapF-77366.0	CHILtrapF-87854.1	CHILtrapF-87854.2	CHILtrapF-87854.3
TC2 (U)	4	1955	5	23385	0.000223226	0.0199423	11.8.10	lipid metabolism.exotics (steroids, squalene etc).phosphatidylcholinesterol O-acyltransferase	CHILtrapF-106593.0	CHILtrapF-118177.0	CHILtrapF-96359.0	CHILtrapF-98374.0
TC2 (U)	4	1955	5	23385	0.000223226	0.0199423	11.9.4.2	lipid metabolism.lipid degradation.beta-oxidation.acyl CoA DH	CHILtrapF-79124.0	CHILtrapF-80808.0	CHILtrapF-89661.0	CHILtrapF-94841.0
TC2 (U)	51	1955	377	23385	0.000197057	0.0199423	29.5.11.4	protein.degradation.ubiquitin.E3	CHILtrapF-103402.0	CHILtrapF-104943.0	CHILtrapF-110069.0	CHILtrapF-110069.1	CHILtrapF-110767.0	CHILtrapF-110846.5	CHILtrapF-111563.0	CHILtrapF-61246.0	CHILtrapF-63297.0	CHILtrapF-65675.0	CHILtrapF-67594.0	CHILtrapF-70537.2	CHILtrapF-71376.0	CHILtrapF-75070.0	CHILtrapF-81806.0	CHILtrapF-82020.0	CHILtrapF-82423.0	CHILtrapF-83169.0	CHILtrapF-83401.0	CHILtrapF-83559.0	CHILtrapF-84294.0	CHILtrapF-85515.0	CHILtrapF-85659.0	CHILtrapF-85695.0	CHILtrapF-86270.0	CHILtrapF-88108.0	CHILtrapF-88629.0	CHILtrapF-88630.0	CHILtrapF-90121.0	CHILtrapF-90286.0	CHILtrapF-90611.0	CHILtrapF-91238.0	CHILtrapF-91400.0	CHILtrapF-91568.0	CHILtrapF-91696.0	CHILtrapF-91935.0	CHILtrapF-92034.0	CHILtrapF-92768.0	CHILtrapF-92914.0	CHILtrapF-93001.0	CHILtrapF-93043.0
TC2 (U)	35	1955	233	23385	0.000262614	0.0214108	29.5.11.4.2	protein.degradation.ubiquitin.E3.RING	CHILtrapF-103402.0	CHILtrapF-110069.0	CHILtrapF-110069.1	CHILtrapF-110767.0	CHILtrapF-110846.5	CHILtrapF-63297.0	CHILtrapF-65675.0	CHILtrapF-67594.0	CHILtrapF-70537.2	CHILtrapF-71376.0	CHILtrapF-75070.0	CHILtrapF-82020.0	CHILtrapF-83401.0	CHILtrapF-84294.0	CHILtrapF-85515.0	CHILtrapF-85659.0	CHILtrapF-85695.0	CHILtrapF-86270.0	CHILtrapF-88108.0	CHILtrapF-88630.0	CHILtrapF-90286.0	CHILtrapF-90611.0	CHILtrapF-91238.0	CHILtrapF-91400.0	CHILtrapF-91696.0	CHILtrapF-92034.0	CHILtrapF-92768.0	CHILtrapF-92914.0	CHILtrapF-93043.0	CHILtrapF-93653.0	CHILtrapF-93809.0	CHILtrapF-93974.0	CHILtrapF-98534.0	CHILtrapF-99686.0	CHILtrapF-99686.1
TC2 (U)	10	1955	35	23385	0.000341192	0.0262718	26.8	misc.nitrilases, *nitrile lyases, berberine bridge enzymes, reticuline oxidases, troponine reductases	CHILtrapF-103360.1	CHILtrapF-107291.0	CHILtrapF-107291.1	CHILtrapF-107291.2	CHILtrapF-107291.3	CHILtrapF-107291.5	CHILtrapF-65264.1	CHILtrapF-65264.2	CHILtrapF-72108.0	CHILtrapF-97148.1
TC2 (U)	104	1955	932	23385	0.000450926	0.0314552	29.5	protein.degradation	CHILtrapF-100248.0	CHILtrapF-101146.0	CHILtrapF-101218.0	CHILtrapF-101277.0	CHILtrapF-102248.0	CHILtrapF-103166.0	CHILtrapF-103402.0	CHILtrapF-103974.0	CHILtrapF-104943.0	CHILtrapF-106083.0	CHILtrapF-106083.3	CHILtrapF-106083.4	CHILtrapF-106378.0	CHILtrapF-110069.0	CHILtrapF-110069.1	CHILtrapF-110767.0	CHILtrapF-110779.0	CHILtrapF-110846.5	CHILtrapF-111563.0	CHILtrapF-120145.1	CHILtrapF-60443.1	CHILtrapF-61246.0	CHILtrapF-63297.0	CHILtrapF-65675.0	CHILtrapF-67594.0	CHILtrapF-69075.0	CHILtrapF-70537.2	CHILtrapF-71376.0	CHILtrapF-74113.0	CHILtrapF-75070.0	CHILtrapF-75863.0	CHILtrapF-76011.3	CHILtrapF-76715.5	CHILtrapF-78454.0	CHILtrapF-78485.0	CHILtrapF-78674.0	CHILtrapF-79274.0	CHILtrapF-80917.0	CHILtrapF-81530.1	CHILtrapF-81530.2	CHILtrapF-81530.6
TC2 (U)	6	1955	14	23385	0.000507315	0.0334828	27.3.4	RNA.regulation of transcription.ARF, Auxin Response Factor family	CHILtrapF-100211.0	CHILtrapF-112719.0	CHILtrapF-62541.0	CHILtrapF-90436.1	CHILtrapF-92567.0	CHILtrapF-99987.0
TC2 (U)	5	1955	10	23385	0.000662646	0.0417467	5.1	fermentation.aldehyde dehydrogenase	CHILtrapF-87991.0	CHILtrapF-88317.0	CHILtrapF-89575.0	CHILtrapF-92388.0	CHILtrapF-92691.0
TC2 (U)	9	1955	32	23385	0.000744435	0.0448603	16.8.4	secondary metabolism.flavonoids.flavonols	CHILtrapF-86282.0	CHILtrapF-87987.0	CHILtrapF-92543.0	CHILtrapF-92543.1	CHILtrapF-92543.2	CHILtrapF-92543.3	CHILtrapF-99010.0	CHILtrapF-99010.1	CHILtrapF-99010.2
TC2 (U)	10	1955	275	23385	0.0008257	0.0476842	27.1	RNA.processing	CHILtrapF-101111.1	CHILtrapF-101403.5	CHILtrapF-102013.0	CHILtrapF-105966.0	CHILtrapF-85828.2	CHILtrapF-89162.0	CHILtrapF-90534.0	CHILtrapF-94507.0	CHILtrapF-95399.7	CHILtrapF-98835.0
UVB1 (D)	55	826	758	23385	2.28e-07	0.000105125	34	transport	CHILtrapF-100625.0	CHILtrapF-101280.1	CHILtrapF-101312.0	CHILtrapF-101851.0	CHILtrapF-102848.0	CHILtrapF-104573.0	CHILtrapF-104573.1	CHILtrapF-104786.1	CHILtrapF-108400.0	CHILtrapF-109610.0	CHILtrapF-110562.0	CHILtrapF-112362.1	CHILtrapF-120312.0	CHILtrapF-61308.0	CHILtrapF-62188.0	CHILtrapF-69203.0	CHILtrapF-71333.0	CHILtrapF-72581.0	CHILtrapF-72581.2	CHILtrapF-77539.4	CHILtrapF-77539.7	CHILtrapF-80456.0	CHILtrapF-84409.0	CHILtrapF-84827.0	CHILtrapF-84827.1	CHILtrapF-85233.1	CHILtrapF-85424.1	CHILtrapF-85494.0	CHILtrapF-86448.0	CHILtrapF-86641.0	CHILtrapF-87085.0	CHILtrapF-87441.0	CHILtrapF-87738.0	CHILtrapF-87834.0	CHILtrapF-88162.0	CHILtrapF-88713.0	CHILtrapF-88982.0	CHILtrapF-90081.0	CHILtrapF-90111.0	CHILtrapF-90551.0	CHILtrapF-90876.0
UVB1 (D)	54	826	754	23385	4.3e-07	0.00014899	26	misc	CHILtrapF-100304.0	CHILtrapF-100580.2	CHILtrapF-101120.0	CHILtrapF-101531.0	CHILtrapF-102050.0	CHILtrapF-102624.0	CHILtrapF-103398.0	CHILtrapF-104951.0	CHILtrapF-106849.6	CHILtrapF-107967.0	CHILtrapF-108381.0	CHILtrapF-108381.1	CHILtrapF-112422.1	CHILtrapF-115582.0	CHILtrapF-17576.1	CHILtrapF-63388.0	CHILtrapF-64099.1	CHILtrapF-65713.1	CHILtrapF-67766.0	CHILtrapF-70402.1	CHILtrapF-72108.0	CHILtrapF-76482.1	CHILtrapF-77450.0	CHILtrapF-78531.0	CHILtrapF-78868.0	CHILtrapF-79719.0	CHILtrapF-80101.2	CHILtrapF-80228.0	CHILtrapF-80358.0	CHILtrapF-80968.0	CHILtrapF-81453.0	CHILtrapF-83049.0	CHILtrapF-83219.0	CHILtrapF-85932.0	CHILtrapF-86329.0	CHILtrapF-86445.0	CHILtrapF-87027.0	CHILtrapF-87094.10	CHILtrapF-87094.15	CHILtrapF-87569.0	CHILtrapF-87614.0
UVB1 (D)	14	826	91	23385	2.95e-06	0.000818728	17.2	hormone metabolism.auxin	CHILtrapF-104591.0	CHILtrapF-107967.0	CHILtrapF-61189.0	CHILtrapF-69490.1	CHILtrapF-71781.0	CHILtrapF-80518.0	CHILtrapF-82825.0	CHILtrapF-84827.0	CHILtrapF-84827.1	CHILtrapF-87745.0	CHILtrapF-95560.0	CHILtrapF-97234.0	CHILtrapF-97581.0	CHILtrapF-97609.0
UVB1 (D)	11	826	57	23385	3.6e-06	0.000832487	17.2.3	hormone metabolism.auxin.induced-regulated-responsive-activated	CHILtrapF-104591.0	CHILtrapF-61189.0	CHILtrapF-69490.1	CHILtrapF-71781.0	CHILtrapF-80518.0	CHILtrapF-82825.0	CHILtrapF-87745.0	CHILtrapF-95560.0	CHILtrapF-97234.0	CHILtrapF-97581.0	CHILtrapF-97609.0
UVB1 (D)	29	826	333	23385	5.36e-06	0.00106197	17	hormone metabolism	CHILtrapF-101120.0	CHILtrapF-104591.0	CHILtrapF-107967.0	CHILtrapF-59784.0	CHILtrapF-61189.0	CHILtrapF-64877.0	CHILtrapF-69490.1	CHILtrapF-70402.1	CHILtrapF-71781.0	CHILtrapF-80518.0	CHILtrapF-80912.0	CHILtrapF-81805.0	CHILtrapF-82825.0	CHILtrapF-84827.0	CHILtrapF-84827.1	CHILtrapF-86102.1	CHILtrapF-86102.3	CHILtrapF-86102.6	CHILtrapF-87569.0	CHILtrapF-87745.0	CHILtrapF-89429.0	CHILtrapF-92666.0	CHILtrapF-94649.0	CHILtrapF-95560.0	CHILtrapF-97234.0	CHILtrapF-97581.0	CHILtrapF-97609.0	CHILtrapF-98003.1	CHILtrapF-98600.0
UVB1 (D)	32	826	426	23385	3.27e-05	0.00566448	33.99	development.unspecified	CHILtrapF-105841.0	CHILtrapF-106947.0	CHILtrapF-109888.0	CHILtrapF-110078.0	CHILtrapF-110122.0	CHILtrapF-117992.0	CHILtrapF-61159.0	CHILtrapF-66881.0	CHILtrapF-74416.1	CHILtrapF-76069.0	CHILtrapF-76619.0	CHILtrapF-78025.0	CHILtrapF-81365.0	CHILtrapF-83982.0	CHILtrapF-84393.0	CHILtrapF-85549.0	CHILtrapF-87745.0	CHILtrapF-88421.0	CHILtrapF-88535.0	CHILtrapF-89415.0	CHILtrapF-89415.1	CHILtrapF-90816.1	CHILtrapF-91023.0	CHILtrapF-91301.0	CHILtrapF-91305.2	CHILtrapF-92128.0	CHILtrapF-94496.0	CHILtrapF-96101.0	CHILtrapF-97190.0	CHILtrapF-98094.0	CHILtrapF-98178.1	CHILtrapF-98281.0
UVB1 (D)	6	826	20	23385	4.49e-05	0.00690857	34.8	transport.metabolite transporters at the envelope membrane	CHILtrapF-69203.0	CHILtrapF-87085.0	CHILtrapF-91424.1	CHILtrapF-92453.0	CHILtrapF-95776.0	CHILtrapF-97474.0
UVB1 (D)	15	826	135	23385	6.45e-05	0.00893933	26.1	misc.cytochrome P450	CHILtrapF-100304.0	CHILtrapF-100580.2	CHILtrapF-101120.0	CHILtrapF-108381.0	CHILtrapF-108381.1	CHILtrapF-76482.1	CHILtrapF-78531.0	CHILtrapF-80228.0	CHILtrapF-83049.0	CHILtrapF-85932.0	CHILtrapF-87027.0	CHILtrapF-87094.10	CHILtrapF-87094.15	CHILtrapF-87569.0	CHILtrapF-87614.0
UVB1 (D)	32	826	452	23385	9.35e-05	0.0117788	33	development	CHILtrapF-105841.0	CHILtrapF-106947.0	CHILtrapF-109888.0	CHILtrapF-110078.0	CHILtrapF-110122.0	CHILtrapF-117992.0	CHILtrapF-61159.0	CHILtrapF-66881.0	CHILtrapF-74416.1	CHILtrapF-76069.0	CHILtrapF-76619.0	CHILtrapF-78025.0	CHILtrapF-81365.0	CHILtrapF-83982.0	CHILtrapF-84393.0	CHILtrapF-85549.0	CHILtrapF-87745.0	CHILtrapF-88421.0	CHILtrapF-88535.0	CHILtrapF-89415.0	CHILtrapF-89415.1	CHILtrapF-90816.1	CHILtrapF-91023.0	CHILtrapF-91301.0	CHILtrapF-91305.2	CHILtrapF-92128.0	CHILtrapF-94496.0	CHILtrapF-96101.0	CHILtrapF-97190.0	CHILtrapF-98094.0	CHILtrapF-98178.1	CHILtrapF-98281.0
UVB1 (D)	13	826	110	23385	0.000103199	0.0119195	29.5.11.4.3.2	protein.degradation.ubiquitin.E3.SCF.FBOX	CHILtrapF-107213.0	CHILtrapF-108834.0	CHILtrapF-108834.1	CHILtrapF-115798.0	CHILtrapF-116164.5	CHILtrapF-60317.0	CHILtrapF-79673.0	CHILtrapF-85010.0	CHILtrapF-88048.0	CHILtrapF-90121.0	CHILtrapF-91935.0	CHILtrapF-92398.1	CHILtrapF-99719.0
UVB1 (D)	9	826	56	23385	0.000116574	0.0124286	27.3.22	RNA.regulation of transcription.HB,Homeobox transcription factor family	CHILtrapF-102843.0	CHILtrapF-105739.1	CHILtrapF-117992.0	CHILtrapF-61919.0	CHILtrapF-85303.0	CHILtrapF-85549.0	CHILtrapF-95711.1	CHILtrapF-97628.0	CHILtrapF-98094.0
UVB1 (D)	70	826	1309	23385	0.000144136	0.0142695	27.3	RNA.regulation of transcription	CHILtrapF-102843.0	CHILtrapF-103504.0	CHILtrapF-104359.0	CHILtrapF-104516.1	CHILtrapF-104822.0	CHILtrapF-105739.1	CHILtrapF-107213.0	CHILtrapF-107473.0	CHILtrapF-107597.0	CHILtrapF-108044.0	CHILtrapF-108074.0	CHILtrapF-108201.0	CHILtrapF-117992.0	CHILtrapF-27579.0	CHILtrapF-28306.159	CHILtrapF-28306.301	CHILtrapF-60940.0	CHILtrapF-61919.0	CHILtrapF-69384.0	CHILtrapF-71709.1	CHILtrapF-71781.0	CHILtrapF-73933.0	CHILtrapF-74671.0	CHILtrapF-75820.0	CHILtrapF-77770.0	CHILtrapF-78572.4	CHILtrapF-79015.0	CHILtrapF-79807.0	CHILtrapF-81238.0	CHILtrapF-81270.0	CHILtrapF-81674.0	CHILtrapF-83172.1	CHILtrapF-83889.0	CHILtrapF-84136.0	CHILtrapF-84624.0	CHILtrapF-85303.0	CHILtrapF-85549.0	CHILtrapF-85876.0	CHILtrapF-86447.0	CHILtrapF-86814.0	CHILtrapF-87246.0
UVB1 (D)	90	826	1807	23385	0.000201447	0.0186137	27	RNA	CHILtrapF-102843.0	CHILtrapF-103504.0	CHILtrapF-103536.0	CHILtrapF-104359.0	CHILtrapF-104516.1	CHILtrapF-104822.0	CHILtrapF-104862.0	CHILtrapF-105739.1	CHILtrapF-107213.0	CHILtrapF-107473.0	CHILtrapF-107597.0	CHILtrapF-108044.0	CHILtrapF-108074.0	CHILtrapF-108201.0	CHILtrapF-108612.0	CHILtrapF-117992.0	CHILtrapF-27579.0	CHILtrapF-28306.159	CHILtrapF-28306.301	CHILtrapF-59104.0	CHILtrapF-60940.0	CHILtrapF-61919.0	CHILtrapF-64896.0	CHILtrapF-69384.0	CHILtrapF-71709.1	CHILtrapF-71781.0	CHILtrapF-73933.0	CHILtrapF-74671.0	CHILtrapF-75820.0	CHILtrapF-76588.0	CHILtrapF-77631.0	CHILtrapF-77770.0	CHILtrapF-78390.0	CHILtrapF-78572.4	CHILtrapF-79015.0	CHILtrapF-79807.0	CHILtrapF-81238.0	CHILtrapF-81270.0	CHILtrapF-81674.0	CHILtrapF-83172.1	CHILtrapF-83889.0
UVB1 (D)	6	826	27	23385	0.000266788	0.0205427	11.1.8	lipid metabolism.FA synthesis and FA elongation.acyl coa ligase	CHILtrapF-108827.0	CHILtrapF-119296.1	CHILtrapF-68177.1	CHILtrapF-83362.3	CHILtrapF-83362.5	CHILtrapF-86194.1
UVB1 (D)	4	826	10	23385	0.000261862	0.0205427	17.7.1.2	hormone metabolism.jasmonate.synthesis-degradation.lipoxygenase	CHILtrapF-80912.0	CHILtrapF-86102.1	CHILtrapF-86102.3	CHILtrapF-86102.6
UVB1 (D)	27	826	377	23385	0.000248898	0.0205427	29.5.11.4	protein.degradation.ubiquitin.E3	CHILtrapF-107213.0	CHILtrapF-108834.0	CHILtrapF-108834.1	CHILtrapF-113850.3	CHILtrapF-115798.0	CHILtrapF-116164.5	CHILtrapF-60317.0	CHILtrapF-74041.0	CHILtrapF-79673.0	CHILtrapF-83663.0	CHILtrapF-84078.0	CHILtrapF-84559.0	CHILtrapF-85010.0	CHILtrapF-87291.0	CHILtrapF-87577.0	CHILtrapF-87639.0	CHILtrapF-88048.0	CHILtrapF-88339.0	CHILtrapF-90121.0	CHILtrapF-91935.0	CHILtrapF-92034.0	CHILtrapF-92398.1	CHILtrapF-93372.0	CHILtrapF-93536.0	CHILtrapF-93887.0	CHILtrapF-94692.0	CHILtrapF-99719.0
UVB1 (D)	13	826	123	23385	0.00030105	0.0219608	29.5.11.4.3	protein.degradation.ubiquitin.E3.SCF	CHILtrapF-107213.0	CHILtrapF-108834.0	CHILtrapF-108834.1	CHILtrapF-115798.0	CHILtrapF-116164.5	CHILtrapF-60317.0	CHILtrapF-79673.0	CHILtrapF-85010.0	CHILtrapF-88048.0	CHILtrapF-90121.0	CHILtrapF-91935.0	CHILtrapF-92398.1	CHILtrapF-99719.0
UVB1 (U)	16	1518	28	23385	1.26e-12	1.75e-09	27.3.32	RNA.regulation of transcription.WRKY domain transcription factor family	CHILtrapF-104815.0	CHILtrapF-106868.0	CHILtrapF-108129.0	CHILtrapF-110056.0	CHILtrapF-115433.1	CHILtrapF-75907.0	CHILtrapF-77348.0	CHILtrapF-86694.0	CHILtrapF-87067.0	CHILtrapF-89864.0	CHILtrapF-90448.0	CHILtrapF-95609.1	CHILtrapF-95918.0	CHILtrapF-97406.1	CHILtrapF-97756.1	CHILtrapF-98343.1
UVB1 (U)	56	1518	333	23385	3.27e-11	2.27e-08	17	hormone metabolism	CHILtrapF-102298.0	CHILtrapF-103867.0	CHILtrapF-105368.0	CHILtrapF-105368.1	CHILtrapF-105652.0	CHILtrapF-107914.0	CHILtrapF-108026.1	CHILtrapF-108175.0	CHILtrapF-108389.0	CHILtrapF-108513.0	CHILtrapF-111971.1	CHILtrapF-115018.3	CHILtrapF-117978.1	CHILtrapF-119040.0	CHILtrapF-119040.2	CHILtrapF-120188.0	CHILtrapF-120188.2	CHILtrapF-120188.3	CHILtrapF-120388.0	CHILtrapF-53586.3	CHILtrapF-65292.0	CHILtrapF-65570.0	CHILtrapF-67724.0	CHILtrapF-72463.0	CHILtrapF-77254.0	CHILtrapF-77848.0	CHILtrapF-77975.0	CHILtrapF-78129.0	CHILtrapF-79474.0	CHILtrapF-79486.0	CHILtrapF-80280.0	CHILtrapF-81521.0	CHILtrapF-81811.0	CHILtrapF-82851.0	CHILtrapF-83254.0	CHILtrapF-84030.0	CHILtrapF-84344.0	CHILtrapF-84442.0	CHILtrapF-87624.0	CHILtrapF-87688.0	CHILtrapF-88352.1
UVB1 (U)	12	1518	26	23385	2.04e-08	9.44e-06	17.5.2	hormone metabolism.ethylene.signal transduction	CHILtrapF-105652.0	CHILtrapF-119040.0	CHILtrapF-119040.2	CHILtrapF-120388.0	CHILtrapF-65292.0	CHILtrapF-72463.0	CHILtrapF-79474.0	CHILtrapF-80280.0	CHILtrapF-81521.0	CHILtrapF-84030.0	CHILtrapF-84344.0	CHILtrapF-93921.0
UVB1 (U)	17	1518	56	23385	4.35e-08	1.16e-05	17.5	hormone metabolism.ethylene	CHILtrapF-105652.0	CHILtrapF-108026.1	CHILtrapF-119040.0	CHILtrapF-119040.2	CHILtrapF-120388.0	CHILtrapF-65292.0	CHILtrapF-72463.0	CHILtrapF-79474.0	CHILtrapF-80280.0	CHILtrapF-81521.0	CHILtrapF-84030.0	CHILtrapF-84344.0	CHILtrapF-88352.1	CHILtrapF-93921.0	CHILtrapF-95698.0	CHILtrapF-95698.1	CHILtrapF-97655.0
UVB1 (U)	97	1518	2355	23385	5.01e-08	1.16e-05	29	protein	CHILtrapF-101742.0	CHILtrapF-103679.0	CHILtrapF-103684.0	CHILtrapF-103930.2	CHILtrapF-104012.0	CHILtrapF-105734.2	CHILtrapF-106234.0	CHILtrapF-106327.0	CHILtrapF-107228.0	CHILtrapF-108598.0	CHILtrapF-109389.0	CHILtrapF-109578.0	CHILtrapF-109904.2	CHILtrapF-111015.0	CHILtrapF-111162.1	CHILtrapF-112430.0	CHILtrapF-114448.0	CHILtrapF-115433.2	CHILtrapF-118659.0	CHILtrapF-28306.77	CHILtrapF-59758.0	CHILtrapF-61328.0	CHILtrapF-62125.1	CHILtrapF-63830.0	CHILtrapF-66051.0	CHILtrapF-67921.0	CHILtrapF-71889.0	CHILtrapF-72216.0	CHILtrapF-72216.1	CHILtrapF-73054.0	CHILtrapF-73910.0	CHILtrapF-74050.0	CHILtrapF-77509.0	CHILtrapF-77975.0	CHILtrapF-79503.0	CHILtrapF-80134.0	CHILtrapF-80148.0	CHILtrapF-80174.0	CHILtrapF-80181.0	CHILtrapF-81486.0	CHILtrapF-81981.0
UVB1 (U)	8	1518	11	23385	4.18e-08	1.16e-05	27.3.64	RNA.regulation of transcription.PHOR1	CHILtrapF-59538.0	CHILtrapF-60937.0	CHILtrapF-67724.0	CHILtrapF-73551.0	CHILtrapF-78326.0	CHILtrapF-79486.0	CHILtrapF-86555.0	CHILtrapF-94877.0
UVB1 (U)	55	1518	406	23385	1.06e-07	2.11e-05	20	stress	CHILtrapF-101356.0	CHILtrapF-101392.1	CHILtrapF-101392.2	CHILtrapF-102824.0	CHILtrapF-103042.2	CHILtrapF-104633.0	CHILtrapF-104830.0	CHILtrapF-105162.0	CHILtrapF-107271.0	CHILtrapF-107912.0	CHILtrapF-109080.2	CHILtrapF-109363.0	CHILtrapF-109549.0	CHILtrapF-110056.0	CHILtrapF-110557.0	CHILtrapF-111143.1	CHILtrapF-115018.3	CHILtrapF-117978.1	CHILtrapF-53586.3	CHILtrapF-61905.0	CHILtrapF-65570.0	CHILtrapF-68174.0	CHILtrapF-6920.3	CHILtrapF-73526.0	CHILtrapF-77254.0	CHILtrapF-79486.0	CHILtrapF-83223.0	CHILtrapF-84583.0	CHILtrapF-84755.0	CHILtrapF-84807.0	CHILtrapF-86486.0	CHILtrapF-87440.0	CHILtrapF-87457.0	CHILtrapF-87458.0	CHILtrapF-87566.0	CHILtrapF-87624.0	CHILtrapF-88156.0	CHILtrapF-88270.0	CHILtrapF-89818.0	CHILtrapF-90448.0	CHILtrapF-91215.0
UVB1 (U)	7	1518	10	23385	4.71e-07	8.16e-05	30.2.12	signalling.receptor kinases.leucine rich repeat XII	CHILtrapF-100827.0	CHILtrapF-107616.0	CHILtrapF-4080.0	CHILtrapF-87585.0	CHILtrapF-90686.0	CHILtrapF-92311.0	CHILtrapF-96498.0
UVB1 (U)	124	1518	1309	23385	4.65e-06	0.000715362	27.3	RNA.regulation of transcription	CHILtrapF-101066.0	CHILtrapF-101257.1	CHILtrapF-102175.0	CHILtrapF-102506.0	CHILtrapF-103071.0	CHILtrapF-103578.0	CHILtrapF-103900.0	CHILtrapF-104815.0	CHILtrapF-104902.0	CHILtrapF-105162.0	CHILtrapF-105508.0	CHILtrapF-106751.0	CHILtrapF-106868.0	CHILtrapF-107795.0	CHILtrapF-108049.0	CHILtrapF-108129.0	CHILtrapF-108914.0	CHILtrapF-108914.1	CHILtrapF-109080.2	CHILtrapF-109652.0	CHILtrapF-109690.0	CHILtrapF-109769.0	CHILtrapF-109927.1	CHILtrapF-110056.0	CHILtrapF-110408.0	CHILtrapF-111143.1	CHILtrapF-111301.0	CHILtrapF-111617.0	CHILtrapF-115433.1	CHILtrapF-116874.0	CHILtrapF-117718.0	CHILtrapF-119040.2	CHILtrapF-120041.1	CHILtrapF-59538.0	CHILtrapF-60937.0	CHILtrapF-62679.0	CHILtrapF-62859.0	CHILtrapF-66961.1	CHILtrapF-67724.0	CHILtrapF-70177.0	CHILtrapF-70204.0
UVB1 (U)	11	1518	37	23385	1.26e-05	0.00174461	15.2	metal handling.binding, chelation and storage	CHILtrapF-100209.0	CHILtrapF-102018.0	CHILtrapF-102018.3	CHILtrapF-75204.0	CHILtrapF-78324.0	CHILtrapF-78324.1	CHILtrapF-87415.1	CHILtrapF-87415.2	CHILtrapF-87415.3	CHILtrapF-87415.4	CHILtrapF-94271.0
UVB1 (U)	24	1518	145	23385	1.39e-05	0.00175681	20.1	stress.biotic	CHILtrapF-101356.0	CHILtrapF-101392.1	CHILtrapF-101392.2	CHILtrapF-102824.0	CHILtrapF-103042.2	CHILtrapF-110056.0	CHILtrapF-115018.3	CHILtrapF-117978.1	CHILtrapF-53586.3	CHILtrapF-65570.0	CHILtrapF-6920.3	CHILtrapF-79486.0	CHILtrapF-87624.0	CHILtrapF-88156.0	CHILtrapF-88270.0	CHILtrapF-90448.0	CHILtrapF-91215.0	CHILtrapF-91215.1	CHILtrapF-92076.0	CHILtrapF-92311.0	CHILtrapF-99010.2	CHILtrapF-99878.0	CHILtrapF-99878.1	CHILtrapF-99878.2
UVB1 (U)	12	1518	491	23385	1.91e-05	0.00220239	29.2	protein.synthesis	CHILtrapF-105734.2	CHILtrapF-111162.1	CHILtrapF-28306.77	CHILtrapF-59758.0	CHILtrapF-81981.0	CHILtrapF-88338.0	CHILtrapF-92362.0	CHILtrapF-92799.0	CHILtrapF-98091.0	CHILtrapF-99784.12	CHILtrapF-99784.16	CHILtrapF-99784.32
UVB1 (U)	6	1518	11	23385	2.45e-05	0.00261369	13.1.3.4.11	amino acid metabolism.synthesis.aspartate family.methionine.S-adenosylmethionine synthetase	CHILtrapF-102018.0	CHILtrapF-102018.3	CHILtrapF-87415.1	CHILtrapF-87415.2	CHILtrapF-87415.3	CHILtrapF-87415.4
UVB1 (U)	10	1518	436	23385	2.79e-05	0.00276318	28	DNA	CHILtrapF-102791.0	CHILtrapF-106003.0	CHILtrapF-106590.0	CHILtrapF-114236.1	CHILtrapF-28306.93	CHILtrapF-84050.0	CHILtrapF-85848.0	CHILtrapF-88518.0	CHILtrapF-93133.5	CHILtrapF-99036.1
UVB1 (U)	8	1518	23	23385	5.58e-05	0.00483237	27.3.27	RNA.regulation of transcription.NAC domain transcription factor family	CHILtrapF-105508.0	CHILtrapF-109652.0	CHILtrapF-109690.0	CHILtrapF-120041.1	CHILtrapF-82217.0	CHILtrapF-85109.0	CHILtrapF-90478.0	CHILtrapF-93074.0
UVB1 (U)	5	1518	8	23385	5.25e-05	0.00483237	30.2.15	signalling.receptor kinases.thaumatin like	CHILtrapF-109161.0	CHILtrapF-114519.0	CHILtrapF-89117.0	CHILtrapF-92076.0	CHILtrapF-93292.0
UVB1 (U)	12	1518	51	23385	6.34e-05	0.00516787	15	metal handling	CHILtrapF-100209.0	CHILtrapF-102018.0	CHILtrapF-102018.3	CHILtrapF-75204.0	CHILtrapF-78324.0	CHILtrapF-78324.1	CHILtrapF-87415.1	CHILtrapF-87415.2	CHILtrapF-87415.3	CHILtrapF-87415.4	CHILtrapF-94271.0	CHILtrapF-97060.0
UVB1 (U)	9	1518	30	23385	7.05e-05	0.00533591	30.1	signalling.in sugar and nutrient physiology	CHILtrapF-104692.0	CHILtrapF-104692.1	CHILtrapF-104692.2	CHILtrapF-110945.1	CHILtrapF-117895.0	CHILtrapF-68878.0	CHILtrapF-77485.0	CHILtrapF-80814.0	CHILtrapF-84310.0
UVB1 (U)	7	1518	18	23385	7.31e-05	0.00533591	27.3.23	RNA.regulation of transcription.HSF,Heat-shock transcription factor family	CHILtrapF-105162.0	CHILtrapF-109080.2	CHILtrapF-111301.0	CHILtrapF-97955.0	CHILtrapF-98046.0	CHILtrapF-98803.0	CHILtrapF-98803.1
UVB1 (U)	18	1518	105	23385	9.4e-05	0.00651475	16.8	secondary metabolism.flavonoids	CHILtrapF-103275.0	CHILtrapF-109638.0	CHILtrapF-115018.3	CHILtrapF-53586.3	CHILtrapF-75039.11	CHILtrapF-75039.17	CHILtrapF-75039.18	CHILtrapF-75039.22	CHILtrapF-76481.0	CHILtrapF-76481.1	CHILtrapF-87624.0	CHILtrapF-87880.0	CHILtrapF-87987.0	CHILtrapF-88156.0	CHILtrapF-97166.0	CHILtrapF-97166.1	CHILtrapF-99010.0	CHILtrapF-99010.2
UVB1 (U)	19	1518	589	23385	0.000152994	0.0100976	31	cell	CHILtrapF-103715.5	CHILtrapF-107923.0	CHILtrapF-108042.0	CHILtrapF-109752.1	CHILtrapF-110549.1	CHILtrapF-111014.0	CHILtrapF-115501.0	CHILtrapF-116149.0	CHILtrapF-116149.1	CHILtrapF-18079.4	CHILtrapF-60800.0	CHILtrapF-68174.0	CHILtrapF-81417.0	CHILtrapF-81486.0	CHILtrapF-85963.0	CHILtrapF-86107.0	CHILtrapF-86149.0	CHILtrapF-89818.0	CHILtrapF-92815.0
UVB1 (U)	20	1518	130	23385	0.000176276	0.0111054	20.2.1	stress.abiotic.heat	CHILtrapF-104633.0	CHILtrapF-104830.0	CHILtrapF-105162.0	CHILtrapF-107271.0	CHILtrapF-107912.0	CHILtrapF-109080.2	CHILtrapF-109549.0	CHILtrapF-110557.0	CHILtrapF-111143.1	CHILtrapF-61905.0	CHILtrapF-83223.0	CHILtrapF-84583.0	CHILtrapF-86486.0	CHILtrapF-87458.0	CHILtrapF-92759.0	CHILtrapF-92759.1	CHILtrapF-97955.0	CHILtrapF-98046.0	CHILtrapF-98803.0	CHILtrapF-98803.1
UVB1 (U)	4	1518	246	23385	0.000222314	0.012374	28.1	DNA.synthesis/chromatin structure	CHILtrapF-102791.0	CHILtrapF-114236.1	CHILtrapF-84050.0	CHILtrapF-93133.5
UVB1 (U)	5	1518	10	23385	0.000206588	0.012374	16.8.3.3	secondary metabolism.flavonoids.dihydroflavonols.flavonoid 3-monooxygenase	CHILtrapF-103275.0	CHILtrapF-109638.0	CHILtrapF-76481.0	CHILtrapF-76481.1	CHILtrapF-87880.0
UVB1 (U)	12	1518	58	23385	0.000223195	0.012374	29.5.11.1	protein.degradation.ubiquitin.ubiquitin	CHILtrapF-62125.1	CHILtrapF-86285.0	CHILtrapF-99784.0	CHILtrapF-99784.1	CHILtrapF-99784.12	CHILtrapF-99784.15	CHILtrapF-99784.16	CHILtrapF-99784.21	CHILtrapF-99784.25	CHILtrapF-99784.32	CHILtrapF-99784.6	CHILtrapF-99784.9
UVB1 (U)	41	1518	368	23385	0.000253732	0.0135259	30.2	signalling.receptor kinases	CHILtrapF-100827.0	CHILtrapF-101746.0	CHILtrapF-104697.0	CHILtrapF-104704.0	CHILtrapF-105084.0	CHILtrapF-107616.0	CHILtrapF-109161.0	CHILtrapF-110629.0	CHILtrapF-114519.0	CHILtrapF-117530.0	CHILtrapF-4080.0	CHILtrapF-58793.0	CHILtrapF-59598.0	CHILtrapF-65992.0	CHILtrapF-71630.0	CHILtrapF-72216.0	CHILtrapF-72216.1	CHILtrapF-75094.0	CHILtrapF-75366.0	CHILtrapF-77403.0	CHILtrapF-82231.0	CHILtrapF-82375.0	CHILtrapF-84471.0	CHILtrapF-85756.0	CHILtrapF-86252.0	CHILtrapF-86871.0	CHILtrapF-87266.0	CHILtrapF-87585.0	CHILtrapF-88319.0	CHILtrapF-89117.0	CHILtrapF-90222.0	CHILtrapF-90686.0	CHILtrapF-92076.0	CHILtrapF-92311.0	CHILtrapF-93292.0	CHILtrapF-95310.0	CHILtrapF-96498.0	CHILtrapF-98471.0	CHILtrapF-98947.1	CHILtrapF-99174.0	CHILtrapF-99451.2
UVB1 (U)	8	1518	29	23385	0.000327028	0.0167874	17.7	hormone metabolism.jasmonate	CHILtrapF-105368.0	CHILtrapF-105368.1	CHILtrapF-65570.0	CHILtrapF-77254.0	CHILtrapF-82851.0	CHILtrapF-87688.0	CHILtrapF-91215.0	CHILtrapF-91215.1
UVB1 (U)	36	1518	326	23385	0.000624662	0.0298545	16	secondary metabolism	CHILtrapF-102436.38	CHILtrapF-103275.0	CHILtrapF-108736.0	CHILtrapF-109638.0	CHILtrapF-112245.2	CHILtrapF-113240.1	CHILtrapF-115018.3	CHILtrapF-46173.0	CHILtrapF-53586.3	CHILtrapF-59881.1	CHILtrapF-70778.0	CHILtrapF-70778.1	CHILtrapF-75039.11	CHILtrapF-75039.17	CHILtrapF-75039.18	CHILtrapF-75039.22	CHILtrapF-76481.0	CHILtrapF-76481.1	CHILtrapF-77032.0	CHILtrapF-81175.0	CHILtrapF-83483.0	CHILtrapF-85395.0	CHILtrapF-87624.0	CHILtrapF-87880.0	CHILtrapF-87987.0	CHILtrapF-88156.0	CHILtrapF-89061.0	CHILtrapF-90118.0	CHILtrapF-90578.0	CHILtrapF-95698.0	CHILtrapF-95698.1	CHILtrapF-97166.0	CHILtrapF-97166.1	CHILtrapF-99010.0	CHILtrapF-99010.2	CHILtrapF-99664.0
UVB1 (U)	7	1518	292	23385	0.000761961	0.0352026	29.2.1	protein.synthesis.ribosomal protein	CHILtrapF-105734.2	CHILtrapF-81981.0	CHILtrapF-92799.0	CHILtrapF-98091.0	CHILtrapF-99784.12	CHILtrapF-99784.16	CHILtrapF-99784.32
UVB1 (U)	145	1518	1807	23385	0.00102831	0.0445388	27	RNA	CHILtrapF-100285.0	CHILtrapF-100393.0	CHILtrapF-101066.0	CHILtrapF-101257.1	CHILtrapF-102175.0	CHILtrapF-102506.0	CHILtrapF-103071.0	CHILtrapF-103399.0	CHILtrapF-103578.0	CHILtrapF-103900.0	CHILtrapF-104815.0	CHILtrapF-104848.2	CHILtrapF-104902.0	CHILtrapF-105162.0	CHILtrapF-105508.0	CHILtrapF-106751.0	CHILtrapF-106868.0	CHILtrapF-107393.0	CHILtrapF-107795.0	CHILtrapF-108049.0	CHILtrapF-108129.0	CHILtrapF-108914.0	CHILtrapF-108914.1	CHILtrapF-109080.2	CHILtrapF-109652.0	CHILtrapF-109690.0	CHILtrapF-109769.0	CHILtrapF-109927.1	CHILtrapF-110056.0	CHILtrapF-110408.0	CHILtrapF-111143.1	CHILtrapF-111301.0	CHILtrapF-111617.0	CHILtrapF-115323.0	CHILtrapF-115433.1	CHILtrapF-115894.1	CHILtrapF-116874.0	CHILtrapF-117718.0	CHILtrapF-119040.2	CHILtrapF-120041.1	CHILtrapF-59538.0
UVB1 (U)	3	1518	4	23385	0.00102133	0.0445388	17.7.2	hormone metabolism.jasmonate.signal transduction	CHILtrapF-65570.0	CHILtrapF-91215.0	CHILtrapF-91215.1
UVB2 (D)	155	3144	2355	23385	2.7e-29	1.25e-26	29	protein	CHILtrapF-100593.0	CHILtrapF-100902.0	CHILtrapF-101129.0	CHILtrapF-101369.0	CHILtrapF-101729.0	CHILtrapF-101764.0	CHILtrapF-102900.1	CHILtrapF-102943.0	CHILtrapF-103203.0	CHILtrapF-103402.0	CHILtrapF-103564.0	CHILtrapF-103708.0	CHILtrapF-103709.1	CHILtrapF-103858.0	CHILtrapF-105041.0	CHILtrapF-105159.0	CHILtrapF-106744.0	CHILtrapF-107058.0	CHILtrapF-107213.0	CHILtrapF-107299.0	CHILtrapF-107586.0	CHILtrapF-108518.0	CHILtrapF-108834.0	CHILtrapF-108834.1	CHILtrapF-108892.0	CHILtrapF-109128.0	CHILtrapF-109789.0	CHILtrapF-109889.0	CHILtrapF-110008.0	CHILtrapF-110063.0	CHILtrapF-110207.2	CHILtrapF-110683.0	CHILtrapF-110972.0	CHILtrapF-111027.0	CHILtrapF-111402.1	CHILtrapF-111402.4	CHILtrapF-113038.1	CHILtrapF-113726.0	CHILtrapF-113883.13	CHILtrapF-114368.0	CHILtrapF-114489.0
UVB2 (D)	137	3144	1807	23385	1.41e-16	4.88e-14	27	RNA	CHILtrapF-100211.0	CHILtrapF-100259.0	CHILtrapF-100662.0	CHILtrapF-100808.0	CHILtrapF-101453.0	CHILtrapF-101700.0	CHILtrapF-101809.0	CHILtrapF-102165.0	CHILtrapF-102173.0	CHILtrapF-102787.1	CHILtrapF-102877.0	CHILtrapF-103945.0	CHILtrapF-103953.0	CHILtrapF-104516.1	CHILtrapF-104729.1	CHILtrapF-104822.0	CHILtrapF-105257.1	CHILtrapF-105281.1	CHILtrapF-105359.0	CHILtrapF-105509.2	CHILtrapF-105801.0	CHILtrapF-105882.0	CHILtrapF-105944.0	CHILtrapF-106442.2	CHILtrapF-106442.3	CHILtrapF-106552.0	CHILtrapF-107213.0	CHILtrapF-107473.0	CHILtrapF-107772.0	CHILtrapF-108109.1	CHILtrapF-108612.0	CHILtrapF-116784.0	CHILtrapF-117681.0	CHILtrapF-117992.0	CHILtrapF-118259.0	CHILtrapF-119031.4	CHILtrapF-119671.0	CHILtrapF-120084.0	CHILtrapF-23695.3	CHILtrapF-28306.301	CHILtrapF-59104.0
UVB2 (D)	9	3144	393	23385	4.72e-15	1.31e-12	35.1.5	not assigned.no ontology.pentatricopeptide (PPR) repeat-containing protein	CHILtrapF-102212.0	CHILtrapF-80027.2	CHILtrapF-88130.0	CHILtrapF-88829.0	CHILtrapF-88829.2	CHILtrapF-89836.3	CHILtrapF-93328.0	CHILtrapF-93328.2	CHILtrapF-94593.1
UVB2 (D)	21	3144	491	23385	4.8e-12	9.51e-10	29.2	protein.synthesis	CHILtrapF-100902.0	CHILtrapF-102943.0	CHILtrapF-109889.0	CHILtrapF-110683.0	CHILtrapF-113038.1	CHILtrapF-114368.0	CHILtrapF-62699.0	CHILtrapF-67082.0	CHILtrapF-69598.0	CHILtrapF-78895.1	CHILtrapF-78895.2	CHILtrapF-81248.0	CHILtrapF-84530.0	CHILtrapF-85450.0	CHILtrapF-87546.1	CHILtrapF-87952.0	CHILtrapF-89801.0	CHILtrapF-92142.0	CHILtrapF-94828.1	CHILtrapF-95255.0	CHILtrapF-97407.0
UVB2 (D)	23	3144	489	23385	6.35e-11	1.1e-08	29.4	protein.postranslational modification	CHILtrapF-103564.0	CHILtrapF-105159.0	CHILtrapF-108892.0	CHILtrapF-109789.0	CHILtrapF-110008.0	CHILtrapF-110972.0	CHILtrapF-60625.0	CHILtrapF-63609.0	CHILtrapF-70840.0	CHILtrapF-73810.0	CHILtrapF-75843.0	CHILtrapF-80392.0	CHILtrapF-81564.0	CHILtrapF-84197.0	CHILtrapF-87405.0	CHILtrapF-88126.0	CHILtrapF-92307.0	CHILtrapF-92810.0	CHILtrapF-94267.0	CHILtrapF-95740.0	CHILtrapF-97328.0	CHILtrapF-98947.0	CHILtrapF-99862.0
UVB2 (D)	3	3144	219	23385	1.05e-10	1.62e-08	13	amino acid metabolism	CHILtrapF-105933.1	CHILtrapF-82341.0	CHILtrapF-93328.1
UVB2 (D)	108	3144	1309	23385	5.36e-10	7.43e-08	27.3	RNA.regulation of transcription	CHILtrapF-100211.0	CHILtrapF-100259.0	CHILtrapF-100662.0	CHILtrapF-100808.0	CHILtrapF-101453.0	CHILtrapF-101700.0	CHILtrapF-102787.1	CHILtrapF-102877.0	CHILtrapF-103953.0	CHILtrapF-104516.1	CHILtrapF-104729.1	CHILtrapF-104822.0	CHILtrapF-105257.1	CHILtrapF-105281.1	CHILtrapF-105359.0	CHILtrapF-105509.2	CHILtrapF-105882.0	CHILtrapF-105944.0	CHILtrapF-106552.0	CHILtrapF-107213.0	CHILtrapF-107473.0	CHILtrapF-107772.0	CHILtrapF-108109.1	CHILtrapF-116784.0	CHILtrapF-117992.0	CHILtrapF-119031.4	CHILtrapF-119671.0	CHILtrapF-120084.0	CHILtrapF-23695.3	CHILtrapF-28306.301	CHILtrapF-61919.0	CHILtrapF-63581.0	CHILtrapF-66413.0	CHILtrapF-66568.0	CHILtrapF-67185.0	CHILtrapF-67231.0	CHILtrapF-70016.0	CHILtrapF-71709.1	CHILtrapF-71781.0	CHILtrapF-73326.0	CHILtrapF-74671.0
UVB2 (D)	70	3144	938	23385	1.39e-09	1.76e-07	30	signaling	CHILtrapF-100145.0	CHILtrapF-100876.0	CHILtrapF-101173.0	CHILtrapF-101653.0	CHILtrapF-101833.0	CHILtrapF-101870.0	CHILtrapF-102639.0	CHILtrapF-103191.0	CHILtrapF-103564.0	CHILtrapF-104297.1	CHILtrapF-104345.0	CHILtrapF-105106.0	CHILtrapF-105716.0	CHILtrapF-105933.1	CHILtrapF-113199.2	CHILtrapF-113215.0	CHILtrapF-113671.0	CHILtrapF-119031.4	CHILtrapF-120249.1	CHILtrapF-51192.2	CHILtrapF-59114.0	CHILtrapF-60538.0	CHILtrapF-63200.0	CHILtrapF-64220.0	CHILtrapF-66504.0	CHILtrapF-68555.0	CHILtrapF-71746.0	CHILtrapF-73354.0	CHILtrapF-76765.0	CHILtrapF-77521.0	CHILtrapF-78571.0	CHILtrapF-79278.2	CHILtrapF-79721.1	CHILtrapF-81351.0	CHILtrapF-81832.0	CHILtrapF-82648.0	CHILtrapF-83216.0	CHILtrapF-83648.0	CHILtrapF-86346.0	CHILtrapF-88526.2	CHILtrapF-88599.0
UVB2 (D)	23	3144	436	23385	9.94e-09	1.15e-06	28	DNA	CHILtrapF-101043.0	CHILtrapF-105249.0	CHILtrapF-115318.0	CHILtrapF-115582.1	CHILtrapF-38251.1	CHILtrapF-59201.0	CHILtrapF-61709.0	CHILtrapF-63095.0	CHILtrapF-63095.1	CHILtrapF-65106.0	CHILtrapF-71701.0	CHILtrapF-82335.0	CHILtrapF-84027.0	CHILtrapF-84050.0	CHILtrapF-84072.0	CHILtrapF-85643.1	CHILtrapF-90020.0	CHILtrapF-91342.0	CHILtrapF-92679.0	CHILtrapF-95988.0	CHILtrapF-96945.0	CHILtrapF-97009.0	CHILtrapF-99650.0
UVB2 (D)	55	3144	754	23385	2.2e-08	2.34e-06	26	misc	CHILtrapF-100333.0	CHILtrapF-102256.0	CHILtrapF-102280.0	CHILtrapF-103398.0	CHILtrapF-104951.0	CHILtrapF-105528.0	CHILtrapF-106268.0	CHILtrapF-106476.0	CHILtrapF-108381.0	CHILtrapF-108381.1	CHILtrapF-113578.1	CHILtrapF-115582.0	CHILtrapF-17576.1	CHILtrapF-62687.0	CHILtrapF-63388.0	CHILtrapF-64099.1	CHILtrapF-67766.0	CHILtrapF-71591.1	CHILtrapF-77450.0	CHILtrapF-78614.1	CHILtrapF-79719.0	CHILtrapF-80968.0	CHILtrapF-82471.0	CHILtrapF-83049.0	CHILtrapF-83375.0	CHILtrapF-84271.0	CHILtrapF-84377.0	CHILtrapF-85064.0	CHILtrapF-85407.0	CHILtrapF-85769.0	CHILtrapF-85932.0	CHILtrapF-86239.0	CHILtrapF-86239.1	CHILtrapF-87027.0	CHILtrapF-87094.16	CHILtrapF-87614.0	CHILtrapF-87755.0	CHILtrapF-87895.0	CHILtrapF-89159.0	CHILtrapF-89345.0	CHILtrapF-89550.0
UVB2 (D)	1	3144	142	23385	2.59e-08	2.56e-06	13.1	amino acid metabolism.synthesis	CHILtrapF-82341.0
UVB2 (D)	5	3144	197	23385	8.66e-08	8.01e-06	29.2.1.2	protein.synthesis.ribosomal protein.eukaryotic	CHILtrapF-109889.0	CHILtrapF-62699.0	CHILtrapF-69598.0	CHILtrapF-81248.0	CHILtrapF-87952.0
UVB2 (D)	13	3144	294	23385	1.49e-07	1.29e-05	10	cell wall	CHILtrapF-105024.0	CHILtrapF-108582.1	CHILtrapF-108999.0	CHILtrapF-113804.0	CHILtrapF-113804.1	CHILtrapF-65818.0	CHILtrapF-71591.1	CHILtrapF-81391.0	CHILtrapF-84006.0	CHILtrapF-86967.0	CHILtrapF-88985.0	CHILtrapF-92596.0	CHILtrapF-97574.0
UVB2 (D)	30	3144	452	23385	1.33e-06	0.000108322	33	development	CHILtrapF-105281.1	CHILtrapF-107237.0	CHILtrapF-109888.0	CHILtrapF-110734.0	CHILtrapF-113485.0	CHILtrapF-117992.0	CHILtrapF-38251.1	CHILtrapF-60002.2	CHILtrapF-60343.0	CHILtrapF-66881.0	CHILtrapF-71591.1	CHILtrapF-71746.0	CHILtrapF-73326.0	CHILtrapF-74940.0	CHILtrapF-77127.0	CHILtrapF-77487.0	CHILtrapF-79651.0	CHILtrapF-83414.0	CHILtrapF-86728.0	CHILtrapF-87634.0	CHILtrapF-87745.0	CHILtrapF-89415.0	CHILtrapF-89415.1	CHILtrapF-90846.0	CHILtrapF-90989.0	CHILtrapF-91023.0	CHILtrapF-93468.0	CHILtrapF-96101.0	CHILtrapF-98674.0	CHILtrapF-99905.0
UVB2 (D)	15	3144	292	23385	1.65e-06	0.000127219	29.2.1	protein.synthesis.ribosomal protein	CHILtrapF-100902.0	CHILtrapF-102943.0	CHILtrapF-109889.0	CHILtrapF-113038.1	CHILtrapF-62699.0	CHILtrapF-67082.0	CHILtrapF-69598.0	CHILtrapF-81248.0	CHILtrapF-85450.0	CHILtrapF-87546.1	CHILtrapF-87952.0	CHILtrapF-92142.0	CHILtrapF-94828.1	CHILtrapF-95255.0	CHILtrapF-97407.0
UVB2 (D)	14	3144	27	23385	1.9e-06	0.000138683	11.1.8	lipid metabolism.FA synthesis and FA elongation.acyl coa ligase	CHILtrapF-108827.0	CHILtrapF-119296.0	CHILtrapF-119296.1	CHILtrapF-119296.2	CHILtrapF-68177.0	CHILtrapF-68177.1	CHILtrapF-75976.0	CHILtrapF-75976.1	CHILtrapF-75976.3	CHILtrapF-83362.3	CHILtrapF-83362.5	CHILtrapF-83362.7	CHILtrapF-85976.0	CHILtrapF-86194.1
UVB2 (D)	23	3144	368	23385	3.68e-06	0.000254828	30.2	signalling.receptor kinases	CHILtrapF-100876.0	CHILtrapF-101653.0	CHILtrapF-103191.0	CHILtrapF-103564.0	CHILtrapF-105716.0	CHILtrapF-113199.2	CHILtrapF-113671.0	CHILtrapF-60538.0	CHILtrapF-68555.0	CHILtrapF-81832.0	CHILtrapF-82648.0	CHILtrapF-88526.2	CHILtrapF-88599.0	CHILtrapF-89626.0	CHILtrapF-92294.0	CHILtrapF-94304.0	CHILtrapF-94304.1	CHILtrapF-95904.0	CHILtrapF-96101.0	CHILtrapF-96297.0	CHILtrapF-98603.0	CHILtrapF-98647.0	CHILtrapF-98947.0
UVB2 (D)	20	3144	333	23385	5.08e-06	0.000335533	17	hormone metabolism	CHILtrapF-104149.2	CHILtrapF-106646.1	CHILtrapF-106646.2	CHILtrapF-110029.2	CHILtrapF-59563.0	CHILtrapF-62721.0	CHILtrapF-71781.0	CHILtrapF-74660.0	CHILtrapF-81805.0	CHILtrapF-82471.0	CHILtrapF-82825.0	CHILtrapF-83356.0	CHILtrapF-85216.0	CHILtrapF-87745.0	CHILtrapF-90516.0	CHILtrapF-92666.0	CHILtrapF-94372.0	CHILtrapF-97380.0	CHILtrapF-98101.0	CHILtrapF-98364.0
UVB2 (D)	65	3144	758	23385	6.74e-06	0.000424645	34	transport	CHILtrapF-100493.0	CHILtrapF-101280.1	CHILtrapF-101851.0	CHILtrapF-102194.0	CHILtrapF-103870.0	CHILtrapF-104573.0	CHILtrapF-104573.1	CHILtrapF-104786.0	CHILtrapF-104786.1	CHILtrapF-104825.0	CHILtrapF-104856.0	CHILtrapF-106004.0	CHILtrapF-106724.0	CHILtrapF-107374.0	CHILtrapF-107383.0	CHILtrapF-109815.0	CHILtrapF-110562.0	CHILtrapF-112362.0	CHILtrapF-112362.1	CHILtrapF-116448.0	CHILtrapF-11722.0	CHILtrapF-118010.0	CHILtrapF-20229.2	CHILtrapF-59665.3	CHILtrapF-72581.0	CHILtrapF-72581.2	CHILtrapF-72712.0	CHILtrapF-73307.0	CHILtrapF-75017.2	CHILtrapF-76537.0	CHILtrapF-77079.5	CHILtrapF-80023.0	CHILtrapF-82472.1	CHILtrapF-83229.0	CHILtrapF-84269.0	CHILtrapF-84789.0	CHILtrapF-85233.1	CHILtrapF-85424.0	CHILtrapF-85424.1	CHILtrapF-85494.0	CHILtrapF-86063.0
UVB2 (D)	2	3144	117	23385	7.29e-06	0.000439343	29.1	protein.aa activation	CHILtrapF-101764.0	CHILtrapF-92189.0
UVB2 (D)	30	3144	426	23385	9.37e-06	0.00054099	33.99	development.unspecified	CHILtrapF-105281.1	CHILtrapF-107237.0	CHILtrapF-109888.0	CHILtrapF-110734.0	CHILtrapF-113485.0	CHILtrapF-117992.0	CHILtrapF-38251.1	CHILtrapF-60002.2	CHILtrapF-60343.0	CHILtrapF-66881.0	CHILtrapF-71591.1	CHILtrapF-71746.0	CHILtrapF-73326.0	CHILtrapF-74940.0	CHILtrapF-77127.0	CHILtrapF-77487.0	CHILtrapF-79651.0	CHILtrapF-83414.0	CHILtrapF-86728.0	CHILtrapF-87634.0	CHILtrapF-87745.0	CHILtrapF-89415.0	CHILtrapF-89415.1	CHILtrapF-90846.0	CHILtrapF-90989.0	CHILtrapF-91023.0	CHILtrapF-93468.0	CHILtrapF-96101.0	CHILtrapF-98674.0	CHILtrapF-99905.0
UVB2 (D)	3	3144	128	23385	1.16e-05	0.000643721	1	PS	CHILtrapF-111402.1	CHILtrapF-111402.4	CHILtrapF-66352.0
UVB2 (D)	86	3144	932	23385	1.3e-05	0.00069047	29.5	protein.degradation	CHILtrapF-100593.0	CHILtrapF-101129.0	CHILtrapF-101369.0	CHILtrapF-101729.0	CHILtrapF-102900.1	CHILtrapF-103203.0	CHILtrapF-103402.0	CHILtrapF-103708.0	CHILtrapF-103709.1	CHILtrapF-103858.0	CHILtrapF-105041.0	CHILtrapF-107058.0	CHILtrapF-107213.0	CHILtrapF-107299.0	CHILtrapF-107586.0	CHILtrapF-108834.0	CHILtrapF-108834.1	CHILtrapF-109128.0	CHILtrapF-110063.0	CHILtrapF-110207.2	CHILtrapF-113726.0	CHILtrapF-113883.13	CHILtrapF-114489.0	CHILtrapF-114889.0	CHILtrapF-115798.0	CHILtrapF-116164.4	CHILtrapF-116164.5	CHILtrapF-116164.7	CHILtrapF-119828.1	CHILtrapF-51317.2	CHILtrapF-58801.0	CHILtrapF-59993.0	CHILtrapF-60317.0	CHILtrapF-61320.0	CHILtrapF-64521.0	CHILtrapF-67594.0	CHILtrapF-70537.0	CHILtrapF-70537.2	CHILtrapF-71376.0	CHILtrapF-76011.3	CHILtrapF-78695.0
UVB2 (D)	3	3144	126	23385	1.48e-05	0.000759639	29.2.1.2.2	protein.synthesis.ribosomal protein.eukaryotic.60S subunit	CHILtrapF-109889.0	CHILtrapF-69598.0	CHILtrapF-81248.0
UVB2 (D)	16	3144	275	23385	1.98e-05	0.00094799	27.1	RNA.processing	CHILtrapF-102165.0	CHILtrapF-103945.0	CHILtrapF-117681.0	CHILtrapF-118259.0	CHILtrapF-59104.0	CHILtrapF-60447.0	CHILtrapF-78390.0	CHILtrapF-85149.0	CHILtrapF-85710.0	CHILtrapF-90010.0	CHILtrapF-94857.0	CHILtrapF-95151.0	CHILtrapF-95678.0	CHILtrapF-97934.0	CHILtrapF-98985.0	CHILtrapF-99697.0
UVB2 (D)	49	3144	589	23385	2.67e-05	0.00123419	31	cell	CHILtrapF-100662.0	CHILtrapF-100704.0	CHILtrapF-101422.0	CHILtrapF-101598.0	CHILtrapF-104149.2	CHILtrapF-105505.0	CHILtrapF-106039.1	CHILtrapF-107033.0	CHILtrapF-107213.0	CHILtrapF-110321.1	CHILtrapF-114826.1	CHILtrapF-115501.0	CHILtrapF-117673.2	CHILtrapF-117899.0	CHILtrapF-60002.2	CHILtrapF-61828.0	CHILtrapF-63388.0	CHILtrapF-69272.0	CHILtrapF-70275.0	CHILtrapF-74710.20	CHILtrapF-77127.0	CHILtrapF-77487.0	CHILtrapF-81067.0	CHILtrapF-81594.0	CHILtrapF-82627.0	CHILtrapF-84580.0	CHILtrapF-84724.0	CHILtrapF-86173.0	CHILtrapF-86228.0	CHILtrapF-86537.1	CHILtrapF-86853.0	CHILtrapF-86872.0	CHILtrapF-87165.0	CHILtrapF-87178.0	CHILtrapF-87387.0	CHILtrapF-87805.1	CHILtrapF-88242.0	CHILtrapF-88405.0	CHILtrapF-88528.0	CHILtrapF-89550.0	CHILtrapF-90516.0
UVB2 (D)	15	3144	37	23385	3.26e-05	0.00145687	16.7	secondary metabolism.wax	CHILtrapF-102436.12	CHILtrapF-102436.17	CHILtrapF-102436.21	CHILtrapF-102436.29	CHILtrapF-102436.32	CHILtrapF-102436.38	CHILtrapF-102436.41	CHILtrapF-102436.42	CHILtrapF-103329.5	CHILtrapF-103329.6	CHILtrapF-103329.8	CHILtrapF-105657.17	CHILtrapF-105657.22	CHILtrapF-81079.0	CHILtrapF-83425.0
UVB2 (D)	32	3144	406	23385	0.000135073	0.00567308	20	stress	CHILtrapF-100809.1	CHILtrapF-105049.0	CHILtrapF-105049.1	CHILtrapF-110693.0	CHILtrapF-115586.3	CHILtrapF-117899.0	CHILtrapF-60288.0	CHILtrapF-61711.0	CHILtrapF-69756.0	CHILtrapF-70275.0	CHILtrapF-73528.0	CHILtrapF-78616.0	CHILtrapF-81506.0	CHILtrapF-81506.2	CHILtrapF-82471.0	CHILtrapF-82975.0	CHILtrapF-84170.0	CHILtrapF-84785.0	CHILtrapF-86358.0	CHILtrapF-86614.0	CHILtrapF-88475.0	CHILtrapF-88807.0	CHILtrapF-89380.0	CHILtrapF-89594.0	CHILtrapF-89801.0	CHILtrapF-90358.0	CHILtrapF-92294.0	CHILtrapF-92369.0	CHILtrapF-95335.0	CHILtrapF-96370.0	CHILtrapF-98683.1	CHILtrapF-99047.1
UVB2 (D)	16	3144	251	23385	0.000144215	0.00587887	29.3	protein.targeting	CHILtrapF-106744.0	CHILtrapF-108518.0	CHILtrapF-111027.0	CHILtrapF-60002.2	CHILtrapF-75017.2	CHILtrapF-75756.0	CHILtrapF-81075.0	CHILtrapF-84072.0	CHILtrapF-85337.0	CHILtrapF-85789.0	CHILtrapF-89232.0	CHILtrapF-90431.0	CHILtrapF-92001.0	CHILtrapF-92354.0	CHILtrapF-96046.0	CHILtrapF-97931.0
UVB2 (D)	3	3144	105	23385	0.00017907	0.00709118	16.8	secondary metabolism.flavonoids	CHILtrapF-75039.26	CHILtrapF-82471.0	CHILtrapF-92543.2
UVB2 (D)	3	3144	103	23385	0.000225738	0.0086909	3	minor CHO metabolism	CHILtrapF-83171.0	CHILtrapF-83727.0	CHILtrapF-91905.0
UVB2 (D)	5	3144	126	23385	0.000270524	0.0101337	28.99	DNA.unspecified	CHILtrapF-101043.0	CHILtrapF-105249.0	CHILtrapF-38251.1	CHILtrapF-84072.0	CHILtrapF-96945.0
UVB2 (D)	1	3144	73	23385	0.000295821	0.0107897	1.1	PS.lightreaction	CHILtrapF-66352.0
UVB2 (D)	2	3144	87	23385	0.000311055	0.0110544	28.2	DNA.repair	CHILtrapF-115318.0	CHILtrapF-97009.0
UVB2 (D)	5	3144	122	23385	0.000410032	0.0142076	34.16	transport.ABC transporters and multidrug resistance systems	CHILtrapF-106004.0	CHILtrapF-11722.0	CHILtrapF-20229.2	CHILtrapF-59665.3	CHILtrapF-90876.0
UVB2 (D)	17	3144	246	23385	0.000452325	0.0149267	28.1	DNA.synthesis/chromatin structure	CHILtrapF-101043.0	CHILtrapF-115582.1	CHILtrapF-59201.0	CHILtrapF-61709.0	CHILtrapF-63095.0	CHILtrapF-63095.1	CHILtrapF-65106.0	CHILtrapF-71701.0	CHILtrapF-82335.0	CHILtrapF-84027.0	CHILtrapF-84050.0	CHILtrapF-85643.1	CHILtrapF-90020.0	CHILtrapF-91342.0	CHILtrapF-92679.0	CHILtrapF-95988.0	CHILtrapF-99650.0
UVB2 (D)	2	3144	84	23385	0.000447612	0.0149267	29.2.1.2.1	protein.synthesis.ribosomal protein.eukaryotic.40S subunit	CHILtrapF-62699.0	CHILtrapF-87952.0
UVB2 (D)	12	3144	34	23385	0.000791446	0.0249306	28.1.3.2	DNA.synthesis/chromatin structure.histone.core	CHILtrapF-59201.0	CHILtrapF-61709.0	CHILtrapF-63095.0	CHILtrapF-63095.1	CHILtrapF-65106.0	CHILtrapF-82335.0	CHILtrapF-84027.0	CHILtrapF-84050.0	CHILtrapF-85643.1	CHILtrapF-91342.0	CHILtrapF-92679.0	CHILtrapF-99650.0
UVB2 (D)	4	3144	103	23385	0.000880054	0.0265164	9	mitochondrial electron transport / ATP synthesis	CHILtrapF-105257.1	CHILtrapF-69272.0	CHILtrapF-91830.0	CHILtrapF-91830.1
UVB2 (D)	4	3144	103	23385	0.000880054	0.0265164	11.9	lipid metabolism.lipid degradation	CHILtrapF-103983.0	CHILtrapF-61892.0	CHILtrapF-74916.0	CHILtrapF-98616.0
UVB2 (D)	2	3144	77	23385	0.00103539	0.0301119	27.2	RNA.transcription	CHILtrapF-101809.0	CHILtrapF-84456.0
UVB2 (D)	12	3144	35	23385	0.00104284	0.0301119	28.1.3	DNA.synthesis/chromatin structure.histone	CHILtrapF-59201.0	CHILtrapF-61709.0	CHILtrapF-63095.0	CHILtrapF-63095.1	CHILtrapF-65106.0	CHILtrapF-82335.0	CHILtrapF-84027.0	CHILtrapF-84050.0	CHILtrapF-85643.1	CHILtrapF-91342.0	CHILtrapF-92679.0	CHILtrapF-99650.0
UVB2 (D)	1	3144	63	23385	0.00108602	0.0305404	4	glycolysis	CHILtrapF-106117.0
UVB2 (D)	3	3144	89	23385	0.00110175	0.0305404	10.6	cell wall.degradation	CHILtrapF-105024.0	CHILtrapF-108582.1	CHILtrapF-84006.0
UVB2 (D)	7	3144	15	23385	0.00160387	0.0435874	28.1.3.2.1	DNA.synthesis/chromatin structure.histone.core.H2A	CHILtrapF-59201.0	CHILtrapF-65106.0	CHILtrapF-82335.0	CHILtrapF-84027.0	CHILtrapF-91342.0	CHILtrapF-92679.0	CHILtrapF-99650.0
UVB2 (D)	20	3144	254	23385	0.00182089	0.0476179	20.2	stress.abiotic	CHILtrapF-110693.0	CHILtrapF-115586.3	CHILtrapF-60288.0	CHILtrapF-61711.0	CHILtrapF-69756.0	CHILtrapF-70275.0	CHILtrapF-73528.0	CHILtrapF-78616.0	CHILtrapF-81506.0	CHILtrapF-81506.2	CHILtrapF-84170.0	CHILtrapF-84785.0	CHILtrapF-88475.0	CHILtrapF-88807.0	CHILtrapF-89594.0	CHILtrapF-89801.0	CHILtrapF-92369.0	CHILtrapF-95335.0	CHILtrapF-96370.0	CHILtrapF-98683.1
UVB2 (U)	67	3307	128	23385	1.52e-24	7.03e-22	1	PS	CHILtrapF-103930.2	CHILtrapF-104260.1	CHILtrapF-104848.2	CHILtrapF-106295.0	CHILtrapF-106479.0	CHILtrapF-106587.0	CHILtrapF-106587.1	CHILtrapF-107145.0	CHILtrapF-108144.0	CHILtrapF-108144.2	CHILtrapF-109904.0	CHILtrapF-109904.1	CHILtrapF-119860.0	CHILtrapF-120418.0	CHILtrapF-59380.0	CHILtrapF-63674.0	CHILtrapF-65791.0	CHILtrapF-66086.0	CHILtrapF-67140.0	CHILtrapF-70134.0	CHILtrapF-70814.0	CHILtrapF-72637.0	CHILtrapF-73555.0	CHILtrapF-76461.0	CHILtrapF-76609.0	CHILtrapF-77909.0	CHILtrapF-80729.0	CHILtrapF-80729.1	CHILtrapF-80733.0	CHILtrapF-81643.0	CHILtrapF-81756.0	CHILtrapF-81956.0	CHILtrapF-83347.0	CHILtrapF-83640.1	CHILtrapF-83711.0	CHILtrapF-83974.0	CHILtrapF-84339.1	CHILtrapF-84632.0	CHILtrapF-85516.0	CHILtrapF-86126.0	CHILtrapF-86815.0
UVB2 (U)	112	3307	326	23385	1.28e-20	4.45e-18	16	secondary metabolism	CHILtrapF-100938.0	CHILtrapF-103275.0	CHILtrapF-104075.0	CHILtrapF-105913.0	CHILtrapF-107348.0	CHILtrapF-107392.0	CHILtrapF-108736.0	CHILtrapF-109124.0	CHILtrapF-109170.0	CHILtrapF-109423.0	CHILtrapF-109638.0	CHILtrapF-110005.0	CHILtrapF-110905.0	CHILtrapF-112425.1	CHILtrapF-113240.1	CHILtrapF-115018.3	CHILtrapF-46173.0	CHILtrapF-53586.3	CHILtrapF-53586.4	CHILtrapF-59016.0	CHILtrapF-59881.1	CHILtrapF-64808.0	CHILtrapF-66796.1	CHILtrapF-68178.0	CHILtrapF-70778.0	CHILtrapF-70778.1	CHILtrapF-71542.0	CHILtrapF-73911.0	CHILtrapF-75039.17	CHILtrapF-75039.18	CHILtrapF-75039.21	CHILtrapF-75039.22	CHILtrapF-75039.29	CHILtrapF-75039.3	CHILtrapF-75039.32	CHILtrapF-75039.34	CHILtrapF-75039.36	CHILtrapF-75039.37	CHILtrapF-75039.38	CHILtrapF-75039.39	CHILtrapF-75039.4
UVB2 (U)	123	3307	393	23385	9.8e-19	2.72e-16	35.1.5	not assigned.no ontology.pentatricopeptide (PPR) repeat-containing protein	CHILtrapF-100440.3	CHILtrapF-101131.0	CHILtrapF-101936.0	CHILtrapF-103026.0	CHILtrapF-103440.0	CHILtrapF-103544.0	CHILtrapF-103614.0	CHILtrapF-103917.0	CHILtrapF-104079.0	CHILtrapF-104170.0	CHILtrapF-105329.0	CHILtrapF-105336.0	CHILtrapF-105776.0	CHILtrapF-105856.0	CHILtrapF-106586.0	CHILtrapF-106723.1	CHILtrapF-106857.0	CHILtrapF-107041.0	CHILtrapF-107252.0	CHILtrapF-107329.0	CHILtrapF-107506.0	CHILtrapF-107843.0	CHILtrapF-108193.0	CHILtrapF-108994.0	CHILtrapF-109304.0	CHILtrapF-109683.0	CHILtrapF-110095.1	CHILtrapF-110097.0	CHILtrapF-110473.0	CHILtrapF-111084.1	CHILtrapF-112036.0	CHILtrapF-112351.0	CHILtrapF-112775.1	CHILtrapF-112971.1	CHILtrapF-113683.2	CHILtrapF-114322.0	CHILtrapF-116292.1	CHILtrapF-116503.0	CHILtrapF-118567.0	CHILtrapF-119580.0	CHILtrapF-23414.0
UVB2 (U)	51	3307	105	23385	3.03e-17	7.01e-15	16.8	secondary metabolism.flavonoids	CHILtrapF-103275.0	CHILtrapF-109638.0	CHILtrapF-110905.0	CHILtrapF-112425.1	CHILtrapF-115018.3	CHILtrapF-53586.3	CHILtrapF-53586.4	CHILtrapF-71542.0	CHILtrapF-75039.17	CHILtrapF-75039.18	CHILtrapF-75039.21	CHILtrapF-75039.22	CHILtrapF-75039.29	CHILtrapF-75039.3	CHILtrapF-75039.32	CHILtrapF-75039.34	CHILtrapF-75039.36	CHILtrapF-75039.37	CHILtrapF-75039.38	CHILtrapF-75039.39	CHILtrapF-75039.4	CHILtrapF-75039.41	CHILtrapF-75039.42	CHILtrapF-75039.44	CHILtrapF-75039.45	CHILtrapF-75039.5	CHILtrapF-75825.0	CHILtrapF-76481.0	CHILtrapF-76481.1	CHILtrapF-77538.3	CHILtrapF-80184.0	CHILtrapF-8088.9	CHILtrapF-82878.0	CHILtrapF-84706.0	CHILtrapF-85046.0	CHILtrapF-85982.0	CHILtrapF-87624.0	CHILtrapF-87880.0	CHILtrapF-87987.0	CHILtrapF-88156.0	CHILtrapF-88527.0
UVB2 (U)	104	3307	333	23385	5.19e-16	1.03e-13	17	hormone metabolism	CHILtrapF-100427.1	CHILtrapF-100660.0	CHILtrapF-100980.0	CHILtrapF-101253.0	CHILtrapF-101675.0	CHILtrapF-102298.0	CHILtrapF-103867.0	CHILtrapF-104040.1	CHILtrapF-105368.0	CHILtrapF-105368.1	CHILtrapF-105492.0	CHILtrapF-105652.0	CHILtrapF-106002.0	CHILtrapF-106113.0	CHILtrapF-107385.0	CHILtrapF-107914.0	CHILtrapF-108175.0	CHILtrapF-108389.0	CHILtrapF-108513.0	CHILtrapF-108915.0	CHILtrapF-109765.0	CHILtrapF-110492.2	CHILtrapF-111903.0	CHILtrapF-111971.1	CHILtrapF-115018.3	CHILtrapF-115797.0	CHILtrapF-117908.0	CHILtrapF-117978.1	CHILtrapF-119040.0	CHILtrapF-119040.1	CHILtrapF-119040.2	CHILtrapF-119493.0	CHILtrapF-120188.0	CHILtrapF-120188.2	CHILtrapF-120188.3	CHILtrapF-120388.0	CHILtrapF-32607.0	CHILtrapF-53586.3	CHILtrapF-53586.4	CHILtrapF-65292.0	CHILtrapF-65570.0
UVB2 (U)	37	3307	73	23385	1.18e-13	2.05e-11	1.1	PS.lightreaction	CHILtrapF-103930.2	CHILtrapF-104848.2	CHILtrapF-106587.0	CHILtrapF-106587.1	CHILtrapF-109904.0	CHILtrapF-109904.1	CHILtrapF-119860.0	CHILtrapF-120418.0	CHILtrapF-59380.0	CHILtrapF-63674.0	CHILtrapF-67140.0	CHILtrapF-70814.0	CHILtrapF-72637.0	CHILtrapF-76461.0	CHILtrapF-80733.0	CHILtrapF-83347.0	CHILtrapF-83640.1	CHILtrapF-83711.0	CHILtrapF-83974.0	CHILtrapF-84339.1	CHILtrapF-84632.0	CHILtrapF-85516.0	CHILtrapF-86126.0	CHILtrapF-87133.0	CHILtrapF-87149.0	CHILtrapF-87788.0	CHILtrapF-88419.0	CHILtrapF-89033.0	CHILtrapF-89964.2	CHILtrapF-89968.0	CHILtrapF-90281.0	CHILtrapF-91867.0	CHILtrapF-92645.0	CHILtrapF-93790.0	CHILtrapF-97421.1	CHILtrapF-97845.0	CHILtrapF-99238.0
UVB2 (U)	177	3307	754	23385	1.07e-12	1.65e-10	26	misc	CHILtrapF-100985.0	CHILtrapF-101002.1	CHILtrapF-101202.0	CHILtrapF-101483.0	CHILtrapF-102589.1	CHILtrapF-102691.0	CHILtrapF-102984.0	CHILtrapF-103360.1	CHILtrapF-103679.0	CHILtrapF-103794.0	CHILtrapF-104724.0	CHILtrapF-104871.0	CHILtrapF-105597.1	CHILtrapF-105597.2	CHILtrapF-105731.0	CHILtrapF-105869.0	CHILtrapF-106346.0	CHILtrapF-106953.0	CHILtrapF-107385.0	CHILtrapF-107790.0	CHILtrapF-107831.0	CHILtrapF-109191.0	CHILtrapF-109340.0	CHILtrapF-109483.0	CHILtrapF-109638.0	CHILtrapF-110833.3	CHILtrapF-111167.0	CHILtrapF-111971.1	CHILtrapF-114494.2	CHILtrapF-114961.0	CHILtrapF-115018.3	CHILtrapF-115695.0	CHILtrapF-115695.1	CHILtrapF-115695.2	CHILtrapF-115829.0	CHILtrapF-116705.1	CHILtrapF-117516.0	CHILtrapF-118716.0	CHILtrapF-119848.1	CHILtrapF-120256.0	CHILtrapF-53586.3
UVB2 (U)	271	3307	1309	23385	6.73e-12	9.33e-10	27.3	RNA.regulation of transcription	CHILtrapF-100230.0	CHILtrapF-100370.0	CHILtrapF-100621.15	CHILtrapF-101066.0	CHILtrapF-101253.0	CHILtrapF-102036.4	CHILtrapF-102092.0	CHILtrapF-102110.0	CHILtrapF-102175.0	CHILtrapF-102263.0	CHILtrapF-102506.0	CHILtrapF-102514.0	CHILtrapF-103071.0	CHILtrapF-103578.0	CHILtrapF-103656.0	CHILtrapF-104523.1	CHILtrapF-104758.0	CHILtrapF-104815.0	CHILtrapF-104879.0	CHILtrapF-104902.0	CHILtrapF-105162.0	CHILtrapF-105336.0	CHILtrapF-105508.0	CHILtrapF-105822.3	CHILtrapF-105822.7	CHILtrapF-105830.0	CHILtrapF-105856.0	CHILtrapF-105963.1	CHILtrapF-106155.0	CHILtrapF-106547.1	CHILtrapF-106686.0	CHILtrapF-106778.0	CHILtrapF-106868.0	CHILtrapF-108129.0	CHILtrapF-108914.0	CHILtrapF-108914.1	CHILtrapF-109080.2	CHILtrapF-109111.0	CHILtrapF-109442.0	CHILtrapF-109652.0	CHILtrapF-109690.0
UVB2 (U)	46	3307	117	23385	1.22e-11	1.54e-09	29.1	protein.aa activation	CHILtrapF-100107.0	CHILtrapF-101624.0	CHILtrapF-102204.0	CHILtrapF-104480.0	CHILtrapF-104666.1	CHILtrapF-106083.0	CHILtrapF-106083.1	CHILtrapF-106083.2	CHILtrapF-106083.3	CHILtrapF-106083.4	CHILtrapF-108649.0	CHILtrapF-109681.0	CHILtrapF-110085.0	CHILtrapF-110323.0	CHILtrapF-114974.0	CHILtrapF-116390.2	CHILtrapF-119883.1	CHILtrapF-62125.1	CHILtrapF-67381.0	CHILtrapF-68290.2	CHILtrapF-89183.0	CHILtrapF-90663.0	CHILtrapF-91015.0	CHILtrapF-98606.0	CHILtrapF-99784.0	CHILtrapF-99784.1	CHILtrapF-99784.10	CHILtrapF-99784.11	CHILtrapF-99784.12	CHILtrapF-99784.15	CHILtrapF-99784.16	CHILtrapF-99784.18	CHILtrapF-99784.21	CHILtrapF-99784.23	CHILtrapF-99784.24	CHILtrapF-99784.25	CHILtrapF-99784.26	CHILtrapF-99784.32	CHILtrapF-99784.33	CHILtrapF-99784.36	CHILtrapF-99784.37
UVB2 (U)	21	3307	33	23385	7.88e-11	9.1e-09	1.3	PS.calvin cycle	CHILtrapF-106295.0	CHILtrapF-106479.0	CHILtrapF-107145.0	CHILtrapF-108144.0	CHILtrapF-108144.2	CHILtrapF-65791.0	CHILtrapF-66086.0	CHILtrapF-70134.0	CHILtrapF-73555.0	CHILtrapF-80729.0	CHILtrapF-80729.1	CHILtrapF-81643.0	CHILtrapF-81756.0	CHILtrapF-81956.0	CHILtrapF-86815.0	CHILtrapF-87154.0	CHILtrapF-87410.0	CHILtrapF-93508.0	CHILtrapF-93508.1	CHILtrapF-94710.0	CHILtrapF-99089.0
UVB2 (U)	19	3307	28	23385	1.22e-10	1.3e-08	27.3.32	RNA.regulation of transcription.WRKY domain transcription factor family	CHILtrapF-104523.1	CHILtrapF-104815.0	CHILtrapF-104879.0	CHILtrapF-106868.0	CHILtrapF-108129.0	CHILtrapF-110056.0	CHILtrapF-115433.1	CHILtrapF-75907.0	CHILtrapF-77348.0	CHILtrapF-86694.0	CHILtrapF-87067.0	CHILtrapF-89098.1	CHILtrapF-89864.0	CHILtrapF-91857.0	CHILtrapF-95609.1	CHILtrapF-95918.0	CHILtrapF-97406.1	CHILtrapF-97756.1	CHILtrapF-98343.1
UVB2 (U)	28	3307	58	23385	4.6e-10	4.55e-08	29.5.11.1	protein.degradation.ubiquitin.ubiquitin	CHILtrapF-106083.0	CHILtrapF-106083.1	CHILtrapF-106083.2	CHILtrapF-106083.3	CHILtrapF-106083.4	CHILtrapF-62125.1	CHILtrapF-99784.0	CHILtrapF-99784.1	CHILtrapF-99784.10	CHILtrapF-99784.11	CHILtrapF-99784.12	CHILtrapF-99784.15	CHILtrapF-99784.16	CHILtrapF-99784.18	CHILtrapF-99784.21	CHILtrapF-99784.23	CHILtrapF-99784.24	CHILtrapF-99784.25	CHILtrapF-99784.26	CHILtrapF-99784.32	CHILtrapF-99784.33	CHILtrapF-99784.36	CHILtrapF-99784.37	CHILtrapF-99784.5	CHILtrapF-99784.6	CHILtrapF-99784.7	CHILtrapF-99784.8	CHILtrapF-99784.9
UVB2 (U)	19	3307	31	23385	1.58e-09	1.46e-07	16.8.2	secondary metabolism.flavonoids.chalcones	CHILtrapF-75039.17	CHILtrapF-75039.18	CHILtrapF-75039.21	CHILtrapF-75039.22	CHILtrapF-75039.29	CHILtrapF-75039.3	CHILtrapF-75039.32	CHILtrapF-75039.34	CHILtrapF-75039.36	CHILtrapF-75039.37	CHILtrapF-75039.38	CHILtrapF-75039.39	CHILtrapF-75039.4	CHILtrapF-75039.41	CHILtrapF-75039.42	CHILtrapF-75039.44	CHILtrapF-75039.45	CHILtrapF-75039.5	CHILtrapF-75825.0
UVB2 (U)	93	3307	368	23385	4.87e-09	4.22e-07	30.2	signalling.receptor kinases	CHILtrapF-100564.0	CHILtrapF-100622.0	CHILtrapF-100827.0	CHILtrapF-101556.0	CHILtrapF-101746.0	CHILtrapF-101757.0	CHILtrapF-102021.1	CHILtrapF-103226.0	CHILtrapF-104023.0	CHILtrapF-104697.0	CHILtrapF-104704.0	CHILtrapF-104905.0	CHILtrapF-104905.1	CHILtrapF-104986.0	CHILtrapF-105084.0	CHILtrapF-105686.0	CHILtrapF-106912.0	CHILtrapF-107616.0	CHILtrapF-107616.1	CHILtrapF-108031.0	CHILtrapF-109138.2	CHILtrapF-109161.0	CHILtrapF-109337.0	CHILtrapF-109469.0	CHILtrapF-109897.0	CHILtrapF-110629.0	CHILtrapF-114519.0	CHILtrapF-117530.0	CHILtrapF-118213.0	CHILtrapF-4080.0	CHILtrapF-58793.0	CHILtrapF-59328.0	CHILtrapF-59598.0	CHILtrapF-60273.0	CHILtrapF-61000.0	CHILtrapF-62626.0	CHILtrapF-64476.0	CHILtrapF-65992.0	CHILtrapF-66577.0	CHILtrapF-66884.0	CHILtrapF-70676.0
UVB2 (U)	26	3307	56	23385	5.31e-09	4.33e-07	17.5	hormone metabolism.ethylene	CHILtrapF-100660.0	CHILtrapF-101253.0	CHILtrapF-105652.0	CHILtrapF-107385.0	CHILtrapF-119040.0	CHILtrapF-119040.1	CHILtrapF-119040.2	CHILtrapF-120388.0	CHILtrapF-65292.0	CHILtrapF-70811.0	CHILtrapF-76785.0	CHILtrapF-77691.0	CHILtrapF-79474.0	CHILtrapF-80280.0	CHILtrapF-81521.0	CHILtrapF-83078.0	CHILtrapF-84030.0	CHILtrapF-84344.0	CHILtrapF-88352.1	CHILtrapF-89768.0	CHILtrapF-93211.0	CHILtrapF-93711.0	CHILtrapF-93921.0	CHILtrapF-95698.0	CHILtrapF-95698.1	CHILtrapF-97655.0
UVB2 (U)	98	3307	406	23385	2.21e-08	1.7e-06	20	stress	CHILtrapF-101356.0	CHILtrapF-101392.0	CHILtrapF-101392.1	CHILtrapF-101392.2	CHILtrapF-101493.0	CHILtrapF-101556.0	CHILtrapF-101673.0	CHILtrapF-102824.0	CHILtrapF-103042.2	CHILtrapF-104633.0	CHILtrapF-104830.0	CHILtrapF-105032.0	CHILtrapF-105162.0	CHILtrapF-105937.0	CHILtrapF-105963.1	CHILtrapF-106336.0	CHILtrapF-107271.0	CHILtrapF-107321.0	CHILtrapF-107912.0	CHILtrapF-109080.2	CHILtrapF-109363.0	CHILtrapF-110056.0	CHILtrapF-110557.0	CHILtrapF-110613.0	CHILtrapF-112552.0	CHILtrapF-115018.3	CHILtrapF-117231.0	CHILtrapF-117978.1	CHILtrapF-118213.0	CHILtrapF-120142.0	CHILtrapF-28306.79	CHILtrapF-53586.3	CHILtrapF-53586.4	CHILtrapF-61905.0	CHILtrapF-65570.0	CHILtrapF-65965.0	CHILtrapF-66943.0	CHILtrapF-68174.0	CHILtrapF-68520.1	CHILtrapF-6920.3	CHILtrapF-69334.0
UVB2 (U)	16	3307	26	23385	2.89e-08	2.11e-06	17.5.2	hormone metabolism.ethylene.signal transduction	CHILtrapF-105652.0	CHILtrapF-119040.0	CHILtrapF-119040.1	CHILtrapF-119040.2	CHILtrapF-120388.0	CHILtrapF-65292.0	CHILtrapF-70811.0	CHILtrapF-79474.0	CHILtrapF-80280.0	CHILtrapF-81521.0	CHILtrapF-83078.0	CHILtrapF-84030.0	CHILtrapF-84344.0	CHILtrapF-93211.0	CHILtrapF-93711.0	CHILtrapF-93921.0
UVB2 (U)	46	3307	145	23385	3.27e-08	2.27e-06	20.1	stress.biotic	CHILtrapF-101356.0	CHILtrapF-101392.0	CHILtrapF-101392.1	CHILtrapF-101392.2	CHILtrapF-101556.0	CHILtrapF-101673.0	CHILtrapF-102824.0	CHILtrapF-103042.2	CHILtrapF-105937.0	CHILtrapF-110056.0	CHILtrapF-110613.0	CHILtrapF-115018.3	CHILtrapF-117978.1	CHILtrapF-118213.0	CHILtrapF-28306.79	CHILtrapF-53586.3	CHILtrapF-53586.4	CHILtrapF-65570.0	CHILtrapF-65965.0	CHILtrapF-68520.1	CHILtrapF-6920.3	CHILtrapF-76292.0	CHILtrapF-79182.0	CHILtrapF-79486.0	CHILtrapF-80368.0	CHILtrapF-81123.0	CHILtrapF-81728.0	CHILtrapF-86153.0	CHILtrapF-86237.0	CHILtrapF-86241.0	CHILtrapF-87624.0	CHILtrapF-88156.0	CHILtrapF-88270.0	CHILtrapF-89347.0	CHILtrapF-91215.0	CHILtrapF-91215.1	CHILtrapF-91270.0	CHILtrapF-91597.0	CHILtrapF-91692.0	CHILtrapF-92311.0	CHILtrapF-94055.0
UVB2 (U)	14	3307	21	23385	5.02e-08	3.31e-06	16.8.2.1	secondary metabolism.flavonoids.chalcones.naringenin-chalcone synthase	CHILtrapF-75039.17	CHILtrapF-75039.18	CHILtrapF-75039.21	CHILtrapF-75039.22	CHILtrapF-75039.29	CHILtrapF-75039.3	CHILtrapF-75039.34	CHILtrapF-75039.36	CHILtrapF-75039.37	CHILtrapF-75039.4	CHILtrapF-75039.44	CHILtrapF-75039.45	CHILtrapF-75039.5	CHILtrapF-75825.0
UVB2 (U)	16	3307	28	23385	1.22e-07	7.69e-06	1.1.1	PS.lightreaction.photosystem II	CHILtrapF-109904.0	CHILtrapF-109904.1	CHILtrapF-119860.0	CHILtrapF-120418.0	CHILtrapF-59380.0	CHILtrapF-70814.0	CHILtrapF-72637.0	CHILtrapF-83974.0	CHILtrapF-84632.0	CHILtrapF-85516.0	CHILtrapF-87133.0	CHILtrapF-88419.0	CHILtrapF-89964.2	CHILtrapF-93790.0	CHILtrapF-97845.0	CHILtrapF-99238.0
UVB2 (U)	9	3307	10	23385	1.92e-07	1.16e-05	30.2.12	signalling.receptor kinases.leucine rich repeat XII	CHILtrapF-100827.0	CHILtrapF-104023.0	CHILtrapF-107616.0	CHILtrapF-107616.1	CHILtrapF-4080.0	CHILtrapF-87585.0	CHILtrapF-90686.0	CHILtrapF-92311.0	CHILtrapF-96498.0
UVB2 (U)	41	3307	135	23385	6.03e-07	3.48e-05	26.1	misc.cytochrome P450	CHILtrapF-103794.0	CHILtrapF-104871.0	CHILtrapF-105597.1	CHILtrapF-105597.2	CHILtrapF-109638.0	CHILtrapF-59199.0	CHILtrapF-59881.0	CHILtrapF-59881.1	CHILtrapF-64330.0	CHILtrapF-64405.0	CHILtrapF-66185.0	CHILtrapF-74030.0	CHILtrapF-76481.0	CHILtrapF-76481.1	CHILtrapF-76933.0	CHILtrapF-77651.0	CHILtrapF-78063.0	CHILtrapF-82911.0	CHILtrapF-84442.0	CHILtrapF-85514.0	CHILtrapF-85982.0	CHILtrapF-88946.1	CHILtrapF-88946.4	CHILtrapF-88946.5	CHILtrapF-88946.9	CHILtrapF-89317.0	CHILtrapF-89317.2	CHILtrapF-92162.2	CHILtrapF-92162.6	CHILtrapF-92162.7	CHILtrapF-92749.0	CHILtrapF-93179.0	CHILtrapF-93672.0	CHILtrapF-94640.0	CHILtrapF-96552.0	CHILtrapF-97678.0	CHILtrapF-98394.0	CHILtrapF-98598.0	CHILtrapF-99191.0	CHILtrapF-99191.1	CHILtrapF-99756.0
UVB2 (U)	9	3307	11	23385	9.09e-07	5.04e-05	27.3.64	RNA.regulation of transcription.PHOR1	CHILtrapF-59538.0	CHILtrapF-60937.0	CHILtrapF-67724.0	CHILtrapF-73551.0	CHILtrapF-78326.0	CHILtrapF-79486.0	CHILtrapF-86555.0	CHILtrapF-87326.0	CHILtrapF-94877.0
UVB2 (U)	321	3307	1807	23385	1.2e-06	6.42e-05	27	RNA	CHILtrapF-100230.0	CHILtrapF-100285.0	CHILtrapF-100308.0	CHILtrapF-100370.0	CHILtrapF-100440.3	CHILtrapF-100621.15	CHILtrapF-101066.0	CHILtrapF-101253.0	CHILtrapF-102036.4	CHILtrapF-102092.0	CHILtrapF-102110.0	CHILtrapF-102175.0	CHILtrapF-102263.0	CHILtrapF-102506.0	CHILtrapF-102514.0	CHILtrapF-103071.0	CHILtrapF-103399.0	CHILtrapF-103578.0	CHILtrapF-103656.0	CHILtrapF-104523.1	CHILtrapF-104758.0	CHILtrapF-104815.0	CHILtrapF-104848.2	CHILtrapF-104879.0	CHILtrapF-104902.0	CHILtrapF-105162.0	CHILtrapF-105336.0	CHILtrapF-105508.0	CHILtrapF-105822.3	CHILtrapF-105822.7	CHILtrapF-105830.0	CHILtrapF-105856.0	CHILtrapF-105963.1	CHILtrapF-106155.0	CHILtrapF-106207.0	CHILtrapF-106547.1	CHILtrapF-106686.0	CHILtrapF-106778.0	CHILtrapF-106868.0	CHILtrapF-108129.0	CHILtrapF-108491.0
UVB2 (U)	3	3307	137	23385	1.52e-06	7.78e-05	29.3.4	protein.targeting.secretory pathway	CHILtrapF-106416.0	CHILtrapF-81189.0	CHILtrapF-90427.1
UVB2 (U)	14	3307	26	23385	1.95e-06	9.65e-05	26.9	misc.glutathione S transferases	CHILtrapF-101002.1	CHILtrapF-106953.0	CHILtrapF-115695.0	CHILtrapF-115695.1	CHILtrapF-115695.2	CHILtrapF-119848.1	CHILtrapF-66623.0	CHILtrapF-71146.0	CHILtrapF-77518.0	CHILtrapF-83501.0	CHILtrapF-85353.0	CHILtrapF-85674.0	CHILtrapF-92214.1	CHILtrapF-97688.0
UVB2 (U)	29	3307	86	23385	2.51e-06	0.00012005	16.1	secondary metabolism.isoprenoids	CHILtrapF-100938.0	CHILtrapF-104075.0	CHILtrapF-105913.0	CHILtrapF-107392.0	CHILtrapF-108736.0	CHILtrapF-109170.0	CHILtrapF-109423.0	CHILtrapF-110005.0	CHILtrapF-64808.0	CHILtrapF-68178.0	CHILtrapF-70778.0	CHILtrapF-70778.1	CHILtrapF-73911.0	CHILtrapF-75759.0	CHILtrapF-75796.0	CHILtrapF-76911.1	CHILtrapF-77015.0	CHILtrapF-77561.0	CHILtrapF-81175.0	CHILtrapF-83153.0	CHILtrapF-83483.0	CHILtrapF-88422.1	CHILtrapF-90118.0	CHILtrapF-90379.1	CHILtrapF-91111.0	CHILtrapF-93624.0	CHILtrapF-96210.1	CHILtrapF-97616.1	CHILtrapF-98366.0
UVB2 (U)	17	3307	37	23385	2.67e-06	0.000123216	15.2	metal handling.binding, chelation and storage	CHILtrapF-100209.0	CHILtrapF-102018.0	CHILtrapF-102018.1	CHILtrapF-102018.2	CHILtrapF-102018.3	CHILtrapF-75204.0	CHILtrapF-76602.0	CHILtrapF-78324.0	CHILtrapF-78324.1	CHILtrapF-82997.0	CHILtrapF-87415.1	CHILtrapF-87415.2	CHILtrapF-87415.3	CHILtrapF-87415.4	CHILtrapF-92104.0	CHILtrapF-92553.0	CHILtrapF-94271.0
UVB2 (U)	150	3307	758	23385	3.17e-06	0.000137453	34	transport	CHILtrapF-100209.0	CHILtrapF-100621.16	CHILtrapF-100649.0	CHILtrapF-100666.3	CHILtrapF-101312.0	CHILtrapF-102132.0	CHILtrapF-103185.1	CHILtrapF-103541.0	CHILtrapF-103704.0	CHILtrapF-103704.1	CHILtrapF-103793.0	CHILtrapF-104028.0	CHILtrapF-104266.0	CHILtrapF-104399.0	CHILtrapF-104576.0	CHILtrapF-104725.0	CHILtrapF-104918.0	CHILtrapF-105263.0	CHILtrapF-105318.0	CHILtrapF-105739.0	CHILtrapF-106508.0	CHILtrapF-106508.1	CHILtrapF-106508.3	CHILtrapF-106566.0	CHILtrapF-107828.0	CHILtrapF-108777.0	CHILtrapF-108993.0	CHILtrapF-109763.0	CHILtrapF-110503.0	CHILtrapF-110568.0	CHILtrapF-110589.0	CHILtrapF-110589.1	CHILtrapF-110878.0	CHILtrapF-111372.0	CHILtrapF-111834.0	CHILtrapF-112791.0	CHILtrapF-114724.0	CHILtrapF-114869.0	CHILtrapF-116287.0	CHILtrapF-116849.0	CHILtrapF-117700.0
UVB2 (U)	179	3307	938	23385	4e-06	0.000168084	30	signaling	CHILtrapF-100484.0	CHILtrapF-100564.0	CHILtrapF-100622.0	CHILtrapF-100827.0	CHILtrapF-101115.0	CHILtrapF-101115.1	CHILtrapF-101170.0	CHILtrapF-101176.0	CHILtrapF-101515.0	CHILtrapF-101556.0	CHILtrapF-101746.0	CHILtrapF-101757.0	CHILtrapF-102021.1	CHILtrapF-102987.0	CHILtrapF-103168.0	CHILtrapF-103226.0	CHILtrapF-103693.0	CHILtrapF-104023.0	CHILtrapF-104186.0	CHILtrapF-104399.0	CHILtrapF-104692.0	CHILtrapF-104692.1	CHILtrapF-104697.0	CHILtrapF-104704.0	CHILtrapF-104905.0	CHILtrapF-104905.1	CHILtrapF-104986.0	CHILtrapF-105084.0	CHILtrapF-105686.0	CHILtrapF-105826.0	CHILtrapF-106912.0	CHILtrapF-107616.0	CHILtrapF-107616.1	CHILtrapF-108031.0	CHILtrapF-108399.0	CHILtrapF-109138.2	CHILtrapF-109161.0	CHILtrapF-109337.0	CHILtrapF-109469.0	CHILtrapF-109614.1	CHILtrapF-109678.0
UVB2 (U)	43	3307	156	23385	5.03e-06	0.000204942	21	redox	CHILtrapF-101667.0	CHILtrapF-106542.0	CHILtrapF-110288.0	CHILtrapF-110414.0	CHILtrapF-110661.0	CHILtrapF-63236.0	CHILtrapF-66887.0	CHILtrapF-75874.0	CHILtrapF-77691.0	CHILtrapF-78256.0	CHILtrapF-78314.0	CHILtrapF-78688.0	CHILtrapF-79427.0	CHILtrapF-80300.0	CHILtrapF-81834.0	CHILtrapF-81895.0	CHILtrapF-83651.0	CHILtrapF-84525.0	CHILtrapF-85269.0	CHILtrapF-85856.0	CHILtrapF-87168.0	CHILtrapF-87367.0	CHILtrapF-87877.0	CHILtrapF-87975.0	CHILtrapF-88953.0	CHILtrapF-89089.0	CHILtrapF-89323.0	CHILtrapF-90368.0	CHILtrapF-91043.0	CHILtrapF-91217.0	CHILtrapF-91673.0	CHILtrapF-91673.1	CHILtrapF-91673.2	CHILtrapF-93193.0	CHILtrapF-93471.0	CHILtrapF-95698.0	CHILtrapF-95698.1	CHILtrapF-96465.0	CHILtrapF-96744.0	CHILtrapF-97346.0	CHILtrapF-98385.0
UVB2 (U)	8	3307	10	23385	5.27e-06	0.000208729	16.8.3.3	secondary metabolism.flavonoids.dihydroflavonols.flavonoid 3-monooxygenase	CHILtrapF-103275.0	CHILtrapF-109638.0	CHILtrapF-110905.0	CHILtrapF-76481.0	CHILtrapF-76481.1	CHILtrapF-8088.9	CHILtrapF-85982.0	CHILtrapF-87880.0
UVB2 (U)	20	3307	51	23385	6.84e-06	0.000263513	15	metal handling	CHILtrapF-100209.0	CHILtrapF-102018.0	CHILtrapF-102018.1	CHILtrapF-102018.2	CHILtrapF-102018.3	CHILtrapF-64052.0	CHILtrapF-75204.0	CHILtrapF-76602.0	CHILtrapF-78324.0	CHILtrapF-78324.1	CHILtrapF-79754.0	CHILtrapF-82997.0	CHILtrapF-87415.1	CHILtrapF-87415.2	CHILtrapF-87415.3	CHILtrapF-87415.4	CHILtrapF-92104.0	CHILtrapF-92553.0	CHILtrapF-94271.0	CHILtrapF-97060.0
UVB2 (U)	9	3307	13	23385	8.72e-06	0.000326632	30.2.20	signalling.receptor kinases.wheat LRK10 like	CHILtrapF-104905.0	CHILtrapF-104905.1	CHILtrapF-105686.0	CHILtrapF-109161.0	CHILtrapF-114519.0	CHILtrapF-87573.0	CHILtrapF-89117.0	CHILtrapF-91186.0	CHILtrapF-93292.0
UVB2 (U)	14	3307	29	23385	9.92e-06	0.000346092	17.7	hormone metabolism.jasmonate	CHILtrapF-100427.1	CHILtrapF-100980.0	CHILtrapF-105368.0	CHILtrapF-105368.1	CHILtrapF-105492.0	CHILtrapF-106113.0	CHILtrapF-111903.0	CHILtrapF-65570.0	CHILtrapF-77254.0	CHILtrapF-87688.0	CHILtrapF-91215.0	CHILtrapF-91215.1	CHILtrapF-95034.0	CHILtrapF-99126.0
UVB2 (U)	11	3307	19	23385	9.99e-06	0.000346092	16.1.4	secondary metabolism.isoprenoids.carotenoids	CHILtrapF-104075.0	CHILtrapF-107392.0	CHILtrapF-109170.0	CHILtrapF-70778.0	CHILtrapF-70778.1	CHILtrapF-76911.1	CHILtrapF-77561.0	CHILtrapF-88422.1	CHILtrapF-90118.0	CHILtrapF-90379.1	CHILtrapF-96210.1
UVB2 (U)	11	3307	19	23385	9.99e-06	0.000346092	27.3.8	RNA.regulation of transcription.C2C2(Zn) DOF zinc finger family	CHILtrapF-100230.0	CHILtrapF-101066.0	CHILtrapF-102175.0	CHILtrapF-77627.0	CHILtrapF-78646.0	CHILtrapF-84205.0	CHILtrapF-86875.0	CHILtrapF-88175.0	CHILtrapF-92885.0	CHILtrapF-93481.0	CHILtrapF-99253.0
UVB2 (U)	68	3307	294	23385	1.04e-05	0.000349919	10	cell wall	CHILtrapF-100720.0	CHILtrapF-101459.0	CHILtrapF-103024.1	CHILtrapF-105347.0	CHILtrapF-105434.0	CHILtrapF-106782.0	CHILtrapF-106782.1	CHILtrapF-107123.0	CHILtrapF-109543.2	CHILtrapF-109543.5	CHILtrapF-110860.1	CHILtrapF-110860.2	CHILtrapF-114029.7	CHILtrapF-115244.2	CHILtrapF-120256.0	CHILtrapF-120360.0	CHILtrapF-18175.1	CHILtrapF-18175.2	CHILtrapF-18175.5	CHILtrapF-36474.1	CHILtrapF-36474.6	CHILtrapF-36474.8	CHILtrapF-59232.0	CHILtrapF-59328.0	CHILtrapF-61551.0	CHILtrapF-62347.0	CHILtrapF-62713.0	CHILtrapF-62883.1	CHILtrapF-65066.0	CHILtrapF-70752.0	CHILtrapF-75633.0	CHILtrapF-76547.0	CHILtrapF-77008.0	CHILtrapF-78719.4	CHILtrapF-78864.0	CHILtrapF-79804.0	CHILtrapF-80636.0	CHILtrapF-81692.0	CHILtrapF-81692.1	CHILtrapF-82039.0	CHILtrapF-83431.0
UVB2 (U)	35	3307	122	23385	1.38e-05	0.000456439	34.16	transport.ABC transporters and multidrug resistance systems	CHILtrapF-100649.0	CHILtrapF-100666.3	CHILtrapF-104266.0	CHILtrapF-104576.0	CHILtrapF-108993.0	CHILtrapF-109763.0	CHILtrapF-110878.0	CHILtrapF-111834.0	CHILtrapF-112791.0	CHILtrapF-116287.0	CHILtrapF-117700.0	CHILtrapF-117700.1	CHILtrapF-119869.0	CHILtrapF-59616.0	CHILtrapF-72555.0	CHILtrapF-76649.0	CHILtrapF-82483.0	CHILtrapF-84263.0	CHILtrapF-85909.0	CHILtrapF-87127.1	CHILtrapF-88252.0	CHILtrapF-88252.1	CHILtrapF-88252.2	CHILtrapF-91133.1	CHILtrapF-91149.0	CHILtrapF-91149.1	CHILtrapF-91149.2	CHILtrapF-91387.0	CHILtrapF-97324.0	CHILtrapF-97324.1	CHILtrapF-97324.2	CHILtrapF-98253.0	CHILtrapF-98397.0	CHILtrapF-98660.0	CHILtrapF-99682.0
UVB2 (U)	8	3307	11	23385	1.66e-05	0.000535031	13.1.3.4.11	amino acid metabolism.synthesis.aspartate family.methionine.S-adenosylmethionine synthetase	CHILtrapF-102018.0	CHILtrapF-102018.1	CHILtrapF-102018.2	CHILtrapF-102018.3	CHILtrapF-87415.1	CHILtrapF-87415.2	CHILtrapF-87415.3	CHILtrapF-87415.4
UVB2 (U)	15	3307	34	23385	1.82e-05	0.000574283	30.2.11	signalling.receptor kinases.leucine rich repeat XI	CHILtrapF-100564.0	CHILtrapF-101746.0	CHILtrapF-107616.0	CHILtrapF-109469.0	CHILtrapF-117530.0	CHILtrapF-59598.0	CHILtrapF-70676.0	CHILtrapF-82231.0	CHILtrapF-84418.0	CHILtrapF-86020.0	CHILtrapF-90805.0	CHILtrapF-92311.0	CHILtrapF-93755.0	CHILtrapF-94936.0	CHILtrapF-95310.0
UVB2 (U)	20	3307	55	23385	2.43e-05	0.000748066	27.3.6	RNA.regulation of transcription.bHLH,Basic Helix-Loop-Helix family	CHILtrapF-100370.0	CHILtrapF-101253.0	CHILtrapF-102110.0	CHILtrapF-102506.0	CHILtrapF-105830.0	CHILtrapF-109442.0	CHILtrapF-109927.1	CHILtrapF-109953.0	CHILtrapF-117718.0	CHILtrapF-38339.0	CHILtrapF-77201.0	CHILtrapF-81265.0	CHILtrapF-83078.0	CHILtrapF-86124.0	CHILtrapF-88160.0	CHILtrapF-88352.1	CHILtrapF-89564.0	CHILtrapF-89590.0	CHILtrapF-97551.0	CHILtrapF-98785.0
UVB2 (U)	11	3307	21	23385	3.44e-05	0.00101411	13.1.3.4	amino acid metabolism.synthesis.aspartate family.methionine	CHILtrapF-101928.0	CHILtrapF-102018.0	CHILtrapF-102018.1	CHILtrapF-102018.2	CHILtrapF-102018.3	CHILtrapF-87415.1	CHILtrapF-87415.2	CHILtrapF-87415.3	CHILtrapF-87415.4	CHILtrapF-95295.1	CHILtrapF-97871.1
UVB2 (U)	11	3307	21	23385	3.44e-05	0.00101411	29.2.1.2.1.27	protein.synthesis.ribosomal protein.eukaryotic.40S subunit.S27	CHILtrapF-106083.0	CHILtrapF-106083.1	CHILtrapF-106083.4	CHILtrapF-92799.0	CHILtrapF-99784.12	CHILtrapF-99784.16	CHILtrapF-99784.18	CHILtrapF-99784.23	CHILtrapF-99784.26	CHILtrapF-99784.32	CHILtrapF-99784.8
UVB2 (U)	14	3307	32	23385	3.82e-05	0.00110391	16.8.4	secondary metabolism.flavonoids.flavonols	CHILtrapF-112425.1	CHILtrapF-115018.3	CHILtrapF-53586.3	CHILtrapF-53586.4	CHILtrapF-85046.0	CHILtrapF-87624.0	CHILtrapF-87987.0	CHILtrapF-88156.0	CHILtrapF-89347.0	CHILtrapF-94738.0	CHILtrapF-98715.0	CHILtrapF-99010.0	CHILtrapF-99010.1	CHILtrapF-99010.2
UVB2 (U)	10	3307	18	23385	4.1e-05	0.00115925	27.3.23	RNA.regulation of transcription.HSF,Heat-shock transcription factor family	CHILtrapF-105162.0	CHILtrapF-105963.1	CHILtrapF-109080.2	CHILtrapF-111301.0	CHILtrapF-85465.0	CHILtrapF-97542.0	CHILtrapF-97955.0	CHILtrapF-98046.0	CHILtrapF-98803.0	CHILtrapF-98803.1
UVB2 (U)	6	3307	7	23385	4.79e-05	0.00132762	17.6.2	hormone metabolism.gibberelin.signal transduction	CHILtrapF-109765.0	CHILtrapF-67724.0	CHILtrapF-79486.0	CHILtrapF-81489.0	CHILtrapF-85969.0	CHILtrapF-94877.0
UVB2 (U)	14	3307	33	23385	5.7e-05	0.00155008	27.3.3	RNA.regulation of transcription.AP2/EREBP, APETALA2/Ethylene-responsive element binding protein family	CHILtrapF-106686.0	CHILtrapF-109769.0	CHILtrapF-110451.0	CHILtrapF-119040.1	CHILtrapF-119040.2	CHILtrapF-70177.0	CHILtrapF-74432.0	CHILtrapF-76116.0	CHILtrapF-88459.0	CHILtrapF-90244.0	CHILtrapF-90800.0	CHILtrapF-93211.0	CHILtrapF-95466.0	CHILtrapF-96436.0
UVB2 (U)	10	3307	19	23385	7.43e-05	0.00198074	1.1.1.2	PS.lightreaction.photosystem II.PSII polypeptide subunits	CHILtrapF-109904.0	CHILtrapF-109904.1	CHILtrapF-119860.0	CHILtrapF-120418.0	CHILtrapF-70814.0	CHILtrapF-72637.0	CHILtrapF-87133.0	CHILtrapF-89964.2	CHILtrapF-93790.0	CHILtrapF-99238.0
UVB2 (U)	11	3307	23	23385	9.73e-05	0.00254327	17.4.1	hormone metabolism.cytokinin.synthesis-degradation	CHILtrapF-115018.3	CHILtrapF-119493.0	CHILtrapF-53586.3	CHILtrapF-53586.4	CHILtrapF-81842.0	CHILtrapF-86612.0	CHILtrapF-87624.0	CHILtrapF-88922.0	CHILtrapF-89347.0	CHILtrapF-94738.0	CHILtrapF-99703.0
UVB2 (U)	17	3307	47	23385	0.000100615	0.00258245	16.2	secondary metabolism.amino acid derivatives	CHILtrapF-107348.0	CHILtrapF-109124.0	CHILtrapF-109638.0	CHILtrapF-113240.1	CHILtrapF-46173.0	CHILtrapF-59016.0	CHILtrapF-75313.0	CHILtrapF-77032.0	CHILtrapF-77538.3	CHILtrapF-77800.0	CHILtrapF-80213.0	CHILtrapF-80951.0	CHILtrapF-85395.0	CHILtrapF-86851.0	CHILtrapF-89061.0	CHILtrapF-90578.0	CHILtrapF-92812.0
UVB2 (U)	17	3307	251	23385	0.000109987	0.00277167	29.3	protein.targeting	CHILtrapF-100826.0	CHILtrapF-106416.0	CHILtrapF-107228.0	CHILtrapF-108598.0	CHILtrapF-62613.0	CHILtrapF-74980.0	CHILtrapF-81189.0	CHILtrapF-81250.0	CHILtrapF-82976.0	CHILtrapF-88157.0	CHILtrapF-90427.1	CHILtrapF-91085.0	CHILtrapF-92996.0	CHILtrapF-94255.0	CHILtrapF-95269.0	CHILtrapF-96386.1	CHILtrapF-98739.0
UVB2 (U)	23	3307	75	23385	0.000121115	0.0029976	27.3.25	RNA.regulation of transcription.MYB domain transcription factor family	CHILtrapF-102036.4	CHILtrapF-103578.0	CHILtrapF-105336.0	CHILtrapF-105856.0	CHILtrapF-106547.1	CHILtrapF-110408.0	CHILtrapF-69163.0	CHILtrapF-71415.0	CHILtrapF-71548.0	CHILtrapF-79260.0	CHILtrapF-80953.0	CHILtrapF-82956.0	CHILtrapF-85227.0	CHILtrapF-85805.0	CHILtrapF-85921.0	CHILtrapF-85984.0	CHILtrapF-86328.1	CHILtrapF-89638.0	CHILtrapF-90502.1	CHILtrapF-91734.0	CHILtrapF-93155.0	CHILtrapF-96287.0	CHILtrapF-98776.0
UVB2 (U)	10	3307	20	23385	0.000127655	0.00310404	27.3.21	RNA.regulation of transcription.GRAS transcription factor family	CHILtrapF-104758.0	CHILtrapF-106155.0	CHILtrapF-70870.0	CHILtrapF-71145.0	CHILtrapF-74029.0	CHILtrapF-75095.2	CHILtrapF-90024.0	CHILtrapF-91701.0	CHILtrapF-92833.0	CHILtrapF-96220.0
UVB2 (U)	36	3307	142	23385	0.000152181	0.00363661	13.1	amino acid metabolism.synthesis	CHILtrapF-101210.0	CHILtrapF-101575.0	CHILtrapF-101708.0	CHILtrapF-101928.0	CHILtrapF-102018.0	CHILtrapF-102018.1	CHILtrapF-102018.2	CHILtrapF-102018.3	CHILtrapF-28306.268	CHILtrapF-63119.0	CHILtrapF-68405.0	CHILtrapF-75248.0	CHILtrapF-79893.0	CHILtrapF-80397.1	CHILtrapF-83640.0	CHILtrapF-84142.0	CHILtrapF-84867.1	CHILtrapF-86248.1	CHILtrapF-86596.0	CHILtrapF-87415.1	CHILtrapF-87415.2	CHILtrapF-87415.3	CHILtrapF-87415.4	CHILtrapF-88478.0	CHILtrapF-88478.2	CHILtrapF-88744.0	CHILtrapF-89580.0	CHILtrapF-89758.0	CHILtrapF-90214.0	CHILtrapF-90253.0	CHILtrapF-91565.0	CHILtrapF-92104.0	CHILtrapF-93424.1	CHILtrapF-94341.0	CHILtrapF-95295.1	CHILtrapF-97871.1
UVB2 (U)	18	3307	53	23385	0.000156425	0.00367466	4.1	glycolysis.cytosolic branch	CHILtrapF-102646.0	CHILtrapF-106479.0	CHILtrapF-110667.0	CHILtrapF-110667.2	CHILtrapF-110808.1	CHILtrapF-110808.2	CHILtrapF-63965.0	CHILtrapF-70134.0	CHILtrapF-70869.0	CHILtrapF-70869.1	CHILtrapF-71387.0	CHILtrapF-73555.0	CHILtrapF-81782.0	CHILtrapF-83210.0	CHILtrapF-86373.0	CHILtrapF-93620.0	CHILtrapF-94920.0	CHILtrapF-99702.0
UVB2 (U)	9	3307	17	23385	0.000161328	0.00372668	30.2.16	signalling.receptor kinases.Catharanthus roseus-like RLK1	CHILtrapF-104986.0	CHILtrapF-109161.0	CHILtrapF-114519.0	CHILtrapF-87428.0	CHILtrapF-89117.0	CHILtrapF-90568.0	CHILtrapF-92402.0	CHILtrapF-92402.1	CHILtrapF-93292.0
UVB2 (U)	6	3307	8	23385	0.000164525	0.00373823	30.2.15	signalling.receptor kinases.thaumatin like	CHILtrapF-101556.0	CHILtrapF-109161.0	CHILtrapF-114519.0	CHILtrapF-118213.0	CHILtrapF-89117.0	CHILtrapF-93292.0
UVB2 (U)	12	3307	28	23385	0.000168044	0.00375661	17.6	hormone metabolism.gibberelin	CHILtrapF-104040.1	CHILtrapF-107914.0	CHILtrapF-109765.0	CHILtrapF-32607.0	CHILtrapF-67724.0	CHILtrapF-79486.0	CHILtrapF-81489.0	CHILtrapF-85969.0	CHILtrapF-91382.1	CHILtrapF-94737.0	CHILtrapF-94877.0	CHILtrapF-96483.0
UVB2 (U)	2	3307	86	23385	0.00019678	0.00432917	31.1.1	cell.organisation.cytoskeleton	CHILtrapF-85162.0	CHILtrapF-85963.0
UVB2 (U)	12	3307	29	23385	0.000246224	0.00533229	17.4	hormone metabolism.cytokinin	CHILtrapF-115018.3	CHILtrapF-119493.0	CHILtrapF-53586.3	CHILtrapF-53586.4	CHILtrapF-81842.0	CHILtrapF-86247.1	CHILtrapF-86612.0	CHILtrapF-87624.0	CHILtrapF-88922.0	CHILtrapF-89347.0	CHILtrapF-94738.0	CHILtrapF-99703.0
UVB2 (U)	16	3307	46	23385	0.000258088	0.00550323	29.2.1.1.1	protein.synthesis.ribosomal protein.prokaryotic.chloroplast	CHILtrapF-105734.2	CHILtrapF-106186.0	CHILtrapF-107917.0	CHILtrapF-108847.0	CHILtrapF-109438.0	CHILtrapF-109538.0	CHILtrapF-110391.0	CHILtrapF-78048.0	CHILtrapF-83558.0	CHILtrapF-84601.0	CHILtrapF-88809.0	CHILtrapF-89813.0	CHILtrapF-90167.0	CHILtrapF-91702.0	CHILtrapF-96990.0	CHILtrapF-98091.0
UVB2 (U)	49	3307	219	23385	0.000292912	0.00615114	13	amino acid metabolism	CHILtrapF-101210.0	CHILtrapF-101575.0	CHILtrapF-101708.0	CHILtrapF-101928.0	CHILtrapF-102018.0	CHILtrapF-102018.1	CHILtrapF-102018.2	CHILtrapF-102018.3	CHILtrapF-111006.0	CHILtrapF-28306.268	CHILtrapF-63119.0	CHILtrapF-68405.0	CHILtrapF-71076.0	CHILtrapF-74481.0	CHILtrapF-75248.0	CHILtrapF-76145.0	CHILtrapF-76145.1	CHILtrapF-77909.0	CHILtrapF-79893.0	CHILtrapF-80188.0	CHILtrapF-80255.1	CHILtrapF-80397.1	CHILtrapF-82179.1	CHILtrapF-83640.0	CHILtrapF-84142.0	CHILtrapF-84867.1	CHILtrapF-86248.1	CHILtrapF-86596.0	CHILtrapF-87415.1	CHILtrapF-87415.2	CHILtrapF-87415.3	CHILtrapF-87415.4	CHILtrapF-88478.0	CHILtrapF-88478.2	CHILtrapF-88744.0	CHILtrapF-89580.0	CHILtrapF-89758.0	CHILtrapF-90214.0	CHILtrapF-90253.0	CHILtrapF-91450.0	CHILtrapF-91462.0
UVB2 (U)	11	3307	26	23385	0.000352136	0.00717919	29.8	protein.assembly and cofactor ligation	CHILtrapF-103787.0	CHILtrapF-74218.0	CHILtrapF-81570.0	CHILtrapF-83640.0	CHILtrapF-86434.0	CHILtrapF-88736.0	CHILtrapF-88970.0	CHILtrapF-91945.0	CHILtrapF-94729.0	CHILtrapF-95970.0	CHILtrapF-97845.0
UVB2 (U)	8	3307	15	23385	0.000352226	0.00717919	29.2.1.2.2.40	protein.synthesis.ribosomal protein.eukaryotic.60S subunit.L40	CHILtrapF-106083.0	CHILtrapF-106083.1	CHILtrapF-99784.12	CHILtrapF-99784.16	CHILtrapF-99784.18	CHILtrapF-99784.23	CHILtrapF-99784.26	CHILtrapF-99784.32
UVB2 (U)	4	3307	4	23385	0.00039931	0.00802093	17.7.2	hormone metabolism.jasmonate.signal transduction	CHILtrapF-65570.0	CHILtrapF-91215.0	CHILtrapF-91215.1	CHILtrapF-99126.0
UVB2 (U)	12	3307	31	23385	0.000493961	0.00964298	16.8.3	secondary metabolism.flavonoids.dihydroflavonols	CHILtrapF-103275.0	CHILtrapF-109638.0	CHILtrapF-110905.0	CHILtrapF-71542.0	CHILtrapF-76481.0	CHILtrapF-76481.1	CHILtrapF-8088.9	CHILtrapF-82878.0	CHILtrapF-85046.0	CHILtrapF-85982.0	CHILtrapF-87880.0	CHILtrapF-98715.0
UVB2 (U)	15	3307	44	23385	0.000493977	0.00964298	29.5.1	protein.degradation.subtilases	CHILtrapF-103463.0	CHILtrapF-106430.0	CHILtrapF-107591.0	CHILtrapF-69787.0	CHILtrapF-82224.0	CHILtrapF-85725.0	CHILtrapF-86053.0	CHILtrapF-86657.0	CHILtrapF-8735.7	CHILtrapF-8735.8	CHILtrapF-88113.1	CHILtrapF-88410.0	CHILtrapF-92842.0	CHILtrapF-94458.0	CHILtrapF-98465.0
UVB2 (U)	19	3307	63	23385	0.000533046	0.0102076	4	glycolysis	CHILtrapF-102646.0	CHILtrapF-106479.0	CHILtrapF-110667.0	CHILtrapF-110667.2	CHILtrapF-110808.1	CHILtrapF-110808.2	CHILtrapF-63965.0	CHILtrapF-70134.0	CHILtrapF-70869.0	CHILtrapF-70869.1	CHILtrapF-71387.0	CHILtrapF-73555.0	CHILtrapF-81782.0	CHILtrapF-82331.0	CHILtrapF-83210.0	CHILtrapF-86373.0	CHILtrapF-93620.0	CHILtrapF-94920.0	CHILtrapF-99702.0
UVB2 (U)	32	3307	130	23385	0.000537628	0.0102076	20.2.1	stress.abiotic.heat	CHILtrapF-101493.0	CHILtrapF-104633.0	CHILtrapF-104830.0	CHILtrapF-105162.0	CHILtrapF-105963.1	CHILtrapF-107271.0	CHILtrapF-107321.0	CHILtrapF-107912.0	CHILtrapF-109080.2	CHILtrapF-110557.0	CHILtrapF-112552.0	CHILtrapF-120142.0	CHILtrapF-61905.0	CHILtrapF-69334.0	CHILtrapF-75989.0	CHILtrapF-83223.0	CHILtrapF-84104.0	CHILtrapF-84583.0	CHILtrapF-86486.0	CHILtrapF-87458.0	CHILtrapF-88660.0	CHILtrapF-91132.0	CHILtrapF-92378.0	CHILtrapF-92510.0	CHILtrapF-92759.0	CHILtrapF-92759.1	CHILtrapF-97542.0	CHILtrapF-97955.0	CHILtrapF-98046.0	CHILtrapF-98782.0	CHILtrapF-98803.0	CHILtrapF-98803.1
UVB2 (U)	16	3307	49	23385	0.000552376	0.0103458	21.2	redox.ascorbate and glutathione	CHILtrapF-101667.0	CHILtrapF-110288.0	CHILtrapF-110414.0	CHILtrapF-63236.0	CHILtrapF-75874.0	CHILtrapF-77691.0	CHILtrapF-84525.0	CHILtrapF-85856.0	CHILtrapF-87877.0	CHILtrapF-88953.0	CHILtrapF-89323.0	CHILtrapF-90368.0	CHILtrapF-93193.0	CHILtrapF-95698.0	CHILtrapF-95698.1	CHILtrapF-99936.0
UVB2 (U)	16	3307	51	23385	0.000873341	0.0161394	10.2	cell wall.cellulose synthesis	CHILtrapF-103024.1	CHILtrapF-106782.0	CHILtrapF-106782.1	CHILtrapF-107123.0	CHILtrapF-109543.2	CHILtrapF-109543.5	CHILtrapF-110860.1	CHILtrapF-110860.2	CHILtrapF-114029.7	CHILtrapF-83431.0	CHILtrapF-85889.0	CHILtrapF-95220.0	CHILtrapF-97060.0	CHILtrapF-98309.0	CHILtrapF-98309.1	CHILtrapF-98725.0
UVB2 (U)	6	3307	10	23385	0.000910055	0.0165965	10.3.2	cell wall.hemicellulose synthesis.glucuronoxylan	CHILtrapF-18175.1	CHILtrapF-18175.2	CHILtrapF-18175.5	CHILtrapF-62883.1	CHILtrapF-65066.0	CHILtrapF-70752.0
UVB2 (U)	8	3307	17	23385	0.000981465	0.0176664	1.1.2	PS.lightreaction.photosystem I	CHILtrapF-106587.0	CHILtrapF-106587.1	CHILtrapF-67140.0	CHILtrapF-76461.0	CHILtrapF-80733.0	CHILtrapF-84339.1	CHILtrapF-89033.0	CHILtrapF-91867.0
UVB2 (U)	10	3307	25	23385	0.00105556	0.0187565	17.7.1	hormone metabolism.jasmonate.synthesis-degradation	CHILtrapF-100427.1	CHILtrapF-100980.0	CHILtrapF-105368.0	CHILtrapF-105368.1	CHILtrapF-105492.0	CHILtrapF-106113.0	CHILtrapF-111903.0	CHILtrapF-77254.0	CHILtrapF-87688.0	CHILtrapF-95034.0
UVB2 (U)	16	3307	52	23385	0.00108357	0.0190105	34.3	transport.amino acids	CHILtrapF-103704.0	CHILtrapF-103704.1	CHILtrapF-105318.0	CHILtrapF-110568.0	CHILtrapF-64710.0	CHILtrapF-78988.0	CHILtrapF-80195.0	CHILtrapF-84129.0	CHILtrapF-84129.1	CHILtrapF-87851.0	CHILtrapF-87851.1	CHILtrapF-90566.0	CHILtrapF-90792.0	CHILtrapF-96740.0	CHILtrapF-99018.0	CHILtrapF-99084.0
UVB2 (U)	2	3307	72	23385	0.00117073	0.020283	29.3.4.99	protein.targeting.secretory pathway.unspecified	CHILtrapF-106416.0	CHILtrapF-90427.1
UVB2 (U)	12	3307	34	23385	0.00121618	0.0205272	16.2.1	secondary metabolism.phenylpropanoids.lignin biosynthesis	CHILtrapF-109124.0	CHILtrapF-109638.0	CHILtrapF-113240.1	CHILtrapF-59016.0	CHILtrapF-75313.0	CHILtrapF-77032.0	CHILtrapF-77800.0	CHILtrapF-80213.0	CHILtrapF-80951.0	CHILtrapF-86851.0	CHILtrapF-90578.0	CHILtrapF-92812.0
UVB2 (U)	23	3307	88	23385	0.00122927	0.0205272	29.2.1.1	protein.synthesis.ribosomal protein.prokaryotic	CHILtrapF-104050.0	CHILtrapF-105734.2	CHILtrapF-106186.0	CHILtrapF-107917.0	CHILtrapF-108847.0	CHILtrapF-109438.0	CHILtrapF-109538.0	CHILtrapF-110391.0	CHILtrapF-28306.98	CHILtrapF-54090.0	CHILtrapF-63340.0	CHILtrapF-63340.1	CHILtrapF-78048.0	CHILtrapF-83558.0	CHILtrapF-84601.0	CHILtrapF-86070.0	CHILtrapF-88809.0	CHILtrapF-89813.0	CHILtrapF-90167.0	CHILtrapF-91702.0	CHILtrapF-96990.0	CHILtrapF-98091.0	CHILtrapF-98320.0
UVB2 (U)	12	3307	34	23385	0.00121618	0.0205272	29.2.1.1.1.2	protein.synthesis.ribosomal protein.prokaryotic.chloroplast.50S subunit	CHILtrapF-105734.2	CHILtrapF-106186.0	CHILtrapF-107917.0	CHILtrapF-108847.0	CHILtrapF-109438.0	CHILtrapF-109538.0	CHILtrapF-110391.0	CHILtrapF-83558.0	CHILtrapF-84601.0	CHILtrapF-88809.0	CHILtrapF-89813.0	CHILtrapF-91702.0
UVB2 (U)	7	3307	14	23385	0.0013304	0.0219516	16.8.4.2	secondary metabolism.flavonoids.flavonols.flavonol 3-O-glycosyltransferase	CHILtrapF-53586.4	CHILtrapF-87624.0	CHILtrapF-87987.0	CHILtrapF-88156.0	CHILtrapF-99010.0	CHILtrapF-99010.1	CHILtrapF-99010.2
UVB2 (U)	11	3307	30	23385	0.00135489	0.0220927	30.1	signalling.in sugar and nutrient physiology	CHILtrapF-104692.0	CHILtrapF-104692.1	CHILtrapF-110945.1	CHILtrapF-68878.0	CHILtrapF-77485.1	CHILtrapF-80814.0	CHILtrapF-84310.0	CHILtrapF-87279.0	CHILtrapF-87504.0	CHILtrapF-88382.0	CHILtrapF-93859.0
UVB2 (U)	11	3307	161	23385	0.00171932	0.0270793	27.4	RNA.RNA binding	CHILtrapF-100308.0	CHILtrapF-100440.3	CHILtrapF-120001.0	CHILtrapF-28306.47	CHILtrapF-66213.0	CHILtrapF-82093.0	CHILtrapF-89793.0	CHILtrapF-90417.0	CHILtrapF-92006.0	CHILtrapF-96251.0	CHILtrapF-96378.0
UVB2 (U)	4	3307	5	23385	0.0017145	0.0270793	13.1.6.1.1	amino acid metabolism.synthesis.aromatic aa.chorismate.3-deoxy-D-arabino-heptulosonate 7-phosphate synthase	CHILtrapF-28306.268	CHILtrapF-80397.1	CHILtrapF-86596.0	CHILtrapF-94341.0
UVB2 (U)	4	3307	5	23385	0.0017145	0.0270793	30.2.26	signalling.receptor kinases.crinkly like	CHILtrapF-62626.0	CHILtrapF-75094.0	CHILtrapF-77403.0	CHILtrapF-88319.0
UVB2 (U)	13	3307	40	23385	0.00176046	0.0274157	10.2.1	cell wall.cellulose synthesis.cellulose synthase	CHILtrapF-103024.1	CHILtrapF-106782.0	CHILtrapF-106782.1	CHILtrapF-107123.0	CHILtrapF-109543.2	CHILtrapF-109543.5	CHILtrapF-110860.1	CHILtrapF-110860.2	CHILtrapF-114029.7	CHILtrapF-85889.0	CHILtrapF-98309.0	CHILtrapF-98309.1	CHILtrapF-98725.0
UVB2 (U)	15	3307	197	23385	0.00180917	0.0278612	29.2.1.2	protein.synthesis.ribosomal protein.eukaryotic	CHILtrapF-106083.0	CHILtrapF-106083.1	CHILtrapF-106083.4	CHILtrapF-109538.0	CHILtrapF-81981.0	CHILtrapF-89475.0	CHILtrapF-91670.0	CHILtrapF-92799.0	CHILtrapF-99784.12	CHILtrapF-99784.16	CHILtrapF-99784.18	CHILtrapF-99784.23	CHILtrapF-99784.26	CHILtrapF-99784.32	CHILtrapF-99784.8
UVB2 (U)	18	3307	65	23385	0.00194628	0.0296433	27.3.11	RNA.regulation of transcription.C2H2 zinc finger family	CHILtrapF-108914.0	CHILtrapF-108914.1	CHILtrapF-58577.0	CHILtrapF-61063.0	CHILtrapF-68062.0	CHILtrapF-69512.0	CHILtrapF-81446.1	CHILtrapF-82723.0	CHILtrapF-84346.0	CHILtrapF-91343.0	CHILtrapF-91446.0	CHILtrapF-91697.0	CHILtrapF-94083.0	CHILtrapF-94820.0	CHILtrapF-95337.0	CHILtrapF-95507.0	CHILtrapF-95507.1	CHILtrapF-96089.0
UVB2 (U)	5	3307	8	23385	0.00200061	0.0298156	1.1.1.1	PS.lightreaction.photosystem II.LHC-II	CHILtrapF-59380.0	CHILtrapF-83974.0	CHILtrapF-84632.0	CHILtrapF-85516.0	CHILtrapF-88419.0
UVB2 (U)	5	3307	8	23385	0.00200061	0.0298156	10.5.3	cell wall.cell wall proteins.LRR	CHILtrapF-59232.0	CHILtrapF-59328.0	CHILtrapF-75633.0	CHILtrapF-99110.0	CHILtrapF-99174.0
UVB2 (U)	7	3307	15	23385	0.00214228	0.0312547	13.1.1	amino acid metabolism.synthesis.central amino acid metabolism	CHILtrapF-101210.0	CHILtrapF-63119.0	CHILtrapF-84142.0	CHILtrapF-88478.0	CHILtrapF-88478.2	CHILtrapF-89580.0	CHILtrapF-89758.0
UVB2 (U)	7	3307	15	23385	0.00214228	0.0312547	13.1.6.1	amino acid metabolism.synthesis.aromatic aa.chorismate	CHILtrapF-28306.268	CHILtrapF-80397.1	CHILtrapF-86596.0	CHILtrapF-88744.0	CHILtrapF-90214.0	CHILtrapF-93424.1	CHILtrapF-94341.0
UVB2 (U)	25	3307	103	23385	0.0021967	0.0313879	3	minor CHO metabolism	CHILtrapF-101625.0	CHILtrapF-101625.1	CHILtrapF-101625.2	CHILtrapF-101625.3	CHILtrapF-103823.0	CHILtrapF-104710.0	CHILtrapF-110016.0	CHILtrapF-111044.0	CHILtrapF-112616.0	CHILtrapF-74720.0	CHILtrapF-76609.0	CHILtrapF-80990.0	CHILtrapF-83912.0	CHILtrapF-84146.0	CHILtrapF-88437.0	CHILtrapF-88855.0	CHILtrapF-90457.0	CHILtrapF-92791.0	CHILtrapF-93158.0	CHILtrapF-94286.0	CHILtrapF-95342.0	CHILtrapF-95511.1	CHILtrapF-97013.0	CHILtrapF-97206.0	CHILtrapF-97706.0
UVB2 (U)	9	3307	23	23385	0.00217649	0.0313879	27.3.20	RNA.regulation of transcription.G2-like transcription factor family, GARP	CHILtrapF-100621.15	CHILtrapF-102036.4	CHILtrapF-115613.1	CHILtrapF-32949.4	CHILtrapF-71415.0	CHILtrapF-81610.0	CHILtrapF-82202.0	CHILtrapF-84693.0	CHILtrapF-85805.0
UVB2 (U)	63	3307	589	23385	0.00223625	0.031627	31	cell	CHILtrapF-101541.1	CHILtrapF-103081.1	CHILtrapF-103373.1	CHILtrapF-103373.2	CHILtrapF-103656.0	CHILtrapF-103715.5	CHILtrapF-106323.0	CHILtrapF-106336.0	CHILtrapF-106422.0	CHILtrapF-106762.0	CHILtrapF-108042.0	CHILtrapF-109296.3	CHILtrapF-109522.0	CHILtrapF-109752.1	CHILtrapF-111014.0	CHILtrapF-114490.0	CHILtrapF-116149.0	CHILtrapF-116149.1	CHILtrapF-117452.1	CHILtrapF-118523.0	CHILtrapF-119224.0	CHILtrapF-18079.4	CHILtrapF-60800.0	CHILtrapF-68174.0	CHILtrapF-70039.0	CHILtrapF-70181.0	CHILtrapF-71071.0	CHILtrapF-73623.0	CHILtrapF-74178.0	CHILtrapF-76275.0	CHILtrapF-77016.0	CHILtrapF-81417.0	CHILtrapF-85086.0	CHILtrapF-85162.0	CHILtrapF-85963.0	CHILtrapF-86107.0	CHILtrapF-86319.0	CHILtrapF-86389.1	CHILtrapF-86857.0	CHILtrapF-86993.0	CHILtrapF-87302.0
UVB2 (U)	13	3307	42	23385	0.00275413	0.0380258	16.5	secondary metabolism.sulfur-containing	CHILtrapF-59881.1	CHILtrapF-66796.1	CHILtrapF-76481.0	CHILtrapF-76481.1	CHILtrapF-86328.1	CHILtrapF-88946.4	CHILtrapF-88946.5	CHILtrapF-88946.9	CHILtrapF-92162.2	CHILtrapF-92885.0	CHILtrapF-95698.0	CHILtrapF-95698.1	CHILtrapF-99664.0
UVB2 (U)	156	3307	932	23385	0.00272912	0.0380258	29.5	protein.degradation	CHILtrapF-100340.0	CHILtrapF-100428.0	CHILtrapF-100887.0	CHILtrapF-101581.0	CHILtrapF-101737.0	CHILtrapF-103463.0	CHILtrapF-105296.0	CHILtrapF-106083.0	CHILtrapF-106083.1	CHILtrapF-106083.2	CHILtrapF-106083.3	CHILtrapF-106083.4	CHILtrapF-106234.0	CHILtrapF-106327.0	CHILtrapF-106430.0	CHILtrapF-106604.0	CHILtrapF-107167.0	CHILtrapF-107591.0	CHILtrapF-107930.0	CHILtrapF-108557.0	CHILtrapF-109095.0	CHILtrapF-109201.0	CHILtrapF-109389.0	CHILtrapF-109504.0	CHILtrapF-109904.2	CHILtrapF-110435.0	CHILtrapF-111786.1	CHILtrapF-112430.0	CHILtrapF-113348.0	CHILtrapF-114448.0	CHILtrapF-115433.2	CHILtrapF-115491.0	CHILtrapF-118659.0	CHILtrapF-31427.4	CHILtrapF-60692.0	CHILtrapF-60737.0	CHILtrapF-61328.0	CHILtrapF-61668.0	CHILtrapF-62125.1	CHILtrapF-63297.0	CHILtrapF-67921.0
UVB2 (U)	3	3307	3	23385	0.00282587	0.0380258	1.1.40	PS.lightreaction.cyclic electron flow-chlororespiration	CHILtrapF-83347.0	CHILtrapF-87149.0	CHILtrapF-97421.1
UVB2 (U)	3	3307	3	23385	0.00282587	0.0380258	1.3.4	PS.calvin cycle.GAP	CHILtrapF-108144.0	CHILtrapF-108144.2	CHILtrapF-81643.0
UVB2 (U)	3	3307	3	23385	0.00282587	0.0380258	16.1.4.21	secondary metabolism.isoprenoids.carotenoids.violaxanthin de-epoxidase	CHILtrapF-70778.0	CHILtrapF-70778.1	CHILtrapF-96210.1
UVB2 (U)	6	3307	12	23385	0.00295313	0.0393561	16.5.1.1.4.1	secondary metabolism.sulfur-containing.glucosinolates.synthesis.shared.CYP83B1 phenylacetaldoxime monooxygenase	CHILtrapF-76481.0	CHILtrapF-76481.1	CHILtrapF-88946.4	CHILtrapF-88946.5	CHILtrapF-88946.9	CHILtrapF-92162.2
UVB2 (U)	8	3307	20	23385	0.00322152	0.0414709	1.2	PS.photorepiration	CHILtrapF-104260.1	CHILtrapF-76609.0	CHILtrapF-77909.0	CHILtrapF-88111.0	CHILtrapF-89758.0	CHILtrapF-92659.0	CHILtrapF-95187.0	CHILtrapF-96525.0
UVB2 (U)	50	3307	254	23385	0.00329134	0.0414709	20.2	stress.abiotic	CHILtrapF-101493.0	CHILtrapF-104633.0	CHILtrapF-104830.0	CHILtrapF-105032.0	CHILtrapF-105162.0	CHILtrapF-105963.1	CHILtrapF-106336.0	CHILtrapF-107271.0	CHILtrapF-107321.0	CHILtrapF-107912.0	CHILtrapF-109080.2	CHILtrapF-110557.0	CHILtrapF-112552.0	CHILtrapF-117231.0	CHILtrapF-120142.0	CHILtrapF-61905.0	CHILtrapF-66943.0	CHILtrapF-68174.0	CHILtrapF-69334.0	CHILtrapF-75989.0	CHILtrapF-77254.0	CHILtrapF-81728.0	CHILtrapF-83223.0	CHILtrapF-84104.0	CHILtrapF-84583.0	CHILtrapF-84755.0	CHILtrapF-85975.0	CHILtrapF-86486.0	CHILtrapF-87440.0	CHILtrapF-87457.0	CHILtrapF-87458.0	CHILtrapF-87566.0	CHILtrapF-88660.0	CHILtrapF-89818.0	CHILtrapF-91132.0	CHILtrapF-92119.0	CHILtrapF-92378.0	CHILtrapF-92510.0	CHILtrapF-92759.0	CHILtrapF-92759.1	CHILtrapF-93170.0
UVB2 (U)	8	3307	20	23385	0.00322152	0.0414709	21.4	redox.glutaredoxins	CHILtrapF-110661.0	CHILtrapF-78314.0	CHILtrapF-79427.0	CHILtrapF-81895.0	CHILtrapF-89089.0	CHILtrapF-91043.0	CHILtrapF-96465.0	CHILtrapF-96744.0
UVB2 (U)	12	3307	38	23385	0.00326767	0.0414709	13.1.3	amino acid metabolism.synthesis.aspartate family	CHILtrapF-101928.0	CHILtrapF-102018.0	CHILtrapF-102018.1	CHILtrapF-102018.2	CHILtrapF-102018.3	CHILtrapF-83640.0	CHILtrapF-87415.1	CHILtrapF-87415.2	CHILtrapF-87415.3	CHILtrapF-87415.4	CHILtrapF-95295.1	CHILtrapF-97871.1
UVB2 (U)	12	3307	38	23385	0.00326767	0.0414709	16.5.1	secondary metabolism.sulfur-containing.glucosinolates	CHILtrapF-59881.1	CHILtrapF-76481.0	CHILtrapF-76481.1	CHILtrapF-86328.1	CHILtrapF-88946.4	CHILtrapF-88946.5	CHILtrapF-88946.9	CHILtrapF-92162.2	CHILtrapF-92885.0	CHILtrapF-95698.0	CHILtrapF-95698.1	CHILtrapF-99664.0
UVB2 (U)	7	3307	16	23385	0.00327071	0.0414709	21.2.1	redox.ascorbate and glutathione.ascorbate	CHILtrapF-101667.0	CHILtrapF-110288.0	CHILtrapF-75874.0	CHILtrapF-84525.0	CHILtrapF-85856.0	CHILtrapF-88953.0	CHILtrapF-99936.0
UVB2 (U)	5	3307	9	23385	0.00386556	0.0482672	17.2.1	hormone metabolism.auxin.synthesis-degradation	CHILtrapF-111971.1	CHILtrapF-85589.0	CHILtrapF-93584.0	CHILtrapF-95110.0	CHILtrapF-99664.0
UVB2 (U)	1	3307	50	23385	0.00400079	0.0495098	29.5.11.20	protein.degradation.ubiquitin.proteasom	CHILtrapF-82359.0
UVB2 (U)	12	3307	39	23385	0.00405384	0.0497223	19	tetrapyrrole synthesis	CHILtrapF-100992.0	CHILtrapF-103784.0	CHILtrapF-105055.3	CHILtrapF-110707.0	CHILtrapF-60391.0	CHILtrapF-62538.0	CHILtrapF-63310.0	CHILtrapF-76555.0	CHILtrapF-83614.0	CHILtrapF-84913.0	CHILtrapF-85912.0	CHILtrapF-93907.0
UVB3 (U)	34	1160	105	23385	3.58e-19	4.96e-16	16.8	secondary metabolism.flavonoids	CHILtrapF-103275.0	CHILtrapF-109638.0	CHILtrapF-115018.3	CHILtrapF-75039.10	CHILtrapF-75039.17	CHILtrapF-75039.18	CHILtrapF-75039.22	CHILtrapF-75039.28	CHILtrapF-75039.3	CHILtrapF-75039.31	CHILtrapF-75039.32	CHILtrapF-75039.37	CHILtrapF-75039.38	CHILtrapF-75039.39	CHILtrapF-75039.4	CHILtrapF-75039.41	CHILtrapF-75039.43	CHILtrapF-75039.5	CHILtrapF-75825.0	CHILtrapF-76481.0	CHILtrapF-76481.1	CHILtrapF-77368.0	CHILtrapF-8088.9	CHILtrapF-87624.0	CHILtrapF-87880.0	CHILtrapF-87987.0	CHILtrapF-88156.0	CHILtrapF-89347.0	CHILtrapF-95303.0	CHILtrapF-97166.0	CHILtrapF-97166.1	CHILtrapF-99010.0	CHILtrapF-99010.1	CHILtrapF-99010.2
UVB3 (U)	135	1160	1309	23385	1.52e-16	1.06e-13	27.3	RNA.regulation of transcription	CHILtrapF-100621.15	CHILtrapF-101090.0	CHILtrapF-101253.0	CHILtrapF-101600.0	CHILtrapF-102175.0	CHILtrapF-102279.0	CHILtrapF-102506.0	CHILtrapF-103071.0	CHILtrapF-104523.1	CHILtrapF-104758.0	CHILtrapF-104815.0	CHILtrapF-105162.0	CHILtrapF-105508.0	CHILtrapF-105509.0	CHILtrapF-106382.0	CHILtrapF-106649.0	CHILtrapF-106845.1	CHILtrapF-106868.0	CHILtrapF-107209.2	CHILtrapF-107209.5	CHILtrapF-108049.0	CHILtrapF-108129.0	CHILtrapF-108914.0	CHILtrapF-108914.1	CHILtrapF-109080.2	CHILtrapF-109652.0	CHILtrapF-109690.0	CHILtrapF-109769.0	CHILtrapF-109824.0	CHILtrapF-109927.1	CHILtrapF-110056.0	CHILtrapF-110408.0	CHILtrapF-111617.0	CHILtrapF-112503.0	CHILtrapF-112503.1	CHILtrapF-115433.1	CHILtrapF-117718.0	CHILtrapF-119040.1	CHILtrapF-119040.2	CHILtrapF-119842.0	CHILtrapF-120041.1
UVB3 (U)	56	1160	333	23385	6.29e-16	2.91e-13	17	hormone metabolism	CHILtrapF-100660.0	CHILtrapF-101253.0	CHILtrapF-103867.0	CHILtrapF-105368.1	CHILtrapF-105652.0	CHILtrapF-107914.0	CHILtrapF-108175.0	CHILtrapF-108389.0	CHILtrapF-108513.0	CHILtrapF-108915.0	CHILtrapF-111971.1	CHILtrapF-115018.3	CHILtrapF-119040.0	CHILtrapF-119040.1	CHILtrapF-119040.2	CHILtrapF-119493.0	CHILtrapF-120188.0	CHILtrapF-120188.2	CHILtrapF-120188.3	CHILtrapF-120388.0	CHILtrapF-2197.2	CHILtrapF-60179.0	CHILtrapF-65292.0	CHILtrapF-65570.0	CHILtrapF-67724.0	CHILtrapF-70811.0	CHILtrapF-77254.0	CHILtrapF-77368.0	CHILtrapF-77848.0	CHILtrapF-77975.0	CHILtrapF-78129.0	CHILtrapF-79474.0	CHILtrapF-79486.0	CHILtrapF-80280.0	CHILtrapF-81521.0	CHILtrapF-81811.0	CHILtrapF-83078.0	CHILtrapF-83254.0	CHILtrapF-84030.0	CHILtrapF-84344.0	CHILtrapF-85969.0
UVB3 (U)	53	1160	326	23385	1.56e-14	5.4e-12	16	secondary metabolism	CHILtrapF-103275.0	CHILtrapF-108579.0	CHILtrapF-108736.0	CHILtrapF-109638.0	CHILtrapF-112245.2	CHILtrapF-113240.1	CHILtrapF-115018.3	CHILtrapF-70778.0	CHILtrapF-70778.1	CHILtrapF-75039.10	CHILtrapF-75039.17	CHILtrapF-75039.18	CHILtrapF-75039.22	CHILtrapF-75039.28	CHILtrapF-75039.3	CHILtrapF-75039.31	CHILtrapF-75039.32	CHILtrapF-75039.37	CHILtrapF-75039.38	CHILtrapF-75039.39	CHILtrapF-75039.4	CHILtrapF-75039.41	CHILtrapF-75039.43	CHILtrapF-75039.5	CHILtrapF-75825.0	CHILtrapF-76481.0	CHILtrapF-76481.1	CHILtrapF-77032.0	CHILtrapF-77368.0	CHILtrapF-80213.0	CHILtrapF-8088.9	CHILtrapF-81175.0	CHILtrapF-83483.0	CHILtrapF-85395.0	CHILtrapF-87624.0	CHILtrapF-87880.0	CHILtrapF-87987.0	CHILtrapF-88156.0	CHILtrapF-89061.0	CHILtrapF-89347.0	CHILtrapF-89826.0
UVB3 (U)	16	1160	28	23385	2.03e-14	5.62e-12	27.3.32	RNA.regulation of transcription.WRKY domain transcription factor family	CHILtrapF-104523.1	CHILtrapF-104815.0	CHILtrapF-106868.0	CHILtrapF-108129.0	CHILtrapF-110056.0	CHILtrapF-115433.1	CHILtrapF-75907.0	CHILtrapF-77348.0	CHILtrapF-86694.0	CHILtrapF-87067.0	CHILtrapF-89864.0	CHILtrapF-91857.0	CHILtrapF-95609.1	CHILtrapF-95918.0	CHILtrapF-97406.1	CHILtrapF-97756.1
UVB3 (U)	15	1160	26	23385	1.1e-13	2.55e-11	17.5.2	hormone metabolism.ethylene.signal transduction	CHILtrapF-105652.0	CHILtrapF-119040.0	CHILtrapF-119040.1	CHILtrapF-119040.2	CHILtrapF-120388.0	CHILtrapF-65292.0	CHILtrapF-70811.0	CHILtrapF-79474.0	CHILtrapF-80280.0	CHILtrapF-81521.0	CHILtrapF-83078.0	CHILtrapF-84030.0	CHILtrapF-84344.0	CHILtrapF-87502.0	CHILtrapF-93921.0
UVB3 (U)	16	1160	31	23385	1.72e-13	3.41e-11	16.8.2	secondary metabolism.flavonoids.chalcones	CHILtrapF-75039.10	CHILtrapF-75039.17	CHILtrapF-75039.18	CHILtrapF-75039.22	CHILtrapF-75039.28	CHILtrapF-75039.3	CHILtrapF-75039.31	CHILtrapF-75039.32	CHILtrapF-75039.37	CHILtrapF-75039.38	CHILtrapF-75039.39	CHILtrapF-75039.4	CHILtrapF-75039.41	CHILtrapF-75039.43	CHILtrapF-75039.5	CHILtrapF-75825.0
UVB3 (U)	19	1160	56	23385	9.48e-12	1.64e-09	17.5	hormone metabolism.ethylene	CHILtrapF-100660.0	CHILtrapF-101253.0	CHILtrapF-105652.0	CHILtrapF-119040.0	CHILtrapF-119040.1	CHILtrapF-119040.2	CHILtrapF-120388.0	CHILtrapF-65292.0	CHILtrapF-70811.0	CHILtrapF-79474.0	CHILtrapF-80280.0	CHILtrapF-81521.0	CHILtrapF-83078.0	CHILtrapF-84030.0	CHILtrapF-84344.0	CHILtrapF-87502.0	CHILtrapF-93921.0	CHILtrapF-95698.1	CHILtrapF-97655.0
UVB3 (U)	12	1160	21	23385	3.93e-11	5.44e-09	16.8.2.1	secondary metabolism.flavonoids.chalcones.naringenin-chalcone synthase	CHILtrapF-75039.10	CHILtrapF-75039.17	CHILtrapF-75039.18	CHILtrapF-75039.22	CHILtrapF-75039.28	CHILtrapF-75039.3	CHILtrapF-75039.31	CHILtrapF-75039.37	CHILtrapF-75039.4	CHILtrapF-75039.43	CHILtrapF-75039.5	CHILtrapF-75825.0
UVB3 (U)	9	1160	11	23385	8.78e-11	1.11e-08	27.3.64	RNA.regulation of transcription.PHOR1	CHILtrapF-59538.0	CHILtrapF-60937.0	CHILtrapF-67724.0	CHILtrapF-73551.0	CHILtrapF-78326.0	CHILtrapF-79486.0	CHILtrapF-86555.0	CHILtrapF-87326.0	CHILtrapF-94877.0
UVB3 (U)	18	1160	58	23385	1.76e-10	2.04e-08	29.5.11.1	protein.degradation.ubiquitin.ubiquitin	CHILtrapF-106083.0	CHILtrapF-106083.1	CHILtrapF-106083.3	CHILtrapF-106083.4	CHILtrapF-81294.0	CHILtrapF-99784.1	CHILtrapF-99784.11	CHILtrapF-99784.12	CHILtrapF-99784.15	CHILtrapF-99784.16	CHILtrapF-99784.21	CHILtrapF-99784.24	CHILtrapF-99784.32	CHILtrapF-99784.5	CHILtrapF-99784.6	CHILtrapF-99784.7	CHILtrapF-99784.8	CHILtrapF-99784.9
UVB3 (U)	145	1160	1807	23385	1.84e-09	1.96e-07	27	RNA	CHILtrapF-100308.0	CHILtrapF-100621.15	CHILtrapF-101090.0	CHILtrapF-101253.0	CHILtrapF-101600.0	CHILtrapF-102175.0	CHILtrapF-102279.0	CHILtrapF-102506.0	CHILtrapF-103071.0	CHILtrapF-103399.0	CHILtrapF-104523.1	CHILtrapF-104758.0	CHILtrapF-104815.0	CHILtrapF-105162.0	CHILtrapF-105508.0	CHILtrapF-105509.0	CHILtrapF-106382.0	CHILtrapF-106649.0	CHILtrapF-106845.1	CHILtrapF-106868.0	CHILtrapF-107015.0	CHILtrapF-107209.2	CHILtrapF-107209.5	CHILtrapF-108049.0	CHILtrapF-108129.0	CHILtrapF-108914.0	CHILtrapF-108914.1	CHILtrapF-109080.2	CHILtrapF-109652.0	CHILtrapF-109690.0	CHILtrapF-109769.0	CHILtrapF-109824.0	CHILtrapF-109927.1	CHILtrapF-110056.0	CHILtrapF-110408.0	CHILtrapF-111617.0	CHILtrapF-112503.0	CHILtrapF-112503.1	CHILtrapF-115433.1	CHILtrapF-117718.0	CHILtrapF-119040.1
UVB3 (U)	6	1160	10	23385	2.52e-06	0.000213188	16.8.3.3	secondary metabolism.flavonoids.dihydroflavonols.flavonoid 3-monooxygenase	CHILtrapF-103275.0	CHILtrapF-109638.0	CHILtrapF-76481.0	CHILtrapF-76481.1	CHILtrapF-8088.9	CHILtrapF-87880.0
UVB3 (U)	8	1160	20	23385	2.46e-06	0.000213188	27.3.21	RNA.regulation of transcription.GRAS transcription factor family	CHILtrapF-101600.0	CHILtrapF-104758.0	CHILtrapF-70870.0	CHILtrapF-71145.0	CHILtrapF-75095.2	CHILtrapF-85020.0	CHILtrapF-91701.0	CHILtrapF-92833.0
UVB3 (U)	3	1160	393	23385	2.61e-06	0.000213188	35.1.5	not assigned.no ontology.pentatricopeptide (PPR) repeat-containing protein	CHILtrapF-69424.0	CHILtrapF-93592.0	CHILtrapF-96981.0
UVB3 (U)	42	1160	406	23385	3.44e-06	0.000251079	20	stress	CHILtrapF-101356.0	CHILtrapF-101392.1	CHILtrapF-101392.2	CHILtrapF-102824.0	CHILtrapF-105162.0	CHILtrapF-109080.2	CHILtrapF-109363.0	CHILtrapF-110056.0	CHILtrapF-115018.3	CHILtrapF-61905.0	CHILtrapF-65570.0	CHILtrapF-73526.0	CHILtrapF-77254.0	CHILtrapF-77368.0	CHILtrapF-79486.0	CHILtrapF-84583.0	CHILtrapF-84807.0	CHILtrapF-84921.0	CHILtrapF-85975.0	CHILtrapF-87440.0	CHILtrapF-87457.0	CHILtrapF-87458.0	CHILtrapF-87566.0	CHILtrapF-87624.0	CHILtrapF-88156.0	CHILtrapF-88270.0	CHILtrapF-89347.0	CHILtrapF-89818.0	CHILtrapF-90418.0	CHILtrapF-90877.0	CHILtrapF-91215.0	CHILtrapF-92076.0	CHILtrapF-97112.0	CHILtrapF-97955.0	CHILtrapF-98046.0	CHILtrapF-98782.0	CHILtrapF-98803.0	CHILtrapF-98803.1	CHILtrapF-99010.2	CHILtrapF-99878.0	CHILtrapF-99878.1
UVB3 (U)	8	1160	21	23385	3.78e-06	0.00026186	29.2.1.2.1.27	protein.synthesis.ribosomal protein.eukaryotic.40S subunit.S27	CHILtrapF-106083.0	CHILtrapF-106083.1	CHILtrapF-106083.4	CHILtrapF-81294.0	CHILtrapF-99784.12	CHILtrapF-99784.16	CHILtrapF-99784.32	CHILtrapF-99784.8
UVB3 (U)	8	1160	23	23385	8.23e-06	0.000543114	27.3.27	RNA.regulation of transcription.NAC domain transcription factor family	CHILtrapF-105508.0	CHILtrapF-106649.0	CHILtrapF-109652.0	CHILtrapF-109690.0	CHILtrapF-120041.1	CHILtrapF-82217.0	CHILtrapF-85109.0	CHILtrapF-93074.0
UVB3 (U)	7	1160	18	23385	1.33e-05	0.000834792	27.3.23	RNA.regulation of transcription.HSF,Heat-shock transcription factor family	CHILtrapF-105162.0	CHILtrapF-109080.2	CHILtrapF-85465.0	CHILtrapF-97955.0	CHILtrapF-98046.0	CHILtrapF-98803.0	CHILtrapF-98803.1
UVB3 (U)	9	1160	32	23385	1.55e-05	0.000933674	16.8.4	secondary metabolism.flavonoids.flavonols	CHILtrapF-115018.3	CHILtrapF-77368.0	CHILtrapF-87624.0	CHILtrapF-87987.0	CHILtrapF-88156.0	CHILtrapF-89347.0	CHILtrapF-99010.0	CHILtrapF-99010.1	CHILtrapF-99010.2
UVB3 (U)	52	1160	584	23385	1.76e-05	0.001014	29.5.11	protein.degradation.ubiquitin	CHILtrapF-103765.0	CHILtrapF-103775.0	CHILtrapF-106083.0	CHILtrapF-106083.1	CHILtrapF-106083.3	CHILtrapF-106083.4	CHILtrapF-106234.0	CHILtrapF-108557.0	CHILtrapF-118659.0	CHILtrapF-60692.0	CHILtrapF-67921.0	CHILtrapF-73910.0	CHILtrapF-75070.1	CHILtrapF-77226.0	CHILtrapF-78671.0	CHILtrapF-80174.0	CHILtrapF-81294.0	CHILtrapF-81660.0	CHILtrapF-82326.0	CHILtrapF-82587.0	CHILtrapF-84754.0	CHILtrapF-85515.0	CHILtrapF-85975.0	CHILtrapF-86159.0	CHILtrapF-86595.0	CHILtrapF-87326.0	CHILtrapF-87468.0	CHILtrapF-87468.1	CHILtrapF-87468.2	CHILtrapF-87471.0	CHILtrapF-89806.0	CHILtrapF-91047.0	CHILtrapF-92421.0	CHILtrapF-94024.0	CHILtrapF-95225.0	CHILtrapF-95361.0	CHILtrapF-96897.0	CHILtrapF-97470.0	CHILtrapF-99719.0	CHILtrapF-99784.1	CHILtrapF-99784.11
UVB3 (U)	9	1160	33	23385	2.03e-05	0.00112288	27.3.3	RNA.regulation of transcription.AP2/EREBP, APETALA2/Ethylene-responsive element binding protein family	CHILtrapF-109769.0	CHILtrapF-119040.1	CHILtrapF-119040.2	CHILtrapF-70177.0	CHILtrapF-74432.0	CHILtrapF-76116.0	CHILtrapF-87502.0	CHILtrapF-88303.0	CHILtrapF-96436.0
UVB3 (U)	4	1160	5	23385	2.86e-05	0.00151298	34.4	transport.nitrate	CHILtrapF-110589.0	CHILtrapF-83179.0	CHILtrapF-92487.0	CHILtrapF-97921.0
UVB3 (U)	6	1160	14	23385	2.95e-05	0.00151298	16.8.4.2	secondary metabolism.flavonoids.flavonols.flavonol 3-O-glycosyltransferase	CHILtrapF-87624.0	CHILtrapF-87987.0	CHILtrapF-88156.0	CHILtrapF-99010.0	CHILtrapF-99010.1	CHILtrapF-99010.2
UVB3 (U)	17	1160	117	23385	4.68e-05	0.00216196	29.1	protein.aa activation	CHILtrapF-106083.0	CHILtrapF-106083.1	CHILtrapF-106083.3	CHILtrapF-106083.4	CHILtrapF-99784.1	CHILtrapF-99784.11	CHILtrapF-99784.12	CHILtrapF-99784.15	CHILtrapF-99784.16	CHILtrapF-99784.21	CHILtrapF-99784.24	CHILtrapF-99784.32	CHILtrapF-99784.5	CHILtrapF-99784.6	CHILtrapF-99784.7	CHILtrapF-99784.8	CHILtrapF-99784.9
UVB3 (U)	11	1160	589	23385	4.41e-05	0.00216196	31	cell	CHILtrapF-116149.0	CHILtrapF-74178.0	CHILtrapF-81486.0	CHILtrapF-82080.0	CHILtrapF-86107.0	CHILtrapF-89629.0	CHILtrapF-89818.0	CHILtrapF-90004.0	CHILtrapF-92506.0	CHILtrapF-96261.0	CHILtrapF-97675.0
UVB3 (U)	6	1160	15	23385	4.67e-05	0.00216196	29.2.1.2.2.40	protein.synthesis.ribosomal protein.eukaryotic.60S subunit.L40	CHILtrapF-106083.0	CHILtrapF-106083.1	CHILtrapF-81294.0	CHILtrapF-99784.12	CHILtrapF-99784.16	CHILtrapF-99784.32
UVB3 (U)	12	1160	65	23385	5.85e-05	0.00253388	27.3.11	RNA.regulation of transcription.C2H2 zinc finger family	CHILtrapF-108914.0	CHILtrapF-108914.1	CHILtrapF-58577.0	CHILtrapF-62859.0	CHILtrapF-81446.1	CHILtrapF-84346.0	CHILtrapF-84627.0	CHILtrapF-91697.0	CHILtrapF-94083.0	CHILtrapF-94820.0	CHILtrapF-95507.0	CHILtrapF-95507.1
UVB3 (U)	13	1160	75	23385	5.75e-05	0.00253388	27.3.25	RNA.regulation of transcription.MYB domain transcription factor family	CHILtrapF-101090.0	CHILtrapF-105509.0	CHILtrapF-106845.1	CHILtrapF-108049.0	CHILtrapF-110408.0	CHILtrapF-71548.0	CHILtrapF-73981.0	CHILtrapF-85227.0	CHILtrapF-90502.1	CHILtrapF-90852.2	CHILtrapF-91734.0	CHILtrapF-96287.0	CHILtrapF-98776.0
UVB3 (U)	26	1160	233	23385	6.16e-05	0.0025857	29.5.11.4.2	protein.degradation.ubiquitin.E3.RING	CHILtrapF-103765.0	CHILtrapF-108557.0	CHILtrapF-118659.0	CHILtrapF-60692.0	CHILtrapF-73910.0	CHILtrapF-75070.1	CHILtrapF-77226.0	CHILtrapF-78671.0	CHILtrapF-80174.0	CHILtrapF-81660.0	CHILtrapF-82326.0	CHILtrapF-82587.0	CHILtrapF-84754.0	CHILtrapF-85515.0	CHILtrapF-86159.0	CHILtrapF-87326.0	CHILtrapF-87468.0	CHILtrapF-87468.1	CHILtrapF-87468.2	CHILtrapF-87471.0	CHILtrapF-89806.0	CHILtrapF-91047.0	CHILtrapF-92421.0	CHILtrapF-95225.0	CHILtrapF-95361.0	CHILtrapF-96897.0
UVB3 (U)	8	1160	30	23385	6.89e-05	0.00281048	30.1	signalling.in sugar and nutrient physiology	CHILtrapF-104692.0	CHILtrapF-104692.1	CHILtrapF-104692.2	CHILtrapF-110945.1	CHILtrapF-68878.0	CHILtrapF-80814.0	CHILtrapF-84310.0	CHILtrapF-87504.0
UVB3 (U)	19	1160	145	23385	7.11e-05	0.00281665	20.1	stress.biotic	CHILtrapF-101356.0	CHILtrapF-101392.1	CHILtrapF-101392.2	CHILtrapF-102824.0	CHILtrapF-110056.0	CHILtrapF-115018.3	CHILtrapF-65570.0	CHILtrapF-77368.0	CHILtrapF-79486.0	CHILtrapF-87624.0	CHILtrapF-88156.0	CHILtrapF-88270.0	CHILtrapF-89347.0	CHILtrapF-91215.0	CHILtrapF-92076.0	CHILtrapF-99010.2	CHILtrapF-99878.0	CHILtrapF-99878.1	CHILtrapF-99878.2
UVB3 (U)	7	1160	23	23385	7.93e-05	0.00305139	17.4.1	hormone metabolism.cytokinin.synthesis-degradation	CHILtrapF-115018.3	CHILtrapF-119493.0	CHILtrapF-2197.2	CHILtrapF-77368.0	CHILtrapF-87624.0	CHILtrapF-88922.0	CHILtrapF-89347.0
UVB3 (U)	4	1160	7	23385	0.000181112	0.00678435	17.6.2	hormone metabolism.gibberelin.signal transduction	CHILtrapF-67724.0	CHILtrapF-79486.0	CHILtrapF-85969.0	CHILtrapF-94877.0
UVB3 (U)	8	1160	37	23385	0.000319156	0.010789	15.2	metal handling.binding, chelation and storage	CHILtrapF-100209.0	CHILtrapF-102018.3	CHILtrapF-78324.1	CHILtrapF-87415.2	CHILtrapF-87415.3	CHILtrapF-87415.4	CHILtrapF-92104.0	CHILtrapF-94271.0
UVB3 (U)	7	1160	28	23385	0.000297197	0.010789	17.6	hormone metabolism.gibberelin	CHILtrapF-107914.0	CHILtrapF-67724.0	CHILtrapF-79486.0	CHILtrapF-85969.0	CHILtrapF-91382.0	CHILtrapF-91382.1	CHILtrapF-94877.0
UVB3 (U)	16	1160	125	23385	0.000315059	0.010789	26.2	misc.ferredoxin-like	CHILtrapF-111971.1	CHILtrapF-115018.3	CHILtrapF-2197.2	CHILtrapF-62657.0	CHILtrapF-77368.0	CHILtrapF-80990.0	CHILtrapF-87624.0	CHILtrapF-87987.0	CHILtrapF-88156.0	CHILtrapF-88922.0	CHILtrapF-89347.0	CHILtrapF-89408.0	CHILtrapF-91757.0	CHILtrapF-99010.0	CHILtrapF-99010.1	CHILtrapF-99010.2
UVB3 (U)	34	1160	377	23385	0.000307115	0.010789	29.5.11.4	protein.degradation.ubiquitin.E3	CHILtrapF-103765.0	CHILtrapF-103775.0	CHILtrapF-106234.0	CHILtrapF-108557.0	CHILtrapF-118659.0	CHILtrapF-60692.0	CHILtrapF-67921.0	CHILtrapF-73910.0	CHILtrapF-75070.1	CHILtrapF-77226.0	CHILtrapF-78671.0	CHILtrapF-80174.0	CHILtrapF-81660.0	CHILtrapF-82326.0	CHILtrapF-82587.0	CHILtrapF-84754.0	CHILtrapF-85515.0	CHILtrapF-85975.0	CHILtrapF-86159.0	CHILtrapF-86595.0	CHILtrapF-87326.0	CHILtrapF-87468.0	CHILtrapF-87468.1	CHILtrapF-87468.2	CHILtrapF-87471.0	CHILtrapF-89806.0	CHILtrapF-91047.0	CHILtrapF-92421.0	CHILtrapF-94024.0	CHILtrapF-95225.0	CHILtrapF-95361.0	CHILtrapF-96897.0	CHILtrapF-97470.0	CHILtrapF-99719.0
UVB3 (U)	9	1160	47	23385	0.00035259	0.0114705	16.2	secondary metabolism.amino acid derivatives	CHILtrapF-109638.0	CHILtrapF-113240.1	CHILtrapF-77032.0	CHILtrapF-80213.0	CHILtrapF-85395.0	CHILtrapF-89061.0	CHILtrapF-89826.0	CHILtrapF-90578.0	CHILtrapF-92812.0
UVB3 (U)	7	1160	29	23385	0.00037242	0.0114705	17.4	hormone metabolism.cytokinin	CHILtrapF-115018.3	CHILtrapF-119493.0	CHILtrapF-2197.2	CHILtrapF-77368.0	CHILtrapF-87624.0	CHILtrapF-88922.0	CHILtrapF-89347.0
UVB3 (U)	8	1160	436	23385	0.000358155	0.0114705	28	DNA	CHILtrapF-28306.93	CHILtrapF-65311.0	CHILtrapF-80339.0	CHILtrapF-82335.0	CHILtrapF-83353.0	CHILtrapF-88171.0	CHILtrapF-91346.0	CHILtrapF-92928.0
UVB3 (U)	87	1160	2355	23385	0.000365255	0.0114705	29	protein	CHILtrapF-103765.0	CHILtrapF-103775.0	CHILtrapF-106083.0	CHILtrapF-106083.1	CHILtrapF-106083.3	CHILtrapF-106083.4	CHILtrapF-106234.0	CHILtrapF-108557.0	CHILtrapF-109578.0	CHILtrapF-110757.1	CHILtrapF-118659.0	CHILtrapF-60692.0	CHILtrapF-64536.0	CHILtrapF-66051.0	CHILtrapF-67921.0	CHILtrapF-73910.0	CHILtrapF-75070.1	CHILtrapF-77226.0	CHILtrapF-77509.0	CHILtrapF-77975.0	CHILtrapF-78671.0	CHILtrapF-79503.0	CHILtrapF-80134.0	CHILtrapF-80174.0	CHILtrapF-80917.0	CHILtrapF-81189.0	CHILtrapF-81294.0	CHILtrapF-81486.0	CHILtrapF-81660.0	CHILtrapF-82326.0	CHILtrapF-82553.0	CHILtrapF-82587.0	CHILtrapF-82976.0	CHILtrapF-83259.0	CHILtrapF-83305.0	CHILtrapF-84754.0	CHILtrapF-85515.0	CHILtrapF-85975.0	CHILtrapF-86159.0	CHILtrapF-86595.0	CHILtrapF-86657.0
UVB3 (U)	9	1160	50	23385	0.00055702	0.0167832	10.6.3	cell wall.degradation.pectate lyases and polygalacturonases	CHILtrapF-100112.0	CHILtrapF-107553.0	CHILtrapF-109975.0	CHILtrapF-78719.0	CHILtrapF-78719.1	CHILtrapF-78719.4	CHILtrapF-78719.5	CHILtrapF-78719.6	CHILtrapF-88351.0
UVB3 (U)	11	1160	491	23385	0.000918386	0.0270826	29.2	protein.synthesis	CHILtrapF-106083.0	CHILtrapF-106083.1	CHILtrapF-106083.4	CHILtrapF-81294.0	CHILtrapF-87448.0	CHILtrapF-91462.0	CHILtrapF-91702.0	CHILtrapF-99784.12	CHILtrapF-99784.16	CHILtrapF-99784.32	CHILtrapF-99784.8
UVB3 (U)	7	1160	34	23385	0.000996551	0.0287754	16.2.1	secondary metabolism.phenylpropanoids.lignin biosynthesis	CHILtrapF-109638.0	CHILtrapF-113240.1	CHILtrapF-77032.0	CHILtrapF-80213.0	CHILtrapF-89826.0	CHILtrapF-90578.0	CHILtrapF-92812.0
UVB3 (U)	3	1160	5	23385	0.00110005	0.0304934	16.2.1.1	secondary metabolism.phenylpropanoids.lignin biosynthesis.PAL	CHILtrapF-77032.0	CHILtrapF-89826.0	CHILtrapF-90578.0
UVB3 (U)	3	1160	5	23385	0.00110005	0.0304934	17.3.1.1.1	hormone metabolism.brassinosteroid.synthesis-degradation.BRs.DET2	CHILtrapF-120188.0	CHILtrapF-120188.2	CHILtrapF-120188.3
UVB3 (U)	4	1160	11	23385	0.00139409	0.0371578	13.1.3.4.11	amino acid metabolism.synthesis.aspartate family.methionine.S-adenosylmethionine synthetase	CHILtrapF-102018.3	CHILtrapF-87415.2	CHILtrapF-87415.3	CHILtrapF-87415.4
UVB3 (U)	4	1160	11	23385	0.00139409	0.0371578	34.19.1	transport.Major Intrinsic Proteins.PIP	CHILtrapF-105607.2	CHILtrapF-84498.0	CHILtrapF-88995.0	CHILtrapF-97615.0
UVB4 (D)	3	1741	393	23385	2.63e-10	1.21e-07	35.1.5	not assigned.no ontology.pentatricopeptide (PPR) repeat-containing protein	CHILtrapF-104792.0	CHILtrapF-107682.1	CHILtrapF-87479.0
UVB4 (D)	9	1741	491	23385	1.5e-08	5.21e-06	29.2	protein.synthesis	CHILtrapF-100902.0	CHILtrapF-107518.1	CHILtrapF-73000.1	CHILtrapF-76171.0	CHILtrapF-78895.2	CHILtrapF-84530.0	CHILtrapF-91339.0	CHILtrapF-93143.0	CHILtrapF-94828.1
UVB4 (D)	84	1741	1807	23385	1.58e-07	4.38e-05	27	RNA	CHILtrapF-100109.0	CHILtrapF-100211.0	CHILtrapF-100621.1	CHILtrapF-102173.0	CHILtrapF-102500.0	CHILtrapF-102877.0	CHILtrapF-104359.0	CHILtrapF-104528.1	CHILtrapF-104620.0	CHILtrapF-104729.1	CHILtrapF-105038.0	CHILtrapF-105257.1	CHILtrapF-105509.2	CHILtrapF-105801.0	CHILtrapF-106442.3	CHILtrapF-106980.0	CHILtrapF-107752.0	CHILtrapF-108044.0	CHILtrapF-113622.0	CHILtrapF-117681.0	CHILtrapF-117992.0	CHILtrapF-120084.0	CHILtrapF-28306.301	CHILtrapF-60447.0	CHILtrapF-60563.0	CHILtrapF-61919.0	CHILtrapF-63439.0	CHILtrapF-67185.0	CHILtrapF-68868.0	CHILtrapF-71709.1	CHILtrapF-73933.0	CHILtrapF-74437.0	CHILtrapF-74721.0	CHILtrapF-75256.0	CHILtrapF-76731.0	CHILtrapF-77950.0	CHILtrapF-78390.0	CHILtrapF-79259.0	CHILtrapF-79295.0	CHILtrapF-80825.1	CHILtrapF-81064.0
UVB4 (D)	11	1741	436	23385	4.24e-06	0.000839013	28	DNA	CHILtrapF-106576.0	CHILtrapF-111899.7	CHILtrapF-112208.0	CHILtrapF-74231.0	CHILtrapF-88266.0	CHILtrapF-89489.0	CHILtrapF-92017.2	CHILtrapF-93840.0	CHILtrapF-94570.0	CHILtrapF-95988.0	CHILtrapF-99198.0
UVB4 (D)	63	1741	1309	23385	2.06e-05	0.00316813	27.3	RNA.regulation of transcription	CHILtrapF-100109.0	CHILtrapF-100211.0	CHILtrapF-102877.0	CHILtrapF-104359.0	CHILtrapF-104528.1	CHILtrapF-104620.0	CHILtrapF-104729.1	CHILtrapF-105038.0	CHILtrapF-105257.1	CHILtrapF-105509.2	CHILtrapF-106980.0	CHILtrapF-108044.0	CHILtrapF-113622.0	CHILtrapF-117992.0	CHILtrapF-120084.0	CHILtrapF-28306.301	CHILtrapF-60563.0	CHILtrapF-61919.0	CHILtrapF-67185.0	CHILtrapF-68868.0	CHILtrapF-71709.1	CHILtrapF-73933.0	CHILtrapF-74437.0	CHILtrapF-74721.0	CHILtrapF-75256.0	CHILtrapF-76731.0	CHILtrapF-77950.0	CHILtrapF-79259.0	CHILtrapF-80825.1	CHILtrapF-81064.0	CHILtrapF-81238.0	CHILtrapF-81263.0	CHILtrapF-81674.0	CHILtrapF-81877.0	CHILtrapF-82439.0	CHILtrapF-83010.0	CHILtrapF-83172.1	CHILtrapF-83471.0	CHILtrapF-84205.0	CHILtrapF-84622.0	CHILtrapF-85303.0
UVB4 (D)	130	1741	2355	23385	1.85e-05	0.00316813	29	protein	CHILtrapF-100132.0	CHILtrapF-100725.0	CHILtrapF-100902.0	CHILtrapF-101129.0	CHILtrapF-101369.0	CHILtrapF-101729.0	CHILtrapF-102267.0	CHILtrapF-102900.1	CHILtrapF-103203.0	CHILtrapF-103484.0	CHILtrapF-103708.0	CHILtrapF-104265.0	CHILtrapF-105041.0	CHILtrapF-105712.0	CHILtrapF-105712.1	CHILtrapF-105712.2	CHILtrapF-106126.0	CHILtrapF-106399.0	CHILtrapF-106915.1	CHILtrapF-107515.0	CHILtrapF-107518.1	CHILtrapF-107586.0	CHILtrapF-108524.0	CHILtrapF-108524.1	CHILtrapF-108539.0	CHILtrapF-108618.0	CHILtrapF-108834.1	CHILtrapF-109128.0	CHILtrapF-109409.0	CHILtrapF-109800.0	CHILtrapF-110064.0	CHILtrapF-110207.2	CHILtrapF-110413.0	CHILtrapF-110972.0	CHILtrapF-111402.4	CHILtrapF-112552.0	CHILtrapF-112552.1	CHILtrapF-113397.1	CHILtrapF-116164.4	CHILtrapF-26498.0	CHILtrapF-60317.0
UVB4 (D)	3	1741	219	23385	3.73e-05	0.00516983	13	amino acid metabolism	CHILtrapF-84880.0	CHILtrapF-92858.0	CHILtrapF-94773.0
UVB4 (D)	7	1741	292	23385	0.000105271	0.0132642	29.2.1	protein.synthesis.ribosomal protein	CHILtrapF-100902.0	CHILtrapF-107518.1	CHILtrapF-73000.1	CHILtrapF-76171.0	CHILtrapF-91339.0	CHILtrapF-93143.0	CHILtrapF-94828.1
UVB4 (D)	5	1741	246	23385	0.000124781	0.0144122	28.1	DNA.synthesis/chromatin structure	CHILtrapF-106576.0	CHILtrapF-111899.7	CHILtrapF-93840.0	CHILtrapF-94570.0	CHILtrapF-95988.0
UVB4 (D)	22	1741	130	23385	0.000148598	0.0149103	20.2.1	stress.abiotic.heat	CHILtrapF-100725.0	CHILtrapF-101493.0	CHILtrapF-101493.1	CHILtrapF-104469.0	CHILtrapF-105712.0	CHILtrapF-105712.1	CHILtrapF-105712.2	CHILtrapF-108524.0	CHILtrapF-108524.1	CHILtrapF-112552.0	CHILtrapF-112552.1	CHILtrapF-66859.0	CHILtrapF-73528.0	CHILtrapF-75989.0	CHILtrapF-8265.14	CHILtrapF-86108.0	CHILtrapF-90101.1	CHILtrapF-92510.0	CHILtrapF-95113.0	CHILtrapF-95801.0	CHILtrapF-96280.0	CHILtrapF-98683.1
UVB4 (D)	3	1741	197	23385	0.000150609	0.0149103	29.2.1.2	protein.synthesis.ribosomal protein.eukaryotic	CHILtrapF-107518.1	CHILtrapF-73000.1	CHILtrapF-91339.0
UVB4 (D)	15	1741	73	23385	0.00019106	0.0174724	29.6	protein.folding	CHILtrapF-100725.0	CHILtrapF-105712.0	CHILtrapF-105712.1	CHILtrapF-105712.2	CHILtrapF-108524.0	CHILtrapF-108524.1	CHILtrapF-110413.0	CHILtrapF-111402.4	CHILtrapF-112552.0	CHILtrapF-112552.1	CHILtrapF-80826.0	CHILtrapF-85778.1	CHILtrapF-89474.2	CHILtrapF-89474.3	CHILtrapF-90101.1
UVB4 (D)	16	1741	452	23385	0.000201702	0.0174724	33	development	CHILtrapF-107515.0	CHILtrapF-109465.0	CHILtrapF-110734.0	CHILtrapF-117992.0	CHILtrapF-53596.0	CHILtrapF-75563.0	CHILtrapF-76229.0	CHILtrapF-79651.0	CHILtrapF-80489.0	CHILtrapF-88535.0	CHILtrapF-90989.0	CHILtrapF-91023.0	CHILtrapF-93468.0	CHILtrapF-98094.0	CHILtrapF-98674.0	CHILtrapF-99639.0
UVB4 (D)	16	1741	426	23385	0.000586531	0.0478196	33.99	development.unspecified	CHILtrapF-107515.0	CHILtrapF-109465.0	CHILtrapF-110734.0	CHILtrapF-117992.0	CHILtrapF-53596.0	CHILtrapF-75563.0	CHILtrapF-76229.0	CHILtrapF-79651.0	CHILtrapF-80489.0	CHILtrapF-88535.0	CHILtrapF-90989.0	CHILtrapF-91023.0	CHILtrapF-93468.0	CHILtrapF-98094.0	CHILtrapF-98674.0	CHILtrapF-99639.0
UVB4 (U)	24	2498	31	23385	5.3e-18	7.35e-15	16.8.2	secondary metabolism.flavonoids.chalcones	CHILtrapF-75039.10	CHILtrapF-75039.11	CHILtrapF-75039.17	CHILtrapF-75039.18	CHILtrapF-75039.21	CHILtrapF-75039.22	CHILtrapF-75039.28	CHILtrapF-75039.29	CHILtrapF-75039.3	CHILtrapF-75039.31	CHILtrapF-75039.32	CHILtrapF-75039.34	CHILtrapF-75039.36	CHILtrapF-75039.37	CHILtrapF-75039.38	CHILtrapF-75039.39	CHILtrapF-75039.4	CHILtrapF-75039.41	CHILtrapF-75039.42	CHILtrapF-75039.43	CHILtrapF-75039.44	CHILtrapF-75039.45	CHILtrapF-75039.5	CHILtrapF-75825.0
UVB4 (U)	19	2498	21	23385	5.53e-17	3.83e-14	16.8.2.1	secondary metabolism.flavonoids.chalcones.naringenin-chalcone synthase	CHILtrapF-75039.10	CHILtrapF-75039.11	CHILtrapF-75039.17	CHILtrapF-75039.18	CHILtrapF-75039.21	CHILtrapF-75039.22	CHILtrapF-75039.28	CHILtrapF-75039.29	CHILtrapF-75039.3	CHILtrapF-75039.31	CHILtrapF-75039.34	CHILtrapF-75039.36	CHILtrapF-75039.37	CHILtrapF-75039.4	CHILtrapF-75039.43	CHILtrapF-75039.44	CHILtrapF-75039.45	CHILtrapF-75039.5	CHILtrapF-75825.0
UVB4 (U)	44	2498	105	23385	1.17e-16	5.43e-14	16.8	secondary metabolism.flavonoids	CHILtrapF-103275.0	CHILtrapF-53586.3	CHILtrapF-75039.10	CHILtrapF-75039.11	CHILtrapF-75039.17	CHILtrapF-75039.18	CHILtrapF-75039.21	CHILtrapF-75039.22	CHILtrapF-75039.28	CHILtrapF-75039.29	CHILtrapF-75039.3	CHILtrapF-75039.31	CHILtrapF-75039.32	CHILtrapF-75039.34	CHILtrapF-75039.36	CHILtrapF-75039.37	CHILtrapF-75039.38	CHILtrapF-75039.39	CHILtrapF-75039.4	CHILtrapF-75039.41	CHILtrapF-75039.42	CHILtrapF-75039.43	CHILtrapF-75039.44	CHILtrapF-75039.45	CHILtrapF-75039.5	CHILtrapF-75825.0	CHILtrapF-76481.0	CHILtrapF-76481.1	CHILtrapF-78627.0	CHILtrapF-8088.9	CHILtrapF-82878.0	CHILtrapF-85982.0	CHILtrapF-87624.0	CHILtrapF-87880.0	CHILtrapF-87987.0	CHILtrapF-89347.0	CHILtrapF-94738.0	CHILtrapF-94839.0	CHILtrapF-95303.0	CHILtrapF-97166.0	CHILtrapF-97166.1
UVB4 (U)	83	2498	333	23385	6.38e-14	2.21e-11	17	hormone metabolism	CHILtrapF-100660.0	CHILtrapF-101253.0	CHILtrapF-103088.0	CHILtrapF-104040.1	CHILtrapF-105368.0	CHILtrapF-105368.1	CHILtrapF-105492.0	CHILtrapF-105652.0	CHILtrapF-106002.0	CHILtrapF-106113.0	CHILtrapF-107385.0	CHILtrapF-108175.0	CHILtrapF-108389.0	CHILtrapF-108513.0	CHILtrapF-111903.0	CHILtrapF-111971.1	CHILtrapF-113883.9	CHILtrapF-115797.0	CHILtrapF-116261.0	CHILtrapF-116345.0	CHILtrapF-117978.1	CHILtrapF-119040.0	CHILtrapF-119040.2	CHILtrapF-119493.0	CHILtrapF-120188.0	CHILtrapF-120188.2	CHILtrapF-120188.3	CHILtrapF-120388.0	CHILtrapF-53586.3	CHILtrapF-65163.0	CHILtrapF-65292.0	CHILtrapF-65570.0	CHILtrapF-67724.0	CHILtrapF-69586.0	CHILtrapF-70811.0	CHILtrapF-75147.0	CHILtrapF-77254.0	CHILtrapF-77341.0	CHILtrapF-77848.0	CHILtrapF-77975.0	CHILtrapF-78129.0
UVB4 (U)	76	2498	326	23385	2.24e-11	6.21e-09	16	secondary metabolism	CHILtrapF-103275.0	CHILtrapF-107348.0	CHILtrapF-107392.0	CHILtrapF-108736.0	CHILtrapF-109170.0	CHILtrapF-110005.0	CHILtrapF-114529.3	CHILtrapF-53586.3	CHILtrapF-59881.1	CHILtrapF-62594.0	CHILtrapF-70778.0	CHILtrapF-70778.1	CHILtrapF-75039.10	CHILtrapF-75039.11	CHILtrapF-75039.17	CHILtrapF-75039.18	CHILtrapF-75039.21	CHILtrapF-75039.22	CHILtrapF-75039.28	CHILtrapF-75039.29	CHILtrapF-75039.3	CHILtrapF-75039.31	CHILtrapF-75039.32	CHILtrapF-75039.34	CHILtrapF-75039.36	CHILtrapF-75039.37	CHILtrapF-75039.38	CHILtrapF-75039.39	CHILtrapF-75039.4	CHILtrapF-75039.41	CHILtrapF-75039.42	CHILtrapF-75039.43	CHILtrapF-75039.44	CHILtrapF-75039.45	CHILtrapF-75039.5	CHILtrapF-75825.0	CHILtrapF-76382.6	CHILtrapF-76481.0	CHILtrapF-76481.1	CHILtrapF-76911.1	CHILtrapF-77032.0
UVB4 (U)	16	2498	28	23385	2.18e-09	5.03e-07	27.3.32	RNA.regulation of transcription.WRKY domain transcription factor family	CHILtrapF-104523.1	CHILtrapF-104815.0	CHILtrapF-106868.0	CHILtrapF-108129.0	CHILtrapF-110056.0	CHILtrapF-115433.1	CHILtrapF-75907.0	CHILtrapF-77348.0	CHILtrapF-86694.0	CHILtrapF-87067.0	CHILtrapF-89864.0	CHILtrapF-91857.0	CHILtrapF-95609.1	CHILtrapF-95918.0	CHILtrapF-97406.1	CHILtrapF-97756.1
UVB4 (U)	23	2498	56	23385	3.27e-09	5.66e-07	17.5	hormone metabolism.ethylene	CHILtrapF-100660.0	CHILtrapF-101253.0	CHILtrapF-105652.0	CHILtrapF-107385.0	CHILtrapF-116345.0	CHILtrapF-119040.0	CHILtrapF-119040.2	CHILtrapF-120388.0	CHILtrapF-65292.0	CHILtrapF-70811.0	CHILtrapF-79474.0	CHILtrapF-80280.0	CHILtrapF-81521.0	CHILtrapF-84030.0	CHILtrapF-84344.0	CHILtrapF-88352.1	CHILtrapF-90404.0	CHILtrapF-93124.0	CHILtrapF-93211.0	CHILtrapF-93711.0	CHILtrapF-93921.0	CHILtrapF-95698.1	CHILtrapF-97655.0
UVB4 (U)	205	2498	1309	23385	3.13e-09	5.66e-07	27.3	RNA.regulation of transcription	CHILtrapF-100370.0	CHILtrapF-100579.0	CHILtrapF-100621.15	CHILtrapF-101229.0	CHILtrapF-101229.1	CHILtrapF-101253.0	CHILtrapF-101600.0	CHILtrapF-102092.0	CHILtrapF-102175.0	CHILtrapF-102263.0	CHILtrapF-102279.0	CHILtrapF-102506.0	CHILtrapF-102514.0	CHILtrapF-102992.1	CHILtrapF-103071.0	CHILtrapF-103638.0	CHILtrapF-104523.1	CHILtrapF-104758.0	CHILtrapF-104815.0	CHILtrapF-105162.0	CHILtrapF-105508.0	CHILtrapF-105830.0	CHILtrapF-105856.0	CHILtrapF-106155.0	CHILtrapF-106649.0	CHILtrapF-106845.1	CHILtrapF-106868.0	CHILtrapF-107209.2	CHILtrapF-107209.5	CHILtrapF-108102.0	CHILtrapF-108129.0	CHILtrapF-108914.0	CHILtrapF-108914.1	CHILtrapF-109490.1	CHILtrapF-109652.0	CHILtrapF-109690.0	CHILtrapF-109723.1	CHILtrapF-109769.0	CHILtrapF-109927.1	CHILtrapF-110056.0	CHILtrapF-110096.0
UVB4 (U)	14	2498	26	23385	6.11e-08	9.41e-06	17.5.2	hormone metabolism.ethylene.signal transduction	CHILtrapF-105652.0	CHILtrapF-119040.0	CHILtrapF-119040.2	CHILtrapF-120388.0	CHILtrapF-65292.0	CHILtrapF-70811.0	CHILtrapF-79474.0	CHILtrapF-80280.0	CHILtrapF-81521.0	CHILtrapF-84030.0	CHILtrapF-84344.0	CHILtrapF-93211.0	CHILtrapF-93711.0	CHILtrapF-93921.0
UVB4 (U)	9	2498	11	23385	7.85e-08	1.09e-05	27.3.64	RNA.regulation of transcription.PHOR1	CHILtrapF-59538.0	CHILtrapF-60937.0	CHILtrapF-67724.0	CHILtrapF-73551.0	CHILtrapF-78326.0	CHILtrapF-79486.0	CHILtrapF-86555.0	CHILtrapF-87326.0	CHILtrapF-94877.0
UVB4 (U)	70	2498	368	23385	6.03e-07	7.6e-05	30.2	signalling.receptor kinases	CHILtrapF-100622.0	CHILtrapF-100827.0	CHILtrapF-101556.0	CHILtrapF-101746.0	CHILtrapF-101757.0	CHILtrapF-102428.1	CHILtrapF-104697.0	CHILtrapF-104704.0	CHILtrapF-104905.0	CHILtrapF-104905.1	CHILtrapF-105084.0	CHILtrapF-105427.0	CHILtrapF-105686.0	CHILtrapF-108031.0	CHILtrapF-108222.0	CHILtrapF-109161.0	CHILtrapF-109337.0	CHILtrapF-109469.0	CHILtrapF-109897.0	CHILtrapF-111856.3	CHILtrapF-114519.0	CHILtrapF-117484.0	CHILtrapF-117530.0	CHILtrapF-117813.5	CHILtrapF-118213.0	CHILtrapF-119700.3	CHILtrapF-51891.0	CHILtrapF-59598.0	CHILtrapF-60273.0	CHILtrapF-62626.0	CHILtrapF-64476.0	CHILtrapF-65992.0	CHILtrapF-66884.0	CHILtrapF-72216.0	CHILtrapF-75094.0	CHILtrapF-75366.0	CHILtrapF-77403.0	CHILtrapF-82231.0	CHILtrapF-82375.0	CHILtrapF-82515.0	CHILtrapF-82515.1
UVB4 (U)	33	2498	128	23385	7.66e-07	8.69e-05	1	PS	CHILtrapF-104848.2	CHILtrapF-106587.0	CHILtrapF-106587.1	CHILtrapF-107145.0	CHILtrapF-109904.1	CHILtrapF-114614.0	CHILtrapF-120418.0	CHILtrapF-63674.0	CHILtrapF-77909.0	CHILtrapF-80729.0	CHILtrapF-80729.1	CHILtrapF-81643.0	CHILtrapF-81756.0	CHILtrapF-83347.0	CHILtrapF-83640.1	CHILtrapF-83711.0	CHILtrapF-85516.0	CHILtrapF-86126.0	CHILtrapF-86815.0	CHILtrapF-87410.0	CHILtrapF-88111.0	CHILtrapF-89758.0	CHILtrapF-89964.2	CHILtrapF-89968.0	CHILtrapF-90281.0	CHILtrapF-91867.0	CHILtrapF-93508.0	CHILtrapF-93508.1	CHILtrapF-93790.0	CHILtrapF-95187.0	CHILtrapF-96525.0	CHILtrapF-99089.0	CHILtrapF-99238.0
UVB4 (U)	9	2498	13	23385	8.15e-07	8.69e-05	30.2.20	signalling.receptor kinases.wheat LRK10 like	CHILtrapF-104905.0	CHILtrapF-104905.1	CHILtrapF-105686.0	CHILtrapF-109161.0	CHILtrapF-114519.0	CHILtrapF-87573.0	CHILtrapF-89117.0	CHILtrapF-91186.0	CHILtrapF-93292.0
UVB4 (U)	7	2498	8	23385	1.13e-06	0.000111459	30.2.15	signalling.receptor kinases.thaumatin like	CHILtrapF-101556.0	CHILtrapF-109161.0	CHILtrapF-114519.0	CHILtrapF-118213.0	CHILtrapF-89117.0	CHILtrapF-92076.0	CHILtrapF-93292.0
UVB4 (U)	25	2498	491	23385	3.96e-06	0.000366278	29.2	protein.synthesis	CHILtrapF-103400.0	CHILtrapF-106083.0	CHILtrapF-106083.1	CHILtrapF-106083.4	CHILtrapF-109524.0	CHILtrapF-114899.0	CHILtrapF-114899.1	CHILtrapF-59758.0	CHILtrapF-63340.0	CHILtrapF-63340.1	CHILtrapF-74140.0	CHILtrapF-76082.2	CHILtrapF-79138.0	CHILtrapF-88247.0	CHILtrapF-89130.0	CHILtrapF-90555.1	CHILtrapF-91702.0	CHILtrapF-92362.0	CHILtrapF-94751.0	CHILtrapF-99313.0	CHILtrapF-99784.12	CHILtrapF-99784.16	CHILtrapF-99784.23	CHILtrapF-99784.32	CHILtrapF-99784.8
UVB4 (U)	34	2498	145	23385	4.86e-06	0.00042125	20.1	stress.biotic	CHILtrapF-101356.0	CHILtrapF-101392.0	CHILtrapF-101392.1	CHILtrapF-101392.2	CHILtrapF-101556.0	CHILtrapF-102824.0	CHILtrapF-103042.3	CHILtrapF-110056.0	CHILtrapF-111796.0	CHILtrapF-117978.1	CHILtrapF-118213.0	CHILtrapF-53586.3	CHILtrapF-61942.1	CHILtrapF-65570.0	CHILtrapF-65965.0	CHILtrapF-6920.3	CHILtrapF-79182.0	CHILtrapF-79486.0	CHILtrapF-80368.0	CHILtrapF-86153.0	CHILtrapF-86237.0	CHILtrapF-87624.0	CHILtrapF-88270.0	CHILtrapF-89347.0	CHILtrapF-91215.0	CHILtrapF-91215.1	CHILtrapF-92076.0	CHILtrapF-94055.0	CHILtrapF-94738.0	CHILtrapF-99010.2	CHILtrapF-99492.0	CHILtrapF-99878.0	CHILtrapF-99878.1	CHILtrapF-99878.2
UVB4 (U)	247	2498	1807	23385	5.55e-06	0.00045211	27	RNA	CHILtrapF-100285.0	CHILtrapF-100308.0	CHILtrapF-100370.0	CHILtrapF-100393.0	CHILtrapF-100579.0	CHILtrapF-100621.15	CHILtrapF-101229.0	CHILtrapF-101229.1	CHILtrapF-101253.0	CHILtrapF-101600.0	CHILtrapF-102092.0	CHILtrapF-102175.0	CHILtrapF-102263.0	CHILtrapF-102279.0	CHILtrapF-102506.0	CHILtrapF-102514.0	CHILtrapF-102992.1	CHILtrapF-103071.0	CHILtrapF-103399.0	CHILtrapF-103638.0	CHILtrapF-104523.1	CHILtrapF-104535.0	CHILtrapF-104758.0	CHILtrapF-104815.0	CHILtrapF-104848.2	CHILtrapF-105162.0	CHILtrapF-105508.0	CHILtrapF-105830.0	CHILtrapF-105856.0	CHILtrapF-106155.0	CHILtrapF-106207.0	CHILtrapF-106649.0	CHILtrapF-106845.1	CHILtrapF-106868.0	CHILtrapF-107015.0	CHILtrapF-107209.2	CHILtrapF-107209.5	CHILtrapF-107414.0	CHILtrapF-107414.1	CHILtrapF-108102.0	CHILtrapF-108129.0
UVB4 (U)	10	2498	20	23385	1.14e-05	0.00083235	27.3.21	RNA.regulation of transcription.GRAS transcription factor family	CHILtrapF-101600.0	CHILtrapF-104758.0	CHILtrapF-106155.0	CHILtrapF-70870.0	CHILtrapF-71145.0	CHILtrapF-74029.0	CHILtrapF-75095.0	CHILtrapF-90024.0	CHILtrapF-91701.0	CHILtrapF-92833.0
UVB4 (U)	18	2498	58	23385	1.56e-05	0.00108415	29.5.11.1	protein.degradation.ubiquitin.ubiquitin	CHILtrapF-106083.0	CHILtrapF-106083.1	CHILtrapF-106083.2	CHILtrapF-106083.3	CHILtrapF-106083.4	CHILtrapF-99784.11	CHILtrapF-99784.12	CHILtrapF-99784.15	CHILtrapF-99784.16	CHILtrapF-99784.21	CHILtrapF-99784.23	CHILtrapF-99784.24	CHILtrapF-99784.32	CHILtrapF-99784.36	CHILtrapF-99784.6	CHILtrapF-99784.7	CHILtrapF-99784.8	CHILtrapF-99784.9
UVB4 (U)	12	2498	29	23385	1.65e-05	0.00109073	17.7	hormone metabolism.jasmonate	CHILtrapF-105368.0	CHILtrapF-105368.1	CHILtrapF-105492.0	CHILtrapF-106113.0	CHILtrapF-111903.0	CHILtrapF-65570.0	CHILtrapF-77254.0	CHILtrapF-87688.0	CHILtrapF-91215.0	CHILtrapF-91215.1	CHILtrapF-97263.1	CHILtrapF-97263.2
UVB4 (U)	199	2498	2355	23385	2.18e-05	0.0013733	29	protein	CHILtrapF-100428.0	CHILtrapF-100561.0	CHILtrapF-100579.0	CHILtrapF-100766.2	CHILtrapF-100826.0	CHILtrapF-101419.0	CHILtrapF-102248.0	CHILtrapF-103187.0	CHILtrapF-103400.0	CHILtrapF-103463.0	CHILtrapF-103679.0	CHILtrapF-103684.0	CHILtrapF-104480.0	CHILtrapF-104666.1	CHILtrapF-105296.0	CHILtrapF-106083.0	CHILtrapF-106083.1	CHILtrapF-106083.2	CHILtrapF-106083.3	CHILtrapF-106083.4	CHILtrapF-106234.0	CHILtrapF-106327.0	CHILtrapF-106416.0	CHILtrapF-106594.0	CHILtrapF-106604.0	CHILtrapF-107167.0	CHILtrapF-107228.0	CHILtrapF-107930.0	CHILtrapF-108128.0	CHILtrapF-108487.0	CHILtrapF-108557.0	CHILtrapF-108598.0	CHILtrapF-108649.0	CHILtrapF-109144.0	CHILtrapF-109201.0	CHILtrapF-109389.0	CHILtrapF-109490.1	CHILtrapF-109524.0	CHILtrapF-110085.0	CHILtrapF-110435.0	CHILtrapF-110757.1
UVB4 (U)	10	2498	23	23385	5.04e-05	0.00303728	17.4.1	hormone metabolism.cytokinin.synthesis-degradation	CHILtrapF-119493.0	CHILtrapF-53586.3	CHILtrapF-86612.0	CHILtrapF-87624.0	CHILtrapF-88922.0	CHILtrapF-89347.0	CHILtrapF-89429.0	CHILtrapF-94738.0	CHILtrapF-99703.0	CHILtrapF-99703.3
UVB4 (U)	13	2498	37	23385	5.49e-05	0.00317247	15.2	metal handling.binding, chelation and storage	CHILtrapF-100209.0	CHILtrapF-102018.0	CHILtrapF-102018.3	CHILtrapF-103786.1	CHILtrapF-114214.1	CHILtrapF-78324.1	CHILtrapF-82101.0	CHILtrapF-87415.1	CHILtrapF-87415.2	CHILtrapF-87415.3	CHILtrapF-87415.4	CHILtrapF-92104.0	CHILtrapF-92553.0
UVB4 (U)	26	2498	117	23385	0.00013394	0.00673398	29.1	protein.aa activation	CHILtrapF-104480.0	CHILtrapF-104666.1	CHILtrapF-106083.0	CHILtrapF-106083.1	CHILtrapF-106083.2	CHILtrapF-106083.3	CHILtrapF-106083.4	CHILtrapF-108649.0	CHILtrapF-110085.0	CHILtrapF-114974.0	CHILtrapF-115357.3	CHILtrapF-89183.0	CHILtrapF-90663.0	CHILtrapF-99784.11	CHILtrapF-99784.12	CHILtrapF-99784.15	CHILtrapF-99784.16	CHILtrapF-99784.21	CHILtrapF-99784.23	CHILtrapF-99784.24	CHILtrapF-99784.32	CHILtrapF-99784.36	CHILtrapF-99784.6	CHILtrapF-99784.7	CHILtrapF-99784.8	CHILtrapF-99784.9
UVB4 (U)	9	2498	21	23385	0.00013604	0.00673398	29.2.1.2.1.27	protein.synthesis.ribosomal protein.eukaryotic.40S subunit.S27	CHILtrapF-106083.0	CHILtrapF-106083.1	CHILtrapF-106083.4	CHILtrapF-76082.2	CHILtrapF-99784.12	CHILtrapF-99784.16	CHILtrapF-99784.23	CHILtrapF-99784.32	CHILtrapF-99784.8
UVB4 (U)	3	2498	137	23385	0.000132233	0.00673398	29.3.4	protein.targeting.secretory pathway	CHILtrapF-106416.0	CHILtrapF-109490.1	CHILtrapF-81189.0
UVB4 (U)	15	2498	51	23385	0.000144387	0.0069007	15	metal handling	CHILtrapF-100209.0	CHILtrapF-102018.0	CHILtrapF-102018.3	CHILtrapF-103786.1	CHILtrapF-114214.1	CHILtrapF-64052.0	CHILtrapF-78324.1	CHILtrapF-82101.0	CHILtrapF-87415.1	CHILtrapF-87415.2	CHILtrapF-87415.3	CHILtrapF-87415.4	CHILtrapF-89215.0	CHILtrapF-92104.0	CHILtrapF-92553.0
UVB4 (U)	6	2498	10	23385	0.0001977	0.00913372	16.8.3.3	secondary metabolism.flavonoids.dihydroflavonols.flavonoid 3-monooxygenase	CHILtrapF-103275.0	CHILtrapF-76481.0	CHILtrapF-76481.1	CHILtrapF-8088.9	CHILtrapF-85982.0	CHILtrapF-87880.0
UVB4 (U)	5	2498	7	23385	0.000232275	0.0103849	17.6.2	hormone metabolism.gibberelin.signal transduction	CHILtrapF-67724.0	CHILtrapF-79486.0	CHILtrapF-81489.0	CHILtrapF-85969.0	CHILtrapF-94877.0
UVB4 (U)	18	2498	73	23385	0.000354002	0.0145492	1.1	PS.lightreaction	CHILtrapF-104848.2	CHILtrapF-106587.0	CHILtrapF-106587.1	CHILtrapF-109904.1	CHILtrapF-114614.0	CHILtrapF-120418.0	CHILtrapF-63674.0	CHILtrapF-83347.0	CHILtrapF-83640.1	CHILtrapF-83711.0	CHILtrapF-85516.0	CHILtrapF-86126.0	CHILtrapF-89964.2	CHILtrapF-89968.0	CHILtrapF-90281.0	CHILtrapF-91867.0	CHILtrapF-93790.0	CHILtrapF-99238.0
UVB4 (U)	8	2498	19	23385	0.000367404	0.0145492	16.1.4	secondary metabolism.isoprenoids.carotenoids	CHILtrapF-107392.0	CHILtrapF-109170.0	CHILtrapF-70778.0	CHILtrapF-70778.1	CHILtrapF-76911.1	CHILtrapF-88422.0	CHILtrapF-88422.1	CHILtrapF-90118.0
UVB4 (U)	8	2498	19	23385	0.000367404	0.0145492	17.5.3	hormone metabolism.ethylene.induced-regulated-responsive-activated	CHILtrapF-100660.0	CHILtrapF-101253.0	CHILtrapF-107385.0	CHILtrapF-116345.0	CHILtrapF-88352.1	CHILtrapF-90404.0	CHILtrapF-93124.0	CHILtrapF-97655.0
UVB4 (U)	15	2498	55	23385	0.000343551	0.0145492	27.3.6	RNA.regulation of transcription.bHLH,Basic Helix-Loop-Helix family	CHILtrapF-100370.0	CHILtrapF-101253.0	CHILtrapF-102506.0	CHILtrapF-105830.0	CHILtrapF-109927.1	CHILtrapF-113746.1	CHILtrapF-117718.0	CHILtrapF-60940.0	CHILtrapF-75820.0	CHILtrapF-84869.0	CHILtrapF-88352.1	CHILtrapF-89564.0	CHILtrapF-97551.0	CHILtrapF-98785.0	CHILtrapF-99360.0
UVB4 (U)	12	2498	251	23385	0.00039594	0.0148317	29.3	protein.targeting	CHILtrapF-100826.0	CHILtrapF-106416.0	CHILtrapF-107228.0	CHILtrapF-108598.0	CHILtrapF-109490.1	CHILtrapF-74980.0	CHILtrapF-81189.0	CHILtrapF-85231.0	CHILtrapF-86682.0	CHILtrapF-91085.0	CHILtrapF-94255.0	CHILtrapF-95269.0
UVB4 (U)	6	2498	11	23385	0.00038857	0.0148317	13.1.3.4.11	amino acid metabolism.synthesis.aspartate family.methionine.S-adenosylmethionine synthetase	CHILtrapF-102018.0	CHILtrapF-102018.3	CHILtrapF-87415.1	CHILtrapF-87415.2	CHILtrapF-87415.3	CHILtrapF-87415.4
UVB4 (U)	10	2498	29	23385	0.000448973	0.0163757	17.4	hormone metabolism.cytokinin	CHILtrapF-119493.0	CHILtrapF-53586.3	CHILtrapF-86612.0	CHILtrapF-87624.0	CHILtrapF-88922.0	CHILtrapF-89347.0	CHILtrapF-89429.0	CHILtrapF-94738.0	CHILtrapF-99703.0	CHILtrapF-99703.3
UVB4 (U)	63	2498	406	23385	0.000600921	0.020369	20	stress	CHILtrapF-100414.0	CHILtrapF-101356.0	CHILtrapF-101392.0	CHILtrapF-101392.1	CHILtrapF-101392.2	CHILtrapF-101556.0	CHILtrapF-102824.0	CHILtrapF-103042.3	CHILtrapF-104830.0	CHILtrapF-105162.0	CHILtrapF-106336.0	CHILtrapF-106778.1	CHILtrapF-109363.0	CHILtrapF-110056.0	CHILtrapF-111796.0	CHILtrapF-117978.1	CHILtrapF-118213.0	CHILtrapF-53586.3	CHILtrapF-61905.0	CHILtrapF-61942.1	CHILtrapF-65570.0	CHILtrapF-65965.0	CHILtrapF-6920.3	CHILtrapF-73386.0	CHILtrapF-73526.0	CHILtrapF-77254.0	CHILtrapF-79182.0	CHILtrapF-79486.0	CHILtrapF-80368.0	CHILtrapF-84077.1	CHILtrapF-84583.0	CHILtrapF-84921.0	CHILtrapF-85975.0	CHILtrapF-86044.0	CHILtrapF-86153.0	CHILtrapF-86237.0	CHILtrapF-86958.0	CHILtrapF-87298.0	CHILtrapF-87457.0	CHILtrapF-87458.0	CHILtrapF-87566.0
UVB4 (U)	9	2498	25	23385	0.000602545	0.020369	17.7.1	hormone metabolism.jasmonate.synthesis-degradation	CHILtrapF-105368.0	CHILtrapF-105368.1	CHILtrapF-105492.0	CHILtrapF-106113.0	CHILtrapF-111903.0	CHILtrapF-77254.0	CHILtrapF-87688.0	CHILtrapF-97263.1	CHILtrapF-97263.2
UVB4 (U)	4	2498	5	23385	0.000580325	0.020369	30.2.26	signalling.receptor kinases.crinkly like	CHILtrapF-62626.0	CHILtrapF-75094.0	CHILtrapF-77403.0	CHILtrapF-88319.0
UVB4 (U)	16	2498	292	23385	0.000692143	0.0228407	29.2.1	protein.synthesis.ribosomal protein	CHILtrapF-106083.0	CHILtrapF-106083.1	CHILtrapF-106083.4	CHILtrapF-114899.0	CHILtrapF-114899.1	CHILtrapF-63340.0	CHILtrapF-63340.1	CHILtrapF-76082.2	CHILtrapF-79138.0	CHILtrapF-91702.0	CHILtrapF-99313.0	CHILtrapF-99784.12	CHILtrapF-99784.16	CHILtrapF-99784.23	CHILtrapF-99784.32	CHILtrapF-99784.8
UVB4 (U)	16	2498	65	23385	0.000723386	0.0233166	27.3.11	RNA.regulation of transcription.C2H2 zinc finger family	CHILtrapF-108914.0	CHILtrapF-108914.1	CHILtrapF-118244.0	CHILtrapF-58577.0	CHILtrapF-69512.0	CHILtrapF-81446.1	CHILtrapF-82723.0	CHILtrapF-84346.0	CHILtrapF-90128.0	CHILtrapF-91697.0	CHILtrapF-94083.0	CHILtrapF-94820.0	CHILtrapF-95337.0	CHILtrapF-95507.0	CHILtrapF-95507.1	CHILtrapF-96089.0
UVB4 (U)	126	2498	938	23385	0.00104191	0.0328202	30	signaling	CHILtrapF-100484.0	CHILtrapF-100622.0	CHILtrapF-100827.0	CHILtrapF-101115.1	CHILtrapF-101176.0	CHILtrapF-101556.0	CHILtrapF-101674.1	CHILtrapF-101746.0	CHILtrapF-101757.0	CHILtrapF-102428.1	CHILtrapF-103693.0	CHILtrapF-103786.0	CHILtrapF-104186.0	CHILtrapF-104692.0	CHILtrapF-104692.1	CHILtrapF-104692.2	CHILtrapF-104697.0	CHILtrapF-104704.0	CHILtrapF-104905.0	CHILtrapF-104905.1	CHILtrapF-105084.0	CHILtrapF-105427.0	CHILtrapF-105686.0	CHILtrapF-107719.0	CHILtrapF-108031.0	CHILtrapF-108222.0	CHILtrapF-108399.0	CHILtrapF-109161.0	CHILtrapF-109337.0	CHILtrapF-109469.0	CHILtrapF-109614.1	CHILtrapF-109897.0	CHILtrapF-110086.0	CHILtrapF-110437.1	CHILtrapF-110520.0	CHILtrapF-110787.0	CHILtrapF-110945.1	CHILtrapF-111856.3	CHILtrapF-113746.1	CHILtrapF-114519.0	CHILtrapF-114797.0
UVB4 (U)	10	2498	33	23385	0.00132216	0.0407224	1.3	PS.calvin cycle	CHILtrapF-107145.0	CHILtrapF-80729.0	CHILtrapF-80729.1	CHILtrapF-81643.0	CHILtrapF-81756.0	CHILtrapF-86815.0	CHILtrapF-87410.0	CHILtrapF-93508.0	CHILtrapF-93508.1	CHILtrapF-99089.0
UVB4 (U)	39	2498	233	23385	0.00136894	0.0412469	29.5.11.4.2	protein.degradation.ubiquitin.E3.RING	CHILtrapF-107930.0	CHILtrapF-108487.0	CHILtrapF-108557.0	CHILtrapF-115918.0	CHILtrapF-118659.0	CHILtrapF-59047.0	CHILtrapF-60692.0	CHILtrapF-60821.0	CHILtrapF-65675.0	CHILtrapF-73054.0	CHILtrapF-75070.1	CHILtrapF-77226.0	CHILtrapF-77344.0	CHILtrapF-78671.0	CHILtrapF-79990.0	CHILtrapF-80148.0	CHILtrapF-80174.0	CHILtrapF-81660.0	CHILtrapF-82326.0	CHILtrapF-82587.0	CHILtrapF-84754.0	CHILtrapF-85139.0	CHILtrapF-85515.0	CHILtrapF-86159.0	CHILtrapF-86270.0	CHILtrapF-87326.0	CHILtrapF-87468.0	CHILtrapF-87468.1	CHILtrapF-87468.2	CHILtrapF-89806.0	CHILtrapF-91400.0	CHILtrapF-92421.0	CHILtrapF-92914.0	CHILtrapF-94848.0	CHILtrapF-95225.0	CHILtrapF-95337.0	CHILtrapF-95361.0	CHILtrapF-96897.0	CHILtrapF-99753.0
UVB4 (U)	8	2498	23	23385	0.00151858	0.0447821	27.3.20	RNA.regulation of transcription.G2-like transcription factor family, GARP	CHILtrapF-100621.15	CHILtrapF-114267.0	CHILtrapF-61976.0	CHILtrapF-81610.0	CHILtrapF-82202.0	CHILtrapF-84693.0	CHILtrapF-85805.0	CHILtrapF-92482.0
[truncated: 280 more columns]
