# Supplementary material for: Tissue-Specific Floral Transcriptome Analysis of the Sexually Deceptive Orchid Chiloglottis trapeziformis Provides Insights into the Biosynthesis and Regulation of Its Unique UV-B Dependent Floral Volatile, Chiloglottone 1
Source: Front Plant Sci. 2017 Jul 19;8:1260. doi: 10.3389/fpls.2017.01260 (PMC5515871; doi:10.3389/fpls.2017.01260)
Supplement: Supplementary file 6 [file Data_Sheet_6.XLSX]

## Sheet: DataS6
x	n	X	N	P-value	FDR	BIN ID	BIN description	Modules inferred by Heuristic Cluster Chiseling Algorithm (Mutwil et al., 2010, Plant Physiol., 152(1):29-43)	Hit	Hit	Hit	Hit	Hit	Hit	Hit	Hit	Hit	Hit	Hit	Hit	Hit	Hit	Hit	Hit	Hit	Hit	Hit	Hit	Hit	Hit	Hit	Hit	Hit	Hit	Hit	Hit	Hit	Hit	Hit	Hit	Hit	Hit	Hit	Hit	Hit	Hit	Hit	Hit	Hit
7	282	73	23385	2.57e-05	0.0118574	29.6	protein.folding	1	CHILtrapF-108837.0	CHILtrapF-87140.0	CHILtrapF-88992.0	CHILtrapF-89088.0	CHILtrapF-93278.0	CHILtrapF-97904.0
118	2451	294	23385	7.28e-41	3.37e-38	10	cell wall	3	CHILtrapF-101459.0	CHILtrapF-102460.0	CHILtrapF-104959.0	CHILtrapF-105024.0	CHILtrapF-105347.0	CHILtrapF-105489.0	CHILtrapF-106014.0	CHILtrapF-106333.1	CHILtrapF-106782.0	CHILtrapF-106782.1	CHILtrapF-107553.0	CHILtrapF-107594.2	CHILtrapF-107620.0	CHILtrapF-108079.0	CHILtrapF-108079.1	CHILtrapF-108254.0	CHILtrapF-108582.0	CHILtrapF-108582.1	CHILtrapF-108999.0	CHILtrapF-109543.5	CHILtrapF-109642.0	CHILtrapF-109642.1	CHILtrapF-110045.0	CHILtrapF-113804.0	CHILtrapF-113804.1	CHILtrapF-113810.0	CHILtrapF-116944.1	CHILtrapF-117426.0	CHILtrapF-120360.0	CHILtrapF-13354.0	CHILtrapF-18175.5	CHILtrapF-38166.0	CHILtrapF-61514.0	CHILtrapF-62713.0	CHILtrapF-62883.0	CHILtrapF-62883.1	CHILtrapF-67916.0	CHILtrapF-71591.1	CHILtrapF-72331.0	CHILtrapF-72419.0	CHILtrapF-73374.0
28	2451	34	23385	2.26e-22	7.84e-20	28.1.3.2	DNA.synthesis/chromatin structure.histone.core	3	CHILtrapF-58669.0	CHILtrapF-59201.0	CHILtrapF-61709.0	CHILtrapF-61709.1	CHILtrapF-63095.0	CHILtrapF-63095.1	CHILtrapF-64729.0	CHILtrapF-65106.0	CHILtrapF-78898.0	CHILtrapF-80253.0	CHILtrapF-80339.0	CHILtrapF-82081.0	CHILtrapF-82335.0	CHILtrapF-83353.0	CHILtrapF-84027.0	CHILtrapF-84050.0	CHILtrapF-85643.1	CHILtrapF-85643.2	CHILtrapF-85643.3	CHILtrapF-88366.0	CHILtrapF-89226.0	CHILtrapF-90153.0	CHILtrapF-91342.0	CHILtrapF-92679.0	CHILtrapF-97833.0	CHILtrapF-99650.0	CHILtrapF-99694.0
28	2451	35	23385	1.01e-21	2.81e-19	28.1.3	DNA.synthesis/chromatin structure.histone	3	CHILtrapF-58669.0	CHILtrapF-59201.0	CHILtrapF-61709.0	CHILtrapF-61709.1	CHILtrapF-63095.0	CHILtrapF-63095.1	CHILtrapF-64729.0	CHILtrapF-65106.0	CHILtrapF-78898.0	CHILtrapF-80253.0	CHILtrapF-80339.0	CHILtrapF-82081.0	CHILtrapF-82335.0	CHILtrapF-83353.0	CHILtrapF-84027.0	CHILtrapF-84050.0	CHILtrapF-85643.1	CHILtrapF-85643.2	CHILtrapF-85643.3	CHILtrapF-88366.0	CHILtrapF-89226.0	CHILtrapF-90153.0	CHILtrapF-91342.0	CHILtrapF-92679.0	CHILtrapF-97833.0	CHILtrapF-99650.0	CHILtrapF-99694.0
39	2451	89	23385	5.4e-16	1.25e-13	10.6	cell wall.degradation	3	CHILtrapF-105024.0	CHILtrapF-107553.0	CHILtrapF-108079.0	CHILtrapF-108079.1	CHILtrapF-108582.0	CHILtrapF-108582.1	CHILtrapF-110045.0	CHILtrapF-113810.0	CHILtrapF-13354.0	CHILtrapF-38166.0	CHILtrapF-73374.0	CHILtrapF-78719.1	CHILtrapF-78719.2	CHILtrapF-78719.4	CHILtrapF-78719.5	CHILtrapF-78719.6	CHILtrapF-80600.0	CHILtrapF-83518.0	CHILtrapF-83823.1	CHILtrapF-85336.2	CHILtrapF-87319.0	CHILtrapF-87642.0	CHILtrapF-88351.0	CHILtrapF-89534.0	CHILtrapF-90460.1	CHILtrapF-90790.0	CHILtrapF-92589.0	CHILtrapF-93649.0	CHILtrapF-94065.4	CHILtrapF-94332.0	CHILtrapF-94439.1	CHILtrapF-95207.0	CHILtrapF-95646.0	CHILtrapF-95646.1	CHILtrapF-96385.0	CHILtrapF-96709.0	CHILtrapF-98215.5	CHILtrapF-99624.0
150	2451	758	23385	4.44e-15	8.79e-13	34	transport	3	CHILtrapF-100625.0	CHILtrapF-100685.0	CHILtrapF-100734.0	CHILtrapF-101280.1	CHILtrapF-101851.0	CHILtrapF-104573.1	CHILtrapF-104888.0	CHILtrapF-105607.2	CHILtrapF-106265.0	CHILtrapF-106508.3	CHILtrapF-106926.0	CHILtrapF-107172.0	CHILtrapF-107383.0	CHILtrapF-108507.0	CHILtrapF-108777.0	CHILtrapF-108777.2	CHILtrapF-109610.0	CHILtrapF-109610.1	CHILtrapF-109763.0	CHILtrapF-110113.1	CHILtrapF-110568.0	CHILtrapF-110847.0	CHILtrapF-112041.1	CHILtrapF-112362.0	CHILtrapF-112362.1	CHILtrapF-112585.0	CHILtrapF-113991.0	CHILtrapF-115586.2	CHILtrapF-119031.1	CHILtrapF-119031.2	CHILtrapF-120312.0	CHILtrapF-120312.2	CHILtrapF-120312.5	CHILtrapF-120312.7	CHILtrapF-30310.2	CHILtrapF-30310.3	CHILtrapF-30310.7	CHILtrapF-55650.0	CHILtrapF-61409.0	CHILtrapF-62389.0	CHILtrapF-63103.0
147	2451	754	23385	2.88e-14	4.99e-12	26	misc	3	CHILtrapF-100603.0	CHILtrapF-101295.0	CHILtrapF-101483.0	CHILtrapF-101531.0	CHILtrapF-102256.0	CHILtrapF-102256.1	CHILtrapF-102657.0	CHILtrapF-104804.0	CHILtrapF-105597.0	CHILtrapF-105597.2	CHILtrapF-105629.0	CHILtrapF-105909.1	CHILtrapF-106268.0	CHILtrapF-106541.0	CHILtrapF-106953.0	CHILtrapF-107088.0	CHILtrapF-107462.0	CHILtrapF-107967.0	CHILtrapF-108328.0	CHILtrapF-108381.1	CHILtrapF-108650.0	CHILtrapF-109191.0	CHILtrapF-110045.0	CHILtrapF-110045.1	CHILtrapF-110251.0	CHILtrapF-111084.2	CHILtrapF-111740.2	CHILtrapF-112422.1	CHILtrapF-115582.0	CHILtrapF-115639.0	CHILtrapF-115691.0	CHILtrapF-115829.0	CHILtrapF-117112.1	CHILtrapF-117425.0	CHILtrapF-117725.1	CHILtrapF-119031.0	CHILtrapF-2197.2	CHILtrapF-5350.2	CHILtrapF-58332.0	CHILtrapF-59881.0	CHILtrapF-59881.1
85	2451	368	23385	9.64e-13	1.48e-10	30.2	signalling.receptor kinases	3	CHILtrapF-102101.0	CHILtrapF-102101.2	CHILtrapF-102372.0	CHILtrapF-103191.0	CHILtrapF-103196.0	CHILtrapF-103196.1	CHILtrapF-103564.0	CHILtrapF-104986.0	CHILtrapF-105427.0	CHILtrapF-105686.0	CHILtrapF-105716.0	CHILtrapF-106912.0	CHILtrapF-108216.0	CHILtrapF-109138.1	CHILtrapF-109469.0	CHILtrapF-110641.0	CHILtrapF-110998.1	CHILtrapF-110998.2	CHILtrapF-114519.0	CHILtrapF-116561.0	CHILtrapF-119304.2	CHILtrapF-20573.0	CHILtrapF-20573.3	CHILtrapF-58793.0	CHILtrapF-62626.0	CHILtrapF-66442.0	CHILtrapF-68555.0	CHILtrapF-69000.0	CHILtrapF-72319.0	CHILtrapF-74116.0	CHILtrapF-74160.0	CHILtrapF-74533.0	CHILtrapF-74941.0	CHILtrapF-75540.0	CHILtrapF-77814.0	CHILtrapF-79906.0	CHILtrapF-81217.0	CHILtrapF-81365.0	CHILtrapF-81638.0	CHILtrapF-82342.0	CHILtrapF-82515.0
25	2451	50	23385	2.36e-12	3.27e-10	10.6.3	cell wall.degradation.pectate lyases and polygalacturonases	3	CHILtrapF-108582.0	CHILtrapF-108582.1	CHILtrapF-113810.0	CHILtrapF-13354.0	CHILtrapF-38166.0	CHILtrapF-73374.0	CHILtrapF-78719.1	CHILtrapF-78719.2	CHILtrapF-78719.4	CHILtrapF-78719.5	CHILtrapF-78719.6	CHILtrapF-83518.0	CHILtrapF-83823.1	CHILtrapF-87642.0	CHILtrapF-88351.0	CHILtrapF-89534.0	CHILtrapF-92589.0	CHILtrapF-94332.0	CHILtrapF-94439.1	CHILtrapF-95646.0	CHILtrapF-95646.1	CHILtrapF-96709.0	CHILtrapF-98215.5	CHILtrapF-99624.0
78	2451	333	23385	3.84e-12	4.84e-10	17	hormone metabolism	3	CHILtrapF-100338.0	CHILtrapF-101866.0	CHILtrapF-102298.0	CHILtrapF-104916.0	CHILtrapF-105909.1	CHILtrapF-106002.0	CHILtrapF-106076.0	CHILtrapF-106113.0	CHILtrapF-106646.0	CHILtrapF-107720.0	CHILtrapF-107967.0	CHILtrapF-110029.4	CHILtrapF-110238.0	CHILtrapF-110341.0	CHILtrapF-111903.0	CHILtrapF-115253.1	CHILtrapF-118771.0	CHILtrapF-119040.5	CHILtrapF-2197.2	CHILtrapF-32607.0	CHILtrapF-39301.0	CHILtrapF-48364.0	CHILtrapF-48631.0	CHILtrapF-59784.0	CHILtrapF-61189.0	CHILtrapF-63081.0	CHILtrapF-63242.0	CHILtrapF-63555.0	CHILtrapF-64363.1	CHILtrapF-64877.0	CHILtrapF-66822.0	CHILtrapF-68945.0	CHILtrapF-69490.1	CHILtrapF-69586.0	CHILtrapF-71542.0	CHILtrapF-72243.0	CHILtrapF-77691.0	CHILtrapF-79298.0	CHILtrapF-80436.0	CHILtrapF-80912.0	CHILtrapF-81623.0
23	2451	44	23385	5.39e-12	6.23e-10	29.5.1	protein.degradation.subtilases	3	CHILtrapF-32836.2	CHILtrapF-32836.3	CHILtrapF-32836.4	CHILtrapF-32836.5	CHILtrapF-32836.6	CHILtrapF-39537.0	CHILtrapF-53341.0	CHILtrapF-82224.0	CHILtrapF-83690.0	CHILtrapF-83726.0	CHILtrapF-83854.0	CHILtrapF-85725.0	CHILtrapF-8735.1	CHILtrapF-8735.3	CHILtrapF-8735.5	CHILtrapF-8735.6	CHILtrapF-8735.7	CHILtrapF-8735.8	CHILtrapF-92842.0	CHILtrapF-93919.0	CHILtrapF-94458.0	CHILtrapF-98465.0
164	2451	938	23385	1.09e-11	1.16e-09	30	signaling	3	CHILtrapF-101176.0	CHILtrapF-101429.0	CHILtrapF-101556.0	CHILtrapF-101930.0	CHILtrapF-102101.0	CHILtrapF-102101.2	CHILtrapF-102372.0	CHILtrapF-103091.3	CHILtrapF-103191.0	CHILtrapF-103196.0	CHILtrapF-103196.1	CHILtrapF-103564.0	CHILtrapF-103905.1	CHILtrapF-104026.0	CHILtrapF-104041.0	CHILtrapF-104957.0	CHILtrapF-104986.0	CHILtrapF-105427.0	CHILtrapF-105686.0	CHILtrapF-105716.0	CHILtrapF-105933.1	CHILtrapF-106230.0	CHILtrapF-106734.2	CHILtrapF-106912.0	CHILtrapF-107856.0	CHILtrapF-108216.0	CHILtrapF-109138.1	CHILtrapF-109469.0	CHILtrapF-109628.0	CHILtrapF-110437.0	CHILtrapF-110525.0	CHILtrapF-110550.0	CHILtrapF-110641.0	CHILtrapF-110998.1	CHILtrapF-110998.2	CHILtrapF-114519.0	CHILtrapF-115335.3	CHILtrapF-116561.0	CHILtrapF-119304.2	CHILtrapF-120249.1	CHILtrapF-20573.0
9	2451	393	23385	2.32e-10	2.3e-08	35.1.5	not assigned.no ontology.pentatricopeptide (PPR) repeat-containing protein	3	CHILtrapF-109950.0	CHILtrapF-52609.2	CHILtrapF-52609.3	CHILtrapF-69424.0	CHILtrapF-89836.3	CHILtrapF-93192.0	CHILtrapF-93719.0	CHILtrapF-95720.0
12	2451	15	23385	5.61e-10	5.18e-08	28.1.3.2.1	DNA.synthesis/chromatin structure.histone.core.H2A	3	CHILtrapF-59201.0	CHILtrapF-65106.0	CHILtrapF-80339.0	CHILtrapF-82081.0	CHILtrapF-82335.0	CHILtrapF-83353.0	CHILtrapF-84027.0	CHILtrapF-88366.0	CHILtrapF-91342.0	CHILtrapF-92679.0	CHILtrapF-99650.0
10	2451	11	23385	1.55e-09	1.34e-07	28.1.3.2.3	DNA.synthesis/chromatin structure.histone.core.H3	3	CHILtrapF-61709.0	CHILtrapF-61709.1	CHILtrapF-63095.0	CHILtrapF-63095.1	CHILtrapF-80253.0	CHILtrapF-85643.1	CHILtrapF-85643.2	CHILtrapF-85643.3	CHILtrapF-99694.0
20	2451	51	23385	6.13e-08	5e-06	10.2	cell wall.cellulose synthesis	3	CHILtrapF-106014.0	CHILtrapF-106782.0	CHILtrapF-106782.1	CHILtrapF-109543.5	CHILtrapF-109642.0	CHILtrapF-109642.1	CHILtrapF-79002.0	CHILtrapF-83070.0	CHILtrapF-83431.0	CHILtrapF-85527.1	CHILtrapF-89170.0	CHILtrapF-90602.0	CHILtrapF-91856.0	CHILtrapF-93399.0	CHILtrapF-95220.0	CHILtrapF-97121.0	CHILtrapF-97384.0	CHILtrapF-97478.0	CHILtrapF-98309.1
9	2451	11	23385	6.64e-08	5.12e-06	34.19.1	transport.Major Intrinsic Proteins.PIP	3	CHILtrapF-120312.0	CHILtrapF-120312.2	CHILtrapF-120312.5	CHILtrapF-120312.7	CHILtrapF-62389.0	CHILtrapF-63246.0	CHILtrapF-88995.0	CHILtrapF-97615.0
20	2451	491	23385	8.46e-08	6.17e-06	29.2	protein.synthesis	3	CHILtrapF-102821.0	CHILtrapF-104750.0	CHILtrapF-105968.0	CHILtrapF-107518.0	CHILtrapF-114368.0	CHILtrapF-73102.0	CHILtrapF-77193.0	CHILtrapF-79937.0	CHILtrapF-80507.1	CHILtrapF-81899.0	CHILtrapF-83288.0	CHILtrapF-84601.0	CHILtrapF-88996.0	CHILtrapF-90600.0	CHILtrapF-91274.0	CHILtrapF-91906.0	CHILtrapF-95637.0	CHILtrapF-95884.0	CHILtrapF-99645.0
77	2451	406	23385	9.66e-08	6.69e-06	20	stress	3	CHILtrapF-100809.0	CHILtrapF-100809.1	CHILtrapF-101556.0	CHILtrapF-101673.0	CHILtrapF-101801.0	CHILtrapF-102315.0	CHILtrapF-102922.0	CHILtrapF-103248.0	CHILtrapF-105032.0	CHILtrapF-105712.0	CHILtrapF-105712.2	CHILtrapF-105918.1	CHILtrapF-107054.0	CHILtrapF-107676.2	CHILtrapF-108524.0	CHILtrapF-108915.1	CHILtrapF-109023.0	CHILtrapF-109171.0	CHILtrapF-109549.0	CHILtrapF-109847.0	CHILtrapF-114914.1	CHILtrapF-115768.3	CHILtrapF-117769.0	CHILtrapF-119861.0	CHILtrapF-119861.1	CHILtrapF-27579.0	CHILtrapF-30887.0	CHILtrapF-57998.0	CHILtrapF-61711.0	CHILtrapF-64407.0	CHILtrapF-65965.0	CHILtrapF-69756.0	CHILtrapF-70275.0	CHILtrapF-73216.0	CHILtrapF-73528.0	CHILtrapF-76018.0	CHILtrapF-78126.0	CHILtrapF-78487.0	CHILtrapF-79269.0	CHILtrapF-81155.0	CHILtrapF-81506.0
8	2451	9	23385	1.16e-07	7.32e-06	10.5.1	cell wall.cell wall proteins.AGPs	3	CHILtrapF-72419.0	CHILtrapF-77239.0	CHILtrapF-78265.0	CHILtrapF-80051.0	CHILtrapF-81574.0	CHILtrapF-87020.0	CHILtrapF-87671.0
8	2451	9	23385	1.16e-07	7.32e-06	10.5.1.1	cell wall.cell wall proteins.AGPs.AGP	3	CHILtrapF-72419.0	CHILtrapF-77239.0	CHILtrapF-78265.0	CHILtrapF-80051.0	CHILtrapF-81574.0	CHILtrapF-87020.0	CHILtrapF-87671.0
14	2451	28	23385	1.6e-07	9.66e-06	10.7	cell wall.modification	3	CHILtrapF-108079.0	CHILtrapF-108079.1	CHILtrapF-117426.0	CHILtrapF-61514.0	CHILtrapF-67916.0	CHILtrapF-84564.0	CHILtrapF-87644.0	CHILtrapF-87731.0	CHILtrapF-88141.0	CHILtrapF-92596.0	CHILtrapF-94463.0	CHILtrapF-98540.0	CHILtrapF-98540.1
18	2451	46	23385	2.85e-07	1.65e-05	10.8	cell wall.pectin*esterases	3	CHILtrapF-106333.1	CHILtrapF-113804.0	CHILtrapF-113804.1	CHILtrapF-116944.1	CHILtrapF-120360.0	CHILtrapF-18175.5	CHILtrapF-62713.0	CHILtrapF-71591.1	CHILtrapF-74344.0	CHILtrapF-82456.0	CHILtrapF-85358.0	CHILtrapF-85686.0	CHILtrapF-86199.0	CHILtrapF-88189.0	CHILtrapF-89145.1	CHILtrapF-95765.0	CHILtrapF-99610.0
16	2451	39	23385	6.08e-07	3.37e-05	10.8.1	cell wall.pectin*esterases.PME	3	CHILtrapF-106333.1	CHILtrapF-113804.0	CHILtrapF-113804.1	CHILtrapF-120360.0	CHILtrapF-18175.5	CHILtrapF-62713.0	CHILtrapF-71591.1	CHILtrapF-82456.0	CHILtrapF-85358.0	CHILtrapF-85686.0	CHILtrapF-86199.0	CHILtrapF-88189.0	CHILtrapF-89145.1	CHILtrapF-95765.0	CHILtrapF-99610.0
12	2451	23	23385	6.9e-07	3.68e-05	34.19	transport.Major Intrinsic Proteins	3	CHILtrapF-120312.0	CHILtrapF-120312.2	CHILtrapF-120312.5	CHILtrapF-120312.7	CHILtrapF-62389.0	CHILtrapF-63246.0	CHILtrapF-76516.0	CHILtrapF-84731.0	CHILtrapF-88995.0	CHILtrapF-89762.0	CHILtrapF-97615.0
62	2451	326	23385	1.33e-06	6.16e-05	16	secondary metabolism	3	CHILtrapF-102595.1	CHILtrapF-102595.2	CHILtrapF-102595.3	CHILtrapF-102657.0	CHILtrapF-102905.0	CHILtrapF-102905.1	CHILtrapF-108381.1	CHILtrapF-108579.0	CHILtrapF-109124.0	CHILtrapF-109289.0	CHILtrapF-109627.0	CHILtrapF-110768.0	CHILtrapF-116063.1	CHILtrapF-118167.1	CHILtrapF-24837.4	CHILtrapF-37601.0	CHILtrapF-46110.0	CHILtrapF-59427.0	CHILtrapF-59881.1	CHILtrapF-68178.0	CHILtrapF-68544.0	CHILtrapF-69716.0	CHILtrapF-71542.0	CHILtrapF-71949.0	CHILtrapF-73911.0	CHILtrapF-75313.0	CHILtrapF-75608.0	CHILtrapF-75796.0	CHILtrapF-77538.3	CHILtrapF-78388.2	CHILtrapF-78388.4	CHILtrapF-80693.0	CHILtrapF-80734.0	CHILtrapF-8088.9	CHILtrapF-82307.1	CHILtrapF-83077.0	CHILtrapF-84455.0	CHILtrapF-84594.0	CHILtrapF-85439.0	CHILtrapF-87512.0	CHILtrapF-88327.0
12	2451	24	23385	1.24e-06	6.16e-05	10.6.2	cell wall.degradation.mannan-xylose-arabinose-fucose	3	CHILtrapF-108079.0	CHILtrapF-108079.1	CHILtrapF-110045.0	CHILtrapF-80600.0	CHILtrapF-85336.2	CHILtrapF-87319.0	CHILtrapF-90460.1	CHILtrapF-90790.0	CHILtrapF-93649.0	CHILtrapF-94065.4	CHILtrapF-96385.0
6	2451	6	23385	1.32e-06	6.16e-05	2.2.2.1.2	major CHO metabolism.degradation.starch.starch cleavage.beta amylase	3	CHILtrapF-109994.0	CHILtrapF-109994.1	CHILtrapF-109994.2	CHILtrapF-115882.0	CHILtrapF-96948.0
6	2451	6	23385	1.32e-06	6.16e-05	30.2.23	signalling.receptor kinases.RKF3 like	3	CHILtrapF-106912.0	CHILtrapF-75540.0	CHILtrapF-82515.0	CHILtrapF-82515.1	CHILtrapF-82515.2
14	2451	34	23385	2.87e-06	0.000128333	16.2.1	secondary metabolism.phenylpropanoids.lignin biosynthesis	3	CHILtrapF-109627.0	CHILtrapF-75313.0	CHILtrapF-75608.0	CHILtrapF-78388.2	CHILtrapF-78388.4	CHILtrapF-80693.0	CHILtrapF-80734.0	CHILtrapF-84455.0	CHILtrapF-87512.0	CHILtrapF-88847.0	CHILtrapF-89277.0	CHILtrapF-89288.0	CHILtrapF-89815.8
25	2451	91	23385	3.31e-06	0.000143175	17.2	hormone metabolism.auxin	3	CHILtrapF-107720.0	CHILtrapF-107967.0	CHILtrapF-39301.0	CHILtrapF-61189.0	CHILtrapF-69490.1	CHILtrapF-72243.0	CHILtrapF-80436.0	CHILtrapF-81881.0	CHILtrapF-84741.0	CHILtrapF-84827.1	CHILtrapF-85339.0	CHILtrapF-86465.0	CHILtrapF-86545.0	CHILtrapF-86545.1	CHILtrapF-86545.2	CHILtrapF-86545.3	CHILtrapF-87807.0	CHILtrapF-88263.0	CHILtrapF-91240.0	CHILtrapF-94010.0	CHILtrapF-95560.0	CHILtrapF-97380.0	CHILtrapF-97609.0	CHILtrapF-98364.0
8	2451	12	23385	4.59e-06	0.000192707	26.3.2	misc.gluco-, galacto- and mannosidases.beta-galactosidase	3	CHILtrapF-110045.1	CHILtrapF-64382.0	CHILtrapF-85284.0	CHILtrapF-89562.0	CHILtrapF-93649.0	CHILtrapF-98905.0	CHILtrapF-98905.2
18	2451	57	23385	9.35e-06	0.000381237	17.2.3	hormone metabolism.auxin.induced-regulated-responsive-activated	3	CHILtrapF-107720.0	CHILtrapF-61189.0	CHILtrapF-69490.1	CHILtrapF-72243.0	CHILtrapF-80436.0	CHILtrapF-81881.0	CHILtrapF-84741.0	CHILtrapF-85339.0	CHILtrapF-86465.0	CHILtrapF-86545.0	CHILtrapF-86545.1	CHILtrapF-86545.2	CHILtrapF-86545.3	CHILtrapF-87807.0	CHILtrapF-95560.0	CHILtrapF-97609.0	CHILtrapF-98364.0
10	2451	20	23385	9.65e-06	0.000382044	27.3.30	RNA.regulation of transcription.Trihelix, Triple-Helix transcription factor family	3	CHILtrapF-108044.0	CHILtrapF-110004.0	CHILtrapF-77456.0	CHILtrapF-78378.0	CHILtrapF-80563.0	CHILtrapF-82446.0	CHILtrapF-84136.0	CHILtrapF-97750.0	CHILtrapF-97750.1
13	2451	33	23385	1.13e-05	0.000435851	30.2.3	signalling.receptor kinases.leucine rich repeat III	3	CHILtrapF-103196.1	CHILtrapF-81217.0	CHILtrapF-81638.0	CHILtrapF-83326.0	CHILtrapF-83328.0	CHILtrapF-85450.1	CHILtrapF-89626.0	CHILtrapF-91551.0	CHILtrapF-92499.0	CHILtrapF-92862.0	CHILtrapF-93938.0	CHILtrapF-97908.0
5	2451	5	23385	1.26e-05	0.000472067	10.1.6	cell wall.precursor synthesis.GAE	3	CHILtrapF-81692.0	CHILtrapF-81692.1	CHILtrapF-89069.0	CHILtrapF-92570.0
16	2451	48	23385	1.35e-05	0.000492297	17.3	hormone metabolism.brassinosteroid	3	CHILtrapF-104916.0	CHILtrapF-106002.0	CHILtrapF-110238.0	CHILtrapF-59784.0	CHILtrapF-63242.0	CHILtrapF-64363.1	CHILtrapF-64877.0	CHILtrapF-79298.0	CHILtrapF-82631.0	CHILtrapF-84459.0	CHILtrapF-88914.0	CHILtrapF-92393.3	CHILtrapF-92666.0	CHILtrapF-94254.0	CHILtrapF-98003.1
75	2451	452	23385	1.76e-05	0.000626303	33	development	3	CHILtrapF-100338.0	CHILtrapF-101174.0	CHILtrapF-102790.0	CHILtrapF-104999.0	CHILtrapF-105281.0	CHILtrapF-105281.1	CHILtrapF-105841.0	CHILtrapF-105968.0	CHILtrapF-106947.0	CHILtrapF-107439.0	CHILtrapF-107720.0	CHILtrapF-108445.0	CHILtrapF-108945.3	CHILtrapF-109888.0	CHILtrapF-109890.0	CHILtrapF-110078.0	CHILtrapF-110122.0	CHILtrapF-110192.0	CHILtrapF-110734.0	CHILtrapF-111288.0	CHILtrapF-113743.0	CHILtrapF-116428.1	CHILtrapF-117725.1	CHILtrapF-117992.0	CHILtrapF-20573.0	CHILtrapF-20573.3	CHILtrapF-38251.1	CHILtrapF-53596.0	CHILtrapF-60343.0	CHILtrapF-62219.0	CHILtrapF-66964.0	CHILtrapF-67030.0	CHILtrapF-70657.0	CHILtrapF-70958.0	CHILtrapF-71591.1	CHILtrapF-73326.0	CHILtrapF-76619.0	CHILtrapF-77127.0	CHILtrapF-78025.0	CHILtrapF-78157.0	CHILtrapF-79062.0
29	2451	125	23385	1.93e-05	0.000667401	26.2	misc.ferredoxin-like	3	CHILtrapF-102256.0	CHILtrapF-102256.1	CHILtrapF-104804.0	CHILtrapF-105629.0	CHILtrapF-105909.1	CHILtrapF-106268.0	CHILtrapF-107967.0	CHILtrapF-111740.2	CHILtrapF-115582.0	CHILtrapF-115691.0	CHILtrapF-115829.0	CHILtrapF-117112.1	CHILtrapF-2197.2	CHILtrapF-62883.0	CHILtrapF-62883.1	CHILtrapF-71542.0	CHILtrapF-71663.2	CHILtrapF-80358.0	CHILtrapF-81249.0	CHILtrapF-83219.0	CHILtrapF-83310.0	CHILtrapF-88392.0	CHILtrapF-88922.0	CHILtrapF-89749.0	CHILtrapF-91455.0	CHILtrapF-94738.0	CHILtrapF-96699.1	CHILtrapF-97206.0
32	2451	145	23385	2.14e-05	0.000724149	20.1	stress.biotic	3	CHILtrapF-100809.1	CHILtrapF-101556.0	CHILtrapF-101673.0	CHILtrapF-102315.0	CHILtrapF-105918.1	CHILtrapF-107054.0	CHILtrapF-107676.2	CHILtrapF-109171.0	CHILtrapF-114914.1	CHILtrapF-115768.3	CHILtrapF-119861.0	CHILtrapF-119861.1	CHILtrapF-30887.0	CHILtrapF-57998.0	CHILtrapF-64407.0	CHILtrapF-65965.0	CHILtrapF-73216.0	CHILtrapF-78487.0	CHILtrapF-82975.0	CHILtrapF-86358.0	CHILtrapF-86614.0	CHILtrapF-89045.0	CHILtrapF-91270.0	CHILtrapF-91692.0	CHILtrapF-92076.0	CHILtrapF-92201.0	CHILtrapF-92649.0	CHILtrapF-93753.0	CHILtrapF-94574.0	CHILtrapF-94738.0	CHILtrapF-99492.0
7	2451	11	23385	2.93e-05	0.00095402	26.12	misc.peroxidases	3	CHILtrapF-117425.0	CHILtrapF-78634.0	CHILtrapF-83186.0	CHILtrapF-88005.0	CHILtrapF-91649.0	CHILtrapF-98424.0
6	2451	8	23385	2.96e-05	0.00095402	28.1.3.2.4	DNA.synthesis/chromatin structure.histone.core.H4	3	CHILtrapF-78898.0	CHILtrapF-84050.0	CHILtrapF-89226.0	CHILtrapF-90153.0	CHILtrapF-97833.0
70	2451	426	23385	4.2e-05	0.00132338	33.99	development.unspecified	3	CHILtrapF-100338.0	CHILtrapF-101174.0	CHILtrapF-104999.0	CHILtrapF-105281.0	CHILtrapF-105281.1	CHILtrapF-105841.0	CHILtrapF-105968.0	CHILtrapF-106947.0	CHILtrapF-107439.0	CHILtrapF-107720.0	CHILtrapF-108945.3	CHILtrapF-109888.0	CHILtrapF-109890.0	CHILtrapF-110078.0	CHILtrapF-110122.0	CHILtrapF-110192.0	CHILtrapF-110734.0	CHILtrapF-111288.0	CHILtrapF-113743.0	CHILtrapF-116428.1	CHILtrapF-117725.1	CHILtrapF-117992.0	CHILtrapF-20573.0	CHILtrapF-20573.3	CHILtrapF-38251.1	CHILtrapF-53596.0	CHILtrapF-60343.0	CHILtrapF-62219.0	CHILtrapF-66964.0	CHILtrapF-67030.0	CHILtrapF-70657.0	CHILtrapF-70958.0	CHILtrapF-71591.1	CHILtrapF-73326.0	CHILtrapF-76619.0	CHILtrapF-77127.0	CHILtrapF-78025.0	CHILtrapF-78157.0	CHILtrapF-79062.0	CHILtrapF-79906.0	CHILtrapF-79976.0
15	2451	47	23385	4.31e-05	0.00132759	16.2	secondary metabolism.amino acid derivatives	3	CHILtrapF-109627.0	CHILtrapF-75313.0	CHILtrapF-75608.0	CHILtrapF-77538.3	CHILtrapF-78388.2	CHILtrapF-78388.4	CHILtrapF-80693.0	CHILtrapF-80734.0	CHILtrapF-84455.0	CHILtrapF-87512.0	CHILtrapF-88847.0	CHILtrapF-89277.0	CHILtrapF-89288.0	CHILtrapF-89815.8
5	2451	6	23385	6.77e-05	0.00203989	30.8	signalling.misc	3	CHILtrapF-81351.0	CHILtrapF-85650.0	CHILtrapF-86928.0	CHILtrapF-91220.0
45	2451	246	23385	7.42e-05	0.00218786	28.1	DNA.synthesis/chromatin structure	3	CHILtrapF-103357.0	CHILtrapF-108232.0	CHILtrapF-11061.7	CHILtrapF-111899.3	CHILtrapF-119779.0	CHILtrapF-58669.0	CHILtrapF-59201.0	CHILtrapF-61709.0	CHILtrapF-61709.1	CHILtrapF-63095.0	CHILtrapF-63095.1	CHILtrapF-64729.0	CHILtrapF-65106.0	CHILtrapF-70590.0	CHILtrapF-73027.0	CHILtrapF-73875.0	CHILtrapF-75887.0	CHILtrapF-78898.0	CHILtrapF-80253.0	CHILtrapF-80339.0	CHILtrapF-82081.0	CHILtrapF-82335.0	CHILtrapF-82857.0	CHILtrapF-83353.0	CHILtrapF-84027.0	CHILtrapF-84050.0	CHILtrapF-85643.1	CHILtrapF-85643.2	CHILtrapF-85643.3	CHILtrapF-88366.0	CHILtrapF-89226.0	CHILtrapF-90153.0	CHILtrapF-90752.0	CHILtrapF-91342.0	CHILtrapF-91346.0	CHILtrapF-91346.1	CHILtrapF-91656.0	CHILtrapF-92679.0	CHILtrapF-94570.0	CHILtrapF-97050.0	CHILtrapF-97833.0
11	2451	29	23385	7.81e-05	0.00225479	17.3.1	hormone metabolism.brassinosteroid.synthesis-degradation	3	CHILtrapF-59784.0	CHILtrapF-64363.1	CHILtrapF-64877.0	CHILtrapF-79298.0	CHILtrapF-82631.0	CHILtrapF-84459.0	CHILtrapF-88914.0	CHILtrapF-92393.3	CHILtrapF-94254.0	CHILtrapF-98003.1
13	2451	292	23385	9.08e-05	0.002567	29.2.1	protein.synthesis.ribosomal protein	3	CHILtrapF-104750.0	CHILtrapF-107518.0	CHILtrapF-79937.0	CHILtrapF-80507.1	CHILtrapF-81899.0	CHILtrapF-83288.0	CHILtrapF-84601.0	CHILtrapF-88996.0	CHILtrapF-91274.0	CHILtrapF-91906.0	CHILtrapF-95637.0	CHILtrapF-95884.0
12	2451	35	23385	0.000113346	0.00314195	34.15	transport.potassium	3	CHILtrapF-106265.0	CHILtrapF-115586.2	CHILtrapF-73373.3	CHILtrapF-73373.4	CHILtrapF-78259.0	CHILtrapF-79476.0	CHILtrapF-85244.0	CHILtrapF-89920.0	CHILtrapF-90651.0	CHILtrapF-90936.0	CHILtrapF-90973.0
14	2451	46	23385	0.000131745	0.00358035	31.1.1.2	cell.organisation.cytoskeleton.mikrotubuli	3	CHILtrapF-68500.0	CHILtrapF-68500.1	CHILtrapF-68500.2	CHILtrapF-68500.3	CHILtrapF-68500.4	CHILtrapF-68500.5	CHILtrapF-68500.6	CHILtrapF-68500.7	CHILtrapF-68500.8	CHILtrapF-80927.2	CHILtrapF-85642.0	CHILtrapF-95080.1	CHILtrapF-95080.2
12	2451	36	23385	0.00015226	0.00379329	10.1	cell wall.precursor synthesis	3	CHILtrapF-102460.0	CHILtrapF-107594.2	CHILtrapF-72331.0	CHILtrapF-73947.0	CHILtrapF-81692.0	CHILtrapF-81692.1	CHILtrapF-82039.0	CHILtrapF-85960.0	CHILtrapF-86878.0	CHILtrapF-89069.0	CHILtrapF-92570.0
10	2451	26	23385	0.000143053	0.00379329	10.5	cell wall.cell wall proteins	3	CHILtrapF-108999.0	CHILtrapF-72419.0	CHILtrapF-75633.0	CHILtrapF-77239.0	CHILtrapF-78265.0	CHILtrapF-80051.0	CHILtrapF-81574.0	CHILtrapF-87020.0	CHILtrapF-87671.0
45	2451	254	23385	0.00015027	0.00379329	20.2	stress.abiotic	3	CHILtrapF-101801.0	CHILtrapF-102922.0	CHILtrapF-103248.0	CHILtrapF-105032.0	CHILtrapF-105712.0	CHILtrapF-105712.2	CHILtrapF-108524.0	CHILtrapF-108915.1	CHILtrapF-109023.0	CHILtrapF-109549.0	CHILtrapF-109847.0	CHILtrapF-117769.0	CHILtrapF-27579.0	CHILtrapF-61711.0	CHILtrapF-69756.0	CHILtrapF-70275.0	CHILtrapF-73528.0	CHILtrapF-76018.0	CHILtrapF-78126.0	CHILtrapF-79269.0	CHILtrapF-81155.0	CHILtrapF-81506.0	CHILtrapF-81506.2	CHILtrapF-82367.0	CHILtrapF-83186.0	CHILtrapF-84077.1	CHILtrapF-84755.3	CHILtrapF-84785.0	CHILtrapF-84921.0	CHILtrapF-85779.0	CHILtrapF-86044.0	CHILtrapF-87715.0	CHILtrapF-87752.0	CHILtrapF-88807.0	CHILtrapF-88850.0	CHILtrapF-89594.0	CHILtrapF-89818.0	CHILtrapF-90444.0	CHILtrapF-91451.0	CHILtrapF-92369.0	CHILtrapF-92653.0
15	2451	52	23385	0.000148091	0.00379329	34.3	transport.amino acids	3	CHILtrapF-110568.0	CHILtrapF-64710.0	CHILtrapF-66159.0	CHILtrapF-66801.0	CHILtrapF-72405.0	CHILtrapF-81977.0	CHILtrapF-84827.1	CHILtrapF-88263.0	CHILtrapF-90814.0	CHILtrapF-93393.0	CHILtrapF-93951.0	CHILtrapF-93951.1	CHILtrapF-94432.0	CHILtrapF-99409.0
11	2451	31	23385	0.000153264	0.00379329	16.8.3	secondary metabolism.flavonoids.dihydroflavonols	3	CHILtrapF-102595.1	CHILtrapF-102595.2	CHILtrapF-102595.3	CHILtrapF-102905.0	CHILtrapF-102905.1	CHILtrapF-69716.0	CHILtrapF-71542.0	CHILtrapF-8088.9	CHILtrapF-91437.0	CHILtrapF-92698.0
6	2451	10	23385	0.000177978	0.00432767	2.2.2.1	major CHO metabolism.degradation.starch.starch cleavage	3	CHILtrapF-109994.0	CHILtrapF-109994.1	CHILtrapF-109994.2	CHILtrapF-115882.0	CHILtrapF-96948.0
16	2451	59	23385	0.000195361	0.00459174	34.13	transport.peptides and oligopeptides	3	CHILtrapF-119031.1	CHILtrapF-119031.2	CHILtrapF-30310.2	CHILtrapF-30310.3	CHILtrapF-30310.7	CHILtrapF-84453.0	CHILtrapF-85233.1	CHILtrapF-88063.0	CHILtrapF-88162.0	CHILtrapF-88713.0	CHILtrapF-89719.0	CHILtrapF-90111.0	CHILtrapF-94601.0	CHILtrapF-98758.0	CHILtrapF-99149.0
5	2451	7	23385	0.000212166	0.00490102	28.1.3.2.2	DNA.synthesis/chromatin structure.histone.core.H2B	3	CHILtrapF-82335.0	CHILtrapF-83353.0	CHILtrapF-84027.0	CHILtrapF-88366.0
23	2451	103	23385	0.000217849	0.00494982	3	minor CHO metabolism	3	CHILtrapF-101625.1	CHILtrapF-101625.2	CHILtrapF-101625.3	CHILtrapF-102438.0	CHILtrapF-112379.0	CHILtrapF-120265.0	CHILtrapF-62883.0	CHILtrapF-67874.0	CHILtrapF-74861.0	CHILtrapF-79894.1	CHILtrapF-82857.0	CHILtrapF-83171.0	CHILtrapF-83727.0	CHILtrapF-84671.0	CHILtrapF-87892.0	CHILtrapF-88200.0	CHILtrapF-91905.0	CHILtrapF-95511.1	CHILtrapF-95864.0	CHILtrapF-96927.0	CHILtrapF-97206.0	CHILtrapF-97706.0
6	2451	11	23385	0.000350595	0.0078375	26.19	misc.plastocyanin-like	3	CHILtrapF-70706.0	CHILtrapF-75800.0	CHILtrapF-86329.0	CHILtrapF-90629.0	CHILtrapF-95513.0
11	2451	34	23385	0.000371907	0.00818196	30.2.11	signalling.receptor kinases.leucine rich repeat XI	3	CHILtrapF-68555.0	CHILtrapF-79906.0	CHILtrapF-81365.0	CHILtrapF-83400.0	CHILtrapF-83400.1	CHILtrapF-84418.0	CHILtrapF-85850.0	CHILtrapF-86020.0	CHILtrapF-88171.0	CHILtrapF-92051.0
10	2451	29	23385	0.000387376	0.00838912	26.4.1	misc.beta 1,3 glucan hydrolases.glucan endo-1,3-beta-glucosidase	3	CHILtrapF-72439.0	CHILtrapF-73617.0	CHILtrapF-81453.0	CHILtrapF-88301.0	CHILtrapF-90653.0	CHILtrapF-92539.0	CHILtrapF-94296.2	CHILtrapF-95987.0	CHILtrapF-97070.1
17	2451	69	23385	0.000411141	0.00876678	13.2	amino acid metabolism.degradation	3	CHILtrapF-105933.1	CHILtrapF-109647.0	CHILtrapF-110251.0	CHILtrapF-111006.0	CHILtrapF-60329.0	CHILtrapF-75235.0	CHILtrapF-79007.0	CHILtrapF-79007.1	CHILtrapF-80188.0	CHILtrapF-83561.0	CHILtrapF-83623.0	CHILtrapF-88426.0	CHILtrapF-91417.0	CHILtrapF-93328.1	CHILtrapF-94931.0	CHILtrapF-96052.0
12	2451	40	23385	0.000437109	0.00917929	10.2.1	cell wall.cellulose synthesis.cellulose synthase	3	CHILtrapF-106014.0	CHILtrapF-106782.0	CHILtrapF-106782.1	CHILtrapF-109543.5	CHILtrapF-109642.0	CHILtrapF-109642.1	CHILtrapF-79002.0	CHILtrapF-85527.1	CHILtrapF-89170.0	CHILtrapF-90602.0	CHILtrapF-98309.1
53	2451	330	23385	0.000461891	0.00955494	11	lipid metabolism	3	CHILtrapF-105042.1	CHILtrapF-108378.0	CHILtrapF-114519.0	CHILtrapF-116063.1	CHILtrapF-19599.1	CHILtrapF-28538.0	CHILtrapF-61015.0	CHILtrapF-72212.0	CHILtrapF-72887.0	CHILtrapF-73116.0	CHILtrapF-73444.0	CHILtrapF-73940.0	CHILtrapF-74916.0	CHILtrapF-75235.0	CHILtrapF-77114.0	CHILtrapF-77257.0	CHILtrapF-77488.0	CHILtrapF-80101.2	CHILtrapF-80188.0	CHILtrapF-80221.0	CHILtrapF-81538.0	CHILtrapF-82520.0	CHILtrapF-83568.0	CHILtrapF-83623.0	CHILtrapF-83933.0	CHILtrapF-84177.0	CHILtrapF-86727.0	CHILtrapF-86787.0	CHILtrapF-87403.0	CHILtrapF-87615.0	CHILtrapF-87928.0	CHILtrapF-88331.1	CHILtrapF-88804.0	CHILtrapF-89668.6	CHILtrapF-90172.0	CHILtrapF-90248.0	CHILtrapF-90258.0	CHILtrapF-90391.0	CHILtrapF-91417.0	CHILtrapF-92697.0	CHILtrapF-92994.0
66	2451	436	23385	0.000545901	0.0111267	28	DNA	3	CHILtrapF-103357.0	CHILtrapF-104222.0	CHILtrapF-105699.0	CHILtrapF-106859.0	CHILtrapF-108232.0	CHILtrapF-11061.7	CHILtrapF-111899.3	CHILtrapF-112208.0	CHILtrapF-112208.1	CHILtrapF-118138.0	CHILtrapF-119779.0	CHILtrapF-38251.1	CHILtrapF-58669.0	CHILtrapF-59201.0	CHILtrapF-61709.0	CHILtrapF-61709.1	CHILtrapF-63095.0	CHILtrapF-63095.1	CHILtrapF-64729.0	CHILtrapF-65106.0	CHILtrapF-70590.0	CHILtrapF-73027.0	CHILtrapF-73759.0	CHILtrapF-73875.0	CHILtrapF-75887.0	CHILtrapF-78898.0	CHILtrapF-80253.0	CHILtrapF-80339.0	CHILtrapF-82081.0	CHILtrapF-82335.0	CHILtrapF-82857.0	CHILtrapF-83353.0	CHILtrapF-83428.1	CHILtrapF-84027.0	CHILtrapF-84050.0	CHILtrapF-84117.0	CHILtrapF-85643.1	CHILtrapF-85643.2	CHILtrapF-85643.3	CHILtrapF-86104.0	CHILtrapF-87591.0
169	2451	1309	23385	0.000557963	0.0112078	27.3	RNA.regulation of transcription	3	CHILtrapF-100605.0	CHILtrapF-101066.0	CHILtrapF-101413.0	CHILtrapF-101700.0	CHILtrapF-101849.0	CHILtrapF-101866.0	CHILtrapF-102055.0	CHILtrapF-102055.1	CHILtrapF-102092.0	CHILtrapF-102279.0	CHILtrapF-102877.0	CHILtrapF-103442.0	CHILtrapF-103825.0	CHILtrapF-104329.0	CHILtrapF-104516.1	CHILtrapF-104701.1	CHILtrapF-104817.0	CHILtrapF-104822.0	CHILtrapF-104958.0	CHILtrapF-105281.0	CHILtrapF-105281.1	CHILtrapF-105509.2	CHILtrapF-105739.1	CHILtrapF-105882.0	CHILtrapF-105899.0	CHILtrapF-106065.0	CHILtrapF-106155.0	CHILtrapF-106382.0	CHILtrapF-106751.0	CHILtrapF-107133.0	CHILtrapF-107209.2	CHILtrapF-107209.4	CHILtrapF-107209.5	CHILtrapF-107473.0	CHILtrapF-107676.2	CHILtrapF-108044.0	CHILtrapF-108138.0	CHILtrapF-108256.0	CHILtrapF-108551.0	CHILtrapF-109953.0	CHILtrapF-110004.0
14	2451	275	23385	0.0006012	0.0119038	27.1	RNA.processing	3	CHILtrapF-109281.1	CHILtrapF-52609.2	CHILtrapF-68767.0	CHILtrapF-71448.0	CHILtrapF-84574.0	CHILtrapF-85226.0	CHILtrapF-88587.3	CHILtrapF-89224.0	CHILtrapF-93857.0	CHILtrapF-96805.0	CHILtrapF-97295.0	CHILtrapF-97299.0	CHILtrapF-98034.0
9	2451	26	23385	0.000720813	0.0140711	26.28	misc.GDSL-motif lipase	3	CHILtrapF-107462.0	CHILtrapF-108328.0	CHILtrapF-77196.0	CHILtrapF-79719.0	CHILtrapF-80840.0	CHILtrapF-81933.0	CHILtrapF-86445.0	CHILtrapF-97666.0
14	2451	54	23385	0.00073755	0.0141978	34.2	transport.porins	3	CHILtrapF-69424.0	CHILtrapF-72578.0	CHILtrapF-78211.0	CHILtrapF-78363.0	CHILtrapF-81771.0	CHILtrapF-86167.1	CHILtrapF-86475.1	CHILtrapF-88796.0	CHILtrapF-89778.0	CHILtrapF-90509.0	CHILtrapF-91834.0	CHILtrapF-94019.0	CHILtrapF-99973.0
1	2451	84	23385	0.000886633	0.0166443	29.2.2	protein.synthesis.ribosome biogenesis	3
7	2451	17	23385	0.000888655	0.0166443	30.2.16	signalling.receptor kinases.Catharanthus roseus-like RLK1	3	CHILtrapF-105716.0	CHILtrapF-114519.0	CHILtrapF-92402.0	CHILtrapF-92402.1	CHILtrapF-92902.0	CHILtrapF-94156.0
3	2451	117	23385	0.000969479	0.017916	29.1	protein.aa activation	3	CHILtrapF-73014.0	CHILtrapF-90282.0
3	2451	3	23385	0.00115012	0.0199258	34.98	transport.membrane system unknown	3	CHILtrapF-86260.0	CHILtrapF-94581.0
3	2451	3	23385	0.00115012	0.0199258	17.7.1.3	hormone metabolism.jasmonate.synthesis-degradation.allene oxidase synthase	3	CHILtrapF-92502.0	CHILtrapF-95034.0
3	2451	3	23385	0.00115012	0.0199258	2.2.1.3.3	major CHO metabolism.degradation.sucrose.invertases.vacuolar	3	CHILtrapF-111820.3	CHILtrapF-112618.0
3	2451	3	23385	0.00115012	0.0199258	30.2.9	signalling.receptor kinases.leucine rich repeat IX	3	CHILtrapF-82342.0	CHILtrapF-88599.0
4	2451	128	23385	0.00137654	0.0235541	1	PS	3	CHILtrapF-66352.0	CHILtrapF-83711.0	CHILtrapF-88419.0
6	2451	14	23385	0.00163591	0.0273177	10.3	cell wall.hemicellulose synthesis	3	CHILtrapF-18175.5	CHILtrapF-62883.0	CHILtrapF-62883.1	CHILtrapF-79726.0	CHILtrapF-81249.0
6	2451	14	23385	0.00163591	0.0273177	17.3.1.2	hormone metabolism.brassinosteroid.synthesis-degradation.sterols	3	CHILtrapF-64363.1	CHILtrapF-82631.0	CHILtrapF-84459.0	CHILtrapF-88914.0	CHILtrapF-94254.0
5	2451	10	23385	0.00182751	0.0297992	10.3.2	cell wall.hemicellulose synthesis.glucuronoxylan	3	CHILtrapF-18175.5	CHILtrapF-62883.0	CHILtrapF-62883.1	CHILtrapF-81249.0
5	2451	10	23385	0.00182751	0.0297992	2.2.1.3	major CHO metabolism.degradation.sucrose.invertases	3	CHILtrapF-111820.3	CHILtrapF-112618.0	CHILtrapF-84313.0	CHILtrapF-96927.0
17	2451	80	23385	0.0020797	0.0335171	26.3	misc. other Ferredoxins and Rieske domain	3	CHILtrapF-110045.1	CHILtrapF-119031.0	CHILtrapF-64382.0	CHILtrapF-72439.0	CHILtrapF-80797.0	CHILtrapF-84467.0	CHILtrapF-84467.1	CHILtrapF-84467.3	CHILtrapF-85284.0	CHILtrapF-89345.0	CHILtrapF-89562.0	CHILtrapF-90460.1	CHILtrapF-93649.0	CHILtrapF-95207.0	CHILtrapF-98905.0	CHILtrapF-98905.2
12	2451	48	23385	0.00225432	0.0357483	17.1	hormone metabolism.abscisic acid	3	CHILtrapF-101866.0	CHILtrapF-106646.0	CHILtrapF-48364.0	CHILtrapF-48631.0	CHILtrapF-69586.0	CHILtrapF-71542.0	CHILtrapF-81623.0	CHILtrapF-84442.0	CHILtrapF-87637.0	CHILtrapF-90878.0	CHILtrapF-97381.0
10	2451	36	23385	0.00226974	0.0357483	26.4	misc.beta 1,3 glucan hydrolases	3	CHILtrapF-72439.0	CHILtrapF-73617.0	CHILtrapF-81453.0	CHILtrapF-88301.0	CHILtrapF-90653.0	CHILtrapF-92539.0	CHILtrapF-94296.2	CHILtrapF-95987.0	CHILtrapF-97070.1
14	2451	251	23385	0.00234645	0.0365414	29.3	protein.targeting	3	CHILtrapF-104364.0	CHILtrapF-81035.0	CHILtrapF-84495.0	CHILtrapF-85360.0	CHILtrapF-87591.0	CHILtrapF-87650.0	CHILtrapF-88650.0	CHILtrapF-88928.0	CHILtrapF-89412.0	CHILtrapF-89412.1	CHILtrapF-89823.0	CHILtrapF-95971.0	CHILtrapF-97775.2
120	2451	932	23385	0.00244385	0.0368172	29.5	protein.degradation	3	CHILtrapF-101230.0	CHILtrapF-101413.0	CHILtrapF-102894.7	CHILtrapF-103789.0	CHILtrapF-104150.1	CHILtrapF-106462.0	CHILtrapF-106604.0	CHILtrapF-107340.0	CHILtrapF-107640.0	CHILtrapF-107930.0	CHILtrapF-107949.0	CHILtrapF-108487.0	CHILtrapF-108692.0	CHILtrapF-109095.0	CHILtrapF-110367.0	CHILtrapF-110367.1	CHILtrapF-113726.0	CHILtrapF-113883.13	CHILtrapF-115768.3	CHILtrapF-116281.0	CHILtrapF-24919.6	CHILtrapF-31770.2	CHILtrapF-32798.0	CHILtrapF-32836.2	CHILtrapF-32836.3	CHILtrapF-32836.4	CHILtrapF-32836.5	CHILtrapF-32836.6	CHILtrapF-39537.0	CHILtrapF-53341.0	CHILtrapF-58801.0	CHILtrapF-60821.0	CHILtrapF-61328.0	CHILtrapF-61454.0	CHILtrapF-61668.0	CHILtrapF-64521.0	CHILtrapF-68274.0	CHILtrapF-70537.0	CHILtrapF-72856.1	CHILtrapF-73054.0	CHILtrapF-73222.0
6	2451	15	23385	0.00244128	0.0368172	13.2.6	amino acid metabolism.degradation.aromatic aa	3	CHILtrapF-80188.0	CHILtrapF-83623.0	CHILtrapF-91417.0	CHILtrapF-93328.1	CHILtrapF-96052.0
6	2451	15	23385	0.00244128	0.0368172	16.8.1	secondary metabolism.flavonoids.anthocyanins	3	CHILtrapF-82307.1	CHILtrapF-94839.0	CHILtrapF-97166.2	CHILtrapF-97166.3	CHILtrapF-97166.4
7	2451	20	23385	0.00254293	0.0378979	21.4	redox.glutaredoxins	3	CHILtrapF-117828.1	CHILtrapF-24959.0	CHILtrapF-42650.0	CHILtrapF-78314.0	CHILtrapF-83176.0	CHILtrapF-98076.0
13	2451	56	23385	0.00295182	0.0423476	34.12	transport.metal	3	CHILtrapF-112585.0	CHILtrapF-68349.0	CHILtrapF-72007.0	CHILtrapF-72189.0	CHILtrapF-75690.0	CHILtrapF-79360.0	CHILtrapF-86410.0	CHILtrapF-86641.0	CHILtrapF-88208.0	CHILtrapF-89837.0	CHILtrapF-92218.0	CHILtrapF-99226.0
4	2451	7	23385	0.00302483	0.0423476	11.9.4.3	lipid metabolism.lipid degradation.beta-oxidation.enoyl CoA hydratase	3	CHILtrapF-80188.0	CHILtrapF-91417.0	CHILtrapF-96052.0
5	2451	11	23385	0.00299984	0.0423476	13.2.6.3	amino acid metabolism.degradation.aromatic aa.tryptophan	3	CHILtrapF-80188.0	CHILtrapF-83623.0	CHILtrapF-91417.0	CHILtrapF-96052.0
4	2451	7	23385	0.00302483	0.0423476	16.2.1.3	secondary metabolism.phenylpropanoids.lignin biosynthesis.4CL	3	CHILtrapF-109627.0	CHILtrapF-75313.0	CHILtrapF-87512.0
4	2451	7	23385	0.00302483	0.0423476	27.3.37	RNA.regulation of transcription.AS2,Lateral Organ Boundaries Gene Family	3	CHILtrapF-91060.0	CHILtrapF-95170.0	CHILtrapF-95170.1
4	2451	7	23385	0.00302483	0.0423476	3.2.3	minor CHO metabolism.trehalose.potential TPS/TPP	3	CHILtrapF-84671.0	CHILtrapF-88200.0	CHILtrapF-91905.0
10	2451	197	23385	0.00306122	0.0424285	29.2.1.2	protein.synthesis.ribosomal protein.eukaryotic	3	CHILtrapF-107518.0	CHILtrapF-79937.0	CHILtrapF-80507.1	CHILtrapF-83288.0	CHILtrapF-88996.0	CHILtrapF-91274.0	CHILtrapF-91906.0	CHILtrapF-95637.0	CHILtrapF-95884.0
20	2451	105	23385	0.00325515	0.0446697	16.8	secondary metabolism.flavonoids	3	CHILtrapF-102595.1	CHILtrapF-102595.2	CHILtrapF-102595.3	CHILtrapF-102905.0	CHILtrapF-102905.1	CHILtrapF-24837.4	CHILtrapF-69716.0	CHILtrapF-71542.0	CHILtrapF-77538.3	CHILtrapF-8088.9	CHILtrapF-82307.1	CHILtrapF-89749.0	CHILtrapF-91437.0	CHILtrapF-92698.0	CHILtrapF-94738.0	CHILtrapF-94839.0	CHILtrapF-97166.2	CHILtrapF-97166.3	CHILtrapF-97166.4
7	2451	21	23385	0.00341541	0.0464094	3.2	minor CHO metabolism.trehalose	3	CHILtrapF-67874.0	CHILtrapF-74861.0	CHILtrapF-84671.0	CHILtrapF-88200.0	CHILtrapF-91905.0	CHILtrapF-95511.1
9	52	103	23385	1.35e-12	1.87e-09	9	mitochondrial electron transport / ATP synthesis	5	CHILtrapF-105644.0	CHILtrapF-109596.1	CHILtrapF-110027.0	CHILtrapF-63710.0	CHILtrapF-84486.1	CHILtrapF-94522.0	CHILtrapF-95744.0	CHILtrapF-98498.0
7	52	73	23385	2.53e-10	1.75e-07	1.1	PS.lightreaction	5	CHILtrapF-109904.0	CHILtrapF-109904.1	CHILtrapF-83640.1	CHILtrapF-87133.0	CHILtrapF-87149.0	CHILtrapF-91867.0
8	52	128	23385	3.87e-10	1.79e-07	1	PS	5	CHILtrapF-106295.0	CHILtrapF-109904.0	CHILtrapF-109904.1	CHILtrapF-83640.1	CHILtrapF-87133.0	CHILtrapF-87149.0	CHILtrapF-91867.0
5	52	26	23385	2.81e-09	9.75e-07	29.8	protein.assembly and cofactor ligation	5	CHILtrapF-81570.0	CHILtrapF-83640.0	CHILtrapF-88736.0	CHILtrapF-91945.0
4	52	22	23385	1.53e-07	4.25e-05	9.1.2	mitochondrial electron transport / ATP synthesis.NADH-DH.localisation not clear	5	CHILtrapF-63710.0	CHILtrapF-84486.1	CHILtrapF-94522.0
4	52	34	23385	9.48e-07	0.000218885	9.1	mitochondrial electron transport / ATP synthesis.NADH-DH	5	CHILtrapF-63710.0	CHILtrapF-84486.1	CHILtrapF-94522.0
3	52	19	23385	9.72e-06	0.00192395	1.1.1.2	PS.lightreaction.photosystem II.PSII polypeptide subunits	5	CHILtrapF-109904.1	CHILtrapF-87133.0
3	52	20	23385	1.14e-05	0.00197639	9.7	mitochondrial electron transport / ATP synthesis.cytochrome c oxidase	5	CHILtrapF-95744.0	CHILtrapF-98498.0
3	52	28	23385	3.22e-05	0.00496436	1.1.1	PS.lightreaction.photosystem II	5	CHILtrapF-109904.1	CHILtrapF-87133.0
4	52	88	23385	4.26e-05	0.00590839	29.2.1.1	protein.synthesis.ribosomal protein.prokaryotic	5	CHILtrapF-90167.0	CHILtrapF-98091.0	CHILtrapF-98320.0
2	52	12	23385	0.000313302	0.039476	29.2.1.1.1.1	protein.synthesis.ribosomal protein.prokaryotic.chloroplast.30S subunit	5	CHILtrapF-98091.0
6	319	35	23385	6.75e-06	0.00935675	26.8	misc.nitrilases, *nitrile lyases, berberine bridge enzymes, reticuline oxidases, troponine reductases	7	CHILtrapF-107291.1	CHILtrapF-107291.3	CHILtrapF-107291.5	CHILtrapF-65264.1	CHILtrapF-65264.2
15	319	330	23385	3.95e-05	0.0274047	11	lipid metabolism	7	CHILtrapF-106042.1	CHILtrapF-114555.0	CHILtrapF-74886.0	CHILtrapF-79124.0	CHILtrapF-81353.0	CHILtrapF-83362.0	CHILtrapF-83362.8	CHILtrapF-86627.0	CHILtrapF-87481.0	CHILtrapF-88331.0	CHILtrapF-90247.0	CHILtrapF-94841.0	CHILtrapF-98331.0	CHILtrapF-98374.0
8	319	103	23385	7.3e-05	0.0337304	11.9	lipid metabolism.lipid degradation	7	CHILtrapF-74886.0	CHILtrapF-79124.0	CHILtrapF-86627.0	CHILtrapF-88331.0	CHILtrapF-90247.0	CHILtrapF-94841.0	CHILtrapF-98331.0
34	1079	105	23385	3.81e-20	5.29e-17	16.8	secondary metabolism.flavonoids	9	CHILtrapF-110905.0	CHILtrapF-53586.3	CHILtrapF-53586.4	CHILtrapF-75039.10	CHILtrapF-75039.17	CHILtrapF-75039.18	CHILtrapF-75039.21	CHILtrapF-75039.22	CHILtrapF-75039.28	CHILtrapF-75039.29	CHILtrapF-75039.3	CHILtrapF-75039.31	CHILtrapF-75039.32	CHILtrapF-75039.36	CHILtrapF-75039.37	CHILtrapF-75039.38	CHILtrapF-75039.39	CHILtrapF-75039.4	CHILtrapF-75039.41	CHILtrapF-75039.43	CHILtrapF-75039.44	CHILtrapF-75039.5	CHILtrapF-75825.0	CHILtrapF-76481.0	CHILtrapF-76481.1	CHILtrapF-87624.0	CHILtrapF-87880.0	CHILtrapF-88156.0	CHILtrapF-95303.0	CHILtrapF-97166.0	CHILtrapF-97166.1	CHILtrapF-99010.0	CHILtrapF-99010.2
20	1079	31	23385	8.21e-20	5.69e-17	16.8.2	secondary metabolism.flavonoids.chalcones	9	CHILtrapF-75039.17	CHILtrapF-75039.18	CHILtrapF-75039.21	CHILtrapF-75039.22	CHILtrapF-75039.28	CHILtrapF-75039.29	CHILtrapF-75039.3	CHILtrapF-75039.31	CHILtrapF-75039.32	CHILtrapF-75039.36	CHILtrapF-75039.37	CHILtrapF-75039.38	CHILtrapF-75039.39	CHILtrapF-75039.4	CHILtrapF-75039.41	CHILtrapF-75039.43	CHILtrapF-75039.44	CHILtrapF-75039.5	CHILtrapF-75825.0
16	1079	21	23385	6.12e-18	2.83e-15	16.8.2.1	secondary metabolism.flavonoids.chalcones.naringenin-chalcone synthase	9	CHILtrapF-75039.17	CHILtrapF-75039.18	CHILtrapF-75039.21	CHILtrapF-75039.22	CHILtrapF-75039.28	CHILtrapF-75039.29	CHILtrapF-75039.3	CHILtrapF-75039.31	CHILtrapF-75039.36	CHILtrapF-75039.37	CHILtrapF-75039.4	CHILtrapF-75039.43	CHILtrapF-75039.44	CHILtrapF-75039.5	CHILtrapF-75825.0
53	1079	326	23385	8.34e-16	2.89e-13	16	secondary metabolism	9	CHILtrapF-108736.0	CHILtrapF-110005.0	CHILtrapF-110905.0	CHILtrapF-53586.3	CHILtrapF-53586.4	CHILtrapF-64808.0	CHILtrapF-70778.0	CHILtrapF-70778.1	CHILtrapF-75039.10	CHILtrapF-75039.17	CHILtrapF-75039.18	CHILtrapF-75039.21	CHILtrapF-75039.22	CHILtrapF-75039.28	CHILtrapF-75039.29	CHILtrapF-75039.3	CHILtrapF-75039.31	CHILtrapF-75039.32	CHILtrapF-75039.36	CHILtrapF-75039.37	CHILtrapF-75039.38	CHILtrapF-75039.39	CHILtrapF-75039.4	CHILtrapF-75039.41	CHILtrapF-75039.43	CHILtrapF-75039.44	CHILtrapF-75039.5	CHILtrapF-75825.0	CHILtrapF-76481.0	CHILtrapF-76481.1	CHILtrapF-76911.1	CHILtrapF-77032.0	CHILtrapF-77289.0	CHILtrapF-80213.0	CHILtrapF-83483.0	CHILtrapF-85395.0	CHILtrapF-87624.0	CHILtrapF-87880.0	CHILtrapF-88156.0	CHILtrapF-88946.4	CHILtrapF-89061.0
21	1079	58	23385	4.4e-14	1.22e-11	29.5.11.1	protein.degradation.ubiquitin.ubiquitin	9	CHILtrapF-62125.1	CHILtrapF-99784.0	CHILtrapF-99784.1	CHILtrapF-99784.11	CHILtrapF-99784.12	CHILtrapF-99784.15	CHILtrapF-99784.18	CHILtrapF-99784.21	CHILtrapF-99784.23	CHILtrapF-99784.24	CHILtrapF-99784.25	CHILtrapF-99784.26	CHILtrapF-99784.32	CHILtrapF-99784.33	CHILtrapF-99784.36	CHILtrapF-99784.5	CHILtrapF-99784.6	CHILtrapF-99784.7	CHILtrapF-99784.8	CHILtrapF-99784.9
15	1079	28	23385	1.7e-13	3.93e-11	27.3.32	RNA.regulation of transcription.WRKY domain transcription factor family	9	CHILtrapF-104815.0	CHILtrapF-106868.0	CHILtrapF-108129.0	CHILtrapF-110056.0	CHILtrapF-115433.1	CHILtrapF-75907.0	CHILtrapF-77348.0	CHILtrapF-86694.0	CHILtrapF-87067.0	CHILtrapF-89864.0	CHILtrapF-91857.0	CHILtrapF-95609.1	CHILtrapF-95918.0	CHILtrapF-97756.1
46	1079	333	23385	2.2e-11	4.35e-09	17	hormone metabolism	9	CHILtrapF-101253.0	CHILtrapF-105368.0	CHILtrapF-105368.1	CHILtrapF-105652.0	CHILtrapF-108175.0	CHILtrapF-108389.0	CHILtrapF-108513.0	CHILtrapF-109765.0	CHILtrapF-111971.1	CHILtrapF-119040.0	CHILtrapF-119040.2	CHILtrapF-120188.0	CHILtrapF-120188.2	CHILtrapF-120188.3	CHILtrapF-120388.0	CHILtrapF-53586.3	CHILtrapF-53586.4	CHILtrapF-65292.0	CHILtrapF-65570.0	CHILtrapF-67724.0	CHILtrapF-70811.0	CHILtrapF-77254.0	CHILtrapF-77848.0	CHILtrapF-78129.0	CHILtrapF-79474.0	CHILtrapF-80280.0	CHILtrapF-81489.0	CHILtrapF-81521.0	CHILtrapF-83254.0	CHILtrapF-84030.0	CHILtrapF-84344.0	CHILtrapF-85969.0	CHILtrapF-87624.0	CHILtrapF-87688.0	CHILtrapF-88352.1	CHILtrapF-90294.0	CHILtrapF-91215.0	CHILtrapF-91215.1	CHILtrapF-94877.0	CHILtrapF-95698.0	CHILtrapF-95698.1
17	1079	56	23385	2.75e-10	4.77e-08	17.5	hormone metabolism.ethylene	9	CHILtrapF-101253.0	CHILtrapF-105652.0	CHILtrapF-119040.0	CHILtrapF-119040.2	CHILtrapF-120388.0	CHILtrapF-65292.0	CHILtrapF-70811.0	CHILtrapF-79474.0	CHILtrapF-80280.0	CHILtrapF-81521.0	CHILtrapF-84030.0	CHILtrapF-84344.0	CHILtrapF-88352.1	CHILtrapF-95698.0	CHILtrapF-95698.1	CHILtrapF-97655.0
8	1079	11	23385	2.87e-09	4.42e-07	27.3.64	RNA.regulation of transcription.PHOR1	9	CHILtrapF-60937.0	CHILtrapF-67724.0	CHILtrapF-73551.0	CHILtrapF-78326.0	CHILtrapF-86555.0	CHILtrapF-87326.0	CHILtrapF-94877.0
106	1079	1309	23385	5.03e-09	6.97e-07	27.3	RNA.regulation of transcription	9	CHILtrapF-102175.0	CHILtrapF-102263.0	CHILtrapF-102506.0	CHILtrapF-103071.0	CHILtrapF-104523.1	CHILtrapF-104758.0	CHILtrapF-104815.0	CHILtrapF-105162.0	CHILtrapF-105508.0	CHILtrapF-105856.0	CHILtrapF-106649.0	CHILtrapF-106845.1	CHILtrapF-106868.0	CHILtrapF-108129.0	CHILtrapF-108914.0	CHILtrapF-108914.1	CHILtrapF-109080.2	CHILtrapF-109652.0	CHILtrapF-109690.0	CHILtrapF-109769.0	CHILtrapF-109927.1	CHILtrapF-110056.0	CHILtrapF-110408.0	CHILtrapF-111617.0	CHILtrapF-115433.1	CHILtrapF-117718.0	CHILtrapF-119040.2	CHILtrapF-120041.1	CHILtrapF-59538.0	CHILtrapF-60937.0	CHILtrapF-62679.0	CHILtrapF-64775.1	CHILtrapF-67724.0	CHILtrapF-70177.0	CHILtrapF-70204.0	CHILtrapF-70784.0	CHILtrapF-70870.0	CHILtrapF-71145.0	CHILtrapF-71581.0	CHILtrapF-73265.0	CHILtrapF-73551.0
11	1079	26	23385	7.36e-09	9.27e-07	17.5.2	hormone metabolism.ethylene.signal transduction	9	CHILtrapF-119040.0	CHILtrapF-119040.2	CHILtrapF-120388.0	CHILtrapF-65292.0	CHILtrapF-70811.0	CHILtrapF-79474.0	CHILtrapF-80280.0	CHILtrapF-81521.0	CHILtrapF-84030.0	CHILtrapF-84344.0
22	1079	117	23385	1.38e-08	1.6e-06	29.1	protein.aa activation	9	CHILtrapF-106083.2	CHILtrapF-62125.1	CHILtrapF-99784.0	CHILtrapF-99784.1	CHILtrapF-99784.11	CHILtrapF-99784.12	CHILtrapF-99784.15	CHILtrapF-99784.18	CHILtrapF-99784.21	CHILtrapF-99784.23	CHILtrapF-99784.24	CHILtrapF-99784.25	CHILtrapF-99784.26	CHILtrapF-99784.32	CHILtrapF-99784.33	CHILtrapF-99784.36	CHILtrapF-99784.5	CHILtrapF-99784.6	CHILtrapF-99784.7	CHILtrapF-99784.8	CHILtrapF-99784.9
42	1079	406	23385	5.91e-07	6.3e-05	20	stress	9	CHILtrapF-101392.1	CHILtrapF-101392.2	CHILtrapF-102824.0	CHILtrapF-103042.2	CHILtrapF-104633.0	CHILtrapF-104830.0	CHILtrapF-105162.0	CHILtrapF-106336.0	CHILtrapF-107912.0	CHILtrapF-109080.2	CHILtrapF-109363.0	CHILtrapF-110056.0	CHILtrapF-53586.3	CHILtrapF-53586.4	CHILtrapF-61905.0	CHILtrapF-65570.0	CHILtrapF-6920.3	CHILtrapF-73526.0	CHILtrapF-77254.0	CHILtrapF-84583.0	CHILtrapF-84755.0	CHILtrapF-87440.0	CHILtrapF-87457.0	CHILtrapF-87458.0	CHILtrapF-87566.0	CHILtrapF-87624.0	CHILtrapF-88156.0	CHILtrapF-88270.0	CHILtrapF-91215.0	CHILtrapF-91215.1	CHILtrapF-92759.0	CHILtrapF-92759.1	CHILtrapF-97955.0	CHILtrapF-98046.0	CHILtrapF-98782.0	CHILtrapF-98803.0	CHILtrapF-98803.1	CHILtrapF-99010.2	CHILtrapF-99878.0	CHILtrapF-99878.1	CHILtrapF-99878.2
5	1079	7	23385	3.96e-06	0.000392269	17.6.2	hormone metabolism.gibberelin.signal transduction	9	CHILtrapF-67724.0	CHILtrapF-81489.0	CHILtrapF-85969.0	CHILtrapF-94877.0
6	1079	13	23385	1.18e-05	0.00108662	30.2.20	signalling.receptor kinases.wheat LRK10 like	9	CHILtrapF-104905.1	CHILtrapF-109161.0	CHILtrapF-89117.0	CHILtrapF-91186.0	CHILtrapF-93292.0
49	1079	584	23385	2.18e-05	0.00188848	29.5.11	protein.degradation.ubiquitin	9	CHILtrapF-106234.0	CHILtrapF-108557.0	CHILtrapF-110435.0	CHILtrapF-112430.0	CHILtrapF-114448.0	CHILtrapF-115433.2	CHILtrapF-118659.0	CHILtrapF-59047.0	CHILtrapF-60692.0	CHILtrapF-62125.1	CHILtrapF-67921.0	CHILtrapF-77226.0	CHILtrapF-79990.0	CHILtrapF-80174.0	CHILtrapF-80308.0	CHILtrapF-82326.0	CHILtrapF-82587.0	CHILtrapF-84754.0	CHILtrapF-87326.0	CHILtrapF-87468.0	CHILtrapF-87468.1	CHILtrapF-87468.2	CHILtrapF-89806.0	CHILtrapF-92421.0	CHILtrapF-95225.0	CHILtrapF-95337.0	CHILtrapF-95361.0	CHILtrapF-96897.0	CHILtrapF-97470.0	CHILtrapF-99784.0	CHILtrapF-99784.1	CHILtrapF-99784.11	CHILtrapF-99784.12	CHILtrapF-99784.15	CHILtrapF-99784.18	CHILtrapF-99784.21	CHILtrapF-99784.23	CHILtrapF-99784.24	CHILtrapF-99784.25	CHILtrapF-99784.26	CHILtrapF-99784.32
19	1079	145	23385	2.82e-05	0.00229525	20.1	stress.biotic	9	CHILtrapF-101392.1	CHILtrapF-101392.2	CHILtrapF-102824.0	CHILtrapF-103042.2	CHILtrapF-110056.0	CHILtrapF-53586.3	CHILtrapF-53586.4	CHILtrapF-65570.0	CHILtrapF-6920.3	CHILtrapF-87624.0	CHILtrapF-88156.0	CHILtrapF-88270.0	CHILtrapF-91215.0	CHILtrapF-91215.1	CHILtrapF-99010.2	CHILtrapF-99878.0	CHILtrapF-99878.1	CHILtrapF-99878.2
8	1079	29	23385	3.21e-05	0.00247267	17.7	hormone metabolism.jasmonate	9	CHILtrapF-105368.1	CHILtrapF-65570.0	CHILtrapF-77254.0	CHILtrapF-87688.0	CHILtrapF-91215.0	CHILtrapF-91215.1	CHILtrapF-97263.1
117	1079	1807	23385	3.87e-05	0.00282321	27	RNA	9	CHILtrapF-100308.0	CHILtrapF-100393.0	CHILtrapF-101253.0	CHILtrapF-102175.0	CHILtrapF-102263.0	CHILtrapF-102506.0	CHILtrapF-103071.0	CHILtrapF-103399.0	CHILtrapF-104523.1	CHILtrapF-104758.0	CHILtrapF-104815.0	CHILtrapF-105162.0	CHILtrapF-105508.0	CHILtrapF-105856.0	CHILtrapF-106649.0	CHILtrapF-106845.1	CHILtrapF-106868.0	CHILtrapF-108129.0	CHILtrapF-108914.0	CHILtrapF-108914.1	CHILtrapF-109080.2	CHILtrapF-109652.0	CHILtrapF-109690.0	CHILtrapF-109769.0	CHILtrapF-109927.1	CHILtrapF-110056.0	CHILtrapF-110408.0	CHILtrapF-111617.0	CHILtrapF-115433.1	CHILtrapF-115928.0	CHILtrapF-117718.0	CHILtrapF-119040.2	CHILtrapF-120041.1	CHILtrapF-59538.0	CHILtrapF-60937.0	CHILtrapF-62679.0	CHILtrapF-64775.1	CHILtrapF-67724.0	CHILtrapF-70177.0	CHILtrapF-70204.0	CHILtrapF-70784.0
5	1079	10	23385	4.13e-05	0.00286145	16.8.3.3	secondary metabolism.flavonoids.dihydroflavonols.flavonoid 3-monooxygenase	9	CHILtrapF-110905.0	CHILtrapF-76481.0	CHILtrapF-76481.1	CHILtrapF-87880.0
7	1079	23	23385	5.05e-05	0.00333595	27.3.27	RNA.regulation of transcription.NAC domain transcription factor family	9	CHILtrapF-106649.0	CHILtrapF-109652.0	CHILtrapF-109690.0	CHILtrapF-120041.1	CHILtrapF-82217.0	CHILtrapF-85109.0
5	1079	11	23385	7.22e-05	0.00454996	13.1.3.4.11	amino acid metabolism.synthesis.aspartate family.methionine.S-adenosylmethionine synthetase	9	CHILtrapF-87415.1	CHILtrapF-87415.2	CHILtrapF-87415.3	CHILtrapF-87415.4
6	1079	18	23385	0.000100577	0.0058083	27.3.23	RNA.regulation of transcription.HSF,Heat-shock transcription factor family	9	CHILtrapF-109080.2	CHILtrapF-97955.0	CHILtrapF-98046.0	CHILtrapF-98803.0	CHILtrapF-98803.1
6	1079	21	23385	0.000255323	0.0141551	29.2.1.2.1.27	protein.synthesis.ribosomal protein.eukaryotic.40S subunit.S27	9	CHILtrapF-99784.18	CHILtrapF-99784.23	CHILtrapF-99784.26	CHILtrapF-99784.32	CHILtrapF-99784.8
5	1079	14	23385	0.00027177	0.0144875	16.8.4.2	secondary metabolism.flavonoids.flavonols.flavonol 3-O-glycosyltransferase	9	CHILtrapF-87624.0	CHILtrapF-88156.0	CHILtrapF-99010.0	CHILtrapF-99010.2
3	1079	4	23385	0.000373852	0.0191911	17.7.2	hormone metabolism.jasmonate.signal transduction	9	CHILtrapF-91215.0	CHILtrapF-91215.1
5	1079	15	23385	0.000388922	0.0192516	29.2.1.2.2.40	protein.synthesis.ribosomal protein.eukaryotic.60S subunit.L40	9	CHILtrapF-99784.18	CHILtrapF-99784.23	CHILtrapF-99784.26	CHILtrapF-99784.32
31	1079	368	23385	0.00049931	0.0238636	30.2	signalling.receptor kinases	9	CHILtrapF-101746.0	CHILtrapF-104697.0	CHILtrapF-104704.0	CHILtrapF-104905.0	CHILtrapF-104905.1	CHILtrapF-105084.0	CHILtrapF-109161.0	CHILtrapF-109337.0	CHILtrapF-117530.0	CHILtrapF-59598.0	CHILtrapF-64476.0	CHILtrapF-65992.0	CHILtrapF-66884.0	CHILtrapF-72216.0	CHILtrapF-75094.0	CHILtrapF-77403.0	CHILtrapF-82231.0	CHILtrapF-86252.0	CHILtrapF-87266.0	CHILtrapF-87585.0	CHILtrapF-88319.0	CHILtrapF-89117.0	CHILtrapF-89374.0	CHILtrapF-90138.0	CHILtrapF-91186.0	CHILtrapF-93292.0	CHILtrapF-95049.0	CHILtrapF-95310.0	CHILtrapF-98471.0	CHILtrapF-99174.0
15	1079	130	23385	0.000654223	0.0302251	20.2.1	stress.abiotic.heat	9	CHILtrapF-104830.0	CHILtrapF-105162.0	CHILtrapF-107912.0	CHILtrapF-109080.2	CHILtrapF-61905.0	CHILtrapF-84583.0	CHILtrapF-87458.0	CHILtrapF-92759.0	CHILtrapF-92759.1	CHILtrapF-97955.0	CHILtrapF-98046.0	CHILtrapF-98782.0	CHILtrapF-98803.0	CHILtrapF-98803.1
13	1079	589	23385	0.000860629	0.0363465	31	cell	9	CHILtrapF-106336.0	CHILtrapF-109296.3	CHILtrapF-111014.0	CHILtrapF-116149.1	CHILtrapF-71071.0	CHILtrapF-74178.0	CHILtrapF-81417.0	CHILtrapF-82860.0	CHILtrapF-85086.0	CHILtrapF-85963.0	CHILtrapF-86107.0	CHILtrapF-97675.0
3	1079	5	23385	0.000891618	0.0363465	16.2.1.1	secondary metabolism.phenylpropanoids.lignin biosynthesis.PAL	9	CHILtrapF-89826.0	CHILtrapF-90578.0
3	1079	5	23385	0.000891618	0.0363465	17.3.1.1.1	hormone metabolism.brassinosteroid.synthesis-degradation.BRs.DET2	9	CHILtrapF-120188.2	CHILtrapF-120188.3
3	1079	5	23385	0.000891618	0.0363465	30.2.26	signalling.receptor kinases.crinkly like	9	CHILtrapF-77403.0	CHILtrapF-88319.0
8	1079	436	23385	0.000965085	0.0382173	28	DNA	9	CHILtrapF-110401.0	CHILtrapF-28306.93	CHILtrapF-40520.5	CHILtrapF-71071.0	CHILtrapF-88518.0	CHILtrapF-91968.0	CHILtrapF-93218.0
7	1079	37	23385	0.0010995	0.0423309	15.2	metal handling.binding, chelation and storage	9	CHILtrapF-102018.3	CHILtrapF-87415.1	CHILtrapF-87415.2	CHILtrapF-87415.3	CHILtrapF-87415.4	CHILtrapF-92104.0
6	1091	10	23385	1.77e-06	0.000816443	5.1	fermentation.aldehyde dehydrogenase	13	CHILtrapF-87991.0	CHILtrapF-88317.0	CHILtrapF-89575.0	CHILtrapF-97777.0	CHILtrapF-97777.1
4	1091	4	23385	4.71e-06	0.00163295	11.9.4.9	lipid metabolism.lipid degradation.beta-oxidation.multifunctional	13	CHILtrapF-83214.0	CHILtrapF-84644.0	CHILtrapF-92970.0
6	1091	15	23385	3.32e-05	0.00617889	5	fermentation	13	CHILtrapF-87991.0	CHILtrapF-88317.0	CHILtrapF-89575.0	CHILtrapF-97777.0	CHILtrapF-97777.1
9	1091	37	23385	3.35e-05	0.00617889	16.7	secondary metabolism.wax	13	CHILtrapF-102436.26	CHILtrapF-102436.27	CHILtrapF-102436.28	CHILtrapF-102436.39	CHILtrapF-102436.40	CHILtrapF-102436.42	CHILtrapF-105657.17	CHILtrapF-105657.22
147	1091	2355	23385	4.39e-05	0.00617889	29	protein	13	CHILtrapF-101103.0	CHILtrapF-101270.0	CHILtrapF-101277.0	CHILtrapF-101628.0	CHILtrapF-102248.0	CHILtrapF-103974.0	CHILtrapF-104387.0	CHILtrapF-104961.0	CHILtrapF-105175.0	CHILtrapF-105670.0	CHILtrapF-105879.0	CHILtrapF-106374.0	CHILtrapF-106416.0	CHILtrapF-106830.0	CHILtrapF-106950.0	CHILtrapF-106975.0	CHILtrapF-107010.0	CHILtrapF-107869.0	CHILtrapF-108013.1	CHILtrapF-108308.0	CHILtrapF-108693.0	CHILtrapF-108958.0	CHILtrapF-109402.0	CHILtrapF-109741.0	CHILtrapF-113539.0	CHILtrapF-113883.4	CHILtrapF-116427.0	CHILtrapF-117908.0	CHILtrapF-119647.1	CHILtrapF-120145.1	CHILtrapF-44455.2	CHILtrapF-60443.1	CHILtrapF-61329.0	CHILtrapF-63162.0	CHILtrapF-63548.0	CHILtrapF-71181.0	CHILtrapF-71264.0	CHILtrapF-71608.1	CHILtrapF-72915.0	CHILtrapF-73732.0	CHILtrapF-74197.0
4	1091	5	23385	2.25e-05	0.00617889	11.3.6	lipid metabolism.Phospholipid synthesis.choline-phosphate cytidylyltransferase	13	CHILtrapF-87854.1	CHILtrapF-87854.2	CHILtrapF-87854.3
12	1091	67	23385	4.46e-05	0.00617889	29.2.3	protein.synthesis.initiation	13	CHILtrapF-86391.0	CHILtrapF-88247.0	CHILtrapF-88683.0	CHILtrapF-90290.1	CHILtrapF-90373.0	CHILtrapF-91519.0	CHILtrapF-92153.0	CHILtrapF-93421.0	CHILtrapF-94586.0	CHILtrapF-96323.0	CHILtrapF-98141.0
4	1091	393	23385	3.57e-05	0.00617889	35.1.5	not assigned.no ontology.pentatricopeptide (PPR) repeat-containing protein	13	CHILtrapF-81830.0	CHILtrapF-89584.0	CHILtrapF-97897.0
3	1091	3	23385	0.00010128	0.0127613	13.2.4.3	amino acid metabolism.degradation.branched chain group.valine	13	CHILtrapF-92283.0	CHILtrapF-98162.0
11	1091	63	23385	0.00011395	0.0131612	4	glycolysis	13	CHILtrapF-110667.0	CHILtrapF-62528.0	CHILtrapF-70869.0	CHILtrapF-70869.1	CHILtrapF-81961.0	CHILtrapF-86373.0	CHILtrapF-86536.0	CHILtrapF-87959.0	CHILtrapF-88574.0	CHILtrapF-98369.0
7	1091	26	23385	0.000126008	0.0134344	11.9.4	lipid metabolism.lipid degradation.beta-oxidation	13	CHILtrapF-72378.0	CHILtrapF-83214.0	CHILtrapF-84644.0	CHILtrapF-89661.0	CHILtrapF-92283.0	CHILtrapF-92970.0
5	56	135	23385	1.71e-05	0.0237033	26.1	misc.cytochrome P450	14	CHILtrapF-76482.1	CHILtrapF-87094.15	CHILtrapF-87094.7	CHILtrapF-87094.8
16	209	584	23385	5.58e-05	0.0386745	29.5.11	protein.degradation.ubiquitin	15	CHILtrapF-108834.1	CHILtrapF-60317.0	CHILtrapF-70537.2	CHILtrapF-79685.0	CHILtrapF-81157.0	CHILtrapF-84078.0	CHILtrapF-86849.1	CHILtrapF-87005.0	CHILtrapF-87577.0	CHILtrapF-87639.0	CHILtrapF-88048.0	CHILtrapF-90121.0	CHILtrapF-94692.0	CHILtrapF-94883.0	CHILtrapF-96947.0
13	209	377	23385	2.93e-05	0.0386745	29.5.11.4	protein.degradation.ubiquitin.E3	15	CHILtrapF-108834.1	CHILtrapF-60317.0	CHILtrapF-70537.2	CHILtrapF-79685.0	CHILtrapF-84078.0	CHILtrapF-87577.0	CHILtrapF-87639.0	CHILtrapF-88048.0	CHILtrapF-90121.0	CHILtrapF-94692.0	CHILtrapF-94883.0	CHILtrapF-96947.0
9	111	130	23385	1.14e-08	1.58e-05	20.2.1	stress.abiotic.heat	17	CHILtrapF-101493.1	CHILtrapF-112552.0	CHILtrapF-112552.1	CHILtrapF-75989.0	CHILtrapF-83223.0	CHILtrapF-84104.0	CHILtrapF-86108.0	CHILtrapF-92510.0
10	111	254	23385	3.41e-07	0.000160933	20.2	stress.abiotic	17	CHILtrapF-101493.1	CHILtrapF-112552.0	CHILtrapF-112552.1	CHILtrapF-75989.0	CHILtrapF-83223.0	CHILtrapF-84104.0	CHILtrapF-86108.0	CHILtrapF-92510.0	CHILtrapF-95335.0
6	111	73	23385	1.26e-06	0.000347998	29.6	protein.folding	17	CHILtrapF-112552.0	CHILtrapF-112552.1	CHILtrapF-80826.0	CHILtrapF-89474.2	CHILtrapF-89474.3
11	111	406	23385	3.24e-06	0.000748284	20	stress	17	CHILtrapF-101493.1	CHILtrapF-112552.0	CHILtrapF-112552.1	CHILtrapF-60527.6	CHILtrapF-75989.0	CHILtrapF-83223.0	CHILtrapF-84104.0	CHILtrapF-86108.0	CHILtrapF-92510.0	CHILtrapF-95335.0
6	111	122	23385	2.39e-05	0.00472993	34.16	transport.ABC transporters and multidrug resistance systems	17	CHILtrapF-77539.4	CHILtrapF-77539.5	CHILtrapF-77539.6	CHILtrapF-77539.7	CHILtrapF-91546.0
20	444	233	23385	1.9e-08	2.63e-05	29.5.11.4.2	protein.degradation.ubiquitin.E3.RING	18	CHILtrapF-107855.0	CHILtrapF-109128.0	CHILtrapF-110063.0	CHILtrapF-110069.1	CHILtrapF-110767.0	CHILtrapF-67594.0	CHILtrapF-71376.0	CHILtrapF-74086.0	CHILtrapF-78695.0	CHILtrapF-83401.0	CHILtrapF-83913.0	CHILtrapF-84294.0	CHILtrapF-87291.0	CHILtrapF-88630.0	CHILtrapF-90611.0	CHILtrapF-91696.0	CHILtrapF-92768.0	CHILtrapF-98534.0	CHILtrapF-99605.0
25	444	377	23385	5.55e-08	3.85e-05	29.5.11.4	protein.degradation.ubiquitin.E3	18	CHILtrapF-107855.0	CHILtrapF-109128.0	CHILtrapF-110063.0	CHILtrapF-110069.1	CHILtrapF-110767.0	CHILtrapF-115798.0	CHILtrapF-61246.0	CHILtrapF-67594.0	CHILtrapF-71376.0	CHILtrapF-74086.0	CHILtrapF-78695.0	CHILtrapF-82423.0	CHILtrapF-83401.0	CHILtrapF-83913.0	CHILtrapF-84294.0	CHILtrapF-87291.0	CHILtrapF-88629.0	CHILtrapF-88630.0	CHILtrapF-90611.0	CHILtrapF-91568.0	CHILtrapF-91696.0	CHILtrapF-92768.0	CHILtrapF-98534.0	CHILtrapF-99605.0
29	444	584	23385	1.88e-06	0.000870614	29.5.11	protein.degradation.ubiquitin	18	CHILtrapF-103402.0	CHILtrapF-107855.0	CHILtrapF-109128.0	CHILtrapF-110063.0	CHILtrapF-110069.1	CHILtrapF-110767.0	CHILtrapF-110779.0	CHILtrapF-115798.0	CHILtrapF-61246.0	CHILtrapF-67594.0	CHILtrapF-71376.0	CHILtrapF-74086.0	CHILtrapF-75700.0	CHILtrapF-78695.0	CHILtrapF-82423.0	CHILtrapF-83401.0	CHILtrapF-83913.0	CHILtrapF-84294.0	CHILtrapF-87291.0	CHILtrapF-87519.0	CHILtrapF-88629.0	CHILtrapF-88630.0	CHILtrapF-90611.0	CHILtrapF-91568.0	CHILtrapF-91696.0	CHILtrapF-92768.0	CHILtrapF-98534.0	CHILtrapF-99605.0
6	444	27	23385	9.01e-06	0.0031237	11.1.8	lipid metabolism.FA synthesis and FA elongation.acyl coa ligase	18	CHILtrapF-68177.0	CHILtrapF-68177.1	CHILtrapF-83362.3	CHILtrapF-83362.5	CHILtrapF-86194.1
19	444	330	23385	1.46e-05	0.00337964	11	lipid metabolism	18	CHILtrapF-102868.0	CHILtrapF-108827.0	CHILtrapF-108880.0	CHILtrapF-109537.0	CHILtrapF-61892.0	CHILtrapF-66633.0	CHILtrapF-68177.0	CHILtrapF-68177.1	CHILtrapF-69038.0	CHILtrapF-72416.0	CHILtrapF-80137.0	CHILtrapF-80137.1	CHILtrapF-83362.3	CHILtrapF-83362.5	CHILtrapF-84874.3	CHILtrapF-86194.1	CHILtrapF-89852.0	CHILtrapF-99206.0
37	444	932	23385	1.23e-05	0.00337964	29.5	protein.degradation	18	CHILtrapF-103166.0	CHILtrapF-103402.0	CHILtrapF-103708.0	CHILtrapF-107855.0	CHILtrapF-109128.0	CHILtrapF-110063.0	CHILtrapF-110069.1	CHILtrapF-110767.0	CHILtrapF-110779.0	CHILtrapF-115798.0	CHILtrapF-61246.0	CHILtrapF-67594.0	CHILtrapF-69075.0	CHILtrapF-71376.0	CHILtrapF-74086.0	CHILtrapF-75700.0	CHILtrapF-78695.0	CHILtrapF-81836.1	CHILtrapF-82423.0	CHILtrapF-83401.0	CHILtrapF-83913.0	CHILtrapF-84294.0	CHILtrapF-87291.0	CHILtrapF-87519.0	CHILtrapF-88629.0	CHILtrapF-88630.0	CHILtrapF-90611.0	CHILtrapF-91568.0	CHILtrapF-91696.0	CHILtrapF-92630.0	CHILtrapF-92768.0	CHILtrapF-95882.0	CHILtrapF-97884.0	CHILtrapF-98509.0	CHILtrapF-98534.0	CHILtrapF-99605.0
9	444	95	23385	6.89e-05	0.0136481	11.1	lipid metabolism.FA synthesis and FA elongation	18	CHILtrapF-108827.0	CHILtrapF-109537.0	CHILtrapF-68177.0	CHILtrapF-68177.1	CHILtrapF-83362.3	CHILtrapF-83362.5	CHILtrapF-84874.3	CHILtrapF-86194.1
68	444	2355	23385	0.000126193	0.0218629	29	protein	18	CHILtrapF-103166.0	CHILtrapF-103402.0	CHILtrapF-103708.0	CHILtrapF-107855.0	CHILtrapF-108892.0	CHILtrapF-109128.0	CHILtrapF-109564.0	CHILtrapF-110063.0	CHILtrapF-110069.1	CHILtrapF-110767.0	CHILtrapF-110779.0	CHILtrapF-113397.1	CHILtrapF-115798.0	CHILtrapF-118859.0	CHILtrapF-44455.3	CHILtrapF-44455.4	CHILtrapF-59092.0	CHILtrapF-61246.0	CHILtrapF-61891.0	CHILtrapF-63951.0	CHILtrapF-67594.0	CHILtrapF-67683.0	CHILtrapF-69075.0	CHILtrapF-71376.0	CHILtrapF-73453.0	CHILtrapF-74086.0	CHILtrapF-75700.0	CHILtrapF-75808.0	CHILtrapF-78695.0	CHILtrapF-80392.0	CHILtrapF-81836.1	CHILtrapF-82423.0	CHILtrapF-83401.0	CHILtrapF-83660.0	CHILtrapF-83769.0	CHILtrapF-83913.0	CHILtrapF-84072.0	CHILtrapF-84187.1	CHILtrapF-84294.0	CHILtrapF-85337.0	CHILtrapF-85778.1
4	444	16	23385	0.000185801	0.0286134	29.5.2	protein.degradation.autophagy	18	CHILtrapF-92630.0	CHILtrapF-95882.0	CHILtrapF-97884.0
5	298	15	23385	8.6e-07	0.00119253	5	fermentation	19	CHILtrapF-102166.1	CHILtrapF-86529.0	CHILtrapF-92388.0	CHILtrapF-92691.0
3	298	4	23385	8.09e-06	0.00373849	5.2	fermentation.PDC	19	CHILtrapF-102166.1	CHILtrapF-86529.0
7	298	58	23385	8.07e-06	0.00373849	29.5.11.1	protein.degradation.ubiquitin.ubiquitin	19	CHILtrapF-106083.1	CHILtrapF-106083.3	CHILtrapF-106083.4	CHILtrapF-86285.0	CHILtrapF-94957.0	CHILtrapF-99784.16
4	298	21	23385	0.000124754	0.0359788	29.2.1.2.1.27	protein.synthesis.ribosomal protein.eukaryotic.40S subunit.S27	19	CHILtrapF-106083.1	CHILtrapF-106083.4	CHILtrapF-99784.16
19	298	584	23385	0.000129794	0.0359788	29.5.11	protein.degradation.ubiquitin	19	CHILtrapF-106083.0	CHILtrapF-106083.1	CHILtrapF-106083.3	CHILtrapF-106083.4	CHILtrapF-110069.0	CHILtrapF-111015.0	CHILtrapF-65675.0	CHILtrapF-74113.0	CHILtrapF-83559.0	CHILtrapF-85515.0	CHILtrapF-86285.0	CHILtrapF-87421.0	CHILtrapF-89599.0	CHILtrapF-91400.0	CHILtrapF-92914.0	CHILtrapF-94957.0	CHILtrapF-99686.0	CHILtrapF-99784.16
60	1292	128	23385	4.31e-41	1.99e-38	1	PS	20	CHILtrapF-106587.0	CHILtrapF-106587.1	CHILtrapF-107145.0	CHILtrapF-108144.0	CHILtrapF-108144.2	CHILtrapF-114614.0	CHILtrapF-119860.0	CHILtrapF-120418.0	CHILtrapF-61588.0	CHILtrapF-65791.0	CHILtrapF-66086.0	CHILtrapF-67140.0	CHILtrapF-70134.0	CHILtrapF-70814.0	CHILtrapF-72637.0	CHILtrapF-73100.0	CHILtrapF-73555.0	CHILtrapF-74573.0	CHILtrapF-76461.0	CHILtrapF-77840.0	CHILtrapF-77909.0	CHILtrapF-78278.0	CHILtrapF-79902.0	CHILtrapF-80729.0	CHILtrapF-80733.0	CHILtrapF-81643.0	CHILtrapF-81756.0	CHILtrapF-81956.0	CHILtrapF-83347.0	CHILtrapF-83403.0	CHILtrapF-83670.1	CHILtrapF-83974.0	CHILtrapF-84407.0	CHILtrapF-84632.0	CHILtrapF-85516.0	CHILtrapF-85875.0	CHILtrapF-86126.0	CHILtrapF-86758.0	CHILtrapF-87119.0	CHILtrapF-87154.0	CHILtrapF-87199.0
36	1292	73	23385	3.75e-26	1.3e-23	1.1	PS.lightreaction	20	CHILtrapF-106587.1	CHILtrapF-114614.0	CHILtrapF-119860.0	CHILtrapF-120418.0	CHILtrapF-61588.0	CHILtrapF-67140.0	CHILtrapF-70814.0	CHILtrapF-72637.0	CHILtrapF-73100.0	CHILtrapF-74573.0	CHILtrapF-76461.0	CHILtrapF-77840.0	CHILtrapF-78278.0	CHILtrapF-79902.0	CHILtrapF-80733.0	CHILtrapF-83347.0	CHILtrapF-83403.0	CHILtrapF-83974.0	CHILtrapF-84407.0	CHILtrapF-84632.0	CHILtrapF-85516.0	CHILtrapF-85875.0	CHILtrapF-86126.0	CHILtrapF-86758.0	CHILtrapF-87119.0	CHILtrapF-87199.0	CHILtrapF-88412.0	CHILtrapF-89033.0	CHILtrapF-89964.2	CHILtrapF-90281.0	CHILtrapF-92645.0	CHILtrapF-97421.1	CHILtrapF-97538.1	CHILtrapF-97845.0	CHILtrapF-99238.0
28	1292	46	23385	4.78e-24	1.32e-21	29.2.1.1.1	protein.synthesis.ribosomal protein.prokaryotic.chloroplast	20	CHILtrapF-105639.0	CHILtrapF-105734.0	CHILtrapF-105734.2	CHILtrapF-105734.4	CHILtrapF-106186.0	CHILtrapF-107917.0	CHILtrapF-108847.0	CHILtrapF-110391.0	CHILtrapF-48472.2	CHILtrapF-48472.3	CHILtrapF-78048.0	CHILtrapF-79590.0	CHILtrapF-82111.0	CHILtrapF-82617.0	CHILtrapF-83558.0	CHILtrapF-84694.0	CHILtrapF-84747.0	CHILtrapF-85346.0	CHILtrapF-87792.0	CHILtrapF-87804.0	CHILtrapF-88561.0	CHILtrapF-88809.0	CHILtrapF-89813.0	CHILtrapF-92926.0	CHILtrapF-92926.1	CHILtrapF-96990.0	CHILtrapF-97731.0
31	1292	88	23385	1.71e-17	3.95e-15	29.2.1.1	protein.synthesis.ribosomal protein.prokaryotic	20	CHILtrapF-105639.0	CHILtrapF-105734.0	CHILtrapF-105734.2	CHILtrapF-105734.4	CHILtrapF-106186.0	CHILtrapF-107917.0	CHILtrapF-108847.0	CHILtrapF-110391.0	CHILtrapF-48472.2	CHILtrapF-48472.3	CHILtrapF-78048.0	CHILtrapF-79590.0	CHILtrapF-82111.0	CHILtrapF-82617.0	CHILtrapF-83558.0	CHILtrapF-84694.0	CHILtrapF-84747.0	CHILtrapF-85346.0	CHILtrapF-86070.0	CHILtrapF-87792.0	CHILtrapF-87804.0	CHILtrapF-88561.0	CHILtrapF-88809.0	CHILtrapF-89813.0	CHILtrapF-92546.0	CHILtrapF-92926.0	CHILtrapF-92926.1	CHILtrapF-96859.0	CHILtrapF-96990.0	CHILtrapF-97731.0
20	1292	34	23385	3.88e-17	7.69e-15	29.2.1.1.1.2	protein.synthesis.ribosomal protein.prokaryotic.chloroplast.50S subunit	20	CHILtrapF-105734.0	CHILtrapF-105734.2	CHILtrapF-105734.4	CHILtrapF-106186.0	CHILtrapF-107917.0	CHILtrapF-108847.0	CHILtrapF-110391.0	CHILtrapF-82111.0	CHILtrapF-83558.0	CHILtrapF-84747.0	CHILtrapF-85346.0	CHILtrapF-87792.0	CHILtrapF-87804.0	CHILtrapF-88561.0	CHILtrapF-88809.0	CHILtrapF-89813.0	CHILtrapF-92926.0	CHILtrapF-92926.1	CHILtrapF-97731.0
17	1292	28	23385	4.36e-15	7.56e-13	1.1.1	PS.lightreaction.photosystem II	20	CHILtrapF-120418.0	CHILtrapF-70814.0	CHILtrapF-72637.0	CHILtrapF-78278.0	CHILtrapF-79902.0	CHILtrapF-83974.0	CHILtrapF-84407.0	CHILtrapF-84632.0	CHILtrapF-85516.0	CHILtrapF-85875.0	CHILtrapF-87119.0	CHILtrapF-87199.0	CHILtrapF-89964.2	CHILtrapF-97538.1	CHILtrapF-97845.0	CHILtrapF-99238.0
16	1292	33	23385	3.1e-12	4.77e-10	1.3	PS.calvin cycle	20	CHILtrapF-108144.0	CHILtrapF-108144.2	CHILtrapF-65791.0	CHILtrapF-66086.0	CHILtrapF-70134.0	CHILtrapF-73555.0	CHILtrapF-80729.0	CHILtrapF-81643.0	CHILtrapF-81756.0	CHILtrapF-81956.0	CHILtrapF-83670.1	CHILtrapF-87154.0	CHILtrapF-87410.0	CHILtrapF-94710.0	CHILtrapF-99089.0
10	1292	17	23385	3.36e-09	4.66e-07	1.1.2	PS.lightreaction.photosystem I	20	CHILtrapF-106587.1	CHILtrapF-114614.0	CHILtrapF-61588.0	CHILtrapF-67140.0	CHILtrapF-76461.0	CHILtrapF-80733.0	CHILtrapF-83403.0	CHILtrapF-86758.0	CHILtrapF-89033.0
10	1292	19	23385	1.43e-08	1.8e-06	1.1.1.2	PS.lightreaction.photosystem II.PSII polypeptide subunits	20	CHILtrapF-120418.0	CHILtrapF-70814.0	CHILtrapF-72637.0	CHILtrapF-79902.0	CHILtrapF-84407.0	CHILtrapF-87119.0	CHILtrapF-87199.0	CHILtrapF-89964.2	CHILtrapF-99238.0
8	1292	12	23385	3.36e-08	3.88e-06	29.2.1.1.1.1	protein.synthesis.ribosomal protein.prokaryotic.chloroplast.30S subunit	20	CHILtrapF-48472.2	CHILtrapF-48472.3	CHILtrapF-78048.0	CHILtrapF-79590.0	CHILtrapF-82617.0	CHILtrapF-84694.0	CHILtrapF-96990.0
7	1292	11	23385	4.07e-07	4.34e-05	1.1.2.2	PS.lightreaction.photosystem I.PSI polypeptide subunits	20	CHILtrapF-61588.0	CHILtrapF-67140.0	CHILtrapF-76461.0	CHILtrapF-83403.0	CHILtrapF-86758.0	CHILtrapF-89033.0
41	1292	326	23385	4.88e-07	4.83e-05	16	secondary metabolism	20	CHILtrapF-104939.0	CHILtrapF-105500.0	CHILtrapF-107392.0	CHILtrapF-108245.0	CHILtrapF-108358.0	CHILtrapF-109170.0	CHILtrapF-109746.0	CHILtrapF-115018.3	CHILtrapF-118777.0	CHILtrapF-64777.1	CHILtrapF-65732.0	CHILtrapF-67494.0	CHILtrapF-75039.11	CHILtrapF-77376.0	CHILtrapF-77561.0	CHILtrapF-79074.0	CHILtrapF-80951.0	CHILtrapF-82878.0	CHILtrapF-83824.0	CHILtrapF-83952.0	CHILtrapF-84062.0	CHILtrapF-85982.0	CHILtrapF-87708.2	CHILtrapF-88422.0	CHILtrapF-88422.1	CHILtrapF-88527.0	CHILtrapF-88946.5	CHILtrapF-88946.9	CHILtrapF-89347.0	CHILtrapF-90140.0	CHILtrapF-90896.0	CHILtrapF-91111.0	CHILtrapF-92081.0	CHILtrapF-92885.0	CHILtrapF-93624.0	CHILtrapF-95683.0	CHILtrapF-97616.1	CHILtrapF-98366.0	CHILtrapF-98715.0	CHILtrapF-99664.0
74	1292	754	23385	5.8e-07	5.36e-05	26	misc	20	CHILtrapF-102272.0	CHILtrapF-103679.0	CHILtrapF-103872.1	CHILtrapF-106346.0	CHILtrapF-107178.0	CHILtrapF-107385.0	CHILtrapF-107495.0	CHILtrapF-107790.0	CHILtrapF-108358.0	CHILtrapF-109340.0	CHILtrapF-109483.0	CHILtrapF-109772.0	CHILtrapF-110161.0	CHILtrapF-113279.0	CHILtrapF-114961.0	CHILtrapF-115018.3	CHILtrapF-116705.1	CHILtrapF-62802.0	CHILtrapF-65713.1	CHILtrapF-66943.0	CHILtrapF-73047.1	CHILtrapF-73410.0	CHILtrapF-73896.0	CHILtrapF-74340.0	CHILtrapF-74480.0	CHILtrapF-74650.0	CHILtrapF-74762.0	CHILtrapF-74844.0	CHILtrapF-74892.0	CHILtrapF-78063.0	CHILtrapF-79573.0	CHILtrapF-79943.0	CHILtrapF-81144.0	CHILtrapF-81392.0	CHILtrapF-81842.0	CHILtrapF-82470.0	CHILtrapF-83220.0	CHILtrapF-83501.0	CHILtrapF-83694.0	CHILtrapF-83778.0	CHILtrapF-83824.0
6	1292	8	23385	7.03e-07	6.09e-05	1.1.1.1	PS.lightreaction.photosystem II.LHC-II	20	CHILtrapF-83974.0	CHILtrapF-84632.0	CHILtrapF-85516.0	CHILtrapF-85875.0	CHILtrapF-97538.1
44	1292	368	23385	7.59e-07	6.19e-05	30.2	signalling.receptor kinases	20	CHILtrapF-100622.0	CHILtrapF-101167.0	CHILtrapF-101653.0	CHILtrapF-101757.0	CHILtrapF-103226.0	CHILtrapF-103564.1	CHILtrapF-104023.0	CHILtrapF-109138.2	CHILtrapF-110161.0	CHILtrapF-110381.0	CHILtrapF-110381.1	CHILtrapF-111999.0	CHILtrapF-116569.0	CHILtrapF-117484.0	CHILtrapF-118213.0	CHILtrapF-59328.0	CHILtrapF-69403.0	CHILtrapF-69468.0	CHILtrapF-72216.1	CHILtrapF-75366.0	CHILtrapF-76127.0	CHILtrapF-79906.1	CHILtrapF-80554.0	CHILtrapF-82859.0	CHILtrapF-83761.0	CHILtrapF-84471.0	CHILtrapF-87428.0	CHILtrapF-87573.0	CHILtrapF-88382.0	CHILtrapF-88769.0	CHILtrapF-90479.0	CHILtrapF-90686.0	CHILtrapF-90805.0	CHILtrapF-90994.0	CHILtrapF-93755.0	CHILtrapF-94492.0	CHILtrapF-94936.0	CHILtrapF-94963.0	CHILtrapF-96498.0	CHILtrapF-96755.0	CHILtrapF-96955.1
19	1292	103	23385	2.47e-06	0.00019008	3	minor CHO metabolism	20	CHILtrapF-104670.0	CHILtrapF-107405.1	CHILtrapF-110016.0	CHILtrapF-111044.0	CHILtrapF-117713.0	CHILtrapF-73328.1	CHILtrapF-74720.0	CHILtrapF-82720.0	CHILtrapF-82890.1	CHILtrapF-88437.0	CHILtrapF-88855.0	CHILtrapF-91728.0	CHILtrapF-92791.0	CHILtrapF-93376.0	CHILtrapF-95342.0	CHILtrapF-95795.1	CHILtrapF-97013.0	CHILtrapF-99033.0
17	1292	86	23385	3.11e-06	0.000226592	16.1	secondary metabolism.isoprenoids	20	CHILtrapF-105500.0	CHILtrapF-107392.0	CHILtrapF-108245.0	CHILtrapF-109170.0	CHILtrapF-109746.0	CHILtrapF-118777.0	CHILtrapF-77561.0	CHILtrapF-79074.0	CHILtrapF-88422.0	CHILtrapF-88422.1	CHILtrapF-90896.0	CHILtrapF-91111.0	CHILtrapF-93624.0	CHILtrapF-95683.0	CHILtrapF-97616.1	CHILtrapF-98366.0
8	1292	19	23385	3.45e-06	0.000239281	16.1.4	secondary metabolism.isoprenoids.carotenoids	20	CHILtrapF-107392.0	CHILtrapF-108245.0	CHILtrapF-109170.0	CHILtrapF-77561.0	CHILtrapF-79074.0	CHILtrapF-88422.0	CHILtrapF-88422.1
8	1292	20	23385	5.44e-06	0.00035894	1.2	PS.photorepiration	20	CHILtrapF-77909.0	CHILtrapF-89758.0	CHILtrapF-90758.0	CHILtrapF-92659.0	CHILtrapF-94567.0	CHILtrapF-95187.0	CHILtrapF-96525.0
5	1292	7	23385	9.58e-06	0.000603706	19.1	tetrapyrrole synthesis.glu-tRNA synthetase	20	CHILtrapF-110707.1	CHILtrapF-76555.0	CHILtrapF-93907.0	CHILtrapF-97447.0
34	1292	292	23385	2.01e-05	0.00121172	29.2.1	protein.synthesis.ribosomal protein	20	CHILtrapF-105639.0	CHILtrapF-105734.0	CHILtrapF-105734.2	CHILtrapF-105734.4	CHILtrapF-106186.0	CHILtrapF-107917.0	CHILtrapF-108847.0	CHILtrapF-110391.0	CHILtrapF-114899.0	CHILtrapF-48472.2	CHILtrapF-48472.3	CHILtrapF-76082.2	CHILtrapF-78048.0	CHILtrapF-79590.0	CHILtrapF-82111.0	CHILtrapF-82617.0	CHILtrapF-83558.0	CHILtrapF-84694.0	CHILtrapF-84747.0	CHILtrapF-85346.0	CHILtrapF-86070.0	CHILtrapF-87792.0	CHILtrapF-87804.0	CHILtrapF-88561.0	CHILtrapF-88809.0	CHILtrapF-89813.0	CHILtrapF-91768.1	CHILtrapF-92546.0	CHILtrapF-92926.0	CHILtrapF-92926.1	CHILtrapF-96859.0	CHILtrapF-96990.0	CHILtrapF-97731.0
10	1292	39	23385	3.17e-05	0.00169102	19	tetrapyrrole synthesis	20	CHILtrapF-103784.0	CHILtrapF-105055.3	CHILtrapF-106993.0	CHILtrapF-110707.0	CHILtrapF-110707.1	CHILtrapF-76555.0	CHILtrapF-91306.0	CHILtrapF-93907.0	CHILtrapF-97447.0
14	1292	73	23385	3.08e-05	0.00169102	29.6	protein.folding	20	CHILtrapF-102305.5	CHILtrapF-108080.0	CHILtrapF-108128.0	CHILtrapF-108128.2	CHILtrapF-110757.1	CHILtrapF-110782.2	CHILtrapF-79156.0	CHILtrapF-91978.0	CHILtrapF-91988.0	CHILtrapF-94069.1	CHILtrapF-97752.1	CHILtrapF-99303.1	CHILtrapF-99303.4
80	1292	938	23385	3.08e-05	0.00169102	30	signaling	20	CHILtrapF-100622.0	CHILtrapF-101167.0	CHILtrapF-101170.0	CHILtrapF-101653.0	CHILtrapF-101676.3	CHILtrapF-101757.0	CHILtrapF-102612.0	CHILtrapF-103226.0	CHILtrapF-103564.1	CHILtrapF-103576.0	CHILtrapF-104023.0	CHILtrapF-104574.0	CHILtrapF-104692.2	CHILtrapF-107678.1	CHILtrapF-108399.0	CHILtrapF-109138.2	CHILtrapF-109215.0	CHILtrapF-110161.0	CHILtrapF-110381.0	CHILtrapF-110381.1	CHILtrapF-110520.0	CHILtrapF-111999.0	CHILtrapF-112030.0	CHILtrapF-112610.2	CHILtrapF-113746.1	CHILtrapF-114641.0	CHILtrapF-116569.0	CHILtrapF-117484.0	CHILtrapF-118213.0	CHILtrapF-119659.0	CHILtrapF-59328.0	CHILtrapF-61229.0	CHILtrapF-65764.2	CHILtrapF-69403.0	CHILtrapF-69468.0	CHILtrapF-72216.1	CHILtrapF-73531.0	CHILtrapF-75366.0	CHILtrapF-75742.0	CHILtrapF-76127.0	CHILtrapF-76771.0
22	1292	156	23385	3.3e-05	0.00169285	21	redox	20	CHILtrapF-102328.0	CHILtrapF-102328.2	CHILtrapF-106542.0	CHILtrapF-110414.0	CHILtrapF-66887.0	CHILtrapF-75874.0	CHILtrapF-78256.0	CHILtrapF-79427.0	CHILtrapF-80300.0	CHILtrapF-81834.0	CHILtrapF-84525.0	CHILtrapF-84836.0	CHILtrapF-87367.0	CHILtrapF-91217.0	CHILtrapF-91673.0	CHILtrapF-91673.1	CHILtrapF-92750.0	CHILtrapF-93035.0	CHILtrapF-93471.0	CHILtrapF-93574.0	CHILtrapF-96465.0
4	1292	5	23385	4.38e-05	0.0021695	27.3.80	RNA.regulation of transcription.zf-HD	20	CHILtrapF-109824.0	CHILtrapF-74101.0	CHILtrapF-80941.0
7	1292	21	23385	8.15e-05	0.0038961	3.2	minor CHO metabolism.trehalose	20	CHILtrapF-111044.0	CHILtrapF-117713.0	CHILtrapF-74720.0	CHILtrapF-82720.0	CHILtrapF-91728.0	CHILtrapF-95342.0
167	1292	2355	23385	0.000111442	0.00514861	29	protein	20	CHILtrapF-100579.0	CHILtrapF-100887.0	CHILtrapF-102127.0	CHILtrapF-102283.0	CHILtrapF-102305.0	CHILtrapF-102305.5	CHILtrapF-102781.0	CHILtrapF-102996.0	CHILtrapF-103463.0	CHILtrapF-103564.1	CHILtrapF-103679.0	CHILtrapF-103857.0	CHILtrapF-104480.0	CHILtrapF-104666.1	CHILtrapF-105399.0	CHILtrapF-105639.0	CHILtrapF-105734.0	CHILtrapF-105734.2	CHILtrapF-105734.4	CHILtrapF-106186.0	CHILtrapF-106284.1	CHILtrapF-106327.0	CHILtrapF-106531.2	CHILtrapF-107167.0	CHILtrapF-107917.0	CHILtrapF-108080.0	CHILtrapF-108128.0	CHILtrapF-108128.2	CHILtrapF-108155.0	CHILtrapF-108649.0	CHILtrapF-108847.0	CHILtrapF-109201.0	CHILtrapF-109499.0	CHILtrapF-109649.0	CHILtrapF-109681.0	CHILtrapF-109848.0	CHILtrapF-110042.0	CHILtrapF-110085.0	CHILtrapF-110161.0	CHILtrapF-110209.0	CHILtrapF-110391.0
3	1292	3	23385	0.000168276	0.00752356	1.3.4	PS.calvin cycle.GAP	20	CHILtrapF-108144.2	CHILtrapF-81643.0
4	1292	7	23385	0.000273926	0.0111665	18.5	Co-factor and vitamine metabolism.folate & vitamine K	20	CHILtrapF-104719.0	CHILtrapF-108687.0	CHILtrapF-97792.0
4	1292	7	23385	0.000273926	0.0111665	18.5.2	Co-factor and vitamine metabolism.folate & vitamine K.vitamine K	20	CHILtrapF-104719.0	CHILtrapF-108687.0	CHILtrapF-97792.0
7	1292	25	23385	0.000268755	0.0111665	29.5.7	protein.degradation.metalloprotease	20	CHILtrapF-85072.0	CHILtrapF-85866.0	CHILtrapF-86959.0	CHILtrapF-87985.0	CHILtrapF-88945.0	CHILtrapF-99475.0
8	1292	34	23385	0.000355205	0.0140661	30.2.11	signalling.receptor kinases.leucine rich repeat XI	20	CHILtrapF-101653.0	CHILtrapF-117484.0	CHILtrapF-79906.1	CHILtrapF-88769.0	CHILtrapF-90805.0	CHILtrapF-93755.0	CHILtrapF-94936.0
8	1292	36	23385	0.000528691	0.0187889	3.5	minor CHO metabolism.others	20	CHILtrapF-110016.0	CHILtrapF-73328.1	CHILtrapF-88437.0	CHILtrapF-88855.0	CHILtrapF-92791.0	CHILtrapF-93376.0	CHILtrapF-99033.0
62	1292	758	23385	0.000510819	0.0187889	34	transport	20	CHILtrapF-103185.1	CHILtrapF-103541.0	CHILtrapF-103704.0	CHILtrapF-103704.1	CHILtrapF-104725.1	CHILtrapF-105189.0	CHILtrapF-105263.0	CHILtrapF-105463.3	CHILtrapF-105739.0	CHILtrapF-106072.0	CHILtrapF-106098.0	CHILtrapF-106566.0	CHILtrapF-107425.0	CHILtrapF-107828.0	CHILtrapF-108993.0	CHILtrapF-110503.0	CHILtrapF-111372.0	CHILtrapF-112794.1	CHILtrapF-115750.0	CHILtrapF-115750.1	CHILtrapF-118865.0	CHILtrapF-119659.0	CHILtrapF-119869.0	CHILtrapF-120526.2	CHILtrapF-58820.0	CHILtrapF-59616.0	CHILtrapF-61922.0	CHILtrapF-61922.1	CHILtrapF-64673.0	CHILtrapF-65579.0	CHILtrapF-67858.0	CHILtrapF-68575.0	CHILtrapF-70998.0	CHILtrapF-73848.0	CHILtrapF-73848.1	CHILtrapF-74665.0	CHILtrapF-75442.0	CHILtrapF-75628.0	CHILtrapF-75742.0	CHILtrapF-76236.0	CHILtrapF-79602.0
4	1292	8	23385	0.000517668	0.0187889	1.3.13	PS.calvin cycle.rubisco interacting	20	CHILtrapF-87154.0	CHILtrapF-94710.0	CHILtrapF-99089.0
6	1292	20	23385	0.000493706	0.0187889	27.3.21	RNA.regulation of transcription.GRAS transcription factor family	20	CHILtrapF-75095.1	CHILtrapF-75095.2	CHILtrapF-83369.0	CHILtrapF-85020.0	CHILtrapF-85737.0
24	1292	219	23385	0.000618087	0.0200339	13	amino acid metabolism	20	CHILtrapF-102018.1	CHILtrapF-102018.2	CHILtrapF-105165.0	CHILtrapF-63119.0	CHILtrapF-73650.0	CHILtrapF-74481.0	CHILtrapF-77909.0	CHILtrapF-84638.1	CHILtrapF-84867.1	CHILtrapF-86143.0	CHILtrapF-86143.1	CHILtrapF-87448.0	CHILtrapF-88201.0	CHILtrapF-88478.0	CHILtrapF-88478.2	CHILtrapF-89650.0	CHILtrapF-89758.0	CHILtrapF-91109.0	CHILtrapF-91565.0	CHILtrapF-94269.0	CHILtrapF-94330.1	CHILtrapF-94612.0	CHILtrapF-95295.1
3	1292	4	23385	0.000635997	0.0200339	1.1.2.1	PS.lightreaction.photosystem I.LHC-I	20	CHILtrapF-106587.1	CHILtrapF-80733.0
3	1292	4	23385	0.000635997	0.0200339	1.2.4	PS.photorespiration.glycine cleavage	20	CHILtrapF-95187.0	CHILtrapF-96525.0
3	1292	4	23385	0.000635997	0.0200339	2.2.2.6	major CHO metabolism.degradation.starch.transporter	20	CHILtrapF-106566.0	CHILtrapF-99896.0
3	1292	4	23385	0.000635997	0.0200339	29.2.1.1.1.2.11	protein.synthesis.ribosomal protein.prokaryotic.chloroplast.50S subunit.L11	20	CHILtrapF-105734.2	CHILtrapF-105734.4
4	1292	9	23385	0.000880463	0.0259643	26.23	misc.rhodanese	20	CHILtrapF-74844.0	CHILtrapF-81144.0	CHILtrapF-88168.0
43	1292	491	23385	0.000862807	0.0259643	29.2	protein.synthesis	20	CHILtrapF-105639.0	CHILtrapF-105734.0	CHILtrapF-105734.2	CHILtrapF-105734.4	CHILtrapF-106186.0	CHILtrapF-106284.1	CHILtrapF-107917.0	CHILtrapF-108847.0	CHILtrapF-109499.0	CHILtrapF-110391.0	CHILtrapF-114899.0	CHILtrapF-115676.1	CHILtrapF-48472.2	CHILtrapF-48472.3	CHILtrapF-63693.0	CHILtrapF-76082.2	CHILtrapF-77140.0	CHILtrapF-78048.0	CHILtrapF-79590.0	CHILtrapF-82111.0	CHILtrapF-82617.0	CHILtrapF-83512.0	CHILtrapF-83558.0	CHILtrapF-84694.0	CHILtrapF-84747.0	CHILtrapF-85346.0	CHILtrapF-86070.0	CHILtrapF-87448.0	CHILtrapF-87792.0	CHILtrapF-87804.0	CHILtrapF-88561.0	CHILtrapF-88809.0	CHILtrapF-89813.0	CHILtrapF-90555.1	CHILtrapF-91768.1	CHILtrapF-92362.0	CHILtrapF-92546.0	CHILtrapF-92926.0	CHILtrapF-92926.1	CHILtrapF-96859.0	CHILtrapF-96990.0
8	1292	39	23385	0.000907141	0.0261937	34.14	transport.unspecified cations	20	CHILtrapF-107828.0	CHILtrapF-110503.0	CHILtrapF-58820.0	CHILtrapF-70998.0	CHILtrapF-74665.0	CHILtrapF-86919.0	CHILtrapF-95424.0
6	1292	23	23385	0.00108496	0.030689	27.3.20	RNA.regulation of transcription.G2-like transcription factor family, GARP	20	CHILtrapF-114267.0	CHILtrapF-61976.0	CHILtrapF-80804.0	CHILtrapF-81610.0	CHILtrapF-92482.0
17	1292	142	23385	0.0013388	0.0363839	13.1	amino acid metabolism.synthesis	20	CHILtrapF-102018.1	CHILtrapF-102018.2	CHILtrapF-105165.0	CHILtrapF-63119.0	CHILtrapF-84638.1	CHILtrapF-84867.1	CHILtrapF-86143.0	CHILtrapF-86143.1	CHILtrapF-88478.0	CHILtrapF-88478.2	CHILtrapF-89650.0	CHILtrapF-89758.0	CHILtrapF-91565.0	CHILtrapF-94269.0	CHILtrapF-94612.0	CHILtrapF-95295.1
9	1292	51	23385	0.00132461	0.0363839	15	metal handling	20	CHILtrapF-102018.2	CHILtrapF-115750.0	CHILtrapF-115750.1	CHILtrapF-64052.0	CHILtrapF-78324.1	CHILtrapF-79754.0	CHILtrapF-89650.0	CHILtrapF-97060.0
3	163	10	23385	3.8e-05	0.0175678	27.3.40	RNA.regulation of transcription.Aux/IAA family	22	CHILtrapF-63186.5	CHILtrapF-92033.0
[truncated: 127 more columns]
