# Supplementary material for: Tissue-Specific Floral Transcriptome Analysis of the Sexually Deceptive Orchid Chiloglottis trapeziformis Provides Insights into the Biosynthesis and Regulation of Its Unique UV-B Dependent Floral Volatile, Chiloglottone 1
Source: Front Plant Sci. 2017 Jul 19;8:1260. doi: 10.3389/fpls.2017.01260 (PMC5515871; doi:10.3389/fpls.2017.01260)
Supplement: Supplementary file 7 [file Data_Sheet_7.XLSX]

## Sheet: DataS7
Submodule	Node A	Node B	Node degree (A)	Node degree (B)	SCC
7	CHILtrapF-93942.1	CHILtrapF-93942.0	55	44	0.978261
7	CHILtrapF-107291.1	CHILtrapF-107291.0	5	9	0.973913
7	CHILtrapF-79124.0	CHILtrapF-114005.1	104	98	0.973808
7	CHILtrapF-90816.1	CHILtrapF-106320.0	54	78	0.969776
7	CHILtrapF-88638.0	CHILtrapF-87209.0	98	98	0.969565
7	CHILtrapF-82262.0	CHILtrapF-90021.0	87	100	0.968696
7	CHILtrapF-88331.0	CHILtrapF-16954.13	48	76	0.968568
7	CHILtrapF-87209.0	CHILtrapF-90021.0	98	100	0.967826
7	CHILtrapF-88108.0	CHILtrapF-81530.6	42	44	0.967826
7	CHILtrapF-97465.0	CHILtrapF-87551.0	81	66	0.966957
7	CHILtrapF-88982.0	CHILtrapF-87481.0	69	95	0.966087
7	CHILtrapF-88638.0	CHILtrapF-97465.0	98	81	0.965217
7	CHILtrapF-88108.0	CHILtrapF-74886.0	42	54	0.965217
7	CHILtrapF-83540.0	CHILtrapF-65047.0	73	60	0.964348
7	CHILtrapF-94561.0	CHILtrapF-65047.0	56	60	0.964348
7	CHILtrapF-88638.0	CHILtrapF-91635.1	98	74	0.963478
7	CHILtrapF-88638.0	CHILtrapF-84773.0	98	46	0.962609
7	CHILtrapF-107555.1	CHILtrapF-88638.0	49	98	0.962609
7	CHILtrapF-82262.0	CHILtrapF-101218.0	87	98	0.962609
7	CHILtrapF-85695.0	CHILtrapF-85678.0	81	62	0.961739
7	CHILtrapF-65047.0	CHILtrapF-90021.0	60	100	0.961739
7	CHILtrapF-88638.0	CHILtrapF-107291.5	98	83	0.96087
7	CHILtrapF-83540.0	CHILtrapF-90021.0	73	100	0.96087
7	CHILtrapF-103999.0	CHILtrapF-90021.0	83	100	0.96
7	CHILtrapF-88638.0	CHILtrapF-79124.0	98	104	0.96
7	CHILtrapF-84872.0	CHILtrapF-91635.1	52	74	0.959834
7	CHILtrapF-97186.0	CHILtrapF-93905.0	72	36	0.959413
7	CHILtrapF-87209.0	CHILtrapF-89482.1	98	79	0.95913
7	CHILtrapF-79124.0	CHILtrapF-85678.0	104	62	0.95913
7	CHILtrapF-87481.0	CHILtrapF-90021.0	95	100	0.95913
7	CHILtrapF-87209.0	CHILtrapF-101218.0	98	98	0.958261
7	CHILtrapF-85403.0	CHILtrapF-10585.2	36	44	0.958261
7	CHILtrapF-98374.0	CHILtrapF-79124.0	63	104	0.958261
7	CHILtrapF-81353.0	CHILtrapF-93942.0	62	44	0.958261
7	CHILtrapF-88638.0	CHILtrapF-114005.1	98	98	0.958088
7	CHILtrapF-114005.1	CHILtrapF-91635.1	98	74	0.958088
7	CHILtrapF-106320.1	CHILtrapF-106320.0	53	78	0.957391
7	CHILtrapF-85403.0	CHILtrapF-91159.0	36	12	0.957391
7	CHILtrapF-88982.0	CHILtrapF-106320.0	69	78	0.957391
7	CHILtrapF-90021.0	CHILtrapF-101218.0	100	98	0.957391
7	CHILtrapF-97465.0	CHILtrapF-86993.0	81	69	0.956522
7	CHILtrapF-87209.0	CHILtrapF-83540.0	98	73	0.956522
7	CHILtrapF-91159.0	CHILtrapF-46910.8	12	31	0.956522
7	CHILtrapF-104312.1	CHILtrapF-82262.0	87	87	0.956522
7	CHILtrapF-84872.0	CHILtrapF-36474.4	52	35	0.956341
7	CHILtrapF-109448.0	CHILtrapF-106450.2	72	72	0.955796
7	CHILtrapF-90021.0	CHILtrapF-86582.0	100	82	0.955652
7	CHILtrapF-114005.1	CHILtrapF-90021.0	98	100	0.955468
7	CHILtrapF-89482.1	CHILtrapF-97186.0	79	72	0.955178
7	CHILtrapF-103999.0	CHILtrapF-94207.0	83	68	0.954783
7	CHILtrapF-88638.0	CHILtrapF-89482.1	98	79	0.954783
7	CHILtrapF-88638.0	CHILtrapF-87551.0	98	66	0.953913
7	CHILtrapF-81530.6	CHILtrapF-74886.0	44	54	0.953913
7	CHILtrapF-10585.2	CHILtrapF-91159.0	44	12	0.953913
7	CHILtrapF-83540.0	CHILtrapF-101218.0	73	98	0.953913
7	CHILtrapF-94841.0	CHILtrapF-93734.0	64	33	0.953913
7	CHILtrapF-87551.0	CHILtrapF-86993.0	66	69	0.953043
7	CHILtrapF-91544.0	CHILtrapF-85678.0	60	62	0.953043
7	CHILtrapF-88638.0	CHILtrapF-101218.0	98	98	0.953043
7	CHILtrapF-81530.6	CHILtrapF-66302.0	44	29	0.953043
7	CHILtrapF-85695.0	CHILtrapF-79124.0	81	104	0.953043
7	CHILtrapF-87481.0	CHILtrapF-106320.0	95	78	0.953043
7	CHILtrapF-81353.0	CHILtrapF-93942.1	62	55	0.953043
7	CHILtrapF-92566.0	CHILtrapF-78700.0	53	44	0.952848
7	CHILtrapF-16954.13	CHILtrapF-95263.1	76	70	0.952848
7	CHILtrapF-94222.2	CHILtrapF-109448.0	102	72	0.952375
7	CHILtrapF-106320.0	CHILtrapF-95263.1	78	70	0.952174
7	CHILtrapF-103999.0	CHILtrapF-81353.0	83	62	0.952174
7	CHILtrapF-90877.0	CHILtrapF-100811.0	7	33	0.952174
7	CHILtrapF-88982.0	CHILtrapF-91544.0	69	60	0.952174
7	CHILtrapF-88982.0	CHILtrapF-106320.1	69	53	0.952174
7	CHILtrapF-72973.0	CHILtrapF-97967.0	37	25	0.952174
7	CHILtrapF-107291.5	CHILtrapF-90021.0	83	100	0.952174
7	CHILtrapF-81530.2	CHILtrapF-81530.6	12	44	0.952174
7	CHILtrapF-94207.0	CHILtrapF-90021.0	68	100	0.952174
7	CHILtrapF-71232.0	CHILtrapF-59555.1	35	25	0.951304
7	CHILtrapF-88638.0	CHILtrapF-90021.0	98	100	0.951304
7	CHILtrapF-95092.0	CHILtrapF-99511.0	58	40	0.951304
7	CHILtrapF-93942.1	CHILtrapF-106320.0	55	78	0.951304
7	CHILtrapF-85695.0	CHILtrapF-74886.0	81	54	0.951304
7	CHILtrapF-85678.0	CHILtrapF-99511.0	62	40	0.951304
7	CHILtrapF-87481.0	CHILtrapF-65047.0	95	60	0.951304
7	CHILtrapF-87481.0	CHILtrapF-85695.0	95	81	0.951304
7	CHILtrapF-81353.0	CHILtrapF-95263.1	62	70	0.951304
7	CHILtrapF-82262.0	CHILtrapF-86582.0	87	82	0.951304
7	CHILtrapF-107291.0	CHILtrapF-107291.3	9	36	0.951304
7	CHILtrapF-89482.1	CHILtrapF-84872.0	79	52	0.951101
7	CHILtrapF-114005.1	CHILtrapF-82262.0	98	87	0.951101
7	CHILtrapF-79243.0	CHILtrapF-114005.1	56	98	0.951101
7	CHILtrapF-100119.0	CHILtrapF-74886.0	57	54	0.950435
7	CHILtrapF-100119.0	CHILtrapF-86582.0	57	82	0.950435
7	CHILtrapF-88982.0	CHILtrapF-94207.0	69	68	0.950435
7	CHILtrapF-88638.0	CHILtrapF-84872.0	98	52	0.950227
7	CHILtrapF-114005.1	CHILtrapF-106320.0	98	78	0.950227
7	CHILtrapF-103999.0	CHILtrapF-65047.0	83	60	0.949565
7	CHILtrapF-72986.0	CHILtrapF-79124.0	65	104	0.949565
7	CHILtrapF-87209.0	CHILtrapF-103999.0	98	83	0.949565
7	CHILtrapF-87209.0	CHILtrapF-97465.0	98	81	0.949565
7	CHILtrapF-87209.0	CHILtrapF-119968.1	98	49	0.949565
7	CHILtrapF-93942.1	CHILtrapF-95263.1	55	70	0.949565
7	CHILtrapF-83540.0	CHILtrapF-86582.0	73	82	0.949565
7	CHILtrapF-103999.0	CHILtrapF-16954.13	83	76	0.949354
7	CHILtrapF-89482.1	CHILtrapF-114005.1	79	98	0.949354
7	CHILtrapF-107291.3	CHILtrapF-65264.2	36	19	0.949016
7	CHILtrapF-110627.0	CHILtrapF-101090.0	69	43	0.948902
7	CHILtrapF-72986.0	CHILtrapF-90021.0	65	100	0.948696
7	CHILtrapF-87209.0	CHILtrapF-65047.0	98	60	0.948696
7	CHILtrapF-87209.0	CHILtrapF-97241.1	98	57	0.948696
7	CHILtrapF-79124.0	CHILtrapF-86582.0	104	82	0.948696
7	CHILtrapF-107291.5	CHILtrapF-87209.0	83	98	0.948696
7	CHILtrapF-107291.5	CHILtrapF-72986.0	83	65	0.948696
7	CHILtrapF-88982.0	CHILtrapF-16954.13	69	76	0.948481
7	CHILtrapF-119968.1	CHILtrapF-97465.0	49	81	0.947826
7	CHILtrapF-51941.5	CHILtrapF-86582.0	60	82	0.947826
7	CHILtrapF-72986.0	CHILtrapF-46910.8	65	31	0.947826
7	CHILtrapF-89482.1	CHILtrapF-91635.1	79	74	0.947826
7	CHILtrapF-87209.0	CHILtrapF-85695.0	98	81	0.947826
7	CHILtrapF-104312.1	CHILtrapF-90021.0	87	100	0.947826
7	CHILtrapF-87481.0	CHILtrapF-101218.0	95	98	0.947826
7	CHILtrapF-91635.1	CHILtrapF-36474.4	74	35	0.947826
7	CHILtrapF-83540.0	CHILtrapF-82262.0	73	87	0.947826
7	CHILtrapF-83540.0	CHILtrapF-85678.0	73	62	0.947826
7	CHILtrapF-81353.0	CHILtrapF-94207.0	62	68	0.947826
7	CHILtrapF-107291.5	CHILtrapF-95712.1	83	63	0.947661
7	CHILtrapF-97465.0	CHILtrapF-85695.0	81	81	0.946957
7	CHILtrapF-72986.0	CHILtrapF-98129.0	65	66	0.946957
7	CHILtrapF-79124.0	CHILtrapF-91635.1	104	74	0.946957
7	CHILtrapF-91251.0	CHILtrapF-110627.0	49	69	0.946957
7	CHILtrapF-88982.0	CHILtrapF-94561.0	69	56	0.946957
7	CHILtrapF-88239.0	CHILtrapF-82262.0	37	87	0.946957
7	CHILtrapF-98374.0	CHILtrapF-101218.0	63	98	0.946957
7	CHILtrapF-95712.0	CHILtrapF-107291.3	47	36	0.946911
7	CHILtrapF-95712.4	CHILtrapF-82664.0	35	34	0.946795
7	CHILtrapF-114005.1	CHILtrapF-101218.0	98	98	0.946734
7	CHILtrapF-10585.7	CHILtrapF-10585.3	29	37	0.946728
7	CHILtrapF-106320.0	CHILtrapF-92359.3	78	64	0.946087
7	CHILtrapF-71232.0	CHILtrapF-99686.1	35	33	0.946087
7	CHILtrapF-87551.0	CHILtrapF-86295.0	66	49	0.946087
7	CHILtrapF-79124.0	CHILtrapF-82262.0	104	87	0.946087
7	CHILtrapF-87481.0	CHILtrapF-82262.0	95	87	0.946087
7	CHILtrapF-10585.3	CHILtrapF-50338.1	37	41	0.946087
7	CHILtrapF-107291.0	CHILtrapF-114555.0	9	21	0.946087
7	CHILtrapF-104312.1	CHILtrapF-114005.1	87	98	0.945861
7	CHILtrapF-106450.2	CHILtrapF-101218.0	72	98	0.945494
7	CHILtrapF-91251.0	CHILtrapF-101090.0	49	43	0.945423
7	CHILtrapF-103999.0	CHILtrapF-91544.0	83	60	0.945217
7	CHILtrapF-83144.0	CHILtrapF-92359.3	64	64	0.945217
7	CHILtrapF-107555.1	CHILtrapF-87209.0	49	98	0.945217
7	CHILtrapF-93942.1	CHILtrapF-90816.1	55	54	0.944988
7	CHILtrapF-87481.0	CHILtrapF-16954.13	95	76	0.944987
7	CHILtrapF-106320.0	CHILtrapF-101218.0	78	98	0.944348
7	CHILtrapF-51941.5	CHILtrapF-79124.0	60	104	0.944348
7	CHILtrapF-91544.0	CHILtrapF-79124.0	60	104	0.944348
7	CHILtrapF-89482.1	CHILtrapF-95263.1	79	70	0.944348
7	CHILtrapF-88638.0	CHILtrapF-119968.1	98	49	0.944348
7	CHILtrapF-88638.0	CHILtrapF-72986.0	98	65	0.944348
7	CHILtrapF-87209.0	CHILtrapF-72986.0	98	65	0.944348
7	CHILtrapF-79124.0	CHILtrapF-106320.0	104	78	0.944348
7	CHILtrapF-88982.0	CHILtrapF-65047.0	69	60	0.944348
7	CHILtrapF-88982.0	CHILtrapF-90021.0	69	100	0.944348
7	CHILtrapF-87481.0	CHILtrapF-103999.0	95	83	0.944348
7	CHILtrapF-91088.0	CHILtrapF-101218.0	26	98	0.944348
7	CHILtrapF-97241.1	CHILtrapF-110627.0	57	69	0.944348
7	CHILtrapF-82262.0	CHILtrapF-105925.0	87	61	0.944348
7	CHILtrapF-110555.0	CHILtrapF-88239.0	14	37	0.944348
7	CHILtrapF-86993.0	CHILtrapF-101218.0	69	98	0.944348
7	CHILtrapF-90816.1	CHILtrapF-16954.13	54	76	0.944319
7	CHILtrapF-95712.0	CHILtrapF-114555.0	47	21	0.9443
7	CHILtrapF-91635.1	CHILtrapF-16954.13	74	76	0.944114
7	CHILtrapF-97186.0	CHILtrapF-98309.7	72	55	0.943734
7	CHILtrapF-97465.0	CHILtrapF-91635.1	81	74	0.943478
7	CHILtrapF-97465.0	CHILtrapF-94841.0	81	64	0.943478
7	CHILtrapF-87209.0	CHILtrapF-92359.3	98	64	0.943478
7	CHILtrapF-79124.0	CHILtrapF-90021.0	104	100	0.943478
7	CHILtrapF-10585.2	CHILtrapF-92566.0	44	53	0.943478
7	CHILtrapF-104312.1	CHILtrapF-105925.0	87	61	0.943478
7	CHILtrapF-94561.0	CHILtrapF-90021.0	56	100	0.943478
7	CHILtrapF-71232.0	CHILtrapF-84872.0	35	52	0.94324
7	CHILtrapF-88638.0	CHILtrapF-16954.13	98	76	0.94324
7	CHILtrapF-83144.0	CHILtrapF-114005.1	64	98	0.94324
7	CHILtrapF-103999.0	CHILtrapF-88331.0	83	48	0.942609
7	CHILtrapF-87481.0	CHILtrapF-106320.1	95	53	0.942609
7	CHILtrapF-107555.1	CHILtrapF-107291.5	49	83	0.942609
7	CHILtrapF-90021.0	CHILtrapF-105925.0	100	61	0.942609
7	CHILtrapF-81353.0	CHILtrapF-82262.0	62	87	0.942609
7	CHILtrapF-95712.4	CHILtrapF-98331.0	35	28	0.942559
7	CHILtrapF-72986.0	CHILtrapF-114005.1	65	98	0.942367
7	CHILtrapF-90411.0	CHILtrapF-94222.2	48	102	0.941989
7	CHILtrapF-82547.0	CHILtrapF-97186.0	57	72	0.941973
7	CHILtrapF-119968.1	CHILtrapF-87551.0	49	66	0.941739
7	CHILtrapF-103999.0	CHILtrapF-101218.0	83	98	0.941739
7	CHILtrapF-88638.0	CHILtrapF-94841.0	98	64	0.941739
7	CHILtrapF-110627.1	CHILtrapF-110627.0	34	69	0.941739
7	CHILtrapF-87481.0	CHILtrapF-79124.0	95	104	0.941739
7	CHILtrapF-83544.0	CHILtrapF-94207.0	36	68	0.941739
7	CHILtrapF-94207.0	CHILtrapF-86582.0	68	82	0.941739
7	CHILtrapF-81353.0	CHILtrapF-90021.0	62	100	0.941739
7	CHILtrapF-95712.0	CHILtrapF-88780.0	47	58	0.941689
7	CHILtrapF-106320.0	CHILtrapF-16954.13	78	76	0.941494
7	CHILtrapF-97186.0	CHILtrapF-85695.0	72	81	0.941093
7	CHILtrapF-87189.0	CHILtrapF-98331.0	17	28	0.94087
7	CHILtrapF-51941.5	CHILtrapF-82262.0	60	87	0.94087
7	CHILtrapF-88638.0	CHILtrapF-83144.0	98	64	0.94087
7	CHILtrapF-88638.0	CHILtrapF-98374.0	98	63	0.94087
7	CHILtrapF-87209.0	CHILtrapF-104312.1	98	87	0.94087
7	CHILtrapF-85695.0	CHILtrapF-10585.2	81	44	0.94087
7	CHILtrapF-88982.0	CHILtrapF-103999.0	69	83	0.94087
7	CHILtrapF-87481.0	CHILtrapF-87209.0	95	98	0.94087
7	CHILtrapF-83540.0	CHILtrapF-85695.0	73	81	0.94087
7	CHILtrapF-81530.2	CHILtrapF-66302.0	12	29	0.94087
7	CHILtrapF-94637.0	CHILtrapF-82262.0	16	87	0.94087
7	CHILtrapF-82664.2	CHILtrapF-82262.0	29	87	0.940663
7	CHILtrapF-87209.0	CHILtrapF-114005.1	98	98	0.94062
7	CHILtrapF-90021.0	CHILtrapF-16954.13	100	76	0.94062
7	CHILtrapF-86993.0	CHILtrapF-114005.1	69	98	0.94062
7	CHILtrapF-91635.1	CHILtrapF-95712.1	74	63	0.940516
7	CHILtrapF-107291.3	CHILtrapF-114555.0	36	21	0.94
7	CHILtrapF-100248.0	CHILtrapF-94637.0	15	16	0.94
7	CHILtrapF-82547.0	CHILtrapF-95263.1	57	70	0.94
7	CHILtrapF-89482.1	CHILtrapF-110536.1	79	37	0.94
7	CHILtrapF-88638.0	CHILtrapF-106320.0	98	78	0.94
7	CHILtrapF-88638.0	CHILtrapF-86993.0	98	69	0.94
7	CHILtrapF-110765.0	CHILtrapF-90021.0	55	100	0.94
7	CHILtrapF-79124.0	CHILtrapF-101218.0	104	98	0.94
7	CHILtrapF-95092.0	CHILtrapF-85678.0	58	62	0.94
7	CHILtrapF-81530.6	CHILtrapF-85695.0	44	81	0.94
7	CHILtrapF-79243.0	CHILtrapF-105925.0	56	61	0.94
7	CHILtrapF-110627.0	CHILtrapF-101218.0	69	98	0.94
7	CHILtrapF-85695.0	CHILtrapF-90021.0	81	100	0.94
7	CHILtrapF-85678.0	CHILtrapF-86582.0	62	82	0.94
7	CHILtrapF-87481.0	CHILtrapF-92566.0	95	53	0.94
7	CHILtrapF-87481.0	CHILtrapF-10585.2	95	44	0.94
7	CHILtrapF-83540.0	CHILtrapF-79124.0	73	104	0.94
7	CHILtrapF-107291.5	CHILtrapF-97465.0	83	81	0.94
7	CHILtrapF-107291.5	CHILtrapF-88780.0	83	58	0.94
7	CHILtrapF-94222.1	CHILtrapF-36474.4	51	35	0.939997
7	CHILtrapF-84872.0	CHILtrapF-16954.13	52	76	0.939474
7	CHILtrapF-97186.0	CHILtrapF-95263.1	72	70	0.939332
7	CHILtrapF-82262.0	CHILtrapF-106450.2	87	72	0.939332
7	CHILtrapF-99686.1	CHILtrapF-71350.0	33	15	0.93913
7	CHILtrapF-103999.0	CHILtrapF-83540.0	83	73	0.93913
7	CHILtrapF-106042.1	CHILtrapF-93942.1	25	55	0.93913
7	CHILtrapF-88638.0	CHILtrapF-103999.0	98	83	0.93913
7	CHILtrapF-88638.0	CHILtrapF-110627.0	98	69	0.93913
7	CHILtrapF-88982.0	CHILtrapF-83544.0	69	36	0.93913
7	CHILtrapF-87481.0	CHILtrapF-97465.0	95	81	0.93913
7	CHILtrapF-91635.1	CHILtrapF-98309.7	74	55	0.93913
7	CHILtrapF-83540.0	CHILtrapF-110627.0	73	69	0.93913
7	CHILtrapF-65047.0	CHILtrapF-101218.0	60	98	0.93913
7	CHILtrapF-107291.5	CHILtrapF-101218.0	83	98	0.93913
7	CHILtrapF-86993.0	CHILtrapF-91635.1	69	74	0.93913
7	CHILtrapF-88666.3	CHILtrapF-84773.0	33	46	0.93913
7	CHILtrapF-74886.0	CHILtrapF-99511.0	54	40	0.93913
7	CHILtrapF-114005.1	CHILtrapF-95263.1	98	70	0.938874
7	CHILtrapF-84773.0	CHILtrapF-79124.0	46	104	0.938261
7	CHILtrapF-91544.0	CHILtrapF-85695.0	60	81	0.938261
7	CHILtrapF-88638.0	CHILtrapF-85695.0	98	81	0.938261
7	CHILtrapF-85695.0	CHILtrapF-86582.0	81	82	0.938261
7	CHILtrapF-87481.0	CHILtrapF-91544.0	95	60	0.938261
7	CHILtrapF-94561.0	CHILtrapF-94207.0	56	68	0.938261
7	CHILtrapF-91088.0	CHILtrapF-110627.1	26	34	0.938261
7	CHILtrapF-81353.0	CHILtrapF-106320.0	62	78	0.938261
7	CHILtrapF-94222.2	CHILtrapF-101218.0	102	98	0.93817
7	CHILtrapF-58659.0	CHILtrapF-78917.1	15	17	0.93803
7	CHILtrapF-114005.1	CHILtrapF-16954.13	98	76	0.937719
7	CHILtrapF-107291.0	CHILtrapF-65264.2	9	19	0.937571
7	CHILtrapF-89482.1	CHILtrapF-92359.3	79	64	0.937391
7	CHILtrapF-86295.0	CHILtrapF-88780.0	49	58	0.937391
7	CHILtrapF-88638.0	CHILtrapF-83540.0	98	73	0.937391
7	CHILtrapF-95092.0	CHILtrapF-98129.0	58	66	0.937391
7	CHILtrapF-79243.0	CHILtrapF-90021.0	56	100	0.937391
7	CHILtrapF-100811.0	CHILtrapF-87251.0	33	13	0.937391
7	CHILtrapF-93942.0	CHILtrapF-106320.0	44	78	0.937391
7	CHILtrapF-94561.0	CHILtrapF-83540.0	56	73	0.937391
7	CHILtrapF-88239.0	CHILtrapF-94207.0	37	68	0.937391
7	CHILtrapF-88239.0	CHILtrapF-83540.0	37	73	0.937391
7	CHILtrapF-107291.5	CHILtrapF-110536.1	83	37	0.937391
7	CHILtrapF-94207.0	CHILtrapF-82262.0	68	87	0.937391
7	CHILtrapF-94222.3	CHILtrapF-79774.9	10	13	0.937289
7	CHILtrapF-114005.1	CHILtrapF-106450.2	98	72	0.937253
7	CHILtrapF-97379.0	CHILtrapF-109448.0	15	72	0.937147
7	CHILtrapF-89482.1	CHILtrapF-16954.13	79	76	0.937127
7	CHILtrapF-114005.1	CHILtrapF-105925.0	98	61	0.937127
7	CHILtrapF-81353.0	CHILtrapF-16954.13	62	76	0.937127
7	CHILtrapF-82664.2	CHILtrapF-109448.0	29	72	0.936954
7	CHILtrapF-87189.0	CHILtrapF-71768.0	17	31	0.936943
7	CHILtrapF-84872.0	CHILtrapF-114005.1	52	98	0.936842
7	CHILtrapF-97465.0	CHILtrapF-86295.0	81	49	0.936522
7	CHILtrapF-72986.0	CHILtrapF-101218.0	65	98	0.936522
7	CHILtrapF-86295.0	CHILtrapF-86993.0	49	69	0.936522
7	CHILtrapF-85695.0	CHILtrapF-98309.7	81	55	0.936522
7	CHILtrapF-88982.0	CHILtrapF-79124.0	69	104	0.936522
7	CHILtrapF-87481.0	CHILtrapF-83540.0	95	73	0.936522
7	CHILtrapF-83540.0	CHILtrapF-99511.0	73	40	0.936522
7	CHILtrapF-107291.5	CHILtrapF-86993.0	83	69	0.936522
7	CHILtrapF-98374.0	CHILtrapF-91088.0	63	26	0.936522
7	CHILtrapF-97241.1	CHILtrapF-90021.0	57	100	0.936522
7	CHILtrapF-88666.3	CHILtrapF-90021.0	33	100	0.936522
7	CHILtrapF-114005.1	CHILtrapF-86582.0	98	82	0.936253
7	CHILtrapF-101090.0	CHILtrapF-101218.0	43	98	0.935856
7	CHILtrapF-94222.2	CHILtrapF-114005.1	102	98	0.935848
7	CHILtrapF-97186.0	CHILtrapF-92359.3	72	64	0.935811
7	CHILtrapF-51941.5	CHILtrapF-92566.0	60	53	0.935652
7	CHILtrapF-103999.0	CHILtrapF-82262.0	83	87	0.935652
7	CHILtrapF-86343.0	CHILtrapF-110627.0	30	69	0.935652
7	CHILtrapF-87209.0	CHILtrapF-82262.0	98	87	0.935652
7	CHILtrapF-87209.0	CHILtrapF-86993.0	98	69	0.935652
7	CHILtrapF-79124.0	CHILtrapF-104312.1	104	87	0.935652
7	CHILtrapF-95092.0	CHILtrapF-81530.6	58	44	0.935652
7	CHILtrapF-87481.0	CHILtrapF-83227.0	95	29	0.935652
7	CHILtrapF-83144.0	CHILtrapF-101218.0	64	98	0.935652
7	CHILtrapF-94561.0	CHILtrapF-93942.0	56	44	0.935652
7	CHILtrapF-107291.5	CHILtrapF-97241.1	83	57	0.935652
7	CHILtrapF-97241.1	CHILtrapF-110536.1	57	37	0.935652
7	CHILtrapF-97241.1	CHILtrapF-101218.0	57	98	0.935652
7	CHILtrapF-74886.0	CHILtrapF-86582.0	54	82	0.935652
7	CHILtrapF-88638.0	CHILtrapF-101090.0	98	43	0.935421
7	CHILtrapF-88982.0	CHILtrapF-90816.1	69	54	0.934986
7	CHILtrapF-83540.0	CHILtrapF-106450.2	73	72	0.93493
7	CHILtrapF-97465.0	CHILtrapF-89482.1	81	79	0.934783
7	CHILtrapF-72986.0	CHILtrapF-85403.0	65	36	0.934783
7	CHILtrapF-91544.0	CHILtrapF-81353.0	60	62	0.934783
7	CHILtrapF-88638.0	CHILtrapF-85678.0	98	62	0.934783
7	CHILtrapF-88108.0	CHILtrapF-100119.0	42	57	0.934783
7	CHILtrapF-88108.0	CHILtrapF-85695.0	42	81	0.934783
7	CHILtrapF-85695.0	CHILtrapF-101226.0	81	21	0.934783
7	CHILtrapF-85695.0	CHILtrapF-94841.0	81	64	0.934783
7	CHILtrapF-87481.0	CHILtrapF-104312.1	95	87	0.934783
7	CHILtrapF-87481.0	CHILtrapF-88638.0	95	98	0.934783
7	CHILtrapF-91635.1	CHILtrapF-95263.1	74	70	0.934783
7	CHILtrapF-83144.0	CHILtrapF-87551.0	64	66	0.934783
7	CHILtrapF-65047.0	CHILtrapF-82262.0	60	87	0.934783
7	CHILtrapF-94561.0	CHILtrapF-86582.0	56	82	0.934783
7	CHILtrapF-88239.0	CHILtrapF-90021.0	37	100	0.934783
7	CHILtrapF-94207.0	CHILtrapF-50338.1	68	41	0.934783
7	CHILtrapF-107555.1	CHILtrapF-97465.0	49	81	0.934783
7	CHILtrapF-74886.0	CHILtrapF-98129.0	54	66	0.934783
7	CHILtrapF-87551.0	CHILtrapF-114005.1	66	98	0.934507
7	CHILtrapF-114005.1	CHILtrapF-100248.0	98	15	0.934507
7	CHILtrapF-16954.13	CHILtrapF-98309.7	76	55	0.934507
7	CHILtrapF-97186.0	CHILtrapF-103760.0	72	29	0.93405
7	CHILtrapF-97186.0	CHILtrapF-91635.1	72	74	0.93405
7	CHILtrapF-119968.1	CHILtrapF-86993.0	49	69	0.933913
7	CHILtrapF-106320.1	CHILtrapF-79124.0	53	104	0.933913
7	CHILtrapF-72986.0	CHILtrapF-82262.0	65	87	0.933913
7	CHILtrapF-95092.0	CHILtrapF-86582.0	58	82	0.933913
7	CHILtrapF-79243.0	CHILtrapF-82262.0	56	87	0.933913
7	CHILtrapF-104312.1	CHILtrapF-92359.3	87	64	0.933913
7	CHILtrapF-87481.0	CHILtrapF-95263.1	95	70	0.933913
7	CHILtrapF-91635.1	CHILtrapF-106320.0	74	78	0.933913
7	CHILtrapF-83144.0	CHILtrapF-104312.1	64	87	0.933913
7	CHILtrapF-88780.0	CHILtrapF-110765.0	58	55	0.933913
7	CHILtrapF-107291.5	CHILtrapF-89482.1	83	79	0.933913
7	CHILtrapF-114005.1	CHILtrapF-95712.1	98	63	0.933867
7	CHILtrapF-90816.1	CHILtrapF-95263.1	54	70	0.933681
7	CHILtrapF-87551.0	CHILtrapF-86907.9	66	24	0.933633
7	CHILtrapF-88982.0	CHILtrapF-114005.1	69	98	0.933633
7	CHILtrapF-90411.0	CHILtrapF-93905.0	48	36	0.933493
7	CHILtrapF-109448.0	CHILtrapF-101218.0	72	98	0.933371
7	CHILtrapF-88638.0	CHILtrapF-95712.1	98	63	0.933371
7	CHILtrapF-104312.1	CHILtrapF-109448.0	87	72	0.933371
7	CHILtrapF-83362.0	CHILtrapF-88638.0	50	98	0.933169
7	CHILtrapF-83362.0	CHILtrapF-87209.0	50	98	0.933169
7	CHILtrapF-97186.0	CHILtrapF-10585.2	72	44	0.933169
7	CHILtrapF-97465.0	CHILtrapF-85678.0	81	62	0.933043
7	CHILtrapF-97465.0	CHILtrapF-79124.0	81	104	0.933043
7	CHILtrapF-72986.0	CHILtrapF-91635.1	65	74	0.933043
7	CHILtrapF-82547.0	CHILtrapF-89482.1	57	79	0.933043
7	CHILtrapF-87209.0	CHILtrapF-94561.0	98	56	0.933043
7	CHILtrapF-110536.1	CHILtrapF-101218.0	37	98	0.933043
7	CHILtrapF-81530.6	CHILtrapF-110627.0	44	69	0.933043
7	CHILtrapF-93942.0	CHILtrapF-95263.1	44	70	0.933043
7	CHILtrapF-104312.1	CHILtrapF-101218.0	87	98	0.933043
7	CHILtrapF-86582.0	CHILtrapF-101218.0	82	98	0.933043
7	CHILtrapF-87481.0	CHILtrapF-81353.0	95	62	0.933043
7	CHILtrapF-83144.0	CHILtrapF-91635.1	64	74	0.933043
7	CHILtrapF-88239.0	CHILtrapF-86582.0	37	82	0.933043
7	CHILtrapF-107291.5	CHILtrapF-91635.1	83	74	0.933043
7	CHILtrapF-107555.1	CHILtrapF-119968.1	49	49	0.933043
7	CHILtrapF-92359.3	CHILtrapF-95263.1	64	70	0.933043
7	CHILtrapF-83362.8	CHILtrapF-103616.1	12	12	0.932812
7	CHILtrapF-109448.0	CHILtrapF-86582.0	72	82	0.932477
7	CHILtrapF-93905.0	CHILtrapF-95263.1	36	70	0.932477
7	CHILtrapF-97186.0	CHILtrapF-94841.0	72	64	0.932289
7	CHILtrapF-97465.0	CHILtrapF-98309.7	81	55	0.932174
7	CHILtrapF-51941.5	CHILtrapF-10585.2	60	44	0.932174
7	CHILtrapF-51941.5	CHILtrapF-85678.0	60	62	0.932174
7	CHILtrapF-51941.5	CHILtrapF-85695.0	60	81	0.932174
7	CHILtrapF-91544.0	CHILtrapF-90021.0	60	100	0.932174
7	CHILtrapF-82547.0	CHILtrapF-93942.1	57	55	0.932174
7	CHILtrapF-106042.1	CHILtrapF-82547.0	25	57	0.932174
7	CHILtrapF-81530.6	CHILtrapF-86582.0	44	82	0.932174
7	CHILtrapF-69811.0	CHILtrapF-95263.1	17	70	0.932174
7	CHILtrapF-104312.1	CHILtrapF-95263.1	87	70	0.932174
7	CHILtrapF-87481.0	CHILtrapF-89482.1	95	79	0.932174
7	CHILtrapF-83144.0	CHILtrapF-106320.0	64	78	0.932174
7	CHILtrapF-83540.0	CHILtrapF-74886.0	73	54	0.932174
7	CHILtrapF-83540.0	CHILtrapF-94207.0	73	68	0.932174
7	CHILtrapF-107291.1	CHILtrapF-114555.0	5	21	0.932174
7	CHILtrapF-89482.1	CHILtrapF-86907.9	79	24	0.931887
7	CHILtrapF-83362.0	CHILtrapF-93942.1	50	55	0.931409
7	CHILtrapF-104312.1	CHILtrapF-106450.2	87	72	0.931409
7	CHILtrapF-119968.1	CHILtrapF-85695.0	49	81	0.931304
7	CHILtrapF-72986.0	CHILtrapF-98309.7	65	55	0.931304
7	CHILtrapF-91544.0	CHILtrapF-104312.1	60	87	0.931304
7	CHILtrapF-87209.0	CHILtrapF-110627.0	98	69	0.931304
7	CHILtrapF-87209.0	CHILtrapF-105925.0	98	61	0.931304
7	CHILtrapF-87209.0	CHILtrapF-79124.0	98	104	0.931304
7	CHILtrapF-88982.0	CHILtrapF-88331.0	69	48	0.931304
7	CHILtrapF-94561.0	CHILtrapF-93942.1	56	55	0.931304
7	CHILtrapF-107291.5	CHILtrapF-84773.0	83	46	0.931304
7	CHILtrapF-107291.5	CHILtrapF-98129.0	83	66	0.931304
7	CHILtrapF-110827.0	CHILtrapF-84773.0	18	46	0.931304
7	CHILtrapF-81773.0	CHILtrapF-85403.0	9	36	0.931304
7	CHILtrapF-97241.1	CHILtrapF-83540.0	57	73	0.931304
7	CHILtrapF-86993.0	CHILtrapF-98309.7	69	55	0.931304
7	CHILtrapF-94222.2	CHILtrapF-106450.2	102	72	0.93129
7	CHILtrapF-97186.0	CHILtrapF-94222.1	72	51	0.931095
7	CHILtrapF-97186.0	CHILtrapF-16954.13	72	76	0.931064
7	CHILtrapF-97465.0	CHILtrapF-16954.13	81	76	0.931013
7	CHILtrapF-83540.0	CHILtrapF-114005.1	73	98	0.931013
7	CHILtrapF-71232.0	CHILtrapF-94222.1	35	51	0.930971
7	CHILtrapF-82262.0	CHILtrapF-109448.0	87	72	0.930691
7	CHILtrapF-87251.0	CHILtrapF-101090.0	13	43	0.930637
7	CHILtrapF-103999.0	CHILtrapF-86582.0	83	82	0.930435
7	CHILtrapF-88638.0	CHILtrapF-105925.0	98	61	0.930435
7	CHILtrapF-88108.0	CHILtrapF-97967.0	42	25	0.930435
7	CHILtrapF-81530.6	CHILtrapF-92566.0	44	53	0.930435
7	CHILtrapF-81530.6	CHILtrapF-97967.0	44	25	0.930435
7	CHILtrapF-85695.0	CHILtrapF-101218.0	81	98	0.930435
7	CHILtrapF-88982.0	CHILtrapF-82547.0	69	57	0.930435
7	CHILtrapF-83144.0	CHILtrapF-89482.1	64	79	0.930435
7	CHILtrapF-65047.0	CHILtrapF-94207.0	60	68	0.930435
7	CHILtrapF-88780.0	CHILtrapF-114555.0	58	21	0.930435
7	CHILtrapF-81353.0	CHILtrapF-86582.0	62	82	0.930435
7	CHILtrapF-88666.3	CHILtrapF-72986.0	33	65	0.930435
7	CHILtrapF-74886.0	CHILtrapF-97967.0	54	25	0.930435
7	CHILtrapF-97465.0	CHILtrapF-93358.0	81	28	0.930375
7	CHILtrapF-114005.1	CHILtrapF-90816.1	98	54	0.930342
7	CHILtrapF-91544.0	CHILtrapF-16954.13	60	76	0.93014
7	CHILtrapF-79124.0	CHILtrapF-16954.13	104	76	0.93014
7	CHILtrapF-87481.0	CHILtrapF-78700.0	95	44	0.93014
7	CHILtrapF-98374.0	CHILtrapF-114005.1	63	98	0.93014
7	CHILtrapF-82664.2	CHILtrapF-97379.0	29	15	0.929912
7	CHILtrapF-94222.1	CHILtrapF-71768.0	51	31	0.92983
7	CHILtrapF-50338.1	CHILtrapF-109448.0	41	72	0.929798
7	CHILtrapF-106320.0	CHILtrapF-98309.7	78	55	0.929565
7	CHILtrapF-97465.0	CHILtrapF-101218.0	81	98	0.929565
7	CHILtrapF-87551.0	CHILtrapF-95263.1	66	70	0.929565
7	CHILtrapF-119968.1	CHILtrapF-101218.0	49	98	0.929565
7	CHILtrapF-51941.5	CHILtrapF-90021.0	60	100	0.929565
7	CHILtrapF-106320.1	CHILtrapF-81353.0	53	62	0.929565
7	CHILtrapF-103999.0	CHILtrapF-106320.1	83	53	0.929565
7	CHILtrapF-103999.0	CHILtrapF-94561.0	83	56	0.929565
7	CHILtrapF-103999.0	CHILtrapF-92359.3	83	64	0.929565
7	CHILtrapF-89482.1	CHILtrapF-90021.0	79	100	0.929565
7	CHILtrapF-89482.1	CHILtrapF-99686.1	79	33	0.929565
7	CHILtrapF-88638.0	CHILtrapF-88666.3	98	33	0.929565
7	CHILtrapF-87209.0	CHILtrapF-93942.1	98	55	0.929565
7	CHILtrapF-95092.0	CHILtrapF-74886.0	58	54	0.929565
7	CHILtrapF-81530.6	CHILtrapF-100119.0	44	57	0.929565
7	CHILtrapF-81530.6	CHILtrapF-83540.0	44	73	0.929565
7	CHILtrapF-100119.0	CHILtrapF-82262.0	57	87	0.929565
7	CHILtrapF-85695.0	CHILtrapF-104312.1	81	87	0.929565
7	CHILtrapF-104312.1	CHILtrapF-106320.0	87	78	0.929565
7	CHILtrapF-88982.0	CHILtrapF-95263.1	69	70	0.929565
7	CHILtrapF-88982.0	CHILtrapF-85695.0	69	81	0.929565
7	CHILtrapF-98129.0	CHILtrapF-86582.0	66	82	0.929565
7	CHILtrapF-83144.0	CHILtrapF-86993.0	64	69	0.929565
7	CHILtrapF-107291.5	CHILtrapF-105925.0	83	61	0.929565
7	CHILtrapF-107291.5	CHILtrapF-82262.0	83	87	0.929565
7	CHILtrapF-98374.0	CHILtrapF-85678.0	63	62	0.929565
7	CHILtrapF-88666.3	CHILtrapF-101218.0	33	98	0.929565
7	CHILtrapF-106320.1	CHILtrapF-16954.13	53	76	0.929267
7	CHILtrapF-69811.0	CHILtrapF-16954.13	17	76	0.929267
7	CHILtrapF-94561.0	CHILtrapF-16954.13	56	76	0.929267
7	CHILtrapF-94222.2	CHILtrapF-86582.0	102	82	0.929027
7	CHILtrapF-106320.1	CHILtrapF-90816.1	53	54	0.928898
7	CHILtrapF-98374.0	CHILtrapF-106450.2	63	72	0.928768
7	CHILtrapF-97186.0	CHILtrapF-106320.0	72	78	0.928768
7	CHILtrapF-87551.0	CHILtrapF-91635.1	66	74	0.928696
7	CHILtrapF-72986.0	CHILtrapF-85695.0	65	81	0.928696
7	CHILtrapF-82547.0	CHILtrapF-94561.0	57	56	0.928696
7	CHILtrapF-86295.0	CHILtrapF-93942.1	49	55	0.928696
7	CHILtrapF-86295.0	CHILtrapF-81353.0	49	62	0.928696
7	CHILtrapF-106042.1	CHILtrapF-92359.3	25	64	0.928696
7	CHILtrapF-87209.0	CHILtrapF-82547.0	98	57	0.928696
7	CHILtrapF-87209.0	CHILtrapF-110536.1	98	37	0.928696
7	CHILtrapF-87209.0	CHILtrapF-87551.0	98	66	0.928696
7	CHILtrapF-87209.0	CHILtrapF-85678.0	98	62	0.928696
7	CHILtrapF-95092.0	CHILtrapF-79124.0	58	104	0.928696
7	CHILtrapF-95092.0	CHILtrapF-85695.0	58	81	0.928696
7	CHILtrapF-93942.1	CHILtrapF-92359.3	55	64	0.928696
7	CHILtrapF-85678.0	CHILtrapF-94841.0	62	64	0.928696
7	CHILtrapF-88982.0	CHILtrapF-81353.0	69	62	0.928696
7	CHILtrapF-87481.0	CHILtrapF-51941.5	95	60	0.928696
7	CHILtrapF-87481.0	CHILtrapF-110627.0	95	69	0.928696
7	CHILtrapF-83544.0	CHILtrapF-103999.0	36	83	0.928696
7	CHILtrapF-89321.0	CHILtrapF-98129.0	6	66	0.928696
7	CHILtrapF-72973.0	CHILtrapF-86848.0	37	40	0.928696
7	CHILtrapF-81530.2	CHILtrapF-97967.0	12	25	0.928696
7	CHILtrapF-98374.0	CHILtrapF-83540.0	63	73	0.928696
7	CHILtrapF-97241.1	CHILtrapF-91251.0	57	49	0.928696
7	CHILtrapF-107555.1	CHILtrapF-84773.0	49	46	0.928696
7	CHILtrapF-107291.5	CHILtrapF-114005.1	83	98	0.928393
7	CHILtrapF-87209.0	CHILtrapF-94222.2	98	102	0.928112
7	CHILtrapF-94222.2	CHILtrapF-86343.0	102	30	0.928112
7	CHILtrapF-82547.0	CHILtrapF-93905.0	57	36	0.928012
7	CHILtrapF-95712.1	CHILtrapF-98309.7	63	55	0.928012
7	CHILtrapF-83362.0	CHILtrapF-87551.0	50	66	0.927887
7	CHILtrapF-87209.0	CHILtrapF-97186.0	98	72	0.927887
7	CHILtrapF-87189.0	CHILtrapF-88024.0	17	14	0.927826
7	CHILtrapF-87551.0	CHILtrapF-93942.1	66	55	0.927826
7	CHILtrapF-119968.1	CHILtrapF-94841.0	49	64	0.927826
7	CHILtrapF-51941.5	CHILtrapF-72986.0	60	65	0.927826
7	CHILtrapF-103999.0	CHILtrapF-104312.1	83	87	0.927826
7	CHILtrapF-103999.0	CHILtrapF-95263.1	83	70	0.927826
7	CHILtrapF-91544.0	CHILtrapF-82262.0	60	87	0.927826
7	CHILtrapF-82547.0	CHILtrapF-93942.0	57	44	0.927826
7	CHILtrapF-82547.0	CHILtrapF-92359.3	57	64	0.927826
7	CHILtrapF-89482.1	CHILtrapF-106320.0	79	78	0.927826
7	CHILtrapF-89482.1	CHILtrapF-94841.0	79	64	0.927826
7	CHILtrapF-87209.0	CHILtrapF-91544.0	98	60	0.927826
7	CHILtrapF-87209.0	CHILtrapF-98129.0	98	66	0.927826
7	CHILtrapF-110536.1	CHILtrapF-80806.0	37	34	0.927826
7	CHILtrapF-95092.0	CHILtrapF-83540.0	58	73	0.927826
7	CHILtrapF-79243.0	CHILtrapF-81353.0	56	62	0.927826
7	CHILtrapF-100119.0	CHILtrapF-83540.0	57	73	0.927826
7	CHILtrapF-83144.0	CHILtrapF-94841.0	64	64	0.927826
7	CHILtrapF-83540.0	CHILtrapF-110627.1	73	34	0.927826
7	CHILtrapF-88780.0	CHILtrapF-107291.3	58	36	0.927826
7	CHILtrapF-85894.1	CHILtrapF-79774.9	15	13	0.927826
7	CHILtrapF-81353.0	CHILtrapF-94561.0	62	56	0.927826
7	CHILtrapF-81353.0	CHILtrapF-65047.0	62	60	0.927826
7	CHILtrapF-86993.0	CHILtrapF-105925.0	69	61	0.927826
7	CHILtrapF-88666.3	CHILtrapF-83540.0	33	73	0.927826
7	CHILtrapF-50338.1	CHILtrapF-103210.0	41	30	0.927826
7	CHILtrapF-36474.4	CHILtrapF-98309.7	35	55	0.927826
7	CHILtrapF-94222.1	CHILtrapF-88368.0	51	27	0.927813
7	CHILtrapF-94222.3	CHILtrapF-81530.5	10	20	0.927563
7	CHILtrapF-87551.0	CHILtrapF-95712.2	66	55	0.927519
7	CHILtrapF-94222.2	CHILtrapF-89482.1	102	79	0.927198
7	CHILtrapF-90021.0	CHILtrapF-109448.0	100	72	0.927118
7	CHILtrapF-83144.0	CHILtrapF-106450.2	64	72	0.927007
7	CHILtrapF-97465.0	CHILtrapF-90021.0	81	100	0.926957
7	CHILtrapF-87551.0	CHILtrapF-98374.0	66	63	0.926957
7	CHILtrapF-87209.0	CHILtrapF-94841.0	98	64	0.926957
7	CHILtrapF-87209.0	CHILtrapF-99686.1	98	33	0.926957
7	CHILtrapF-79124.0	CHILtrapF-98129.0	104	66	0.926957
7	CHILtrapF-95092.0	CHILtrapF-97465.0	58	81	0.926957
7	CHILtrapF-95092.0	CHILtrapF-98374.0	58	63	0.926957
7	CHILtrapF-79243.0	CHILtrapF-79124.0	56	104	0.926957
7	CHILtrapF-79243.0	CHILtrapF-94207.0	56	68	0.926957
7	CHILtrapF-85695.0	CHILtrapF-98129.0	81	66	0.926957
7	CHILtrapF-85695.0	CHILtrapF-106320.0	81	78	0.926957
7	CHILtrapF-91251.0	CHILtrapF-86848.0	49	40	0.926957
7	CHILtrapF-88982.0	CHILtrapF-82262.0	69	87	0.926957
7	CHILtrapF-83544.0	CHILtrapF-91544.0	36	60	0.926957
7	CHILtrapF-72973.0	CHILtrapF-91251.0	37	49	0.926957
7	CHILtrapF-107291.5	CHILtrapF-110627.0	83	69	0.926957
7	CHILtrapF-102490.0	CHILtrapF-100692.0	10	17	0.926957
7	CHILtrapF-82262.0	CHILtrapF-95263.1	87	70	0.926957
7	CHILtrapF-100692.0	CHILtrapF-71350.0	17	15	0.926957
7	CHILtrapF-94561.0	CHILtrapF-114005.1	56	98	0.926646
7	CHILtrapF-94222.2	CHILtrapF-81530.6	102	44	0.926283
7	CHILtrapF-97465.0	CHILtrapF-106320.0	81	78	0.926087
7	CHILtrapF-97465.0	CHILtrapF-95263.1	81	70	0.926087
7	CHILtrapF-119968.1	CHILtrapF-97241.1	49	57	0.926087
7	CHILtrapF-51941.5	CHILtrapF-98129.0	60	66	0.926087
7	CHILtrapF-103999.0	CHILtrapF-97465.0	83	81	0.926087
7	CHILtrapF-89482.1	CHILtrapF-72986.0	79	65	0.926087
7	CHILtrapF-86295.0	CHILtrapF-95263.1	49	70	0.926087
7	CHILtrapF-100811.0	CHILtrapF-86993.0	33	69	0.926087
7	CHILtrapF-85678.0	CHILtrapF-74886.0	62	54	0.926087
7	CHILtrapF-85678.0	CHILtrapF-10585.2	62	44	0.926087
7	CHILtrapF-88982.0	CHILtrapF-104312.1	69	87	0.926087
7	CHILtrapF-87481.0	CHILtrapF-86582.0	95	82	0.926087
7	CHILtrapF-91635.1	CHILtrapF-101218.0	74	98	0.926087
7	CHILtrapF-83544.0	CHILtrapF-106320.0	36	78	0.926087
7	CHILtrapF-83540.0	CHILtrapF-72973.0	73	37	0.926087
7	CHILtrapF-98374.0	CHILtrapF-106320.0	63	78	0.926087
7	CHILtrapF-74886.0	CHILtrapF-90021.0	54	100	0.926087
7	CHILtrapF-88780.0	CHILtrapF-93358.0	58	28	0.926023
7	CHILtrapF-97465.0	CHILtrapF-114005.1	81	98	0.925773
7	CHILtrapF-85678.0	CHILtrapF-114005.1	62	98	0.925773
7	CHILtrapF-87481.0	CHILtrapF-114005.1	95	98	0.925773
7	CHILtrapF-82664.2	CHILtrapF-104312.1	29	87	0.925767
7	CHILtrapF-94222.2	CHILtrapF-97241.1	102	57	0.925369
7	CHILtrapF-106320.0	CHILtrapF-93905.0	78	36	0.925332
7	CHILtrapF-101975.0	CHILtrapF-98129.0	22	66	0.925328
7	CHILtrapF-79124.0	CHILtrapF-106450.2	104	72	0.925246
7	CHILtrapF-106320.1	CHILtrapF-101218.0	53	98	0.925217
7	CHILtrapF-106320.1	CHILtrapF-94207.0	53	68	0.925217
7	CHILtrapF-72986.0	CHILtrapF-86582.0	65	82	0.925217
7	CHILtrapF-106042.1	CHILtrapF-104859.0	25	19	0.925217
7	CHILtrapF-88638.0	CHILtrapF-95263.1	98	70	0.925217
7	CHILtrapF-88638.0	CHILtrapF-82262.0	98	87	0.925217
7	CHILtrapF-87209.0	CHILtrapF-110765.0	98	55	0.925217
7	CHILtrapF-79124.0	CHILtrapF-105925.0	104	61	0.925217
7	CHILtrapF-79124.0	CHILtrapF-46910.8	104	31	0.925217
7	CHILtrapF-110627.1	CHILtrapF-86848.0	34	40	0.925217
7	CHILtrapF-88108.0	CHILtrapF-92566.0	42	53	0.925217
7	CHILtrapF-85403.0	CHILtrapF-46910.8	36	31	0.925217
7	CHILtrapF-79243.0	CHILtrapF-110765.0	56	55	0.925217
7	CHILtrapF-85695.0	CHILtrapF-92566.0	81	53	0.925217
7	CHILtrapF-87481.0	CHILtrapF-94561.0	95	56	0.925217
7	CHILtrapF-87481.0	CHILtrapF-85678.0	95	62	0.925217
7	CHILtrapF-87481.0	CHILtrapF-98309.7	95	55	0.925217
7	CHILtrapF-90021.0	CHILtrapF-98129.0	100	66	0.925217
7	CHILtrapF-81353.0	CHILtrapF-101218.0	62	98	0.925217
7	CHILtrapF-88331.0	CHILtrapF-95263.1	48	70	0.925217
7	CHILtrapF-50338.1	CHILtrapF-86582.0	41	82	0.925217
7	CHILtrapF-93358.0	CHILtrapF-91635.1	28	74	0.925153
7	CHILtrapF-82547.0	CHILtrapF-95712.0	57	47	0.925153
7	CHILtrapF-10585.7	CHILtrapF-50338.1	29	41	0.924984
7	CHILtrapF-103999.0	CHILtrapF-114005.1	83	98	0.9249
7	CHILtrapF-114005.1	CHILtrapF-94207.0	98	68	0.9249
7	CHILtrapF-84872.0	CHILtrapF-86907.9	52	24	0.924561
7	CHILtrapF-94222.2	CHILtrapF-91635.1	102	74	0.924455
7	CHILtrapF-95712.2	CHILtrapF-86993.0	55	69	0.924452
7	CHILtrapF-109448.0	CHILtrapF-103210.0	72	30	0.924439
7	CHILtrapF-95712.1	CHILtrapF-36474.4	63	35	0.924439
7	CHILtrapF-95712.1	CHILtrapF-90021.0	63	100	0.924439
7	CHILtrapF-83362.0	CHILtrapF-95092.0	50	58	0.924366
7	CHILtrapF-91088.0	CHILtrapF-106450.2	26	72	0.924366
7	CHILtrapF-71232.0	CHILtrapF-91635.1	35	74	0.924348
7	CHILtrapF-106320.1	CHILtrapF-82262.0	53	87	0.924348
7	CHILtrapF-103999.0	CHILtrapF-94841.0	83	64	0.924348
7	CHILtrapF-88638.0	CHILtrapF-91544.0	98	60	0.924348
7	CHILtrapF-87209.0	CHILtrapF-91635.1	98	74	0.924348
7	CHILtrapF-87209.0	CHILtrapF-86582.0	98	82	0.924348
7	CHILtrapF-88108.0	CHILtrapF-103210.0	42	30	0.924348
7	CHILtrapF-10585.2	CHILtrapF-103760.0	44	29	0.924348
7	CHILtrapF-10585.2	CHILtrapF-46910.8	44	31	0.924348
7	CHILtrapF-90877.0	CHILtrapF-87251.0	7	13	0.924348
7	CHILtrapF-100119.0	CHILtrapF-97967.0	57	25	0.924348
7	CHILtrapF-88982.0	CHILtrapF-88638.0	69	98	0.924348
7	CHILtrapF-83144.0	CHILtrapF-79124.0	64	104	0.924348
7	CHILtrapF-107291.5	CHILtrapF-98309.7	83	55	0.924348
7	CHILtrapF-109971.0	CHILtrapF-114555.0	19	21	0.924348
7	CHILtrapF-107555.1	CHILtrapF-88780.0	49	58	0.924348
7	CHILtrapF-105925.0	CHILtrapF-95263.1	61	70	0.924348
7	CHILtrapF-81353.0	CHILtrapF-110765.0	62	55	0.924348
7	CHILtrapF-50338.1	CHILtrapF-92566.0	41	53	0.924348
7	CHILtrapF-82664.2	CHILtrapF-78700.0	29	44	0.924097
7	CHILtrapF-88638.0	CHILtrapF-86907.9	98	24	0.924026
7	CHILtrapF-95092.0	CHILtrapF-114005.1	58	98	0.924026
7	CHILtrapF-81353.0	CHILtrapF-114005.1	62	98	0.924026
7	CHILtrapF-38469.3	CHILtrapF-38469.5	19	8	0.92395
7	CHILtrapF-94222.2	CHILtrapF-95712.3	102	30	0.923884
7	CHILtrapF-114005.1	CHILtrapF-86907.9	98	24	0.923684
7	CHILtrapF-74886.0	CHILtrapF-109448.0	54	72	0.923546
7	CHILtrapF-88638.0	CHILtrapF-94222.2	98	102	0.92354
7	CHILtrapF-94222.2	CHILtrapF-98374.0	102	63	0.92354
7	CHILtrapF-106320.0	CHILtrapF-106450.2	78	72	0.923486
7	CHILtrapF-107291.3	CHILtrapF-99686.1	36	33	0.923478
7	CHILtrapF-97465.0	CHILtrapF-100811.0	81	33	0.923478
7	CHILtrapF-97465.0	CHILtrapF-88780.0	81	58	0.923478
7	CHILtrapF-87551.0	CHILtrapF-94841.0	66	64	0.923478
7	CHILtrapF-106320.1	CHILtrapF-91544.0	53	60	0.923478
7	CHILtrapF-89482.1	CHILtrapF-104312.1	79	87	0.923478
7	CHILtrapF-87209.0	CHILtrapF-106320.0	98	78	0.923478
7	CHILtrapF-87209.0	CHILtrapF-80806.0	98	34	0.923478
7	CHILtrapF-100119.0	CHILtrapF-92566.0	57	53	0.923478
7	CHILtrapF-85695.0	CHILtrapF-110627.0	81	69	0.923478
7	CHILtrapF-85678.0	CHILtrapF-82262.0	62	87	0.923478
7	CHILtrapF-88982.0	CHILtrapF-91251.0	69	49	0.923478
7	CHILtrapF-87481.0	CHILtrapF-107291.5	95	83	0.923478
7	CHILtrapF-110827.0	CHILtrapF-91088.0	18	26	0.923478
7	CHILtrapF-80806.0	CHILtrapF-90021.0	34	100	0.923478
7	CHILtrapF-98374.0	CHILtrapF-85695.0	63	81	0.923478
7	CHILtrapF-107555.1	CHILtrapF-94841.0	49	64	0.923478
7	CHILtrapF-81353.0	CHILtrapF-88780.0	62	58	0.923478
7	CHILtrapF-101213.0	CHILtrapF-100119.0	21	57	0.923478
7	CHILtrapF-86993.0	CHILtrapF-82262.0	69	87	0.923478
7	CHILtrapF-95712.0	CHILtrapF-110765.0	47	55	0.923412
7	CHILtrapF-88638.0	CHILtrapF-90816.1	98	54	0.923244
7	CHILtrapF-81530.5	CHILtrapF-71350.0	20	15	0.923244
7	CHILtrapF-87209.0	CHILtrapF-16954.13	98	76	0.923153
7	CHILtrapF-10585.2	CHILtrapF-78700.0	44	44	0.923153
7	CHILtrapF-93942.1	CHILtrapF-114005.1	55	98	0.923153
7	CHILtrapF-84872.0	CHILtrapF-98309.7	52	55	0.923153
7	CHILtrapF-88638.0	CHILtrapF-95712.2	98	55	0.923138
7	CHILtrapF-114005.1	CHILtrapF-109448.0	98	72	0.923102
7	CHILtrapF-84872.0	CHILtrapF-95712.1	52	63	0.923102
7	CHILtrapF-100119.0	CHILtrapF-109448.0	57	72	0.922652
7	CHILtrapF-94222.2	CHILtrapF-79124.0	102	104	0.922626
7	CHILtrapF-94222.2	CHILtrapF-97967.0	102	25	0.922626
7	CHILtrapF-106320.0	CHILtrapF-94207.0	78	68	0.922609
7	CHILtrapF-119968.1	CHILtrapF-105925.0	49	61	0.922609
7	CHILtrapF-106320.1	CHILtrapF-95263.1	53	70	0.922609
7	CHILtrapF-106320.1	CHILtrapF-110627.1	53	34	0.922609
7	CHILtrapF-106320.1	CHILtrapF-93942.1	53	55	0.922609
7	CHILtrapF-103999.0	CHILtrapF-80806.0	83	34	0.922609
7	CHILtrapF-103999.0	CHILtrapF-87551.0	83	66	0.922609
7	CHILtrapF-72986.0	CHILtrapF-81657.0	65	20	0.922609
7	CHILtrapF-91544.0	CHILtrapF-94207.0	60	68	0.922609
7	CHILtrapF-88638.0	CHILtrapF-92359.3	98	64	0.922609
7	CHILtrapF-88638.0	CHILtrapF-65047.0	98	60	0.922609
7	CHILtrapF-88638.0	CHILtrapF-98129.0	98	66	0.922609
7	CHILtrapF-87209.0	CHILtrapF-83144.0	98	64	0.922609
7	CHILtrapF-110765.0	CHILtrapF-86582.0	55	82	0.922609
7	CHILtrapF-85695.0	CHILtrapF-82262.0	81	87	0.922609
7	CHILtrapF-85678.0	CHILtrapF-90021.0	62	100	0.922609
7	CHILtrapF-88982.0	CHILtrapF-93942.1	69	55	0.922609
7	CHILtrapF-98129.0	CHILtrapF-110627.0	66	69	0.922609
7	CHILtrapF-94841.0	CHILtrapF-98129.0	64	66	0.922609
7	CHILtrapF-107291.5	CHILtrapF-79124.0	83	104	0.922609
7	CHILtrapF-110827.0	CHILtrapF-83540.0	18	73	0.922609
7	CHILtrapF-86993.0	CHILtrapF-90021.0	69	100	0.922609
7	CHILtrapF-50338.1	CHILtrapF-110627.1	41	34	0.922609
7	CHILtrapF-97465.0	CHILtrapF-97186.0	81	72	0.922605
7	CHILtrapF-87481.0	CHILtrapF-97186.0	95	72	0.922605
7	CHILtrapF-83144.0	CHILtrapF-97186.0	64	72	0.922605
7	CHILtrapF-107555.1	CHILtrapF-83362.0	49	50	0.922605
7	CHILtrapF-95712.0	CHILtrapF-71350.0	47	15	0.922542
7	CHILtrapF-114005.1	CHILtrapF-94637.0	98	16	0.92228
7	CHILtrapF-114005.1	CHILtrapF-98129.0	98	66	0.92228
7	CHILtrapF-104312.1	CHILtrapF-16954.13	87	76	0.92228
7	CHILtrapF-104312.1	CHILtrapF-78700.0	87	44	0.92228
7	CHILtrapF-97465.0	CHILtrapF-95712.2	81	55	0.922261
7	CHILtrapF-10585.7	CHILtrapF-101213.0	29	21	0.92194
7	CHILtrapF-97379.0	CHILtrapF-106450.2	15	72	0.921925
7	CHILtrapF-95712.2	CHILtrapF-107291.3	55	36	0.921823
7	CHILtrapF-109448.0	CHILtrapF-97967.0	72	25	0.921759
7	CHILtrapF-72986.0	CHILtrapF-95712.1	65	63	0.921759
7	CHILtrapF-106320.0	CHILtrapF-90021.0	78	100	0.921739
7	CHILtrapF-71232.0	CHILtrapF-88024.0	35	14	0.921739
7	CHILtrapF-103999.0	CHILtrapF-106320.0	83	78	0.921739
7	CHILtrapF-88638.0	CHILtrapF-104312.1	98	87	0.921739
7	CHILtrapF-88638.0	CHILtrapF-98309.7	98	55	0.921739
7	CHILtrapF-88638.0	CHILtrapF-97241.1	98	57	0.921739
7	CHILtrapF-87209.0	CHILtrapF-85403.0	98	36	0.921739
7	CHILtrapF-81530.6	CHILtrapF-72973.0	44	37	0.921739
7	CHILtrapF-79243.0	CHILtrapF-100248.0	56	15	0.921739
7	CHILtrapF-88982.0	CHILtrapF-87209.0	69	98	0.921739
7	CHILtrapF-88982.0	CHILtrapF-10585.3	69	37	0.921739
7	CHILtrapF-86582.0	CHILtrapF-92566.0	82	53	0.921739
7	CHILtrapF-83544.0	CHILtrapF-95263.1	36	70	0.921739
7	CHILtrapF-98374.0	CHILtrapF-82262.0	63	87	0.921739
7	CHILtrapF-90021.0	CHILtrapF-88331.0	100	48	0.921739
7	CHILtrapF-82262.0	CHILtrapF-92566.0	87	53	0.921739
7	CHILtrapF-97186.0	CHILtrapF-36474.4	72	35	0.921725
7	CHILtrapF-94222.2	CHILtrapF-90021.0	102	100	0.921711
7	CHILtrapF-87209.0	CHILtrapF-101090.0	98	43	0.921505
7	CHILtrapF-98129.0	CHILtrapF-101090.0	66	43	0.921505
7	CHILtrapF-114005.1	CHILtrapF-36474.4	98	35	0.921406
7	CHILtrapF-107291.5	CHILtrapF-16954.13	83	76	0.921406
7	CHILtrapF-92359.3	CHILtrapF-16954.13	64	76	0.921406
7	CHILtrapF-94222.2	CHILtrapF-95712.1	102	63	0.921381
7	CHILtrapF-72986.0	CHILtrapF-101090.0	65	43	0.92107
7	CHILtrapF-97730.0	CHILtrapF-94222.3	5	10	0.921044
7	CHILtrapF-107291.3	CHILtrapF-71350.0	36	15	0.92087
7	CHILtrapF-97465.0	CHILtrapF-81353.0	81	62	0.92087
7	CHILtrapF-72986.0	CHILtrapF-81773.0	65	9	0.92087
7	CHILtrapF-91544.0	CHILtrapF-10585.2	60	44	0.92087
7	CHILtrapF-91544.0	CHILtrapF-106320.0	60	78	0.92087
7	CHILtrapF-91544.0	CHILtrapF-83540.0	60	73	0.92087
7	CHILtrapF-89482.1	CHILtrapF-101218.0	79	98	0.92087
7	CHILtrapF-89482.1	CHILtrapF-79124.0	79	104	0.92087
7	CHILtrapF-88638.0	CHILtrapF-86582.0	98	82	0.92087
7	CHILtrapF-88638.0	CHILtrapF-106320.1	98	53	0.92087
7	CHILtrapF-87209.0	CHILtrapF-88666.3	98	33	0.92087
7	CHILtrapF-81530.6	CHILtrapF-85678.0	44	62	0.92087
7	CHILtrapF-79243.0	CHILtrapF-72986.0	56	65	0.92087
7	CHILtrapF-93942.1	CHILtrapF-104312.1	55	87	0.92087
7	CHILtrapF-104859.0	CHILtrapF-110627.1	19	34	0.92087
7	CHILtrapF-87481.0	CHILtrapF-80806.0	95	34	0.92087
7	CHILtrapF-87481.0	CHILtrapF-94207.0	95	68	0.92087
7	CHILtrapF-83544.0	CHILtrapF-81353.0	36	62	0.92087
7	CHILtrapF-83544.0	CHILtrapF-87551.0	36	66	0.92087
7	CHILtrapF-83144.0	CHILtrapF-36474.4	64	35	0.92087
7	CHILtrapF-83144.0	CHILtrapF-105925.0	64	61	0.92087
7	CHILtrapF-88780.0	CHILtrapF-97241.1	58	57	0.92087
7	CHILtrapF-94561.0	CHILtrapF-82262.0	56	87	0.92087
7	CHILtrapF-72973.0	CHILtrapF-110627.0	37	69	0.92087
7	CHILtrapF-80806.0	CHILtrapF-101218.0	34	98	0.92087
7	CHILtrapF-105925.0	CHILtrapF-101218.0	61	98	0.92087
7	CHILtrapF-86993.0	CHILtrapF-95263.1	69	70	0.92087
7	CHILtrapF-91635.1	CHILtrapF-71768.0	74	31	0.920866
7	CHILtrapF-83362.0	CHILtrapF-83544.0	50	36	0.920845
7	CHILtrapF-106450.2	CHILtrapF-86582.0	72	82	0.920845
7	CHILtrapF-88638.0	CHILtrapF-97186.0	98	72	0.920845
7	CHILtrapF-94207.0	CHILtrapF-106450.2	68	72	0.920845
7	CHILtrapF-90021.0	CHILtrapF-106450.2	100	72	0.920845
7	CHILtrapF-105004.1	CHILtrapF-92566.0	12	53	0.920801
7	CHILtrapF-95092.0	CHILtrapF-94222.2	58	102	0.920797
7	CHILtrapF-94222.2	CHILtrapF-81530.2	102	12	0.920797
7	CHILtrapF-101975.0	CHILtrapF-101090.0	22	43	0.920709
7	CHILtrapF-119968.1	CHILtrapF-101090.0	49	43	0.920635
7	CHILtrapF-58659.0	CHILtrapF-98331.0	15	28	0.920635
7	CHILtrapF-93942.1	CHILtrapF-16954.13	55	76	0.920533
7	CHILtrapF-91635.1	CHILtrapF-86907.9	74	24	0.920533
7	CHILtrapF-83144.0	CHILtrapF-84872.0	64	52	0.920533
7	CHILtrapF-84872.0	CHILtrapF-71768.0	52	31	0.920411
7	CHILtrapF-90816.1	CHILtrapF-95712.1	54	63	0.920173
7	CHILtrapF-97465.0	CHILtrapF-86582.0	81	82	0.92
7	CHILtrapF-71232.0	CHILtrapF-87189.0	35	17	0.92
7	CHILtrapF-87551.0	CHILtrapF-101218.0	66	98	0.92
7	CHILtrapF-51941.5	CHILtrapF-83540.0	60	73	0.92
7	CHILtrapF-103999.0	CHILtrapF-93942.1	83	55	0.92
7	CHILtrapF-87209.0	CHILtrapF-83227.0	98	29	0.92
7	CHILtrapF-87209.0	CHILtrapF-81353.0	98	62	0.92
7	CHILtrapF-87209.0	CHILtrapF-91251.0	98	49	0.92
7	CHILtrapF-87209.0	CHILtrapF-88780.0	98	58	0.92
7	CHILtrapF-87209.0	CHILtrapF-95263.1	98	70	0.92
7	CHILtrapF-87209.0	CHILtrapF-94207.0	98	68	0.92
7	CHILtrapF-83227.0	CHILtrapF-104312.1	29	87	0.92
7	CHILtrapF-83227.0	CHILtrapF-89482.1	29	79	0.92
7	CHILtrapF-100119.0	CHILtrapF-111563.0	57	23	0.92
7	CHILtrapF-83540.0	CHILtrapF-105925.0	73	61	0.92
7	CHILtrapF-65047.0	CHILtrapF-85695.0	60	81	0.92
7	CHILtrapF-72973.0	CHILtrapF-101218.0	37	98	0.92
7	CHILtrapF-101218.0	CHILtrapF-95263.1	98	70	0.92
7	CHILtrapF-86993.0	CHILtrapF-104312.1	69	87	0.92
7	CHILtrapF-107291.1	CHILtrapF-107291.3	5	36	0.92
7	CHILtrapF-94637.0	CHILtrapF-101218.0	16	98	0.92
7	CHILtrapF-93942.1	CHILtrapF-93905.0	55	36	0.919973
7	CHILtrapF-58659.0	CHILtrapF-90816.1	15	54	0.919965
7	CHILtrapF-96236.0	CHILtrapF-106450.2	17	72	0.919964
7	CHILtrapF-83362.0	CHILtrapF-95712.2	50	55	0.919948
7	CHILtrapF-95712.0	CHILtrapF-109971.0	47	19	0.919931
7	CHILtrapF-94222.2	CHILtrapF-94222.1	102	51	0.919651
7	CHILtrapF-82664.2	CHILtrapF-92566.0	29	53	0.919633
7	CHILtrapF-81530.5	CHILtrapF-95712.3	20	30	0.919284
7	CHILtrapF-106320.0	CHILtrapF-82262.0	78	87	0.91913
7	CHILtrapF-84773.0	CHILtrapF-90021.0	46	100	0.91913
7	CHILtrapF-71232.0	CHILtrapF-107291.3	35	36	0.91913
7	CHILtrapF-71232.0	CHILtrapF-88780.0	35	58	0.91913
7	CHILtrapF-51941.5	CHILtrapF-85403.0	60	36	0.91913
7	CHILtrapF-89482.1	CHILtrapF-88331.0	79	48	0.91913
7	CHILtrapF-88638.0	CHILtrapF-94561.0	98	56	0.91913
7	CHILtrapF-79124.0	CHILtrapF-10585.2	104	44	0.91913
7	CHILtrapF-95092.0	CHILtrapF-100811.0	58	33	0.91913
7	CHILtrapF-93942.1	CHILtrapF-65047.0	55	60	0.91913
7	CHILtrapF-104312.1	CHILtrapF-74886.0	87	54	0.91913
7	CHILtrapF-88982.0	CHILtrapF-83540.0	69	73	0.91913
7	CHILtrapF-88982.0	CHILtrapF-10585.2	69	44	0.91913
7	CHILtrapF-88982.0	CHILtrapF-92566.0	69	53	0.91913
7	CHILtrapF-83540.0	CHILtrapF-104312.1	73	87	0.91913
7	CHILtrapF-80806.0	CHILtrapF-86848.0	34	40	0.91913
7	CHILtrapF-66302.0	CHILtrapF-91251.0	29	49	0.91913
7	CHILtrapF-83362.0	CHILtrapF-89482.1	50	79	0.919084
7	CHILtrapF-106320.0	CHILtrapF-95712.1	78	63	0.91908
7	CHILtrapF-87209.0	CHILtrapF-109448.0	98	72	0.91908
7	CHILtrapF-94222.2	CHILtrapF-72973.0	102	37	0.918968
7	CHILtrapF-94222.1	CHILtrapF-92359.3	51	64	0.918787
7	CHILtrapF-84773.0	CHILtrapF-114005.1	46	98	0.918786
7	CHILtrapF-82547.0	CHILtrapF-16954.13	57	76	0.918786
7	CHILtrapF-110765.0	CHILtrapF-114005.1	55	98	0.918786
7	CHILtrapF-85695.0	CHILtrapF-114005.1	81	98	0.918786
7	CHILtrapF-88982.0	CHILtrapF-78700.0	69	44	0.918786
7	CHILtrapF-95712.2	CHILtrapF-98129.0	55	66	0.918756
7	CHILtrapF-104551.1	CHILtrapF-78700.0	14	44	0.918712
7	CHILtrapF-87551.0	CHILtrapF-90816.1	66	54	0.918461
7	CHILtrapF-81530.5	CHILtrapF-66302.0	20	29	0.918461
7	CHILtrapF-87551.0	CHILtrapF-105925.0	66	61	0.918261
7	CHILtrapF-119968.1	CHILtrapF-83540.0	49	73	0.918261
7	CHILtrapF-106320.1	CHILtrapF-94561.0	53	56	0.918261
7	CHILtrapF-106320.1	CHILtrapF-98374.0	53	63	0.918261
7	CHILtrapF-103999.0	CHILtrapF-105925.0	83	61	0.918261
7	CHILtrapF-103999.0	CHILtrapF-79124.0	83	104	0.918261
7	CHILtrapF-72986.0	CHILtrapF-104312.1	65	87	0.918261
7	CHILtrapF-72986.0	CHILtrapF-110627.0	65	69	0.918261
7	CHILtrapF-91544.0	CHILtrapF-98374.0	60	63	0.918261
7	CHILtrapF-82547.0	CHILtrapF-106320.0	57	78	0.918261
7	CHILtrapF-89482.1	CHILtrapF-103760.0	79	29	0.918261
7	CHILtrapF-106042.1	CHILtrapF-87209.0	25	98	0.918261
7	CHILtrapF-87209.0	CHILtrapF-93942.0	98	44	0.918261
7	CHILtrapF-83227.0	CHILtrapF-72973.0	29	37	0.918261
7	CHILtrapF-95092.0	CHILtrapF-86993.0	58	69	0.918261
7	CHILtrapF-85695.0	CHILtrapF-99511.0	81	40	0.918261
7	CHILtrapF-104312.1	CHILtrapF-94207.0	87	68	0.918261
7	CHILtrapF-88982.0	CHILtrapF-89482.1	69	79	0.918261
7	CHILtrapF-87481.0	CHILtrapF-50338.1	95	41	0.918261
7	CHILtrapF-87481.0	CHILtrapF-98374.0	95	63	0.918261
7	CHILtrapF-83540.0	CHILtrapF-86848.0	73	40	0.918261
7	CHILtrapF-103210.0	CHILtrapF-92566.0	30	53	0.918261
7	CHILtrapF-93734.0	CHILtrapF-110627.0	33	69	0.918261
7	CHILtrapF-107291.5	CHILtrapF-88666.3	83	33	0.918261
7	CHILtrapF-10585.3	CHILtrapF-72986.0	37	65	0.918261
7	CHILtrapF-10585.3	CHILtrapF-94561.0	37	56	0.918261
7	CHILtrapF-90021.0	CHILtrapF-95263.1	100	70	0.918261
7	CHILtrapF-81353.0	CHILtrapF-85695.0	62	81	0.918261
7	CHILtrapF-86993.0	CHILtrapF-72986.0	69	65	0.918261
7	CHILtrapF-90411.0	CHILtrapF-95712.1	48	63	0.918221
7	CHILtrapF-95092.0	CHILtrapF-106450.2	58	72	0.918204
7	CHILtrapF-95712.4	CHILtrapF-95712.1	35	63	0.918092
7	CHILtrapF-90816.1	CHILtrapF-98309.7	54	55	0.918026
7	CHILtrapF-85695.0	CHILtrapF-16954.13	81	76	0.917913
7	CHILtrapF-94841.0	CHILtrapF-16954.13	64	76	0.917913
7	CHILtrapF-91635.1	CHILtrapF-90816.1	74	54	0.917591
7	CHILtrapF-82664.2	CHILtrapF-90021.0	29	100	0.917442
7	CHILtrapF-107291.5	CHILtrapF-95712.2	83	55	0.917442
7	CHILtrapF-95712.2	CHILtrapF-94841.0	55	64	0.917442
7	CHILtrapF-95712.2	CHILtrapF-88780.0	55	58	0.917442
7	CHILtrapF-97465.0	CHILtrapF-98129.0	81	66	0.917391
7	CHILtrapF-87551.0	CHILtrapF-89482.1	66	79	0.917391
7	CHILtrapF-87551.0	CHILtrapF-106320.0	66	78	0.917391
7	CHILtrapF-72986.0	CHILtrapF-83540.0	65	73	0.917391
7	CHILtrapF-86343.0	CHILtrapF-97967.0	30	25	0.917391
7	CHILtrapF-89482.1	CHILtrapF-98309.7	79	55	0.917391
7	CHILtrapF-88638.0	CHILtrapF-36474.4	98	35	0.917391
7	CHILtrapF-88638.0	CHILtrapF-88780.0	98	58	0.917391
7	CHILtrapF-79124.0	CHILtrapF-101226.0	104	21	0.917391
7	CHILtrapF-79124.0	CHILtrapF-110627.0	104	69	0.917391
7	CHILtrapF-95092.0	CHILtrapF-87209.0	58	98	0.917391
7	CHILtrapF-79243.0	CHILtrapF-86582.0	56	82	0.917391
7	CHILtrapF-79243.0	CHILtrapF-88780.0	56	58	0.917391
7	CHILtrapF-79243.0	CHILtrapF-95263.1	56	70	0.917391
7	CHILtrapF-100119.0	CHILtrapF-101218.0	57	98	0.917391
7	CHILtrapF-93942.0	CHILtrapF-94207.0	44	68	0.917391
7	CHILtrapF-104312.1	CHILtrapF-10585.2	87	44	0.917391
7	CHILtrapF-65047.0	CHILtrapF-106320.0	60	78	0.917391
7	CHILtrapF-80806.0	CHILtrapF-110627.0	34	69	0.917391
7	CHILtrapF-98374.0	CHILtrapF-86343.0	63	30	0.917391
7	CHILtrapF-10585.3	CHILtrapF-86582.0	37	82	0.917391
7	CHILtrapF-90021.0	CHILtrapF-110627.0	100	69	0.917391
7	CHILtrapF-81353.0	CHILtrapF-104312.1	62	87	0.917391
7	CHILtrapF-101213.0	CHILtrapF-103210.0	21	30	0.917391
7	CHILtrapF-86993.0	CHILtrapF-85695.0	69	81	0.917391
7	CHILtrapF-86993.0	CHILtrapF-79124.0	69	104	0.917391
7	CHILtrapF-92359.3	CHILtrapF-101218.0	64	98	0.917391
7	CHILtrapF-83362.0	CHILtrapF-95263.1	50	70	0.917323
7	CHILtrapF-97186.0	CHILtrapF-85678.0	72	62	0.917323
7	CHILtrapF-107291.1	CHILtrapF-65264.2	5	19	0.917323
7	CHILtrapF-95712.0	CHILtrapF-100692.0	47	17	0.91732
7	CHILtrapF-97465.0	CHILtrapF-95712.1	81	63	0.917293
7	CHILtrapF-10585.3	CHILtrapF-109448.0	37	72	0.917293
7	CHILtrapF-94222.2	CHILtrapF-100119.0	102	57	0.917139
7	CHILtrapF-94222.2	CHILtrapF-83540.0	102	73	0.917139
7	CHILtrapF-94222.2	CHILtrapF-111563.0	102	23	0.917139
7	CHILtrapF-83144.0	CHILtrapF-94222.2	64	102	0.917139
7	CHILtrapF-97465.0	CHILtrapF-84872.0	81	52	0.917039
7	CHILtrapF-114005.1	CHILtrapF-92359.3	98	64	0.917039
7	CHILtrapF-65047.0	CHILtrapF-16954.13	60	76	0.917039
7	CHILtrapF-84773.0	CHILtrapF-81773.0	46	9	0.916522
7	CHILtrapF-119968.1	CHILtrapF-100811.0	49	33	0.916522
7	CHILtrapF-91544.0	CHILtrapF-65047.0	60	60	0.916522
7	CHILtrapF-82547.0	CHILtrapF-106320.1	57	53	0.916522
7	CHILtrapF-89482.1	CHILtrapF-86993.0	79	69	0.916522
7	CHILtrapF-95092.0	CHILtrapF-87551.0	58	66	0.916522
7	CHILtrapF-88108.0	CHILtrapF-66302.0	42	29	0.916522
7	CHILtrapF-93942.1	CHILtrapF-94207.0	55	68	0.916522
7	CHILtrapF-100119.0	CHILtrapF-79124.0	57	104	0.916522
7	CHILtrapF-100119.0	CHILtrapF-85695.0	57	81	0.916522
7	CHILtrapF-104312.1	CHILtrapF-88331.0	87	48	0.916522
7	CHILtrapF-87481.0	CHILtrapF-88331.0	95	48	0.916522
7	CHILtrapF-83544.0	CHILtrapF-92359.3	36	64	0.916522
7	CHILtrapF-94207.0	CHILtrapF-101218.0	68	98	0.916522
7	CHILtrapF-97241.1	CHILtrapF-98129.0	57	66	0.916522
7	CHILtrapF-10585.3	CHILtrapF-94207.0	37	68	0.916522
7	CHILtrapF-86993.0	CHILtrapF-88780.0	69	58	0.916522
7	CHILtrapF-86993.0	CHILtrapF-98129.0	69	66	0.916522
7	CHILtrapF-50338.1	CHILtrapF-101218.0	41	98	0.916522
7	CHILtrapF-87189.0	CHILtrapF-95712.4	17	35	0.916449
7	CHILtrapF-103616.1	CHILtrapF-95712.4	12	35	0.916449
7	CHILtrapF-109448.0	CHILtrapF-92566.0	72	53	0.9164
7	CHILtrapF-72986.0	CHILtrapF-109448.0	65	72	0.9164
7	CHILtrapF-87209.0	CHILtrapF-95712.1	98	63	0.9164
7	CHILtrapF-110765.0	CHILtrapF-95712.1	55	63	0.9164
7	CHILtrapF-86295.0	CHILtrapF-90816.1	49	54	0.916286
7	CHILtrapF-93942.0	CHILtrapF-90816.1	44	54	0.916286
7	CHILtrapF-87481.0	CHILtrapF-90816.1	95	54	0.916286
7	CHILtrapF-83144.0	CHILtrapF-101090.0	64	43	0.916286
7	CHILtrapF-107291.5	CHILtrapF-84872.0	83	52	0.916166
7	CHILtrapF-84872.0	CHILtrapF-99686.1	52	33	0.916166
7	CHILtrapF-84872.0	CHILtrapF-79124.0	52	104	0.916166
7	CHILtrapF-89482.1	CHILtrapF-94222.1	79	51	0.91608
7	CHILtrapF-94222.3	CHILtrapF-71350.0	10	15	0.91608
7	CHILtrapF-97465.0	CHILtrapF-93942.1	81	55	0.915652
7	CHILtrapF-97465.0	CHILtrapF-98374.0	81	63	0.915652
7	CHILtrapF-87551.0	CHILtrapF-85695.0	66	81	0.915652
7	CHILtrapF-51941.5	CHILtrapF-81530.6	60	44	0.915652
7	CHILtrapF-51941.5	CHILtrapF-103210.0	60	30	0.915652
7	CHILtrapF-51941.5	CHILtrapF-74886.0	60	54	0.915652
7	CHILtrapF-106320.1	CHILtrapF-110627.0	53	69	0.915652
7	CHILtrapF-103999.0	CHILtrapF-85695.0	83	81	0.915652
7	CHILtrapF-87209.0	CHILtrapF-98309.7	98	55	0.915652
7	CHILtrapF-110765.0	CHILtrapF-94561.0	55	56	0.915652
7	CHILtrapF-79124.0	CHILtrapF-85403.0	104	36	0.915652
7	CHILtrapF-81530.6	CHILtrapF-103210.0	44	30	0.915652
7	CHILtrapF-100119.0	CHILtrapF-104312.1	57	87	0.915652
7	CHILtrapF-85695.0	CHILtrapF-46910.8	81	31	0.915652
7	CHILtrapF-85678.0	CHILtrapF-92566.0	62	53	0.915652
7	CHILtrapF-85407.0	CHILtrapF-81530.2	2	12	0.915652
7	CHILtrapF-88780.0	CHILtrapF-95263.1	58	70	0.915652
7	CHILtrapF-88780.0	CHILtrapF-99686.1	58	33	0.915652
7	CHILtrapF-94561.0	CHILtrapF-106320.0	56	78	0.915652
7	CHILtrapF-81773.0	CHILtrapF-79124.0	9	104	0.915652
7	CHILtrapF-98374.0	CHILtrapF-110627.0	63	69	0.915652
7	CHILtrapF-71232.0	CHILtrapF-65264.2	35	19	0.915562
7	CHILtrapF-99511.0	CHILtrapF-106450.2	40	72	0.915562
7	CHILtrapF-88780.0	CHILtrapF-65264.2	58	19	0.915562
7	CHILtrapF-89482.1	CHILtrapF-95712.1	79	63	0.915507
7	CHILtrapF-79124.0	CHILtrapF-95712.1	104	63	0.915507
7	CHILtrapF-86993.0	CHILtrapF-95712.1	69	63	0.915507
7	CHILtrapF-36474.4	CHILtrapF-71768.0	35	31	0.915507
7	CHILtrapF-100811.0	CHILtrapF-101975.0	33	22	0.915251
7	CHILtrapF-86343.0	CHILtrapF-101090.0	30	43	0.914982
7	CHILtrapF-10585.7	CHILtrapF-94207.0	29	68	0.914982
7	CHILtrapF-97465.0	CHILtrapF-105925.0	81	61	0.914783
7	CHILtrapF-87551.0	CHILtrapF-79124.0	66	104	0.914783
7	CHILtrapF-119968.1	CHILtrapF-110627.0	49	69	0.914783
7	CHILtrapF-103999.0	CHILtrapF-100119.0	83	57	0.914783
7	CHILtrapF-82547.0	CHILtrapF-98309.7	57	55	0.914783
7	CHILtrapF-86295.0	CHILtrapF-91635.1	49	74	0.914783
7	CHILtrapF-106042.1	CHILtrapF-93942.0	25	44	0.914783
7	CHILtrapF-88638.0	CHILtrapF-91251.0	98	49	0.914783
7	CHILtrapF-88638.0	CHILtrapF-95092.0	98	58	0.914783
7	CHILtrapF-87209.0	CHILtrapF-74886.0	98	54	0.914783
7	CHILtrapF-87209.0	CHILtrapF-99511.0	98	40	0.914783
7	CHILtrapF-110536.1	CHILtrapF-110627.0	37	69	0.914783
7	CHILtrapF-110765.0	CHILtrapF-94207.0	55	68	0.914783
7	CHILtrapF-79124.0	CHILtrapF-91159.0	104	12	0.914783
7	CHILtrapF-110627.1	CHILtrapF-101218.0	34	98	0.914783
7	CHILtrapF-91506.0	CHILtrapF-79774.9	15	13	0.914783
7	CHILtrapF-100119.0	CHILtrapF-103210.0	57	30	0.914783
7	CHILtrapF-85695.0	CHILtrapF-91159.0	81	12	0.914783
7	CHILtrapF-85695.0	CHILtrapF-50338.1	81	41	0.914783
7	CHILtrapF-88982.0	CHILtrapF-50338.1	69	41	0.914783
7	CHILtrapF-87481.0	CHILtrapF-82547.0	95	57	0.914783
7	CHILtrapF-87481.0	CHILtrapF-91251.0	95	49	0.914783
7	CHILtrapF-91635.1	CHILtrapF-90021.0	74	100	0.914783
7	CHILtrapF-83144.0	CHILtrapF-103760.0	64	29	0.914783
7	CHILtrapF-83540.0	CHILtrapF-91088.0	73	26	0.914783
7	CHILtrapF-88780.0	CHILtrapF-91635.1	58	74	0.914783
7	CHILtrapF-88780.0	CHILtrapF-105925.0	58	61	0.914783
7	CHILtrapF-88239.0	CHILtrapF-103999.0	37	83	0.914783
7	CHILtrapF-93734.0	CHILtrapF-91251.0	33	49	0.914783
7	CHILtrapF-86993.0	CHILtrapF-110536.1	69	37	0.914783
7	CHILtrapF-92359.3	CHILtrapF-88331.0	64	48	0.914783
7	CHILtrapF-36474.4	CHILtrapF-103760.0	35	29	0.914783
7	CHILtrapF-93358.0	CHILtrapF-94841.0	28	64	0.914709
7	CHILtrapF-86295.0	CHILtrapF-93358.0	49	28	0.914709
7	CHILtrapF-103616.1	CHILtrapF-95712.0	12	47	0.914709
7	CHILtrapF-107291.5	CHILtrapF-95712.4	83	35	0.914709
7	CHILtrapF-86993.0	CHILtrapF-93358.0	69	28	0.914709
7	CHILtrapF-97186.0	CHILtrapF-99686.1	72	33	0.914682
7	CHILtrapF-94222.0	CHILtrapF-86907.9	17	24	0.91465
7	CHILtrapF-94222.2	CHILtrapF-97186.0	102	72	0.914627
7	CHILtrapF-95712.1	CHILtrapF-101218.0	63	98	0.914614
7	CHILtrapF-95712.2	CHILtrapF-94222.1	55	51	0.91449
7	CHILtrapF-106320.1	CHILtrapF-114005.1	53	98	0.914419
7	CHILtrapF-83544.0	CHILtrapF-114005.1	36	98	0.914419
7	CHILtrapF-103999.0	CHILtrapF-94222.2	83	102	0.914396
7	CHILtrapF-94222.2	CHILtrapF-92359.3	102	64	0.914396
7	CHILtrapF-101975.0	CHILtrapF-110627.0	22	69	0.914375
7	CHILtrapF-83362.0	CHILtrapF-114005.1	50	98	0.914264
7	CHILtrapF-87481.0	CHILtrapF-82664.0	95	34	0.914163
7	CHILtrapF-95712.1	CHILtrapF-16954.13	63	76	0.914131
7	CHILtrapF-97241.1	CHILtrapF-101090.0	57	43	0.914112
7	CHILtrapF-38469.5	CHILtrapF-97186.0	8	72	0.91403
7	CHILtrapF-97465.0	CHILtrapF-99686.1	81	33	0.913913
7	CHILtrapF-59555.1	CHILtrapF-91635.1	25	74	0.913913
7	CHILtrapF-51941.5	CHILtrapF-91544.0	60	60	0.913913
7	CHILtrapF-91544.0	CHILtrapF-94841.0	60	64	0.913913
7	CHILtrapF-91544.0	CHILtrapF-95263.1	60	70	0.913913
7	CHILtrapF-82547.0	CHILtrapF-85894.1	57	15	0.913913
7	CHILtrapF-89482.1	CHILtrapF-85403.0	79	36	0.913913
7	CHILtrapF-110765.0	CHILtrapF-65047.0	55	60	0.913913
7	CHILtrapF-79243.0	CHILtrapF-94637.0	56	16	0.913913
7	CHILtrapF-100119.0	CHILtrapF-90021.0	57	100	0.913913
7	CHILtrapF-100119.0	CHILtrapF-85678.0	57	62	0.913913
7	CHILtrapF-93942.0	CHILtrapF-85695.0	44	81	0.913913
7	CHILtrapF-69811.0	CHILtrapF-88331.0	17	48	0.913913
7	CHILtrapF-88982.0	CHILtrapF-106042.1	69	25	0.913913
7	CHILtrapF-88982.0	CHILtrapF-79243.0	69	56	0.913913
7	CHILtrapF-65047.0	CHILtrapF-86582.0	60	82	0.913913
7	CHILtrapF-88780.0	CHILtrapF-90021.0	58	100	0.913913
7	CHILtrapF-72973.0	CHILtrapF-86343.0	37	30	0.913913
7	CHILtrapF-72973.0	CHILtrapF-80806.0	37	34	0.913913
7	CHILtrapF-94841.0	CHILtrapF-92359.3	64	64	0.913913
7	CHILtrapF-107291.5	CHILtrapF-103999.0	83	83	0.913913
7	CHILtrapF-107291.5	CHILtrapF-79243.0	83	56	0.913913
7	CHILtrapF-96236.0	CHILtrapF-86343.0	17	30	0.913913
7	CHILtrapF-111563.0	CHILtrapF-86582.0	23	82	0.913913
7	CHILtrapF-98374.0	CHILtrapF-86582.0	63	82	0.913913
7	CHILtrapF-97241.1	CHILtrapF-66302.0	57	29	0.913913
7	CHILtrapF-107555.1	CHILtrapF-105925.0	49	61	0.913913
7	CHILtrapF-107555.1	CHILtrapF-99686.1	49	33	0.913913
7	CHILtrapF-107555.1	CHILtrapF-90021.0	49	100	0.913913
7	CHILtrapF-81353.0	CHILtrapF-79124.0	62	104	0.913913
7	CHILtrapF-88666.3	CHILtrapF-82262.0	33	87	0.913913
7	CHILtrapF-93358.0	CHILtrapF-98331.0	28	28	0.913838
7	CHILtrapF-105004.1	CHILtrapF-10585.2	12	44	0.913838
7	CHILtrapF-87189.0	CHILtrapF-94222.1	17	51	0.913823
7	CHILtrapF-95712.2	CHILtrapF-95712.3	55	30	0.913738
7	CHILtrapF-88108.0	CHILtrapF-109448.0	42	72	0.913721
7	CHILtrapF-88780.0	CHILtrapF-95712.1	58	63	0.913721
7	CHILtrapF-90816.1	CHILtrapF-36474.4	54	35	0.913677
7	CHILtrapF-91544.0	CHILtrapF-114005.1	60	98	0.913546
7	CHILtrapF-95712.2	CHILtrapF-84872.0	55	52	0.913536
7	CHILtrapF-101975.0	CHILtrapF-93734.0	22	33	0.913499
7	CHILtrapF-100811.0	CHILtrapF-95712.2	33	55	0.913499
7	CHILtrapF-87481.0	CHILtrapF-94222.2	95	102	0.913482
7	CHILtrapF-106320.1	CHILtrapF-10585.7	53	29	0.913242
7	CHILtrapF-10585.7	CHILtrapF-103210.0	29	30	0.913242
7	CHILtrapF-95712.2	CHILtrapF-110765.0	55	55	0.913061
7	CHILtrapF-51941.5	CHILtrapF-100119.0	60	57	0.913043
7	CHILtrapF-90052.0	CHILtrapF-69811.0	2	17	0.913043
7	CHILtrapF-106320.1	CHILtrapF-50338.1	53	41	0.913043
7	CHILtrapF-103999.0	CHILtrapF-88780.0	83	58	0.913043
7	CHILtrapF-103999.0	CHILtrapF-110627.0	83	69	0.913043
7	CHILtrapF-72986.0	CHILtrapF-94637.0	65	16	0.913043
7	CHILtrapF-82547.0	CHILtrapF-88368.0	57	27	0.913043
7	CHILtrapF-89482.1	CHILtrapF-98129.0	79	66	0.913043
7	CHILtrapF-88638.0	CHILtrapF-99686.1	98	33	0.913043
7	CHILtrapF-99511.0	CHILtrapF-98129.0	40	66	0.913043
7	CHILtrapF-88108.0	CHILtrapF-85678.0	42	62	0.913043
7	CHILtrapF-91506.0	CHILtrapF-110765.0	15	55	0.913043
7	CHILtrapF-101226.0	CHILtrapF-10585.2	21	44	0.913043
7	CHILtrapF-104859.0	CHILtrapF-50338.1	19	41	0.913043
7	CHILtrapF-88982.0	CHILtrapF-104859.0	69	19	0.913043
7	CHILtrapF-88982.0	CHILtrapF-101218.0	69	98	0.913043
7	CHILtrapF-88982.0	CHILtrapF-86848.0	69	40	0.913043
7	CHILtrapF-87481.0	CHILtrapF-72986.0	95	65	0.913043
7	CHILtrapF-83144.0	CHILtrapF-85695.0	64	81	0.913043
7	CHILtrapF-83540.0	CHILtrapF-80806.0	73	34	0.913043
7	CHILtrapF-107291.5	CHILtrapF-83540.0	83	73	0.913043
7	CHILtrapF-94207.0	CHILtrapF-88331.0	68	48	0.913043
7	CHILtrapF-90021.0	CHILtrapF-98309.7	100	55	0.913043
7	CHILtrapF-65264.2	CHILtrapF-71350.0	19	15	0.912921
7	CHILtrapF-85695.0	CHILtrapF-106450.2	81	72	0.912921
7	CHILtrapF-87189.0	CHILtrapF-111449.2	17	8	0.912856
7	CHILtrapF-95712.2	CHILtrapF-65264.2	55	19	0.912851
7	CHILtrapF-84872.0	CHILtrapF-94222.1	52	51	0.912837
7	CHILtrapF-94207.0	CHILtrapF-109448.0	68	72	0.912828
7	CHILtrapF-87551.0	CHILtrapF-84872.0	66	52	0.912672
7	CHILtrapF-87551.0	CHILtrapF-16954.13	66	76	0.912672
7	CHILtrapF-78917.1	CHILtrapF-16954.13	17	76	0.912672
7	CHILtrapF-82262.0	CHILtrapF-78700.0	87	44	0.912672
7	CHILtrapF-90411.0	CHILtrapF-97186.0	48	72	0.912558
7	CHILtrapF-106320.0	CHILtrapF-94841.0	78	64	0.912174
7	CHILtrapF-84773.0	CHILtrapF-85678.0	46	62	0.912174
7	CHILtrapF-97465.0	CHILtrapF-110627.0	81	69	0.912174
7	CHILtrapF-59555.1	CHILtrapF-99686.1	25	33	0.912174
7	CHILtrapF-51941.5	CHILtrapF-88239.0	60	37	0.912174
7	CHILtrapF-51941.5	CHILtrapF-50338.1	60	41	0.912174
7	CHILtrapF-99686.1	CHILtrapF-91635.1	33	74	0.912174
7	CHILtrapF-81657.0	CHILtrapF-98129.0	20	66	0.912174
7	CHILtrapF-72986.0	CHILtrapF-91159.0	65	12	0.912174
7	CHILtrapF-91544.0	CHILtrapF-92566.0	60	53	0.912174
7	CHILtrapF-82547.0	CHILtrapF-81353.0	57	62	0.912174
7	CHILtrapF-89482.1	CHILtrapF-85678.0	79	62	0.912174
7	CHILtrapF-89482.1	CHILtrapF-36474.4	79	35	0.912174
7	CHILtrapF-88638.0	CHILtrapF-93942.1	98	55	0.912174
7	CHILtrapF-110765.0	CHILtrapF-99686.1	55	33	0.912174
7	CHILtrapF-79124.0	CHILtrapF-110627.1	104	34	0.912174
7	CHILtrapF-79124.0	CHILtrapF-94207.0	104	68	0.912174
7	CHILtrapF-95092.0	CHILtrapF-101218.0	58	98	0.912174
7	CHILtrapF-100811.0	CHILtrapF-98129.0	33	66	0.912174
7	CHILtrapF-93942.1	CHILtrapF-101218.0	55	98	0.912174
7	CHILtrapF-93942.0	CHILtrapF-65047.0	44	60	0.912174
7	CHILtrapF-93942.0	CHILtrapF-92359.3	44	64	0.912174
7	CHILtrapF-85695.0	CHILtrapF-85403.0	81	36	0.912174
7	CHILtrapF-91251.0	CHILtrapF-101218.0	49	98	0.912174
7	CHILtrapF-88982.0	CHILtrapF-92359.3	69	64	0.912174
7	CHILtrapF-87481.0	CHILtrapF-100119.0	95	57	0.912174
7	CHILtrapF-93734.0	CHILtrapF-98129.0	33	66	0.912174
7	CHILtrapF-91088.0	CHILtrapF-110627.0	26	69	0.912174
7	CHILtrapF-98374.0	CHILtrapF-104312.1	63	87	0.912174
7	CHILtrapF-97241.1	CHILtrapF-72973.0	57	37	0.912174
7	CHILtrapF-88666.3	CHILtrapF-80806.0	33	34	0.912174
7	CHILtrapF-50338.1	CHILtrapF-110627.0	41	69	0.912174
7	CHILtrapF-74886.0	CHILtrapF-92566.0	54	53	0.912174
7	CHILtrapF-84872.0	CHILtrapF-90816.1	52	54	0.911997
7	CHILtrapF-100811.0	CHILtrapF-101090.0	33	43	0.911937
7	CHILtrapF-79243.0	CHILtrapF-95712.1	56	63	0.911934
7	CHILtrapF-93942.0	CHILtrapF-93905.0	44	36	0.911934
7	CHILtrapF-85695.0	CHILtrapF-93905.0	81	36	0.911934
7	CHILtrapF-71768.0	CHILtrapF-98309.7	31	55	0.911934
7	CHILtrapF-95712.0	CHILtrapF-71768.0	47	31	0.911834
7	CHILtrapF-110765.0	CHILtrapF-16954.13	55	76	0.911799
7	CHILtrapF-94222.1	CHILtrapF-95712.1	51	63	0.911753
7	CHILtrapF-87551.0	CHILtrapF-94222.2	66	102	0.911653
7	CHILtrapF-84872.0	CHILtrapF-97186.0	52	72	0.911612
7	CHILtrapF-96236.0	CHILtrapF-90411.0	17	48	0.911602
7	CHILtrapF-97465.0	CHILtrapF-90816.1	81	54	0.911503
7	CHILtrapF-94561.0	CHILtrapF-90816.1	56	54	0.911503
7	CHILtrapF-114005.1	CHILtrapF-71768.0	98	31	0.91144
7	CHILtrapF-87551.0	CHILtrapF-85678.0	66	62	0.911304
7	CHILtrapF-119968.1	CHILtrapF-86295.0	49	49	0.911304
7	CHILtrapF-103999.0	CHILtrapF-110765.0	83	55	0.911304
7	CHILtrapF-82547.0	CHILtrapF-91635.1	57	74	0.911304
7	CHILtrapF-89482.1	CHILtrapF-94561.0	79	56	0.911304
7	CHILtrapF-88638.0	CHILtrapF-110536.1	98	37	0.911304
7	CHILtrapF-110765.0	CHILtrapF-93942.1	55	55	0.911304
7	CHILtrapF-110765.0	CHILtrapF-83540.0	55	73	0.911304
7	CHILtrapF-95092.0	CHILtrapF-100119.0	58	57	0.911304
7	CHILtrapF-95092.0	CHILtrapF-93942.1	58	55	0.911304
7	CHILtrapF-110627.0	CHILtrapF-86582.0	69	82	0.911304
7	CHILtrapF-85695.0	CHILtrapF-103210.0	81	30	0.911304
7	CHILtrapF-104312.1	CHILtrapF-92566.0	87	53	0.911304
7	CHILtrapF-85678.0	CHILtrapF-101226.0	62	21	0.911304
7	CHILtrapF-88982.0	CHILtrapF-93942.0	69	44	0.911304
7	CHILtrapF-88982.0	CHILtrapF-85678.0	69	62	0.911304
7	CHILtrapF-83544.0	CHILtrapF-93942.1	36	55	0.911304
7	CHILtrapF-83544.0	CHILtrapF-104312.1	36	87	0.911304
7	CHILtrapF-83144.0	CHILtrapF-103999.0	64	83	0.911304
7	CHILtrapF-65047.0	CHILtrapF-80806.0	60	34	0.911304
7	CHILtrapF-65047.0	CHILtrapF-104312.1	60	87	0.911304
7	CHILtrapF-72973.0	CHILtrapF-92566.0	37	53	0.911304
7	CHILtrapF-107291.5	CHILtrapF-95263.1	83	70	0.911304
7	CHILtrapF-107291.5	CHILtrapF-94637.0	83	16	0.911304
7	CHILtrapF-79774.9	CHILtrapF-101226.0	13	21	0.911304
7	CHILtrapF-78917.1	CHILtrapF-69811.0	17	17	0.911304
7	CHILtrapF-98374.0	CHILtrapF-100119.0	63	57	0.911304
7	CHILtrapF-98374.0	CHILtrapF-93942.1	63	55	0.911304
7	CHILtrapF-97241.1	CHILtrapF-107291.3	57	36	0.911304
7	CHILtrapF-10585.3	CHILtrapF-90021.0	37	100	0.911304
7	CHILtrapF-81353.0	CHILtrapF-105925.0	62	61	0.911304
7	CHILtrapF-88666.3	CHILtrapF-97241.1	33	57	0.911304
7	CHILtrapF-66302.0	CHILtrapF-103210.0	29	30	0.911304
7	CHILtrapF-100692.0	CHILtrapF-107291.3	17	36	0.911304
7	CHILtrapF-95712.3	CHILtrapF-46910.8	30	31	0.911161
7	CHILtrapF-101226.0	CHILtrapF-106450.2	21	72	0.911161
7	CHILtrapF-97186.0	CHILtrapF-104312.1	72	87	0.911161
7	CHILtrapF-94222.0	CHILtrapF-91635.1	17	74	0.911116
7	CHILtrapF-38469.5	CHILtrapF-16954.2	8	7	0.911113
7	CHILtrapF-95712.3	CHILtrapF-105004.1	30	12	0.911073
7	CHILtrapF-81353.0	CHILtrapF-90816.1	62	54	0.911068
7	CHILtrapF-72973.0	CHILtrapF-109448.0	37	72	0.911041
7	CHILtrapF-84872.0	CHILtrapF-72986.0	52	65	0.910926
7	CHILtrapF-88331.0	CHILtrapF-78700.0	48	44	0.910926
7	CHILtrapF-36474.4	CHILtrapF-16954.13	35	76	0.910926
7	CHILtrapF-87209.0	CHILtrapF-95712.2	98	55	0.91087
7	CHILtrapF-94222.2	CHILtrapF-85695.0	102	81	0.910739
7	CHILtrapF-94222.2	CHILtrapF-104859.0	102	19	0.910739
7	CHILtrapF-94222.2	CHILtrapF-82262.0	102	87	0.910739
7	CHILtrapF-94222.2	CHILtrapF-88368.0	102	27	0.910739
7	CHILtrapF-82664.0	CHILtrapF-88331.0	34	48	0.910678
7	CHILtrapF-90411.0	CHILtrapF-109971.0	48	19	0.910673
7	CHILtrapF-90411.0	CHILtrapF-79774.9	48	13	0.910673
7	CHILtrapF-90411.0	CHILtrapF-94222.3	48	10	0.910486
7	CHILtrapF-106320.0	CHILtrapF-36474.4	78	35	0.910435
7	CHILtrapF-84773.0	CHILtrapF-83540.0	46	73	0.910435
7	CHILtrapF-119968.1	CHILtrapF-110536.1	49	37	0.910435
7	CHILtrapF-119968.1	CHILtrapF-83144.0	49	64	0.910435
7	CHILtrapF-119968.1	CHILtrapF-98129.0	49	66	0.910435
7	CHILtrapF-51941.5	CHILtrapF-101218.0	60	98	0.910435
7	CHILtrapF-51941.5	CHILtrapF-81396.0	60	14	0.910435
7	CHILtrapF-106320.1	CHILtrapF-90021.0	53	100	0.910435
7	CHILtrapF-103999.0	CHILtrapF-86295.0	83	49	0.910435
7	CHILtrapF-72986.0	CHILtrapF-105925.0	65	61	0.910435
7	CHILtrapF-89482.1	CHILtrapF-85695.0	79	81	0.910435
7	CHILtrapF-89482.1	CHILtrapF-105925.0	79	61	0.910435
7	CHILtrapF-88638.0	CHILtrapF-86343.0	98	30	0.910435
7	CHILtrapF-99511.0	CHILtrapF-86582.0	40	82	0.910435
7	CHILtrapF-87209.0	CHILtrapF-84773.0	98	46	0.910435
7	CHILtrapF-110536.1	CHILtrapF-98129.0	37	66	0.910435
7	CHILtrapF-110765.0	CHILtrapF-82262.0	55	87	0.910435
7	CHILtrapF-79124.0	CHILtrapF-99511.0	104	40	0.910435
7	CHILtrapF-88108.0	CHILtrapF-72973.0	42	37	0.910435
7	CHILtrapF-79243.0	CHILtrapF-91635.1	56	74	0.910435
7	CHILtrapF-110627.0	CHILtrapF-86848.0	69	40	0.910435
7	CHILtrapF-104312.1	CHILtrapF-85678.0	87	62	0.910435
7	CHILtrapF-85678.0	CHILtrapF-85403.0	62	36	0.910435
7	CHILtrapF-88982.0	CHILtrapF-110627.1	69	34	0.910435
7	CHILtrapF-85407.0	CHILtrapF-97967.0	2	25	0.910435
7	CHILtrapF-87481.0	CHILtrapF-103760.0	95	29	0.910435
7	CHILtrapF-87481.0	CHILtrapF-93942.1	95	55	0.910435
7	CHILtrapF-98129.0	CHILtrapF-101218.0	66	98	0.910435
7	CHILtrapF-65047.0	CHILtrapF-72973.0	60	37	0.910435
7	CHILtrapF-94561.0	CHILtrapF-95263.1	56	70	0.910435
7	CHILtrapF-103210.0	CHILtrapF-86582.0	30	82	0.910435
7	CHILtrapF-98374.0	CHILtrapF-81530.6	63	44	0.910435
7	CHILtrapF-97241.1	CHILtrapF-82262.0	57	87	0.910435
7	CHILtrapF-107555.1	CHILtrapF-89482.1	49	79	0.910435
7	CHILtrapF-110555.0	CHILtrapF-82262.0	14	87	0.910435
7	CHILtrapF-88666.3	CHILtrapF-81773.0	33	9	0.910435
7	CHILtrapF-95092.0	CHILtrapF-95712.2	58	55	0.910432
7	CHILtrapF-93358.0	CHILtrapF-98309.7	28	55	0.910357
7	CHILtrapF-87209.0	CHILtrapF-106450.2	98	72	0.91028
7	CHILtrapF-100119.0	CHILtrapF-106450.2	57	72	0.91028
7	CHILtrapF-97186.0	CHILtrapF-93734.0	72	33	0.91028
7	CHILtrapF-86993.0	CHILtrapF-97186.0	69	72	0.91028
7	CHILtrapF-10585.7	CHILtrapF-78700.0	29	44	0.91025
7	CHILtrapF-75609.0	CHILtrapF-101975.0	7	22	0.910155
7	CHILtrapF-79124.0	CHILtrapF-109448.0	104	72	0.910148
7	CHILtrapF-97241.1	CHILtrapF-95712.1	57	63	0.910148
7	CHILtrapF-94222.2	CHILtrapF-66302.0	102	29	0.909824
7	CHILtrapF-10585.7	CHILtrapF-92566.0	29	53	0.909763
7	CHILtrapF-70583.1	CHILtrapF-114555.0	1	21	0.909565
7	CHILtrapF-97465.0	CHILtrapF-110536.1	81	37	0.909565
7	CHILtrapF-71232.0	CHILtrapF-36474.4	35	35	0.909565
7	CHILtrapF-71232.0	CHILtrapF-88638.0	35	98	0.909565
7	CHILtrapF-119968.1	CHILtrapF-89482.1	49	79	0.909565
7	CHILtrapF-119968.1	CHILtrapF-90021.0	49	100	0.909565
7	CHILtrapF-106320.1	CHILtrapF-65047.0	53	60	0.909565
7	CHILtrapF-103999.0	CHILtrapF-104859.0	83	19	0.909565
7	CHILtrapF-103999.0	CHILtrapF-98374.0	83	63	0.909565
7	CHILtrapF-98309.7	CHILtrapF-103760.0	55	29	0.909565
7	CHILtrapF-98309.7	CHILtrapF-95263.1	55	70	0.909565
7	CHILtrapF-82547.0	CHILtrapF-99686.1	57	33	0.909565
7	CHILtrapF-89482.1	CHILtrapF-97241.1	79	57	0.909565
7	CHILtrapF-87209.0	CHILtrapF-86848.0	98	40	0.909565
7	CHILtrapF-81530.6	CHILtrapF-99511.0	44	40	0.909565
7	CHILtrapF-110627.0	CHILtrapF-97967.0	69	25	0.909565
7	CHILtrapF-100119.0	CHILtrapF-50338.1	57	41	0.909565
7	CHILtrapF-85695.0	CHILtrapF-105925.0	81	61	0.909565
7	CHILtrapF-85695.0	CHILtrapF-94207.0	81	68	0.909565
7	CHILtrapF-87481.0	CHILtrapF-94841.0	95	64	0.909565
7	CHILtrapF-83144.0	CHILtrapF-95263.1	64	70	0.909565
7	CHILtrapF-83144.0	CHILtrapF-98374.0	64	63	0.909565
7	CHILtrapF-83144.0	CHILtrapF-97465.0	64	81	0.909565
7	CHILtrapF-83540.0	CHILtrapF-50338.1	73	41	0.909565
7	CHILtrapF-94561.0	CHILtrapF-101218.0	56	98	0.909565
7	CHILtrapF-81773.0	CHILtrapF-91159.0	9	12	0.909565
7	CHILtrapF-94207.0	CHILtrapF-105925.0	68	61	0.909565
7	CHILtrapF-10585.3	CHILtrapF-103210.0	37	30	0.909565
7	CHILtrapF-81353.0	CHILtrapF-86993.0	62	69	0.909565
7	CHILtrapF-82262.0	CHILtrapF-50338.1	87	41	0.909565
7	CHILtrapF-101213.0	CHILtrapF-86582.0	21	82	0.909565
7	CHILtrapF-86993.0	CHILtrapF-36474.4	69	35	0.909565
7	CHILtrapF-36474.4	CHILtrapF-95263.1	35	70	0.909565
7	CHILtrapF-82664.0	CHILtrapF-16954.13	34	76	0.909411
7	CHILtrapF-83362.0	CHILtrapF-103999.0	50	83	0.9094
7	CHILtrapF-82664.0	CHILtrapF-90021.0	34	100	0.90937
7	CHILtrapF-94222.1	CHILtrapF-98309.7	51	55	0.90931
7	CHILtrapF-51941.5	CHILtrapF-109448.0	60	72	0.909255
7	CHILtrapF-87481.0	CHILtrapF-95712.1	95	63	0.909255
7	CHILtrapF-114005.1	CHILtrapF-94222.1	98	51	0.909211
7	CHILtrapF-78700.0	CHILtrapF-95263.1	44	70	0.909179
7	CHILtrapF-88780.0	CHILtrapF-16954.13	58	76	0.909179
7	CHILtrapF-84872.0	CHILtrapF-86993.0	52	69	0.909179
7	CHILtrapF-97186.0	CHILtrapF-114005.1	72	98	0.908959
7	CHILtrapF-97465.0	CHILtrapF-94222.2	81	102	0.90891
7	CHILtrapF-83362.8	CHILtrapF-97241.1	12	57	0.908893
7	CHILtrapF-88982.0	CHILtrapF-10585.7	69	29	0.908893
7	CHILtrapF-87551.0	CHILtrapF-81353.0	66	62	0.908696
7	CHILtrapF-51941.5	CHILtrapF-46910.8	60	31	0.908696
7	CHILtrapF-103999.0	CHILtrapF-89482.1	83	79	0.908696
7	CHILtrapF-91544.0	CHILtrapF-92359.3	60	64	0.908696
7	CHILtrapF-98309.7	CHILtrapF-101218.0	55	98	0.908696
7	CHILtrapF-88638.0	CHILtrapF-100811.0	98	33	0.908696
7	CHILtrapF-88638.0	CHILtrapF-85403.0	98	36	0.908696
7	CHILtrapF-83227.0	CHILtrapF-101218.0	29	98	0.908696
7	CHILtrapF-83227.0	CHILtrapF-90021.0	29	100	0.908696
7	CHILtrapF-79124.0	CHILtrapF-95263.1	104	70	0.908696
7	CHILtrapF-93942.1	CHILtrapF-85695.0	55	81	0.908696
7	CHILtrapF-85678.0	CHILtrapF-105925.0	62	61	0.908696
7	CHILtrapF-88982.0	CHILtrapF-86582.0	69	82	0.908696
7	CHILtrapF-91635.1	CHILtrapF-92359.3	74	64	0.908696
7	CHILtrapF-83144.0	CHILtrapF-82262.0	64	87	0.908696
7	CHILtrapF-88239.0	CHILtrapF-65047.0	37	60	0.908696
7	CHILtrapF-107291.5	CHILtrapF-110765.0	83	55	0.908696
7	CHILtrapF-107291.5	CHILtrapF-104312.1	83	87	0.908696
7	CHILtrapF-107291.5	CHILtrapF-86582.0	83	82	0.908696
7	CHILtrapF-91088.0	CHILtrapF-82262.0	26	87	0.908696
7	CHILtrapF-86993.0	CHILtrapF-100248.0	69	15	0.908696
7	CHILtrapF-86993.0	CHILtrapF-86582.0	69	82	0.908696
7	CHILtrapF-86993.0	CHILtrapF-99511.0	69	40	0.908696
7	CHILtrapF-94637.0	CHILtrapF-90021.0	16	100	0.908696
7	CHILtrapF-74886.0	CHILtrapF-103210.0	54	30	0.908696
7	CHILtrapF-71232.0	CHILtrapF-95712.2	35	55	0.90868
7	CHILtrapF-101975.0	CHILtrapF-91251.0	22	49	0.90868
7	CHILtrapF-101975.0	CHILtrapF-97241.1	22	57	0.90868
7	CHILtrapF-90411.0	CHILtrapF-95621.0	48	12	0.908676
7	CHILtrapF-104312.1	CHILtrapF-105004.1	87	12	0.908617
7	CHILtrapF-107291.0	CHILtrapF-95712.0	9	47	0.908617
7	CHILtrapF-72973.0	CHILtrapF-106450.2	37	72	0.90852
7	CHILtrapF-107291.5	CHILtrapF-97186.0	83	72	0.90852
7	CHILtrapF-97186.0	CHILtrapF-79124.0	72	104	0.90852
7	CHILtrapF-50338.1	CHILtrapF-106450.2	41	72	0.90852
7	CHILtrapF-103999.0	CHILtrapF-10585.7	83	29	0.908458
7	CHILtrapF-94222.1	CHILtrapF-98129.0	51	66	0.908408
7	CHILtrapF-81530.6	CHILtrapF-109448.0	44	72	0.908362
7	CHILtrapF-10585.2	CHILtrapF-93905.0	44	36	0.908362
7	CHILtrapF-69811.0	CHILtrapF-93905.0	17	36	0.908362
7	CHILtrapF-85695.0	CHILtrapF-109448.0	81	72	0.908362
7	CHILtrapF-93942.0	CHILtrapF-114005.1	44	98	0.908306
7	CHILtrapF-94207.0	CHILtrapF-16954.13	68	76	0.908306
7	CHILtrapF-82262.0	CHILtrapF-16954.13	87	76	0.908306
7	CHILtrapF-95712.2	CHILtrapF-98331.0	55	28	0.908241
7	CHILtrapF-71232.0	CHILtrapF-38469.3	35	19	0.908024
7	CHILtrapF-10585.7	CHILtrapF-110627.0	29	69	0.908024
7	CHILtrapF-38469.3	CHILtrapF-82547.0	19	57	0.908024
7	CHILtrapF-94222.2	CHILtrapF-110627.0	102	69	0.907995
7	CHILtrapF-94222.2	CHILtrapF-74886.0	102	54	0.907995
7	CHILtrapF-58659.0	CHILtrapF-95712.4	15	35	0.907944
7	CHILtrapF-58659.0	CHILtrapF-95621.0	15	12	0.907944
7	CHILtrapF-97465.0	CHILtrapF-83540.0	81	73	0.907826
7	CHILtrapF-51941.5	CHILtrapF-10585.3	60	37	0.907826
7	CHILtrapF-103999.0	CHILtrapF-85678.0	83	62	0.907826
7	CHILtrapF-88638.0	CHILtrapF-80806.0	98	34	0.907826
7	CHILtrapF-87209.0	CHILtrapF-98374.0	98	63	0.907826
7	CHILtrapF-79124.0	CHILtrapF-74886.0	104	54	0.907826
7	CHILtrapF-95092.0	CHILtrapF-82262.0	58	87	0.907826
7	CHILtrapF-95092.0	CHILtrapF-88108.0	58	42	0.907826
7	CHILtrapF-91506.0	CHILtrapF-114555.0	15	21	0.907826
7	CHILtrapF-87481.0	CHILtrapF-81530.6	95	44	0.907826
7	CHILtrapF-91635.1	CHILtrapF-100248.0	74	15	0.907826
7	CHILtrapF-89321.0	CHILtrapF-100811.0	6	33	0.907826
7	CHILtrapF-83540.0	CHILtrapF-98129.0	73	66	0.907826
7	CHILtrapF-102490.0	CHILtrapF-107291.3	10	36	0.907826
7	CHILtrapF-85894.1	CHILtrapF-65340.0	15	4	0.907826
7	CHILtrapF-107555.1	CHILtrapF-87551.0	49	66	0.907826
7	CHILtrapF-90021.0	CHILtrapF-94841.0	100	64	0.907826
7	CHILtrapF-74886.0	CHILtrapF-66302.0	54	29	0.907826
7	CHILtrapF-88638.0	CHILtrapF-93358.0	98	28	0.907746
7	CHILtrapF-65264.1	CHILtrapF-65264.2	8	19	0.907641
7	CHILtrapF-82664.0	CHILtrapF-111563.0	34	23	0.907627
7	CHILtrapF-90816.1	CHILtrapF-78917.1	54	17	0.907589
7	CHILtrapF-95712.0	CHILtrapF-97186.0	47	72	0.907549
7	CHILtrapF-88638.0	CHILtrapF-94222.0	98	17	0.907505
7	CHILtrapF-83540.0	CHILtrapF-109448.0	73	72	0.907468
7	CHILtrapF-97465.0	CHILtrapF-86907.9	81	24	0.907432
7	CHILtrapF-59555.1	CHILtrapF-114005.1	25	98	0.907432
7	CHILtrapF-114005.1	CHILtrapF-98309.7	98	55	0.907432
7	CHILtrapF-95712.2	CHILtrapF-90021.0	55	100	0.907365
7	CHILtrapF-88666.3	CHILtrapF-101090.0	33	43	0.907154
7	CHILtrapF-51941.5	CHILtrapF-94222.2	60	102	0.907081
7	CHILtrapF-94222.2	CHILtrapF-106320.0	102	78	0.907081
7	CHILtrapF-94222.2	CHILtrapF-110536.1	102	37	0.907081
7	CHILtrapF-84773.0	CHILtrapF-82262.0	46	87	0.906957
7	CHILtrapF-87551.0	CHILtrapF-90021.0	66	100	0.906957
7	CHILtrapF-87551.0	CHILtrapF-93942.0	66	44	0.906957
7	CHILtrapF-103999.0	CHILtrapF-91251.0	83	49	0.906957
7	CHILtrapF-91544.0	CHILtrapF-105925.0	60	61	0.906957
7	CHILtrapF-91544.0	CHILtrapF-84773.0	60	46	0.906957
7	CHILtrapF-95107.1	CHILtrapF-97967.0	3	25	0.906957
7	CHILtrapF-89482.1	CHILtrapF-10585.2	79	44	0.906957
7	CHILtrapF-86295.0	CHILtrapF-105925.0	49	61	0.906957
7	CHILtrapF-88638.0	CHILtrapF-86295.0	98	49	0.906957
7	CHILtrapF-88638.0	CHILtrapF-88331.0	98	48	0.906957
7	CHILtrapF-83227.0	CHILtrapF-92359.3	29	64	0.906957
7	CHILtrapF-79124.0	CHILtrapF-94841.0	104	64	0.906957
7	CHILtrapF-79124.0	CHILtrapF-98309.7	104	55	0.906957
7	CHILtrapF-85403.0	CHILtrapF-103210.0	36	30	0.906957
7	CHILtrapF-81530.6	CHILtrapF-91251.0	44	49	0.906957
7	CHILtrapF-79243.0	CHILtrapF-106320.0	56	78	0.906957
7	CHILtrapF-90877.0	CHILtrapF-81530.6	7	44	0.906957
7	CHILtrapF-93942.0	CHILtrapF-104312.1	44	87	0.906957
7	CHILtrapF-100119.0	CHILtrapF-72973.0	57	37	0.906957
7	CHILtrapF-85695.0	CHILtrapF-91635.1	81	74	0.906957
7	CHILtrapF-85678.0	CHILtrapF-46910.8	62	31	0.906957
7	CHILtrapF-87481.0	CHILtrapF-91635.1	95	74	0.906957
7	CHILtrapF-91635.1	CHILtrapF-103760.0	74	29	0.906957
7	CHILtrapF-83544.0	CHILtrapF-83144.0	36	64	0.906957
7	CHILtrapF-83144.0	CHILtrapF-90021.0	64	100	0.906957
7	CHILtrapF-94561.0	CHILtrapF-85695.0	56	81	0.906957
7	CHILtrapF-94841.0	CHILtrapF-110627.0	64	69	0.906957
7	CHILtrapF-78917.1	CHILtrapF-98331.0	17	28	0.906957
7	CHILtrapF-90411.0	CHILtrapF-91635.1	48	74	0.906956
7	CHILtrapF-95712.2	CHILtrapF-86907.9	55	24	0.906936
7	CHILtrapF-104551.1	CHILtrapF-104859.0	14	19	0.906876
7	CHILtrapF-90411.0	CHILtrapF-95712.4	48	35	0.906816
7	CHILtrapF-97186.0	CHILtrapF-90021.0	72	100	0.906759
7	CHILtrapF-79243.0	CHILtrapF-90816.1	56	54	0.906719
7	CHILtrapF-85695.0	CHILtrapF-101090.0	81	43	0.906719
7	CHILtrapF-98374.0	CHILtrapF-101090.0	63	43	0.906719
7	CHILtrapF-38469.3	CHILtrapF-16954.2	19	7	0.906719
7	CHILtrapF-97465.0	CHILtrapF-94222.0	81	17	0.906603
7	CHILtrapF-83144.0	CHILtrapF-94222.1	64	51	0.906603
7	CHILtrapF-83144.0	CHILtrapF-109448.0	64	72	0.906575
7	CHILtrapF-59555.1	CHILtrapF-84872.0	25	52	0.906559
7	CHILtrapF-51941.5	CHILtrapF-90411.0	60	48	0.906491
7	CHILtrapF-51941.5	CHILtrapF-82664.2	60	29	0.906489
7	CHILtrapF-95712.2	CHILtrapF-89482.1	55	79	0.906489
7	CHILtrapF-94222.3	CHILtrapF-95712.3	10	30	0.906424
7	CHILtrapF-79124.0	CHILtrapF-90816.1	104	54	0.906284
7	CHILtrapF-10585.7	CHILtrapF-82262.0	29	87	0.906284
7	CHILtrapF-94222.2	CHILtrapF-86993.0	102	69	0.906167
7	CHILtrapF-94222.2	CHILtrapF-85678.0	102	62	0.906167
7	CHILtrapF-107291.3	CHILtrapF-98331.0	36	28	0.906087
7	CHILtrapF-71232.0	CHILtrapF-89482.1	35	79	0.906087
7	CHILtrapF-87551.0	CHILtrapF-100811.0	66	33	0.906087
7	CHILtrapF-51941.5	CHILtrapF-110627.0	60	69	0.906087
7	CHILtrapF-106320.1	CHILtrapF-104312.1	53	87	0.906087
7	CHILtrapF-82547.0	CHILtrapF-85695.0	57	81	0.906087
7	CHILtrapF-89482.1	CHILtrapF-83540.0	79	73	0.906087
7	CHILtrapF-87209.0	CHILtrapF-83708.0	98	15	0.906087
7	CHILtrapF-83227.0	CHILtrapF-65047.0	29	60	0.906087
7	CHILtrapF-83227.0	CHILtrapF-83708.0	29	15	0.906087
7	CHILtrapF-110536.1	CHILtrapF-72973.0	37	37	0.906087
7	CHILtrapF-95092.0	CHILtrapF-94841.0	58	64	0.906087
7	CHILtrapF-88108.0	CHILtrapF-83540.0	42	73	0.906087
7	CHILtrapF-88108.0	CHILtrapF-110627.0	42	69	0.906087
7	CHILtrapF-88108.0	CHILtrapF-86582.0	42	82	0.906087
7	CHILtrapF-81530.6	CHILtrapF-50338.1	44	41	0.906087
7	CHILtrapF-93942.1	CHILtrapF-69811.0	55	17	0.906087
7	CHILtrapF-100119.0	CHILtrapF-80806.0	57	34	0.906087
7	CHILtrapF-100119.0	CHILtrapF-91743.0	57	9	0.906087
7	CHILtrapF-104312.1	CHILtrapF-101226.0	87	21	0.906087
7	CHILtrapF-107291.5	CHILtrapF-65047.0	83	60	0.906087
7	CHILtrapF-96236.0	CHILtrapF-36474.4	17	35	0.906087
7	CHILtrapF-79774.9	CHILtrapF-10585.2	13	44	0.906087
7	CHILtrapF-94207.0	CHILtrapF-91251.0	68	49	0.906087
7	CHILtrapF-85894.1	CHILtrapF-92359.3	15	64	0.906087
7	CHILtrapF-10585.3	CHILtrapF-85403.0	37	36	0.906087
7	CHILtrapF-90021.0	CHILtrapF-92359.3	100	64	0.906087
7	CHILtrapF-88666.3	CHILtrapF-79124.0	33	104	0.906087
7	CHILtrapF-94637.0	CHILtrapF-86582.0	16	82	0.906087
7	CHILtrapF-95712.2	CHILtrapF-114005.1	55	98	0.906056
7	CHILtrapF-95712.2	CHILtrapF-93734.0	55	33	0.906051
7	CHILtrapF-95712.2	CHILtrapF-86582.0	55	82	0.906051
7	CHILtrapF-107291.5	CHILtrapF-93358.0	83	28	0.906006
7	CHILtrapF-102490.0	CHILtrapF-95712.0	10	47	0.906006
7	CHILtrapF-38469.5	CHILtrapF-82547.0	8	57	0.905885
7	CHILtrapF-99686.1	CHILtrapF-65264.2	33	19	0.905879
7	CHILtrapF-88638.0	CHILtrapF-106450.2	98	72	0.905879
7	CHILtrapF-88982.0	CHILtrapF-106450.2	69	72	0.905879
7	CHILtrapF-97186.0	CHILtrapF-88331.0	72	48	0.905879
7	CHILtrapF-97186.0	CHILtrapF-101218.0	72	98	0.905879
7	CHILtrapF-88024.0	CHILtrapF-65264.2	14	19	0.905879
7	CHILtrapF-97186.0	CHILtrapF-93358.0	72	28	0.905786
7	CHILtrapF-59555.1	CHILtrapF-94222.1	25	51	0.9057
7	CHILtrapF-100119.0	CHILtrapF-78700.0	57	44	0.905685
7	CHILtrapF-85678.0	CHILtrapF-16954.13	62	76	0.905685
7	CHILtrapF-65047.0	CHILtrapF-114005.1	60	98	0.905685
7	CHILtrapF-84872.0	CHILtrapF-95263.1	52	70	0.905685
7	CHILtrapF-87481.0	CHILtrapF-93905.0	95	36	0.905682
7	CHILtrapF-93905.0	CHILtrapF-92566.0	36	53	0.905682
7	CHILtrapF-90411.0	CHILtrapF-94222.1	48	51	0.905664
7	CHILtrapF-95712.0	CHILtrapF-16954.13	47	76	0.9056
7	CHILtrapF-86907.9	CHILtrapF-16954.13	24	76	0.905263
7	CHILtrapF-94222.1	CHILtrapF-109971.0	51	19	0.905249
7	CHILtrapF-107291.3	CHILtrapF-109971.0	36	19	0.905217
7	CHILtrapF-87189.0	CHILtrapF-107291.3	17	36	0.905217
7	CHILtrapF-87551.0	CHILtrapF-86582.0	66	82	0.905217
7	CHILtrapF-119968.1	CHILtrapF-99511.0	49	40	0.905217
7	CHILtrapF-103999.0	CHILtrapF-72973.0	83	37	0.905217
7	CHILtrapF-103999.0	CHILtrapF-86848.0	83	40	0.905217
7	CHILtrapF-86343.0	CHILtrapF-101218.0	30	98	0.905217
7	CHILtrapF-91544.0	CHILtrapF-88331.0	60	48	0.905217
7	CHILtrapF-91544.0	CHILtrapF-101218.0	60	98	0.905217
7	CHILtrapF-91544.0	CHILtrapF-101226.0	60	21	0.905217
7	CHILtrapF-89482.1	CHILtrapF-65047.0	79	60	0.905217
7	CHILtrapF-89482.1	CHILtrapF-82262.0	79	87	0.905217
7	CHILtrapF-88638.0	CHILtrapF-99511.0	98	40	0.905217
7	CHILtrapF-87209.0	CHILtrapF-106320.1	98	53	0.905217
7	CHILtrapF-79124.0	CHILtrapF-91088.0	104	26	0.905217
7	CHILtrapF-88108.0	CHILtrapF-86848.0	42	40	0.905217
7	CHILtrapF-88108.0	CHILtrapF-91251.0	42	49	0.905217
7	CHILtrapF-101226.0	CHILtrapF-92566.0	21	53	0.905217
7	CHILtrapF-93942.1	CHILtrapF-82262.0	55	87	0.905217
7	CHILtrapF-104859.0	CHILtrapF-92359.3	19	64	0.905217
7	CHILtrapF-83144.0	CHILtrapF-98309.7	64	55	0.905217
7	CHILtrapF-83540.0	CHILtrapF-66302.0	73	29	0.905217
7	CHILtrapF-65047.0	CHILtrapF-85678.0	60	62	0.905217
7	CHILtrapF-94561.0	CHILtrapF-79124.0	56	104	0.905217
7	CHILtrapF-72973.0	CHILtrapF-91088.0	37	26	0.905217
7	CHILtrapF-94841.0	CHILtrapF-101218.0	64	98	0.905217
7	CHILtrapF-107291.5	CHILtrapF-80806.0	83	34	0.905217
7	CHILtrapF-97241.1	CHILtrapF-81657.0	57	20	0.905217
7	CHILtrapF-107555.1	CHILtrapF-97241.1	49	57	0.905217
7	CHILtrapF-88024.0	CHILtrapF-107291.3	14	36	0.905217
7	CHILtrapF-90021.0	CHILtrapF-91251.0	100	49	0.905217
7	CHILtrapF-86993.0	CHILtrapF-106320.0	69	78	0.905217
7	CHILtrapF-100692.0	CHILtrapF-109971.0	17	19	0.905217
7	CHILtrapF-82664.2	CHILtrapF-101218.0	29	98	0.905174
7	CHILtrapF-95712.2	CHILtrapF-97241.1	55	57	0.905174
7	CHILtrapF-109448.0	CHILtrapF-78700.0	72	44	0.90516
7	CHILtrapF-71232.0	CHILtrapF-93358.0	35	28	0.905135
7	CHILtrapF-88108.0	CHILtrapF-105004.1	42	12	0.905135
7	CHILtrapF-94222.0	CHILtrapF-84872.0	17	52	0.905132
7	CHILtrapF-83362.0	CHILtrapF-94561.0	50	56	0.904998
7	CHILtrapF-65047.0	CHILtrapF-106450.2	60	72	0.904998
7	CHILtrapF-97186.0	CHILtrapF-101226.0	72	21	0.904998
7	CHILtrapF-97186.0	CHILtrapF-72986.0	72	65	0.904998
7	CHILtrapF-74886.0	CHILtrapF-106450.2	54	72	0.904998
7	CHILtrapF-90816.1	CHILtrapF-69811.0	54	17	0.904979
7	CHILtrapF-84872.0	CHILtrapF-86343.0	52	30	0.904812
7	CHILtrapF-90816.1	CHILtrapF-92359.3	54	64	0.904544
7	CHILtrapF-89482.1	CHILtrapF-90816.1	79	54	0.904544
7	CHILtrapF-87481.0	CHILtrapF-10585.7	95	29	0.904544
7	CHILtrapF-97465.0	CHILtrapF-91544.0	81	60	0.904348
7	CHILtrapF-97465.0	CHILtrapF-84773.0	81	46	0.904348
7	CHILtrapF-51941.5	CHILtrapF-91159.0	60	12	0.904348
7	CHILtrapF-106320.1	CHILtrapF-91251.0	53	49	0.904348
7	CHILtrapF-72986.0	CHILtrapF-74886.0	65	54	0.904348
7	CHILtrapF-82547.0	CHILtrapF-10585.2	57	44	0.904348
7	CHILtrapF-86295.0	CHILtrapF-69811.0	49	17	0.904348
7	CHILtrapF-106042.1	CHILtrapF-94561.0	25	56	0.904348
7	CHILtrapF-106042.1	CHILtrapF-106320.0	25	78	0.904348
7	CHILtrapF-83227.0	CHILtrapF-91251.0	29	49	0.904348
7	CHILtrapF-110765.0	CHILtrapF-107291.3	55	36	0.904348
7	CHILtrapF-79124.0	CHILtrapF-100248.0	104	15	0.904348
7	CHILtrapF-95092.0	CHILtrapF-110536.1	58	37	0.904348
7	CHILtrapF-95092.0	CHILtrapF-89321.0	58	6	0.904348
7	CHILtrapF-87251.0	CHILtrapF-110627.0	13	69	0.904348
7	CHILtrapF-81530.6	CHILtrapF-93734.0	44	33	0.904348
7	CHILtrapF-87481.0	CHILtrapF-74886.0	95	54	0.904348
7	CHILtrapF-87481.0	CHILtrapF-110536.1	95	37	0.904348
7	CHILtrapF-98129.0	CHILtrapF-98309.7	66	55	0.904348
7	CHILtrapF-88780.0	CHILtrapF-71350.0	58	15	0.904348
7	CHILtrapF-94561.0	CHILtrapF-85678.0	56	62	0.904348
7	CHILtrapF-88239.0	CHILtrapF-100119.0	37	57	0.904348
7	CHILtrapF-94841.0	CHILtrapF-91251.0	64	49	0.904348
7	CHILtrapF-107291.5	CHILtrapF-119968.1	83	49	0.904348
7	CHILtrapF-107291.5	CHILtrapF-106320.0	83	78	0.904348
7	CHILtrapF-110827.0	CHILtrapF-99511.0	18	40	0.904348
7	CHILtrapF-110827.0	CHILtrapF-98374.0	18	63	0.904348
7	CHILtrapF-110827.0	CHILtrapF-79124.0	18	104	0.904348
7	CHILtrapF-79774.9	CHILtrapF-92566.0	13	53	0.904348
7	CHILtrapF-98374.0	CHILtrapF-91635.1	63	74	0.904348
7	CHILtrapF-94207.0	CHILtrapF-92566.0	68	53	0.904348
7	CHILtrapF-97241.1	CHILtrapF-110765.0	57	55	0.904348
7	CHILtrapF-97241.1	CHILtrapF-65047.0	57	60	0.904348
7	CHILtrapF-97241.1	CHILtrapF-105925.0	57	61	0.904348
7	CHILtrapF-97241.1	CHILtrapF-93734.0	57	33	0.904348
7	CHILtrapF-81353.0	CHILtrapF-83540.0	62	73	0.904348
7	CHILtrapF-110555.0	CHILtrapF-92566.0	14	53	0.904348
7	CHILtrapF-88666.3	CHILtrapF-110627.0	33	69	0.904348
7	CHILtrapF-66302.0	CHILtrapF-110627.0	29	69	0.904348
7	CHILtrapF-66302.0	CHILtrapF-86582.0	29	82	0.904348
7	CHILtrapF-95712.4	CHILtrapF-98129.0	35	66	0.904265
7	CHILtrapF-93905.0	CHILtrapF-78700.0	36	44	0.904263
7	CHILtrapF-83362.0	CHILtrapF-92359.3	50	64	0.904118
7	CHILtrapF-83362.0	CHILtrapF-97465.0	50	81	0.904118
7	CHILtrapF-88982.0	CHILtrapF-97186.0	69	72	0.904118
7	CHILtrapF-94841.0	CHILtrapF-101090.0	64	43	0.90411
7	CHILtrapF-51941.5	CHILtrapF-114005.1	60	98	0.903939
7	CHILtrapF-114005.1	CHILtrapF-94841.0	98	64	0.903939
7	CHILtrapF-93942.0	CHILtrapF-16954.13	44	76	0.903939
7	CHILtrapF-72973.0	CHILtrapF-78700.0	37	44	0.903939
7	CHILtrapF-84872.0	CHILtrapF-94841.0	52	64	0.903939
7	CHILtrapF-98309.7	CHILtrapF-93905.0	55	36	0.903896
7	CHILtrapF-86295.0	CHILtrapF-93905.0	49	36	0.903896
7	CHILtrapF-71768.0	CHILtrapF-114555.0	31	21	0.903896
7	CHILtrapF-94841.0	CHILtrapF-111449.2	64	8	0.903706
7	CHILtrapF-94222.2	CHILtrapF-81530.5	102	20	0.90362
7	CHILtrapF-107291.3	CHILtrapF-86282.0	36	8	0.903478
7	CHILtrapF-84773.0	CHILtrapF-101218.0	46	98	0.903478
7	CHILtrapF-119968.1	CHILtrapF-85678.0	49	62	0.903478
7	CHILtrapF-103999.0	CHILtrapF-111563.0	83	23	0.903478
7	CHILtrapF-65340.0	CHILtrapF-109971.0	4	19	0.903478
7	CHILtrapF-72986.0	CHILtrapF-84773.0	65	46	0.903478
7	CHILtrapF-91544.0	CHILtrapF-86848.0	60	40	0.903478
7	CHILtrapF-86295.0	CHILtrapF-101218.0	49	98	0.903478
7	CHILtrapF-88638.0	CHILtrapF-110765.0	98	55	0.903478
7	CHILtrapF-88638.0	CHILtrapF-94207.0	98	68	0.903478
7	CHILtrapF-88638.0	CHILtrapF-79243.0	98	56	0.903478
7	CHILtrapF-87209.0	CHILtrapF-66302.0	98	29	0.903478
7	CHILtrapF-83227.0	CHILtrapF-80806.0	29	34	0.903478
7	CHILtrapF-83227.0	CHILtrapF-110536.1	29	37	0.903478
7	CHILtrapF-110536.1	CHILtrapF-83540.0	37	73	0.903478
7	CHILtrapF-87251.0	CHILtrapF-98129.0	13	66	0.903478
7	CHILtrapF-87251.0	CHILtrapF-86343.0	13	30	0.903478
7	CHILtrapF-79243.0	CHILtrapF-94561.0	56	56	0.903478
7	CHILtrapF-10585.2	CHILtrapF-103210.0	44	30	0.903478
7	CHILtrapF-85678.0	CHILtrapF-101218.0	62	98	0.903478
7	CHILtrapF-88982.0	CHILtrapF-94841.0	69	64	0.903478
7	CHILtrapF-83540.0	CHILtrapF-91251.0	73	49	0.903478
7	CHILtrapF-83540.0	CHILtrapF-94841.0	73	64	0.903478
7	CHILtrapF-96236.0	CHILtrapF-79124.0	17	104	0.903478
7	CHILtrapF-81530.2	CHILtrapF-97241.1	12	57	0.903478
7	CHILtrapF-110827.0	CHILtrapF-88239.0	18	37	0.903478
7	CHILtrapF-103760.0	CHILtrapF-95263.1	29	70	0.903478
7	CHILtrapF-102490.0	CHILtrapF-69811.0	10	17	0.903478
7	CHILtrapF-98374.0	CHILtrapF-88108.0	63	42	0.903478
7	CHILtrapF-98374.0	CHILtrapF-84773.0	63	46	0.903478
7	CHILtrapF-94207.0	CHILtrapF-95263.1	68	70	0.903478
7	CHILtrapF-85894.1	CHILtrapF-100692.0	15	17	0.903478
7	CHILtrapF-97241.1	CHILtrapF-72986.0	57	65	0.903478
7	CHILtrapF-10585.3	CHILtrapF-104859.0	37	19	0.903478
7	CHILtrapF-81353.0	CHILtrapF-69811.0	62	17	0.903478
7	CHILtrapF-81353.0	CHILtrapF-85678.0	62	62	0.903478
7	CHILtrapF-81353.0	CHILtrapF-92359.3	62	64	0.903478
7	CHILtrapF-82262.0	CHILtrapF-80806.0	87	34	0.903478
7	CHILtrapF-86993.0	CHILtrapF-93942.1	69	55	0.903478
7	CHILtrapF-107291.0	CHILtrapF-88780.0	9	58	0.903478
7	CHILtrapF-106042.1	CHILtrapF-94222.2	25	102	0.903423
7	CHILtrapF-94222.2	CHILtrapF-88108.0	102	42	0.903423
7	CHILtrapF-94222.1	CHILtrapF-93905.0	51	36	0.903409
7	CHILtrapF-95712.0	CHILtrapF-99686.1	47	33	0.903395
7	CHILtrapF-71768.0	CHILtrapF-16954.13	31	76	0.903366
7	CHILtrapF-90816.1	CHILtrapF-94841.0	54	64	0.90324
7	CHILtrapF-83362.8	CHILtrapF-88024.0	12	14	0.90324
7	CHILtrapF-97730.0	CHILtrapF-81530.5	5	20	0.90324
7	CHILtrapF-97186.0	CHILtrapF-93942.0	72	44	0.903238
7	CHILtrapF-86295.0	CHILtrapF-16954.13	49	76	0.903065
7	CHILtrapF-114005.1	CHILtrapF-88331.0	98	48	0.903065
7	CHILtrapF-79243.0	CHILtrapF-16954.13	56	76	0.903065
7	CHILtrapF-94222.2	CHILtrapF-95712.2	102	55	0.903005
7	CHILtrapF-71232.0	CHILtrapF-95712.1	35	63	0.903003
7	CHILtrapF-100248.0	CHILtrapF-71768.0	15	31	0.903003
7	CHILtrapF-95712.1	CHILtrapF-98331.0	63	28	0.903003
7	CHILtrapF-81353.0	CHILtrapF-93905.0	62	36	0.903003
7	CHILtrapF-84872.0	CHILtrapF-93358.0	52	28	0.902978
7	CHILtrapF-94222.1	CHILtrapF-95712.3	51	30	0.902769
7	CHILtrapF-71232.0	CHILtrapF-86295.0	35	49	0.902609
7	CHILtrapF-119968.1	CHILtrapF-93734.0	49	33	0.902609
7	CHILtrapF-106320.1	CHILtrapF-10585.3	53	37	0.902609
7	CHILtrapF-91544.0	CHILtrapF-93942.1	60	55	0.902609
7	CHILtrapF-89482.1	CHILtrapF-93942.1	79	55	0.902609
7	CHILtrapF-87209.0	CHILtrapF-10585.2	98	44	0.902609
7	CHILtrapF-110536.1	CHILtrapF-82262.0	37	87	0.902609
7	CHILtrapF-79124.0	CHILtrapF-92566.0	104	53	0.902609
7	CHILtrapF-95092.0	CHILtrapF-92566.0	58	53	0.902609
7	CHILtrapF-85403.0	CHILtrapF-98129.0	36	66	0.902609
7	CHILtrapF-79243.0	CHILtrapF-86993.0	56	69	0.902609
7	CHILtrapF-10585.2	CHILtrapF-98309.7	44	55	0.902609
7	CHILtrapF-100119.0	CHILtrapF-99511.0	57	40	0.902609
7	CHILtrapF-104312.1	CHILtrapF-99511.0	87	40	0.902609
7	CHILtrapF-85678.0	CHILtrapF-91159.0	62	12	0.902609
7	CHILtrapF-85678.0	CHILtrapF-98129.0	62	66	0.902609
7	CHILtrapF-88982.0	CHILtrapF-98374.0	69	63	0.902609
7	CHILtrapF-83144.0	CHILtrapF-86343.0	64	30	0.902609
7	CHILtrapF-88239.0	CHILtrapF-101218.0	37	98	0.902609
7	CHILtrapF-110827.0	CHILtrapF-101218.0	18	98	0.902609
7	CHILtrapF-102490.0	CHILtrapF-114555.0	10	21	0.902609
7	CHILtrapF-98374.0	CHILtrapF-105925.0	63	61	0.902609
7	CHILtrapF-90021.0	CHILtrapF-10585.2	100	44	0.902609
7	CHILtrapF-74886.0	CHILtrapF-94841.0	54	64	0.902609
7	CHILtrapF-88024.0	CHILtrapF-94222.1	14	51	0.902541
7	CHILtrapF-95712.4	CHILtrapF-109971.0	35	19	0.902524
7	CHILtrapF-94222.2	CHILtrapF-100811.0	102	33	0.902509
7	CHILtrapF-94222.2	CHILtrapF-110765.0	102	55	0.902509
7	CHILtrapF-81530.6	CHILtrapF-101090.0	44	43	0.90237
7	CHILtrapF-81530.2	CHILtrapF-81530.5	12	20	0.90237
7	CHILtrapF-83362.0	CHILtrapF-91251.0	50	49	0.902357
7	CHILtrapF-91544.0	CHILtrapF-97186.0	60	72	0.902357
7	CHILtrapF-95092.0	CHILtrapF-95712.3	58	30	0.902357
7	CHILtrapF-90816.1	CHILtrapF-93905.0	54	36	0.902306
7	CHILtrapF-58659.0	CHILtrapF-95712.1	15	63	0.902306
7	CHILtrapF-65264.1	CHILtrapF-86993.0	8	69	0.902282
7	CHILtrapF-87209.0	CHILtrapF-84872.0	98	52	0.902192
7	CHILtrapF-10585.2	CHILtrapF-16954.13	44	76	0.902192
7	CHILtrapF-111563.0	CHILtrapF-78700.0	23	44	0.902192
7	CHILtrapF-107555.1	CHILtrapF-16954.13	49	76	0.902192
7	CHILtrapF-16954.13	CHILtrapF-86582.0	76	82	0.902192
7	CHILtrapF-107291.3	CHILtrapF-95712.1	36	63	0.902109
7	CHILtrapF-98129.0	CHILtrapF-109448.0	66	72	0.902109
7	CHILtrapF-71768.0	CHILtrapF-95263.1	31	70	0.902109
7	CHILtrapF-66302.0	CHILtrapF-109448.0	29	72	0.902109
7	CHILtrapF-97465.0	CHILtrapF-101090.0	81	43	0.901935
7	CHILtrapF-10585.7	CHILtrapF-90021.0	29	100	0.901935
7	CHILtrapF-94222.2	CHILtrapF-97379.0	102	15	0.901791
7	CHILtrapF-84773.0	CHILtrapF-110627.0	46	69	0.901739
7	CHILtrapF-97465.0	CHILtrapF-93942.0	81	44	0.901739
7	CHILtrapF-59555.1	CHILtrapF-88780.0	25	58	0.901739
7	CHILtrapF-87551.0	CHILtrapF-104312.1	66	87	0.901739
7	CHILtrapF-51941.5	CHILtrapF-101226.0	60	21	0.901739
7	CHILtrapF-103999.0	CHILtrapF-83227.0	83	29	0.901739
7	CHILtrapF-86295.0	CHILtrapF-79243.0	49	56	0.901739
7	CHILtrapF-106042.1	CHILtrapF-103999.0	25	83	0.901739
7	CHILtrapF-99511.0	CHILtrapF-82262.0	40	87	0.901739
7	CHILtrapF-103616.1	CHILtrapF-109971.0	12	19	0.901739
7	CHILtrapF-79243.0	CHILtrapF-98129.0	56	66	0.901739
7	CHILtrapF-93942.1	CHILtrapF-79124.0	55	104	0.901739
7	CHILtrapF-104312.1	CHILtrapF-103760.0	87	29	0.901739
7	CHILtrapF-87481.0	CHILtrapF-110627.1	95	34	0.901739
7	CHILtrapF-87481.0	CHILtrapF-105925.0	95	61	0.901739
7	CHILtrapF-87481.0	CHILtrapF-87551.0	95	66	0.901739
7	CHILtrapF-91635.1	CHILtrapF-105925.0	74	61	0.901739
7	CHILtrapF-83544.0	CHILtrapF-90021.0	36	100	0.901739
7	CHILtrapF-65047.0	CHILtrapF-86848.0	60	40	0.901739
7	CHILtrapF-65047.0	CHILtrapF-95263.1	60	70	0.901739
7	CHILtrapF-88780.0	CHILtrapF-98331.0	58	28	0.901739
7	CHILtrapF-88239.0	CHILtrapF-85678.0	37	62	0.901739
7	CHILtrapF-88239.0	CHILtrapF-94561.0	37	56	0.901739
7	CHILtrapF-107291.5	CHILtrapF-36474.4	83	35	0.901739
7	CHILtrapF-81530.2	CHILtrapF-72973.0	12	37	0.901739
7	CHILtrapF-110827.0	CHILtrapF-88666.3	18	33	0.901739
7	CHILtrapF-91088.0	CHILtrapF-86848.0	26	40	0.901739
7	CHILtrapF-98374.0	CHILtrapF-91251.0	63	49	0.901739
7	CHILtrapF-82262.0	CHILtrapF-91743.0	87	9	0.901739
7	CHILtrapF-101975.0	CHILtrapF-87251.0	22	13	0.901669
7	CHILtrapF-95712.0	CHILtrapF-81353.0	47	62	0.901654
7	CHILtrapF-104551.1	CHILtrapF-94207.0	14	68	0.901654
7	CHILtrapF-96236.0	CHILtrapF-94222.2	17	102	0.901595
7	CHILtrapF-51941.5	CHILtrapF-10585.7	60	29	0.9015
7	CHILtrapF-83362.0	CHILtrapF-106320.0	50	78	0.901477
7	CHILtrapF-83362.0	CHILtrapF-101218.0	50	98	0.901477
7	CHILtrapF-85678.0	CHILtrapF-106450.2	62	72	0.901477
7	CHILtrapF-92359.3	CHILtrapF-106450.2	64	72	0.901477
7	CHILtrapF-90411.0	CHILtrapF-103616.1	48	12	0.90138
7	CHILtrapF-83544.0	CHILtrapF-16954.13	36	76	0.901319
7	CHILtrapF-91088.0	CHILtrapF-109448.0	26	72	0.901216
7	CHILtrapF-86993.0	CHILtrapF-109448.0	69	72	0.901216
7	CHILtrapF-86993.0	CHILtrapF-94222.1	69	51	0.901188
7	CHILtrapF-90411.0	CHILtrapF-71768.0	48	31	0.90104
7	CHILtrapF-106320.0	CHILtrapF-50338.1	78	41	0.90087
7	CHILtrapF-97465.0	CHILtrapF-82262.0	81	87	0.90087
7	CHILtrapF-106320.1	CHILtrapF-85695.0	53	81	0.90087
7	CHILtrapF-81657.0	CHILtrapF-46910.8	20	31	0.90087
7	CHILtrapF-106320.1	CHILtrapF-86582.0	53	82	0.90087
7	CHILtrapF-106320.1	CHILtrapF-91635.1	53	74	0.90087
7	CHILtrapF-103999.0	CHILtrapF-91635.1	83	74	0.90087
7	CHILtrapF-91544.0	CHILtrapF-86582.0	60	82	0.90087
7	CHILtrapF-98309.7	CHILtrapF-46910.8	55	31	0.90087
7	CHILtrapF-88638.0	CHILtrapF-81353.0	98	62	0.90087
7	CHILtrapF-88638.0	CHILtrapF-86848.0	98	40	0.90087
7	CHILtrapF-95092.0	CHILtrapF-104312.1	58	87	0.90087
7	CHILtrapF-95092.0	CHILtrapF-106320.0	58	78	0.90087
7	CHILtrapF-81530.6	CHILtrapF-97241.1	44	57	0.90087
7	CHILtrapF-81530.6	CHILtrapF-98129.0	44	66	0.90087
7	CHILtrapF-79243.0	CHILtrapF-93942.1	56	55	0.90087
7	CHILtrapF-100811.0	CHILtrapF-98374.0	33	63	0.90087
7	CHILtrapF-93942.1	CHILtrapF-90021.0	55	100	0.90087
7	CHILtrapF-83544.0	CHILtrapF-88331.0	36	48	0.90087
7	CHILtrapF-83544.0	CHILtrapF-91251.0	36	49	0.90087
7	CHILtrapF-98129.0	CHILtrapF-91251.0	66	49	0.90087
7	CHILtrapF-88780.0	CHILtrapF-82262.0	58	87	0.90087
7	CHILtrapF-88780.0	CHILtrapF-101218.0	58	98	0.90087
7	CHILtrapF-107291.5	CHILtrapF-85695.0	83	81	0.90087
7	CHILtrapF-111563.0	CHILtrapF-88331.0	23	48	0.90087
7	CHILtrapF-98374.0	CHILtrapF-92566.0	63	53	0.90087
7	CHILtrapF-94207.0	CHILtrapF-111563.0	68	23	0.90087
7	CHILtrapF-85894.1	CHILtrapF-71350.0	15	15	0.90087
7	CHILtrapF-107555.1	CHILtrapF-95263.1	49	70	0.90087
7	CHILtrapF-10585.3	CHILtrapF-82262.0	37	87	0.90087
7	CHILtrapF-90021.0	CHILtrapF-85403.0	100	36	0.90087
7	CHILtrapF-90021.0	CHILtrapF-111563.0	100	23	0.90087
7	CHILtrapF-74886.0	CHILtrapF-110627.0	54	69	0.90087
7	CHILtrapF-38469.3	CHILtrapF-97186.0	19	72	0.900792
7	CHILtrapF-88982.0	CHILtrapF-104551.1	69	14	0.900784
7	CHILtrapF-82664.0	CHILtrapF-94561.0	34	56	0.900656
7	CHILtrapF-90816.1	CHILtrapF-94207.0	54	68	0.900631
7	CHILtrapF-83144.0	CHILtrapF-90816.1	64	54	0.900631
7	CHILtrapF-97379.0	CHILtrapF-92566.0	15	53	0.900631
7	CHILtrapF-83362.0	CHILtrapF-94841.0	50	64	0.900597
7	CHILtrapF-83362.0	CHILtrapF-65047.0	50	60	0.900597
7	CHILtrapF-83362.0	CHILtrapF-110536.1	50	37	0.900597
7	CHILtrapF-106450.2	CHILtrapF-92566.0	72	53	0.900597
7	CHILtrapF-100811.0	CHILtrapF-65264.2	33	19	0.900597
7	CHILtrapF-90411.0	CHILtrapF-86582.0	48	82	0.900451
7	CHILtrapF-100119.0	CHILtrapF-114005.1	57	98	0.900445
7	CHILtrapF-88780.0	CHILtrapF-114005.1	58	98	0.900445
7	CHILtrapF-88239.0	CHILtrapF-114005.1	37	98	0.900445
7	CHILtrapF-91544.0	CHILtrapF-82664.2	60	29	0.900355
7	CHILtrapF-89482.1	CHILtrapF-93905.0	79	36	0.900323
7	CHILtrapF-95092.0	CHILtrapF-109448.0	58	72	0.900323
7	CHILtrapF-104859.0	CHILtrapF-109448.0	19	72	0.900323
7	CHILtrapF-98374.0	CHILtrapF-109448.0	63	72	0.900323
7	CHILtrapF-94222.1	CHILtrapF-103760.0	51	29	0.900285
7	CHILtrapF-95712.2	CHILtrapF-95712.4	55	35	0.900262
7	CHILtrapF-98331.0	CHILtrapF-111449.2	28	8	0.90022
7	CHILtrapF-84872.0	CHILtrapF-95712.3	52	30	0.900117
7	CHILtrapF-97465.0	CHILtrapF-97241.1	81	57	0.9
7	CHILtrapF-119968.1	CHILtrapF-88666.3	49	33	0.9
7	CHILtrapF-51941.5	CHILtrapF-66302.0	60	29	0.9
7	CHILtrapF-51941.5	CHILtrapF-81657.0	60	20	0.9
7	CHILtrapF-72986.0	CHILtrapF-10585.2	65	44	0.9
7	CHILtrapF-82547.0	CHILtrapF-65047.0	57	60	0.9
7	CHILtrapF-99511.0	CHILtrapF-90021.0	40	100	0.9
7	CHILtrapF-87209.0	CHILtrapF-51941.5	98	60	0.9
7	CHILtrapF-103616.1	CHILtrapF-85894.1	12	15	0.9
7	CHILtrapF-110536.1	CHILtrapF-90021.0	37	100	0.9
7	CHILtrapF-79124.0	CHILtrapF-50338.1	104	41	0.9
7	CHILtrapF-95092.0	CHILtrapF-89482.1	58	79	0.9
7	CHILtrapF-97730.0	CHILtrapF-79774.9	5	13	0.9
7	CHILtrapF-104312.1	CHILtrapF-85403.0	87	36	0.9
7	CHILtrapF-91251.0	CHILtrapF-92566.0	49	53	0.9
7	CHILtrapF-88982.0	CHILtrapF-83227.0	69	29	0.9
7	CHILtrapF-87481.0	CHILtrapF-85403.0	95	36	0.9
7	CHILtrapF-91635.1	CHILtrapF-46910.8	74	31	0.9
7	CHILtrapF-83144.0	CHILtrapF-72986.0	64	65	0.9
7	CHILtrapF-110827.0	CHILtrapF-88638.0	18	98	0.9
7	CHILtrapF-102490.0	CHILtrapF-90052.0	10	2	0.9
7	CHILtrapF-91088.0	CHILtrapF-50338.1	26	41	0.9
7	CHILtrapF-98374.0	CHILtrapF-86993.0	63	69	0.9
7	CHILtrapF-10585.3	CHILtrapF-79124.0	37	104	0.9
7	CHILtrapF-10585.3	CHILtrapF-91159.0	37	12	0.9
7	CHILtrapF-81353.0	CHILtrapF-98309.7	62	55	0.9
7	CHILtrapF-101213.0	CHILtrapF-83540.0	21	73	0.9
7	CHILtrapF-81396.0	CHILtrapF-10585.2	14	44	0.9
7	CHILtrapF-94222.2	CHILtrapF-101090.0	102	43	0.899962
7	CHILtrapF-95712.4	CHILtrapF-107291.3	35	36	0.899913
7	CHILtrapF-95092.0	CHILtrapF-94222.1	58	51	0.899834
7	CHILtrapF-82664.0	CHILtrapF-109971.0	34	19	0.899784
7	CHILtrapF-16954.13	CHILtrapF-93905.0	76	36	0.899778
7	CHILtrapF-94222.2	CHILtrapF-50338.1	102	41	0.899766
7	CHILtrapF-88982.0	CHILtrapF-94222.2	69	102	0.899766
7	CHILtrapF-104312.1	CHILtrapF-97379.0	87	15	0.899761
7	CHILtrapF-65047.0	CHILtrapF-90816.1	60	54	0.899761
7	CHILtrapF-94222.2	CHILtrapF-94222.3	102	10	0.899721
7	CHILtrapF-83362.0	CHILtrapF-104312.1	50	87	0.899716
7	CHILtrapF-83362.0	CHILtrapF-90021.0	50	100	0.899716
7	CHILtrapF-86295.0	CHILtrapF-114005.1	49	98	0.899572
7	CHILtrapF-83144.0	CHILtrapF-16954.13	64	76	0.899572
7	CHILtrapF-88666.3	CHILtrapF-114005.1	33	98	0.899572
7	CHILtrapF-86907.9	CHILtrapF-88331.0	24	48	0.899572
7	CHILtrapF-82664.2	CHILtrapF-106450.2	29	72	0.899544
7	CHILtrapF-90411.0	CHILtrapF-79124.0	48	104	0.899522
7	CHILtrapF-119968.1	CHILtrapF-101975.0	49	22	0.899479
7	CHILtrapF-95712.1	CHILtrapF-98129.0	63	66	0.89943
7	CHILtrapF-111563.0	CHILtrapF-109448.0	23	72	0.89943
7	CHILtrapF-103999.0	CHILtrapF-90816.1	83	54	0.899326
7	CHILtrapF-97465.0	CHILtrapF-72986.0	81	65	0.89913
7	CHILtrapF-119968.1	CHILtrapF-99686.1	49	33	0.89913
7	CHILtrapF-72986.0	CHILtrapF-88368.0	65	27	0.89913
7	CHILtrapF-88638.0	CHILtrapF-110627.1	98	34	0.89913
7	CHILtrapF-88638.0	CHILtrapF-46910.8	98	31	0.89913
7	CHILtrapF-99511.0	CHILtrapF-105925.0	40	61	0.89913
7	CHILtrapF-83227.0	CHILtrapF-83540.0	29	73	0.89913
7	CHILtrapF-110765.0	CHILtrapF-105925.0	55	61	0.89913
7	CHILtrapF-88108.0	CHILtrapF-81396.0	42	14	0.89913
7	CHILtrapF-88108.0	CHILtrapF-99511.0	42	40	0.89913
7	CHILtrapF-79243.0	CHILtrapF-101218.0	56	98	0.89913
7	CHILtrapF-100811.0	CHILtrapF-86295.0	33	49	0.89913
7	CHILtrapF-85695.0	CHILtrapF-93734.0	81	33	0.89913
7	CHILtrapF-87481.0	CHILtrapF-88108.0	95	42	0.89913
7	CHILtrapF-87481.0	CHILtrapF-10585.3	95	37	0.89913
7	CHILtrapF-87481.0	CHILtrapF-95092.0	95	58	0.89913
7	CHILtrapF-87481.0	CHILtrapF-92359.3	95	64	0.89913
7	CHILtrapF-83544.0	CHILtrapF-93942.0	36	44	0.89913
7	CHILtrapF-83144.0	CHILtrapF-110627.0	64	69	0.89913
7	CHILtrapF-83540.0	CHILtrapF-92566.0	73	53	0.89913
7	CHILtrapF-88780.0	CHILtrapF-93942.1	58	55	0.89913
7	CHILtrapF-107291.5	CHILtrapF-107291.3	83	36	0.89913
7	CHILtrapF-96236.0	CHILtrapF-72986.0	17	65	0.89913
7	CHILtrapF-96236.0	CHILtrapF-88638.0	17	98	0.89913
7	CHILtrapF-98374.0	CHILtrapF-82020.0	63	18	0.89913
7	CHILtrapF-98374.0	CHILtrapF-90021.0	63	100	0.89913
7	CHILtrapF-88024.0	CHILtrapF-93734.0	14	33	0.89913
7	CHILtrapF-82262.0	CHILtrapF-110627.0	87	69	0.89913
7	CHILtrapF-88368.0	CHILtrapF-92359.3	27	64	0.89913
7	CHILtrapF-101213.0	CHILtrapF-79124.0	21	104	0.89913
7	CHILtrapF-81396.0	CHILtrapF-74886.0	14	54	0.89913
7	CHILtrapF-36474.4	CHILtrapF-92359.3	35	64	0.89913
7	CHILtrapF-87189.0	CHILtrapF-93358.0	17	28	0.899043
7	CHILtrapF-85678.0	CHILtrapF-105004.1	62	12	0.899043
7	CHILtrapF-95712.0	CHILtrapF-98309.7	47	55	0.899043
7	CHILtrapF-94222.1	CHILtrapF-107291.3	51	36	0.898931
7	CHILtrapF-87189.0	CHILtrapF-83362.8	17	12	0.898891
7	CHILtrapF-59555.1	CHILtrapF-90816.1	25	54	0.898891
7	CHILtrapF-10585.7	CHILtrapF-86582.0	29	82	0.898891
7	CHILtrapF-94222.2	CHILtrapF-92566.0	102	53	0.898851
7	CHILtrapF-83362.0	CHILtrapF-93942.0	50	44	0.898836
7	CHILtrapF-83362.0	CHILtrapF-106042.1	50	25	0.898836
7	CHILtrapF-72986.0	CHILtrapF-106450.2	65	72	0.898836
7	CHILtrapF-110765.0	CHILtrapF-65264.2	55	19	0.898836
7	CHILtrapF-88239.0	CHILtrapF-106450.2	37	72	0.898836
7	CHILtrapF-81353.0	CHILtrapF-97186.0	62	72	0.898836
7	CHILtrapF-72986.0	CHILtrapF-16954.13	65	76	0.898699
7	CHILtrapF-114005.1	CHILtrapF-99511.0	98	40	0.898699
7	CHILtrapF-86907.9	CHILtrapF-95263.1	24	70	0.898699
7	CHILtrapF-90411.0	CHILtrapF-103760.0	48	29	0.898593
7	CHILtrapF-97465.0	CHILtrapF-93905.0	81	36	0.898537
7	CHILtrapF-88368.0	CHILtrapF-95712.1	27	63	0.898537
7	CHILtrapF-82664.0	CHILtrapF-86582.0	34	82	0.898477
7	CHILtrapF-38469.5	CHILtrapF-92359.3	8	64	0.898477
7	CHILtrapF-84773.0	CHILtrapF-91635.1	46	74	0.898261
7	CHILtrapF-59555.1	CHILtrapF-88368.0	25	27	0.898261
7	CHILtrapF-87551.0	CHILtrapF-92359.3	66	64	0.898261
7	CHILtrapF-106320.1	CHILtrapF-92566.0	53	53	0.898261
7	CHILtrapF-106320.1	CHILtrapF-83540.0	53	73	0.898261
7	CHILtrapF-103999.0	CHILtrapF-82547.0	83	57	0.898261
7	CHILtrapF-103999.0	CHILtrapF-74886.0	83	54	0.898261
7	CHILtrapF-103999.0	CHILtrapF-97241.1	83	57	0.898261
7	CHILtrapF-103999.0	CHILtrapF-93942.0	83	44	0.898261
7	CHILtrapF-82547.0	CHILtrapF-10585.3	57	37	0.898261
7	CHILtrapF-89482.1	CHILtrapF-110627.0	79	69	0.898261
7	CHILtrapF-86295.0	CHILtrapF-106320.0	49	78	0.898261
7	CHILtrapF-86295.0	CHILtrapF-93942.0	49	44	0.898261
7	CHILtrapF-87209.0	CHILtrapF-104859.0	98	19	0.898261
7	CHILtrapF-110765.0	CHILtrapF-93942.0	55	44	0.898261
7	CHILtrapF-87481.0	CHILtrapF-72973.0	95	37	0.898261
7	CHILtrapF-87481.0	CHILtrapF-93942.0	95	44	0.898261
7	CHILtrapF-91635.1	CHILtrapF-82262.0	74	87	0.898261
7	CHILtrapF-91635.1	CHILtrapF-88331.0	74	48	0.898261
7	CHILtrapF-83544.0	CHILtrapF-106320.1	36	53	0.898261
7	CHILtrapF-83144.0	CHILtrapF-98129.0	64	66	0.898261
7	CHILtrapF-83540.0	CHILtrapF-106320.0	73	78	0.898261
7	CHILtrapF-88780.0	CHILtrapF-86282.0	58	8	0.898261
7	CHILtrapF-88239.0	CHILtrapF-81353.0	37	62	0.898261
7	CHILtrapF-107291.5	CHILtrapF-106320.1	83	53	0.898261
7	CHILtrapF-111563.0	CHILtrapF-92566.0	23	53	0.898261
7	CHILtrapF-97241.1	CHILtrapF-86582.0	57	82	0.898261
7	CHILtrapF-107555.1	CHILtrapF-91251.0	49	49	0.898261
7	CHILtrapF-107555.1	CHILtrapF-71232.0	49	35	0.898261
7	CHILtrapF-107555.1	CHILtrapF-91544.0	49	60	0.898261
7	CHILtrapF-10585.3	CHILtrapF-110627.0	37	69	0.898261
7	CHILtrapF-82262.0	CHILtrapF-98129.0	87	66	0.898261
7	CHILtrapF-110536.1	CHILtrapF-95621.0	37	12	0.898173
7	CHILtrapF-83362.8	CHILtrapF-100053.0	12	2	0.898021
7	CHILtrapF-83362.0	CHILtrapF-98374.0	50	63	0.897956
7	CHILtrapF-106450.2	CHILtrapF-86848.0	72	40	0.897956
7	CHILtrapF-110536.1	CHILtrapF-97186.0	37	72	0.897956
7	CHILtrapF-79124.0	CHILtrapF-95712.3	104	30	0.897956
7	CHILtrapF-93942.1	CHILtrapF-106450.2	55	72	0.897956
7	CHILtrapF-94561.0	CHILtrapF-106450.2	56	72	0.897956
7	CHILtrapF-97186.0	CHILtrapF-98129.0	72	66	0.897956
7	CHILtrapF-94222.2	CHILtrapF-86848.0	102	40	0.897937
7	CHILtrapF-94222.2	CHILtrapF-79774.9	102	13	0.897937
7	CHILtrapF-97186.0	CHILtrapF-71768.0	72	31	0.897924
7	CHILtrapF-95712.4	CHILtrapF-94222.1	35	51	0.897907
7	CHILtrapF-109448.0	CHILtrapF-101090.0	72	43	0.897839
7	CHILtrapF-84773.0	CHILtrapF-16954.13	46	76	0.897825
7	CHILtrapF-107555.1	CHILtrapF-114005.1	49	98	0.897825
7	CHILtrapF-86993.0	CHILtrapF-86907.9	69	24	0.897825
7	CHILtrapF-79243.0	CHILtrapF-71768.0	56	31	0.897644
7	CHILtrapF-78917.1	CHILtrapF-95712.1	17	63	0.897644
7	CHILtrapF-103999.0	CHILtrapF-82664.0	83	34	0.897606
7	CHILtrapF-83362.8	CHILtrapF-95712.4	12	35	0.897497
7	CHILtrapF-106320.0	CHILtrapF-88331.0	78	48	0.897391
7	CHILtrapF-71232.0	CHILtrapF-88368.0	35	27	0.897391
7	CHILtrapF-71232.0	CHILtrapF-97465.0	35	81	0.897391
7	CHILtrapF-51941.5	CHILtrapF-94207.0	60	68	0.897391
7	CHILtrapF-103999.0	CHILtrapF-110627.1	83	34	0.897391
7	CHILtrapF-72986.0	CHILtrapF-85678.0	65	62	0.897391
7	CHILtrapF-82547.0	CHILtrapF-90021.0	57	100	0.897391
7	CHILtrapF-88638.0	CHILtrapF-82020.0	98	18	0.897391
7	CHILtrapF-87209.0	CHILtrapF-79243.0	98	56	0.897391
7	CHILtrapF-87209.0	CHILtrapF-110627.1	98	34	0.897391
7	CHILtrapF-87209.0	CHILtrapF-88331.0	98	48	0.897391
[truncated: 11,705 more rows]
