# Supplementary material for: Tissue-Specific Floral Transcriptome Analysis of the Sexually Deceptive Orchid Chiloglottis trapeziformis Provides Insights into the Biosynthesis and Regulation of Its Unique UV-B Dependent Floral Volatile, Chiloglottone 1
Source: Front Plant Sci. 2017 Jul 19;8:1260. doi: 10.3389/fpls.2017.01260 (PMC5515871; doi:10.3389/fpls.2017.01260)
Supplement: Supplementary file 8 [file Data_Sheet_8.ZIP › log2FPKM.txt]

Cluster-ID	dep_covered_calli1	dep_covered_calli2	dep_covered_calli3	dep_covered_lab1	dep_covered_lab2	dep_covered_lab3	dep_UV_calli1	dep_UV_calli2	dep_UV_calli3	dep_UV_lab1	dep_UV_lab2	dep_UV_lab3	vmbud_UV_calli1	vmbud_UV_calli2	vmbud_UV_calli3	vmbud_UV_lab1	vmbud_UV_lab2	vmbud_UV_lab3	vmbud_covered_calli1	vmbud_covered_calli2	vmbud_covered_calli3	vmbud_covered_lab1	vmbud_covered_lab2	vmbud_covered_lab3
CHILtrapF-100.1	1.05	1.46	2.38	1.98	3.62	3.29	0	0.64	1.16	1.04	3.77	0	1.3	3.07	3.24	2.3	2.87	4.5	2.82	3.94	2.41	1.88	5.67	2.49
CHILtrapF-100.2	2.46	1.79	1.87	1.79	3.07	4.34	0	1.97	1.55	1.41	3.12	0	2.49	2.63	3.55	3.04	3.43	3.98	3.27	3.73	2.47	2.73	4.67	2.55
CHILtrapF-171.1	1.1	2.42	2.53	1.81	0.81	2.14	3.62	2.19	3.03	1.92	1.32	1.86	2.85	3.03	2.52	2.07	0.97	1.45	1.3	1.83	2.15	2.22	1.34	1.79
CHILtrapF-257.0	2.04	1.09	1.66	3.87	2.35	0	2.48	1.06	0	2.34	1.67	1.13	3.25	3.22	2.62	2.99	2.89	3.11	2.98	3.66	3.87	5.53	5.39	5.3
CHILtrapF-317.0	2.92	3.36	3.21	4.19	2.63	3.43	3.48	3.09	2.65	4.78	3.37	2.26	4.5	3.33	5.58	4.98	4.76	5.19	4.79	5.37	4.02	5.9	5.9	5.89
CHILtrapF-317.2	2	2.35	1.12	2.1	2.57	2.46	2.94	2.3	2.81	2.63	2.87	0.9	2.62	2.16	2.42	2.6	4.02	3.29	2.39	3.42	1.71	4.49	3.73	4.16
CHILtrapF-317.3	1.32	0	0.48	0.87	1.58	2.13	1.41	2.05	0.9	1.69	1.75	0	2.35	1.45	2.24	2.38	2.6	2.71	1.89	3.17	2.26	3.85	3.42	3.73
CHILtrapF-317.4	1.7	1.79	1.91	3.08	2.57	2.72	2.58	3.01	1.84	3.76	3.77	2.16	3.84	3.27	4.7	3.9	3.81	4.25	4.42	4.89	4.08	5.8	5.37	5.32
CHILtrapF-317.5	3.95	3.55	3.54	4.63	2.98	3.78	4.2	3.66	3.21	4.91	4.11	2.97	4.38	4.2	5.41	4.53	4.41	4.89	5.06	5.56	4.02	5.86	5.87	5.42
CHILtrapF-317.6	3.68	3.94	3.63	4.14	3.71	2.56	3.05	3.4	3.62	4.64	4.59	4.37	3.18	4.56	5.14	4.31	5.5	4.83	4.45	4.94	3.9	5.27	5.39	5.15
CHILtrapF-317.8	1.9	1.32	0.78	3.86	1.89	1.01	0	2.4	1.36	3.85	2.83	1.75	2.25	3.39	4.85	4.49	4.25	4.46	4.16	4.56	3.6	5.06	4.85	4.59
CHILtrapF-317.9	3.61	3.86	3.51	5.48	3.32	3.6	4.83	3.13	4.06	5.26	4.61	3.46	4.73	4.39	5.23	5.06	4.76	5.19	5.41	5.53	4.78	6.14	6.26	5.73
CHILtrapF-317.10	2.24	2.02	1.78	3.35	1.51	1.26	2.03	2.29	1.88	3.34	2.68	0	2.45	2.99	4.14	3.42	3.34	3.57	3.82	4.36	2.93	4.89	4.41	4.22
CHILtrapF-366.1	0.58	0	1.34	1.53	0.4	0	0.62	0.59	0.64	1.55	0.59	1.57	1.74	0.64	1.01	1.67	1.48	1.14	1.4	1.4	1.57	2.64	2.16	2.78
CHILtrapF-366.3	0	0.36	0.49	0.88	0	0	0.65	0.61	0.37	0	0.62	0.67	1.26	1.47	1.54	1.37	0.9	1.18	1.29	1.28	0.83	2.28	1.99	2.18
CHILtrapF-508.3	2.29	0.89	1.6	2.4	2.03	0	2.15	1.39	3.02	0.82	1.79	1.88	2.39	1.48	3.02	4.4	2.91	3.11	5.72	5.01	3.58	6.3	5.45	3.78
CHILtrapF-508.6	2.98	3.09	3.29	2.95	2.01	1.1	2.13	3.69	3.63	3.21	2.89	3.29	5.06	4.22	3.48	3.6	3.38	3.38	4.22	4.56	3.46	4.55	4.26	3.89
CHILtrapF-508.8	3.03	4.14	3.77	0	0	0	2.31	3.08	3.84	0.91	0	0	4.18	3.63	3.31	0.58	0	1.41	4.01	3.25	3.68	0	0.69	0
CHILtrapF-508.9	3.55	3.29	3.24	2.3	1.75	0	3.69	3.08	2.84	0	0.96	1.62	4.18	3.36	3.92	1.01	2.01	2.28	4.47	4.4	3.46	2.28	0.69	0.82
CHILtrapF-508.18	4.07	3.1	3.05	2.09	1.85	1.99	4.03	1.61	3.63	0.98	1.62	2.48	3.57	2.97	3.91	1.42	3.22	2.55	3.34	3.22	2.81	2.74	1.59	3.6
CHILtrapF-767.1	4.87	4.69	4.88	4.51	3.23	3.5	4.88	4.44	4.34	4.21	3.72	4.41	5.39	5.13	4.63	5.03	4.82	5.15	4.73	4.98	4.81	5.52	5.54	5.42
CHILtrapF-801.0	0.74	0	0.43	0	0	0	0	0	0	1.22	0	0	0.94	1.35	2.12	1.1	0	0	2.78	2.14	2.69	3.6	3.41	3.9
CHILtrapF-806.1	1.2	3.17	1.89	2.26	1.94	2.28	1.95	2.57	1.58	0.51	1.37	1.58	1.75	2.45	1.66	1.43	1.77	1.97	1.47	1.87	1.86	2.13	2.08	2.72
CHILtrapF-806.2	1.69	2.96	2.01	2.67	1.97	1.58	2.98	1.73	1.6	2.02	1.26	1.34	1.78	1.6	1.3	1.58	1.45	1.67	1.9	1.45	0.93	2.06	2.81	2.67
CHILtrapF-806.4	1.69	2.55	2.24	1.56	1.46	0.73	1.57	1.26	2.61	0.9	1.12	0.59	0.69	2.61	1.68	1.32	0.58	1.67	1.1	1.7	0.93	2.26	2.11	1.88
CHILtrapF-806.5	4.1	4.59	4.43	4.56	4.18	3.99	4.34	4.26	4.7	4.92	4.41	4.24	5.06	5.25	4.57	4.74	4.69	4.48	3.78	4.92	4.44	5.1	5.27	4.82
CHILtrapF-1008.3	2.16	1.54	2.45	2.53	1.72	0.41	2.76	1.09	1.91	1.05	0.65	0.32	2.1	0.32	1.29	0.45	0.69	0.18	1.88	2.18	1.95	2.91	2.56	2.73
CHILtrapF-1008.4	3.16	2.9	3.68	3.73	2.61	2.76	3.01	3.1	2.69	2.12	2.04	1.86	2.5	2.76	2.69	1.88	1.1	1.34	2.89	3.48	3.21	3.57	3.82	3.63
CHILtrapF-1008.5	2.48	2.17	2.44	2.59	2	1.44	2.33	2.26	1.86	0.74	0.68	1.64	1.53	1.37	1.71	0.33	0.71	0.77	1.97	2.45	1.73	2.34	2.33	2.52
CHILtrapF-1054.1	3.06	1.65	2.03	1.06	1.2	0	2.68	3.11	2.3	0	0.33	0	2.67	0.64	2.34	1.25	0.36	0.38	1.01	1.79	1.32	1.26	1.88	0.51
CHILtrapF-1076.4	4.79	5.94	5.66	5.92	4.5	5.49	5.43	4.85	5.11	5.38	4.86	5.8	5.14	4.38	4.89	5.02	4.24	3.83	5.84	6.43	6.15	6.74	7.09	6.89
CHILtrapF-1089.0	0	0	0	0	0	0	0	0	0	0	0	0	0.79	1.51	0.53	3.04	3.19	3.89	0.86	1.49	1.4	3.81	4.23	3.8
CHILtrapF-1199.1	1.84	0.56	1.6	2.26	0.65	0.71	0	2.68	1.79	2.13	1.49	1.58	2.79	1.8	2.2	2.42	2.55	1.76	2.11	1.87	2.92	3.02	2.18	2.55
CHILtrapF-1199.8	0.76	2.01	1.4	1.72	1.24	1.03	2.03	1.29	1.76	1.9	1.9	1.58	2.11	1.58	2.06	2.97	2.29	2.28	2.3	1.9	2.48	2.69	2.33	2.68
CHILtrapF-1586.8	2.41	1.5	2.83	2.14	0.96	1.81	3.88	2.16	2.7	3.34	3.29	3.68	3.3	2.82	3.34	3.63	3.41	2.68	3.7	3.58	3.66	4.61	4.53	4.24
CHILtrapF-1586.9	4.48	4.19	5.41	4.95	2.58	2.96	5.51	4.95	5.2	5.88	5.82	6.61	5.57	5.2	5.58	6.32	5.81	5.19	6.41	6	6.16	7.26	7.2	6.84
CHILtrapF-1586.10	3.25	2.09	3.28	3.24	0.64	3.4	3.83	3.1	3.5	4.08	3.88	4.5	3.97	3.62	3.96	4.67	4.32	3.35	4.66	4.07	4.5	5.53	5.42	4.96
CHILtrapF-1656.0	3.54	2.87	3.19	3.14	2.17	1.22	3.56	2.23	2.02	2.3	2.24	3.61	2.21	2.61	2.93	2.58	2.8	2.81	2.74	3.12	2.68	3.84	3.74	3.5
CHILtrapF-1818.0	4.1	4.09	4.49	3.15	1.53	2.07	4.07	4.3	3.64	2.88	2.46	1.96	3.43	3.91	3.96	2.14	1.59	2.18	4.48	4.21	3.92	2.94	2.72	1.92
CHILtrapF-1818.2	2.72	2.25	3.12	1.75	0	1.2	2.94	1.88	2.57	1.82	0.54	1.8	2.52	3.16	2.96	1.43	1.14	1.04	3.23	3	2.42	2.49	1.97	1.52
CHILtrapF-2021.0	2.78	3.41	4.09	3.59	0.83	1.86	3.67	3.35	2.34	2.77	0.95	1.24	2.55	3.08	2.44	0.73	0.99	1.96	2.94	3.26	3.22	3.72	2.89	3.02
CHILtrapF-2197.2	6.72	6.66	6.63	7.61	6.07	6.21	7.98	7.96	7.9	7.26	6.41	6.23	8.44	8.8	8.9	8.3	8.07	8.3	8.76	7.95	8.32	9.14	8.27	8.75
CHILtrapF-2226.11	0.52	0.56	1.23	0.84	0.25	0.71	1.18	0.93	1.4	0.64	0.99	1.66	0.26	0.87	1.42	1.2	1.04	1.04	0.73	1.38	1.79	1.7	1.46	1.9
CHILtrapF-2311.2	3.3	3.05	2.77	3.58	1.97	0	3.97	3.65	2.61	1.06	1.12	1.19	4.26	4.33	3.22	1.8	2.58	1.9	1.71	3.28	2.95	1.76	2.46	3.26
CHILtrapF-2311.4	2.32	3.38	2.79	2.92	1.86	1.58	3.97	3.51	3.8	2.3	1.26	0	3.46	3.24	3.38	1.86	1.08	0.5	2.77	3.08	3.07	2.11	1.89	2.75
CHILtrapF-2311.7	2.27	2.37	2.06	2.38	2.2	2.35	1.77	3.26	2.74	2.08	0.9	0	2.95	3.47	1.9	0.94	1.51	1.75	1.43	1.79	2.71	1.9	1.52	2.63
CHILtrapF-2311.8	4.02	4.94	4.01	3.64	2.65	2.2	3.93	4.15	4.35	3.39	2.5	0	4.89	3.98	3.46	2.34	1.7	2.68	2.67	3.04	2.91	2.87	2.56	3.32
CHILtrapF-2329.2	3.94	2.59	3.64	4.45	2.26	2.81	2.61	4	3.26	4.07	3.64	4.64	3.27	1.87	2.41	1.97	0.72	1.27	1.12	1.55	2.5	1.61	1.74	2.31
CHILtrapF-2329.4	4.75	3.86	4.7	4.93	2.69	4.29	4.43	5.06	3.93	4.11	3.36	2.8	4.57	3.22	2.41	2.64	0	1.18	2.77	2.99	1.63	3.51	2.18	3.93
CHILtrapF-2329.7	3.4	3.34	4.44	4.84	1.36	3.93	1.86	3.28	4.23	4.22	3.46	5.09	3.64	2.98	1.99	2.12	2.12	0.79	0.69	2.51	2.54	3.6	2.09	2.84
CHILtrapF-2348.1	4.23	5.09	3.95	4.27	3.8	3.33	4.34	4.26	4.06	4.21	3.58	2.42	5.77	5.9	5.99	4.63	4.2	5.43	6	7.19	6.24	5.57	6.41	6.16
CHILtrapF-2554.1	2.25	2.73	2.57	2.36	0.7	1.93	3.05	1.79	1.89	1.73	1.79	1.4	3.13	1.66	0	1.51	0.33	0.66	1.66	2.45	2.75	2.89	2.07	2.55
CHILtrapF-2607.3	4.02	4.22	3.91	3.31	2.32	1.71	4.55	4.03	3.96	2.16	2.24	2.35	3.89	3.66	4.08	2.86	2.23	2.42	4.44	4.19	4.03	4.33	3.46	3.63
CHILtrapF-2607.8	2.89	3.15	3.47	1.87	0	1.14	2.19	3.57	2.71	2.31	2.5	0	2.43	2.23	2.32	2.58	1.49	1.57	3.14	3.32	3.43	2.15	3.02	2.99
CHILtrapF-2625.1	0.43	0	0	0.48	0.95	0	1.74	1.07	0.86	2.46	1.08	0	2.96	3.48	2.9	1.84	2.99	2.86	0.78	2.19	1.28	1.71	2.04	1.5
CHILtrapF-2795.0	3.14	3.38	3.52	2.62	2.03	2.17	2.99	3.19	3.03	1.55	2.23	2.58	3.55	3.86	2.78	2.1	2.24	2.76	2.81	3.04	3.02	3.67	3.81	3.72
CHILtrapF-2992.27	1.82	1.24	2.79	2.71	0.87	0	3.22	2.3	2.76	2.24	2.21	0	2.81	3.38	2.96	2.73	1.47	3.47	2.96	3.66	3.21	2.2	4.28	3.63
CHILtrapF-2992.39	3.01	0.54	2.91	2.7	0.63	1.16	2.7	1.66	2.53	3.77	3.82	4.07	4.43	3.53	3.63	4.08	3.37	2.88	3.85	3.86	4.01	5.05	5	4.49
CHILtrapF-2992.46	3.17	2.16	3.24	3.31	1.63	1.92	3.46	2.86	3.45	3.34	3.57	4.32	3.74	3.11	3.28	4.1	3.41	2.9	3.95	3.77	3.96	5.03	5.03	4.77
CHILtrapF-3023.3	4.72	5.44	3.9	3.69	1.94	1.39	5.16	4.49	3.53	3.48	2.32	2.58	4.83	4.7	4.07	3.58	4.31	4.87	3.46	4.19	3.29	4.32	5.55	4.43
CHILtrapF-3023.7	3.13	2.99	3.5	1.74	1.52	3.07	3.14	3.97	3.31	2.86	2.45	0	3.95	3.53	3.37	2.88	2.62	3.51	2.42	3.54	3.26	3.33	3.7	4.12
CHILtrapF-3071.0	0.68	0.99	1.44	1.4	1.36	0.54	1.58	1.67	2.03	3.01	2.47	3.82	1.95	2.15	1.32	3.01	3.2	2.78	0.55	1.33	0.93	2.56	2.65	3.36
CHILtrapF-3173.0	3.05	1.79	2.08	2.96	1.31	1.82	2.85	2.65	2.46	1.07	0.37	0.72	2.49	2.08	2.24	1.37	0.7	1.02	2.41	3.25	3.41	4.06	3.4	4.17
CHILtrapF-3414.2	1.72	0.55	1.9	2.22	1.41	0.7	1.51	1.94	0.78	1.16	1.21	1.14	2.4	1.55	1.36	1.4	1.27	1.88	1.05	1.2	1.31	2	2.4	1.89
CHILtrapF-3442.1	3.19	3.03	3.39	3.7	3.14	2.72	3.59	3.51	2.75	2.96	2.82	2.97	3.19	2.83	2.21	2.06	1.71	1.88	2.83	3.06	2.6	3.5	3	3.62
CHILtrapF-3524.2	2.59	2.84	2.21	3.42	1.41	2.73	2.72	2.48	3.81	3.27	2.11	4.02	2.15	1.96	2.64	2.29	2.29	2.39	2.96	3.24	3.31	4.1	3.79	3.57
CHILtrapF-3568.0	0.44	1.11	0.45	0.48	0	1.37	1.75	0.45	1.4	3.23	2.12	2.84	2.77	0.86	0.92	1.92	2.07	1.94	0.24	0	0.78	0.82	0.98	1.16
CHILtrapF-3578.5	0.89	1.12	1.42	1.84	0.64	0.71	0.96	1.23	1.44	1.73	0.54	1.69	1.86	0.58	1.04	0.78	0.88	1.44	1.46	1.42	1.56	1.34	1.21	2.23
CHILtrapF-3578.7	0.9	0.45	1.82	1.53	1.24	0.82	2.01	0.92	0.67	0.59	1.29	1.48	1.27	1.13	1.28	1.6	1.04	0.88	1.42	1.68	1.63	1.68	1.84	1.93
CHILtrapF-3578.11	1.45	0	1.85	1.4	1.4	1.69	1.4	0.82	1.28	2.22	1.5	2.32	1.75	1.71	1.29	2.02	1.69	1.58	1.41	1.86	2.17	2	2.23	2.66
CHILtrapF-3645.0	1.25	1.33	2.15	3.22	2.35	1.61	0.82	1.29	0.84	1.75	1.67	0.49	3.32	2.88	2.62	2.92	0.66	0.28	2.34	3.33	3.56	5.34	3.44	5.13
CHILtrapF-3650.0	0	0	0	0	3.08	4.16	0	0	0	0	3.36	0	0	0	0	0	0	0	0	0	0	0	0	0
CHILtrapF-3715.0	0	0	0	0	1.94	2.95	0	0	0	0	2.04	0	0.34	0	0	0	0	0	0	0	0	0	0.18	0
CHILtrapF-3745.5	2.46	2.56	2.44	2.03	1.31	0.88	2.58	2.17	2.28	1.68	1.61	1.2	3.46	2.29	2.72	2.81	2.26	3.98	1.72	2.25	1.1	3.3	3.72	3.71
CHILtrapF-3786.0	0	0	0	0	2.03	2.71	0	0	0	0	1.82	0	0	0.21	0	0	0	0	0	0	0	0	0	0
CHILtrapF-3850.0	0	0	0	0	4.38	5.26	0	0	0	0	3.98	0	0	0	0	0	0	0.7	0	0.88	0	0	0	0
CHILtrapF-3851.0	0	0	0	0	1.76	1.93	0	0	0	0	1.08	0	0.15	0	0	0	0.07	0	0	0	0	0	0	0
CHILtrapF-3871.0	0	0	0	0	1.49	0	0	0	0	0	0.1	1.29	1.34	0.19	0.95	0	0.19	0.55	0.4	0	0	0.24	0.11	0
CHILtrapF-3887.0	0	0	0	0	5.49	5.2	0	0	0	0	4.31	0	0	0	0	0.74	0	0	0	0	0	0	0	0
CHILtrapF-3903.0	0	0	0	0	1.73	1.5	0	0	0	0	1.1	0.08	0	0	0	0	0	0	0	0	0	0	0	0
CHILtrapF-3938.0	0	0	0	0	1.82	1.95	0	0	0	0	1.23	0	0	0.16	0	0	0	0	0	0	0	0	0	0
CHILtrapF-3938.1	0	0	0	0	3.85	4.14	0	0	0	0	2.89	0	0	0	0.11	0.14	0	0.23	0	0	0	0	0.18	0
CHILtrapF-3954.0	0	0	0	0	5.79	5.9	0	0	0	0	5.13	0	0	0	0	0	1.01	0	0	0	0	0	0	1.35
CHILtrapF-4080.0	0	0	0	0.07	0	0	0.15	0	0.08	0	0	0	0.73	0.74	0.68	0.15	0.19	0.44	0	0	0	0	0	0
CHILtrapF-4433.1	2.14	1.16	1.76	2.86	1.32	1.43	3.29	1.47	1.2	2.12	1.76	1.21	0	0.72	0.96	1.19	1.18	0.77	0.9	2.06	1.44	2.65	3.36	2.15
CHILtrapF-4433.3	4.48	4.53	5.03	5.51	3.67	4.83	5.3	4.83	3.93	4.87	3.7	3.08	3.3	2.75	2.84	3.79	3.66	3.11	3.58	3.53	3.46	5.4	4.94	5.42
CHILtrapF-4509.0	0.74	0.44	0.77	1.3	0	0	0	1.45	0	1.86	0.9	0	0.55	0.82	0	2.24	1.7	1.4	1.01	0.95	1.23	3.36	2.92	3.13
CHILtrapF-4525.1	1.83	0.77	2.59	1.26	0.88	1.54	1.27	0	1.97	2.98	2.82	3.83	3.41	2.44	2.53	2.9	2.75	2.61	2.85	2.89	2.46	4	3.98	3.94
CHILtrapF-4538.1	0	1.94	2.35	1.76	1.95	0	0	2.58	1.58	1.84	0.3	1.81	2.67	2.32	1.06	0.99	0.99	1.05	1.36	1.78	2.55	2.24	1.75	2
CHILtrapF-4629.1	0.57	1.63	0.81	1.37	0.7	0	0	0	0	0.56	0	0	0.73	1.68	2.07	1.66	0.86	0	3.03	2.33	3.05	3.66	3.52	3.66
CHILtrapF-4988.0	0.49	0	0	2.66	1.38	0	0	0.51	0	2.2	2.4	3.55	1.41	0.56	1.42	3.16	2.28	2.45	1.52	0.54	2.23	4.56	3.99	3.56
CHILtrapF-5020.2	1.94	1.89	1.77	2.3	0	0	0.84	1.51	1.15	1.04	1.21	0.5	2.14	1.79	1.47	1.49	1.38	0.29	1.4	2.07	1.96	2.72	2.13	3.01
CHILtrapF-5050.0	0.83	2.07	1.95	2.15	0.6	0.91	1.85	1.7	1.36	1.34	1.02	0.93	1.53	1.37	1.39	1.46	0.53	0.57	1	1.46	2.31	2.66	2.43	2.64
CHILtrapF-5090.3	4.94	4.89	4.95	4.65	3.4	3.28	5.09	4.74	4.54	4.62	3.88	4.37	4.57	4.5	3.54	3.97	3.72	3.83	4.06	4	4.07	4.57	4.32	4.59
CHILtrapF-5175.1	3.72	4.06	3.19	4.17	2.43	2.93	3.97	3.78	2.61	0	0.66	2.89	2.48	1.83	1.91	0	1.16	1.6	1.94	1.8	2.72	3.5	2.96	2.53
CHILtrapF-5192.0	4.67	4.63	4.83	4.75	3.31	3.19	4.17	4.56	4.18	3.93	2.89	1.36	4.29	4.38	3.62	2.66	2.66	2.29	4.05	3.57	3.74	4.66	3.89	4.49
CHILtrapF-5192.2	3.62	2.42	2.56	2.78	2.65	0.99	3.06	3.42	3.11	1.57	1.26	2.03	3.34	3.24	1.91	1.52	1.32	1.6	1.76	2.12	1.88	2.53	2.34	2.63
CHILtrapF-5297.2	4.21	3.98	3.61	2.4	3.12	3.28	4.49	4.1	3.84	3.64	3.61	1.7	4.64	4.24	2.08	2.91	3.11	1.76	2.58	2.09	3.88	4.62	3.16	3.23
CHILtrapF-5350.1	0.43	2.02	1.3	3.12	2.36	1.86	0.82	0.79	1.59	2.36	1.91	0.86	1.29	1.77	2.34	2.98	3.15	2.94	1.58	2.36	1.65	3.76	3.36	3.68
CHILtrapF-5350.2	1.71	1.52	0.83	1.33	0.81	0.75	1.01	1.54	1.12	1.01	0.83	0.18	1.87	2.49	2.7	1.7	1.78	1.38	2.3	1.96	2.76	1.95	2.06	1.62
CHILtrapF-5402.9	3.85	3.53	4.5	3.14	1.7	2.66	3.98	4.37	4.43	4.43	4.02	5.21	5.07	4.66	4.88	5.16	4.96	4.55	5.21	4.99	5.12	5.31	5.17	5.15
CHILtrapF-5526.1	2.21	0.8	1.54	1.58	0.68	1.01	0	0.96	1.85	1.48	0.97	2.05	1.8	1.5	2.14	1.66	1.48	1.08	2.17	2.11	2.23	2.47	2.28	2.61
CHILtrapF-5526.3	1.34	1.66	1.45	2.13	1.29	0	0.98	0.94	0.32	0.52	0.76	1.01	1.14	1.47	0.44	1.24	0.9	0.49	1.49	2.11	1.36	1.75	2.24	1.71
CHILtrapF-5526.9	2.64	2.14	2.35	1.96	2.15	2.05	1.73	2.56	1.49	1.02	1.25	1.49	1.28	1.77	1.66	1.3	1.12	1.38	2.67	2.18	3.07	3.37	3.25	2.58
CHILtrapF-5744.3	1.72	2.58	2.07	3.47	2.59	1.1	2.13	1.76	0.91	2.46	2.07	0	4.15	3.42	2.44	2.62	1.2	1.74	3.01	3.05	2.99	3.36	4.05	4.97
CHILtrapF-5745.2	3.45	3.17	3.68	3.64	2.54	1.74	2.76	2.91	3.41	2.62	1.68	3.41	2.41	2.54	2.3	2.9	1.98	1.84	2.61	3.38	2.98	4.03	3.5	3.99
CHILtrapF-6077.3	2.47	2.57	2.72	3.26	1.9	1.16	2.22	2.15	2.26	2.08	1.2	1.76	2.13	3.02	2.25	2.23	1.92	1.92	2.65	2.37	2.48	2.44	2.72	3.08
CHILtrapF-6147.0	5.01	5.25	5.54	5.24	4.24	4.47	6.43	6.02	5.85	5.94	4.24	3.68	6.58	6.21	4.78	4.86	4.31	4.82	4.34	4.58	4.32	6.11	5.48	6.06
CHILtrapF-6158.3	3.44	3.36	3.41	3	2.91	1.04	3.91	1.98	2.55	0.76	1.99	3.43	2.28	2.91	0.67	1.58	2.06	0.52	2.6	3.09	2.89	3.26	2.85	3.25
CHILtrapF-6248.2	2.96	4.01	3.81	3.87	2.72	2.6	4.3	3.89	3.59	3.34	2.52	2.56	3.7	3.59	2.92	3.13	2.64	3.05	3.5	3.93	3.67	3.98	3.83	3.9
CHILtrapF-6324.3	3.89	4.21	3.5	3.7	1.96	2.91	3.95	2.66	2.77	4.07	3.5	3.93	5.04	4.28	4.35	4.74	4.8	5.51	3.78	4.15	4.22	5.77	6.09	6.12
CHILtrapF-6324.4	1.1	2.73	1.14	1.82	0	0	1.82	1.49	1.21	0	1.77	1.22	0.84	2.49	1.54	2.96	3.37	3.74	1.98	2.9	2.64	4.12	4.02	4.08
CHILtrapF-6397.0	0.81	0	2.7	2.57	0.99	1.7	2.58	0.83	0	0	0.84	0	3.5	2.16	1.52	1.82	0.88	0.94	2.39	2.87	3.23	3.62	2.34	3.33
CHILtrapF-6709.0	1.87	1.67	1.45	1.67	0.91	0	1.3	2.16	0.82	1.57	2.05	3.46	2.88	1.34	0.63	1.32	1.08	0.86	2.25	1.85	2.68	2.84	3.12	3.08
CHILtrapF-6736.0	3.18	3.13	3.28	2.37	1.17	0	2.87	3.07	3.28	0.56	1	0	2.48	1.4	2.31	2.6	1.22	0.91	2.92	3.17	3.12	3.14	3.5	2.23
CHILtrapF-6920.3	3.51	3.35	3.45	3.26	1.75	2.01	3.61	3.27	3.2	3.39	2.73	2.62	3.69	3.3	3.34	3.47	3.12	3.25	2.87	3.01	2.79	3.19	3.09	3.33
CHILtrapF-7038.1	5.26	5.02	5.18	4.3	3.25	2.51	5.22	4.79	4.54	3.66	3.3	4.07	4.9	4.54	4.4	3.48	3.51	3.49	4.85	4.86	4.57	4.69	4.18	4.51
CHILtrapF-7090.1	5.95	6.14	6.15	6.56	5.37	5.23	6.19	5.96	5.71	6.02	5.34	4.56	5.14	5.15	5.08	5.2	5	5.08	5.56	5.71	5.47	6.46	5.9	6.11
CHILtrapF-7177.0	10.46	10.36	10.32	10.22	8.9	8.79	10.61	10.5	10.52	9.78	8.92	8.3	10.16	10.23	10.11	9.51	9.22	9.2	10.21	10.28	10.17	10.47	10.21	10.36
CHILtrapF-7340.1	2.86	2.67	3.44	3.5	2.52	2.33	2.99	3.61	2.84	2.18	1.93	2.2	3.79	2.36	2.35	2.09	1.59	1.68	2.8	3.13	2.47	3.57	3.05	3.9
CHILtrapF-7370.1	1.82	0	0.53	0.95	0	0	0	0	0.98	0	0.92	0	4.2	3.29	2.18	3.69	2.94	2.51	2.3	3.25	2.15	3.57	4.24	3.29
CHILtrapF-7394.4	2.49	2.51	2.62	2.88	1.9	1.78	2.79	2.03	2.69	2.43	1.67	2.09	2.55	2.49	1.89	2.17	2.09	2.04	2.57	2.82	2.42	3	2.69	3.01
CHILtrapF-7397.1	4.46	3.54	4.57	4.43	3.5	3.75	4.07	4.19	3.94	3.49	2.81	1.93	4.1	3.7	2.66	2.99	2.26	2.28	3.42	3.63	3.81	3.97	3.14	4
CHILtrapF-7397.2	3.84	3.63	2.8	3.05	1.17	1.28	4.32	2.31	2.09	2.72	1.81	1.67	4.16	2.92	3.15	1.65	1.88	1.12	2.43	2.99	2.54	2.96	2.08	3.32
CHILtrapF-7397.3	3.83	3.53	3.78	3.71	2.14	2.28	2.59	3.34	2.87	3.35	2.44	1.85	2.44	3.01	3.04	3.46	3.14	1.92	3.29	3.38	3.64	3.39	3.58	3.31
CHILtrapF-7397.4	4.68	4.51	4.67	4.65	3.29	2.74	4.71	4.07	3.82	4.61	3.91	3.44	3.81	4.29	3.59	3.33	2.99	2.77	2.88	3.17	1.55	3.87	3.13	3.54
CHILtrapF-7397.6	3.2	3.12	3.36	3.49	1.94	2.52	3.29	3.2	3.03	2.97	2.63	2.45	2.97	2.97	2.72	2.41	2.13	1.7	2.49	2.49	2.3	2.95	2.33	2.5
CHILtrapF-7469.2	2.31	2.18	2.52	2.19	1.76	2.9	0	2.81	1.41	2.3	1.79	2.11	2.31	2.37	2.1	2.6	1.69	2.19	2.05	2.34	2.61	3.08	3.11	3.03
CHILtrapF-7549.0	0.68	1.56	1.67	2.48	0.84	1.48	2.31	1.52	1.61	0.67	1.53	0	4.67	3.81	3.24	3.55	1.23	1.3	3.79	4.12	3.9	5.5	4.88	5.48
CHILtrapF-7650.1	1.1	1.55	1.7	1.92	1	0.82	2.59	1.96	1.29	2.49	1.58	1.67	1.62	1.6	1.98	2.05	2.25	2.09	1.68	1.61	1.67	2.12	1.49	1.81
CHILtrapF-7665.2	2.74	2.63	3.99	2.86	1.81	1.94	0	3.16	1.06	0.95	1	0	5.32	4.71	3.59	1.88	0.61	0.66	4.25	3.78	5.27	2.83	3.13	4.31
CHILtrapF-7698.0	3.06	3.05	3.56	2.78	2.17	1.99	3.3	2.71	2.66	1.57	0.77	0	3.05	3.11	1.41	1.52	1.52	0.86	2.9	2.45	1.88	2.84	1.89	3.43
CHILtrapF-7734.1	2.64	2.9	2.85	2.9	3.27	1.98	2.77	2.53	1.32	2.46	2.78	2.97	3.03	2.26	3.2	2.7	2.78	3.18	2.75	2.53	2.32	4.2	3.31	3.81
CHILtrapF-7734.2	6	6.04	5.85	6.42	4.8	4.94	6.46	5.98	5.89	6.03	5.15	3.99	5.48	5.68	5.55	5.72	5.47	5.29	5.39	5.55	5.46	6.38	6.13	6.17
CHILtrapF-7734.4	4.74	4.54	4.67	5.01	3.85	4.34	4.99	4.4	4.64	4.93	4.5	4.14	4.22	4.88	4.42	4.4	4.42	4.25	4.1	4.34	4.11	5.32	5.21	5.25
CHILtrapF-7803.1	2.5	0.89	3.19	3.49	2.35	0	0	3.62	2.66	3.34	1.6	1.88	2.88	1.48	1.55	1.67	0	1.54	1.13	0.52	1.36	2.29	2.06	2.67
CHILtrapF-7812.1	3	2.6	2.65	2.4	0	0	3.5	2.08	1.48	0.82	0.5	2.2	2.66	2.86	3.23	2.17	1.21	0	3.34	3.4	3.01	1.69	2.87	2.94
CHILtrapF-7862.1	1.29	2.98	2.19	1.88	1.55	0.78	2.67	2.18	2.71	2.53	1.34	0	2.66	2.59	1.93	1.24	1.79	1.99	1.45	1.79	1.79	2.79	2.21	2.38
CHILtrapF-7862.2	2.38	2.87	3.15	2.82	1.78	2.18	3.45	2.92	2.54	2.8	2.24	1.33	2.41	3.15	2.48	2.82	2.48	2.63	2.77	3.32	2.4	4.15	3.48	3.6
CHILtrapF-8084.0	2.42	2.65	2.83	2.66	1.19	1.96	3.55	2.92	1.92	1.95	1.34	1.42	2.66	1.69	2.08	2.81	2.09	2.1	2	3.19	2.68	2.55	3.31	2.86
CHILtrapF-8088.9	0.51	1.18	0.58	1.82	0.36	0.56	2.67	2.1	2.93	2.7	2.03	2.05	4.42	5.25	4.85	3.97	4.07	3.82	4.26	4.06	4.57	2.34	1.75	2.58
CHILtrapF-8224.0	4.84	4.9	4.91	4.99	3.93	3.32	5	4.79	5.22	5.01	4.29	3.6	4.52	5.16	4.54	5.12	4.64	5.07	5.23	5.37	5.31	5.53	5.61	6.07
CHILtrapF-8265.2	4.17	4.24	4.24	3.65	0	2.56	4.41	4.6	4.36	2.08	1.25	2.01	3.32	3.33	2.69	1.68	0.45	1.77	2.33	3.54	3.77	2.83	3.43	2.85
CHILtrapF-8265.6	2.94	3.05	3.44	0	2.43	0	3.73	4	3.31	2.09	0	0	4.74	3.91	3.98	2.42	1.52	1.9	4.03	4.69	4.41	4.01	4.14	3.64
CHILtrapF-8265.9	2.87	3.83	3.34	2.99	2.07	1.66	3.41	2.92	3.04	2.94	1.93	2.84	4.14	3.61	1.77	3.2	3.2	3.4	1.9	3.01	3.15	2.86	3.31	3.09
CHILtrapF-8265.12	5.75	5.56	5.99	6.13	4.47	4.55	6.94	5.96	6.27	5.97	5.35	5.88	5.98	5.32	4.56	4.91	4.54	4.77	4.28	3.8	3.97	5.36	4.42	4.67
CHILtrapF-8265.13	0.92	2.55	1.83	2.14	1.46	1.58	1.98	2.23	2.19	1.86	0.77	2.03	2.55	2.61	2.34	2.08	1.32	1.79	2.07	2.45	2.57	2.36	2.11	1.88
CHILtrapF-8265.14	10.33	10.01	10.06	10.16	8.65	8.51	10.06	9.45	9.78	9.06	8.32	8.01	9.11	9.36	9.19	9.15	8.98	8.68	9.31	9.16	8.96	9.79	9.29	9.32
CHILtrapF-8265.16	2.86	2.99	3.1	3.1	2.16	1.98	3.01	2.59	2.91	2.92	2.41	2.37	2.54	2.77	2.65	3.05	2.86	3.06	2.84	3.13	2.76	3.72	3.45	3.78
CHILtrapF-8265.17	5.81	6.38	5.88	7.08	4.33	3.28	5.53	5.63	6.4	6.74	3.88	4.4	4.08	4.61	4.35	3.43	3.43	4.49	4.55	5.2	4.78	6.16	6.29	6.55
CHILtrapF-8298.1	3.35	2.73	2.81	2.74	0	0.9	2.27	3.32	2.31	1.7	0.68	2.11	2.52	1.87	1.28	1.38	0.4	1.27	2.9	1.96	1.97	2.57	1.74	1.32
CHILtrapF-8338.0	3.4	4.37	4.43	4.91	2.37	2.52	3	4.22	3.42	1.03	2.29	1.15	3.28	3.43	1.46	2.37	1.48	1.56	3.19	3.22	3.09	4.08	2.41	3.96
CHILtrapF-8455.1	4.05	2.96	3.81	0	1.01	2.16	3.88	3.18	3.75	0	0	0	2.88	2.67	1.2	0	0	0	2.07	1.45	0	0	0	0.74
CHILtrapF-8455.2	5.57	5.07	4.82	3.2	1.79	0	5.25	4.71	5.3	0	0.99	0	4.58	4.18	2.5	1.04	1.04	1.1	2.53	2.64	3.09	0	1.18	2.54
CHILtrapF-8455.3	5.9	5.72	5.76	3.05	1.17	1.28	5.56	5.51	5.03	2.24	0	2.1	4.05	3.44	2.52	0.61	0	1.46	2.67	2.4	2.54	1.24	1.2	0
CHILtrapF-8483.1	2.74	3.86	4.69	3.52	3.09	2.4	3.97	3.57	3.28	2.5	2.32	3.12	3.14	3.44	1.37	2.07	0.61	1.46	2.29	2.99	3.65	3.19	3.66	3.82
CHILtrapF-8528.1	2.72	2.7	3.81	3.31	2.5	1.71	2.45	2.65	1.45	1.8	0.85	2.35	2.71	1.97	1.98	2.05	0.65	1.16	1.85	1.94	3.03	3.33	3.1	3.77
CHILtrapF-8700.1	2.25	3.45	3.54	0.67	0.77	0	4.03	2.12	3.52	0	0.36	0	2.22	0	2.19	0	0.38	0	2.19	2.38	4.11	0	0	0.55
CHILtrapF-8735.1	0.95	1.28	0.99	0.7	0.58	0.88	1.96	0.25	0.9	1.07	1.52	0.72	2.2	2.41	3.28	2.26	1.82	2.04	3.12	3.16	2.14	2.51	1.88	2.33
CHILtrapF-8735.3	2.58	2.04	2.44	1.83	1.49	1.68	2.96	1.99	2.32	1.93	2.19	1.5	3.51	3.46	4.17	2.72	2.96	2.8	3.9	4.14	3.6	3	2.84	3.07
CHILtrapF-8735.5	0.92	0.86	0.3	0.58	0.25	0.73	1.21	0.55	0.23	0.37	0.89	0	1.59	1.68	2.41	1.54	1.62	1.63	2.12	2.05	1.76	1.64	1.73	1.6
CHILtrapF-8735.6	1.58	1.24	1.76	1.09	1.05	1.14	2.09	1.51	1.43	1.2	1.01	0.51	2.24	2.58	3.2	2.05	2.09	2.15	2.95	3.2	2.39	2.58	2.12	2.32
CHILtrapF-8735.7	1.27	1.34	1.12	0.39	1.08	0.51	1.81	1.46	0.98	0.87	0.92	0	2.5	2.09	2.57	2.11	2.71	2.86	2.82	3.02	3.08	2.39	2.33	2.55
CHILtrapF-8735.8	1.56	1.26	1.14	0.8	0.41	0.46	0.96	1.16	1.05	1.06	0.92	0.58	1.39	1.3	1.35	1.69	1.22	1.55	1.52	1.58	1.3	1.46	1.06	1.42
CHILtrapF-8736.1	3.03	3.57	4.09	2.83	1.86	2.8	2.43	2.93	3.13	1.36	1.18	0	3.64	2.7	2.31	1.59	1.23	1.15	2.91	2.62	3.11	3.02	2.34	3.21
CHILtrapF-8812.3	0.38	0.28	0.07	0.29	0.72	0.37	0.29	0	0.42	0.57	0.21	0.15	0.49	0.65	0.21	1.71	1.85	2.39	0.38	0.91	0.58	2.6	2.71	2.48
CHILtrapF-8812.4	1.32	0.81	0.68	1.01	0.69	0.76	1.01	0.97	0.95	1.3	0.69	1.04	0.96	1.13	0.25	2.88	2.63	2.83	0.87	1.68	1.46	3.46	3.66	3.48
CHILtrapF-9035.0	0	0.44	0	0.34	0	0.16	0.93	0	0.12	0.31	0.23	0	0.75	0.46	0.57	0.45	0.3	0.2	1.12	1.36	0.58	0.31	0.29	0.1
CHILtrapF-9274.10	3.37	3.59	2.85	0	1.08	0	3.82	2.84	2.96	1.42	0.54	0	3.52	2.78	2.87	0	0	0	2.01	1.75	1.84	0	0	0
CHILtrapF-9341.2	1.63	1.71	2.76	2.87	0.76	2.51	2.16	2.27	1.14	1.84	1.07	0	3.26	2.54	2.01	0.91	1.46	0.71	2.41	2.27	2.65	2.88	1.48	3.12
CHILtrapF-9373.0	0	1.71	1.83	2.83	1.91	1.62	1.34	1.29	0	1.9	0	0	3.4	3.29	1.73	1.36	1.12	0.52	2.75	3.2	4.32	3.31	3.1	4.15
CHILtrapF-9387.0	2.22	2.48	2.63	2.63	1.62	0.83	2.99	1.4	2.54	0.59	1.25	0.68	1.28	2.54	2.42	2.44	1.12	0.4	3.14	2.95	2.77	3.52	3.25	2.96
CHILtrapF-9526.2	4.74	4.46	3.94	4	2.06	2.54	4.23	3.23	3.89	2.71	2.26	0	3.12	3.98	2.94	2.96	1.7	2.68	3.27	3.11	3.72	4.04	2.92	4.58
CHILtrapF-9671.1	3.87	4.21	4.16	2.44	1.64	3.41	3.75	4.4	4.06	3.28	2.26	0	3.93	3.07	2.11	3.04	2.46	2.68	3	3.04	4.11	4.62	3.36	4.98
CHILtrapF-9694.7	4.23	4.32	4.37	5.06	3.48	3.87	4.12	3.72	3.39	4.09	3.52	3.4	3.38	3.53	2.93	3.17	3.12	3.09	3.27	3.95	3.87	4.91	4.8	4.91
CHILtrapF-9723.0	1.11	1.82	2.56	2.76	1.72	2.16	2.28	2.55	2.32	2.15	1.34	0	1.37	0.74	1.29	1.98	0.41	0.44	2.45	2.39	2.36	4.27	3.85	3.91
CHILtrapF-9955.0	3.66	2.56	4.08	3.56	1.12	2.67	2.31	2.72	2.62	1.46	0.96	0	4.28	2.36	0	1.59	0	0	1.51	2	2.21	2.07	1.78	3.56
CHILtrapF-9955.1	3.18	2.97	3.96	4.23	2.18	3.17	2.31	2.91	3.36	3.53	3.01	3.5	4.08	3.21	3.2	1.81	0.58	1.07	1.51	3	3.87	3.79	2.4	3.74
CHILtrapF-10017.1	4.49	4.59	4.62	4.85	3.78	3.99	4.85	4.82	4.65	4.59	3.96	3.62	4.44	4.78	4.23	4.47	4.33	4.42	4.59	4.37	4.48	5.28	4.94	5.17
CHILtrapF-10122.1	1.87	1.45	1.26	3	0.77	2.06	1.12	0	1.14	1.36	1.42	0	0.78	1.15	1.21	2.97	1.88	2.09	1.66	1.31	2.54	4.05	3.87	3.46
CHILtrapF-10135.4	2.19	2.15	2.31	2.24	1.38	1.01	2.48	1.98	1.53	1.43	1.2	0.62	1.98	1.84	1.08	1.67	1.4	1.34	1.6	1.74	2	2.57	2.21	2.24
CHILtrapF-10135.11	4.01	3.83	3.9	4.03	3.17	2.87	3.97	3.7	3.83	3.22	2.75	2.38	4.38	3.68	3.01	3.39	2.44	3.25	3.45	4.02	3.66	5.04	4.63	4.81
CHILtrapF-10315.4	8.83	9.23	8.75	8.5	7.35	7.13	8.71	9.1	8.65	7.64	6.64	6.45	7.94	8.83	8.13	6.78	6.64	6.17	8.26	8.38	8.67	7.67	7	8.09
CHILtrapF-10401.6	2.4	2.8	2.9	2.81	1.21	1.89	2.43	3.21	2.52	2.94	2.71	3.7	3.82	3.7	2.9	3.42	3.77	3.31	3.85	3.61	3.65	4.23	4.33	4.4
CHILtrapF-10512.2	4.47	4.28	4.47	4.36	3.17	3.2	4.44	4.21	3.99	4.03	3.26	3.3	4.47	4.17	3.8	3.98	3.68	3.72	4.05	4	4.09	4.76	4.56	4.74
CHILtrapF-10512.5	4.44	4.07	3.69	2.47	1.9	2.5	4.09	3.91	3.55	2.02	1.9	0	3.78	3.4	2.81	2.34	1.73	1.82	3.6	2.88	3.38	3.3	3.61	3.31
CHILtrapF-10583.2	2.91	2.66	1.09	0.68	0.77	1.39	3.23	2.96	2.24	1.05	1.71	1.81	2.24	1.8	1.23	0.93	0	0.74	1.56	1.33	1.67	2.04	2.23	1.26
CHILtrapF-10583.3	5.27	4.88	4.54	3.86	1.49	2.03	5.16	4.34	4.47	3.38	2.9	3.49	4.3	3.49	3.16	3.24	2.28	2.26	3.34	2.91	3.32	3.43	3.3	2.91
CHILtrapF-10585.2	3.42	3.01	3.97	1.9	0.58	0.65	3.53	3.62	3.93	1.09	1.07	1.34	5.04	3.83	3.89	2.76	1.44	0.96	4.6	4.14	4.55	2.92	3.09	3.07
CHILtrapF-10585.3	3.96	3.06	4.95	2.03	1.31	2.12	5.26	4.42	3.65	2.11	0.91	0	5.67	4.88	4.99	2.87	1.53	2.36	5.33	4.66	5.57	4.12	3.68	3.96
CHILtrapF-10585.7	3.55	2.48	3.25	1.01	1.16	1.63	2.84	3.35	2.99	1.24	0.31	0	4.66	3.68	3.25	2.22	0	0.9	4.17	3.73	4.65	3.32	2.67	2.44
CHILtrapF-10588.0	5.22	4.83	4.98	4.75	3.72	3.55	5.08	4.97	4.26	3.1	2.73	2.66	4.71	4.03	3.25	2.63	1.72	1.81	4.41	4.7	4.51	4.69	4.12	4.58
CHILtrapF-10588.1	5.59	4.93	5.84	4.66	3.92	3.62	6.28	6.1	5.63	3.74	3.26	4.6	6.68	5.81	5.47	4.72	3.4	3.74	5.95	5.55	5.96	6.17	5.89	6.08
CHILtrapF-10588.2	3.12	2.96	3.68	1.85	0	0.92	3.95	2.64	3.08	2.26	1.93	1.24	3.53	3.66	2.68	2.5	1.94	1.58	2.97	3.03	2.93	3.04	3.21	3.65
CHILtrapF-10623.5	2.7	3.52	3.87	4.36	0	3.94	3.71	3.79	3.38	5.22	4.35	4.63	5.04	3.15	2.14	3.35	1.73	2.12	2.73	3.73	3.89	4.36	4.07	4.03
CHILtrapF-10623.7	5.57	5.6	5.64	5.71	3.65	3.28	5.62	5.54	6.12	5.9	4.91	5.77	6.18	4.88	4.58	5.11	4.05	4.1	5.02	4.76	5.24	6.03	5.34	5.85
CHILtrapF-10623.8	4.82	4.77	5.08	4.95	2.39	2.54	4.69	4.61	4.84	4.32	2.79	3.8	5.09	4.54	2.94	3.86	3.67	3.68	3.55	3.56	3.63	4.84	3.93	4.02
CHILtrapF-10675.4	2.28	2.8	3	2.58	2.06	1.95	2.61	2.68	2.03	2.47	1.62	1.15	1.91	2.15	1.62	1.53	1.09	1.24	2.17	2.27	2.34	2.34	1.82	1.96
CHILtrapF-10678.1	4.69	4.68	4.95	4.75	3.25	2.85	4.67	4.73	4.5	3.57	2.29	3.08	3.77	3.99	3.69	2.8	2.12	1.09	3.81	4.13	3.91	4.44	4.44	4.54
CHILtrapF-10696.1	2.84	2.22	0.91	3.27	0	1.82	1.8	1.46	1.55	2.11	1.61	1.56	2.49	1.2	2.38	1.18	0.96	1.02	2.41	2.43	2.31	2.73	2.27	2.87
CHILtrapF-10815.1	3.67	3.89	3.3	3.57	1.52	1.64	2.63	3.22	2.26	2.81	0.99	1.4	3.02	2.09	2.41	2.15	0.84	1.11	3.08	3.39	4.14	4.15	3.97	4.17
CHILtrapF-11061.4	1.84	1.79	1.67	1.04	1.18	0	2.74	1.23	1.51	2.16	1.75	2.11	2.18	2.23	1.88	2.26	2.26	2.25	1.93	2.02	2.09	2.6	2.74	3.26
CHILtrapF-11061.5	2.48	1.9	2.02	2.59	2.28	2.24	1.51	2.41	2.12	3.26	2.3	1.29	2.32	2.27	2.15	2.56	3.04	2.83	1.83	1.74	1.18	2.09	2.91	3.32
CHILtrapF-11061.6	4.63	4.61	4.96	5.1	3.65	3.82	4.97	5.04	4.81	5.02	4.52	4.64	5.51	5.15	5.61	5.63	5.34	5.5	5.93	6.16	5.47	6.17	6.08	6.13
CHILtrapF-11061.7	5.03	5.05	5.08	5.48	4.36	4.33	5.29	5	4.83	5.55	4.96	4.97	5.68	5.65	6.2	6.3	5.97	5.81	6.51	6.87	6.27	6.9	6.79	6.86
CHILtrapF-11138.0	2.73	3.52	3.58	2.18	2.06	1.14	0	3.67	3.22	0.84	1.18	2.23	0	2.71	1.22	0.93	2.2	2.68	2.84	2.46	2.56	3.35	3.28	2.37
CHILtrapF-11218.2	4.21	3.82	3.86	1.01	1.5	1.25	3.73	2.95	3.83	0.54	0.98	2.07	4.12	3.4	4.06	2.95	2.04	3.56	3.97	4.79	3.61	4.42	4	3.94
CHILtrapF-11218.5	7.07	6.54	7.07	5.29	4.39	4.8	7.14	6.7	6.64	5.18	4.56	2.77	6.05	6.11	5.83	5.43	5.09	4.99	6.18	6.05	5.97	6.58	5.96	6.28
CHILtrapF-11335.0	1.77	3.12	2.65	0.57	0.9	0	1.56	0.76	2.01	0	0	0	0.68	0	2.43	0	0	0	3.32	2.89	3.02	0.56	0	0.65
CHILtrapF-11429.0	3.13	2.92	3.51	3.25	3.63	0	0	1.49	2.79	0.89	0	0	4.23	2.31	1.95	0.98	0	0.61	3.48	3.66	4.34	2.03	0	2.24
CHILtrapF-11436.0	6.43	6.38	6.28	6.77	5.45	5.5	6.48	6.26	6.11	6.69	5.78	5.31	6.15	6.36	5.66	5.95	5.97	5.98	5.95	6.02	5.85	6.5	6.3	6.56
CHILtrapF-11436.1	3.2	2.53	3.54	2.68	2.2	1.79	2.55	2.86	3.09	2.55	1.59	1.18	2.81	2.6	2.69	2.23	1.91	2.42	2.03	2.49	3.3	3.27	2.94	3.57
CHILtrapF-11442.1	4.32	3.8	4.05	3.27	2.51	2.36	4.06	3.86	3.33	1.35	2.11	0	3.1	3.68	3.04	2.25	1.47	1.14	3.55	3.79	3.03	3.37	3.62	3.97
CHILtrapF-11497.1	0.74	1.29	0.77	0.79	0	1.58	1.3	2.37	0	2.78	1.04	1.72	1.5	0	2.44	2.8	2.64	2.66	1.9	2.64	3.47	3.46	4.07	3.64
CHILtrapF-11630.1	8.22	7.51	7.85	4.42	3.41	3.58	7.63	7.82	7.14	3.75	1.93	2.67	8.25	7.43	5.84	2.24	2.72	3.32	6.15	6.2	6.01	2.75	3.45	2.63
CHILtrapF-11630.2	4.68	4.02	3.9	0	0.91	0	3.5	3.75	3.95	0	0	0	4.46	4.03	3.45	0	0	0	3.45	3.47	2.82	0	0.54	0
CHILtrapF-11630.3	2.89	2.8	2.65	1.33	1.49	1.24	2.6	2.53	2.64	2.2	1.14	0.61	2.43	2.87	1.1	1.02	1.01	1.08	1.52	1.83	1.26	2.3	1.8	2.18
CHILtrapF-11630.5	8.53	7.98	8.04	6.73	5.98	5.71	8.57	8.07	8.52	7.26	6.74	6.35	8.03	8.57	7.82	5.27	5.67	5.72	7.93	7.44	7.24	6.07	5.52	5.76
CHILtrapF-11630.6	14.36	13.76	14.18	11.17	10.19	10.14	14.42	14.29	14.15	10.94	10.24	9.23	13.74	14.28	13.88	10.15	10.46	10.37	14.24	13.69	13.69	10.98	10.51	10.67
CHILtrapF-11630.7	12.82	12.23	12.61	9.74	8.47	8.54	12.84	12.7	12.58	9.18	8.53	7.52	11.97	12.39	11.64	8	8.11	8.3	11.71	11.48	11.63	8.56	8.22	8.45
CHILtrapF-11630.8	12.8	12.2	12.56	9.63	8.39	8.55	12.76	12.63	12.51	9.09	8.17	7.32	11.75	12.21	11.41	7.88	7.79	7.91	11.47	11.31	11.55	8.35	8.03	8.3
CHILtrapF-11630.9	10.76	10.09	10.27	5.18	3.6	4.57	10.46	10.31	10.26	4.14	3.89	1.97	9.89	9.69	8.72	1.76	2.26	2.75	8.87	8.69	8.69	3.05	3.35	3.05
CHILtrapF-11630.10	9.02	8.41	8.5	5.05	4.4	4.37	8.91	8.64	8.98	5.9	5.11	4.5	8.79	8.65	8.29	3.91	3.79	4.24	7.8	7.55	7.41	4.99	4.54	4.57
CHILtrapF-11630.11	9.92	9.56	9.55	7.96	7.49	7.44	9.52	9.49	9.89	8.13	7.56	6.74	9.43	10.09	9.16	6.27	6.84	6.87	8.95	9.02	8.85	7.55	6.84	7.42
CHILtrapF-11630.12	10.95	10.33	10.6	7.76	6.56	6.53	10.82	10.59	10.75	7.53	6.76	5.95	10.08	10.46	10.01	6.04	6.38	6.49	10.06	9.7	9.66	7.17	6.55	6.79
CHILtrapF-11630.13	7.02	5.85	6.47	1.8	0.99	2.13	6.61	6.01	6.47	0	0.48	0.9	6.55	6.12	5.06	0	0.88	0	5.08	5.06	4.7	0	1.34	0
CHILtrapF-11630.14	12.21	11.77	12.21	10.94	9.53	9.82	12.3	11.98	12.19	10.55	9.74	8.99	11.54	12.12	11.33	9.01	9.21	9.07	11.85	11.5	11.49	9.88	9.19	9.71
CHILtrapF-11630.15	7.69	7.6	7.47	6	5.47	5.81	7.98	7.2	8.05	6.45	5.93	4	7.66	8.11	7.19	4.07	5.07	5.39	6.76	6.69	6.43	5.26	4.94	5.01
CHILtrapF-11630.16	10.54	10.47	10.76	9.33	8.3	8.35	11.01	10.6	10.74	9.05	8.45	7.43	10.13	11.06	10.06	7.42	8	7.93	10.3	10.3	10.13	8.32	7.78	8.32
CHILtrapF-11630.17	9.7	9.61	9.58	6.91	6.79	6.45	10.01	9.34	9.73	7.14	6.99	5.74	9.12	10.1	9.37	5.75	6.87	6.72	9.41	9.46	8.99	6.7	6.84	6.94
CHILtrapF-11630.18	13.41	12.82	13.28	10.27	9.01	9.16	13.33	13.36	13.21	9.94	9.24	8.56	12.67	13.27	12.92	9.22	9.37	9.31	13.27	12.74	12.74	9.78	9.45	9.57
CHILtrapF-11630.19	10.95	10.52	10.58	7.77	7.32	7.37	10.61	10.72	10.68	8	7.4	6.43	10.75	11.2	10.29	6.76	7.32	7.37	10.01	9.99	9.91	7.79	7.7	7.36
CHILtrapF-11630.20	3.83	3.22	3.53	2.02	0.94	1.03	4.03	3.57	3.86	0	1.07	1.38	4.46	4.9	4.69	1.12	2.04	2	4.34	4.08	3.24	2.8	2.26	1.77
CHILtrapF-11630.21	9.71	9	9.21	6.45	5.35	5.57	9.52	9.3	9.52	6.27	5.31	4.8	9.05	9.37	8.86	4.73	4.89	5.44	8.63	8.33	8.26	5.62	5.1	5.33
CHILtrapF-11630.22	11.16	10.62	11.04	9.81	8.51	8.73	11.2	10.8	11.17	9.46	8.58	7.99	10.51	11.04	10.57	7.94	8.22	7.94	11.06	10.62	10.51	8.93	8.32	8.69
CHILtrapF-11630.24	10.94	10.29	10.65	7.46	6.6	6.6	10.85	10.67	10.72	7.49	6.76	5.88	10.34	10.83	10.29	6.38	6.7	6.74	10.27	9.86	9.84	7.1	6.76	6.81
CHILtrapF-11630.25	10.78	10.21	10.23	7.67	6.76	7.17	10.57	10.37	10.57	7.57	6.88	6.46	10.22	10.38	9.64	5.66	6.19	6.41	9.28	9.31	9.26	6.93	6.48	6.94
CHILtrapF-11630.26	11.12	10.59	10.43	7.6	6.78	6.76	10.67	10.41	10.62	7.27	6.49	5.91	10.77	11.06	10.15	6.23	6.4	6.91	9.66	9.78	9.61	7.72	7.18	7.54
CHILtrapF-11630.27	11.69	11.17	10.98	8.74	7.79	7.88	11.16	10.97	11.29	8.39	7.31	6.25	11.11	11.41	10.56	6.56	7.16	7.3	10.07	10.09	9.78	8.34	7.55	8.09
CHILtrapF-11722.0	4.36	4.14	4.23	0.45	0	0.23	3.8	4.03	3.66	0.82	0.72	0.33	3.36	3.37	3.48	1.47	0.86	0.28	3.35	3.57	3.46	2.62	2.15	2.77
CHILtrapF-11722.1	3.43	3	2.53	0.45	0	0	2.64	2.48	2.92	0	0	0	1.51	1.9	2.12	0.65	0.46	0	2.63	1.94	1.44	1.66	1.1	1.46
CHILtrapF-11883.0	2.14	2.62	1.48	1.53	1.09	0	2.52	1.69	1.3	1.63	0.93	1.31	2.17	1.31	1.8	1.42	1.29	1.04	1.77	1.66	1.2	2.89	2.34	3.35
CHILtrapF-11978.3	2.85	1.7	2.8	2.47	2.69	2.85	1.72	2.08	3.55	1.01	1.06	0	0	2.8	1.44	2.17	0	0.71	2.66	2.77	3.65	4.34	2.87	4.09
CHILtrapF-11978.11	2.6	2.41	3.1	4.01	2.03	2.53	2.18	2.56	1.77	3.11	2.13	1.83	2.24	1.51	1.91	2.26	1.49	1.64	2.26	2.53	2.78	3.66	3.43	3.6
CHILtrapF-11978.13	2.35	1.92	3.3	3.24	2.13	1.72	2.47	1.88	0.67	3.53	1.66	1.12	3.23	1.47	1.64	2.69	1.72	1.81	2.3	2.81	2.85	3.86	4.33	3.83
CHILtrapF-11978.14	2.7	3.08	3.09	4.07	1.49	3.35	3.1	2.19	1.75	3.29	1.82	1.37	0	1.37	1.71	1.73	1.34	1.63	2.38	2.58	2.37	3.36	3.37	3.12
CHILtrapF-12021.0	2.2	0.72	2.05	1.57	2.3	1.88	0	0.7	2.14	0	0.39	0	3.54	2.98	1.8	0.42	0	0	2.7	3.28	3.78	1.65	1.15	2.2
CHILtrapF-12101.3	2.1	1.53	2.04	1.66	0.76	1.15	2.17	1.74	1.31	2.05	1.33	1.68	1.17	1.78	0.9	1.33	1.36	1.34	1.23	0.98	1.14	1.33	1.08	1.26
CHILtrapF-12143.1	2.34	3.06	3.74	2.24	2.85	1.59	2	3.34	2.68	1.87	1.65	2.69	2.49	3.13	1.7	2.14	0.82	1.41	1.45	2.65	2.53	2.86	1.72	2.34
CHILtrapF-12360.0	3.8	3.5	4.56	3.83	3.16	2.9	4.46	3.03	3.57	3.37	2.34	3.58	3.68	4.08	2.2	1.77	1.29	1.64	1.68	1.96	2.64	4.04	3.11	2.8
CHILtrapF-12422.1	3.95	3.84	4.94	2.22	1.3	1.41	4.37	4	3.48	3.28	2.64	2.89	4.57	4.42	2.9	2.58	2.04	2.14	3.56	3.18	3.61	3.77	2	3.4
CHILtrapF-12510.1	2.4	2.42	3.08	2.59	3.16	1.19	1.82	2.45	1.57	2.3	1.32	2.21	2.61	1.72	1.94	1.77	0.85	1.37	2.18	2.23	2.56	2.7	2.45	2.84
CHILtrapF-12675.0	0.94	0.93	0.82	0.86	1.14	0.63	1.15	0.37	0.8	1.54	1.45	1.83	0.82	1.64	0.55	1.23	1.13	1.09	1.16	1.06	0.81	1.64	1.29	1.28
CHILtrapF-12797.1	5.34	5.4	5.08	4.77	4.07	3.74	5	5.16	5.03	3.96	3.59	3.84	5.05	4.83	4.18	3.8	3.68	3.92	4.31	4.63	4.81	5.2	4.82	4.96
CHILtrapF-12797.3	2.07	2.17	2.78	2.73	1.18	2.28	1.94	2.59	1.51	2.44	1.82	1.99	2.03	1.99	2.24	1.89	1.49	1.12	1.93	1.82	1.2	2.15	2.3	2.88
CHILtrapF-12951.1	2.37	1.56	2.66	3.25	0.84	2.45	0	2.04	1.61	1.74	0.7	1.62	1.4	1.91	0.58	1.01	0.42	0.79	1.51	2.32	2.01	3.05	2.55	3.29
CHILtrapF-13006.3	2.7	3.17	3.27	2.33	2.28	2.7	3.19	2.67	2.6	1.96	2.54	1.18	2.18	2.7	2.31	2.36	2.47	2.27	2.69	2.88	3.01	3.42	3.24	3.43
CHILtrapF-13006.4	3.06	2.67	3.29	2.46	2.41	2.4	3.77	2.4	2.1	2.64	1.55	1.94	2.72	3.44	2.52	2.29	2.36	1.91	3.38	2.75	3.08	3.15	3.22	3.24
CHILtrapF-13190.1	2.29	1.27	2.63	3.02	0.65	2.28	1.95	2.2	1.58	1.18	1.49	1.99	2.66	2.45	1.48	2.13	2.05	1.51	2.32	2.21	2.3	2.41	2.78	3.14
CHILtrapF-13290.1	0.41	1.07	1.46	0.8	0.53	1.32	2.63	1.26	1.88	1.21	1.04	1.35	1.91	2.03	1.08	1.79	1.7	1.02	1.84	1.7	2.61	2.65	1.81	2.76
CHILtrapF-13354.0	0.34	2.07	0	0.67	0	0	2.36	0.36	0	0	0	0	1.3	2.49	2.76	0	0.81	1.1	3.75	4.66	3.5	0	1.5	0
CHILtrapF-13455.1	4.82	4.08	4.75	4.55	3.79	3.66	4.34	4.47	3.66	3.64	2.88	3.39	3.77	3.67	2.64	2.09	2.18	1.99	3.75	3.94	3.15	3.6	3.92	4.51
CHILtrapF-13490.2	2.37	2.22	2.26	1.91	1.07	0.87	2.84	2.26	2.18	1.07	1.3	1.2	1.34	0.71	1.11	0.56	0.56	0.9	0.9	1.27	0.64	1.14	0.46	1.29
CHILtrapF-13650.5	2.3	1.53	2.04	0	0	0	2.56	0.82	1.09	0	0.33	0	1.01	0.65	1.4	0.19	0	0.2	1.92	1.62	1.46	0	0.23	0.28
CHILtrapF-13709.0	0	1.79	1.13	1.05	0.89	0	1.66	1.88	0.8	1.54	1.24	0.81	1.22	0.8	1.53	1.67	1.49	2.13	1.11	2.15	2.2	1.26	2.88	3.23
CHILtrapF-13808.5	2.98	2.05	2.46	2.44	0.82	2.62	2.88	1.77	1.21	1.09	2.11	1.22	3.39	1.58	2.85	2.77	3.02	2.06	2.27	3.13	2.34	3.39	3.2	3.45
CHILtrapF-13912.0	1.9	1.58	1.54	1.87	0.85	0.93	1.23	1.36	1.78	1.76	1.62	1.63	1.8	0.77	0.81	1.43	1.6	1.69	1.35	1.68	1.65	2.22	2.17	2.37
CHILtrapF-13942.1	3.01	1.34	3.55	2.68	1.52	2.06	3.14	2.78	3.05	2.86	2.54	3.81	3.13	2.74	1.97	3.22	3.02	3.34	2.51	2.31	3.03	3.92	3.27	3.85
CHILtrapF-14105.0	0	0	1.02	1.39	1.2	2.43	0	0	0	0.97	1.61	1.43	0.74	1.43	1.6	2.2	1.25	1.89	1.01	2.01	2.16	3.77	3.54	4.13
CHILtrapF-14326.4	3.49	3.99	3.22	3.28	1.32	2.79	4.01	3.54	2.63	2.45	2.37	0	4.3	3.6	2.83	1.54	1.18	2.17	2.34	3.31	3.64	2.45	2.92	3.37
CHILtrapF-14391.1	0.82	0.93	0.96	1.37	0.44	0.39	0.82	0.95	0.84	0.56	0.44	0.7	1.02	0.7	0.55	0.55	0.2	0.42	0.89	0.92	0.77	0.76	1.05	0.96
CHILtrapF-14595.1	3.78	3.45	3.58	2.59	2.2	1.9	4.54	3.93	2.64	2.2	1.96	0	1.81	1.63	2.47	1.02	1.34	1.7	2.25	2.61	1.51	2.48	1.8	2.7
CHILtrapF-14673.1	3.37	2.9	3.36	3.1	1.85	2.08	3.49	2.88	3.13	2.69	2.35	2.53	3.25	3.03	3.14	2.9	2.91	2.74	3.36	3.31	3.08	3.38	2.86	3.22
CHILtrapF-14734.3	1.66	3.01	2.28	4.45	2.86	2.77	3.26	1.7	1.31	4.2	3.12	3.75	1.98	2.69	1.48	2.72	3.13	2.66	1.35	1.87	1.46	1.79	2.27	1.85
CHILtrapF-14813.5	0.79	1.77	1.38	1.2	1.23	0.73	0.72	0.94	1.33	0.37	0.62	0.75	0.49	0.88	1.3	1.05	0.73	0.86	1.67	1.61	1.82	1.77	1.96	2.18
CHILtrapF-14916.0	1.89	2.1	2.72	2.1	0.99	1.49	2.32	2.34	1.62	2.14	1.37	0.9	1.7	2.41	1.9	1.82	2.01	1.36	2.26	2.45	2.73	2.77	2.29	2.98
CHILtrapF-14916.2	2.7	2.57	3.94	3.3	1.99	1.96	3.36	3.34	3.07	3.4	2.44	3.02	3.7	2.87	3.18	2.27	2.37	2.95	3.24	2.8	3.39	3.75	3.44	3.76
CHILtrapF-15059.0	7.37	7.12	7.33	6.36	5.2	5.16	7.38	7.53	7.13	6.59	5.54	5.23	7	7.07	6.59	5.9	5.73	5.75	7.11	6.99	7	6.76	6.56	6.86
CHILtrapF-15059.1	2.22	1.7	2.12	2.65	1.77	1.61	1.59	1.86	2.14	2.51	1.66	1.37	2.86	2.92	2.93	4.01	4.21	3.64	2.62	3.05	2.6	4.83	3.95	4.36
CHILtrapF-15059.2	2.39	4.78	3.66	1.74	1.26	2.06	2.51	3.45	3.84	2.04	2.12	3.58	3.81	4.17	2.18	2.37	2.91	2.09	3.19	4.04	2.4	2.97	3.87	4.33
CHILtrapF-15059.3	5.25	5.56	4.98	4.21	2.72	3.59	5.84	5.14	4.26	3.75	3.66	1.15	4.31	4.44	4.52	3.39	2.67	4	4.76	4.14	4.18	4.37	3.73	3.96
CHILtrapF-15097.0	0.75	1.32	1.95	0	1.49	2.03	2.47	0.77	2.05	1.59	1.49	0	0	2.05	2.97	1.88	2.28	1.18	3.01	3.05	2.37	3.62	3.71	3.54
CHILtrapF-15246.1	3.33	2.73	3.08	3.02	1.43	0	4.58	1.88	3.07	3.11	3.08	3.08	4.23	3.69	3.55	3.38	3.81	2.88	4.19	3.95	4.27	4.48	3.83	4.47
CHILtrapF-15279.2	1.88	1.46	2.03	2.18	1.64	2.72	1.75	2.45	2.41	1.86	1.57	1.51	2.22	2.41	2.94	2.68	2.46	2.65	2.01	2.1	2.09	3.18	3.7	2.71
CHILtrapF-15339.1	3.26	2.58	3.12	3.22	0.74	2.47	0	2.52	2.34	2.45	2.94	2.64	1.62	2.77	2.95	3.29	3.07	2.91	2.9	3.37	3.35	3.22	4.34	3.22
CHILtrapF-15339.3	4.55	4.96	4.72	5.83	1.71	3.66	4.46	4.5	3.99	4.77	4.39	4.38	4.4	4.31	4.24	4.24	4.54	4.54	4.15	4.62	4.4	5.1	5.49	4.98
CHILtrapF-15339.6	2.01	2.1	1.82	2.94	1.76	2.68	1.88	2.59	1.91	1.13	1.95	1.63	2.77	1.26	2.46	2.02	2.13	1.99	1.8	2.52	2.7	3.13	2.75	3.38
CHILtrapF-15339.7	1.98	1.2	2.14	2.84	1.35	0.91	1.85	1.16	1.75	1.85	1.35	1.76	0.86	2.13	1.15	1.93	0.58	1.29	2.01	1.11	1.48	1.73	2.07	2.19
CHILtrapF-15339.11	3.72	3.57	3.66	5.08	1.97	1.41	3.73	4.2	4.42	3.57	3	2.61	4.15	3.11	2.49	2.58	2.58	2.69	2.61	2.72	2.95	3.39	3.09	3.26
CHILtrapF-15339.12	3.8	3.2	3.52	3.47	3.12	2.97	3.21	2.73	3.33	2.99	2.59	2.28	2.61	2.85	3.1	2.56	2.56	2.61	3.69	3.4	3.17	3.87	3.72	3.51
CHILtrapF-15339.13	5.08	5.11	5.26	5.63	4.26	4.2	5.15	4.91	4.79	5.17	4.35	4.08	4.95	5.03	4.96	4.8	4.57	4.81	4.95	5.24	5.16	5.7	5.62	5.71
CHILtrapF-15339.14	3.5	3.85	3.56	3.52	2.44	2.99	3.42	3.52	3.54	3.48	2.3	2.36	3.49	2.85	2.62	3.23	2.6	3.02	2.95	2.93	3.34	3.85	3.33	4.05
CHILtrapF-15405.0	4.4	4.77	4.57	5.15	3.88	4.34	4.79	4	3.22	3.68	3.86	3.07	5.09	4.89	3.37	4.07	3.51	4.19	3.87	3.94	3.81	5.8	5.08	5.69
CHILtrapF-15420.1	2.5	1.82	3.53	3.49	2.03	0	2.98	2.9	2.19	1.72	1.4	0	3.78	3.31	2.08	2.3	1.21	1.28	2.88	2.42	2.3	4.14	2.77	2.94
CHILtrapF-15473.0	4.4	3.89	3.98	3.63	3.33	3.26	4.79	3.56	4.07	3.92	3.33	4.34	4.26	3.45	2.94	2.96	2.7	3.07	2.52	2.46	2.34	3.07	2.69	3.08
CHILtrapF-15473.1	3.5	3.69	3.86	4.01	2.01	0	3.11	3.23	3.26	3.86	2.94	2.32	2.05	3.26	1.54	2.77	2.83	1.93	2.66	3.23	2.89	2.46	3.14	2.8
CHILtrapF-15501.0	2.89	1.32	2.27	2.32	2.2	2.14	1.59	2.64	1.36	0.93	1.29	0	2.73	1.86	1.54	1.61	1.01	0.64	1.84	1.83	2.49	3.6	2.5	3.96
CHILtrapF-15629.0	2.45	2.09	2.51	2.56	1.79	1.92	1.79	2.85	2.8	2.33	1.57	1.44	2.34	2.4	1.92	1.9	0.88	1.5	2.53	1.89	2.56	3.03	3.19	3.32
CHILtrapF-15637.1	1.32	1.4	1.22	2.26	0.67	0.74	2.21	1.17	1.24	1.81	1.57	1.62	1.88	1.97	1.08	2.33	1.88	2.11	0.82	1.06	0.69	1.6	1.74	1.28
CHILtrapF-15672.0	2.87	2.41	3.39	3.72	1.62	3.54	2.64	3.55	2.47	3.25	2.68	2.69	4.11	3.96	2.1	3.02	2.66	3.48	2.9	3.59	2.72	3.68	3.26	3.57
CHILtrapF-15702.5	3.05	2.65	2.06	2.66	2.07	2.68	3.85	3.39	2.86	2.67	1.69	3.12	2.58	1.63	1.33	2.24	2.24	1.69	1.52	2.24	1.79	2.63	2.1	2.51
CHILtrapF-15702.7	2.01	2.49	1.94	2.94	0.85	1.89	1.23	2.44	2.99	1.76	1.95	1.26	2.93	1.92	1.33	1.76	1.6	1.99	1.52	1.89	2.4	2.41	2.1	3.38
CHILtrapF-15707.3	1.02	0.81	1.29	2.01	1.71	1.84	0.82	1.49	1.13	1.75	1.9	2.43	1.75	2.2	1.59	2.34	2.23	1.31	2	1.81	2.38	3.07	3.31	3.66
CHILtrapF-16005.0	0	0	1.56	0	1.4	0	0	0.72	2.19	0	0.72	0	1.43	1.28	1.61	2.05	0.43	1.1	1.37	1.78	1.53	3.1	3.03	3.68
CHILtrapF-16110.0	4.13	3.7	3.71	3.37	2.49	2.24	3.13	3.7	4.05	4.44	2.82	2.76	3.09	2.63	2.11	2.66	2.53	2.71	1.61	2.78	1.82	2.96	2.76	2.9
CHILtrapF-16119.0	0	1.03	0	2.37	0	0	0	0	0	1.93	1.32	0	1.2	1.67	0.84	2.4	2.24	2.17	1.3	1.65	0.97	4	4.35	3.98
CHILtrapF-16153.1	4.43	4.05	4.45	5	3.86	3.76	3.8	3.92	3.58	4.4	3.52	2.61	3.45	3.54	2.63	3.86	3.45	2.68	3.85	3.9	4.03	5.16	4.19	4.93
CHILtrapF-16153.2	3.3	1.77	3.36	3.81	2.77	2.11	2.91	2.68	3.37	4.51	3.57	3.49	3.72	3.11	2.56	3.99	3.61	3.78	3.58	3.01	3.7	4.54	3.65	4.69
CHILtrapF-16281.1	1.63	1.91	2.1	2.36	1.08	0	2.72	1.86	2.95	2.67	1.68	1.77	1.95	1.77	0.77	1.75	2.1	1.73	1.33	1.53	2.39	3.36	2.4	2.76
CHILtrapF-16535.0	0.72	1.41	1.01	0.77	0.37	0	0.97	0.3	1.32	0.71	1.24	0.58	0.92	2.86	1.58	0.89	2.43	1.52	2.38	1.88	1.57	2.57	2.59	2.35
CHILtrapF-16901.1	1.98	2.02	2.09	2.4	1.61	1.63	2.03	1.63	1.73	2.4	1.6	0.62	1.43	1.57	1.61	1.86	1.82	2.15	1.83	1.92	1.88	3.02	2.55	2.92
CHILtrapF-16948.0	1.33	0.68	1.23	0.29	0.18	0.11	1.29	0.75	0.76	0.14	0.28	0.23	0.76	0.71	0.74	0.32	0.51	0.36	1.6	0.51	0.5	0.62	0.81	0.29
CHILtrapF-16954.2	3.83	4.02	4.29	2.02	0	2.63	2.84	4.14	3.94	1.9	2.33	0.85	4.63	4.5	3.78	2.04	2.78	1.65	3.97	3.98	4.22	2.99	2.63	2.81
CHILtrapF-16954.7	3.22	2.91	3.17	3.05	1.21	0.99	3.76	2.99	3.11	3.15	2.42	2.28	4.43	4.16	3.42	3.91	3.56	3.35	4.08	4.11	4.18	4.57	4.24	4.19
CHILtrapF-16954.8	3.13	3.24	4.05	1.28	1.43	1.55	2.75	4.31	3.31	2.27	1.24	1.99	4.23	3.85	2.9	1.97	1.96	1.37	3.16	2.21	2.64	0.94	2.65	2.45
CHILtrapF-16954.9	3.15	1.86	2.26	1.22	0.85	0.93	3.7	2.99	2.99	2.19	1.37	2.38	3.99	3.43	2.7	1.76	2.34	1.69	3.08	3.44	3.26	2.16	2.75	1.85
CHILtrapF-16954.13	3.6	2.28	3.47	0	0	0	3.14	3.16	3.19	0	0.34	0	3.42	3.85	4.15	0.89	0.36	0.95	4.48	4.4	4.12	0.78	1.25	0.53
CHILtrapF-17189.0	1.73	2.11	1.57	2.85	2.02	1.56	1.96	1.57	1.58	2.51	2.14	2.32	0.99	2	1.71	2.11	2.29	1.97	1.93	2.47	2.03	2.39	2.15	2.36
CHILtrapF-17296.0	1.46	0.57	2.36	2.66	0.66	2.3	2.29	3.13	2.59	3.39	2.86	3.34	2.38	1.82	1.97	2.68	1.79	1.78	1.09	0.99	1.88	2.05	2.1	2.66
CHILtrapF-17576.1	4.57	4.5	4.46	5.65	4.07	4.25	4.15	3.59	3.55	4.37	3.64	3.66	3.58	3.47	3.03	4.49	3.57	3.72	3.95	4.64	4.24	5.83	5.06	5.56
CHILtrapF-17577.3	2.33	2.37	2.98	0.85	0.31	0.86	2.44	1.79	2.59	0.93	0.66	0.7	3.13	2.6	2.39	1.75	0.26	0.74	4.1	3.29	3.95	2.37	2.61	2.59
CHILtrapF-17590.0	4.25	3.27	4.12	3.59	2.56	4	3	3.59	3.25	3.14	2.29	3.06	2.42	2.02	1.21	2.67	1.31	1.2	3.06	2.79	2.4	3.98	2.9	3.13
CHILtrapF-17932.2	2.45	2.36	2.66	2.4	1.55	2.07	2.79	2.44	1.97	2.87	2.25	2.21	2.06	2.67	1.89	2.75	2.54	2.66	1.97	2.18	1.89	2.9	2.62	2.97
CHILtrapF-17974.1	3.95	2.65	4.09	3.92	0	3.41	3.54	4.51	3.35	4.53	3.58	3.8	4.22	5.1	3.54	4.5	4.38	3.79	3.07	4.18	3.81	4.44	4.77	5.46
CHILtrapF-17974.3	0.88	1.24	1.68	1.62	0.63	0.7	0.95	0.73	0.97	0.87	0	0.31	1.1	0.57	0.77	0.77	0.77	0.18	1.6	1.46	2.06	2.2	1.94	2.26
CHILtrapF-18050.1	2.7	2.37	2.61	2.82	1.69	2.74	2.25	1.68	2.42	1.97	0.74	0	2.16	0.58	1.27	1.13	0.57	0.6	1.56	1.94	1.65	2.21	2.15	3.05
CHILtrapF-18079.4	1.58	0.82	1.13	1.67	0.48	0.8	2.03	1.46	1.55	1.41	1.1	0.93	2.18	2.25	1.57	2.21	1.96	2.34	1.05	1.15	1.2	2.37	1.96	2.3
CHILtrapF-18175.1	1.38	2.17	1.73	1.87	0.61	0	3.17	2.94	2.36	2.31	1.18	0.55	3.37	2.9	2	1.6	2.34	2.3	0.7	1.97	1.15	1.28	1.79	1.77
CHILtrapF-18175.2	1.67	1.46	1.58	1.55	0.97	0.72	2.63	1.84	1.51	2.1	1.47	1.23	3.1	2.82	2.42	2.96	2.66	2.67	1.44	2.04	1.62	2.22	2.16	2.5
CHILtrapF-18175.5	2.95	2.98	3.01	3.21	1.98	2.08	4.2	3.76	3.22	3.99	3.19	2.58	4.4	4.17	4.49	4.87	4.67	4.57	3.52	4.03	3.32	4.49	4.23	4.35
CHILtrapF-18309.1	4.98	5.14	4.99	4.95	4.25	4.15	5.76	5.39	5.21	4.8	3.36	3.7	5.34	5.44	4.68	4.22	3.56	3.63	5.23	5.36	4.92	5.32	4.77	5.16
CHILtrapF-18480.1	3.54	3.57	3.68	2.78	2.17	2.58	3.06	3.22	1.34	3.52	1.46	0.82	2.48	2.02	1.91	1.7	1.08	1.16	2.03	2.88	2.13	3.18	3.12	3.26
CHILtrapF-18493.1	2.43	2.54	2.49	2.36	1.8	0	2.72	2.92	1.96	1.52	2.11	3.38	3.71	3.95	2.05	2.81	2.81	3.52	2.28	3.19	3.11	3.32	2.81	3.1
CHILtrapF-18593.0	0	0	0	0	3.13	3.03	0	0	0	0	2.23	0	0	0	0	0.14	0.14	0	0	0	0	0	0	0
CHILtrapF-18917.0	1.84	3.09	2.13	3.1	1.94	1.2	3.11	1.49	2.69	2.79	2.58	3.8	2.36	2.99	2.59	2.49	2.96	2.53	2.04	2.77	2.17	2.78	2.18	2.45
CHILtrapF-19104.0	1.35	2.39	1.6	2.61	0	2.16	3.7	2.08	2.19	1.72	0.86	0	3.08	1.48	1.55	1.67	1.21	0.57	1.76	1.66	2.7	3.38	2.52	3.46
CHILtrapF-19198.3	2.39	2.1	2.88	1.58	2.07	1.49	3.55	2.74	2.55	2.19	1.54	1.26	1.41	2.37	1.59	1.43	1.6	1.08	2.65	2.02	2.83	2.99	3	2.64
CHILtrapF-19269.1	2.82	2.48	2.56	2.35	1.79	0	2.03	2.14	1.88	1.91	0	0	2.27	2.9	3.25	1.5	1.74	1.58	3.43	3.01	1.75	2.94	2.81	3.04
CHILtrapF-19269.2	5	5.14	4.97	4.82	3.73	3.59	5.31	5.06	4.63	4.33	3.45	3.51	4.94	4.9	4.51	4.01	3.78	3.92	4.96	5.04	5.09	5.1	5	5.17
CHILtrapF-19269.3	3.05	3.8	3.75	3.7	2.2	2.69	4.26	3.26	3.87	3.76	1.96	1.64	3.46	3.53	2.66	2.2	1.61	2.12	2.92	2.94	2.9	2.91	2.42	3.49
CHILtrapF-19476.3	1.16	1.49	1.84	2.06	2.09	1.51	1.5	1.84	1.28	1.94	0	2.11	2.96	0.96	1.02	0.95	1.11	1.47	1.31	1.51	1.97	3.16	2.3	3.31
CHILtrapF-19586.1	4.84	4.84	4.86	4.23	3.05	3.18	4.58	4.64	4.35	4.07	2.84	3.22	4.46	4.44	3.79	3.34	3.41	3.15	3.96	4.33	4.34	4.38	4.03	4.44
CHILtrapF-19586.2	5.78	5.6	5.79	5.28	3.69	4.92	6.21	5.49	5.15	4.62	3.85	3.71	5.97	5.63	4.3	4.29	4.16	3.59	5.74	5.96	5.29	5.42	5.28	5.83
CHILtrapF-19586.3	2.3	1.88	1.99	0.86	1.71	0	0.63	2.28	1.58	0.79	1.12	0.65	1.01	1.83	1.7	1.17	1.08	1.04	1.97	1.33	1.46	1.72	1.23	0.89
CHILtrapF-19586.7	2.83	1.74	2.02	2.89	1.14	0	3.19	2.27	0.77	2	1.47	1.79	2.49	1.27	2.02	1.02	0.9	1.21	1.82	1.24	1.35	2.03	2.25	1.97
CHILtrapF-19586.8	5.54	5.51	5.64	5.39	4.28	4.33	5.71	5.73	5.93	4.58	3.85	3.85	4.64	5.32	3.95	3.94	3.94	4.06	4.95	4.45	4.47	4.91	4.8	5.36
CHILtrapF-19599.1	6.51	6.55	6.26	5.92	3.89	3.73	6.92	6.92	6.34	6.01	5.42	4.72	7.26	7.34	8.07	8.17	8.06	8.26	6.79	7.41	6.51	7.61	7.61	7.13
CHILtrapF-19606.1	4.09	2.53	2.9	2.54	1.55	2.42	3.18	3.94	2.77	2.2	2.15	2.78	3.9	4.01	2.54	2.99	1.95	1.69	2.64	2.83	3.68	3.3	2.16	2.73
CHILtrapF-19755.0	3.42	2.79	2.86	3.03	1.94	1.39	2.81	1.93	2.97	0	0.65	0	2.94	1.52	0.93	2.01	0	0.41	2.37	2.01	2.28	2.59	2.53	3.37
CHILtrapF-19889.1	4.26	4.54	4.54	4.77	3.42	4.53	4.96	4.48	3.74	3.73	2.6	1.21	3.37	4.22	4.41	4	2.82	2.47	5.31	5.13	5.05	5.46	5.47	5.48
CHILtrapF-19889.3	4.35	4.94	4.27	4.06	3.49	3.28	4.66	4.31	4.58	3.31	2.24	1.7	4.08	3.69	2.41	1.97	1.82	1.58	2.73	2.98	3.25	3.48	3.87	4.01
CHILtrapF-19990.0	3.27	2.66	2.86	2.92	1.28	0	2.81	3.06	2.72	1.65	0.36	0	0.8	0.7	0	1.15	0	0.74	1.56	0.38	2.1	2.85	2.34	2.62
CHILtrapF-20211.0	3.06	2.19	1.84	2.86	0	0	2.68	2.14	1.52	1.77	1.2	1.94	5.37	4.17	3.57	3.84	2.07	2.17	4.05	4.52	4.69	5.54	5	5.5
CHILtrapF-20229.0	2.24	2.34	1.78	1.83	0.69	1.63	3.21	2.42	1.38	1.5	0.58	0	1.83	0.62	1.35	1.96	1.36	1.1	2.65	3.48	1.75	3.32	2.74	2.44
CHILtrapF-20229.2	4.29	4.45	4.5	4.13	3.43	2.96	3.78	3.82	3.71	3.74	2.86	3.55	4.05	3.88	3.84	3.29	3.26	3.26	4.29	4.37	4.19	4.63	4.38	4.79
CHILtrapF-20229.3	1.93	2.49	2.07	2.63	1.52	1.93	2.37	2.44	1.06	1.73	0.8	1.06	2.08	2.26	2.6	2.59	2.31	1.85	3.6	2.82	2.53	3.38	3.17	3.05
CHILtrapF-20333.1	3.35	3.29	2.2	3.55	2.47	0.9	3.11	3.23	2.65	2.46	1.33	1.22	3.02	1.21	2.64	1.84	1.84	1.79	2.96	2.38	2.17	3.14	2.41	2.9
CHILtrapF-20333.2	2	3.44	2.79	3.08	2.57	2.46	0	1.74	1.44	2.23	2.19	0	1.61	2.63	2.42	1.18	1.43	0.94	1.89	2.69	1.33	3.34	3.28	3.13
CHILtrapF-20571.0	2.99	2.26	2.89	3.07	1.75	2.02	2.24	3.07	2.67	2.55	1.99	1.74	2.61	3.1	2.4	2.19	2.15	2.66	3.14	3.23	3.37	3.3	2.94	3.28
CHILtrapF-20573.0	2.64	2.63	3.2	3.38	2.05	1.28	2.87	2.79	2.81	2.72	2.39	3.02	3.81	3.58	3.89	3.51	3.29	3.52	4.25	3.73	3.7	3.57	4.13	3.38
CHILtrapF-20573.3	1.02	1.09	1.46	2.23	1.61	0.48	2.48	2.41	1.48	2.27	1.95	2.74	1.8	2.97	3.39	2.77	3.38	2.71	2.72	3.59	2.76	2.71	3.16	2.86
CHILtrapF-20573.4	1.99	2.32	2.43	2.22	1.7	1.18	1.86	1.65	2.38	2.01	1.66	2.09	2.65	2.54	2.37	1.76	1.88	2.03	2.05	2.37	2.04	2.12	2.32	2.44
CHILtrapF-20573.7	3.27	1.58	2.94	2	2	2.14	2.33	1.76	1.04	2.46	2.28	1.86	3.82	3.15	3.16	2.28	2.42	3	2.38	2.55	2.6	2.39	2.33	2.79
CHILtrapF-20596.0	0	0.92	0	0	0	0.69	0	0	0.96	0.49	0	0	1.42	3.09	1.01	0	0	0	2.05	2.48	2.67	0.66	0.87	1.79
CHILtrapF-20596.3	1.89	3.3	2.69	1.58	2.19	0.75	1.58	1.94	2.36	2.19	1.28	0	1.8	3.05	1.32	1.18	1.6	0.87	1.73	2.01	2.36	3.13	3.59	3.43
CHILtrapF-20638.1	4.05	3.45	3.7	4.71	2.54	3.73	3.71	3.26	2.05	2.2	1.96	1.64	3.75	3.53	2.47	2.73	2.03	1.42	3.01	3.42	4.21	4.96	4.47	4.67
CHILtrapF-20700.0	2.73	3.63	3.13	3.36	2.06	1.77	3.54	1.97	2.36	1.75	1.18	0.55	1.41	2.71	2.11	1.49	1.49	1.57	1.41	2.57	1.94	3.26	2.5	2.85
CHILtrapF-20761.0	2.3	2.4	2.77	0.78	0.9	0	3.96	3.66	3.53	1.2	0.42	0	2.87	2.96	2.42	1.3	0	1.38	1.23	1.84	3.05	2.1	0.54	1.7
CHILtrapF-20834.0	2.46	2.32	2.57	0	0	0	2.87	2.8	2.73	0	0.52	0	2.95	1.74	1.75	0	0	0	1.97	1.82	0.87	0	0.36	0
CHILtrapF-20948.0	1.25	1.33	2.13	2.82	0	2.36	2.02	1.96	2.23	3.46	2.55	3.17	2.6	2.66	1.1	2.74	2.57	2.61	0.96	1.49	1.52	2.86	1.53	2.32
CHILtrapF-21022.3	1.45	1.75	1.71	0.97	1.1	1.56	1.55	0.54	0.58	1.44	1.24	2	1.48	1.58	2.2	1.97	1.78	0.61	1.23	1.15	2.03	2.91	3.21	3.15
CHILtrapF-21052.3	0.59	0.45	0.53	1.08	0.54	0.46	1.08	1.37	1.41	2.58	2.07	2.17	1.18	0.75	0.7	1.58	1.67	1.23	0	0.52	0.12	0.68	0.37	0.29
CHILtrapF-21221.0	0	0	1.1	1.77	0.97	2.09	0	0.82	1.42	0.78	0	0	0	0	0	1.4	1.16	2.33	0	0.5	1.3	3.7	3.44	3.2
CHILtrapF-21658.0	3.86	4.06	4.1	4.49	3.39	3.13	4.08	3.85	4.1	4.4	3.81	2.5	3.68	3.9	3.69	3.64	3.8	3.98	2.93	3.54	3.63	4.46	4.29	4.45
CHILtrapF-21831.2	6.66	5.99	6.98	6.71	5.9	5.46	6.73	6.23	6.01	5.61	4.7	5.04	6.36	5.61	4.68	5.08	3.39	4.59	5.31	6.02	5.62	6.41	5.95	6.75
CHILtrapF-21831.4	4.27	5.48	5.27	5.43	4.21	4.2	4.28	4.05	4.79	4.25	3.99	3.12	4.43	4.46	3.75	4.55	3.91	3.84	5.45	6.13	5.25	6.33	6.42	5.94
CHILtrapF-21831.8	6.13	5.94	6.18	5.54	3.98	4.81	5.86	5.46	5.51	5.16	4.51	3.9	6.07	4.94	5.02	4.45	3.6	4.75	5.08	5.36	5.17	5.42	5.62	5.75
CHILtrapF-22020.2	1.75	1.07	2.12	2.24	0.53	2.01	3.08	2.8	2.85	2	1.28	1.74	2.71	2.6	1.57	1.44	0.96	1.62	2.37	2.31	3.2	2.35	1.72	2.77
CHILtrapF-22061.2	3.05	0.69	2.58	2.84	1.31	0.88	2.58	1.97	1.84	2.11	1.3	1.56	3.24	1.56	0.95	1.68	1.18	2.78	1.29	1.94	0.65	2.2	2.15	0.98
CHILtrapF-22061.4	2.37	3.07	2.81	3.43	1.25	2.3	2.76	2.42	2.93	2.84	2.2	3.04	3.03	2.21	2.3	3.06	2.58	2.18	3.3	3.2	2.98	3.57	3.59	3.12
CHILtrapF-22272.0	0.56	0.42	1.04	0.89	0.86	0.3	1.02	0.72	0.77	1.85	1.4	0.24	1.91	2.14	1.61	2.47	2.75	1.95	1.69	1.36	0.96	1.08	0.96	1.23
CHILtrapF-22341.1	2.17	1.55	1.51	0.98	0	0	0	0	0	0	0.55	0	2.2	2.34	1.3	1.79	1.57	1.06	2.58	3.15	1.88	3.95	3.99	3.87
CHILtrapF-22358.1	1.57	3.15	3.04	3.47	0	2.56	4.2	2.14	2.46	3.02	1.02	0	2.46	2.26	2.09	2.62	1.51	2.54	3.13	2.53	2.11	2.73	2.86	3.06
CHILtrapF-22451.0	3.67	2.36	3.16	3.14	1.68	1.81	2.91	2.92	2.41	3.08	1.68	3.05	3.08	2.96	2.37	1.84	1.53	1.94	2.35	2.88	2.27	2.74	2.92	3.1
CHILtrapF-22505.2	2.79	2.43	2.43	1.24	1.4	2.09	1.91	1.84	1.94	0.94	0.99	1.05	2.27	2.67	1.94	2.05	2.47	2.08	2.36	2.51	2.25	2.61	2.26	2.99
CHILtrapF-22523.4	3.39	2.63	3.45	2.99	1.03	1.75	3.28	3.07	3.04	2.04	2.36	2.21	1.66	3.46	2.48	2.44	2.85	1.97	2.9	2.44	3.03	3.06	2.67	3.57
CHILtrapF-22536.1	3.45	2.08	2.5	3.57	1.21	1.31	2.43	3.36	3.49	5.05	3.81	4.18	2.34	2.75	0.86	3.14	3.14	3.42	2.02	1.08	1	4.05	3.29	3.96
CHILtrapF-22536.2	3.08	2.88	2.3	3.69	2.1	3.08	3.06	2.82	3.26	4.48	3.99	2.28	1.1	0.97	0.76	2.24	2.09	3.61	0	0.56	0	3.62	2.31	2.9
CHILtrapF-22552.0	1.07	0	0.37	1.49	0.78	0	1.77	1.1	0	0	0.9	0	4.19	2.74	2.58	1.91	0.69	1.42	2.38	3.17	2.58	4.28	3.77	4.21
CHILtrapF-22684.0	2.52	3.37	3.2	3.38	1.53	2.89	2.65	3.38	2.42	2.09	2.52	2.1	3.34	2.81	2.31	1.77	1.05	1.46	1.97	2.24	2.54	3.08	2.46	2.1
CHILtrapF-23030.6	1.27	2.03	2.63	1.56	1.52	1.64	2.29	0.79	1.78	0.43	2.05	1.4	0	1.6	1.12	0.99	1.67	1.76	1.96	2.75	1.65	2.77	3.37	2.55
CHILtrapF-23052.0	0.28	1.18	1.6	0.55	1.26	0.84	1.83	0.29	0.89	0.7	1.25	0.98	0.37	0.98	0.69	0.5	0.77	0.48	0.9	0.16	1.19	0.87	0.28	1.79
CHILtrapF-23064.0	0	0.28	0.68	0.7	0.18	0	1.18	0.99	1.4	2.3	1.89	2.77	1.12	0.91	0.77	1.75	1.2	1.37	0.62	0.34	0.48	1.06	0.6	0.93
CHILtrapF-23077.1	0.99	1.44	1.02	1.06	0.6	0	0.53	1.02	0.75	0.48	0.14	0	0.86	1.9	0.21	1.22	0.73	1.61	1.69	1.58	1.49	1.64	0.49	1.76
CHILtrapF-23108.4	1.08	1.81	1.6	1.2	0.63	0.7	1.29	1.12	0.96	0.71	0.42	0.1	1.25	1.01	0.67	0.55	0.3	0.56	0.74	0.87	0.97	1.07	1.06	1.31
CHILtrapF-23111.1	3.11	2.97	3.05	4.15	2.22	2.63	3.35	3.38	2.32	3.31	1.3	2.07	2.53	2.54	2.33	1.12	2.04	2.61	2.3	2.93	0.77	3.24	2.93	3.23
CHILtrapF-23111.2	2.71	2.97	3.11	3.96	2.22	1.03	2.49	1.96	2.07	2.14	1.07	2.72	1.95	2.32	0.66	2.17	1.74	1.44	1.65	2.29	2.18	3.31	2.63	2.2
CHILtrapF-23414.0	2.3	1.86	2.21	2.37	0.87	0.96	2.94	2.27	2.57	2.04	2.02	2.17	2.59	2.07	2.25	2.59	2.58	2.38	2.06	2.33	1.98	2.7	2.36	2.27
CHILtrapF-23429.1	1.52	1.27	1.74	1.68	0.82	1.32	1.18	1.77	1.93	2.54	1.98	2.77	2.12	1.87	1.71	2.75	2.11	2.18	2.08	1.93	1.86	2.96	2.27	3.26
CHILtrapF-23473.0	3.1	3.61	4.19	3.55	2.89	0.86	3.23	2.73	3.08	1.87	1.28	2.25	3.31	3.19	2.05	1.9	0.93	1.58	3.22	3.25	2.92	3.66	2.44	3.61
CHILtrapF-23508.1	3.52	4.02	3.47	2.76	0.82	0.9	3.32	3.57	4.2	3.08	2.22	3.63	4.85	4.04	4.16	3.39	3.64	2.75	3.94	3.91	3.68	4.14	3.34	3.81
CHILtrapF-23509.2	4.32	3.55	3.22	3.79	2.33	0	4.32	3.4	3.98	3.33	3.28	3.24	2.38	3.24	2.61	3.26	2.26	2.73	3.83	4.07	4.34	4.46	4.24	4.36
CHILtrapF-23695.1	2.71	3.25	2.73	3.09	2.72	1.78	2.41	2.76	2.72	2.83	2.4	2.13	1.88	2.25	1.06	2.16	1.9	2.14	1.94	1.83	1.73	3.04	3.33	2.9
CHILtrapF-23695.3	3.24	3.3	3.47	3.41	2.28	2.43	3.16	3.14	2.88	3.07	1.97	2.88	2.45	2.73	1.89	2.43	1.97	2.07	2.32	2.89	2.31	3.33	3.33	4.06
CHILtrapF-23732.0	4.49	5.06	4.42	3.12	1.72	0.9	4.52	4.55	3.84	2.15	1.15	1.23	4.08	3.71	3.48	1.21	0.72	1.05	3.76	3.29	2.78	0.87	0	1.81
CHILtrapF-23844.0	1.14	1.21	1.18	1.66	0.49	0.54	1.59	1.08	0.77	1.32	1.29	1.46	2.04	0.6	1.53	1.48	1.6	1.47	0.9	1.43	1.25	2.91	2.1	2.41
CHILtrapF-23872.3	3.96	4.08	2.85	4.09	3.06	3.75	4.49	3.16	2.07	3.73	2.61	2.72	3.52	3.04	3.43	2.04	3	2.28	2.89	2.93	2.87	3.31	4.01	3.83
CHILtrapF-23934.1	0	0	0	0	0.73	0	0	0	1.72	0	0	0	1.24	1.45	0	2.46	3.01	1.51	0.82	0.36	2.34	4.51	3.14	4.86
CHILtrapF-24042.3	2.79	3.79	3.78	3.04	2.16	1.98	3.81	3.2	2.81	1.56	2.26	2.26	2.68	2.01	1.06	1.84	0.45	1.77	2.6	2.53	2.5	3.24	3.31	2.61
CHILtrapF-24055.1	0.33	0.9	0.97	0.66	0	1.57	1.45	1.06	0.38	0.82	0.76	0	1.28	1.89	2.68	1.61	2.08	1.47	2.51	3.42	2.24	1.86	0.77	1.37
CHILtrapF-24101.0	0.5	0	2.34	2.2	1.06	0	1.89	1.99	2.25	2.21	1.05	1.75	2.12	2.51	1.43	1.25	1.25	1.59	1.73	1.82	2.36	2.5	1.08	2.81
CHILtrapF-24131.0	1.13	1.1	0.36	0.37	0	0	0.91	1.24	0	0.18	0.1	0	1.49	1.9	1.4	0.1	0	0.11	2.04	1.75	1.71	0.36	0.12	0.3
CHILtrapF-24272.0	2.48	2.4	3.04	0	0	0.99	1.96	2.69	2.25	1.56	1.44	1.71	3.18	2.01	1.9	2.11	1.51	1.38	2.13	2.78	2.11	3.44	4.01	2.85
CHILtrapF-24282.0	2.02	2.58	1.14	3.1	1.01	2.48	2.13	0	0.91	2	1.93	1.86	1.04	0.91	0	3.05	2.15	2.92	1.9	1.65	1.73	4.29	3.69	4.13
CHILtrapF-24304.0	2.28	1.89	2.41	2.69	1.06	1.41	2.7	1.1	1.54	2.49	1.37	1.95	1.7	1.95	1.38	2.09	1.16	1.96	2.09	2.68	2.94	3.12	2.88	3.36
CHILtrapF-24527.1	1.94	2.38	1.31	1.82	3.08	1.73	2.32	1.88	0.67	1.47	1.89	1.75	2.94	3.17	3.49	3.38	3.79	4	3.43	3.51	2.63	4.4	4.76	3.9
CHILtrapF-24610.0	0.36	1.16	0.2	1.52	0	0	3.37	0.37	0	0	0.1	0	0.25	0.21	0.86	0.31	0.4	0	1.41	0	0	0.49	0.14	0.16
CHILtrapF-24677.0	0.56	0.59	0	0	0	0	0	0	0	0	0.32	0	0.71	1.66	2.04	0.84	0.61	0	1.96	2.71	2.4	3.82	2.89	2.55
CHILtrapF-24692.0	3.23	2.48	3.19	3.65	2.44	2.43	1.92	3.52	3.53	3.33	3.67	4.28	4.32	2.86	3.76	4.36	3.8	3.65	4.59	4.07	4.23	5.48	5.25	5.2
CHILtrapF-24692.1	4.31	3.69	4.75	4.58	2.09	2.94	4.29	4.09	4.34	4.52	4.3	4.71	4.78	4.54	4.22	4.98	4.54	3.34	5.71	5.38	5.27	6.47	6.34	6.24
CHILtrapF-24692.3	2.83	2.02	3.44	3.14	1.88	2.14	3.15	2.93	2.83	2.7	3.17	3.86	3.83	3.29	3.42	4.08	3.51	2.47	4.47	4.16	4.34	5.82	5.22	5.43
CHILtrapF-24790.2	2.54	2.31	2.77	3.03	2.06	1.96	2.89	2.59	2.44	2.03	1.77	2.37	2.1	1.69	1.68	0.86	0.34	1.4	1.45	1.84	1.97	2.45	2.2	2.68
CHILtrapF-24837.4	0.43	0.32	0.16	0.32	0.2	0.76	1.01	1.06	0.49	0.65	0.89	0	1.08	0.61	1.04	1.87	1.65	2.31	0.72	0.72	0.66	1.54	2.1	1.13
CHILtrapF-24919.6	1.69	0	0.66	2.83	1.67	0.87	1.16	1.73	0.71	1.67	1.86	1.19	2.26	1.19	1.25	2.72	2.42	2.02	2.4	2.33	1.93	4.07	2.73	3.75
CHILtrapF-24959.0	0	0.68	0	0	0	0	0	0	0	1.06	0	0	0	0.71	1.25	3.75	3.61	3.25	1.94	2.79	2.3	3.64	4.25	3.7
CHILtrapF-25184.1	4.21	4.59	4.68	5.5	4.01	3.82	4.09	4.24	3.68	4.24	3.78	3.56	4.3	4.41	3.86	4.36	3.8	3.67	4.37	4.69	4.38	5.88	5.23	5.77
CHILtrapF-25239.0	3.93	3.17	3.16	3.49	1.56	2.22	3.92	2.34	3.05	2.86	2.12	3.48	3.71	3.62	3.26	2.98	2.87	2.61	3.01	3.41	3.31	3.8	4.14	3.58
CHILtrapF-25239.1	4.76	5.1	4.46	4.37	2.95	3.52	4.64	4.52	4.92	3.46	3.51	3.59	4.62	4.62	4.57	4.16	3.76	4.25	4.73	4.62	4.64	5.31	5.24	5.09
CHILtrapF-25292.3	3.36	2.85	3.22	3.15	2.16	1.88	3	2.84	2.63	2.94	2.37	2.43	3.14	2.69	2.2	2.9	2.74	2.72	2.73	2.99	2.85	3.61	3.29	3.87
CHILtrapF-25319.1	5.46	5.15	5.6	5.36	4.22	4.33	5.2	5.12	4.98	5.01	4.23	4.12	5.06	5.17	4.88	4.48	4.07	4.09	5.41	5.01	5.18	5.38	4.92	5.31
CHILtrapF-25344.0	0.77	0	0.8	0.83	1.52	1.64	1.36	0	0	0	0.8	0	0.98	0.86	0	1.58	0.49	0.52	1.29	0.84	1.28	3.6	3.19	3.42
CHILtrapF-25464.0	0.81	1.4	0	3.99	3.31	1.7	0	0.83	0	0	0	2.41	1.61	2.82	2.42	1.43	0.51	0	3.06	4.38	3.34	3	1.6	2.77
CHILtrapF-25489.1	4.19	3.46	3.74	4.22	2.66	2.81	4.33	3.63	2.92	3.06	2.55	1.22	3.92	3.9	2.53	2.96	1.56	2.57	3.21	3.46	3.52	4.02	3.84	4.31
CHILtrapF-25638.0	0.32	0.36	0	2.12	0	0	2.3	0.33	0	0	0.34	0	0	0.66	0.7	0.19	0.77	0.21	2.04	0	0	0.62	0.42	0
CHILtrapF-25710.2	4.82	5.07	5.47	5.11	4.07	3.31	5.4	4.62	3.95	2.48	3.06	3.24	4.82	4.54	2.82	3.52	2.12	2.66	3.94	3.85	3.98	4.66	4.11	5
CHILtrapF-25731.2	1.07	0.61	0.87	1.05	0.4	0	1.89	1.41	1.34	1.71	1.23	1.88	1.51	1.5	0.86	1.29	1.12	1.45	0.76	0.81	1.45	1.32	1.54	1.37
CHILtrapF-25750.0	1.86	0	3.1	1.29	1.45	1.57	1.29	2.53	2	1.2	1.25	1.71	1.49	2.26	2.42	2.62	2.11	2.44	1.88	2.33	2.8	3.44	2.76	3.92
CHILtrapF-25812.1	3.98	4.2	4.35	4.73	3.76	3.39	3.91	3.59	3.42	3.37	2.29	1.15	3.04	1.15	0	1.13	0.67	0	0.62	2.52	1.65	2.82	2.2	2.7
CHILtrapF-25852.1	2.26	2.04	1.58	1.63	1.17	0	3.23	3.16	3.57	3.72	2.58	1.07	4.05	4.29	2.87	2.4	2.78	2.77	0.58	2.07	0.97	1.6	0	2.35
CHILtrapF-25894.0	4.43	4.3	4.5	4.49	3.27	3.52	4.54	4.33	4.05	4.49	3.81	3.31	4.34	4.01	3.82	4	3.77	3.93	4.05	3.95	4.01	4.46	3.8	4.39
CHILtrapF-25990.0	1.67	1.13	1.44	0.85	0.97	1.66	2.33	1.87	2.68	1.95	2.21	2.78	2.58	0.88	1.14	1.95	1.79	2.2	1.42	1.5	1.07	1.5	1.45	1.36
CHILtrapF-26082.0	0.66	0.51	0	1.91	0	0	2.8	0.26	0	0	0	0	0.33	0	0.97	0.9	1.06	0	2.22	0	0	1.08	0.18	0
CHILtrapF-26086.0	1.53	1.02	0	3.75	0	0	4.3	0.99	0	0	0.58	0	2.46	0	2.41	1.51	1.64	0	2.96	0	0	1.01	0.4	0
CHILtrapF-26180.0	3.15	3.2	2.61	3.74	1.58	2.84	4.55	3.91	3.75	4.01	3.36	3.67	3.28	3.76	3.5	3.77	3.72	3.91	3.12	3.14	2.82	3.52	2.78	3.87
CHILtrapF-26276.0	0	0	0	1.58	0	0	0	0	0	0	0	0	0	0	1	3.65	3.34	2.79	1.16	1.24	2.95	5.3	5.65	5.4
CHILtrapF-26286.2	1.46	0.86	1.36	1.25	0.73	1.32	1.69	1.03	1.1	1.16	0.84	0.9	1.61	0.66	2.04	1.7	1.27	1.16	1.98	1.5	0.82	1.95	1.83	2.22
CHILtrapF-26369.3	2.94	3.24	2.95	2.72	2.18	2.07	2.36	2.45	2.13	2.92	1.88	2.14	2.7	2.71	2.32	2.54	2.58	2.53	2.76	2.57	2.09	3.48	2.56	3.48
CHILtrapF-26369.6	2.51	1.99	1.99	2.49	0.72	1.51	2.09	1.73	1.27	1.77	1.74	1.71	1.89	2.23	2.29	2.11	2.28	2.06	2.54	2.64	2.24	2.91	3.01	3.08
CHILtrapF-26385.0	0.38	0.99	0	1.73	0	0	2.41	0	0	0	0.21	0	0	0.6	1.08	0.51	0.59	0	2.32	0	0.2	0.81	0.39	0
CHILtrapF-26485.0	0.29	0.31	0.41	0.16	0.14	0.15	0.49	0.11	0.37	0.49	0.25	0.67	0.54	0.11	0.04	0.16	0.19	0.44	0.18	0.16	0.33	0.51	0.54	0.36
CHILtrapF-26492.0	0	1.51	3.79	3.37	2.12	0	2.25	1.87	2.96	1.42	0.54	2.78	3.52	2.97	1.64	2.11	1.94	1.03	2.91	2.74	2.97	3.24	1.96	3.39
CHILtrapF-26498.0	4.4	4.21	4.19	4.1	3.66	3.79	4.49	4.36	4.22	3.82	2.74	2.75	4.15	4.24	4.05	3.83	3.48	3.53	3.6	4.35	3.66	4.68	4.5	4.87
CHILtrapF-26621.0	0	0.63	0	2.08	0	0.2	2.45	0.28	0.55	0.14	0.21	0	0.76	0.56	1.06	0.42	0.65	0.16	1.69	0	0.39	0.52	0.36	0
CHILtrapF-26655.0	0	0	0	0	0	0.64	0	0	0	0	0	0	1.83	2.28	1.52	3.87	4.13	4.8	0.82	1.97	2.25	4.77	5.04	4.55
CHILtrapF-26655.1	0	0	0	0	0	0	0	0	0	0	0	0	3.11	2.4	3.04	5.25	4.74	5.82	1.54	3.11	2.98	6.07	6.38	5.97
CHILtrapF-26683.0	2.7	2.32	3.27	3.29	1.38	2.48	3.39	2.75	1.64	2.54	1.84	3.01	3.85	3.44	2.34	2.7	2.7	2.56	2.05	2.26	2.42	3.29	3.29	3.07
CHILtrapF-26761.1	3.5	3.62	3.57	2.52	2.97	1.84	4.02	3.56	2.31	2.13	2.34	1.99	3.92	3.8	3.03	3.35	2.87	3.47	2.66	2.66	1.86	3.07	3.8	3.92
CHILtrapF-26795.0	0	0	1.96	1.15	0	0	1.79	0	1.18	1.06	0.66	0	0	0	0.94	2.42	1.16	1.9	1.1	2.04	1.7	4.38	5.24	4.11
CHILtrapF-26879.1	3.91	3.53	2.9	0	0	0	3.13	3.88	3.18	0	1.26	1.01	4.06	2.6	3.49	1.79	0.99	1.39	4.32	4.3	3.75	1.53	2	0
CHILtrapF-26879.4	1.86	2.65	1.82	1.55	0	0	1.97	1.24	2.01	1.2	0.94	0	3.56	2.47	2.92	1.16	0.99	1.39	3.45	2.37	2.45	2.73	2	2.66
CHILtrapF-26879.5	1.96	1.37	1.09	2.88	0.57	0	0	2	0.5	1.94	1.54	2.58	3.57	2.68	3.23	2.34	2.22	1.58	2.45	2.39	2.33	2.9	2.68	2.91
CHILtrapF-26879.6	3.15	2.75	3.1	0	0	1.98	2.42	3.2	3.09	0.72	2.04	4.26	4.1	3.62	3.64	2.62	2.7	2.54	4.18	4.07	3.77	3.38	3.55	3.81
CHILtrapF-26879.10	3.37	2.83	3.43	2.35	1.16	0	0	2.96	1.65	1.91	1.57	1.66	4.42	4.18	4.04	2.64	2.05	2.32	4.77	3.86	4.24	2.32	2.6	2.33
CHILtrapF-26879.13	1.79	0.61	1.84	1.06	0.72	0.79	2.42	2.02	1.43	1.29	0.6	2.13	3.47	2.31	3.32	1.07	0.87	0.93	3.1	1.79	1.8	2.05	2	1.99
CHILtrapF-26880.0	2.3	1.35	2.27	2.35	1.64	1.37	2.05	2.49	1.87	2.83	2.38	1.4	1.78	1.87	2.09	2.4	2.56	1.57	2.16	2.34	2.36	3.13	2.69	3.14
CHILtrapF-27025.1	2.2	2.27	1.99	2.65	1.86	1.63	2.31	2.28	2.22	2.51	2.1	1.32	2.19	2.42	1.77	3.13	2.58	2.74	2.15	2.3	2.15	3.69	2.92	3.57
CHILtrapF-27025.2	3.96	3.93	2.83	3.94	3.65	3.28	3.79	2.47	3.46	4.18	2.98	1.42	3.9	3.47	2.21	4.31	4.53	4.65	2.8	3.32	3.83	4.7	4.07	4.9
CHILtrapF-27033.0	6.54	6.4	6.39	6.8	5.78	5.23	6.7	6.52	6.11	6.55	5.61	4.87	5.74	5.96	6.28	6.29	6.16	6.21	6.18	6.26	6.11	6.93	6.4	6.56
CHILtrapF-27088.0	0.39	0.74	0	1.23	0	0.2	2.28	0.15	0	0	0.15	0	0.19	0.31	0.59	0.3	0.23	0.08	1.63	0.08	0.14	0.59	0.1	0
CHILtrapF-27292.1	0	0	0.82	0.86	2.29	1.07	3.64	2.84	2.61	2.42	1.9	1.44	4.48	4.78	3.92	2.68	3.08	2.79	1.33	1.62	2.64	2.06	0	2.27
CHILtrapF-27300.0	2.7	2.2	2.75	3.14	2.2	1.4	1.14	2.86	1.18	1.88	0.9	2.74	3.7	2.87	0.93	2.41	1.66	0.74	2.22	1.91	3.13	3.32	2.8	3.32
CHILtrapF-27375.1	2.11	1.06	1.99	0	0.53	0	1.3	1.78	2.15	0.72	0.43	1.1	2.88	0.82	2.36	0.45	0.25	0.26	2.69	2.12	2.51	0	0.54	1.44
CHILtrapF-27451.0	0.46	2.1	1.91	2.57	0.58	1.42	0.87	1.57	0.52	0	0.48	0	1.02	0.9	0.39	1.18	0	0.55	1.23	1.04	1.87	2.54	2.11	2.63
CHILtrapF-27547.0	0.54	0	0	0.87	1	0.3	0	0	0	1.03	0.31	0.43	0	0	0.32	1.83	2.46	1.2	0.11	0.75	0.69	2.66	2.54	2.26
CHILtrapF-27565.1	4.05	4.46	4.17	4.71	3.87	3.59	2.91	3.12	3.24	2.42	2.4	2.14	4.72	4.1	3.92	4.24	2.77	3.52	4.23	4.55	5.08	5.89	5.55	6.23
CHILtrapF-27579.0	0	0.94	0.38	0	0.45	0	1.17	0	0.72	0.36	0.67	0	1.11	1.71	0.56	2.26	1.88	1.45	1.96	2.64	2.15	3.42	2.8	3.1
CHILtrapF-27623.0	0.58	0	0.18	0.36	0	0	1.08	0	0.37	2.89	1.91	2.88	0	0	0.28	1.27	1.5	0.7	0.18	0	0.32	1.05	0.42	0.72
CHILtrapF-27625.0	1.7	3.15	0.56	3.8	0	0	5.49	1.53	0	0.53	1.13	0.6	2.72	2.96	2.36	2.34	2.48	0.36	3.96	0	0.94	1.97	0.69	0
CHILtrapF-27640.1	2.47	1.91	2.66	2.94	1.88	0.82	2.12	3.07	1.73	2.7	1.65	1.46	4.35	3.28	1.63	2.14	2.23	3.03	1.74	2.04	2.49	3.1	2.04	3
CHILtrapF-27644.1	2.24	1.15	1.97	1.95	0.58	1.69	2.1	1.56	2.28	1.5	0.99	1.2	2.19	1.44	1.52	1.72	1.3	2.22	1.8	1.89	2.74	3.03	3.3	2.95
CHILtrapF-27811.0	0.12	1.2	0	2.14	0	0	2.69	0.65	0	0.12	0.07	0	0.32	0.4	0.54	0.64	0.78	0.08	1.72	0.14	0.12	0.72	0.08	0
CHILtrapF-27824.0	2.9	2.51	2.25	2.3	2.52	2.07	3.16	2	1.79	2.73	2.46	3.65	2.98	3.55	2.8	2.44	2.89	2.75	2.86	3.35	3.48	3.68	3.14	3.67
CHILtrapF-27931.2	4.01	3.56	4.1	3.83	2.83	2.75	3.84	3.75	3.42	3.57	2.93	3.35	3.29	3.76	2.97	2.9	2.43	3.02	3.2	3.37	3.3	3.78	3.53	3.88
CHILtrapF-27931.4	4.18	3.79	4.13	4.72	3.13	3.29	4.23	3.04	3.73	3.24	2.13	3.36	3.49	3.52	3.02	2.75	2.2	2.4	3.03	3.8	3.75	3.81	4.21	4.5
CHILtrapF-27979.1	4.3	5.19	4.85	5.06	3.93	3.68	4.34	4.56	4.36	4.53	3.95	5.17	3.49	4.07	3.55	4.12	3.58	3.52	4.05	4.03	4.43	4.45	4.84	4.73
CHILtrapF-27979.4	3.14	2.97	2.41	2	1.61	1.97	2.99	2.22	2.2	2.68	1.51	2.06	1.38	0.54	0.4	1.07	0.53	0.31	2.27	2.24	1.13	2.78	2.72	2.82
CHILtrapF-27979.5	4.86	4.92	4.93	5.02	3.51	3.54	5.11	4.53	4.33	4.54	3.84	4.29	4.52	4.62	4.36	4.55	4.31	4.76	4.55	4.98	4.77	5.53	5.47	5.35
CHILtrapF-28091.2	0.73	0.44	0.76	0.44	0.9	0.58	2.42	1.24	1.7	2.62	1.97	2.47	2.57	1.09	1.24	1.76	1.3	1.59	0.74	0.94	0.41	2.18	1.59	0.65
CHILtrapF-28091.4	1.53	1.14	1.58	2.43	0.2	2	1.68	2.37	1.6	2.94	2.79	3.16	2.17	0.71	1.2	1.52	0.9	1.32	1.74	1.52	1.93	2.06	2.28	2.19
CHILtrapF-28091.5	4.69	3.41	4.91	5.83	3.13	4.47	4.61	4	4.27	4.76	4.31	4.98	5.16	3.57	3.14	3.16	1.58	2.47	3.87	3.99	4.45	4.93	4.32	4.56
CHILtrapF-28091.6	2.93	2.58	3.5	4.3	1.58	2.69	3.28	2.93	3.29	3.98	3.59	3.94	3.83	2.62	2.59	3.08	2.65	2.96	2.88	2.97	3.29	3.56	3.2	3.56
CHILtrapF-28091.9	1.29	0.96	1.9	1.95	0.82	2.29	1.19	1.89	2.22	3.16	3.3	3.42	2.42	1	1.55	2.7	1.3	2.19	1.4	1.56	1.97	2.18	2.46	2.46
CHILtrapF-28091.13	0.73	1.05	1.61	1.96	1.45	0.58	1.96	1.61	1.32	3.69	2.66	3.75	1.7	1.09	0.62	1.51	1.3	1.38	1.23	1.51	0.73	1.93	2.12	1.43
CHILtrapF-28091.14	0.41	0	1.14	1.29	0.53	1.31	1.3	0.76	1.33	3.03	2.55	3.34	1.49	0.82	1.07	1.31	0.95	1.28	0.23	0.95	1.42	1.94	1.97	1.58
CHILtrapF-28091.18	0.96	0.43	1	0.43	0.51	0.96	2.56	2.4	2.42	2.42	2.27	2.43	2.16	2.61	1.86	2.74	2.96	3.07	0.86	0.92	1.19	2.06	1.84	2.87
CHILtrapF-28091.19	2.1	2.1	2.34	3.49	1.08	1.7	1.89	2.01	2.44	3.15	2.64	3.18	2.65	1.89	1.78	2.04	1.08	1.65	2.4	2.41	2.62	2.87	2.6	2.74
CHILtrapF-28091.20	0.94	1.01	1.56	1.89	0.5	1.25	2.35	2.28	2.29	3.54	2.84	4.12	3.03	1.28	1.01	1.77	1.25	1.79	1.75	1.84	2.51	1.58	1.97	1.97
CHILtrapF-28091.28	4.99	4.12	5.42	6.65	3.44	5.11	5.01	4.56	4.74	5.82	5.19	6.11	4.99	4.11	3.82	4.04	2.72	2.73	4.42	4.83	5.28	5.22	5.08	4.96
CHILtrapF-28091.29	1.9	1.7	1.38	2.13	0.93	0	1.33	1.94	2.41	2.68	2.59	3.22	2.1	2.05	2.8	2.8	2.44	1.9	1.46	1.88	2.37	2.3	1.92	2.66
CHILtrapF-28294.0	4.01	2.18	3.07	3.22	2.75	2.55	3.7	2.46	3.99	2.07	2.14	2.58	4.23	2.86	1.89	0	1.78	0	1.42	2.55	0	2.5	0.8	2.24
CHILtrapF-28294.1	5.02	3.72	4.12	3.84	3.17	2.82	5.11	4.07	4.67	2.99	2.07	3.2	4.91	4.21	3.1	2.47	2.47	2.72	2.85	2.97	2.03	4.08	3.21	4.06
CHILtrapF-28306.4	4.45	4.41	4.22	4.32	3.85	3.04	4.59	4.7	4.36	4.46	3.86	3.42	4.5	4.28	4.91	4.88	4.89	4.72	4.75	4.98	4.6	5.6	5.19	5.39
CHILtrapF-28306.5	5.05	4.8	4.93	4.74	3.33	3.91	4.97	5.04	4.57	4.84	3.74	3.8	4.31	4.85	4.73	4.63	4.74	4.72	4.37	5.1	4.61	5.34	5.34	5.14
CHILtrapF-28306.7	6.05	5.94	5.75	5.49	4	4.11	5.65	5.53	5.63	5.19	4.53	3.63	5.21	5.27	5.5	5.27	5.1	5.01	5.61	5.58	5.33	6.13	5.97	5.96
CHILtrapF-28306.8	5.4	5.57	5.24	5.57	4.17	3.91	5.19	5.05	5.21	4.74	4.21	3.19	4.52	4.96	4.84	5	4.63	4.67	5.15	5.35	4.94	5.71	5.6	5.61
CHILtrapF-28306.14	3.96	3.79	3.77	4.46	3.19	2.95	4.38	3.73	4.04	3.72	3.01	2.47	3.96	4.25	3.81	4.04	4.07	3.55	4.21	4.12	3.75	5.03	4.43	4.79
CHILtrapF-28306.30	4.93	4.89	5	4.86	3.59	3.67	5.38	4.97	4.63	4.6	3.86	3.9	4.88	4.91	4.52	4.72	4.52	4.53	4.65	4.74	4.77	5.07	4.94	5.23
CHILtrapF-28306.32	4.07	4.39	4.28	3.74	3	2.72	4.1	4	3.84	4.19	3.43	3.49	4.41	4.53	3.54	3.54	3.59	3.54	3.92	3.83	4	3.96	3.86	4.06
CHILtrapF-28306.46	1.04	1.15	1.16	1.01	0.77	0.58	1.01	1.12	0.69	1.32	0.6	1.24	0.78	0.88	0.58	0.74	0.53	0.65	0.56	0.45	0.49	0.81	0.54	0.7
CHILtrapF-28306.47	3.92	3.47	3.75	3.75	1.81	2.81	3.89	3.62	3.86	4.04	3.02	3.22	3.47	3.71	3.43	3.3	3.38	3.59	3.26	3.28	3.39	3.73	3.4	3.73
CHILtrapF-28306.52	5.11	5.28	5.12	5.5	3.85	3.53	5.62	5.34	4.91	5.15	4.24	3.78	4.66	4.89	4.77	4.93	4.7	4.39	5.13	5	5.09	5.82	5.48	5.59
CHILtrapF-28306.54	0	0	0.7	1.21	4.53	4.37	0	0	0	1.12	3.95	0	3.2	1.25	1.99	1.23	2.51	1.68	1.79	0.74	0	0.89	2.55	0
CHILtrapF-28306.60	0.58	1.4	1.04	0.63	0	0	1.69	0.6	1.1	2.3	1.75	0	3.41	2.16	2.24	2.13	3.01	3.44	0	0.64	0.59	1.95	0.75	1.84
CHILtrapF-28306.62	9.74	10.47	9.9	10.48	9.06	8.73	8.52	9.78	9.92	9.97	9.21	11.52	9.29	8.67	8.88	9.09	9.54	9.27	7.73	8.19	8.47	8.43	8.77	8.99
CHILtrapF-28306.66	2.2	3.67	4.37	4.23	1.75	1.88	2.31	2.72	4.43	3.92	3.09	4.44	1.79	2.36	3.51	3.33	3.18	3.12	2.23	1	3.04	3.49	0	2.5
CHILtrapF-28306.67	5.75	6.51	5.95	6.01	4.92	4.49	6.27	6	5.49	5.55	4.86	4.59	5.7	5.99	5.11	5.61	5.96	5.66	4.99	5.85	4.99	6.15	6.31	6.1
CHILtrapF-28306.69	0.53	0.57	0.48	0.5	0.48	0.15	0.86	0.94	0.59	0.9	0.43	0.23	0.38	0.42	0.52	0.96	0.73	0.82	0.15	0.16	0.29	0.51	0.58	0.46
CHILtrapF-28306.70	6.96	7.37	6.9	7.33	5.74	6.26	5.9	6.55	6.83	6.83	6.15	8.91	6.44	4.84	5.81	5.78	6.35	6.2	4.64	4.76	5.32	5.1	6.1	5.87
CHILtrapF-28306.73	6.95	7.57	7.01	7.55	6.32	6.33	4.74	6.78	7.25	7.27	6.28	8.43	6.82	6.24	6.13	5.86	6.6	6.49	4.95	5.33	5.86	6.18	6.2	6.18
CHILtrapF-28306.74	8.65	9.32	8.66	9.36	8.09	7.36	7.42	8.46	9.13	8.72	8.12	10.23	8	7.71	7.92	8.03	8.46	8.12	6.88	6.78	7.34	7.44	7.85	7.96
CHILtrapF-28306.75	6.61	7.24	6.57	7.17	5.89	5.69	5.06	6.15	6.83	6.68	5.98	8.11	5.99	5.83	5.91	6.05	6.19	6.24	4.87	5.02	5.43	5.24	5.69	5.97
CHILtrapF-28306.76	4.22	4.92	3.86	4.57	3.4	3.74	0	3.27	4.56	4.35	3.5	6.82	2.39	3.82	3.13	3.19	4.25	3.71	2.07	2.5	2.64	3.19	3.61	2.45
CHILtrapF-28306.77	3.51	3.16	3.29	3.11	2.1	2.24	3.17	3.12	2.54	3.05	2.4	2.08	2.8	2.54	2.11	2.23	2.2	2.08	2.05	2.07	1.99	2.58	2.14	2.43
CHILtrapF-28306.78	4.91	5.12	4.54	4.88	4.6	3.36	3.88	3.91	4.76	4.19	4.02	6.36	3.78	3.94	4.54	3.96	5.07	4.65	2.77	2.64	3.65	4.11	4.16	4.7
CHILtrapF-28306.79	2.24	1.96	2.6	2.03	0.7	0.95	2.04	2.55	2.3	2.23	1.44	1.74	2.34	2.41	2.66	3.24	3.1	3.17	2.65	2.35	2.35	2.79	2.2	2.82
CHILtrapF-28306.80	8.32	8.95	8.38	8.29	9.72	9.75	7.67	8.4	8.78	8.61	9.68	9.63	8.42	8.46	8.72	9.11	9.16	8.8	8.73	8.75	9.15	7.32	8.59	7.5
CHILtrapF-28306.81	7.26	7.91	7.19	7.95	6.83	6.61	6.16	7.25	7.58	7.26	6.75	8.89	7.19	6.41	6.78	6.67	7.31	6.98	5.81	6.03	5.72	6.16	6.46	6.9
CHILtrapF-28306.91	3.43	3.54	3.05	2.61	1.83	1.41	3.58	3.56	3.71	2.77	2.15	3.35	3.4	2.54	2.51	1.9	1.46	2.11	2.63	2.54	2.32	1.63	2.27	1.69
CHILtrapF-28306.93	1.23	1.34	0.82	1.11	0.76	0.77	2.9	3.09	3.17	2.49	2.03	2.52	1.58	1.1	1.24	1.01	0.94	1	0.2	0.3	0.24	0.11	0	0.07
CHILtrapF-28306.98	0.89	0.59	0.61	0.52	1.01	1.03	0.23	0.79	0.54	0.94	1.26	1.43	0.52	0.62	0.6	1	0.77	1.13	0.36	0.23	0.48	0.23	0.56	0.62
CHILtrapF-28306.101	11.87	12.29	11.72	11.93	13.7	13.59	10.97	11.68	12.27	12.16	12.92	13.1	12.11	11.84	12.1	11.98	12.35	12.7	11.42	11.56	11.81	10.7	11.59	11.14
CHILtrapF-28306.102	16.1	16.63	16.24	16.49	17.5	17.59	15.47	16.36	16.7	16.46	17.35	17.65	16.55	16.49	16.71	16.9	17	17.13	16.41	16.52	16.8	15.2	16.25	15.74
CHILtrapF-28306.105	14.42	15.04	14.47	14.74	16.34	16.28	13.7	14.5	14.89	14.65	15.88	15.52	14.83	14.69	15.28	15.32	15.47	15.51	14.95	15.03	15.17	13.67	15.06	14.09
CHILtrapF-28306.106	4.14	4.46	4.32	4.31	3.27	3.15	4.29	4.35	3.95	3.77	3.06	2.88	4.25	4.01	3.35	3.61	3.21	3.13	4.05	4.24	3.64	4.35	4.13	4.31
CHILtrapF-28306.109	5.9	5.4	5.31	3.64	2.63	2.16	6.89	6.25	6.49	5.21	4.57	5.01	7.17	6.93	7.31	4.4	4.55	4.89	6.17	5.53	5.74	3.26	3.12	3.26
CHILtrapF-28306.112	8.67	9.06	8.39	8.1	10.18	10.24	9.63	9.58	10.31	10.9	11.29	12.22	10.23	10.1	10.01	10.06	10.56	10.91	7.58	7.72	7.91	7.89	8.12	8.62
CHILtrapF-28306.117	13.3	13.87	13.39	13.57	14.87	14.93	13.01	13.66	14.15	14.05	14.96	15.51	14.28	14.11	14.39	14.65	14.78	14.82	13.86	13.97	14.33	13.09	13.91	13.53
CHILtrapF-28306.118	8.44	9.21	8.28	8.29	10.3	10.07	8.04	8.34	9.08	9.03	10.65	11.31	9.15	8.84	9.3	8.95	9.52	9.92	8.69	8.98	8.31	7.91	9.34	8.23
CHILtrapF-28306.119	9.2	9.7	8.73	8.7	11.17	10.81	8.22	8.64	9.54	9.28	11.25	10.49	9.35	9.22	9.96	9.36	10.02	10.18	9.67	9.77	8.91	8.26	9.73	8.68
CHILtrapF-28306.120	11.99	12.5	12.02	12.22	13.54	13.57	11.59	12.25	12.8	12.69	13.68	14.05	12.92	12.75	13.06	13.21	13.4	13.48	12.61	12.71	12.91	11.71	12.52	12.11
CHILtrapF-28306.121	12.26	12.83	12.29	12.46	13.76	13.76	11.76	12.46	13.08	12.84	13.97	13.91	13.25	13.03	13.27	13.34	13.52	13.63	12.88	12.94	13.17	11.79	12.58	12.31
CHILtrapF-28306.122	14.7	15.28	14.82	15.06	16.14	16.25	14.31	15.07	15.47	15.4	16.34	16.85	15.6	15.37	15.77	16.01	16.16	16.19	15.43	15.57	15.73	14.45	15.33	14.9
CHILtrapF-28306.123	12.17	12.77	12.19	12.3	13.72	13.67	11.79	12.33	12.9	12.66	13.96	13.88	12.9	12.74	13	13.05	13.25	13.35	12.74	12.79	12.88	11.44	12.49	11.98
CHILtrapF-28306.124	14.95	15.55	15.1	15.36	16.42	16.53	14.58	15.35	15.71	15.64	16.52	17.1	15.84	15.63	15.97	16.23	16.37	16.4	15.61	15.74	15.99	14.63	15.53	15.1
CHILtrapF-28306.130	4.32	3.78	3.45	2.54	2.28	1.06	3.79	4.32	3.22	1.66	1.72	2.12	4	2.78	2.54	0.86	0.86	0	2.64	2.91	3.19	3.51	3.16	2.59
CHILtrapF-28306.132	15.34	15.92	15.33	15.62	17.24	17.1	14.62	15.38	15.81	15.57	16.76	16.44	15.76	15.58	16.1	16.05	16.25	16.35	15.76	15.85	15.89	14.45	15.89	14.88
CHILtrapF-28306.140	12.22	12.64	12.28	12.38	14.04	13.98	12.42	12.81	13.19	13.93	14.2	14.22	13.58	13.37	13.58	14.04	14.32	14.28	12.97	13.25	13.05	11.86	12.78	12.47
CHILtrapF-28306.141	13.53	13.99	13.64	13.84	15.44	15.41	13.61	14.15	14.47	15.2	15.4	15.46	14.65	14.43	14.56	15.1	15.31	15.26	13.88	14.13	14.06	12.81	13.71	13.45
CHILtrapF-28306.143	13.95	14.35	14.03	14.23	15.91	15.8	14.02	14.56	14.81	15.58	15.71	15.86	14.91	14.71	14.82	15.42	15.59	15.59	14.16	14.4	14.36	13.21	14.02	13.85
CHILtrapF-28306.145	13.88	14.36	13.99	14.13	15.96	15.86	13.83	14.46	14.72	15.4	15.76	15.84	14.9	14.71	14.91	15.42	15.62	15.54	14.18	14.42	14.48	13.19	14.16	13.79
CHILtrapF-28306.146	12.28	12.75	12.37	12.48	14.2	14.13	12.4	12.89	13.24	14	14.28	14.21	13.59	13.39	13.67	14.13	14.38	14.38	13.01	13.28	13.07	11.87	12.86	12.44
CHILtrapF-28306.147	12.14	12.59	12.27	12.33	13.99	13.94	12.29	12.81	13.14	13.87	14.17	14.2	13.6	13.33	13.57	14.01	14.28	14.24	12.96	13.25	13	11.86	12.75	12.44
CHILtrapF-28306.148	15.23	15.91	15.33	15.55	17.25	17.09	14.32	15.35	15.77	15.47	16.7	16.69	15.77	15.7	16.26	16.38	16.46	16.58	15.9	15.84	16.16	14.51	15.99	14.98
CHILtrapF-28306.149	10.14	10.57	9.79	9.81	12.03	11.68	9.85	10.15	10.93	11.13	11.68	12.76	11.1	10.91	11.36	10.99	11.59	11.72	10.55	10.82	10.21	9.94	10.92	10.28
CHILtrapF-28306.150	15.47	16.11	15.59	15.86	17.42	17.28	14.65	15.64	16.03	15.77	16.91	16.86	16.09	15.92	16.48	16.62	16.69	16.79	16.17	16.1	16.44	14.93	16.17	15.33
CHILtrapF-28306.151	12.09	12.66	12.06	12.21	13.51	13.41	11.74	12.33	12.97	12.99	13.45	14.35	13.17	12.95	13.44	13.38	13.7	13.78	12.49	12.62	12.97	11.79	12.65	12.21
CHILtrapF-28306.152	0.94	0.82	0.08	1.54	0.38	0	1.19	1.29	0.73	1.61	0.93	0	0	0	0	0	0	0	0	0	0	0	0.11	0
CHILtrapF-28306.154	15.6	16.14	15.8	16	17.18	17.28	15.55	16.13	16.53	17.11	17.5	17.39	16.54	16.53	16.79	17.34	17.36	17.51	16.42	16.53	16.52	14.65	15.96	15.43
CHILtrapF-28306.156	3.8	1.93	3.19	3.63	4.82	5.57	3.64	3.85	4.23	5.77	5.89	3.69	5.94	6.35	6.03	6.55	6.68	6.75	5.92	5.52	6.36	3.8	5.1	4.4
CHILtrapF-28306.157	15.08	15.52	15.15	15.27	16.3	16.38	15.08	15.46	15.95	16.6	16.92	17.28	16.15	16.08	16.52	16.88	17.04	17.15	16.03	16.12	16.14	14.36	15.68	15.08
CHILtrapF-28306.158	12.37	13.02	12.5	12.84	14.41	14.21	11.53	12.49	12.86	12.56	13.85	13.36	12.92	12.68	13.34	13.4	13.51	13.63	13.15	13.01	13.24	11.86	13.15	12.23
CHILtrapF-28306.159	2.64	2.55	2.99	3.77	2.15	2.38	2.32	1.04	1.51	2.91	2.45	2.01	0.87	1.11	1.42	1.24	1.43	1.38	2.33	3.19	1.79	1.29	1.55	1.7
CHILtrapF-28306.160	13.1	13.72	13.24	13.48	14.65	14.75	12.72	13.49	13.88	13.81	14.82	15.22	14.07	13.86	14.27	14.48	14.62	14.66	13.89	14	14.16	12.92	13.83	13.35
CHILtrapF-28306.161	14.18	14.57	14.13	14.29	15.77	15.84	13.98	14.46	14.95	15.47	15.98	16.03	15.25	15.09	15.21	15.44	15.66	15.83	14.25	14.48	14.87	13.39	14.33	14.12
CHILtrapF-28306.162	13.91	14.44	13.93	13.91	16.67	16.43	13.28	13.91	14.28	14.39	15.88	15.78	14.65	14.36	15.15	15.36	15.53	15.25	14.27	14.39	15.02	13.55	14.73	13.83
CHILtrapF-28306.163	13.45	14.01	13.4	13.27	16.42	16.07	12.85	13.41	13.83	14.03	15.59	15.27	14.36	13.99	14.82	14.85	15.18	14.8	14.01	14.08	14.35	13.37	14.5	13.57
CHILtrapF-28306.165	13.39	13.89	13.38	13.36	15.99	15.74	12.86	13.56	13.96	14.36	15.37	15.48	14.15	13.92	14.48	14.68	15.03	14.81	13.54	13.71	14.07	12.78	13.99	13.15
CHILtrapF-28306.167	6.91	6.84	6.94	6.81	5.89	5.64	7.22	6.94	6.6	6.55	5.9	4.82	6.64	6.75	6.42	6.34	6.22	6.47	6.66	6.86	6.76	7.13	6.9	7.09
CHILtrapF-28306.168	8.84	9.3	8.66	8.68	10.06	10.01	8.89	9.05	9.64	10.03	10.59	11.96	10.16	9.83	10.51	10.35	10.95	10.92	9.38	9.52	9.65	9.24	10.29	9.62
CHILtrapF-28306.169	9.15	9.5	8.76	8.61	10.85	10.5	9.38	9.32	10.25	11.16	11.21	12.06	10.37	10.08	10.82	10.57	11.37	11.61	9.12	9.55	8.94	8.45	9.9	8.96
CHILtrapF-28306.170	14.35	14.89	14.49	14.71	15.84	15.92	13.73	14.59	14.94	14.68	15.62	15.99	14.78	14.7	14.91	15.05	15.2	15.33	14.52	14.63	14.95	13.41	14.46	13.98
CHILtrapF-28306.171	10.63	10.76	10.3	10.4	12.03	11.87	10.44	10.71	11.68	12.38	12.92	13.94	12.1	11.83	12.43	12.45	12.91	13.23	10.82	11.06	11.26	10.18	11.04	10.71
CHILtrapF-28306.174	12.32	12.73	12.23	12.32	13.61	13.73	12.36	12.53	13.26	13.87	14.27	14.51	13.62	13.57	13.96	14.13	14.34	14.46	13.18	13.36	13.36	11.84	12.63	12.52
CHILtrapF-28306.175	13.26	13.8	13.39	13.62	14.65	14.82	12.83	13.63	13.96	13.79	14.65	15.24	13.98	13.95	14.31	14.48	14.6	14.64	13.92	14.02	14.31	12.7	13.83	13.2
CHILtrapF-28306.176	6.73	6.89	6.21	6.42	8.46	8.5	6.31	6.62	7.15	7.28	8.25	9.83	7.26	7.02	7.88	7.2	8.11	8.19	6.92	7.23	6.68	6.96	7.7	6.96
CHILtrapF-28306.177	8.91	9.3	8.59	8.67	10.65	10.67	8.36	8.89	9.21	9.3	10.25	11.32	9.67	9.37	10.2	9.81	10.41	10.36	9.44	9.68	9.29	9.27	10.03	9.38
CHILtrapF-28306.178	13.5	13.99	13.47	13.74	15.37	15.23	12.88	13.58	13.9	13.75	14.89	14.92	14.03	13.86	14.51	14.37	14.63	14.61	13.92	14.09	14.17	13.26	14.27	13.64
CHILtrapF-28306.179	10.95	11.49	10.95	11.2	12.52	12.68	10.53	11.22	11.47	11.5	12.27	13.11	11.5	11.3	11.86	11.94	12.2	12.17	11.48	11.6	11.57	11.04	11.72	11.38
CHILtrapF-28306.180	8.6	8.93	8.25	8.43	10.04	10.08	8.66	8.43	9.1	9.35	10.06	11.26	9.74	9.42	10.09	9.51	10.2	10.14	9.04	9.34	8.97	9.17	9.78	9.36
CHILtrapF-28306.181	11.3	11.79	11.29	11.43	12.63	12.6	11.36	11.67	12.12	12.89	13.34	13.78	12.3	12.06	12.71	12.96	13.3	13.42	12.17	12.25	11.96	10.6	12.28	11.25
CHILtrapF-28306.183	13.19	13.83	13.14	13.24	14.72	14.75	12.07	13.01	13.63	13.26	14.79	13.58	13.86	13.59	14.14	13.86	14.31	14.38	14.32	14.3	13.89	12.12	13.81	12.52
CHILtrapF-28306.184	13.82	14.39	13.78	13.94	15.36	15.36	12.81	13.79	14.22	14.01	15.23	14.45	14.43	14.08	14.57	14.45	14.81	14.86	14.68	14.7	14.37	12.9	14.25	13.34
CHILtrapF-28306.185	13.31	13.95	13.26	13.43	14.91	14.91	12.1	13.14	13.72	13.37	14.9	13.59	13.99	13.62	14.21	13.94	14.39	14.48	14.41	14.38	13.95	12.14	13.9	12.59
CHILtrapF-28306.186	9.06	9.3	8.62	8.8	10.22	9.72	9.16	9.17	9.93	10.24	10.31	11.41	10.96	10.08	10.86	10.16	10.98	11.06	9.46	9.8	9.4	10.23	10.08	10.18
CHILtrapF-28306.187	12.56	13.04	12.47	12.47	14.06	14.02	12.56	12.97	13.74	14.64	14.63	14.92	14.17	13.85	13.9	14.22	14.68	15.01	12.38	12.76	12.99	12.01	12.76	12.63
CHILtrapF-28306.189	14.37	14.7	14.42	14.52	15.71	15.66	14.53	14.96	15.25	16.06	16.19	16.75	15.3	15.12	15.16	15.76	15.96	15.89	14.16	14.45	14.7	13.68	14.35	14.35
CHILtrapF-28306.190	15.24	15.63	15.24	15.52	16.85	16.78	15.05	15.63	15.92	16.6	16.77	16.85	15.95	15.68	15.6	16.14	16.36	16.32	14.73	14.98	15.31	14.28	14.91	14.92
CHILtrapF-28306.191	6.28	6.51	5.57	4.69	8.33	8.08	6.41	6.1	6.92	7.75	8.52	9.72	7.7	7.76	8.25	7.65	8.42	8.72	6.3	6.63	6.73	5.82	7.02	6.29
CHILtrapF-28306.192	8.43	8.95	7.98	8.06	10.27	10.01	8.04	8.12	9.15	9.53	10.87	11.28	9.29	9.66	11.02	10.2	10.89	11.42	9.36	9.72	9.18	7.61	9.67	8.25
CHILtrapF-28306.196	2.68	2.5	2.83	2.65	1.52	1.77	2.53	2.9	2.56	2.57	1.86	1.7	3.29	3.38	2.32	2.17	2.46	2.48	2.01	2.09	2.37	2.21	2.15	2.36
CHILtrapF-28306.199	6.9	6.61	6.7	6.87	5.59	5.8	6.97	6.85	6.62	6.7	5.99	5.37	6.51	6.65	6.58	6.92	6.73	6.56	6.89	7	6.71	7.51	7.17	7.43
CHILtrapF-28306.202	11	11.52	10.74	10.87	12.82	12.66	10.03	10.72	11.4	11.39	12.6	13.09	12.22	11.57	12.59	12.19	12.82	12.76	11.7	11.84	11.64	11.07	12.28	11.19
CHILtrapF-28306.203	10.63	11.17	10.37	10.44	12.6	12.38	9.65	10.37	11.01	11.03	12.34	12.52	12.03	11.4	12.41	11.9	12.59	12.55	11.38	11.58	11.32	10.78	12.02	10.95
CHILtrapF-28306.204	9.57	9.91	9.27	8.95	10.71	10.69	9.78	9.94	10.85	12	11.72	11.97	11.86	11.41	11.48	11.42	12.21	12.64	9.45	10.01	9.94	9.57	10.08	10.17
CHILtrapF-28306.205	7.69	8.2	7.07	7.02	9.9	9.4	7.04	7.08	8.07	7.7	9.8	9.42	8.24	8.09	8.8	7.98	8.79	9	8.37	8.51	7.63	7	8.59	7.23
CHILtrapF-28306.206	0	2.17	0.51	0.91	3.53	3.7	2.19	2.37	3.89	3.02	2.79	5.02	3.58	2.49	2.32	2.2	3.11	3.15	0.5	1.7	0.86	0	1.9	0.76
CHILtrapF-28306.207	1.46	0.59	1.27	3.11	1.43	2.17	1.5	1.5	0.34	2.36	1.77	2.04	0.21	0	0.48	1.58	1.29	1.52	1.01	0.84	1.21	2.53	1.69	2.24
CHILtrapF-28306.208	6.99	7.12	6.59	5.96	8.27	8.27	7.64	7.38	8.07	9.03	9.18	9.93	9.24	8.72	8.97	8.94	9.58	9.64	6.92	7.44	7.56	7.43	7.43	8.11
CHILtrapF-28306.215	7.54	8.05	6.89	7.18	10.42	10.04	4.81	7.05	6.94	6.55	9.3	2.28	7.12	7.08	7.28	6.14	7.18	7.57	6.45	6.52	5.84	4.58	7.3	5.11
CHILtrapF-28306.216	0.58	1.06	1.85	1.4	0.72	0	2.92	0	1.43	2.78	1.95	2.32	3.19	1.71	1.16	2.37	2.58	2.22	0.32	1.69	1.81	2.49	1.23	2.8
CHILtrapF-28306.218	1.53	1.02	1.16	1.35	0.7	0.77	2.04	3.83	3.35	2.81	2.74	4.11	3.23	3.27	2.86	2.39	2.23	2.56	0.98	1.21	1.28	1.23	0.71	2.34
CHILtrapF-28306.219	5.28	5.82	5.13	5.68	8.15	7.67	3.42	4.48	4.99	5.53	7.19	4.32	5.72	5.53	5.36	5.06	5.7	5.98	4.95	5.41	4.94	5.31	6.14	5.26
CHILtrapF-28306.220	2.44	2.55	2.34	2.22	5.86	4.69	0	1.73	1.82	2.69	5.28	1.83	3.54	3.31	3.22	1.8	3.28	4.06	2.61	3.18	2.46	1.37	3.09	2.75
CHILtrapF-28306.221	9.27	9.96	8.58	8.57	12.26	11.77	6.98	8.35	8.78	8.28	11.4	5.93	8.6	8.45	8.51	7.87	8.91	9.62	8.14	8.33	7.45	5.34	9.46	5.91
CHILtrapF-28306.222	2.43	2.53	2.7	4.41	4.2	3.82	2.77	3.06	2.01	3.61	2.37	3.02	2.2	3.01	2.61	3.44	2.98	2.68	3.99	4.71	4.3	5.02	4.8	4.57
CHILtrapF-28306.223	3.13	3.71	2.5	3.05	5.53	4.87	0	1.1	3.11	3.11	4.91	1.19	3.1	3.49	3.35	2.85	3.28	3.94	2.47	3.45	2.72	2.88	4.2	1.54
CHILtrapF-28306.224	5.43	6.27	4.88	5.23	7.26	7.1	4.67	5.2	6.01	5.98	6.44	4.33	5.98	5.67	5.17	4.3	5.21	5.88	3.49	3.93	4.97	4.01	5.03	4.46
CHILtrapF-28306.225	5.98	6.65	5.64	5.98	8.58	7.94	4.67	5.93	5.8	5.93	7.5	3.31	5.72	5.39	5.56	5.21	6.23	6.14	4.88	4.92	6.09	3.93	6.02	4.33
CHILtrapF-28306.226	4.53	4.91	4.6	5.41	5.7	5.09	4.81	4.37	4.79	5.61	5.05	3.65	5.04	4.51	4.97	4.15	5.19	4.67	2.97	3.75	3.96	2.53	4.85	3.26
CHILtrapF-28306.227	2.22	1.38	0.66	3.96	3.48	2.92	1.39	1.54	1.18	3.1	2.88	3.63	2.59	1.82	2.89	2.96	3.27	3.39	2.77	3.67	2.63	4.29	4.3	3.87
CHILtrapF-28306.228	5.74	5.93	5.23	4.73	7.03	6.82	6.39	6.1	6.98	7.7	7.88	9.45	7.95	7.65	8.03	7.8	8.51	8.59	5.72	6.25	6.38	6.25	6.36	6.65
CHILtrapF-28306.229	14.52	15.22	14.65	14.84	16.69	16.68	13.54	14.68	14.91	14.75	16.13	15.91	14.89	14.78	15.94	16	16.17	15.88	15.55	15.63	15.73	14.31	15.79	14.61
CHILtrapF-28306.230	11.05	11.61	11.03	11.16	12.8	12.73	10.46	11.29	11.68	11.82	12.57	13.4	11.96	11.76	12.9	12.74	13.14	12.76	12.43	12.57	12.13	11.61	12.53	11.84
CHILtrapF-28306.231	2.58	0.9	2.01	1.85	0.43	0.84	2.64	2.1	2.47	1.62	1.41	1.5	3.04	2.11	2.42	2.32	2.66	2.08	2.45	1.81	1.97	2.25	1.81	1.98
CHILtrapF-28306.233	5.1	5.03	5.19	5.64	3.76	4.88	5.92	5.09	5.29	4.55	3.22	3.16	4.68	4.73	4.6	4.04	3.84	3.19	4.68	4.87	4.74	5.83	5.43	5.92
CHILtrapF-28306.234	3.2	1.91	1.99	2.71	0	0.96	3.43	3.04	2.2	0.7	0.41	0	3.27	1.29	1.63	1.27	0.77	0	2.08	2.29	3.21	2.57	1.84	2.09
CHILtrapF-28306.235	6.54	7.11	6.36	6.14	7.88	7.65	7.36	6.78	7.93	8.73	8.85	10.17	8.65	8.2	8.66	8.38	9.33	9.42	7.19	7.69	6.98	7.05	7.71	7.19
CHILtrapF-28306.242	11.07	11.29	10.86	10.9	12.39	12.22	10.99	11.26	11.92	12.58	12.72	13.36	12.26	11.82	11.9	11.99	12.46	12.74	10.57	10.96	11.07	10.57	10.93	11.16
CHILtrapF-28306.249	0.34	0.6	0.44	0.29	0.24	0.14	0.38	0.43	0.83	0.49	0.37	0.56	1.26	1.01	0.89	0.42	0.3	0.58	0.6	0.85	0.5	0.58	0.12	0.5
CHILtrapF-28306.257	12.96	13.41	13	13.15	15.14	15	12.76	13.41	13.71	14.34	14.77	14.91	13.81	13.57	13.81	14.26	14.48	14.35	13.01	13.18	13.43	12.1	13.1	12.68
CHILtrapF-28306.262	11.86	12.63	11.94	12.21	14.09	13.82	10.68	11.77	12.22	11.9	13.49	12.85	12.11	12.08	12.88	12.8	12.95	13.15	12.66	12.46	12.54	10.98	12.79	11.32
CHILtrapF-28306.264	4.8	4.56	4.89	4.6	3.33	3.5	4.83	4.38	4.34	4.05	3.45	3.13	4.36	4.54	4.36	4.19	3.76	3.76	4.94	4.65	4.76	5.24	4.65	5.2
CHILtrapF-28306.265	1.02	2.04	1.89	1.1	1.24	0	2.75	2.25	1.31	1.48	1.32	1.13	1.8	2.2	1.05	1.67	1.45	0.4	1.37	1.79	1.5	1.99	1.46	2.19
CHILtrapF-28306.268	14.3	14.91	14.45	14.68	15.93	15.94	13.78	14.64	15	14.84	15.77	16.13	15.01	14.85	15.25	15.5	15.59	15.65	14.94	14.99	15.28	13.8	14.88	14.27
CHILtrapF-28306.273	1.4	2.32	2.07	2.57	1.06	2.02	2.2	2.14	2.38	2.44	1.84	0.96	1.7	2.92	2.13	2.36	2.15	2.09	2.12	2.65	2.93	2.35	2.11	3.07
CHILtrapF-28306.275	4.81	4.46	4.41	4.93	3.32	3.38	4.49	4.52	4.7	4.62	3.54	3.5	4.43	4.28	3.95	3.9	3.68	3.33	4.09	4.21	4.24	4.64	4.58	4.52
CHILtrapF-28306.283	4.65	4.66	4.68	4.85	3.54	3.64	4.54	4.71	4.36	4.69	3.95	3.31	3.54	3.82	3.42	4.02	3.92	3.75	3.78	3.62	3.92	4.79	4.01	4.64
CHILtrapF-28306.294	3.34	3.72	2.98	2.71	1.88	2.66	1.7	3.07	2.16	1.8	1.97	0	3.22	2.64	1.18	1.71	0.36	1.16	1.5	1.94	2.49	2.51	3.04	2.92
CHILtrapF-28306.296	2.59	2.7	3.35	2.36	0.87	1.93	0	2.1	2.41	1.16	0.41	0	3.13	0.78	1.04	1.47	1.04	1.11	1.56	2.48	2.06	3.39	2.89	2.8
CHILtrapF-28306.299	4.34	3.79	3.32	3.61	2.39	1.77	3.68	2.83	3.44	0.61	2.38	0	3.29	3.86	3.84	3.09	3.49	2.65	4.59	4.42	4.24	4.74	4.49	4.14
CHILtrapF-28306.301	6.39	6.31	6.31	6.17	4.55	4.85	5.6	5.66	5.31	4.49	4.17	2.99	5.32	5.5	5.84	5.73	5.07	5.2	6.42	6.45	6.34	6.71	6.63	6.59
CHILtrapF-28306.307	5.17	4.96	5.14	4.97	4.38	3.96	5.32	4.8	4.54	4.82	4.04	3.87	4.83	4.39	3.77	3.63	3.81	3.93	4.01	4.13	3.99	4.22	3.78	4.66
CHILtrapF-28306.308	5.29	5	5.44	5.31	4.5	4.05	5.28	5.1	5.11	5.24	4.37	3.81	4.87	4.88	4.24	4.15	4	4.15	4.78	4.22	4.43	4.88	4.1	4.85
CHILtrapF-28306.314	17.82	18.33	17.93	18.16	19.48	19.5	17.55	18.25	18.54	18.8	19.36	19.52	18.47	18.33	18.56	18.91	19.03	19.09	18.12	18.23	18.44	16.99	18.05	17.57
CHILtrapF-28306.315	2.64	2.62	3.82	3.77	2.15	2.69	2.49	1.9	2.38	2.36	2.57	2.93	3.55	2.54	2.42	2.78	1.3	1.96	2.95	2.43	3.4	3.7	2.74	4.11
CHILtrapF-28306.317	1.1	1.12	1.21	0.51	0	0	0.42	0.85	1.1	0.68	0.4	0.33	1.24	0.7	1.22	0.9	0.64	0.73	1.43	1.55	0.89	0.34	0.83	0.73
CHILtrapF-28344.2	0.57	1.04	1.82	2.24	0.71	0	2.4	1.82	1.92	2.27	2.19	3.73	2.11	2.12	2.33	2.49	1.9	1.99	1.7	1.9	2.15	2.79	2.65	2.78
CHILtrapF-28344.5	0.68	0.73	1.54	1.58	1.76	0	2.32	1.18	2.55	1.76	2.36	3.76	2.36	2.99	2.59	2.52	2.02	2.79	2.24	2.13	2.4	2.99	2.35	3.58
CHILtrapF-28368.0	2.4	3.95	0.54	6.2	0.64	0	7.39	3.49	0.58	1.98	1.97	0	3	3.56	5.01	3.04	3.92	0	6.02	0.57	0.9	3.72	1.96	0
CHILtrapF-28385.1	2.98	2.98	3.14	2.26	1.33	2.41	4.02	3.14	2.1	0.65	0.38	1.87	1.75	1.87	2.75	1.38	1.2	1.04	2.9	3.18	2.17	2.57	2.18	1.58
CHILtrapF-28385.2	3.64	3.09	3.37	2.26	0	1.44	2.27	3.56	3.04	0.65	0.68	0.73	2.3	1.58	2.12	1.7	1.2	1.93	2.72	2.54	2.17	2.46	1.9	1.99
CHILtrapF-28385.4	2.49	3.19	3.33	2.6	2.01	0.9	2.27	3.14	2.49	1.09	1.33	1.58	2.05	2.49	2.64	1.7	0.72	0.77	3.07	2.96	2.64	2.46	1.74	2.58
CHILtrapF-28412.0	0.65	1.16	1.48	1.17	0	1.43	2.86	1.12	0.72	1.69	1.48	1.86	3.47	3.03	1.94	1.83	1.37	0.77	1.3	1.95	1.44	2.09	1.11	1.57
CHILtrapF-28438.1	5.11	5.19	5.59	5.29	3.59	4.19	5.03	5.21	4.27	3.84	3.44	3.28	5.48	4.61	4.43	3.78	2.72	3.43	5.05	5.15	5.35	6.17	5.54	5.95
CHILtrapF-28454.1	1.17	1.01	2.35	2.15	0.86	0	0.76	1.4	1.95	1.91	1.65	0.44	2.51	1.06	1.5	1.16	0	0.25	2.07	2.05	2.16	2.05	1.83	1.78
CHILtrapF-28458.1	1.42	1.29	1.68	1.6	1.83	1.96	1.56	1.59	1.33	2.29	1.6	2.12	1.77	1.78	1.01	1.82	2.09	2.17	0.78	1.5	1.61	2.51	2.34	2.82
CHILtrapF-28538.0	0.38	0	1.35	1.57	0	0	0	0.39	0	0	0.39	0.42	0.5	0.75	0	2.74	1.58	1.58	0.82	1.5	1.32	4.37	2.39	4.52
CHILtrapF-28695.1	1.77	2.43	2.6	2.52	1.94	0.85	1.99	1.26	1.66	1.37	1.28	0.7	1.68	1.66	0.29	1.41	0.82	0.87	1.62	1.89	1.54	2.95	2.99	1.83
CHILtrapF-28695.2	3.25	3.3	3.41	4.16	2.73	2.27	3.73	3.17	3.5	4.43	3.35	3.93	3.97	3.56	3.14	3.99	3.97	3.52	3.29	3.34	3.8	4.48	4.27	4.14
CHILtrapF-28701.0	1.16	0	0.72	1.7	0	1.16	0	0	1.28	3.05	1.45	2.11	0.64	0	0	2.43	2.23	1.33	0.28	0.55	0	3.64	2.78	2.96
CHILtrapF-28701.2	1.44	1.74	1.37	1.75	0	2.28	0.96	1.23	0.58	2.7	2.06	2.69	1.12	0	0.78	3.13	1.67	1.51	0.29	0.31	2.3	3.8	3.53	3.6
CHILtrapF-28804.1	4.41	4.58	4.34	4.06	3.31	3.32	4.14	4.06	3.26	4.11	2.62	2.99	4.29	2.99	2.24	2.38	0	2.49	3.18	3.53	2.97	4.05	3.83	4.26
CHILtrapF-29007.0	0.82	1.13	0.08	0.57	0.19	0.21	0.98	0.54	0.91	1.12	0.94	0	0.38	0.58	0.44	1.48	1.11	1.34	0.64	0.63	1.21	1.44	1.36	1.02
CHILtrapF-29071.0	1.41	2.32	0	4.59	0.53	0	5.67	1.45	0	0.99	1.26	0	2.35	2.75	3.45	2.41	3.08	0.26	4.77	0.81	0	2.94	1.37	0
CHILtrapF-29157.2	3.37	3.41	4.05	2.61	1.34	0.77	3.43	3.01	3.29	1.72	1.88	1.53	3.57	2.67	1.96	1.04	0.6	1	2.2	1.57	1.84	1.12	0.96	1.59
CHILtrapF-29169.5	1.42	0.55	2.03	1.91	1.08	2.43	1.52	1.46	1.96	1.8	1.78	0.57	2.15	2.54	2.16	3.01	2.57	2.43	2.57	2.1	1.83	2.87	2.86	2.76
CHILtrapF-29282.1	2.33	1.17	1.33	1.82	2.01	1.84	0	1.14	1.21	1.94	2.3	2.93	2.05	2.66	1.95	2.96	2.08	2.81	1.87	1.84	2.5	3.2	3.14	3.45
CHILtrapF-29282.3	1.44	2.25	0.93	1.94	1.94	0.71	1.54	2.33	1.99	2.27	1.9	0.58	2.66	2.9	1.95	2.21	1.67	2.39	2.11	1.29	2.02	2.78	2.58	3.14
CHILtrapF-29358.0	5.06	5.04	5.14	4.76	4.14	4.69	5.3	5.12	4.03	4.29	3.45	2.88	4.43	4.12	3.04	3.37	3.09	2.87	4.38	4.42	4.69	4.81	4.65	5.39
CHILtrapF-29456.0	0.62	1.6	0.88	0.91	0.43	1.14	3.22	0	0.69	0	0.99	0	1.68	1.16	1.78	1.56	1.56	0.73	2.43	1.7	1.99	1.44	1.58	1.1
CHILtrapF-29496.0	1.64	1.46	1.87	1.92	1.18	1.14	1.4	1.43	1.49	1.83	1.3	1.52	1.54	1.52	1.21	1.45	1.32	1.46	1.42	1.54	1.58	2.08	1.66	2.06
CHILtrapF-29551.0	0	1.21	0.54	0.64	0.54	0.59	0.82	1.28	1.66	1.33	0.34	1.12	1.53	2.05	1.44	1.68	1.59	1.53	1.32	1.45	1.54	1.62	1.83	1.87
CHILtrapF-29551.2	0.38	0.73	0.21	0.73	0.49	0.54	1.22	1.53	1.25	1.31	0.96	2.27	2.23	2.16	1.46	2.82	1.89	2.11	0.39	0.58	0.69	1.05	0.5	0.83
CHILtrapF-29673.1	2.95	3.21	3.39	3.48	2.44	3.38	3.49	2.64	3.2	2.47	2.38	1.56	3.83	2.96	2.86	1.94	2.39	2.84	2.94	3.5	2.27	3.89	3.67	3.85
CHILtrapF-29693.0	0	0.28	0	2.38	0.82	0.9	0	0	0	1.43	0.93	0.73	0	0	0.21	1.38	1.96	1.47	0	0	0.48	1.07	1.74	0.87
CHILtrapF-29811.0	0	0.55	0.29	2.24	0	0	3.29	0.92	0	0.51	0.38	0.21	1.82	1.1	2.39	2.75	2.88	3.55	1.91	1.58	0.9	2.78	2.97	2.4
CHILtrapF-29911.1	5.26	5.02	4.79	5.85	4.74	4.57	5.04	5.25	4.82	6.06	4.67	4.61	4.6	5.17	4.6	5.64	5.77	4.96	5.18	5.27	5.24	6.4	5.33	6.25
CHILtrapF-29988.0	0	0.69	0	2.24	0	0	2.58	0.16	0	0	0.24	0	0.55	0.6	0.56	0.46	0.59	0	1.54	0	0	0.78	0.2	0
CHILtrapF-29994.0	1.57	2.96	0.67	5.22	0.45	0	6.17	1.98	0	0.36	1.62	0	2.5	2.39	3.69	2.52	2.71	0.43	5.23	0.21	0	3.21	1.96	0.31
CHILtrapF-30104.2	3.97	2.37	3	2.56	2.38	1.95	1.93	1.58	1.3	0.7	0.74	2.23	4.06	3.06	2.24	1.05	1.48	2.05	1.98	2.67	2.28	2.07	1.85	1.41
CHILtrapF-30252.0	0	0	0	0.24	0.29	0.31	0	0	0	0.57	0.12	0	0.29	0	0	1.94	0.63	0.85	0	0	0.41	2.05	1.29	1.77
CHILtrapF-30262.5	0	1.75	1.81	0.57	0.65	0.72	1.55	1.71	1.58	1.44	1.72	0.58	2.37	1	1.96	2.5	2.92	2.16	2.51	2.29	2.84	3.18	3.5	3.02
CHILtrapF-30262.6	1.97	1.64	2.88	2.54	0.71	1.29	3.41	2.33	2.71	2.12	2.93	4.24	3.17	2.59	3.04	3.64	2.81	3.08	3.61	3.5	3.3	4.56	4.21	4.28
CHILtrapF-30262.9	3.4	2.37	3.08	3.33	1.96	2.75	3.05	2.68	3.24	3.56	3.6	4.89	3.52	3.47	3.63	4.49	3.88	3.66	4.36	4.03	4.7	5.41	5.14	5.19
CHILtrapF-30262.10	2.14	0.81	2.08	1.86	1.23	1.34	1.71	1.48	1.12	2.01	2.08	3.15	2.92	2.19	1.44	3.02	2.76	2.12	2.94	2.8	2.63	4.29	3.97	4.08
CHILtrapF-30262.14	0.57	0.61	0	0	0.71	0	2.67	1.01	0.64	0.96	0.59	0	2.32	1.92	1.59	1.79	1.4	1.32	2.32	1.66	2.3	2.99	2.57	2.94
CHILtrapF-30262.19	1.08	0	1.74	1.51	0.8	0	1.8	1.74	1.55	1.41	2.59	3.13	2.67	2.77	1.93	2.87	2.93	1.02	2.24	2.99	3.07	4.28	3.84	3.96
CHILtrapF-30262.26	0.65	2.05	2.2	1.54	0	0	2.61	2	1.86	2.31	2.62	3.83	2.52	2.31	2.41	2.46	2.28	1.47	2.96	2.54	2.5	3.86	3.67	3.38
CHILtrapF-30262.27	3.28	2.96	3.94	3.47	1.07	2.42	3.59	3.4	3.74	3.49	3.86	4.82	4.13	4.15	3.99	4.63	3.99	3.45	4.71	4.66	4.25	5.87	5.84	5.75
CHILtrapF-30262.38	1.72	1.01	0.57	0.59	1.15	2.15	2.34	0.57	0.61	0.93	1.97	2.07	2.06	1.87	2.02	2.43	1.94	2.31	2.03	1.35	2.38	3.04	2.66	2.88
CHILtrapF-30310.1	3.28	3.33	3.18	3.57	2.86	1.75	3.99	3.14	4.11	4.01	3.18	4.04	3.86	4.12	3.64	3.99	4.33	3.42	4.22	4.12	4.02	3.62	4.12	4.53
CHILtrapF-30310.2	2.94	3.26	2.71	3.31	2.19	2.44	2.56	2.79	3.37	2.91	2.88	3.12	3.29	3.69	3.54	3.06	3.66	2.75	3.57	4.05	3.97	3.74	4.11	4.08
CHILtrapF-30310.3	3.31	2.86	2.99	3.21	2.39	2.4	3.5	3.37	2.84	3.62	2.65	2.93	3.83	4.02	3.66	3.52	3.54	3.23	4.39	4.16	4.14	3.56	3.75	3.96
CHILtrapF-30310.4	3.94	3.14	3.72	3.79	3.38	2.33	4.51	3.49	3.84	4	2.92	4.13	3.26	4.43	3.99	4.29	4.76	3.88	3.41	3.46	3.04	4.24	4.17	4.17
CHILtrapF-30310.6	3.14	2.97	3.04	3.04	2.52	2.36	3.04	3.08	3.13	3.13	2.67	2.65	3.03	3.17	3.13	3.43	3.15	2.84	3.57	3.54	3.18	3.81	3.66	3.82
CHILtrapF-30310.7	3.68	4.06	3.51	3.97	3.36	2.27	3.13	3.77	3.67	3.89	3.47	4.01	4.4	4.33	4.17	4.17	4.4	3.61	4.79	4.66	4.44	3.9	4.49	4.52
CHILtrapF-30311.0	0.42	0.32	1.08	1.08	0.8	1.23	1.58	1.04	1.11	2.29	2.03	0.93	1.16	1.43	1.74	3.07	3.38	3.31	1.29	1.29	1.1	2.53	2.3	2.53
CHILtrapF-30348.0	0	0.34	0.33	0.34	0.72	0	0	0	0.36	0.79	0.72	0	0.74	0	0.26	2.44	2.77	1.71	0.91	0.63	1.58	3.85	3.63	3.54
CHILtrapF-30358.1	2.86	3.97	2.87	2.97	2.6	2.2	2.07	3	3.71	4.17	2.4	3.66	4.28	4.14	3.82	4.72	4.72	5.24	3.11	4.19	3.72	4.61	4.84	4.49
CHILtrapF-30358.2	3.21	3.27	3.32	3.61	2.53	1.79	3.58	3.59	4.14	4.4	3.11	3.59	3.67	4.18	4.52	5.03	5.13	5.47	4.51	4.56	4.25	5.09	5.48	5.25
CHILtrapF-30386.0	0	0	0	0.57	0	0	0.98	0	0.58	0.52	0	0	3.04	2.72	1.97	1.99	1.69	1.66	1.8	3.07	2.04	2.25	2.1	2.14
CHILtrapF-30408.0	0.33	0.46	0.19	1.54	0	0.33	2.03	0.34	0	0.12	0.19	0	0.96	0.58	0.78	0.83	0.66	0.67	1.5	0.9	0.77	1.12	0.87	0.6
CHILtrapF-30551.16	2.99	3.26	2.89	3.51	2.11	2.92	3.33	3.09	3.38	3.36	2.62	1.29	2.98	3.04	3.52	3.54	3.16	3.44	3.35	3.58	3.4	4.16	4.46	3.99
CHILtrapF-30616.1	0.26	0.73	0.7	0.63	0.61	0	0.92	1.1	0.86	1.43	0.28	0.16	0.36	0.55	0.74	0.89	0.7	1.08	0.39	0.54	0	0.58	0.57	0.33
CHILtrapF-30638.0	0.58	0.62	0	2.16	0	0.2	2.87	0.14	0	0.14	0.14	0	0.5	0.42	1.21	0.87	0.83	0	2.28	0.08	0	0.19	0.1	0
CHILtrapF-30687.0	0.51	0.55	0	0.95	1.42	1.18	0	0	0	0.51	0.92	0	1.96	2.14	2.38	3.63	4	3.81	2.68	2.46	2.81	4.6	3.83	4.32
CHILtrapF-30745.1	3.79	4.13	4.08	4.34	2.03	3.52	4.43	3.71	3.84	4.18	4.18	3.71	4.33	3.85	3.28	3.94	3.34	3.03	3.48	3.67	3.92	4.21	3.85	4.18
CHILtrapF-30804.2	2.1	1.58	1.4	1.63	0.54	0	2.83	2.25	2.79	2.88	2.03	2.03	2.86	2.55	3	3.35	2.87	3.44	2.21	2.01	1.75	2.11	1.97	2.12
CHILtrapF-30804.3	0.18	0.34	0.33	1.07	0	0.45	1.25	0.93	0.9	0.58	0.67	0.78	1.69	1.01	1.72	1.5	1.6	1.51	1.02	0.51	0.59	0.78	0.96	0.98
CHILtrapF-30804.4	0.53	0.58	0	1.3	0	0	2.84	0	0.32	0	0.24	0.46	0.82	0.18	1.56	1.04	0.9	0.97	1.28	0.16	0.29	0.64	0.3	0.25
CHILtrapF-30887.0	0	0.29	0.11	0	0.1	0	0	0.28	0.08	0.07	0.11	0	0.69	0.49	0.66	0.77	0.58	0.58	0.3	0.54	0.63	0.75	0.38	0.42
CHILtrapF-30933.1	3.17	3.86	3.59	3.61	1.96	2.91	2.08	2.97	2.37	1.66	2.27	0	3.32	0.88	0	1.16	1.95	0.92	1.32	1.94	2.23	3.14	2.45	3.38
CHILtrapF-30986.0	0.51	0.55	0	0	0	0	0	0	0	0	0	0	0.66	0.58	1.04	1.86	0.96	1.03	1.06	1.75	0.9	3.53	2.98	3.34
CHILtrapF-31021.0	1.76	1.74	2.42	1.36	0.39	0.77	2.65	2.38	0.86	1.12	0.7	0.86	1.4	2	1.48	1.45	0.49	0.53	1.67	1.87	1.86	2.93	2.7	2.84
CHILtrapF-31021.2	3.78	3.89	3.77	3.37	1.76	2.87	3.17	2.74	3.11	1.48	1.95	0	3.08	2.16	0	1.76	0.75	0	2.85	2.76	3.43	3.51	2.92	4.23
CHILtrapF-31024.0	2.51	4.57	0.34	5.87	1.25	0	7.5	2.56	0	2.36	2.36	0	3.94	4.16	3.85	4.33	4.39	2.62	5.61	3.11	2.53	5.38	4.81	3.91
CHILtrapF-31026.0	1.43	1.37	0.46	2.46	0	0	3.48	1.18	0	0.56	0.7	0	0	1.26	2.2	0.75	0.86	0.53	2.69	0	0.58	1.14	0.86	0
CHILtrapF-31068.1	3.86	3.44	4.31	3.83	2.79	2.24	3.46	2.96	3.26	3.44	2.31	2.49	3.41	3.27	1.97	3.1	2.84	2.77	2.79	3.47	3.34	4.7	3.9	4.7
CHILtrapF-31165.1	2.66	3.5	3.6	1.56	1.35	0	3.14	3.07	2.52	1.11	1.35	3.49	2.55	2.52	1.98	1.41	0.99	0.78	2.62	2.21	2.37	2.7	2.63	2.93
CHILtrapF-31181.1	3.9	4.07	3.87	4.39	2.96	2.92	4.47	4.14	3.05	3.93	3.21	2.85	3.33	3.52	3.56	3.76	3.05	3.64	3.72	3.89	3.28	4.26	4.44	3.71
CHILtrapF-31198.1	3.61	2.25	3.77	5.9	3.98	4.25	3.64	3.76	4.15	4.98	4.77	4.85	4.75	4.45	3.72	5.08	4.76	4.63	3.3	4.35	4.21	5.98	5.98	5.69
CHILtrapF-31261.0	0	0.45	0.77	2.64	0.93	2.48	0	0.43	0	1.23	1.38	0	0.95	0.83	0	0.96	1.1	1.42	0.6	0.96	0.76	2.42	1.62	1.86
CHILtrapF-31272.0	0	1.18	0.38	2.17	0	0	3.57	0.38	0	0	0.38	0	0.49	0	1.86	0.72	1.3	0	2.66	0	0.37	1.02	0	0
CHILtrapF-31272.2	0.37	0.7	0	2.68	0	0	4.34	0.38	0	0.89	0	0	1.37	0.41	0	0.4	1.71	0	2.97	0.21	0	0.7	0.26	0
CHILtrapF-31382.1	0	0	0	0	0	0	0	1.56	0	0	0.58	1.66	1.19	0	0	3.58	2.37	2.75	1.28	1.03	2.93	5.31	4.49	4.6
CHILtrapF-31427.3	5.49	4.94	5.56	5.82	4.03	4.65	5.26	4.7	4.58	4.92	3.3	3.52	5.64	4.54	4.42	4.66	3.28	3.86	4.62	5.04	4.86	5.72	5.81	5.74
CHILtrapF-31427.4	1.16	2.4	1.94	1.53	1.2	0	1.89	2.19	1.57	1.55	0.71	2.04	2.51	2.73	2.65	1.61	2.24	2.11	2.01	2.28	2.16	1.04	1.58	1.18
CHILtrapF-31427.5	2.7	2.57	3.13	2.73	2.27	2.01	2.64	3	2.7	2.7	2.14	2.26	2.92	2.88	2.67	2.79	2.44	2.68	3.02	2.92	2.86	3.34	3.44	3.4
CHILtrapF-31427.9	2.37	2.34	2.36	1.9	1.67	2.04	2.7	1.45	2.12	2.09	1.46	0	2.97	2.94	1.62	1.74	1.12	1.6	1.32	2.24	1.18	1.99	2.46	0.78
CHILtrapF-31430.0	1.66	1.36	0.81	2.05	0	1.65	2.53	0.81	0.86	1.27	0.46	0	1.57	2.76	1.48	2.73	1.93	0.91	2.11	3.11	1.29	4.12	4.09	4.68
CHILtrapF-31442.0	3.22	3.22	3.85	3.64	2.7	2.63	4.28	4.55	3.17	3.73	3.29	2.89	3.93	4.64	4.1	3.14	2.69	2.61	2.67	3.52	2.38	4.08	3.63	4.38
CHILtrapF-31557.1	5.46	5.2	5.14	7.18	5.61	5.62	4.55	4.45	4.2	5.28	4.71	3.96	5.21	5.16	5.24	7.1	6.43	6.9	5.47	5.94	6.22	8.67	8.29	8.33
CHILtrapF-31633.3	4.19	3.8	3.76	3.3	2.94	3.01	4	4.01	3.26	3.54	2.78	2.38	3.75	3.38	3.28	3.32	3.01	2.99	3.29	3.46	3.72	4.09	3.66	4.22
CHILtrapF-31677.4	0.59	1.07	1.04	0.64	0	0.82	0	0	0.66	0	0.34	1.46	2.16	2.34	1.82	2.32	1.43	0.7	2.75	3.11	2.94	3.77	4.01	3.41
CHILtrapF-31677.6	0.57	1.37	1.72	1.65	0	1.66	2.4	2.6	1.69	1.95	1.83	2.72	2.11	2.3	2.44	2.81	2.91	1.88	2.8	2.69	2.56	3.32	2.72	3.46
CHILtrapF-31770.2	1.42	1.39	1.86	2.09	0.72	0.92	1.67	1.29	1.85	2.4	1.78	0.85	1.94	2.38	2.07	2.87	2.5	2.32	1.82	2.19	1.58	3.03	2.92	2.87
CHILtrapF-31785.1	1.33	0.73	2.12	2	0.85	0.93	1.88	2.17	1.46	1.14	0.21	0.77	1.97	0.43	0.32	0.59	0.23	0.45	0.96	0.89	1.16	2.36	1.62	1.37
CHILtrapF-31835.1	2.61	2.53	2.75	1.77	0.97	2.69	3.41	3.1	3.46	3.46	3.5	3.47	4	3.23	2.54	4.34	4.72	4.65	2.8	2.34	1.68	2.04	3.16	2.86
CHILtrapF-31878.0	1.86	0	0	1.1	0	0	1.73	1.06	2.2	1.84	1.25	2.81	3.15	2	1.2	3.01	2.78	3.54	0	0	1.04	2	1.05	2.06
CHILtrapF-31941.2	4.02	3.86	4.32	3.92	3.19	2.58	4.16	3.69	3.7	3.3	2.25	2.81	4.57	5.01	3.64	1.98	2.99	2.35	4.21	3.81	4.12	3.76	3.13	3.49
CHILtrapF-32063.2	0	1.17	0	0.7	0	0	0	0	0	0	0	0	1.75	0.73	1.95	0.72	0.4	1.27	1.61	1.84	1.46	3.14	3.14	2.9
CHILtrapF-32064.1	2.09	3.02	3.19	2.86	2.41	2.22	3.57	3.37	1.52	0	1.84	0	2.12	2.25	0	0.55	1.25	0	1.63	2.22	3.33	2.65	2.44	3.01
CHILtrapF-32076.1	0.58	0	1.42	1.39	0	0	1.06	0.33	0	0.98	1.03	2.32	0.74	0.89	0	0.36	1.33	0.82	1.01	1.07	0.58	2.18	1.59	1.91
CHILtrapF-32152.1	3.81	3.11	3.61	3.2	1.85	2.56	3.29	3.44	3.34	3.3	2.53	1.83	3.17	2.95	2.96	2.92	2.93	2.64	3.23	3.43	3.1	3.66	3.16	3.53
CHILtrapF-32189.4	4.49	4.83	4.89	5.53	3.58	4.24	6.49	6.22	6.06	7.17	6.17	5.84	4.06	4.5	4.48	5.26	5.37	5.57	3.31	3.86	3.6	4.55	5.2	4.5
CHILtrapF-32208.0	0	0.3	0	1.88	0	0	2.32	0.53	0	0	0.08	0	0.53	0.31	0.7	0.38	0.44	0	1.34	0.08	0	0.69	0	0
CHILtrapF-32241.0	1.93	2.83	3.61	5.56	4.71	4.61	1.16	1.74	0	3.78	3.16	3.66	1.34	1.2	1.26	4.66	2.8	3.41	2.06	2.52	2.97	6.22	5.85	5.98
CHILtrapF-32247.1	4.28	3.96	4	4.44	2.94	3.1	3.93	3.34	3.72	3.57	2.55	3.78	3.7	3.25	3.05	2.69	2.85	2.67	3.42	3.63	3.23	4.15	3.5	4.11
CHILtrapF-32247.4	3.87	3.34	3.38	4.41	3.09	3.35	4.05	3.64	3.1	3.71	2.94	2.6	4.06	3.1	2.43	2.89	2.68	2.95	2.91	3.23	3.31	3.55	3.88	3.94
CHILtrapF-32247.5	4.02	3.4	3.68	4.57	2.69	2.85	3.2	3.59	3.53	2.96	2.91	2.88	3.9	3.6	2.38	2.63	2.74	3.16	2.89	3.21	3.08	3.16	3.89	3.74
CHILtrapF-32381.2	0.1	0.1	0.24	0.93	0	0.5	1.23	0.1	0	0.26	0.32	0	0.36	0.3	0.15	0.46	0.42	0.32	1.01	0.46	0.36	0.58	0.45	0.5
CHILtrapF-32386.0	0.24	0.83	0	2.05	0	0	3.33	0.64	0	0	0	0	0.58	0.7	0.8	0.49	0.85	0	2.16	0	0	0.71	0	0
CHILtrapF-32418.0	0.2	1	0	1.75	0	0	2.34	0.21	0	0	0.4	0	0.28	0.24	0.92	0.42	1.02	0	2.08	0	0	0.53	0.28	0
CHILtrapF-32495.0	0	0.32	0	0	0	0	1.01	0	0	0.54	0.68	0	0	0.61	0.96	2.35	2.03	2.46	0	0.18	0.55	1.4	0.56	1.57
CHILtrapF-32523.0	2.87	3.19	2.99	1.82	0.82	0	2.61	0.68	0.73	1.43	1.14	0	2.52	1.58	2.12	1.38	0.72	0	1.98	2.08	2.5	3.07	2.51	3.45
CHILtrapF-32607.0	0	0	0	0.19	0.4	0.24	0	0.18	0	1.22	0.66	0.65	0.23	0.77	1.28	1.91	2.22	1.9	0.7	0.82	0.58	1.79	1.67	1.59
CHILtrapF-32633.5	3.37	3	2.7	2.07	0.82	1.45	2.62	2.01	2.12	2.48	1.91	1.59	1.76	1.88	1.55	2.48	1.85	2.08	1.63	2.2	2.51	2.68	3.34	3.4
CHILtrapF-32633.6	2.94	3.49	1.79	2.9	1.02	1.74	1.45	2.56	3.32	3.18	1.79	2.46	2.67	1.49	1.85	1.58	1.21	2.2	1.85	2.24	1.37	2.45	2.46	2.68
CHILtrapF-32633.8	3.28	3.05	3.58	3.68	2.52	2.02	2.96	3.48	2.78	3.18	2.55	0	1.63	3.46	3.78	2.41	2.87	3.51	3.23	2.81	3.22	3.12	3.28	2.55
CHILtrapF-32633.18	4.21	3.9	4.15	3.67	2.22	2.27	4.13	4.37	4.08	3.31	2.93	2.47	3.13	3.7	3.14	3.25	3.11	3.42	3.6	3.29	3.5	3.42	3.19	3.47
CHILtrapF-32671.1	0.89	4.53	4.76	2.24	3.14	3.1	4	4.35	3.42	1.81	0.92	0	3.9	3.97	3.34	2.26	2.4	2.51	2.63	3.02	3.6	4.62	3.51	4.21
CHILtrapF-32701.1	3.66	3.15	3.24	3.05	2.22	2.77	3.26	3.44	2.27	3.57	2.07	3.12	3.8	3.91	3.14	2.42	2.58	3.2	2.68	2.91	2.72	3.34	3.79	2.75
CHILtrapF-32798.0	3.17	3.06	3.32	3.96	2.37	2.98	3.56	3.17	2.89	3.79	3.19	2.07	2.76	3.32	2.74	3.4	3.27	3.13	2.86	3.52	3.37	4.3	4.15	4.43
CHILtrapF-32798.2	2.79	0.86	2.5	3.31	2.55	3.13	3.64	2.28	1.82	3.05	2.17	0	2.6	2.14	2.56	3.08	2.24	2.97	3.22	3.79	3.08	4.03	3.76	4.33
CHILtrapF-32836.1	1.04	0.65	0.86	0	0	1.36	0	0	0	0	0.87	0	2.59	3.24	3.4	1.46	1.74	1.96	1.98	2.65	2.06	2.8	2.19	2.06
CHILtrapF-32836.2	0.43	0.25	0.12	0.48	0.77	0.61	0.48	0	0	0.43	0.12	0	1.29	2.09	2.93	2.13	2.31	2.48	2.12	2.13	1.95	2.95	3.62	2.7
CHILtrapF-32836.3	1.12	0.86	0.95	0.5	0.11	0.87	1.15	1.02	1.35	0.98	0.69	0.28	2.52	3.17	3.61	2.28	2.54	2.84	3.26	3.4	2.68	3.05	2.64	2.88
CHILtrapF-32836.4	0.11	0.23	0.32	0.43	0.39	0.16	0.77	0.41	0.12	0.39	0.37	0	1.51	1.9	2.45	2.04	2.31	2.26	1.74	1.96	1.46	3.04	2.89	2.69
CHILtrapF-32836.5	0.62	1.36	0.65	0.99	0.31	0	1.13	1.21	0.7	0.77	0.89	0.5	2.38	3.18	3.66	2.21	2.69	2.8	3.13	3.61	2.65	3.14	3.45	2.97
CHILtrapF-32836.6	0.3	0.32	0	0	0.38	0.42	0	0.31	1.04	0	0	0	1.36	2.45	2.66	0.93	0.93	0.88	2.41	2.49	2.55	0.72	1.52	1.47
CHILtrapF-32949.2	4.56	3.46	4.45	3.98	2.9	2.22	3.19	3.71	3.53	3.71	2.96	1.64	4.01	4.27	3.11	3.98	3.46	3.94	4.31	4.24	4.15	4.62	3.88	4.5
CHILtrapF-32949.4	4.49	4.66	4.78	4.78	3.91	3.56	4.94	4.76	4.44	4.93	4.26	3.9	5.25	5.04	4.44	4.97	5.15	5.07	4.71	5.22	4.87	5.33	5.23	5.38
CHILtrapF-33034.1	2.08	2.73	3.29	2.4	1.83	1.55	2.4	2.52	2.24	0.71	1.24	2.45	2.44	1.69	0.62	2.32	0	0.84	2.93	2.6	2.78	3.15	2.84	3.39
CHILtrapF-33068.0	3.22	2.68	3.05	3.29	2.41	2.4	3.44	3.42	3.05	2.97	2.49	1.71	1.94	2.21	1.65	2.47	1.5	1.78	2.07	2.19	2.41	3.04	2.69	3.38
CHILtrapF-33189.0	1.71	2.42	3.44	2.73	2.46	0	1.18	0.67	0	0	1.13	0	1.36	2.64	2.74	2.07	0.71	1.45	3.1	1.69	3.83	3.72	1.89	4.22
CHILtrapF-33372.3	0.9	0.46	1.34	1.03	0.42	0.48	0.46	0.86	0.26	0.67	0.67	1.26	0.96	0.92	0.65	0.7	0.37	0.21	1.22	0.82	1.09	0.99	1.37	1.18
CHILtrapF-33383.2	3.03	3.85	3.14	3.69	2.86	2.77	2.27	2.68	3.24	3.52	2.5	2.52	2.79	2.58	2.36	2.82	2.43	2.81	2.5	2.52	2.54	3.79	3.46	3.32
CHILtrapF-33383.3	2.47	1.7	0.9	1.24	1.4	0	1.9	0.9	0.56	1.15	0.72	0	1.43	0.56	1.24	2.08	1.92	1.47	1.64	1.73	1.81	2.9	2.38	2.49
CHILtrapF-33437.4	0.88	0.55	1.41	1.38	0.36	1.36	0.95	1.21	1.14	1.71	1.14	1.67	2.24	1.14	1.36	1.27	0.67	1.11	1.44	1.79	2.06	2.54	1.94	2.32
CHILtrapF-33437.8	2.48	2.28	2.17	2.4	1.73	1.64	3.37	1.68	2.45	2.16	2.18	2.56	3.54	2.65	1.97	1.58	1.58	1.45	2.37	2.62	2.5	2.92	2.54	2.76
CHILtrapF-33476.5	1.08	1.49	1.73	2.7	1.67	0.87	3.06	1.45	0.71	0.63	1.86	0	1.33	0	1.51	1.67	1.16	1.6	1.71	2.33	2.13	2.95	2.73	3.11
CHILtrapF-33476.7	4.38	4.54	4.88	5.74	4.08	4.06	5.42	4.25	4.29	4.74	4.11	4.39	5.17	4.61	4.2	5.32	5.38	4.95	4.51	5.18	4.72	5.71	5.9	5.82
CHILtrapF-33580.2	3.11	2.91	3.06	3.38	2.15	2.8	3.17	3.33	2.82	3.28	3.01	2.65	2.4	2.7	2.77	3.28	3.23	3.12	2.95	2.91	2.97	3.89	3.34	3.65
CHILtrapF-33738.2	2.74	2.63	3.78	4.01	2.43	3.25	3.39	3.51	3.36	2.72	1.58	2.43	4.76	4.41	3.44	2.99	2.4	2.17	3.55	3.58	3.65	3.65	2.9	3.49
CHILtrapF-33881.2	1.62	1.01	1	1.41	0.75	0.89	1.1	1.06	0.87	0.86	0.7	0.96	0.99	0.68	0.48	0.95	0.66	0.96	0.57	1.03	0.83	1.45	1.44	1.08
CHILtrapF-33888.0	0.72	1.28	0	2.75	0	0	4.45	0.75	0	0	0.23	0	1.23	1.09	1.23	0.93	1.67	0.26	2.63	0	0.41	1.52	0	0
CHILtrapF-33911.7	2.9	1.01	2.86	3.54	2.01	2.15	3.61	2.41	2.06	2.58	2.05	1.87	2.6	3.08	3.55	3.22	2.74	2.61	3.78	3.72	3.43	3.53	4.11	3.65
CHILtrapF-33982.1	0.15	0.31	0.04	1.34	0	0.11	1.64	0.16	0.08	0	0	0	0.55	0.6	0.45	0.32	0.58	0.04	1.18	0.18	0.15	0.4	0.25	0
CHILtrapF-33982.2	0.24	0.18	0.04	1.46	0	0	2.23	0.25	0	0	0.08	0	0.93	0.19	0.32	0.34	0.41	0.06	1.11	0	0	0.52	0.21	0
CHILtrapF-34074.1	0	1.45	0.56	0.32	1.63	0	1.58	0	2.21	0.53	0.57	0.33	2.24	2.44	2.51	1.97	2.44	2.91	2.16	1.47	2.22	2.13	1.43	2.82
CHILtrapF-34077.1	4.13	4.34	4.6	4.28	3.06	3.56	4.17	3.77	3.92	3.86	3.56	4.31	3.75	3.71	3.19	3.61	3.25	3.32	3.24	3.74	3.57	4.21	4.06	4.63
CHILtrapF-34077.2	2.18	2.49	2.34	3.07	2.37	1.86	3.14	1.98	2.65	3.11	1.51	3.19	2.28	2.22	1.74	2.37	1.91	1.66	2.26	1.75	2.5	2.97	2.81	2.63
CHILtrapF-34130.0	1.16	0	0.71	2.95	1.38	1.5	1.24	0	0.77	2.38	2.38	3.85	2.38	1.27	1.34	2.36	1.25	2.36	1.68	1.24	0.7	3.22	2.77	2.98
CHILtrapF-34130.1	1.57	0.78	1.91	3.95	3.13	3.14	1.96	1.9	1.32	2.62	2.04	2.26	2.87	2.26	2.81	3.76	2.7	2.9	2.67	2.62	2.66	4.47	4.05	4.93
CHILtrapF-34704.1	2.73	2.94	3.41	3.55	2.13	1.72	2.47	2.99	3.11	2.82	2.41	1.47	3.12	1.75	2.5	2.75	2.33	1.94	2.58	3.43	2.36	3.54	3.05	3.42
CHILtrapF-34704.2	3.05	3.25	2.82	3.07	2.07	2.21	3.22	3.19	3.17	2.88	2.04	1.35	2.86	2.97	2.51	2.21	2.34	2.05	2.96	2.78	2.49	3.05	2.57	3.33
CHILtrapF-34722.2	2.9	2.9	3.26	2.91	1.97	2.24	3.13	2.88	2.53	2.83	2.12	1.52	3.87	4.45	3.94	2.99	3.37	2.87	3.77	4.03	4.71	4.48	3.61	5.08
CHILtrapF-34722.3	0	1.55	0.3	0	0.66	0.73	0.98	0.55	0.58	0.52	0.55	0	3.83	4.02	3.34	1.89	1.45	1.23	2.58	2.63	3.1	3.24	2	3.44
CHILtrapF-34762.1	4.2	3.02	4.34	1.13	0	0	3.7	2.46	3.99	1.05	0.65	0	3.98	3.28	3.03	0.69	0	0	3.22	3.05	3.29	0.82	0.8	1.52
CHILtrapF-34767.0	1.38	1.86	1.82	0.91	0	1.49	1.48	0.88	0	0.48	0.51	0	2.1	1.91	1	1.09	0.3	0	1.51	1.36	2.22	2.56	2.81	2.63
CHILtrapF-34790.0	3.16	1.96	2.23	1.55	1.73	1.86	3.42	2.89	2.82	2.16	1.26	1.6	4.34	2.6	3.29	1.79	1.31	1.39	2.78	3.68	3.84	3.09	3.32	2.97
CHILtrapF-34800.3	5.36	5.08	5.36	5.29	3.9	3.8	5.29	5.31	5.29	4.93	4.2	4.07	5.27	5.22	5.02	5.22	4.89	5.01	5.58	5.32	5.53	6.01	5.48	5.94
CHILtrapF-34800.4	2.98	2.17	2.36	2.55	1.39	1.98	2.09	2.94	2.31	2.66	1.62	2.32	2.01	1.83	2.23	2.77	2.74	3.02	2.69	3.19	2.24	3.66	3.57	3.4
CHILtrapF-34902.7	1.85	1.49	1.64	2.75	0.96	0.77	0.61	1.58	1.4	1.52	1.7	1.67	2.09	1.9	1.66	1.71	1.71	1.97	2.1	1.52	2.81	2.83	2.9	2.79
CHILtrapF-34907.0	1.3	1.88	2.68	2.55	1.56	1.3	2.91	2.19	1.93	3.2	2.84	3.48	3.07	2.6	3.32	3.68	3.58	3.45	3.65	3.29	3.08	4.55	4.27	4.09
CHILtrapF-34928.0	1.79	1.88	2.37	1.59	1.77	2.48	1.89	2.27	1.27	1.14	1.84	2.39	2.12	2.57	0.59	2.45	2.03	2	1.36	1.91	2.04	3.15	3.01	3.46
CHILtrapF-34966.0	0	0.29	0	0	0.61	0	0	0	0	0.48	0.4	1.26	2.1	2.76	3.5	2.01	1.93	2.68	3	3.43	1.94	2.37	2.31	1.85
CHILtrapF-35077.0	3.31	2.91	3.34	2.74	1.62	1.82	3.46	3.11	2.88	2.87	1.75	2.25	2.9	3.24	2.3	2.22	2.37	2.16	2.93	2.82	2.97	3.02	2.97	3.23
CHILtrapF-35130.0	2.52	2.63	3.08	0.9	0	1.75	4.21	4.25	2.88	2.85	2.68	2.69	5.06	3.87	3.95	3.24	1.68	3.05	3.88	3.88	3.7	2.73	1.66	2.69
CHILtrapF-35130.1	7.31	6.94	7.13	5.57	3.98	4.38	7.1	7.16	6.57	5.4	4.41	4.14	7.02	7.11	6.28	4.57	4.32	4.47	6.79	6.63	6.71	5.5	4.97	5.21
CHILtrapF-35138.3	2.68	3.54	3.02	3.75	2.75	1.39	1.77	2.6	2.42	2.53	1.83	2.73	4.05	3.19	2.57	3	2.82	1.58	3.78	3.81	4.25	4.23	3.24	4.19
CHILtrapF-35349.0	2.96	2.66	3.24	3.74	1.31	1.93	2.58	3.26	2.15	1.98	1.75	1.85	3.21	2.41	1.36	1.54	1.31	1.51	2.16	2.49	2.82	3.45	2.55	3.13
CHILtrapF-35537.1	1.43	2.58	2.86	0.7	0.81	1.43	3.09	2.91	1.2	1.42	0	0	2.04	2.78	1.27	0.4	0.71	0.43	1.86	2.17	1.72	1.94	2.49	1.98
CHILtrapF-35633.0	4.34	4.07	4.29	4.12	2.97	3.23	4.41	4.06	3.67	4.1	3.21	2.9	3.69	3.78	3.65	3.54	3.29	3.59	4.18	4.17	3.93	4.16	4.2	4.22
CHILtrapF-35633.2	4.64	5.11	4.46	4.78	3.75	3.88	5.24	4.73	4.49	4.56	3.88	3.31	4.07	4.29	4.13	4.15	3.76	3.97	4.08	4.67	4.25	5.06	5.13	4.99
CHILtrapF-35633.3	3.61	3.53	3.5	3.46	2.96	1.89	3.46	3.66	3.17	3.75	2.78	2.38	3.28	3.52	2.81	3.3	2.34	3.39	2.79	3.48	3.35	3.59	3.44	4.12
CHILtrapF-35698.1	2.09	2.76	2.81	3.03	1.66	1.15	1.89	2.51	1.74	1.38	0.28	1.53	2.59	2.83	2.34	1.99	1.5	1.7	2.78	2.75	3.45	3.63	3.66	3.74
CHILtrapF-35715.3	3.5	3.3	3.52	3.48	2.89	1.39	3.83	3.55	2.72	2.78	2.23	1.52	2.45	2.24	2.57	2.76	2.63	2.32	3.6	3.54	3.02	3.31	3.45	3.77
CHILtrapF-35715.4	2.76	1.63	1.91	2.38	1.18	0	3.25	2.32	2.1	1.28	1.92	0	2.3	1.08	2.63	0.86	1.66	1.61	2.51	2.9	2.77	2.97	2.3	1.96
CHILtrapF-35746.1	3.78	4.66	3.97	6.58	6.96	5.25	4.3	2.7	3.58	3.96	3.35	2.02	5.65	4.27	4.15	3.84	3.02	3.14	3.28	3.68	3.26	5.46	5.49	5
CHILtrapF-35913.0	0	0.71	0.08	2.2	0.2	0	2.84	0.58	0	0	0.16	0	0.4	0.18	1.04	0.48	0.6	0.1	1.54	0	0	0.51	0.11	0
CHILtrapF-35935.2	4.41	5.27	3.25	5.58	1.88	2.01	0	3.98	4.73	3.69	4.33	3.66	3.89	3	4.29	2.97	3.75	4.1	4.14	2.14	2.84	5.52	3.21	3.73
CHILtrapF-35991.0	1.64	1.45	2.11	2.89	0.77	0	2.51	1.68	1.14	1.85	0.36	2.22	2.6	1.15	0.91	2.67	2.79	1.71	1.78	1.88	2.07	4.37	4.38	4.05
CHILtrapF-36057.1	2.39	2.68	2.39	2.59	1.73	2.06	2.86	1.3	1.39	1.78	1.31	0.86	1.77	2.22	1.3	2.13	2.06	1.85	2.37	1.99	2.3	2.77	2.28	2.55
CHILtrapF-36057.3	2.01	2.72	2.76	1.63	1.46	1.58	2.26	2.13	1.57	2.24	1.63	1.07	2.04	2.37	2.16	2.31	2.42	2.09	2.58	2.27	2.09	2.69	2.46	2.53
CHILtrapF-36065.0	0	1.77	0	0	0	0	2.91	3.24	2.96	3.39	0.83	3.79	3.19	3.37	2.84	1.41	1.8	2.06	0.46	0.87	0	0.61	0.58	1.54
CHILtrapF-36410.2	5.12	4.46	4.83	3.3	1.27	1.77	4.76	4.05	4.37	1.64	1.57	3.07	3.58	3.07	2.19	1.32	0.93	0.99	3.37	2.68	3.01	2.15	1.06	0.94
CHILtrapF-36410.3	2.56	1.52	2.12	0.62	0.4	0	2.42	1.72	1.08	0.57	0	0	1.01	0.36	1.4	0	0.36	0.2	1.33	0.86	1.45	0.24	0	0
CHILtrapF-36410.4	5.44	5.61	5.4	3.8	2.73	2.07	5.32	4.64	4.71	1.37	1.43	1.51	3.83	3.27	2.66	0.38	0.38	0.73	2.98	2.38	2.8	1.54	0.79	0.94
CHILtrapF-36410.5	5.47	5.61	5.54	3.84	3.17	1.92	5.66	4.98	4.95	2.7	2.68	3.42	4.08	3.34	3.19	1.21	0.83	0.65	3.11	2.58	3.83	2	0.7	1.77
CHILtrapF-36410.6	5.54	5.61	5.59	3.94	2.7	2.37	5.29	4.71	4.76	2.48	2.3	3.09	4.03	3.34	3.06	0.83	0.83	0.37	3.46	3.34	4.13	2	1.82	1.38
CHILtrapF-36440.1	4.29	3.87	4.3	4.88	3.85	4.07	4.28	4.11	3.63	4.58	3.84	3.11	4.39	4.32	4.13	4.5	4.16	4.34	4.4	4.38	4.46	5.52	5.23	5.32
CHILtrapF-36474.1	4.87	4.06	4.38	1.86	0.7	0	4.67	4.21	4.56	2.26	2.18	2.58	5.27	5.5	5.7	2.48	2.61	3.16	5.56	5.45	5.13	2.45	2.64	2.11
CHILtrapF-36474.2	1.58	1.59	1.43	1.01	1.01	0	1.76	1.29	1.87	1.04	0.92	1.16	1.54	3.59	2.07	1.41	2.44	1.53	2.66	1.49	1.6	2.46	1.97	1.92
CHILtrapF-36474.3	4.15	3.62	3.66	2.6	1.01	1.72	4.09	3.65	3.37	3.08	2.47	2.01	5.36	5.32	5.2	3.43	3.73	4.03	4.98	4.91	4.63	3.26	3.34	3.21
CHILtrapF-36474.4	3.33	3.04	2.87	1.52	0.26	0.55	3.09	2.66	2.95	1.9	1.88	0.61	4.21	4.16	3.69	1.54	1.88	1.87	3.58	3.46	3.19	1.95	1.63	1.87
CHILtrapF-36474.6	4.75	4.4	4.63	2.8	2.51	2.3	4.93	4.54	4.71	3.57	3.57	2.63	6.11	6.32	6.85	4.89	5.14	5.32	7.02	6.68	6.31	4.59	5.3	4.58
CHILtrapF-36474.7	2.47	2.18	2.24	1.28	1.43	0	2.75	2.52	3.92	0.71	1.76	0	4.48	4.84	4.88	3.05	3.17	3.78	4.32	4.41	3.94	2.71	3.01	2.72
CHILtrapF-36474.8	5.52	4.85	4.93	2.35	1.5	2.04	5.28	4.8	5.02	3.41	2.87	2.49	6.12	6.34	6.7	4.05	4.15	4.38	7.16	6.58	6.37	4.04	3.58	3.73
CHILtrapF-36474.9	2.43	0	1.86	0.76	1.41	2.25	3.43	2.1	2.2	0	1.87	0	4.88	4.64	4.99	2.57	2.95	3.19	4.76	4.01	3.48	3.04	2.97	3.5
CHILtrapF-36618.2	2.53	2.24	2.9	3.94	0	3.03	2.82	2.4	1.75	2.95	2.9	0.84	1.93	1.75	1.1	2.03	1.88	2.12	1.93	2.15	1.91	3.56	2.38	3.21
CHILtrapF-36618.3	0	2.55	3.17	2.72	1.42	2.27	3.01	1.58	2.78	3.54	2.95	2.23	1.46	1.3	1.37	2.75	1.48	1.36	1.21	2.4	2.28	3.78	2.91	2.43
CHILtrapF-36731.4	3.09	3.32	3.37	0	0	0	2.01	1.28	2.05	0	0	0	0	2.05	0	0	0.46	0	1.93	1.34	1.26	0.58	0	0
CHILtrapF-36900.0	0.57	0	0.32	1.37	0	0	0	0.58	0	1.28	0	2.11	0	0	0.85	3.27	2.9	3.42	0.32	0.86	1.56	4.29	3.78	4.36
CHILtrapF-36926.0	4.5	2.88	3.34	2.7	0	1.16	2.23	3.4	2.75	1.4	0	0	2.48	0.97	0.76	1.26	0.56	0.59	2.28	2.91	1.82	1.76	2.31	3.37
CHILtrapF-36959.0	0.64	0	0	0.7	0	0.88	1.16	0	0	0.63	0.37	0	1.34	1.2	0.56	2.87	0.96	2.63	1.29	1.36	1.43	3.11	3.5	1.56
CHILtrapF-37080.0	2.6	2.56	2.84	2.57	2.23	2.38	2.58	3	2.62	2.28	1.98	1.84	2.28	1.84	1.26	0.7	0.7	0.76	2.49	3.09	2.86	2.97	2.27	3.6
CHILtrapF-37112.0	2.79	1.38	2.59	2.55	0.98	1.68	3.97	2.84	2.13	1.67	1.56	0.89	2.34	3.37	1.16	2.11	1.62	2.88	2.37	2.48	2	2.39	1.81	3.22
CHILtrapF-37180.1	1.76	2.63	1.8	0.6	0.7	0.77	1.04	1.79	1.67	1.52	1.17	1.67	1.85	1.06	1.12	1.77	1.38	1.12	2.29	2.16	2.76	2.83	2.19	2.92
CHILtrapF-37228.0	3.66	4.2	3.46	4.01	2.37	2.06	2.51	2.93	1.14	1.03	1.92	1.78	1.29	3.05	1.46	1.48	0	1.2	1.9	2.66	3.09	3.1	2.59	3.46
CHILtrapF-37372.0	2.54	2.05	2.87	2.65	1.82	0.78	3.08	1.58	1.91	2.11	1.33	1.68	2.92	2.11	1.14	1.06	1.23	1.61	1.31	1.38	1.3	1.91	1.98	1.62
CHILtrapF-37394.3	2.37	2.62	2.43	1.72	1.25	0.83	2.99	2.56	2	3.21	2.64	3.84	3.55	3.14	2.3	2.18	1.98	1.38	2.67	2.65	2.65	3.15	3.2	3.51
CHILtrapF-37513.0	2.08	3.1	2.77	3.72	1.5	1.25	2.61	2.28	1.86	2.47	1.77	1.65	2.87	2.53	2.48	3	2.21	2.47	2.26	2.68	2.24	3.49	2.92	3.69
CHILtrapF-37563.4	2.95	3.17	3.32	3.29	1.77	0.94	1.24	2.61	3.24	1.77	1.96	0	2.59	1.93	2.02	1.91	1.25	1.53	3.38	3.41	3.53	3.82	4.07	3.53
CHILtrapF-37601.0	0	0	0.06	0	0.15	0.32	0	0	0.12	0	0.06	0	1.23	1.67	1.88	0.4	1.46	0.55	1.29	1.84	1.22	0.37	1.3	0
CHILtrapF-37706.0	0.57	1.63	1.01	1.04	1.18	0.78	2.66	2.7	1.07	1.53	2.33	3.22	2.49	2.28	1.58	2.48	2.48	2.72	0.99	1.38	1.3	0.42	0	1.96
CHILtrapF-37709.3	1.88	0.66	1.26	2.36	2.18	2.07	2.52	1.92	2.23	2.52	2.13	2.03	2.78	2.41	2.76	3.14	2.68	2.92	2.43	1.77	1.06	3.68	2.61	3.15
CHILtrapF-37709.7	3.81	4.14	4.17	5.31	3.84	4.34	4.72	4.57	4.65	5.74	5.17	4.76	4.87	5.12	5.24	5.91	5.86	5.87	4.4	4.71	4.29	5.56	5.26	5.63
CHILtrapF-37750.0	3.64	2.67	3.5	3.14	2.6	2.92	3.57	2.48	2.74	2.41	1.59	2.44	4.13	3.63	2.69	2.32	1.79	1.88	3.1	3.26	3.95	3.38	3.14	3.88
CHILtrapF-37772.0	4.24	3.87	4.26	3.84	2.89	2.8	4.17	3.66	3.64	2.92	1.93	1.7	3.33	3.6	2.85	2.63	2.48	2.18	3.48	3.39	3.55	4.53	3.88	4.36
CHILtrapF-37806.0	0.51	2.53	0.21	4.11	0.19	0	5.27	1.13	0.16	0.59	0.82	0	1.84	2.12	2.65	1.74	2.41	0.08	3.96	0.16	0.15	2.05	1.04	0
CHILtrapF-37816.3	2.08	1.23	2.57	2.27	0.72	0.8	1.67	2.62	2.74	2.67	2.37	3.53	3.44	2.62	3.14	3.14	3.14	2.83	2.88	2.65	2.76	3.17	3.38	3.49
CHILtrapF-37816.13	0.9	0.96	1.1	2.27	1.1	0	0.97	1.24	1.32	1.84	1.5	1	2.53	2.17	2.76	2.06	2.43	1.52	1.96	1.56	2.84	1.8	2.59	2.13
CHILtrapF-37903.0	1.81	1.97	1.52	1.57	0.31	0.85	1.57	0.45	0.86	0.91	0.73	0	1.3	1.4	1.55	0.93	0.77	0.41	1.45	1.58	1.82	0.92	1.06	1.43
CHILtrapF-38008.1	3.43	3.1	2.89	3.98	2.25	1.78	3.67	3.25	3.09	2.89	2.08	2.63	3.91	3.31	1.89	3.06	2.8	2.4	2.49	3.02	3.08	3.49	3.22	3.44
CHILtrapF-38008.3	2.79	3.1	3.93	3.2	2.64	2.44	2.43	3.13	3.07	2.14	0.83	2.32	2.68	1.71	0.86	2.21	1.42	1.78	2.72	2.11	3	2.88	2.68	3.88
CHILtrapF-38098.0	3.52	3.07	3.96	1.41	1.99	2.72	4	2.86	3.61	1.31	2.06	0.9	3.62	3.51	3.68	1.98	2.87	2.9	3.65	3.3	3.72	3.18	3.42	3.66
CHILtrapF-38098.1	2.3	3.29	2.94	2.84	1.57	1.93	2.67	1.97	2.4	2.66	1.83	1.93	2.84	2.86	2.33	1.77	2.38	2.15	2.63	2.69	3	2.97	2.69	3.23
CHILtrapF-38135.1	3.31	3.56	1.85	1.67	3.34	3.07	0	1.02	1.71	2.55	0	0	3.19	2.97	0.86	1.69	0	2.4	2.48	2.29	1	4.73	3.29	4.54
CHILtrapF-38140.1	2.22	2.32	2.5	2.75	0.76	0.83	2.49	2.91	2.2	1.34	2.01	0	3.37	3.04	2.3	2.51	2.08	1.7	2.25	3.2	2.65	2.95	2.07	2.06
CHILtrapF-38144.2	2.37	1.44	3.07	2.63	2.7	2.3	3.19	3.02	1.49	2.36	0.87	1.49	2.41	3.14	1.2	1.46	1.46	0.71	1.53	2.35	1.04	3.08	2.07	2.2
CHILtrapF-38158.0	1.83	2.59	2.54	1.7	0.74	2.27	1.7	3.33	1.46	0.58	1.06	2.52	1.63	1.47	1.83	1.29	0.65	0	2.45	2.24	3.04	3.58	2.55	3.59
CHILtrapF-38166.0	1.41	2.69	0.75	0.69	0.31	0.36	3.59	1.45	0	0	0	0	3.74	3.64	3.53	1.23	1.1	1.5	4.9	5.99	4.41	0.33	2.68	0.21
CHILtrapF-38218.0	0	0.67	1.28	1.48	0	1.39	1.14	1.09	0	1.87	1.71	2.98	2.63	1.17	1.7	2.31	1.5	2.11	1.92	2.01	2.28	3.61	3.4	3.66
CHILtrapF-38251.1	2.67	3.03	2.84	3.68	2.87	2.6	2.31	2.18	2.53	2.9	2.66	1.38	1.9	2.54	2.11	2.88	2.16	2.33	2.61	2.9	3.01	4.2	3.87	3.83
CHILtrapF-38251.3	3.49	3.42	3.63	3.91	3.1	2.27	4.05	4.24	3.97	3.69	3.28	1.68	4.86	3.97	4.21	5.07	4.21	4.75	3.78	4.7	4.04	5.69	5.4	5.84
CHILtrapF-38282.1	1.1	1.16	1.76	0	1.32	0	2.59	3.21	2.3	2.94	2.8	4.27	4.05	4.37	3.92	1.83	2.07	2.72	2.34	2.45	2.75	2.55	1.34	1.98
CHILtrapF-38339.0	0.85	0	0	2.65	0	0	0	0	0.3	0.26	0.15	0	0	0	0.41	1.84	2.34	2.57	0	0.42	0.26	0	0.19	0
CHILtrapF-38352.1	0	0	0.31	0	0	0	0	0	0	0	0	0	1.54	1.05	1.35	0.33	0.33	0	1.86	1.5	2.25	3.11	3.16	2.73
CHILtrapF-38387.0	0.8	1.28	1.61	0	0	0	1.16	0.83	0.71	0.63	0.83	1.84	0.59	1.2	1.06	1.63	1.24	1.02	1.5	1.36	2.07	1.38	1.71	0.57
CHILtrapF-38469.3	4.6	3.16	3.84	0	0.97	2.09	3.41	4.01	4.39	1.95	2.15	0	5.39	4.15	4.85	1.6	2.23	1.23	4.97	5.31	5.18	2.37	2.45	1.53
CHILtrapF-38469.5	3.71	2.16	3.12	0	0	1.54	1.27	2.94	3.18	0.7	0.74	0	3.9	3.67	4.08	1.48	1.66	0	3.91	4.06	3.93	1.24	2.01	1.41
CHILtrapF-38469.6	5.33	5.05	5.71	3.85	3.3	3.21	5.64	5.57	5.91	4.93	4.37	5.77	6.04	5.77	5.15	4.65	4.8	4.6	5.33	5.26	5.43	5.08	4.33	5.17
CHILtrapF-38491.0	2.29	2.73	3.19	2.58	0.89	1.55	3.03	3.47	2.79	1.18	1.43	2.24	3.3	2.8	1.05	1.29	0.44	0.49	1.22	2.32	0.72	3.15	2.84	2.94
CHILtrapF-38583.2	1.77	1.99	2.4	1.74	0.49	0	2.32	2.35	1.78	1.32	0.4	0.77	2.24	1.03	1.18	1.43	1.43	0.95	1.98	1.24	1.65	2.22	2.66	1.74
CHILtrapF-38608.1	1.34	0.87	1.47	0.88	0.19	0.72	1.66	0.85	0.91	0.9	0.49	0.7	0.38	0.32	0.62	0.79	0.63	0.8	0.48	0.52	0.63	0.83	0.92	0.96
CHILtrapF-38617.0	1.3	1.52	1.19	1.65	1.55	0.44	1.39	1.01	0.64	0.31	0.46	0	1.58	0.36	0.49	0.86	0.5	0.68	1.96	1.54	2.23	2.17	1.41	1.82
CHILtrapF-38661.0	0.99	2.4	2.03	2.68	0	0.79	1.66	1.01	0	1.77	1.84	1.7	0.74	0	0.86	2.2	1.25	1.14	1.18	1.55	1.32	3.43	2.87	2.96
CHILtrapF-38688.0	2.2	1.2	2.86	3.52	1.36	2.19	3.16	2.24	0	3.2	1.18	1.25	2.09	1.91	2.31	2.51	2.51	2.22	2.23	1.88	3.84	3.25	4.3	4.74
CHILtrapF-38758.2	5.92	5.52	6.04	5.97	5.16	4.7	6.1	5.86	5.35	5.05	3.93	4.09	6.29	6.01	5.59	5.11	4.41	4.28	5.79	6.19	6.37	6.82	6.56	7.2
CHILtrapF-38959.2	0.48	1.99	1.15	2.28	1.34	1.45	0.9	1.94	2.32	2.48	1.51	2.05	1.37	1.48	0.4	2.48	2.23	2.4	1.26	0.72	0.48	1.69	1.04	1.42
CHILtrapF-38959.3	3.4	3.52	3.32	3.33	2.46	2.03	3.54	3.71	3.49	3.18	2.83	0.84	3.38	2.3	2.32	1.73	1.73	1.82	2.38	2.67	2.86	3.29	4.11	3.61
CHILtrapF-38968.6	0.46	0.34	0.68	0.67	0.15	0.53	0.73	0.36	0.58	0.52	0.62	0.36	0.74	0.83	0.8	1.04	0.82	0.86	0.77	1.01	0.91	1.53	1.62	1.64
CHILtrapF-39073.2	3.32	2.62	3.04	4	2.67	3.17	3.09	2.91	2.46	4.02	3.46	2.15	2.84	2.55	3.18	5.16	4.88	5.37	2.85	3.6	3.07	4.55	4.87	4.32
CHILtrapF-39087.0	1.44	1.53	1.49	3.2	1.33	0	0	1.49	0.73	0	1.33	0	2.3	0.73	1.76	1.38	0.98	1.47	2.36	2.62	2.5	3.44	2.6	3.24
CHILtrapF-39106.1	5.08	5.74	5.38	5.04	4.32	3.87	5.28	5.28	5.18	4.48	4.04	4.72	5.33	4.23	4.04	4.54	4.1	4.73	3.72	4.55	3.96	5.07	5.55	4.88
CHILtrapF-39106.3	5.05	5.26	5.53	5.08	4.18	3.31	5.94	5.11	5.05	4.65	4.54	4.97	4.96	4.32	3.87	4.58	3.99	4.86	3.64	4.22	4.41	5.06	5.19	5.02
CHILtrapF-39155.2	1.72	0.7	2.3	2.6	0.82	2.15	1.18	2.53	1.58	1.09	0.93	1.58	2.52	1.58	1.76	2.38	1.2	1.04	2.08	2.54	1.11	4.09	3.53	3.38
CHILtrapF-39179.2	4.41	4.1	5.4	5.56	3.23	3.39	4.82	4.58	4.66	4.68	3.6	4.32	5.65	5.66	4.7	3.98	3.79	3.37	5.04	5.38	5.26	5.46	5.08	5.65
CHILtrapF-39180.1	1.82	1.83	1.79	2.46	0.82	1.3	0.9	1.28	0.93	0.66	1.16	0	2.33	1.23	1.3	1.86	1.34	0.88	2	2.31	2.75	3.96	3.4	3.48
CHILtrapF-39301.0	0.46	0	0.26	0.19	0	0	0.36	0.33	0	0.16	0.18	0	0.42	1.11	0.51	1.93	1.39	0.7	0.48	0.99	0.92	2.53	1.61	2.73
CHILtrapF-39348.1	2.94	2.63	3.24	2.37	0.7	0.77	2.05	2.99	2.81	1.93	1.17	0	2.63	3.11	1.91	2.07	1.38	1.86	3.87	3.92	3.9	3.02	3.69	3.54
CHILtrapF-39384.3	3.9	3.74	3.97	3.82	2.8	2.82	3.78	3.55	3.14	3.51	2.95	2.92	3.31	3.32	3.03	3.1	2.87	2.95	3.67	3.43	3.6	3.87	3.41	3.82
CHILtrapF-39423.0	2.2	2.12	2.94	3.15	1.23	0	3.33	2.66	1.74	2.18	1.23	2.79	3.12	2.18	1.18	0.9	1.1	0.96	2.14	2.48	2.5	2.7	2.71	2.03
CHILtrapF-39463.1	2.29	0.68	0.37	1.15	0.79	1.41	1.79	1.45	1.54	0.63	0.66	0.71	0	1.19	1.72	0.7	0.7	0.42	1.44	1.52	2.72	3.02	3.03	3.19
CHILtrapF-39468.0	4.29	3.84	3.51	3.57	3.12	2.64	4.15	3.78	4.14	3.26	2.56	3.28	3.51	3.85	4.73	3.78	4.36	3.68	4.69	4.27	3.61	4.85	4.23	4.91
CHILtrapF-39468.1	7.21	7.09	7.09	7.09	5.57	5.78	7.31	7.05	7.1	6.52	5.78	5.35	6.49	6.89	6.93	6.39	6.52	6.37	7.15	7.15	7.11	7.3	7.36	7.3
CHILtrapF-39526.2	1.74	2.6	3.91	3.79	2.49	0	3.5	2.82	2.32	2.48	2.7	1.23	3.78	3.38	3.42	3.15	2.64	3.36	2.8	2.91	3.8	3.92	3.69	4.25
CHILtrapF-39526.5	3.08	3.34	3.67	2.84	2.56	1.92	3.95	2.55	2.66	3.47	2.44	3.8	4.03	3.79	3.56	3.38	2.51	3.7	2.85	3.05	2.74	4.19	3.84	4.34
CHILtrapF-39537.0	0.82	0.64	0	1.43	0	0	1.44	0	0.38	0	0.34	0	1.93	2.09	2.62	0.52	1.37	1.37	2.59	2.01	1.36	1.51	1.71	0.74
CHILtrapF-39670.1	1.32	1.06	2.38	2.57	1.21	0.81	3.13	2.64	2.33	1.31	0	2.33	2.15	2.99	0.51	1.57	0.64	1.16	2.28	2.03	2.01	3.26	2.53	2.9
CHILtrapF-39800.0	3.18	1.23	1.2	2.84	0.86	1.92	2.7	2.08	1.94	2.7	1.4	2.2	1.83	0	1.35	4.41	4.18	3.5	2.07	2.37	2.98	4.81	4.62	4.26
CHILtrapF-39800.1	1.39	2.91	1.83	3.62	1.65	0	2.81	1.93	0.7	2.99	1.28	2.86	1.31	1.17	1.89	3.88	3.78	4.29	2.2	2.21	2.28	4.58	4.86	4.74
CHILtrapF-39922.0	2.05	2.54	2.65	3.32	1.8	2.25	1.26	2.1	2.41	1.16	0.99	2.42	0.9	1.29	1.85	1.94	0.77	0	2.63	2.65	2.88	3.77	2.81	4.16
CHILtrapF-39988.1	4.68	4.57	4.59	4.89	3.67	3.4	4.98	4.6	4.72	5.01	4.05	3.72	3.81	4.11	4.34	4.04	4.13	4.08	4.7	4.63	4.49	4.76	4.45	4.97
CHILtrapF-40043.0	4.29	3.81	4.31	3.49	2.17	1.58	4.78	3.42	1.34	2.91	1.63	0	4.26	4.67	2.93	2.24	2	1.4	3.2	3.85	3.71	3.39	1.49	4.36
CHILtrapF-40101.0	3.17	2.06	2.83	2.72	2.53	1.06	2.08	3.34	1.42	0.78	1.34	3.23	1.58	1.42	1.77	0.86	1.16	1.23	1.32	1.94	3.06	2.21	2.45	3.2
CHILtrapF-40134.1	0	1.27	0.3	1.12	1.43	0.71	0	0	0.58	0.28	1.01	1.16	0.38	0.32	1.28	1.36	1.72	2.24	0.63	0.16	1.34	2.64	2.18	2.3
CHILtrapF-40134.2	0.86	2.2	1.37	2	0.78	0.5	0	0.37	0.39	0.62	1.1	1.54	1.53	1.37	0.3	1.86	0.94	1.75	1.82	1.66	1.56	2.61	3.17	2.58
CHILtrapF-40134.3	2.74	3.58	2.88	3.52	1.24	2.84	2.47	2.89	2.59	1.47	1.53	1.88	2.39	1.13	2.66	3.09	2.38	2.26	2.74	3.39	2.75	3.92	4.4	3.9
CHILtrapF-40166.0	3.42	3.4	2.83	3.67	0	1.29	3.79	3.47	2.12	1.54	1.34	0	1.22	2.72	2.33	2.27	1.06	0.68	2.58	4.07	2.98	4.58	3.96	3.85
CHILtrapF-40180.0	4.53	4.34	4.71	4.5	3.28	3.17	4.54	4.4	4.05	4.2	3.64	3.51	4.4	4.28	3.71	4.04	3.87	4.08	4.24	4.08	4.17	4.62	4.26	4.59
CHILtrapF-40392.0	1.72	1.8	2.2	1.99	0.63	0.95	1.51	1.93	1.13	0.86	0.53	0	1.71	1.42	1.45	1.46	0.3	0.46	2.34	2.34	2.49	1.62	2.13	1.95
CHILtrapF-40421.1	0.95	0.42	1.1	1.24	0	0	0.76	1.7	1.48	1.5	0.86	2.5	0	1.81	1.35	1.36	1.26	0.96	1.62	1.92	1.68	2.19	2.5	2.54
CHILtrapF-40461.2	5.57	6.04	5.87	6.12	4.92	4.85	6.41	5.94	5.12	5.23	4.51	3.83	6.18	6.07	4.97	4.72	4.63	4.87	4.28	4.63	4.8	5.82	5.11	5.39
CHILtrapF-40494.0	3.33	3.34	4.03	2.98	0.94	1.62	2.84	2.91	2.88	2.14	1.97	0.85	3.26	2.54	2.49	1.56	1.56	1.65	2.67	2.17	1.93	2.9	3.02	2.38
CHILtrapF-40520.0	2.9	4.11	3.72	4.39	2.8	3.13	4.49	3.71	3.77	4.08	2.96	3.08	3.65	4.06	3.42	2.42	2.84	2.06	2.5	2.91	2.64	3.15	2.31	2.94
CHILtrapF-40520.1	3.72	3.14	4.08	4.67	2.92	3.66	4.08	3.97	4.21	4.43	3.7	3.37	4.34	4.07	3.66	3.34	2.8	3.05	3.92	3.57	3.96	3.98	3.08	3.49
CHILtrapF-40520.2	5.15	4.83	4.95	5.72	4.16	4.34	5.45	5.24	5.13	5.23	4.22	3.93	4.92	4.63	4.34	3.91	3.96	3.55	4.34	4.24	4.6	4.28	3.52	3.89
CHILtrapF-40520.4	3.24	3.12	3.49	4.02	2.08	3.37	3.57	3.87	3.58	4.28	2.78	1.36	2.55	3.76	2.83	2.22	2.92	2.7	3.16	2.59	3.41	3.55	2.11	3.24
CHILtrapF-40520.5	2.7	2.43	2.9	2.99	1.87	1.62	2.78	2.67	2.85	3	2.52	2.97	3.33	3.05	2.89	2.57	2.42	2.57	2.75	2.66	2.35	2.4	2.58	2.26
CHILtrapF-40520.6	2.9	3.35	3.08	3.63	2.14	2.54	3.46	2.95	1.99	3.48	2.96	1.99	3.42	2.45	2.41	1.97	1.96	2.2	1.87	2.09	2.48	2.99	0.91	2.72
CHILtrapF-40572.0	1.61	1.92	1.77	1.7	1.59	0.82	2.96	2.89	2.18	1.33	0.86	0	2.56	2.18	1.99	1.29	1.84	0.39	2.3	1.44	2.74	2.22	1.63	2.75
CHILtrapF-40575.0	3.66	3.59	4.27	3.25	1.61	2.5	4.04	3.62	3.93	2.66	0.86	0.93	2.88	3.66	1.2	2.02	2.02	1.28	2.53	2.64	3.76	2.44	2.06	2.94
CHILtrapF-40607.0	4.75	4.1	5.05	4.41	3.67	3.3	4.58	4.04	4.02	2.42	2.5	3.38	4.1	4.42	3.26	3.56	1.41	2.06	4.4	4.1	4.41	5.17	4.68	5.34
CHILtrapF-40620.3	2.2	2.14	3.31	1.98	0.67	1.23	2.57	3.08	2.2	0.53	0.31	0.6	3.35	2.36	2.72	1.18	1.01	0.36	4.17	3.7	4.26	2.45	2.31	2.76
CHILtrapF-40660.2	2.94	1.95	2.86	3.49	2.35	2.19	3.39	2.69	2.1	2.92	2.68	2.01	2.85	3.17	2.31	2.67	2.29	2.31	1.51	2.2	1.67	2.65	2.09	2.89
CHILtrapF-40719.1	4.24	2.37	3.84	3.77	2.12	3.26	4.27	3.46	3.18	2.43	2.12	3.06	4.62	3.3	3.32	2.75	2.2	1.74	3.44	3.26	3.33	3.78	3.72	4.26
CHILtrapF-40787.1	3.8	3.48	3.74	2.7	2.74	2.89	4.2	3.52	1.79	2.18	2.36	2.58	3.43	3.33	1.76	2.54	1.59	1.86	3.35	2.44	3.28	3.12	2.29	2.71
CHILtrapF-40794.0	0.68	1.4	1.06	0.73	0.84	1.23	0	1.52	0	1.3	0.56	0	2.66	2.15	2.58	2.01	0.58	0.45	3.81	3.59	3.68	4.24	3.91	4.02
CHILtrapF-40943.3	5.2	4.69	5.06	4.26	3.08	3.25	5.07	4.59	5.18	4.01	3.27	2.78	4.65	4.73	4.28	3.4	3.88	3.06	4.59	4.71	4.05	4.62	3.97	4.14
CHILtrapF-40943.9	4.14	4.02	4.54	4.21	3.47	2.63	4.59	4.2	4.08	2.14	2.85	3.3	4.52	4.02	2.76	2.51	2.04	2.97	3.46	3.42	3.01	4.2	3.39	4.15
CHILtrapF-41048.0	0.86	1.61	1.5	0.92	1.28	0	1.76	2.46	1.51	2.15	1.83	1.52	3.59	3.49	3.8	5.12	4.35	4.75	4	4.76	4.35	5.32	5.48	5.39
CHILtrapF-41063.1	3.33	2.79	3.6	2.8	1.76	2.87	1.88	3.2	3.22	2.67	1.54	0.77	2.11	2.86	2	2.52	1.76	1.69	2.91	3.61	2.56	2.9	3.27	3.3
CHILtrapF-41225.0	0.51	0.6	0.42	1.04	0.21	0.44	0.73	0.32	0.1	0.67	0.5	0.19	0.21	0.1	0.32	0.45	0.34	0.24	0.31	0.18	0.24	0.63	0.72	0.78
CHILtrapF-41265.1	2.07	1.97	1.7	2.65	0.77	0	1.12	0.64	1.16	0	0.64	0	1.68	1.16	1.22	1.14	0	0.41	1.41	1.49	1.66	3.05	3.05	3.48
CHILtrapF-41466.0	0.31	0	0.16	0.98	0.11	0	0.6	0.16	0.1	0	0.04	0	0	0	0.48	0.82	0.64	0.37	0.62	0.04	0.51	1.18	0.21	0.86
CHILtrapF-41499.1	4.08	4.53	4.32	5.75	4.08	3.98	4.17	3.42	3.47	1.39	1.59	0.7	3.21	3.2	1.24	1.91	0.69	1.59	2.6	2.56	2.11	3.88	3.69	3.83
CHILtrapF-41576.1	4.91	4.77	4.7	4.98	3.5	4.08	5.14	4.91	4.65	4.99	4.22	4.49	4.51	4.62	4.08	4.5	4.43	4.13	4.1	4.26	4.32	4.84	4.49	4.95
CHILtrapF-41576.2	3.49	3.4	3.4	3.14	2.55	2.7	3.43	3.46	3.4	3.16	3.08	2.77	3.19	3.37	3.5	3.54	3.43	3.18	3.9	3.61	3.42	4.18	3.73	3.56
CHILtrapF-41580.0	2.79	1.91	3.24	3.08	1.08	1.82	3.61	2.44	2.77	2.58	1.69	0.99	3.19	1.97	2.18	2.75	0.96	2.04	2.63	2.11	2.4	3.96	3.51	3.96
CHILtrapF-41734.1	0.57	1.36	1.25	1.51	0.7	1.06	2.24	2.25	2.44	2.18	2.4	2.71	2.92	1.8	1.48	2.52	2.58	2.13	1.79	1.93	1.67	2.77	2.85	2.72
CHILtrapF-42003.2	3.44	3.06	2.18	1.71	0.75	2.03	2.98	2.08	2.36	0.59	1.24	1.13	2.18	1.99	1.84	2.07	0.9	1.18	1.97	2.57	2.22	1.84	2.57	2.33
CHILtrapF-42123.0	3.76	4.13	4.38	4.14	1.41	2.51	4.26	3.95	3.81	4.29	3.26	3.74	4.12	3.88	2.64	3.3	2.88	2.84	2.63	2.81	3.31	3.86	3.49	4.2
CHILtrapF-42136.0	2.35	1.7	2.75	3.09	1.49	1.01	2.47	1.65	2.05	1.88	2.08	0	3.09	1.75	1.94	3.41	3.18	3.03	1.27	2.03	1.91	3.14	3.61	3.75
CHILtrapF-42157.2	1.21	1.66	1.62	1.56	0.37	0	0.58	0.94	1.71	0.9	0.95	0	1.9	1.33	1.41	1.16	1.08	1.24	1.09	1.16	2.45	2.16	1.94	2.38
CHILtrapF-42173.0	3.23	3.72	3.22	2.84	0	2.72	2.84	3.28	2.66	0.94	2.56	2.41	4.33	3.9	2.99	1.86	2.37	2.15	1.95	2.22	1.94	2.81	2.44	2.07
CHILtrapF-42247.1	3.54	3.74	3.23	2.92	2.17	0.99	2.44	2.99	1.72	0	1.79	0.82	1.5	0.82	1.41	1.08	1.32	0.5	2.44	3.08	2.33	3.11	2.34	2.98
CHILtrapF-42405.0	3.29	2.84	3.35	2.85	2.11	1.53	4.03	3.15	2.41	1.8	1.21	1.67	2.63	1.66	1.63	0.43	1.04	0.82	1.2	1.27	2.06	2.46	2.14	2.68
CHILtrapF-42489.1	1.76	2.07	2.28	3.11	2.28	1.67	1.6	1.54	1.63	2.94	2.36	2.06	0.81	1.54	1.78	2.03	1.61	2.13	1.62	1.09	1.31	1.96	1.86	2.48
CHILtrapF-42503.1	0.93	1.3	1.4	1.31	0.67	1.23	1.99	0	1.02	0.91	0.31	1.02	0.69	2.03	1.08	1.33	0.58	1.41	1.62	1.59	2.88	2.69	2.76	3.65
CHILtrapF-42544.0	0.83	1.19	0.7	0	0	0.66	0	1.6	1.49	1.1	0.86	0	0	1.23	0.4	1.58	1.07	1.29	0.49	0.29	0.84	2.53	2.88	2.6
CHILtrapF-42645.0	1.31	0.55	1.08	0.77	0	0	0.96	2.75	1.78	2.63	0.83	0.79	0	0.79	0.24	0.57	0.57	0	0.15	0.31	0	0.2	0	0
CHILtrapF-42650.0	0.93	0	1.12	0.58	0.67	0	0	0	0	1.86	1.53	0	1.51	1.61	2.12	4.1	3.81	4.11	2.54	2.32	2.47	4.14	4.59	4.64
CHILtrapF-42661.2	1.12	0.9	1.33	1.23	0.34	1.14	1.73	1.06	0.97	1.24	0.75	1.31	1.36	1.46	0.9	1.33	1.06	1	0.79	1.04	1.16	1.84	1.23	1.86
CHILtrapF-42722.0	4.28	2.94	3.92	3.38	1.38	1.5	2.68	4.33	2.38	1.77	2.28	1.94	2.95	1.27	2.02	1.61	0	1.33	2.25	2.36	3.28	2.17	3.56	2.06
CHILtrapF-42726.0	4.67	2.49	1.61	3.17	0.49	0	4.44	3.92	2.16	2.19	0.84	0	0	0.77	1.46	0.42	0.59	0.45	1.16	0.42	0.94	0.29	0.5	0
CHILtrapF-42742.2	6.68	6.43	6.53	6.8	5.53	5.62	6.59	6.65	6.15	6.28	5.32	5.19	6.16	5.99	5.21	6.16	5.85	6.04	5.59	5.67	5.67	6.8	6.53	6.7
CHILtrapF-42998.0	0.65	0.7	0.68	1.18	1.33	1.84	0	0.68	0	1.43	0.93	0	0.84	1.21	0.57	1.7	1.56	0	1.3	1.55	1.97	3.44	3.07	3.99
CHILtrapF-43014.5	2.17	2.5	2.55	2.03	1.52	1.5	2.2	1.97	2.13	2.07	1.73	2.43	2.35	2.55	2.2	1.76	1.81	2.2	1.79	2.54	1.7	2.37	2.66	2.17
CHILtrapF-43056.1	1.57	2.99	2.35	2.68	1.2	2.22	2.09	2.34	0	0	0	0	1.88	2.13	0.5	0.36	0.36	0	1.59	2.1	1.99	2.38	1.22	2.7
CHILtrapF-43072.1	4.18	4.52	3.63	4.31	1.61	2.99	2.15	2.08	2.19	3.11	1.4	2.2	1.65	2.2	2.62	3.72	2.42	3.94	1.37	2.16	1.36	5.47	5.53	4.93
CHILtrapF-43084.0	1.36	1.27	1.35	1.55	0.99	0.36	0.86	0.57	0.8	0.44	0.53	0	0.92	1.19	0.62	0.39	0.33	0.54	0.86	0.6	1.08	0.55	0.39	0.57
CHILtrapF-43130.0	3.08	2.96	1.56	2.14	0.86	0.95	1.24	2.08	2.74	1.15	0.99	0	0	0.78	1.35	1.26	1.26	1.72	1.83	2.27	1.53	1.87	2.6	2.99
CHILtrapF-43190.1	3.21	3.16	3.75	2.89	2.28	1.96	4.1	2.71	2.83	2.27	1.34	2.12	3.62	3.31	2.44	1.79	1.9	1.48	2.16	2.69	1.98	3.22	2.49	3.23
CHILtrapF-43225.1	4	4.25	4.6	5.09	3.83	4.09	4.63	3.85	2.75	3.77	3.33	3.08	4.14	4.06	2.37	3.66	2.54	2.84	3.24	3.57	3.38	5.03	4.72	5.23
CHILtrapF-43286.0	2.91	2.41	3.01	2.99	2.05	1.75	2.84	2.93	2.84	2.51	2.05	1.61	1.66	1.71	0.86	1.29	1.42	1.37	1.5	1.29	1.14	1.83	2.33	1.83
CHILtrapF-43339.1	3.49	2.62	3.38	3.44	2.3	2.89	3.25	2.85	3.14	3.17	3.11	2.44	2.9	2.68	2.4	2.99	2.41	2.3	3.61	3.3	3.33	3.72	3.52	3.68
CHILtrapF-43339.2	3.13	3.13	2.24	1.65	0	1.55	3.03	1.23	1.69	3.21	2.53	1.99	2.44	2.63	3.09	2.69	2.6	2.42	3.32	3.22	3.15	3.65	3.29	3.23
CHILtrapF-43339.3	2.95	2.51	2.4	3.16	2.26	2.75	2.07	2.46	1.91	1.75	2.1	1.41	3.35	2.82	2.07	2.61	1.53	2.59	3.65	3	3.13	3.78	3.2	3.66
CHILtrapF-43339.6	6.29	6.22	6.23	6.18	4.68	4.62	6.15	5.81	5.74	5.55	4.77	4.55	5.85	5.69	5.22	5.06	4.91	5.04	5.67	5.69	5.63	5.94	5.77	5.97
CHILtrapF-43339.7	4.36	3.81	4.06	4.24	2.83	2.93	4.4	3.95	3.75	4.18	3.25	3.75	3.32	2.61	2.73	3.01	2.23	2.77	2.91	3.19	3.11	3.57	3.77	3.44
CHILtrapF-43373.0	2.34	0.99	2.26	2.45	0.68	1.89	2	1.27	1.03	3.02	1.13	1.63	2.85	1.62	1.32	1.18	1.33	1.08	2.09	1.71	2.22	2.9	2.23	2.86
CHILtrapF-43674.0	0.67	0.98	0	2.85	0	0	3.89	1.34	0	0.37	0.56	0	0.86	1.44	1.31	1	1.32	0	3.05	0	0	1.18	0.26	0.33
CHILtrapF-43698.0	2.18	2.03	1.51	1.35	1.52	1.04	2.51	1.3	2.74	1.92	1.99	0	0.98	2.09	2.18	2.95	2.79	3.07	2.42	3.39	1.28	4.87	4.33	4.36
CHILtrapF-43698.1	1.99	3.3	2.28	2.09	1.56	1.07	0	2.84	1.82	3.48	2.4	0	1.59	1.83	2.23	3.34	3.34	3.12	1.71	2.85	2.24	4.88	3.96	4.86
CHILtrapF-43698.2	3.43	2.19	2.28	3.76	1.66	0	3.04	1.83	3.37	2.89	2.4	2.73	2.12	1.53	1.6	3.69	2.36	2.91	2.87	3.21	2.93	4.8	3.95	4.11
CHILtrapF-43698.3	2.34	2.45	2.51	1.88	1.66	1.78	2.2	2.14	3.5	3.04	2.15	1.53	0	1.53	2.13	4.01	3.14	3.59	2.12	3.06	2.11	4.64	4.31	4.56
CHILtrapF-43769.0	3.05	2.5	2.99	2.83	1.09	0	2.74	2.32	2.56	0.88	1.08	0	3.29	2.3	1.47	1.77	0.31	1.21	1.77	2.41	2.29	2.7	1.96	2.34
CHILtrapF-43816.0	1.21	0	1.1	1.55	0.66	0.73	2.55	1.5	2.01	2.01	1.91	1.82	2.2	2.47	2.69	2.98	2.63	2.95	1.7	2.07	1.48	1.18	1.32	1.1
CHILtrapF-43822.2	0.91	1.38	1.43	2.19	0	1.21	1.57	1.16	0.75	2.25	2.42	2.76	1.94	0.42	1.15	0.87	0.58	1.06	0.38	1.11	0.68	1.3	0.85	1.72
CHILtrapF-43849.0	0	0	0	0	0	0	2.25	0.91	1.56	0	0	0	4.66	4.49	3.53	0.57	0	0.6	3.72	3.57	3.96	1.14	1.1	1.3
CHILtrapF-43953.0	1.36	2	0	2.9	0	0	4.56	0.5	0	0.46	0.86	0	1.05	2.2	1.97	1.34	1.34	0.57	3.04	0	0	1.42	0.34	0.42
CHILtrapF-43988.12	4.92	4.44	5.03	4.75	4.08	2.62	5.14	4.1	3.96	3.75	3.84	3.9	4.2	4.19	3.94	4.15	3.5	2.88	4.38	4.23	4.88	5.22	4.84	5.5
CHILtrapF-44070.0	5.11	4.98	5.1	5.11	4.08	3.73	4.74	4.91	4.66	4.85	4.1	4.21	4.42	4.29	3.74	4.07	4.05	4.12	4.14	4.25	4.23	4.98	4.39	4.87
CHILtrapF-44070.1	3.45	2.68	4.04	3.35	2.01	2.97	4.29	3.55	3.63	3.21	2.97	3.59	3.06	2.75	2.6	3.05	2.67	2.92	2.94	3.32	3.56	4	3.05	3.72
CHILtrapF-44070.3	4.89	4.97	5.22	3.81	3.34	4.11	5.17	4.57	3.98	3.14	3.14	3.17	5.43	4.94	3.98	3.66	2.29	3.42	4.07	4.54	4.09	4.56	4.36	4.31
CHILtrapF-44071.0	3.73	3.46	3.92	2.51	2.73	2.22	3.39	2.45	2.38	2.38	2.28	2.88	3.1	3.24	2.34	2.15	1.77	1.33	2.59	2.54	2.97	2.83	2.77	3.4
CHILtrapF-44158.2	2.14	2.24	1.95	1.33	1.49	1.01	3.33	0	0.84	1.59	1.29	0	3.38	1.37	2.14	2.76	0.82	0.88	1.64	1.88	2.55	3.88	2.91	3.61
CHILtrapF-44159.0	4.01	3.02	4.3	0	1.28	0	3.7	3.86	2.85	1.05	0	0	2.79	0	0.93	0	0	0	2.29	2.39	1.07	0	0	0
CHILtrapF-44237.0	1.44	3.24	3.39	2.74	3.16	1.84	2.75	3.18	2.79	0.89	0	2.58	4.23	2.58	2.9	1.29	0.57	1.37	2.18	3.48	3.15	3.52	3.53	2.8
CHILtrapF-44302.0	1.61	1.32	2.67	2.25	0.93	1.61	3.33	2.75	2.51	4.31	3.77	4.14	0.96	0	2.32	2.67	1.55	2.69	2.57	1.88	2.16	2.88	3	2.79
CHILtrapF-44302.1	1.49	0.84	1.79	1.37	0.96	1.06	2.72	1.86	1.8	3.59	3.04	4.14	1.79	1.17	1.14	1.5	1.69	1.47	1.31	1.01	1.67	2.12	1.89	2.04
CHILtrapF-44343.0	0.96	0.6	1.45	1.03	1.81	1.28	0	1.79	1.06	2.24	1.91	2.43	2.91	2.57	1.91	2.72	2.89	1.6	1.78	1.65	1.96	3.14	2.08	2.66
CHILtrapF-44358.0	2.73	3.74	2.44	3.37	6.05	4.83	0	1.3	2.55	1.92	4.71	0	2.77	2.56	2.51	2.06	2.52	2.16	2.6	2.71	2.4	1.01	2.54	1.78
CHILtrapF-44432.0	0.46	0.76	0.41	2.84	0.23	0.46	3.44	0.84	0.79	1	1.05	1.3	1.85	1.46	1.82	2.34	2.21	1.77	2.78	1.19	1.02	1.58	0.9	1.4
CHILtrapF-44449.0	2.83	2.67	3.17	3.38	2.33	2.48	2.34	3.31	1.93	1.14	1.55	1.94	1.42	0.77	1.01	1.44	0.42	0.46	2.05	2.62	2.72	3.47	2.37	2.65
CHILtrapF-44455.1	4.51	4.65	4.88	4.15	3.4	3.07	3.94	4.24	4.18	3.43	2.38	3.01	4.38	3.91	3.35	2.85	2	2.45	3.82	3.85	3.97	3.61	3.41	3.92
CHILtrapF-44455.2	5.37	4.74	5.25	4.7	3.3	3.04	5.45	5.42	5.22	4.37	3.36	3.27	4.63	4.93	4.21	3.3	2.93	3.1	4.53	4.46	4.63	3.83	3.53	4.1
CHILtrapF-44455.3	3.83	2.98	3.31	2.71	1.8	1.93	3.22	3.52	2.6	1.8	1.73	0	2.63	3.17	2.64	1.79	1.04	1.35	3.42	3.4	3.21	2.95	2.4	2.8
CHILtrapF-44455.4	3.13	3.02	2.92	1.9	1.59	1.29	3.25	2.87	2.91	1.86	1.79	0.92	2.55	2.71	2.22	1.75	1.75	1.8	2.74	2.98	2.94	1.98	2.03	2.48
CHILtrapF-44536.1	1.22	1.49	2.05	2.99	2.54	2.32	1.3	1.62	0.46	1.57	1.04	0.46	1.24	2.27	0.63	2	1.08	0.86	0.59	2.18	1.01	2.94	2.73	3.18
CHILtrapF-44536.2	2.58	3.19	3.67	3.87	2.92	2.5	3.21	3.13	2.89	3.16	2.78	4.24	2.14	2.59	1.61	2.37	2.79	2.75	1.54	3.05	3.09	4.05	3.58	4.26
CHILtrapF-44536.4	1.5	2.23	2.05	1.72	2.7	1.9	1.45	1.78	2.45	1.61	1.4	0	1.65	1.89	0.52	1.61	1.46	1.29	1.22	1.3	1.37	2.72	2.44	2.51
CHILtrapF-44587.0	0	1.27	1.43	1.28	0.89	0	1.95	1.23	2.45	1.18	0.42	2.24	4.01	3.92	3.68	1.97	1.06	2.31	2.41	3.04	3.52	2.23	1.68	2.72
CHILtrapF-44600.1	3.08	3.1	3.37	3.17	2.09	2.23	3.49	3.16	2.7	3.18	2.38	2.94	2.83	3.23	2.77	3.29	2.9	3.13	3.12	3.31	3.12	3.84	3.66	3.9
CHILtrapF-44603.0	4.9	4.84	5.05	4.96	3	3.08	4.86	4.58	4.39	4.47	3.48	3.72	4.31	4.09	3.97	4	3.65	3.97	4.07	4.21	4.11	4.61	4.45	4.52
CHILtrapF-44603.2	2.47	2.58	2.59	2.59	1.88	0	1.7	1.04	1.11	0.58	1.22	0	2.16	1.12	1.82	1.58	1.1	0.39	2.5	2.91	2.73	2.98	2.62	2.83
CHILtrapF-44603.3	2.99	3.52	3.74	3.61	2.88	3.41	4.23	2.29	2.03	2.38	2.22	2.71	3.06	3.36	3.31	2.68	2.2	2.65	4.15	3.6	3.91	4.06	4.03	4.53
CHILtrapF-44603.4	4.47	3.93	4.71	4.22	2.75	3.11	4.34	4.32	4.11	3.83	2.94	1.98	4.28	3.02	2.69	2.61	2.16	2.77	3.37	3.48	3.3	3.67	3.71	3.51
CHILtrapF-44672.1	1.7	0.8	1.7	2.31	1.13	1.59	2.32	1.4	1.35	1.96	1.34	1.74	1.79	2.13	0.95	1.1	1.53	1.16	1.67	1.76	2.14	2.28	1.25	2.1
CHILtrapF-44683.0	4.19	3.14	3.52	3.49	2.52	1.65	2.88	2.64	2.35	2.39	1.09	0.87	4.14	3.45	1.99	1.59	1.38	1.46	3	3.17	3.38	3.12	2.87	3.07
CHILtrapF-44732.2	0.74	0.98	1.74	2.06	0	1.42	0.58	1.26	1.34	1.86	1.52	0.33	1.5	1.93	1.42	1.4	1.25	1.48	0.55	0.9	1.7	1.95	1.24	1.73
CHILtrapF-44747.0	4.34	3.27	2.19	4.3	2.46	3.48	2.59	1.75	3.14	3.14	1.48	3.52	4.3	0	0.96	1.54	1.54	0.77	1.12	1.54	2.15	2.91	1.73	2.78
CHILtrapF-44761.0	2.94	2.85	4.08	3.05	1.17	0	4.16	3.69	2.69	1.93	0.58	2.7	1.85	1.06	0.84	0.61	0	1.12	0.58	0.61	0.97	2.14	1.84	1.79
CHILtrapF-44761.4	4.19	2.57	3.54	3.08	1.99	2.46	3.66	3.26	3.26	2.23	1.12	0	2.84	0.9	1.52	0.88	0	0.55	1.55	1.63	2.01	1.66	0.59	1.84
CHILtrapF-44813.1	3.48	3.59	3.4	0	1.88	1.59	4.35	4.42	4.45	0	1.47	0	3.7	3.26	3.23	0	0.82	0.87	3.59	3.39	4.06	0	0	0
CHILtrapF-44966.1	5.39	5.2	5.45	5.19	3.94	4	5.51	5.32	4.87	5.18	4.43	4.1	5.38	5.63	4.88	4.65	4.72	4.82	5.18	5.16	5.12	5.09	4.86	5.29
CHILtrapF-45125.0	0.62	1.53	0	3.75	0	0.21	4.74	1.16	0.16	0.4	0.8	0	1.62	1.81	2.44	1.83	2.28	1.05	3.74	0.24	0.15	1.77	0.6	0.12
CHILtrapF-45206.3	4.69	4.08	4.49	4.5	3.18	3.78	4.6	4.38	4.1	4.46	3.91	3.42	3.69	3.95	3.48	3.83	3.92	3.83	3.69	3.92	3.84	4.63	4.36	4.54
CHILtrapF-45255.1	2.6	2.49	2.04	2.24	2.45	1.18	2.25	2.18	0.98	1.81	0.54	0	5.11	4.61	3.24	1.94	1.28	1.03	3.14	3.84	3.88	3.78	2.98	4.47
CHILtrapF-45356.0	2.05	1.54	2.48	1.73	0	1.04	1.73	2.77	2.33	1.62	1.3	2.44	2.41	1.59	0.9	1.36	0.84	1.56	1.82	1.36	1.04	2	1.76	1.77
CHILtrapF-45378.0	1.97	2.06	2.48	0.71	1.72	0	2.28	3.42	2.81	2.15	2.02	3.71	3.78	0.74	2.13	2.3	2.56	2.2	2	1.71	2.18	3.09	2.42	2.81
CHILtrapF-45380.0	3.1	3.31	2.79	2.99	0	2.51	1.92	2.79	2.2	0	0.73	1.67	2.41	1.29	1.04	1.27	0.43	0.82	1.84	2.39	2.06	2.05	2	1.4
CHILtrapF-45418.1	2.47	2.39	3.02	2.74	0.89	0	3.03	1.88	0	1.82	1.24	0	3.3	1.32	1.05	1.97	1.49	1.58	1.22	2.21	2.09	2.81	1.46	2.72
CHILtrapF-45487.0	3.32	2.57	2.64	2.28	2.1	0	2.44	2.37	2.48	1.57	1.04	0	3.74	2.33	1.97	0.36	0.36	0	2.62	2.03	3.1	1.66	0.42	0.9
CHILtrapF-45487.1	4.78	4.47	4.39	2.61	3.03	2.5	4.43	4.83	3.84	3.34	2.99	1.88	5.3	4.8	4.94	1.45	0.53	0.57	4.41	4.02	4.57	3.3	2.38	2.67
CHILtrapF-45524.1	5.56	5.75	5.79	5.66	4.11	4.37	6.17	5.95	6.09	5.33	4.92	5.11	5.64	5.52	6.07	5.81	5.44	5.36	5.63	5.89	5.46	5.96	5.9	6.06
CHILtrapF-45573.0	0.63	1.49	0.37	0.93	0	0.5	0.69	1.29	1.18	1.54	0.37	0.71	0.46	0.4	1.1	1.43	1.35	1.75	1.09	1.73	1.69	2.41	2.13	2.79
CHILtrapF-45650.0	2.02	1.17	1.38	1.63	0.58	0.65	1.82	1.58	1.86	0.81	1.14	1.86	2.37	2.31	1.18	2.72	2.21	1.93	2.18	3.01	3.41	4.41	3.88	3.86
CHILtrapF-45650.1	1.35	1.7	1.66	1.44	0.75	0	1.72	1.06	1.48	0.59	0.62	0	0.77	1.13	0.52	1.86	1.45	0.96	1.22	2.07	2.51	2.79	2.8	2.77
CHILtrapF-45650.2	2.18	0	1.16	1.2	0	0.91	3.34	1.51	2.52	1.96	1.35	0	1.77	1.24	1.57	2.8	2.58	3.28	2.3	2.21	2.92	4.12	3.41	3.67
CHILtrapF-45650.3	2.45	0	1.93	2.79	1.12	1.23	1.58	1.93	0	2.84	0.56	1.62	2.23	3.04	1.69	2.59	2.18	2.93	2.6	2.46	2.69	4.43	4.86	3.9
CHILtrapF-45650.4	4.16	3.78	3.66	2.64	2.56	2.71	3	3.37	2.69	2.37	1.26	1.78	4.02	3.16	3.47	4.23	3.43	3.81	4.52	4.44	4.71	6.19	5.97	6.09
CHILtrapF-45650.5	1.37	1.03	0.87	0.43	0.87	0	0	0.73	0.44	0.7	0.58	0	1.45	1.3	1.51	1.38	0.61	1.65	1.48	1.56	1.55	3.16	2.81	3.02
CHILtrapF-45667.1	2.59	2.33	3.18	2.77	2.37	1.37	2.35	2.64	2.31	2.37	1.34	2.7	2.77	2.12	2.84	1.88	1.55	1.48	3.32	3.22	3.41	3.6	4.04	3.63
CHILtrapF-45683.0	6.78	6.79	6.82	6.3	5.39	4.78	6.58	6.3	6.21	6.02	5.24	5.6	7.05	6.51	5.91	5.81	4.9	5.45	5.97	6.35	6.45	6.99	6.71	7.07
CHILtrapF-45706.0	3.41	3.58	3.1	3.32	3.3	3.26	3.54	2.58	3.45	1.53	1.18	1.08	3.26	3.13	2.32	1.39	1.53	0.37	3.23	2.95	3.05	3.26	3.03	3.21
CHILtrapF-45708.0	4.06	4.73	4.63	4.83	3.16	3.25	4.37	4.81	3.93	3.69	2.6	3.07	5.03	3.98	3.74	4.55	3.07	4.12	4	5.05	4.35	5.7	5.96	5.49
CHILtrapF-45742.1	2.88	2.07	2.89	1.88	1.2	1.68	3.1	2.73	2.6	2.54	1.61	2.73	3.38	3.15	1.4	2.51	1.8	2	2.01	2.01	3.31	2.8	2.32	2.7
CHILtrapF-45781.3	2.46	3.26	2.36	2.41	0	0	2.85	1.97	1.84	2.11	1.61	2.29	3.56	2.29	3	2.35	1.68	2.7	2.63	2.87	2.14	2.2	2.48	2.96
CHILtrapF-45806.0	2.61	2.51	2.46	1.84	0.6	1.46	1.45	1.4	1.49	0.46	1.29	0	1.88	1.89	1.71	0.53	0.73	1.14	2.38	2.17	2.71	2.03	1.52	2.34
CHILtrapF-45935.0	3.55	2.3	3.67	3.56	2.18	3.71	2.79	3.23	2.84	1.86	1.74	2.85	2.23	2.62	0.8	2.47	1.01	2.43	2.6	2.46	1.49	2.76	1.5	3.36
CHILtrapF-46053.1	0	1.63	1.74	1.93	1.42	1.54	3.24	1.22	2.22	1.17	1.42	1.98	2.42	1.68	1.87	2.08	1.48	1.74	0.72	1.65	2.46	2.88	3.14	3.29
CHILtrapF-46090.0	0	0	1.66	0	0	0	2.82	2.75	0	0	0	0	5.4	5.22	4.26	2.84	0	0.88	5.12	5.02	4.35	4.29	1.92	4.82
CHILtrapF-46110.0	0	0.46	0.79	0.82	0.55	0	0	0.44	0	1.25	0.94	0	0.97	1.14	1.29	1.91	1.25	1.06	0.93	1.74	1.47	2.46	2.64	2.39
CHILtrapF-46124.0	0.24	0.48	0.25	0.67	0.3	0.34	0	0	0	0.6	0.64	0	0.58	0	0.67	2.38	2.61	2.51	0	0	0.44	1.01	0.68	0.82
CHILtrapF-46173.0	0.11	0.24	0.18	0.12	0	0	0.24	0	0.37	0	0	0.14	0.3	0	0.82	1.24	1.18	1.28	0	0	0	0.44	0.36	0.52
CHILtrapF-46257.1	1.77	1.21	2.55	2.84	0.61	0.68	1.87	1.42	2.23	0.84	0.88	2.71	2.57	0.55	1	1.6	1.37	2.15	1.29	1.97	1.78	2.24	2.5	2.16
CHILtrapF-46372.3	1.47	2.28	2.03	2.08	0.83	0	2.3	2.03	1.6	2.34	1.52	2.14	4.17	2.68	2.3	2.99	3.16	3.28	2.55	2.65	2.53	2.5	3.75	3.34
CHILtrapF-46439.0	2.63	2.73	2.58	3.51	1.71	1.84	2.27	1.88	1.99	2.39	1.24	0	2.52	2.58	2.75	0.57	1.77	1.04	2.75	3.13	0.9	4.33	3.67	4.05
CHILtrapF-46441.1	4.69	4.31	4.81	4.11	3.23	3.36	4.17	4.16	3.34	4.16	3.26	3.66	4.73	4.16	3.42	2.98	2.63	2.58	3.85	3.74	3.76	4.04	3.54	4.06
CHILtrapF-46524.0	4.09	4.37	4.13	4.42	3.42	3.2	4.39	4.04	4.23	4.34	3.41	3.15	4.21	4.25	3.62	4.32	4.13	4.22	3.87	4.23	4.08	4.95	4.74	4.91
CHILtrapF-46524.2	2.94	2.89	3.37	3.73	2.78	2.68	3.52	2.99	3.36	3.51	2.62	2.62	4.18	3.61	3.07	3.46	2.83	3.26	3	2.69	3.52	4.08	3.42	4.01
CHILtrapF-46558.1	1.04	2.99	0	1.11	0	0	4.3	3.83	2.82	2.63	3.46	0	4.2	3.97	2.65	3.02	2.19	1.85	0	1.13	1.05	2.01	0.78	1.9
CHILtrapF-46611.2	4.58	4.17	4.28	4.15	3.09	2.54	4.27	4.5	4.26	3.85	2.68	2.38	4.06	4.22	4.21	3.52	3.19	3.4	4.65	4.29	4.29	4.34	4.15	4.26
CHILtrapF-46704.0	0.37	0.7	0.07	1.32	0	0	2.34	0.58	0	0.14	0.2	0	0	0.74	0.57	0.34	0.58	0	1.48	0.15	0	0.36	0.1	0.23
CHILtrapF-46709.0	0	0	0	0.58	2.52	0.74	0	0	0.33	0.73	0.31	2.44	1.91	0.6	1.61	0.18	0.32	0.98	0.66	0.32	0.55	0.97	0.69	0
CHILtrapF-46795.1	0.84	3.8	1.41	1.45	2.04	2.18	1.46	2.76	1.49	2.5	1.96	2.21	3.42	3.2	2.3	1.47	2.32	0.98	1.59	1.87	2.32	2.31	3.48	3.57
CHILtrapF-46801.0	4.96	4.9	4.86	4.29	2.56	2.52	4.86	4.3	3.9	2.96	2.83	3.79	5.01	4.48	3.58	3.39	2.73	3.03	4.64	4.56	4.55	4.97	4.63	4.66
CHILtrapF-46822.1	2.96	2.9	3.75	3.49	0	2.6	4.43	2.84	1.97	1.42	1.23	0	3.36	0.99	1.93	2.4	0.96	0.6	2.91	2.84	2.81	2.82	1.96	3.18
CHILtrapF-46902.0	1.68	1.44	1.79	3.37	1.62	2.25	1.92	1.4	1.96	1.35	1.11	1.82	2.41	0.78	1.04	1.16	0.61	0.48	1.9	2.23	2.61	2.99	2.71	3.63
CHILtrapF-46910.0	2.38	0.82	1.68	0	0	0	2.68	2.61	2.54	0	0.8	1.39	3.65	2.97	2.77	1.75	0.48	0.72	2.2	1.83	2.07	1.58	1.54	1.49
CHILtrapF-46910.3	2.86	0.82	2.21	1.72	0	0	3.73	2.76	3.29	0.75	0.45	0	4.1	3.51	2.99	1.74	1.12	0	2.82	2.5	3.13	2.58	2.11	0.68
CHILtrapF-46910.6	3.29	2.6	3.06	1.94	0.75	0.82	3.99	3.91	3.81	2.02	0.86	0.68	5.78	4.92	3.66	2.89	1.11	1.69	4.01	3.87	3.87	3.01	2.18	2.33
CHILtrapF-46910.8	4.1	3.54	4.41	1.53	0.97	1.06	5.15	4.21	4.76	2.28	1.78	2.03	6.22	5.22	4.6	3.16	2	2.2	4.27	4.01	4.81	3.23	2.54	3.53
CHILtrapF-46989.1	4.11	3.31	2.56	2.89	2.49	1.45	3.79	3.71	3.17	1.1	1.79	1.23	3.6	3.18	2.54	1.57	1.57	0.78	3.03	2.91	3.92	3.34	3.16	3.46
CHILtrapF-46991.0	1.45	1.33	0.63	0.46	0.55	0	0	0.44	0.85	0.75	1.07	1.14	1.28	1.14	1.1	2.86	2.56	1.65	0.77	0.66	1.27	3.16	3.9	2.74
CHILtrapF-47089.0	1.14	2.93	2.44	3.27	0	0.93	1.88	3.1	1.91	2.19	1.18	1.26	1.41	2.56	2.18	2.02	1.24	1.08	1.8	2.83	2.7	2.9	2.75	3.45
CHILtrapF-47098.0	1.26	1.72	0.32	3.46	0	0	4.86	1.56	0	0.55	0.45	0	2.62	1.53	2.23	1.86	2.05	0	3.65	0	0	2.12	0.96	0
CHILtrapF-47111.6	4.03	3.4	3.67	3.83	2.2	2.92	4.43	4.47	3.09	3	2.69	2.26	3.21	3.7	2.79	2.23	2.41	2.95	2.03	2.71	2.94	3.27	2.8	3.45
CHILtrapF-47111.9	2.31	1.65	2	2.83	1.13	1.36	2.54	2.04	1.88	2.27	1.28	1.84	2.88	1.77	1.97	1.64	1.33	1.1	2.05	1.96	2.24	2.3	2.04	2.38
CHILtrapF-47169.1	3.32	3.05	3.93	4.28	3.2	3.65	4.02	4.08	3.86	3.86	3.58	2.9	3.61	3.77	2.86	3	2.48	3.48	3.21	3.16	3.43	4.06	3.29	3.74
CHILtrapF-47234.0	2.45	3.22	2.96	3.07	2.18	1.88	2.57	0.56	2.35	2.03	1.53	0	0.69	1.61	0.45	2.18	1.46	1.55	1.38	2.17	1.24	3.32	2.31	3.06
CHILtrapF-47252.1	3.65	3.35	3.46	3.34	1.88	2.29	3.5	3.48	3.14	2.72	1.6	0.94	3.35	3.27	3.55	3.08	2.29	2.25	4.25	3.96	4.01	3.69	4.02	3.85
CHILtrapF-47252.2	3.5	3.4	3.53	3.28	2.68	2.57	3.65	3.58	3.26	2.54	2.29	2.41	3.26	3.67	3.65	3.31	3.27	2.56	4.08	3.88	3.86	4.07	3.86	4.06
CHILtrapF-47279.0	1.52	0.75	2.47	2.53	2.09	2.24	2.36	3.33	1.28	1.78	1.71	1.28	2.8	1.95	1.02	2.47	1.04	0.82	2.45	2.37	2.05	3.88	3.36	3.9
CHILtrapF-47291.0	3.25	3.48	3.31	2.61	1.61	2.77	3.88	2.55	2.45	2.02	1.95	0.93	3.08	1.48	2.28	1.21	0.9	1.54	2.53	2.53	2.3	2.83	2.97	3.37
CHILtrapF-47311.0	2.63	2.62	2.68	2.36	1.16	2.57	2.63	3.14	2.26	1.73	1.69	1.4	2.62	2.8	1.9	2.06	1.04	1.59	1.77	2.23	1.95	2.67	2.37	2.45
CHILtrapF-47420.0	3.7	4.11	3.64	4.62	2.75	2.69	3.88	3.83	3.16	2.59	2.09	3.02	2.58	1.63	1.33	1.87	1.4	1.08	3.23	2.83	3.35	3.89	3.69	3.62
CHILtrapF-47598.1	4.39	3.92	4.23	4.75	3.61	2.88	4.59	4.32	4.24	4.22	3.34	2.81	4.45	4.48	4.32	4.25	4	3.86	4.28	4.2	4.22	4.85	4.59	5
CHILtrapF-47598.2	4.36	4	4.32	4.57	3.42	3.47	4.95	3.92	4.36	4.55	3.52	3.1	4.29	4.01	4.35	4.05	3.53	3.95	4.18	4.42	4.01	5.17	4.46	4.78
CHILtrapF-47728.0	2.06	0.9	1.8	2.16	0.6	0	1.86	1.79	0.54	2.04	1.52	0.55	2.41	2.58	1.4	1.22	1.58	0.57	2.15	1.68	1.93	2.54	1.88	2.53
CHILtrapF-47746.2	0.61	0.51	0.52	0.84	0.53	0.44	0.28	0.58	0.69	0.36	0.5	0.36	0.41	0.48	0.31	0.59	0.67	0.41	0.53	0.31	0.07	0.7	0.55	0.66
CHILtrapF-47755.0	2.47	2.42	2.67	3.19	2	2.61	2.25	1.47	1.2	2.45	2.37	0.72	2.85	2.3	0.96	2.27	1.54	1.78	0.66	1.18	2.15	3.31	2.59	3.14
CHILtrapF-47806.0	4.18	4.3	4.55	2.68	4.46	3.34	4.95	4.33	4.04	4.16	3.02	4.05	3.67	4.47	2.61	3.5	2.98	3.21	3.69	3.81	4.46	4.28	3.92	4.16
CHILtrapF-47877.0	1.56	2.65	3.11	2.89	1.83	1.29	2.9	3.47	2.71	3.74	3.03	3.61	6.43	6.13	5.25	4.76	4.7	5.13	4.69	5.23	5.37	5.16	4.28	6.27
CHILtrapF-48020.0	5.11	4.78	4.99	5.19	3.53	3.29	5.51	5.44	5.41	5.79	4.93	4.23	5.1	4.99	5.46	6.11	5.63	5.95	5.59	5.7	5.39	6.23	6.06	6.01
CHILtrapF-48025.1	2.86	3.97	3.5	3.89	2.52	3.17	4.07	4.23	4.04	4.63	4.38	4.21	4.53	4.04	3.2	4.56	5.09	4.8	2.23	2.59	3.57	3.01	3.05	2.84
CHILtrapF-48207.1	2.55	2.38	1.83	2.3	1.01	0	2.74	2.6	3.53	2.87	3.34	2.96	2.28	2.51	3.67	4.42	4.57	4.49	1.91	2.28	2.04	3.75	2.93	3.81
CHILtrapF-48207.2	3.5	3.51	3.2	3.67	2.1	2.39	4.14	3.66	3.57	4.59	3.83	3.36	4.13	4.05	4.41	4.91	5.15	5.12	3.48	3.94	3.75	4.7	4.42	4.51
CHILtrapF-48240.1	3.54	1.04	2.19	1.65	0	1.29	3.79	3.01	2.12	0	1.6	0	2.66	2.45	1.38	1.4	2.09	0	2.45	2.56	3.56	2.99	3.16	2.94
CHILtrapF-48364.0	0	0	0.25	0	0	0	0	0	0	0	0.25	0	0	1.41	1.63	1.69	1.39	1.22	0.45	1.78	0.79	2.85	2.44	2.42
CHILtrapF-48366.1	2.32	3.2	2.45	3.99	1.86	1.32	3.13	1.85	2.63	2.79	1.64	2.49	3.5	2.63	2.11	2.9	2.6	3.12	1.73	2.66	1.33	2.08	3.4	2.9
CHILtrapF-48401.0	1.12	1.59	0	3.44	0.2	0.11	4.3	0.56	0.08	0.21	0.5	0	1.46	1.15	1.67	1.25	1.46	0	3.11	0.04	0.15	1.21	0.61	0.07
CHILtrapF-48472.2	4.99	5.47	5.1	6.29	4.99	5.21	5.03	5.11	5.46	6.04	5.29	4.68	4.62	5.15	4.83	5.82	5.71	5.7	4.55	5.09	5.39	6.28	6.21	6.18
CHILtrapF-48472.3	4.24	4.75	4.92	5.75	4.24	4.59	5.3	4.64	4.43	5.92	4.92	4.61	4.29	4.78	4.59	5.58	5.58	5.49	4.96	5.24	5.05	6.23	5.92	6.09
CHILtrapF-48528.3	1.77	2.79	3.3	2.57	0.84	1.7	2.11	2.15	1.91	2.28	2.11	2.63	3	2.16	2.46	2.07	1.12	1.77	2.57	2.07	2.48	2.72	2.23	2.9
CHILtrapF-48631.0	0	0.4	0.82	0	0.82	0	0	0.39	0	0	0.39	0	0.49	0	0.79	1.93	1.21	0.62	0.38	1.21	1.31	3.06	2.13	2.6
CHILtrapF-48684.2	2.38	2.28	2.49	2.54	1.64	1.44	2.63	1.8	2.25	2.5	1.82	2.2	2.05	2.14	1.62	1.87	1.7	1.74	2.03	2.15	2.06	2.95	2.21	2.8
CHILtrapF-48698.1	2.57	2.97	1.64	2.15	1.75	1.23	2.99	2.09	2.35	1.86	1.53	2.62	2.83	3.5	2.72	2.53	1.81	2.93	2.48	2.46	1.9	2.37	2.76	3.25
CHILtrapF-48710.1	2.98	3.73	2.06	1.54	1.1	1.84	3.4	3.94	2.57	3.95	3.4	2.8	2.52	2.58	3.03	1.29	1.96	2.06	0	2.13	1.46	0.7	1.97	0.8
CHILtrapF-48796.0	0	0	0	1.28	0.89	0	0	0	0.8	2.75	2.02	2.8	3.02	1.32	2.67	3.53	2.98	2.95	1	1.06	1.21	3.07	2.03	3.23
CHILtrapF-48820.0	1.11	2.49	0.08	4.58	0.19	0.21	5.7	1.52	0.16	0.79	1.35	0.44	2.41	2.05	3.27	2.59	2.96	0.08	5.03	0.67	0.71	2.78	1.37	0.12
CHILtrapF-48893.0	2.58	1.9	2.91	3.05	2.92	2.24	4.13	2.82	3.11	1.4	2.83	1.96	4.08	3.75	2.54	3.37	2.09	2.49	2.61	3.23	2.38	4.37	3.55	4.99
CHILtrapF-48901.3	3.02	2.73	1.43	3.02	1.83	0.98	0	2.52	2.24	1.18	0.75	0	0.92	0.8	1.88	1.06	1.06	0.49	1.87	2.91	1.86	3.07	2.31	2.72
CHILtrapF-48923.1	3.64	3.31	3.83	2.2	1.06	2.22	2.68	2.14	2.73	2.07	1.84	2.73	3.14	1.53	1.6	2.07	0.94	1.59	1.97	2.59	3.08	3.52	2.83	3.34
CHILtrapF-48980.1	3.21	2.56	2.91	3.49	1.77	1.45	2.22	2.5	2.01	0.99	0.77	1.34	2.64	1.95	1.61	1.42	1.2	1.21	2.3	2.42	2.38	2.69	2.8	2.72
CHILtrapF-48993.0	4.05	4.35	4.16	5.13	3.82	2.93	3.73	4	3.78	3.28	1.74	2.61	4.37	3.64	2.9	2.85	2.24	1.24	3.82	3.75	4.33	4.8	4.56	5.07
CHILtrapF-49001.4	1.96	2.15	2.5	2.61	0.93	1.28	3.2	2.1	2.3	1.66	1.79	2.26	1.86	2.16	2.5	2.43	2.11	2.04	2.91	2.85	2.8	2.9	2.63	3.14
CHILtrapF-49069.0	2.47	2.58	2.67	3.88	2.46	2.14	3.76	4.03	2.91	3.96	2.2	0	2.85	2.64	2.25	2.07	2.07	1.92	2.64	3.31	2.49	1.78	3.56	3.67
CHILtrapF-49069.1	4.76	4.2	3.88	4.63	2	3.69	4.96	4.55	4.17	3.61	3.63	1.21	3.75	4.27	4.01	4.24	3.31	3.52	3.45	4.28	3.77	3.89	4.45	4.83
CHILtrapF-49069.2	4.97	5.02	5.1	4.78	3.74	3.54	5.35	4.68	5.04	5.1	3.96	3.51	4.4	4.63	4.28	4.81	4.58	4.73	4.29	5.36	4.7	5.27	5.71	5.49
CHILtrapF-49069.3	2.05	3.07	2.63	2.63	0.76	0.83	0	2.42	2.68	2.03	1.07	0.68	2.2	2	2.3	1.74	2.18	2.28	1.53	2.84	1.37	2.88	2.89	2.06
CHILtrapF-49069.5	5.5	5.03	5.27	5.02	3.55	4.33	4.81	4.73	4.61	4.04	3.47	4.31	5.46	4.96	4.2	4.88	4.22	5	4.1	5.38	4.43	5.95	5.91	5.69
CHILtrapF-49069.6	2.18	2.17	2.25	2.11	1.38	1.29	1.94	1.98	1.69	2.1	1.4	1.4	1.76	2.21	1.41	1.56	1.49	1.41	1.61	1.71	1.71	2.35	1.75	2.38
CHILtrapF-49086.1	3.55	3.91	2.88	3.27	2.26	1.65	3.39	3.08	1.79	2.73	1.53	1.41	3.43	3.45	2.37	3.18	1.77	1.46	3.35	2.2	3.38	4.2	3.42	4.09
CHILtrapF-49115.2	2.12	2.13	2.26	2.64	1.52	1.73	2.4	1.83	1.87	2.34	1.57	1.76	2.12	2.32	2.34	2.57	2.11	2.24	2.06	1.88	2.22	2.62	2.76	2.79
CHILtrapF-49204.1	2.57	1.66	1.03	1.06	1.21	1.99	5.68	3.74	3.98	4.14	4.1	2.48	4.22	4.27	2.92	2.83	2.29	3.25	1.34	1.92	2.81	2.58	2.13	2.62
CHILtrapF-49275.0	4.53	3.42	3.78	4.3	2.97	2.44	3.82	3.36	2.79	3.05	2.6	2.61	3.6	4.03	1.79	2.36	1.96	1.71	2.01	2.85	2.95	3.77	3.33	3.57
CHILtrapF-49275.2	5.69	5.43	6.14	6.06	4.32	5.1	5.57	4.72	4.85	4.67	4.39	3.1	5.71	5.1	3.81	4.04	3.45	3.47	4.16	4.25	4.95	5.7	5.18	5.88
CHILtrapF-49349.1	2.77	2.53	3.29	2.72	1.96	2.91	3.41	2.47	2.12	2.4	2.02	1.42	3.8	1.42	2.01	1.4	0.86	1.48	2	1.6	2.44	2.37	1.99	2.98
CHILtrapF-49510.1	3.53	3.38	3.43	2.65	1.54	1.66	3.25	2.32	2.7	0.96	1.82	3.13	2.3	2.58	2.07	3.18	3.09	2.9	2.44	3.26	2.55	3.58	4.06	3.66
CHILtrapF-49524.5	6.3	5.52	5.97	3.97	4.52	2.93	5.04	5.29	4.98	2.09	2.17	0	4.48	4.14	3.35	3.08	1.16	1.6	4.76	4.66	4.16	4.07	4.42	4.11
CHILtrapF-49567.5	5.03	4.73	5.01	1.66	1.35	0	4.97	4.5	4.85	0	0.7	1.23	3.34	3.45	3.74	0.29	0.29	0.31	4.99	4.86	4.51	1.26	1.04	0.75
CHILtrapF-49567.8	3.11	2.76	3.36	2.47	1.74	2.44	3.34	2.95	2.52	2.16	1.8	0.75	3.62	2.52	2.15	1.58	0.73	1.49	2.62	2.31	2.67	3.53	2.89	3.41
CHILtrapF-49567.9	3.68	3.4	3.89	2.28	1.11	1.86	2.96	3.58	3.01	2.01	1.73	0.59	2.38	2.6	3.11	1.57	0.99	1.23	4.25	3.59	3.31	2.8	1.88	2.66
CHILtrapF-49595.1	1.43	1.51	0.92	1.52	0	2.26	2.25	0.91	0	2.11	0.54	0	3.36	2.56	3.13	1.28	0	2.21	2.16	2.4	3.5	3.9	3.18	3.58
CHILtrapF-49641.0	2.48	2.7	3.33	3.17	1.49	1.9	2.6	1.76	2.86	1.23	1.42	2.06	2.73	2.38	2.9	1.34	1.19	1.93	1.52	1.61	2.08	3.2	1.16	3.08
CHILtrapF-49641.1	2.64	2.88	3.25	3.57	2.03	1.85	2.9	3.34	3.06	2.15	1.91	1.23	3.03	2.81	1.29	1.4	1.4	2.2	1.88	2.48	2.51	1.81	2.79	2
CHILtrapF-49778.1	6.07	6.39	6.13	6.03	4.38	4.04	6.23	5.83	5.61	5.41	4.82	5.46	5.67	5.3	5.5	4.71	3.69	4.46	5.35	5.55	5.48	5.73	5.68	5.43
CHILtrapF-49818.0	0	1.16	1.48	4	3.32	3.25	0	0	0	0	0.68	0	2.5	2.3	2.25	1.54	0	0.77	3.96	5.47	4.19	4.52	2.68	4.43
CHILtrapF-49873.0	2.7	2.41	3.28	0.9	2.04	2.18	2.17	3.07	3.45	2.68	2.11	1.9	2.68	1.5	1.21	2.56	0.92	1.77	2.34	1.68	1.77	3.75	1.38	3.3
CHILtrapF-50013.1	2.7	2.8	3.21	1.33	0	1.01	3.33	3.46	2.7	1.59	1.96	0	2.51	3.02	3.07	2.58	1.55	1.42	2.8	2.58	2.71	1.98	1.26	2.79
CHILtrapF-50019.0	2.46	1.4	3.08	2.36	1.58	1.08	2.11	2.3	2.15	1.98	1.57	0.9	3.36	2.82	2.04	1.18	2.26	1.73	1.55	2.6	3.34	3.09	1.83	3.24
CHILtrapF-50058.1	2.55	3.62	0	5.84	0	0	7.08	2.43	1.08	1.54	2.44	0	5.54	6.4	6.51	3.78	4.34	2.31	6.58	4.82	6.31	3.54	2.18	2.45
CHILtrapF-50068.0	1.61	2.64	2.59	3.09	0.93	2.35	3.1	3.55	2.3	2.13	0.44	2.06	3.5	2.05	2.14	1.73	0.46	1.63	2.73	2.76	2.55	3.97	2.61	3.87
CHILtrapF-50077.0	0.52	0.39	0.06	0.56	0	0.15	0.96	0.2	0.5	1.04	0.87	0.32	0.48	0.41	0.67	1.09	1.24	0.84	0.73	0.21	0.37	0.86	0.66	0.75
CHILtrapF-50104.2	3.24	3.89	3.17	4.99	2.12	2.26	4	2.65	1.56	2.11	1.48	1.56	0	1.97	0.77	0.96	0	0.6	0.52	0.96	0.9	2.55	2.15	2.77
CHILtrapF-50106.4	1.02	1.78	1.66	1.66	0.69	1.18	1.71	2.14	1.38	1.68	1.42	0.29	1.66	1.79	1.56	1.92	1.68	1.5	1.97	1.77	2.31	2.6	2.62	2.85
CHILtrapF-50135.0	3.35	2.91	3.45	2.53	2.58	0	2.53	2.6	1.52	1.65	1.28	0	1.69	2.04	1.7	2.31	1.65	1	3.42	3.34	3.29	3.06	2.62	3.08
CHILtrapF-50151.0	4.47	4.33	4.19	4.44	2.88	2.96	4.52	3.98	4.08	3.68	2.7	1.79	4.19	4.6	4.66	4.02	3.58	3.18	4.83	4.73	4.89	4.64	4.41	4.79
CHILtrapF-50204.4	0.44	0.49	1.22	2.07	0.97	1.66	2.33	1.33	1.81	0.78	1.88	1.63	2.32	1.81	1.64	1.79	1.51	1.23	2.5	1.7	2.78	2.91	2.07	2.59
CHILtrapF-50245.2	2.09	2.18	2.86	3.4	1.94	2.08	3.4	0	0	0	1.1	2.86	2.45	1.17	1.49	1.5	0	0.74	3.22	4.12	3.71	4.45	4.38	4.61
CHILtrapF-50260.9	3.28	3.33	3.58	3.21	2.37	2.18	3.15	3	1.7	2.68	1.89	0.55	1.89	2.97	2.64	2.04	1.35	1.67	3.48	3.45	3.46	3.62	3.48	3.69
CHILtrapF-50260.10	2.38	2.18	2.52	2.58	0.89	1.29	1.66	2.6	1.85	1.18	1.34	1.99	1.87	1.52	1.66	1.67	0.93	0.84	2.54	2.8	2.78	2.49	2.84	3.5
CHILtrapF-50302.0	3.26	2.12	3.58	3.92	0.86	3.06	3.39	3.57	2.73	2.54	1.7	1.94	3.85	1.93	2.61	1.77	1.25	1.7	3.04	2.91	3.36	3.87	3.51	3.83
CHILtrapF-50335.0	5.23	5	5.25	4.39	4.09	4.01	4.24	3.98	4.85	1.58	2.07	0	5.32	4.6	3.47	3.49	2.14	3.08	3.51	3.98	3.73	4.97	3.88	4.46
CHILtrapF-50338.1	2.66	2.09	2.47	0.79	0.91	0.58	3.06	2.27	1.54	0.99	0	0.46	3.58	2.58	2.77	1.32	0.81	0.5	3.4	3.17	3.82	2.53	2.06	2.24
CHILtrapF-50404.1	5.08	5	4.84	5.62	3.52	4.3	4.4	3.39	3.59	3.39	2.45	2.3	2.85	2.3	1.94	1.69	1.83	1.04	2.17	2.82	2.75	3.05	3.12	3.43
CHILtrapF-50555.5	2.06	2.53	2.73	2.54	1.36	0.67	1.86	1.62	1.9	1.36	1.81	0.55	1.06	1.25	1.86	2.45	1.96	1.97	2.46	2.19	2.44	3.21	3.39	2.62
CHILtrapF-50555.10	1.86	2.75	2.15	1.66	0	0	1.29	1.61	2.25	1.56	1.02	3.44	2.87	2.47	2.81	2.23	2.86	2.82	2.13	2.7	1.58	3.09	3.17	3.16
CHILtrapF-50555.11	5.07	5.25	4.86	4.43	2.32	2.91	5.16	4.08	3.7	3.38	2.89	3.25	4.77	4.33	4.33	3.8	3.58	4.02	4.86	5	4.87	4.93	5.28	5.04
CHILtrapF-50555.16	2.4	1.95	1.97	1.29	1.2	0.58	1.67	2.14	1.09	1.56	0.76	0	1.49	2.56	2.75	1.68	1.51	1.27	2.64	2.93	2	2.38	3.06	1.7
CHILtrapF-50555.18	3.85	3.9	3.54	2.9	1.2	1.57	3.57	2.84	3.15	1.84	2.04	2.14	3.32	2.36	3.57	2.62	2.23	2.14	3.77	3.75	3.32	3.87	3.4	2.91
CHILtrapF-50555.19	1.87	2.6	2.47	1.67	0.91	0.99	3.06	1.91	2.66	2.09	1.46	2.03	2.21	2.67	2.58	2.35	2.12	2.56	1.9	2.64	2.13	2.75	3.62	3.26
CHILtrapF-50555.21	1.32	0.86	1.36	2.35	0	0.64	1.41	1.9	1.44	1.07	1.74	2.41	1.83	2.15	1.66	2.31	1.97	2.07	2.21	1.81	1.86	2.47	2.92	1.7
CHILtrapF-50555.25	2.5	2.2	1.95	1.33	0	0	1.14	1.28	2.43	0	0.78	1.18	2.36	3.47	3.24	1.06	2.03	1.59	3.05	2.18	0.87	1.57	2.24	1.41
CHILtrapF-50555.26	2.96	2.31	2.52	3.16	0	1.23	2	2.39	2.21	1.88	1.28	1.63	2.24	2.04	2	1.48	1.33	1.69	2.77	2.26	2.8	2.29	2.57	2.93
CHILtrapF-50555.31	3.46	3.17	3.7	3.17	1.77	1.9	3.92	2.53	3.38	2.68	2.54	1.86	3.46	3.31	2.97	2.79	2.67	2.6	3.16	3.31	3.15	3.52	3.37	4.13
CHILtrapF-50555.42	0.87	2.47	2.36	1.9	0	1.16	2.9	1.2	1.76	1.4	1.46	0.97	1.1	1.29	1.62	1.52	1.63	0.59	1.55	1.52	1.82	2.53	2.13	2.2
CHILtrapF-50556.0	3.33	4.56	4.65	3.02	1.43	3.13	3.79	3.71	3.51	1.82	1.76	1.7	3.65	3.99	3.8	2.32	1.96	2.06	3.27	3.28	4.12	4.06	3.87	4.1
CHILtrapF-50619.0	1.18	2.42	0.06	4.35	0.15	0.18	5.59	1.6	0	0.32	1.45	0	2	2.11	3.31	2.56	2.52	0.28	4.92	0.25	0.76	2.56	1.42	0
CHILtrapF-50627.0	1.89	2.44	2.29	0.8	0	1.59	3.08	1.93	1.73	3.36	2.29	0	3.22	3	1.93	2.97	3.44	3.15	0.43	2.14	1.9	2.42	1.72	2.17
CHILtrapF-50627.1	3.05	3.19	2.93	3.33	2.49	2.49	2.88	2.77	2.63	3.41	2.54	2.97	3.34	3.42	2.28	2.71	2.8	2.76	2.74	2.91	2.93	3.18	2.98	3.62
CHILtrapF-50627.2	3.41	4.03	3.92	3.93	3.14	3.15	4.09	3.38	3.56	3.87	3.48	3.77	3.95	3.77	3.46	3.49	3.58	3.62	3.21	3.68	3.37	4.09	3.46	4.41
CHILtrapF-50630.2	5.32	4.76	5.14	4.51	3.6	4.1	5.06	4.7	4.23	3.7	3.38	2.26	4.81	4.15	3.37	3.5	3.16	3.89	4.34	3.93	4.46	5.18	5.2	5.26
CHILtrapF-50639.1	4.77	4.78	4.67	5.01	4.09	2.01	4.24	4.83	3.66	3.45	3.25	3.91	4.7	4.11	3.23	4.08	2.14	2.85	4.05	4.5	3.73	4.08	4.13	5.17
CHILtrapF-50723.0	0.54	0	0.56	0	0	0	1.99	1.26	1.02	2.84	1.64	3.36	2.56	2.2	1.99	2.4	2.59	2.87	0.76	0	0.54	1.19	0.69	1.11
CHILtrapF-50891.1	2.16	2.83	2.92	2.78	0.77	0.85	2.36	1.56	2.71	1.04	1.27	2.49	1.68	2.41	2.66	2.5	1.7	2.3	2.19	2.25	2.62	3.57	3.46	3.48
CHILtrapF-50900.1	1.93	1.66	1.66	0.77	0.42	0.65	1.64	1.13	1.01	0.64	0.18	0	1.15	1.8	1.4	0.44	0.48	0.39	1.63	1.57	1.52	0.97	0.8	0.86
CHILtrapF-50926.2	2.66	2.88	3.78	1.88	0.71	0	3.09	2.47	2.29	0.96	1.19	0	4.29	3.73	2.9	2.09	1.06	1.13	3.55	3.81	3.88	3.64	3.04	4.31
CHILtrapF-50942.2	5.29	5.3	5.25	5.12	3.83	4.05	5.72	5.26	5.05	4.5	3.94	2.95	4.73	4.89	4.05	4.15	3.63	3.83	4.57	4.83	4.67	5.06	4.89	5.15
CHILtrapF-50942.3	5.57	5.35	5.26	4.34	2.75	3.57	4.91	4.97	5.03	4.66	4.09	3.47	3.17	4.88	4.06	3.54	2.34	4.31	3.69	4.76	4.43	4.91	5.54	4.84
CHILtrapF-50979.1	2.12	1.88	1.65	3.22	1.83	1.96	1.36	0.79	2.08	2.71	2.54	1.01	1.66	1.4	1.21	1.26	1.58	1.85	1.34	1.84	1.73	1.77	1.6	2.01
CHILtrapF-50995.1	3.08	2.86	3.45	2.99	2.26	2.62	2.27	2.92	1.86	1.43	1.64	1.58	0.84	2.49	0.96	1.7	1.96	1.27	2.27	2.54	1.97	3.14	2.41	3.38
CHILtrapF-51091.2	1.52	1.82	3.22	2.49	1.51	1.63	2.36	2.29	2.4	1.5	1.15	0	3.78	3.41	3.61	2.05	2.58	2.32	2.41	3.3	2.39	2.81	2.81	2.97
CHILtrapF-51163.7	3.88	4.18	4.19	3.79	3.45	4.03	3.54	4.44	4.52	4.73	4.16	3.93	4.37	4.48	4.03	4.59	4.66	4.05	4.01	4.33	3.82	5.06	5.01	5.19
CHILtrapF-51192.0	2.45	2.6	2.83	2.61	1.09	1.34	1.87	2.14	1.75	1.89	1.18	2.8	2.92	2.57	2.05	2.54	2.28	1.9	2.69	2.93	2.22	3.17	3.3	3.29
CHILtrapF-51192.2	3.17	2.56	3.22	3.13	2.28	2.08	3.06	2.79	2.68	2.99	2.17	2.4	2.94	2.73	2.14	2.1	1.58	2.04	2.83	2.98	3.06	3.7	2.86	3.86
CHILtrapF-51192.4	4.24	3.8	4.62	4.32	3.06	3.28	4.43	4.11	4.04	3.74	3.22	3.38	4.54	4.85	3.76	3.79	3.66	3.52	4.31	4.37	4.38	4.77	4.42	5.11
CHILtrapF-51192.5	2.7	2.77	3.27	2.56	1.6	1.84	2.48	2.79	2.79	2.56	1.74	2.42	3.21	2.91	2.51	2.78	2.47	2.65	2.69	3.07	2.86	3	3.1	3.51
CHILtrapF-51233.0	2.78	2.24	2.94	2.9	2.46	2.78	1.66	1.6	2.6	2.76	1.2	3.33	3.38	2.96	2.09	2.2	2.1	1.49	2.65	2.28	2.99	3.06	2.5	3.58
CHILtrapF-51317.2	4.62	4.52	4.62	4.52	3.41	3.62	4.48	4.21	4.2	3.74	3.31	3	4.03	4.13	3.61	3.85	3.19	3.51	4.2	4.29	4.36	4.95	4.67	4.91
CHILtrapF-51388.1	1.81	2.27	1.63	3.29	1.21	2	2.71	2.37	2.15	3.37	2.82	3.58	2.15	2.33	2.11	2.66	2.38	3.31	1.49	2.46	2.01	3.03	3.3	3.06
CHILtrapF-51388.3	1.22	0.66	0.64	0.91	0.77	0.49	1.47	1.08	1.5	1.21	1.26	1.91	1.3	1.51	1.35	1.94	1.56	2.25	1.61	2.05	1.53	2.26	2.94	2.22
CHILtrapF-51431.0	2.32	0.91	2.69	0.91	1.64	2.81	3.3	2.37	2.23	2.71	1.43	2.49	2.1	2.23	1.58	1.7	2.34	1.57	2.47	0.93	3.53	3.94	2.56	4.4
CHILtrapF-51506.0	0.98	2.06	3.02	3.08	2.61	1.96	3.26	3.47	2.45	4.26	3.11	2.45	4.48	3.61	2.54	2.91	1.4	3.03	2.16	3.5	2.78	3.22	1.58	2.78
CHILtrapF-51512.3	1.37	1.45	1.68	1.81	1.62	0.61	1.74	1.07	0.86	1.98	1.31	0.26	2.2	2.86	1.74	1.66	1.25	1.13	1.85	1.83	2.13	2.43	1.95	1.96
CHILtrapF-51512.4	2.61	3.16	3.34	3.41	0.97	1.06	4.23	2.97	2.37	1.95	1.1	2.12	2.32	2.38	2.21	2.66	2.09	2.2	2.8	2.99	1.68	2.75	3.23	2.98
CHILtrapF-51531.0	2.48	2.21	2.53	2.07	1.4	0.7	0.94	3.06	2.27	2.23	0.9	1.77	3.7	3.75	2.98	2.01	1.74	1.93	3.54	3.4	3.63	3.08	2.61	3.21
CHILtrapF-51566.2	1.84	2.73	2.34	0	2.14	0	2.75	3.18	0	2.61	1.24	0	3.02	1.99	0	3.05	1.29	0	1.22	4.08	3.52	5.56	5.03	5.01
CHILtrapF-51808.1	1.5	2.8	3.26	3.33	2.2	1.24	1.59	1.94	1.63	1.88	1.29	2.38	3.46	4.24	3.44	2.62	1.34	2.6	2.1	2.49	3.36	4.65	2.42	4.58
CHILtrapF-51808.3	3.05	3.24	3.95	2.66	1.55	2.42	3.41	3.66	3.46	3.26	2.78	2.72	4.6	4.36	2.73	3.4	3.01	3.03	2.95	3.11	3.44	4.38	4.07	4.64
CHILtrapF-51830.3	3.16	1.89	3.3	2.81	1.57	1.99	2.1	2.74	1.1	2.87	1.85	2.75	2.13	1.44	2.47	2.71	2.37	2.31	2.34	2.37	2.91	3.4	3.07	3.05
CHILtrapF-51840.3	1.96	1.63	1.91	0	0.7	0.78	2.88	1	1.68	0	0	0	3.04	2.11	2.07	0.62	0	0.37	2.74	2.08	2.14	1.77	1.4	1.41
CHILtrapF-51840.4	1.36	1.02	2.86	1.03	0	0.96	2.37	1.72	2.6	0	0.23	0	3.45	2.84	2.44	1.16	0.77	0.48	3.42	2.53	3.4	1.59	2.07	2
CHILtrapF-51862.6	1.93	2.02	1.61	3.27	2.44	0.88	2.58	1.46	1.55	1.68	0.67	1.2	2.67	2.29	1.93	3.04	2.16	2.98	2.98	2.16	2.14	3.56	3.59	3.42
CHILtrapF-51891.0	0.76	0.62	0.44	1.21	0.33	0	0.29	0.6	0.54	1.46	0.92	1.18	0.96	1.02	0.8	0.83	0.87	0.74	0.77	0.78	1	1.64	1.5	1.65
CHILtrapF-51892.2	2.98	3.73	3.19	3.51	2.74	3.32	4.18	3.03	3.69	3.24	1.9	2.32	0	2.58	1.95	2.96	1.29	2.24	3.3	3.48	3.15	4.24	3.86	3.31
CHILtrapF-51941.2	1.48	1.08	1.83	0.88	1.01	0.46	2.61	2.47	1.86	2.33	1.83	2.28	2.28	1.87	2.07	2.72	2.49	2.48	2.1	2.2	1.74	2.61	2.99	2.8
CHILtrapF-51941.3	1.34	1.92	1.93	2.03	1.89	1.54	2.31	1.97	3.16	1.91	2.55	1.87	2.8	2.59	2.39	3.22	2.84	3.09	2.1	2.75	2.8	3.12	3.4	2.89
CHILtrapF-51941.5	3.69	2.53	3.71	1.46	1.04	0.67	3.16	3.22	3.05	0.48	0.51	0.94	4.51	3.58	3.36	1.79	1.08	0.99	3.95	3.1	3.75	2.05	1.78	2.84
CHILtrapF-51963.0	1.98	2.07	2.79	2.08	2.29	1.68	3.1	2.61	1.93	2.86	2.28	2.85	3.18	2.96	2.09	2.7	1.91	3.24	1.91	2.28	2.16	3.52	3	2.79
CHILtrapF-52075.0	4.38	3.74	4.79	4.93	3.08	4.32	5.14	4.53	4.75	3.42	3.77	4.92	4.35	3.43	4.22	3.6	2.52	3.14	3.48	3.02	4.66	4.33	3.75	4.92
CHILtrapF-52075.3	4.33	3.85	4.54	3.33	3.04	3.2	2.82	3.79	3.76	4.58	3.65	3.15	4.95	3.77	2.74	2.49	3.35	3.23	1.64	2.98	3.75	3.78	3.37	3.81
CHILtrapF-52229.0	1.74	1.18	0.82	0.4	0.82	1.45	0	0.69	1	1.28	0.94	0.42	1.37	1.01	1.55	2.88	1.92	2.3	0.38	1.4	1.75	2.77	2.31	2.25
CHILtrapF-52246.0	0.08	0.08	0.08	0.54	1.21	0.24	0	0	0.1	0	0.36	1.7	1.09	0.26	1.09	0	0.1	0.72	0.51	0.1	0.08	0.51	0.26	0.07
CHILtrapF-52393.1	2.49	2.12	3.3	3.24	1.23	1.72	2.14	2.4	2.18	1.33	0.86	2.52	2.56	2.9	1.43	1.72	0.65	1.36	1.04	2.15	2.04	2.61	2.79	3.3
CHILtrapF-52394.0	0.94	1	0.66	1.01	0.98	0	1.39	0.96	0.28	0.78	0.97	1.04	1.18	0.28	0.38	1.66	1.92	1.75	0.73	1.16	0.45	1.63	1.58	1.45
CHILtrapF-52533.5	0.77	1.02	0.16	1.95	1.17	0.77	0	0.8	0.62	1.11	1.24	0.86	0.4	1.24	1.12	2.46	1.87	1.79	0.79	0.95	1.66	3.08	2.18	2.87
CHILtrapF-52533.6	1.32	1.56	0.7	2.2	1.12	0.54	1.21	1.16	1.44	1.61	1.45	1.25	0.86	0.42	0.58	2.06	1.67	1.59	0.69	0.74	0.68	3.25	2.22	3.08
CHILtrapF-52533.7	0.43	0.82	0.94	1.64	0.55	0.6	1.11	0.79	0.26	1.14	1.01	0	0.97	1.27	0.53	2.15	1.61	2	0.93	1.12	1.16	3.41	1.86	2.85
CHILtrapF-52533.8	1.41	0.86	1.45	2.54	0.99	2.27	1.22	1.45	1.98	2.36	2.19	2.27	2.3	2.63	2.43	3.81	3.46	3.31	1.73	2.74	2.63	4.5	3.93	4.3
CHILtrapF-52572.0	0.82	0	1.77	2.12	0	1.1	2.6	1.76	2.17	2.81	2.07	1.86	2.05	2.65	2.6	2	2.81	2.1	2.05	2.97	1.73	3.28	3.63	3.44
CHILtrapF-52591.0	3.48	2.31	2.58	3.04	0.97	1.06	2.54	2.66	1.81	3.03	1.1	3.23	2.32	2.12	0.68	1.79	1.16	0.92	1.52	1.94	1.68	3.37	1.79	2.05
CHILtrapF-52609.2	4.76	4.7	5.04	5.13	4.34	4.01	4.7	4.37	4.17	4.83	4.06	4.56	4.59	4.4	3.99	4.62	4.38	4.55	4.1	4.48	4.54	5.68	5.41	5.51
CHILtrapF-52609.3	2.19	1.43	2.01	2.14	1.61	2.41	1.57	1.1	0.59	2.24	1.68	0.59	1.65	1.83	1.41	2.08	1.64	1.84	1.94	2.04	2.27	3.23	3.24	2.98
CHILtrapF-52626.0	3.81	3.21	2.68	2.37	1.94	0.86	2.2	2.46	2.24	1.05	0.65	0	3.07	1.52	1.23	0.69	0	0	2.2	2.01	1.9	3.13	2.11	3.16
CHILtrapF-52696.0	1.24	1.32	1.86	3.17	1.49	0	3.47	2.75	2.51	4.24	2.12	1.64	2.25	1.63	0	1.19	1.01	1.82	0.3	0.59	0.94	0.99	1.16	1.37
CHILtrapF-52713.2	2.75	3.09	3.04	3.53	2.62	1.7	3.46	2.73	2.54	2.96	2.11	3.05	3.74	3.27	3	2.89	2.82	2.58	2.57	2.92	2.94	3.29	3.41	3.69
CHILtrapF-52717.0	0.4	1.46	2.64	0.77	1.82	0.97	1.28	1.59	1.84	1.82	1.01	0	0.91	2.34	2.32	1.89	1.96	2.06	3.26	3	2.97	3.61	3.41	3.56
CHILtrapF-52717.1	5.1	5.49	5.21	5.57	4.42	3.83	5.38	4.94	5.21	5.2	3.91	3.79	4.61	4.58	5.23	5.07	4.9	4.5	5.28	5.53	4.92	5.69	5.69	5.19
CHILtrapF-52812.1	2.34	2.81	2.88	3.11	2.66	2.41	3.22	3.09	2.58	3.16	1.96	2.88	2.52	2.87	2.2	4.08	3.72	4.26	2.24	2.55	3.06	5.21	4.92	5.14
CHILtrapF-52812.2	3.94	4.27	3.82	4.54	2.87	2.67	4.18	3.28	4.01	4.31	3.58	3.67	4.12	3.5	3.63	5.08	4.73	5.01	3.47	3.74	4.39	6.34	5.95	6.51
CHILtrapF-52812.4	3.76	3.56	4.07	4.09	3.63	3.34	3.45	3.61	3.07	4.11	3.68	3.61	4.05	4.07	3.13	5.48	5.05	5.36	3.48	3.7	4.39	6.89	6.51	6.96
CHILtrapF-52824.4	1.31	2.44	2.81	3.12	2.29	1.07	1.4	1.34	2.27	2.91	1.97	3.31	2.48	1.99	1.66	1.89	1.71	1.9	2.26	2.53	2.35	3.98	3.79	3.78
CHILtrapF-52824.5	3.02	3.13	3.53	4.45	3.37	3.54	3.15	3.27	2.78	3.7	3.25	2.35	3.01	3.73	3.3	3.9	4.04	3.54	3.88	4.5	4.44	5.34	5.42	5.16
CHILtrapF-52824.8	6.72	6.98	6.69	6.11	5.15	4.75	6.64	6.72	6.66	6.31	5.41	5.09	6.56	6.18	5.86	5.76	5.48	5.97	5.71	6.48	5.9	6.52	6.4	6.35
CHILtrapF-52824.10	4.5	4.29	3.69	4.55	2	3.48	4.4	4.82	4.17	3.96	2.92	1.21	3.57	2.91	3.92	2.45	2.07	2.86	3.2	3.64	3.18	4.75	3.97	4.29
CHILtrapF-52824.11	1.21	1.55	1.38	1.29	0	1.21	2.29	1.5	1.01	0.52	0.55	0.59	0.68	2.34	2.85	1.57	1.16	1.06	2.27	2.84	1.69	1.94	2.8	2.14
CHILtrapF-52824.12	4.71	5.12	4.92	4.08	1.93	2.89	4.88	5.01	4.81	3.31	3.15	2.41	5.12	4.19	5.26	3.6	3.7	3.95	4.82	5.11	4.5	4.8	5.09	4.59
CHILtrapF-52824.14	4.08	4.46	4.41	3.28	2.46	2.14	5.18	5.04	4.61	3.61	3.63	4.06	4.86	4.37	4.5	4.14	3.97	4.36	3.66	4.86	4.19	3.97	5.19	4.36
CHILtrapF-52824.15	5.68	5.46	5.56	5.28	3.66	4.6	4.65	5.75	5.12	4.75	3.79	2.77	4.68	4.73	4.89	4.75	3.75	4.25	5.55	5.92	5.55	6.12	6.07	6.11
CHILtrapF-52858.0	2.83	3.17	3.58	3.38	1.38	1.5	3.19	2.88	3.44	3.71	2.77	4.05	4.01	4.38	3.48	3.21	2.54	2	3.47	3.5	3.87	4.28	3.34	5.03
CHILtrapF-52874.3	2.11	1.81	2.3	2.52	1.42	1.44	2.04	1.58	1.6	1.65	1.14	2.13	2.51	1.86	1.91	1.65	0.65	1.17	1.85	1.94	2.32	3.27	3.03	3.12
CHILtrapF-52874.6	2.23	2.19	2.51	2.46	0.34	2.12	3.12	2.14	2.02	2.54	1.92	2.02	2.38	2.51	2.48	1.86	1.77	1	1.63	1.86	2.76	1.97	1.92	3.1
CHILtrapF-52886.1	7.22	6.65	7.02	6.42	5.16	5.1	7.17	6.41	6.56	5.41	5.1	6.14	6.85	5.83	4.63	5.12	5	5.12	3.81	3.54	4.09	5.39	4.25	4.33
CHILtrapF-52929.3	3.1	2.93	3.69	3.6	2.12	2.26	4.24	3.83	2.77	3.32	2.78	1.97	3.22	3	3.17	2.23	2.86	2.5	3.61	3.25	3.56	3.38	3.7	3.35
CHILtrapF-52929.4	3.76	3.61	4.08	3.89	1.98	2.81	2.99	3.3	2.62	3.42	2.45	3.29	3.92	3.63	3.26	3.36	2.76	2.87	4.21	4.27	4	3.72	3.91	3.56
CHILtrapF-52987.2	1.58	1.39	3.05	1.9	0.72	0	1.07	2.04	1.43	0.58	1.03	0.65	2.83	2.75	1.96	2.52	2.29	1.5	2.54	1.81	2.46	3.7	3.13	2.62
CHILtrapF-53118.0	2.15	1.81	1.95	1.82	1.33	0	2.75	2.38	1.58	2.39	1.57	1.58	2.18	1.21	1.28	1.56	1.2	1.27	1.81	2.08	1.97	1.4	1.56	0.8
CHILtrapF-53157.0	0	0.92	0.9	0	0	0	0	0	0	0	0.52	1.94	4.48	3.62	2.83	2.22	2.22	1.59	2.59	2.48	3.45	3.2	2.29	4.16
CHILtrapF-53273.1	3.41	2.55	3.82	3.53	0	0	2.56	1.73	2.39	0.79	0.48	1.83	2.34	1.43	0	0.51	0.87	0.93	1.33	2.24	2.46	2.23	2.18	2.61
CHILtrapF-53341.0	0.31	0.61	0	0.62	0.71	0	0.62	0.59	0.64	0.57	0.71	0.88	2.66	1.42	2.5	1.96	2.14	1.63	1.7	2.1	1.45	3.28	3.08	2.55
CHILtrapF-53368.0	2.57	3.36	0.45	5.1	0	0	6.68	1.3	0	0.76	1.08	1.4	2.77	3.05	4.35	2.06	3.22	0	4.66	0	0	2.71	2.28	0
CHILtrapF-53382.0	2.31	3.61	3.28	2.63	3.05	1.75	2.17	2.35	2.47	2.5	0.5	0	3.1	2.88	2.1	1.47	0	0.57	2.34	2.04	2.89	2.46	3.41	3.73
CHILtrapF-53459.3	3.76	3.93	4.26	4.04	3.29	2.98	3.81	3.64	3.49	2.96	2.9	3.26	3.69	3.77	3.59	3.69	2.9	3.04	4.25	4.39	4.14	4.94	4.82	4.77
CHILtrapF-53459.4	4.4	4.72	4.79	4.64	3.51	3.31	4.72	4.14	3.95	4.47	3.7	3.87	4.26	4.09	3.76	3.99	3.9	4	4.06	4.35	4.09	4.76	4.68	4.79
CHILtrapF-53500.1	1.2	2.34	1.97	1.28	0.58	0.36	2.1	1.81	1.19	1.67	1.41	2.07	2.19	1.44	1.58	1.23	1.3	1.56	1.16	1.1	1.53	1.92	1.91	1.7
CHILtrapF-53500.2	1.69	2.55	2.59	2.41	1.39	1.68	2.81	1.93	2.39	1.88	1.9	3.02	2.6	1.71	2.03	1.91	1.33	2.06	1.33	1.8	1.9	2.57	2.51	2.51
CHILtrapF-53511.0	1.18	1.91	3.04	1.25	1.41	2.51	0	0.73	1.29	0.7	0.99	0.79	2.41	2.21	1.36	1.64	0.77	0	3.13	1.64	2.61	3.19	2.14	3.75
CHILtrapF-53586.0	0.87	0	1.21	0.55	1.07	0.7	0	1.2	1.28	2.23	1.77	2.28	1.44	2.27	2.85	2.5	2.62	2.73	0.52	1.11	0.88	1.62	1.09	0.44
CHILtrapF-53586.3	1.26	1.68	1.4	2.25	1.16	1.63	2.45	1.84	1.88	3.23	2.69	2.08	2.39	2.86	3.34	3.38	3.91	3.7	1.98	1.95	1.99	2.47	1.98	2.29
CHILtrapF-53586.4	1.04	0.46	0.63	0.48	0.95	1.37	2.29	0.79	0.86	2.55	1.6	1.6	2.77	1.94	2.35	2.52	3.09	2.58	1.66	1.91	0.77	2.18	1.86	0.93
CHILtrapF-53586.6	1.41	1.29	1.14	1.49	1.21	0.58	1.97	1.44	2.47	3.51	1.92	1.54	2.21	2.48	2.43	3.01	2.71	3.28	0.89	1.31	0.74	1.64	0.93	1.44
CHILtrapF-53596.0	0.33	0.9	0.63	0.9	2.46	3.49	0.66	0.86	0	1.2	1.86	0.38	1.29	0.38	1.57	3.07	2.48	3.02	1.39	2.4	1.87	4.07	4.2	3.52
CHILtrapF-53614.0	2.23	1.48	1.92	2.57	0.62	0.69	1.89	1.65	1.52	1.38	0.71	0	2.12	0.56	1.75	1.38	1.38	0.81	2.32	1.61	1.96	2.65	2.2	2.88
CHILtrapF-53702.0	2.72	2.83	2.56	2.84	0	0.77	2.03	0.98	1.88	0.94	0.58	0	1.83	1.05	0.82	1.36	0.6	0.9	1.86	1.63	0.96	3	2.16	2.21
CHILtrapF-53731.0	4.33	2	2.75	0	5.96	4.68	0	4.88	3.76	3.56	1.96	6.63	5.52	0	0	1.34	1.34	4.89	1.93	0	0	1.57	0	3.02
CHILtrapF-53835.0	4.5	4.81	4.7	4.25	3.6	2.87	4.86	3.37	3.5	4.01	3.09	2.22	4.31	3.05	2.31	2.37	2.79	3.14	2.56	3.87	3.55	3.94	3.03	4.12
CHILtrapF-53835.1	4.51	5.6	4.62	5.4	4.69	3.32	5.62	4.52	4.19	3.91	3.39	2.41	4.04	4.32	2.86	2.95	2.87	2.6	3.61	3.81	3.1	4	3.98	4.68
CHILtrapF-54031.0	2.58	3.71	2.94	3.34	2.92	1.8	3.97	2.16	3	2.09	1.3	1.83	2.97	2.07	1.91	1.93	1.8	0.42	2.86	3.23	1.93	3.34	3.16	3.53
CHILtrapF-54048.1	3.27	4	4.25	4.63	1.71	3.5	3.4	3.03	3.31	2.13	1.49	3.31	2.52	0.99	3.26	3.54	2.55	2.88	4.42	4.28	4.4	4.5	4.81	5.04
CHILtrapF-54071.1	2.67	1.7	2.63	2.34	1.06	0	2.69	2.4	1.28	0.86	1.2	0	2.96	1.94	1.77	0.95	0.95	0	1.82	2.3	1.42	2.27	1.93	1.65
CHILtrapF-54090.0	1.92	1.47	1.23	0.82	2.12	1.62	1.02	0.78	2.07	2.48	1.97	1.88	1.54	1.05	0.97	1.03	0.83	1.19	0.31	0.72	1.12	0	0.84	0.26
CHILtrapF-54134.3	0	1.4	0.6	0.63	0	0	1.07	0.83	1.84	0.58	1.57	2.33	2.35	1.59	1.29	2.12	1.5	2.07	0.82	0.77	0.58	1.57	1.12	1.92
CHILtrapF-54220.1	0.19	0.53	0.8	0.8	0	0.14	0.2	0.19	0.39	0.41	0.06	1.01	0	0.48	0.29	0.42	0.46	0.06	0.1	0.06	0.34	0.14	0.24	0.08
CHILtrapF-54365.0	0.84	1.44	1.41	1.45	0	1.75	0	1.4	1.49	1.35	1.16	0	2.08	1.9	2.3	2.66	2.04	0.98	4.32	3.01	3.17	3.75	2.99	3.94
CHILtrapF-54445.2	3.64	3.7	4.31	3.76	3.04	2.74	4.43	3.87	4	3.92	3.49	4.14	4.76	4.55	3.77	4.27	3.81	3.67	3.67	3.97	4.21	5.05	4.79	5.28
CHILtrapF-54445.5	2.01	2.47	2.65	2.73	1.31	1.95	2.95	2.63	2.86	2.9	2.38	3.04	2.49	2.53	2.53	3.2	3.21	3.05	2.46	2.59	2.96	3.29	3.53	3.52
CHILtrapF-54476.5	1.38	0.84	0.99	1.46	0.25	1.2	1.55	1.64	1.23	1.2	1.25	0.58	1.14	1.33	1.61	1.3	1.04	1.28	1.85	1.94	1.75	2.61	2.45	2.53
CHILtrapF-54484.0	0	0	0	1.66	1.45	0.99	1.96	0	0	0	0.42	0	0.93	0	0	2.11	1.3	2.33	0	0	1.58	3.91	3.24	3.55
CHILtrapF-54608.0	3.13	3.24	2.65	4.03	2.03	2.16	3.7	2.08	2.19	1.72	1.4	2.86	3.25	2.67	2.08	2.02	1.85	1.54	2.43	2.91	3.68	3.53	3.24	4.73
CHILtrapF-55077.0	2.11	1.9	2.69	2.7	1.9	1.8	0.94	2.53	2.27	1.16	2.02	1.55	1.94	3.03	2.54	2.62	2.91	2.2	2	2.61	2.49	3.43	3.33	2.9
CHILtrapF-55193.1	1.23	1.07	1.27	1.2	0.53	0.82	1.7	0.61	1.23	0.87	0.92	1.24	1.39	0.66	1.18	1.38	0.73	1.23	1.36	1.38	1.01	1.96	1.1	1.74
CHILtrapF-55263.0	0	0	0	0	0	0	0	0.58	2.99	0	0	0	1.83	3.48	1.73	0.6	1.36	0.9	1.66	1.85	3.45	1.58	1.18	1.14
CHILtrapF-55369.1	6.49	6.44	6.27	6.55	4.69	5.12	6.56	6.37	5.85	6.41	5.54	5.64	5.78	5.79	5.68	5.34	5.09	4.71	6	5.89	5.67	5.92	5.51	6.1
CHILtrapF-55428.0	3.94	3.67	4	3.79	2.18	3.17	3.89	2.72	3.03	2.18	1.53	1.02	4.18	2.62	2.63	1.01	0.58	1.91	3.21	2.7	2.47	3.79	2.55	3.13
CHILtrapF-55582.0	4.01	3.4	3.58	3.57	2.84	2.42	4.67	3.65	3.46	3.88	2.56	1.59	4.01	3.78	2.42	2.78	1.72	2.75	2.74	3.63	3.38	3.46	3.39	3.86
CHILtrapF-55601.6	3.59	3.23	3.68	2.87	1.54	1.95	4.54	3.17	3.77	1.75	1.92	0.63	2.92	3.3	2.53	1.66	2.41	1.12	2.38	3.59	3.35	2.36	3.34	4.17
CHILtrapF-55601.7	4.47	4.05	4.3	1.94	1.43	1.84	4.46	4.34	4.19	1.99	1.71	1.58	4.08	3.85	3.42	1.97	1.56	1.21	3.79	4.02	3.52	1.51	1.46	2.24
CHILtrapF-55601.10	2.29	2.1	2.63	0.56	0.65	0.71	2.94	1.49	2.31	0.51	0.54	0	1.98	2.58	1.95	0.98	0.57	0.61	1.87	2.42	1.46	0.94	1.12	0.45
CHILtrapF-55650.0	0	0.11	0	0	0.12	0.39	0	0	0.11	0.1	0.24	0	0.46	0.71	0.9	0.95	1.12	0.78	0.32	0.56	0.36	0.92	1.33	1.25
CHILtrapF-55730.1	3.58	3.58	3.64	4.05	1.49	2.14	3.33	3.33	2.64	2.77	1.14	1.37	3.46	2.97	2.47	2.55	1.48	0.88	2.73	3.2	3.07	4.22	3.45	4.42
CHILtrapF-55776.0	0	0.18	0	0.18	1.73	0	0	0	0	0.3	0.24	1.66	0.21	0.49	1.41	0.1	0.18	0.95	0.68	0	0	0.67	0.11	0.58
CHILtrapF-55805.0	3.33	3.11	3.46	3.23	2.35	2.21	3.2	3.4	3.11	2.67	2.25	1.99	3.3	3.23	2.71	2.91	2.9	2.93	2.57	2.82	2.88	3.52	3.14	3.58
CHILtrapF-55914.1	1.69	0.5	1.46	1.61	1.57	0	0.86	1.56	2.28	2.62	2.05	2.28	2.19	1.44	1.92	2.49	2.12	2.54	0.82	1.17	0.81	1.65	1.6	1.7
CHILtrapF-56012.0	3.64	3.97	3.85	4.2	3.22	3.21	4.46	4.09	3.77	3.87	3.34	3.13	3.8	4.08	4.17	3.79	3.77	3.82	3.78	3.88	3.74	4.38	4.38	4.75
CHILtrapF-56036.2	0.46	0.99	0.31	0.41	1.88	0.54	0	0.39	1.03	0.67	0.16	2.29	1.92	0.33	0.32	0.28	0.32	1.51	0.16	0.06	0.11	0.15	0.07	0.54
CHILtrapF-56036.3	2.75	0.92	0.52	2.68	3.09	0	0	0	2.92	1.77	1.44	4.09	3.47	1.93	1.89	0.55	0.94	4.05	1.18	0.55	0	0.66	0.64	2.73
CHILtrapF-56041.0	1.8	3.96	3.28	3.47	2.1	1.16	0	2.16	2.27	2.35	1.86	0.97	2.97	2.94	2.15	2.72	2.09	2.83	2.4	1.74	0	4.04	4.3	2.41
CHILtrapF-56143.2	4.34	4.12	4.26	4.05	2.67	3.2	4.41	4.07	3.94	4.05	3.37	2.59	4.56	4.67	3.89	3.62	3.44	3.41	4.09	3.82	4.1	4.22	3.95	4.47
CHILtrapF-56323.1	2.91	2.92	2.7	3.03	2.93	2.81	3.3	2.64	1.72	1.79	0.61	1.96	2.35	1.73	1.62	3.32	1.43	1.51	3.12	2.9	3.6	5.69	4.9	5.19
CHILtrapF-56380.0	3.73	2.94	3.12	4.1	2.55	1.5	3.57	2.88	1.93	3.83	2.08	2.39	4.28	3.62	2.34	1.61	1.91	2.25	2.59	3.5	1.8	4.34	3.46	3.53
CHILtrapF-56449.0	1.79	2.81	2.76	2.68	0.86	0	3.57	3.11	2.87	2.81	2.83	3.24	3.23	3.24	2.02	2.62	2.62	2.36	1.53	1.61	2.42	2.54	2.48	2.77
CHILtrapF-56483.2	1.91	2.39	2.64	1.15	0	0	2.23	1.45	2.45	1.06	0.37	0	3.34	2.61	2.7	1.52	0.39	1.43	2.86	3.37	3.47	2.62	2.81	2.85
CHILtrapF-56513.0	0.2	0.23	0.31	2.13	0.69	0.94	0	0.21	0.43	1.78	1.48	1.38	1.31	1.28	0.82	1.3	1.45	1.16	0.49	0.33	0.21	1.21	0.96	0.95
CHILtrapF-56548.0	3.82	4.37	4.23	4.68	3.56	3.98	4.59	3.7	2.98	4.01	3.35	2.99	3.61	4.36	2.58	3.92	2.96	3.43	3.32	3.48	3.78	5.08	4.47	5.33
CHILtrapF-56627.3	2.38	2.37	2.26	2.11	1.37	0.93	2.66	2.64	2.23	1.37	1.43	0.95	2.64	1.82	0.87	1.49	0.75	1.63	1.41	1.16	1.28	1.95	1.84	2.1
CHILtrapF-56677.1	2.99	2.82	3.28	3.88	1.91	2.63	2.84	2.6	3.51	2.53	2.43	0	4.32	3.29	2.88	3.07	1.56	2.61	2.96	3	3.01	4.12	3.63	4.15
CHILtrapF-56886.6	3.41	3.46	3.92	3.85	3.17	1.87	4.11	3.38	3.32	3.61	3.33	3.33	3.83	3.89	3.52	3.84	3.61	3.65	3.57	3.57	3.44	4.09	4.13	4.15
CHILtrapF-56946.0	2.45	1.97	2.83	1.57	1.75	0	1.58	2.5	1.61	0.91	0.96	2.85	3.97	3.5	2.24	1.59	1.01	0.63	3.41	2.81	3.2	3.49	2.4	3.65
CHILtrapF-57017.1	1.06	1.12	0.46	1.58	0.57	1.39	0	0.81	0.87	0.77	0.25	1.97	3.51	2.58	1.32	0.5	0.86	1.08	1.99	2.5	2.61	2.62	1.3	1.8
CHILtrapF-57019.0	0	0	0.08	0.18	1.66	0.24	0	0	0.18	0.3	0.39	2.04	1.38	0	1.05	0	0.18	0.96	0.78	0	0	0.67	0.4	0.26
CHILtrapF-57091.0	0	0.78	0	1.06	0	0.99	0	0.75	0	1.56	0.9	0	0	1.53	1.06	2.86	3.24	2.54	1.12	1.98	1.22	2.68	2.81	3.06
CHILtrapF-57154.0	0.73	0.78	0.76	1.67	0.9	1.79	1.3	2.26	1.53	2.55	2.16	2.75	2.87	2.66	1.55	2.24	2.24	1.94	0.59	0.64	1.74	1.28	0.74	1.28
CHILtrapF-57225.1	7.39	6.88	7.09	7.01	5.61	5.71	7.54	7.15	7.24	7.43	6.64	5.3	7.26	7.04	7.84	7.38	6.88	6.97	7.96	7.45	7.26	7.7	7.36	7.16
CHILtrapF-57225.2	3.64	5.11	5.24	4.03	3.7	4.25	5.31	5.02	5.53	5.33	4.64	3.9	3.83	5.86	5.89	4.17	5.22	4.75	5.52	5.9	5.51	5.48	6.05	6.03
CHILtrapF-57248.2	1.63	0.94	1.07	1.91	1.08	1.81	1.92	1.67	1.77	0.87	1.07	1.77	1.72	0.98	1.26	1.27	0.96	1.49	1.93	1.27	2.7	2.2	2.55	2.51
CHILtrapF-57283.0	0	1.17	1.41	2.06	0.46	0.9	1.82	0.68	1.21	1.82	0.68	2.22	2.61	0.73	1.76	1.2	1.38	0.91	0.8	0.71	1.29	1.88	1.66	1.8
CHILtrapF-57302.1	1.06	0.48	1.79	1.37	0.57	0.62	2.07	0.81	1.16	1.94	0.96	1.62	2.79	2.24	1.49	1.86	1.39	1.35	1.6	1.69	2.1	2.68	1.44	2.72
CHILtrapF-57359.0	0	0.45	0	0.16	1.3	0	0	0	0.18	0.29	0.24	2.32	1.25	0	0.64	0.08	0.25	0.92	0.49	0	0	0.31	0.3	0.25
CHILtrapF-57371.0	4.87	3.96	3.98	2.7	1.67	1.8	3.06	2.99	2.94	3.2	1.67	0	2.74	2.27	1.25	2.09	0.56	1.01	1.83	2.09	2.38	3.31	1.7	2.2
CHILtrapF-57400.1	3.28	3.28	3.23	3.17	2.28	1.06	3.41	3.1	3.35	2.2	1.72	0	3	2.38	2.82	2.35	2.23	2.2	2.64	3.26	3.4	2.96	3.23	3.46
CHILtrapF-57402.2	2.05	1.1	2.01	1.96	1.25	0.83	1.73	1.06	0	1.02	1.8	0	1.28	2.38	1.45	2.44	1.46	1.84	1.77	2.78	1.87	3.61	2.19	2.87
CHILtrapF-57471.0	5.25	6.03	5.88	5.83	4.8	5.02	5.84	5.63	5.47	5.08	4.6	4.96	5.97	5.79	4.51	4.18	4.6	4.95	4.03	5.41	4.89	5.1	5.55	5.36
CHILtrapF-57484.2	3.41	4.94	4.01	5.32	2.88	1.77	3.54	4.15	3.98	4.07	3.94	3.8	3.29	3.07	3.37	2.2	2.68	3.57	1.79	3.77	2.91	4.28	3.57	4.02
CHILtrapF-57540.4	2.42	1.82	2.22	3.27	1.34	1.2	3.13	2.11	1.23	1.44	1.05	1.23	2.43	1.42	1.14	1.4	0.72	1.57	1.32	1.71	1.87	2.25	2.12	1.33
CHILtrapF-57574.1	4.77	4.82	4.56	4.79	4	3.45	5.38	4.72	4.61	5.08	3.84	4.35	4.42	4.58	3.77	4.41	4.63	4.74	3.59	4.14	4.26	5.17	5.06	4.89
CHILtrapF-57591.1	2.05	1.79	2.03	1.74	1.65	1.08	1.41	1.74	1.44	1.74	0.9	1.59	1.77	1.29	0.39	0.88	0.93	0.82	1.42	1.46	1.41	1.33	1.39	1.61
CHILtrapF-57627.0	3.19	3.3	2.91	3.31	2.4	1.39	3.23	3.48	3.28	2.4	2.23	2.58	2.45	3.19	3.44	2.48	2.76	2.58	3.09	3.78	3.44	4.29	3.68	3.72
CHILtrapF-57627.1	3.71	3.93	3.45	3.33	2.28	2.21	4	3.41	2.83	2.85	2.11	0.64	2.11	2.12	3.11	2.18	2.63	2.28	2.85	3.36	3.44	3.37	2.72	3.52
CHILtrapF-57672.0	3.96	2.39	3.61	2.07	1.19	2.42	4.34	3.01	2.71	0.96	1.01	0	3.17	2.45	1.77	1.67	0	0	2.58	2.42	2.3	2.55	0.73	2.78
CHILtrapF-57701.0	1.34	1.04	0.93	1.18	0	0.65	1.64	1	0.73	0.81	0.93	1.58	1.86	1.78	0.96	0.81	1.33	0.86	0.84	0.9	0.66	0.97	1.03	0.41
CHILtrapF-57745.0	1.11	0.59	0	2.03	0	0	4.4	0.79	0.61	0.55	0.45	0	1.95	0.85	1.96	1.21	1.36	0.19	2.23	0.18	0	1.22	0.56	0
CHILtrapF-57812.1	1.75	2.7	2.12	2.87	0.92	1.33	2.45	0.77	1.89	0	1.47	0.83	0.55	1.56	1.42	1.79	0.82	1.41	0.76	1.21	0.75	3.08	2.6	2.17
CHILtrapF-57836.2	2.64	2.67	3.24	1.34	1.51	1.36	3.25	2.69	2.2	1.77	1.3	1.39	3.59	1.38	2.83	1.91	1.66	2.28	2.41	2.51	2.29	2.65	2.8	3.15
CHILtrapF-57950.2	0.73	1.95	1.24	2.9	2.29	2.44	0.79	1.61	2.46	0	1.25	3.16	2.2	2.01	2.18	2.17	1.91	2.44	1.67	2.74	1.87	1.4	1.48	1.7
CHILtrapF-57998.0	2.52	1.97	1.79	5.16	3.97	3.75	2.46	2.4	1.58	5.06	4.1	3.89	2.72	2.26	3.03	4.91	4	4.21	3.95	3.38	3.84	5.69	5.07	5.32
CHILtrapF-57998.2	1.24	1.66	1.76	3.86	2.59	2.53	2.23	1.28	1.26	4	3.37	1.99	1.42	2.56	2.6	4.11	3.66	3.64	3.59	3.04	3.48	5.66	4.01	5.42
CHILtrapF-58012.1	2.34	2.28	2.59	1.42	1.58	1.71	2.12	2.23	2.16	2.8	2.07	2.89	3.32	2.89	2.26	2.61	2.32	2.04	2.29	1.58	2.35	2.09	1.44	2.42
CHILtrapF-58103.0	0.15	1.25	1.1	1.18	0.54	0.42	3.34	4.28	3.55	1.55	0.31	0.34	0.39	1.21	1.28	0.93	1.24	0.94	0.37	0.48	0.77	0.99	0.9	0.76
CHILtrapF-58110.0	1.89	1.98	1.8	2.79	0	2.59	2.45	2.57	1.73	1.58	0.77	0	1.51	1.74	0.64	2.47	1.71	1.8	1.91	1.09	0.75	4.34	4.34	4.06
CHILtrapF-58237.0	3.82	4.7	3.81	3.56	4.19	3.88	3.28	3.58	3.53	2.08	3.59	3.87	4.31	2.65	3.57	3.5	3.4	3.99	4.47	2.53	3.05	5.32	2.56	1.94
CHILtrapF-58257.1	2.41	2.79	1.94	3.13	1.28	1.39	2.81	2.6	2.58	2.53	1.44	2.73	3.6	4.05	2.34	2.63	2.31	2	2.94	1.5	1.4	3.52	1.68	3.3
CHILtrapF-58268.5	2.85	2.27	2.95	2.14	0.59	1.11	2.62	1.39	1.69	1.1	0.69	1.88	2.24	2.2	1.84	1.06	0.72	1.13	1.48	1.85	2.51	2.37	1.96	1.88
CHILtrapF-58288.0	7.24	6.87	6.65	6.81	6.11	5.18	6.62	6.17	5.77	6.44	5.93	5.25	6.22	5.83	5	5.4	5.57	5.69	4.94	5.18	5.2	5.75	5.68	5.68
CHILtrapF-58288.1	5.99	5.57	5.06	5.58	4.18	4.08	5.05	5.53	5.4	5.53	4.65	4.52	5.68	4.22	4.37	4.43	4.37	4.98	4.66	4.18	4.5	5	4.61	5.11
CHILtrapF-58294.2	1.39	0.59	1.37	1.93	0.39	0.76	0.59	1.66	1.04	2.07	0.69	1.05	1.95	1.05	0.97	0.93	1.2	1.19	0.57	1.03	1.27	1.87	1.75	1.38
CHILtrapF-58294.5	2.19	1.43	2.13	1.3	0.67	0.74	2.15	2.31	1.83	1.86	1.4	2.28	1.91	2.56	1.6	1.81	1.7	1.61	1.82	1.7	2.34	2.85	2.11	2.63
CHILtrapF-58332.0	0.3	0	0	0.33	0.39	0	0	0	0.34	0.55	0.32	0.62	2.18	2.68	2.29	2.34	2.61	2.15	1.91	1.91	1.53	1.51	1.89	2.08
CHILtrapF-58427.0	0	0.58	1.66	1.81	1.49	2.35	0	0	1.36	0.54	1.55	0	2.25	1.04	0.46	2.28	1.48	1.42	0.96	1.01	1.26	3.29	2.79	3.49
CHILtrapF-58496.2	4.72	4.99	5.39	4.17	4.15	3.66	4.61	5.12	4.56	3.75	3.14	3.19	5.44	4.04	2.51	3.64	2.95	2.63	3.38	3.81	4	4.68	3.94	4.66
CHILtrapF-58523.0	3.32	3.98	3.68	3.55	0.99	1.7	4.39	3.58	2.98	2.44	2.19	0	3.04	2.16	1.8	1.98	2.26	0.94	2.92	2.78	2.26	3	3.03	3.59
CHILtrapF-58530.0	2.91	0.63	3.11	2.1	1.58	0.81	2.44	2.51	2.15	1.31	1.64	2.16	2.15	2.16	1.41	0.88	0.36	0	2.68	2.03	1.82	2.83	2.14	2.16
CHILtrapF-58534.1	2.7	2.24	2.31	2.73	0.93	1.01	2.26	2.07	1.57	1.01	1.18	1.75	1.53	1.57	1.44	1.64	1.81	2.05	1.46	1.45	2.16	2.93	2.24	2.66
CHILtrapF-58536.0	6.19	6.17	6.11	6.58	4.84	5.19	6.14	6.36	6.05	6.09	5.39	4.78	5.43	5.9	5.83	5.98	6.04	5.75	6.31	6.53	5.99	6.72	6.88	6.75
CHILtrapF-58538.0	1.86	1.51	1.75	0	0.32	0	2.48	2.24	2.63	0.45	0.49	0	0.33	1.06	1.81	1.25	1.04	1.73	1.89	1.24	1.63	0.74	1.19	1.4
CHILtrapF-58547.0	4.86	4.26	4.5	4.71	2.76	2.92	4.05	3.69	4.01	3.39	3.22	3.02	3.83	4.72	3.82	3.23	3.37	3	3.51	3.79	2.85	4.78	4.1	4.32
CHILtrapF-58569.0	4.92	5.34	5.71	5.28	3.87	3.13	4.98	5.21	5.03	4.72	3.87	3.9	3.39	4.51	2.41	3.76	2.28	3.07	4.22	4.86	4.67	4.88	4.54	5.36
CHILtrapF-58577.0	1.12	0.65	0.97	2.37	1.14	1.24	2.07	1.32	1.49	2.74	2.15	1.71	1.58	1.84	1.72	2.99	2.62	2.85	1.27	1.3	0.61	2.69	2.38	2.66
CHILtrapF-58582.0	2.74	2.04	2	4.31	2.59	2.74	0	0	1.06	1.52	1.58	2.1	1.2	0	0.84	2.66	1.65	1.12	2.14	2.4	2.28	3.8	3.58	3.98
CHILtrapF-58592.0	2.96	2.68	3.39	3.58	2.92	1.6	3.46	3.17	2.36	3.24	2.4	2.22	3.08	2.51	2.56	2.54	1.33	2.52	2.37	2.6	2.22	3.28	3.63	3.98
CHILtrapF-58622.0	4.79	4.4	4.65	4	2.62	2.78	4.52	4.64	4.08	3.73	2.74	2.39	3.7	3.57	2.71	3.17	2.8	2.7	3.8	3.72	3.55	4.37	3.85	4.5
CHILtrapF-58626.0	2.35	2.45	2.59	3.43	0.93	2.35	2.82	2.58	2.3	2.13	1.29	0	2.25	1.37	2.14	2.76	0.82	1.18	2.94	3.46	3.51	4.36	4.33	4.03
CHILtrapF-58630.0	6.66	6.38	6.57	6.93	5.4	5.42	6.87	6.72	6.53	6.43	5.79	5.24	7.19	7.24	7.58	7.32	7.16	6.88	7.43	7.15	7.18	8	7.62	7.66
CHILtrapF-58631.0	2.09	2.31	2.53	1.93	1.77	1.4	1.77	1.53	1.81	0.78	1.1	2.38	2.32	0.51	1.14	1.01	0.26	0.74	1.32	1.7	1.07	2.13	2.24	2.8
CHILtrapF-58659.0	1.24	0.54	1.1	0.3	0.12	0	0.82	0.44	0.77	0.1	0.06	0	0.64	0.77	1.21	0.11	0.25	0.37	1.58	1.28	0.98	0.26	0.07	0.16
CHILtrapF-58666.0	2.61	2.39	2.2	3.99	1.26	1.37	4.59	4.47	4.76	5.09	4.58	4.52	3.68	4.11	4.51	5.72	5.69	5.71	2.24	2.09	2.4	3.77	2.31	4.23
CHILtrapF-58669.0	1.59	0	0	3.6	1.88	1.33	2.95	0	1.11	2	2.07	0	1.91	2.5	2.12	4.03	3.33	3.08	1.62	2.61	2.61	5.24	4.19	4.72
CHILtrapF-58695.0	1.18	1.57	1.16	3.91	3.15	2.34	0.49	1.78	1.52	4.33	3.2	2.82	3.44	3.56	4.27	7.08	6.43	6.31	3.89	4.19	5.01	7.94	7.04	7.09
CHILtrapF-58699.1	2.63	1.53	1.7	0	1.1	0	4.79	3.18	3.69	2.39	0.54	1.58	4.31	1.58	1.95	1.29	0	0.61	1.22	1.29	2.64	0	0	1.32
CHILtrapF-58699.2	1.71	0.58	1.29	0	0.68	0	3.71	2.26	2.86	0	0.31	0	3.61	2.23	2.37	1.34	1.48	0.64	1.27	1.19	1.91	0.72	1.16	0
CHILtrapF-58704.0	5.22	4.14	4.39	5.23	3.01	3.78	5.07	4.4	3.89	4.84	3.94	3.13	4.87	4.21	4.26	4.88	3.84	4.3	5.4	5.29	5.13	5.59	5.16	4.83
CHILtrapF-58704.1	6.45	6.61	6.18	6.14	5.06	5.16	6.33	6.47	6.33	6.08	5.19	4.21	5.66	6.09	5.83	5.53	5.7	5.47	5.94	5.99	5.72	6.4	5.89	6.41
CHILtrapF-58710.0	1.94	2.43	2.37	2.79	2.3	1.5	2.07	1.65	1.75	2.45	1.9	1.93	2.22	2.62	2.13	2.57	2.5	2.56	2.47	2.49	2.72	3.85	3.05	3.69
CHILtrapF-58716.0	3.3	3.3	3.43	3.13	2.45	2.31	2.48	2.77	2.96	2.57	2.09	1.76	2.73	2.86	1.98	2.6	2.19	2.58	2.47	2.57	2.41	3.12	2.89	2.95
CHILtrapF-58722.0	5.51	5.04	5.48	3.85	2.89	3.25	5.59	4.85	4.95	3.47	2.93	2.88	4.91	4.81	4.64	3.14	2.96	3.11	4.95	4.75	4.55	4.11	3.75	4.16
CHILtrapF-58724.0	0.55	1.11	0.21	2.81	0	0	4.07	0.7	0	0.81	0.64	0.91	0.28	1.26	2.37	1.44	1.73	0.88	2.89	0.42	0.55	1.51	1.1	0.48
CHILtrapF-58727.0	2.89	3.58	2.94	2.81	2.2	1.24	3.47	1.54	1.63	0	1.55	1.04	3.75	1.63	0	0	0	0.64	0.96	1.61	2.23	2.48	2.04	2.52
CHILtrapF-58737.0	2.42	2.11	3.17	2.85	0	2.09	2.54	1.9	2	1.19	0.76	1.33	2.37	2.32	2.32	2.62	1.56	1.98	2.94	2.72	3.69	3.45	3.43	3.43
CHILtrapF-58745.0	3.75	3.78	4.12	3.99	2.68	2.64	3.79	3.93	3.97	3.91	2.95	1.86	3.61	3.65	3.46	3.09	3.03	2.74	3.52	3.64	3.8	3.97	3.41	3.81
CHILtrapF-58781.0	0.33	1.53	0.54	0.96	0.65	0.48	1.54	0.62	0.58	0.33	0.71	1.07	1.28	1	0.52	0.7	0.66	0.52	0.61	0.53	0.91	0.9	0.77	1.28
CHILtrapF-58784.0	1.36	2.04	1.79	2.68	1.77	1.36	1.96	1.23	1.32	1.01	0.63	1.14	2.19	1.89	1.33	1.61	0.53	0.4	1.77	1.74	1.64	2.76	2.24	2.51
CHILtrapF-58791.0	3.88	2.89	3.77	3.18	2.03	1.82	3.79	3.24	3.37	2.6	2.29	2.54	3.77	3.62	3.36	2.5	2.12	2.11	3.81	3.53	3.31	3.52	2.95	2.98
CHILtrapF-58793.0	3.94	3.92	3.58	4.06	2.89	2.71	4.17	3.72	4.08	3.81	3.37	3.07	4.5	4.66	4.28	4.33	4.27	4.32	4.07	3.94	4.05	4.35	4.08	4.38
CHILtrapF-58795.0	2.34	2.44	1.76	1.42	0.74	1.33	3.61	2.97	1.96	2.16	1.97	1.12	5.39	4.07	3.77	3.76	2.8	3.08	2.29	2.68	2.49	3.65	3.21	3.86
CHILtrapF-58801.0	1.34	2.48	1.93	2.78	2.91	2.14	3.24	1.92	1.67	2.81	2.49	1.46	2.75	2.65	4.07	4	3.94	3.34	4.14	4.13	4.11	5.45	5.66	5.57
CHILtrapF-58802.0	7.36	6.65	7.32	4.9	3.8	3.67	6.51	6.48	6.27	2.58	2.17	3.26	5.44	4.83	4.61	3.42	1.68	2.35	6.6	6.34	6.01	5.6	5.32	5.2
CHILtrapF-58804.0	6.72	6.05	6.19	5.18	2.69	4.04	5.92	5.35	5.37	3.02	2.69	1.76	5.3	2.2	3.88	3.28	1.11	1.82	3.25	3.28	4.23	4.34	2.18	3.93
CHILtrapF-58820.0	3.27	4.19	2.93	5.98	4.97	3.55	4.23	3.47	3.86	5.09	3.97	3.89	5.59	5.36	4.18	5.2	6.29	5.5	3.32	2.11	2.71	3.86	3.24	3.94
CHILtrapF-58824.0	1.65	1.57	1.77	1.63	0.88	0.96	1.64	1.35	1.07	1.53	1.29	1.07	1.67	1.37	1.27	1.54	1.17	1.36	1.49	1.81	1.56	1.81	2.25	2.04
CHILtrapF-58829.0	2.44	2.39	1.96	2.83	0.79	1.41	0	1.45	2.45	1.4	1.12	1.19	2.01	1.83	1.91	1.93	1.52	0.75	2.91	2.91	3.47	3.22	2.96	2.94
CHILtrapF-58840.0	3.78	4.28	4.23	3.9	0	4.16	4.51	3.97	3.62	2.37	1.69	0	4.04	3.97	3.53	2.31	0.84	0	4.2	4.2	3.63	4.92	4.47	4.52
CHILtrapF-58841.1	0	0	0	0.54	0	1.5	0.93	0	1.26	2.07	1.43	1.26	1.69	0.56	0.74	2.53	1.98	1.58	0.87	0.75	1.4	2.49	2.43	2.47
CHILtrapF-58842.0	5.16	5.1	4.9	5.71	3.75	4.09	5.69	5.44	5.26	6.08	5.25	4.22	3.9	3.9	3.87	4.38	4.2	3.65	4.09	3.74	3.59	4.21	3.42	3.86
CHILtrapF-58843.0	0.71	0.98	0.68	1.26	0.23	0.25	2.13	1.3	1.01	1.53	1.27	0.8	1.26	1.3	1.31	2.41	2.03	1.99	1.21	1.44	1.11	1.79	1.62	1.34
CHILtrapF-58845.0	0.73	1.48	0.6	0.78	0.9	0	1.29	1.76	3.09	4.2	3.44	4.17	3.03	2.74	2	3.32	2.66	2.69	0.58	1.07	1.22	1.27	0.54	1.09
CHILtrapF-58866.0	1.14	1.86	1.94	1.58	1.37	0.54	1.23	0.7	1.26	1.62	0.57	0	1.62	2.16	1.33	0.75	0.75	0.8	1.06	2.02	2.13	2.22	1.61	1.74
CHILtrapF-58897.0	5.52	5.12	5.33	4.92	2.92	3.99	4.37	4.45	3.78	2.42	1.6	0	4.43	3.64	3.53	3.08	1.8	1.24	4.67	5.07	4.65	5.21	4.75	4.8
CHILtrapF-58908.0	1.86	2.48	2.76	4.19	1.62	2.05	4.29	2.91	2.81	4.25	3.62	4.01	2.75	3.14	3.46	3.06	2.65	3.17	2.17	2.58	2.06	2.8	3.31	3.12
CHILtrapF-58922.0	0.21	0	0.32	0.43	0.39	0.56	0.43	0.41	2.37	0.3	0.32	0.55	1.27	1.86	1.21	1.84	1.91	1.12	1.41	1.62	2.01	2.37	1.9	2.93
CHILtrapF-58951.0	2.05	2.71	2.41	2.81	2.36	1.97	2.41	2.34	2.68	2.49	2.1	2.06	2.08	2.87	1.39	2.6	1.34	2.04	2.14	2.31	2.71	3.1	2.94	3.39
CHILtrapF-58953.0	5.81	5.83	5.55	6.74	5.26	5.29	5.54	5.42	5.71	5.79	5.05	4.48	5.26	5.62	5.68	6.61	6.3	6.23	6.26	6.31	6.35	7.49	6.88	7.52
CHILtrapF-58956.0	4.89	4.69	3.91	4.02	1.85	1.99	4.65	3.36	3.98	4.05	3.45	3.34	3.99	3.17	2.92	2.71	2.71	2.83	2.02	1.69	2.32	3.54	3.18	3.12
CHILtrapF-58961.0	5.14	4.99	5.09	4.76	4.23	3.66	4.45	4.3	4.27	3.41	2.62	2.39	4.24	4.64	4.42	3.69	3.31	3.59	5	4.8	4.82	4.96	4.75	4.9
CHILtrapF-58966.0	1.84	2.25	3.67	1.54	0	1.2	1.54	3.03	1.99	1.82	0.54	1.99	4.62	3.8	2.9	0	0	0.61	2.66	2.28	2.64	2.23	0.67	1.99
CHILtrapF-58967.0	3.34	3.07	3.42	3.09	2.22	2.11	3.24	3.13	3.03	2.9	2.13	1.07	2.83	2.85	2.44	1.93	1.6	1.46	2.6	2.52	2.44	2.48	2.18	2.66
CHILtrapF-58973.0	5.48	5.4	5.59	5.81	5.04	3.83	5.42	5.17	4.88	4.37	3.23	0.75	5.67	4.82	4.36	3.61	2.8	2.98	4.43	4.78	5	5.54	4.53	5.4
CHILtrapF-58983.0	4.83	4.43	4.57	3.56	2.25	2.4	5.03	4.8	5.25	4.02	2.85	2.93	5.8	5.83	5.92	3.14	3.41	3.62	6.33	6.01	5.73	3.79	3.78	3.49
CHILtrapF-58986.0	1.91	2.13	1.89	3.28	1.5	1.35	1.72	0	0.49	1.01	0.62	1.37	2.84	1.58	1.44	1.35	0.48	0.71	1.8	1.73	1.46	3.03	1.93	2.92
CHILtrapF-58991.0	4.72	4.73	4.72	4.97	3.46	3.43	4.67	4.54	4.59	4.18	3.65	3.69	4.81	4.38	4.58	4.48	4.16	4.02	4.98	5.07	5	5.47	5.28	5.26
CHILtrapF-59011.0	2.98	4.1	2.77	2.64	1.63	2.71	3.2	2.58	2.55	1.03	0.64	0	2.6	1.5	1.46	1.76	0.67	1.2	1.66	1.62	2.07	3.16	1.96	2.97
CHILtrapF-59013.0	4.4	4.56	4.5	4.78	3	2.44	3.94	3.66	3.48	3.9	2.24	4	3.62	4.17	3.56	3.49	3.69	3.69	3.38	4.02	3.88	3.9	4.02	3.93
CHILtrapF-59015.0	2.76	3.07	2.6	3.37	2.62	1.71	2.95	2.77	2.4	3.44	2.87	2.46	2.37	2.86	2.53	3.3	3.14	2.94	3.11	2.95	2.7	4	3.88	3.91
CHILtrapF-59016.0	5.15	4.69	4.85	4.92	3.4	3.55	5.13	5	4.78	4.8	4.09	3.29	4.26	4.14	3.88	3.75	3.93	3.86	4.42	4.11	4.19	4.15	3.85	4.07
CHILtrapF-59046.0	2.95	2.81	3.22	2.33	0.86	1.5	2.13	2.68	2.06	1.14	1.09	0	2.38	1.93	2.02	0.9	0	0.25	2.21	1.84	2.72	3.12	2.73	2.93
CHILtrapF-59047.0	1.37	1.04	1.51	1.05	0.85	0	1.89	1.82	1.63	1.96	1.52	1.43	1.58	1.98	1.74	1.2	1.33	0.93	1.56	0.86	1.38	1.45	0.58	1.24
CHILtrapF-59059.0	5.78	5.88	5.8	6.34	4.86	5	5.86	5.88	5.67	6.03	5.27	4.64	5.34	5.69	5.92	6.08	6.06	5.7	6.03	6.16	5.77	6.81	6.46	6.58
CHILtrapF-59067.0	4.01	4.45	3.03	4	2.2	2.84	4.47	2.75	0	1.23	1.96	2.06	2.25	3.15	2.74	0.82	0	1.82	2.57	1.72	1.91	2.97	2.24	1.75
CHILtrapF-59071.0	1	1.3	1.71	2.26	1.12	1.32	1.79	1.45	1.55	2.43	1.93	1.42	2.36	3.05	3.24	3.39	3.66	3.14	2.11	2.64	2.27	3.47	3.24	3.26
CHILtrapF-59075.0	1.24	1.2	0.89	0.25	0.42	0.32	1.21	0.85	1.12	0.32	0.93	0	1.19	1.46	1.64	0.78	0.78	0.92	1.48	2.42	1.14	0.69	1.87	0.73
CHILtrapF-59077.0	2.39	0.73	3.11	1.22	0	1.49	3.7	2.59	2.86	2.37	2.27	2.38	2.11	2.37	1.81	2.24	1.9	1.08	1.66	0.75	2.7	3.33	2.35	2.51
CHILtrapF-59086.0	3.58	3.33	3.43	4.07	3.22	2.52	2.27	3.52	3.72	3.41	2.21	2.5	3.02	3.11	2.7	2.96	2.58	1.64	3.28	3.62	3.32	4.12	3.82	4.24
CHILtrapF-59092.0	6.19	6.08	6.15	5.78	4.35	4.82	6.14	5.75	5.9	5.23	4.42	3.61	6.13	6.14	6.44	5.16	4.67	4.78	6.81	6.77	6.53	6.09	6.08	5.88
CHILtrapF-59093.0	0	2.09	1.97	2.1	1.43	1.83	3.39	2.19	2.88	3.36	3.18	1.99	3.53	2.68	2.4	2.76	2.75	2.58	0.73	1.54	2.29	1.5	1.85	3.13
CHILtrapF-59104.0	1.37	1.02	1.14	1.2	0.79	0.77	1.71	1.57	1.18	1.11	0.73	0.24	0.62	0.54	0.41	0.43	0.61	0.2	1.34	1.13	1.08	1.57	1.05	1.6
CHILtrapF-59114.0	8.64	8.59	8.52	9.51	7.59	7.69	8.84	8.12	7.95	8.42	7.95	7.04	9.57	9.63	9.53	9.35	8.55	9.08	9.84	9.63	9.92	10.89	10.24	10.67
CHILtrapF-59114.1	1.61	1.7	0.44	3.09	0.93	2.35	1.33	1.65	1.36	0	0	1.75	3.38	2.05	1.44	1.34	0.46	1.18	1.93	2.67	3.32	3.56	3.23	2.79
CHILtrapF-59114.2	3.13	3.36	2.71	3.83	1.52	2.38	3.58	2.22	1.39	0.76	1.69	0	3.76	3.43	3.11	2.62	0.84	1.45	2.51	2.87	3.03	4.44	3.27	4.36
CHILtrapF-59118.0	3.15	2.99	2.69	3.49	1.29	2.5	4.07	3.8	3.57	4.35	3.62	3.2	3.98	3.85	4.27	4.14	4.21	4.4	3.65	3.7	3.38	4.07	3.91	3.63
CHILtrapF-59148.0	1.84	0.64	1.54	1.94	2.35	0.82	1.72	1.39	1.13	1.34	1.54	3.63	2.39	1.76	1.44	2.94	2.5	2.82	2.07	3.28	2.86	4.42	4.19	3.89
CHILtrapF-59153.0	1.16	1.14	1.81	1.85	1.15	1.54	1.51	1.48	1.71	2.09	1.51	1.48	1.43	1.71	1.3	2.25	1.92	1.82	0.9	1.18	1.23	1.93	1.23	1.86
CHILtrapF-59184.0	3.01	2.53	3.53	3.54	2.16	2.3	4.05	3.21	2.82	2.16	2.37	0	3.04	3.72	3.49	2.68	1.57	1.39	2.78	3.15	4.01	3.76	3.13	3.63
CHILtrapF-59185.0	5.82	5.55	5.62	6	4.09	4.43	6.22	5.88	6.05	5.55	4.54	4.52	5.87	5.54	5.49	5.45	5.15	5.35	5.56	5.39	5.35	5.94	5.35	5.8
CHILtrapF-59199.0	0.92	0.99	0.69	0.26	0.16	0.18	0.67	0.56	0.5	0	0.19	0	0.79	0.28	0.8	1.1	0.77	1.41	0.36	0.68	0.54	0.66	0.16	0.48
CHILtrapF-59201.0	3.1	2.62	2.1	3.42	2.48	1.53	2.16	1.98	1.82	3.32	1.8	1.49	2.9	1.82	2.37	3.97	3.72	2.96	2.77	3.68	3.44	5.67	4.56	5.31
CHILtrapF-59223.0	0	0	0	0.14	0.96	0.26	0	0.07	0.07	0	0.16	1.32	0.84	0.2	0.57	0.07	0.11	0.38	0.42	0	0	0.4	0.16	0
CHILtrapF-59226.0	1.34	1.69	2.4	3.4	1.23	2.98	1.09	1.88	1.46	2.47	1.06	1.98	3.23	2.18	1.43	1.44	1.95	2.16	1.51	2.62	1.62	3.18	2.55	3.48
CHILtrapF-59229.0	6.86	6.44	6.5	6.05	5.28	5.27	7.05	6.28	6.7	6.09	5.6	3.83	6.43	6.25	6.3	5.41	5.85	5.61	6.28	6.3	5.99	6.02	5.77	5.97
CHILtrapF-59232.0	0.43	0.82	0.08	0.59	0.69	0.76	0.82	0.78	1.04	1.71	1.19	1.71	1.08	0.95	0.97	1.95	2.11	1.97	1.05	0.83	0.77	1.77	1.23	1.68
CHILtrapF-59238.1	1.46	2.53	2.49	3.28	1.11	1.21	2.29	0	1.01	2.63	0.55	3.6	3.04	2.34	2.92	3.68	3.44	1.89	2.68	3.37	3.43	5.07	4.86	5.51
CHILtrapF-59274.0	0	0	0.7	0.33	0.39	0	0.61	0.81	1.4	2.25	1.46	2.2	2.39	1.91	0.99	1.77	2.29	1.8	0	0.18	0.57	0	0.58	0.5
CHILtrapF-59281.0	1.67	0.84	1.54	0	0.97	0	3.95	2.66	3.66	3.26	3.68	3.76	4.08	3.67	1.77	2.99	2.66	3.31	1.85	1.94	2.23	1.36	1.58	2.59
CHILtrapF-59284.0	7.49	7.41	7.28	7.64	6.45	6.25	7.65	7.18	7.28	7.26	6.45	5.77	6.56	7.05	6.39	6.57	6.52	6.56	6.65	7.03	6.64	7.29	7.14	7.43
CHILtrapF-59307.0	3.01	3.24	3.46	3.66	2.24	2.06	3.75	2.62	2.34	0	1.85	2.34	4.12	3.19	1.97	0.84	0.84	0.9	2.84	2.42	3.46	3.1	2.75	4.02
CHILtrapF-59326.1	0.58	1.88	1.34	1.39	0.72	1.3	1.06	1.34	1.08	1.77	1.84	2.85	3.07	2.13	1.6	2.2	0.63	1.89	2.01	1.79	1.99	3.18	2.11	3.03
CHILtrapF-59328.0	5.99	6.31	6.13	6.67	5.12	5.28	6.5	5.99	6	6.89	6.11	4.98	5.14	5.6	6.02	7	7.22	6.98	5.77	6.6	5.8	6.73	7.15	6.64
CHILtrapF-59341.2	1.41	1.82	1.55	2.22	0.53	1.58	2.44	1.45	1.1	1.21	1.55	1.1	1.9	2.02	1.07	1.52	0.95	1.79	2.4	1.77	1.59	2.19	2.06	2.41
CHILtrapF-59341.5	1.54	1.94	2.39	2.64	1.17	1.65	1.63	1.99	2.18	2.31	2.13	1.55	2.2	1.55	2.12	1.93	1.93	1.86	1.73	1.97	2.05	2.34	2.55	2.88
CHILtrapF-59347.0	1.1	0.51	1.14	1.63	0	0.65	2.6	2.72	1.21	0.46	1.14	2.18	2.22	0.53	0.96	0.71	0.28	0.77	1.36	1.44	2.39	2.19	1.5	2.1
CHILtrapF-59363.0	4.25	3.93	4.1	4.27	3.01	3.34	4.05	4.18	3.82	4.01	3.21	2.3	3.68	3.58	3.44	3.56	3.43	3.33	3.73	3.77	3.51	4.72	4.19	4.72
CHILtrapF-59380.0	3.34	3.28	3.48	4.02	2.55	2.89	3.43	3.07	3.19	4.02	3.28	2.69	2.86	3.17	2.81	3.15	3.43	3.06	3.48	3.25	3.34	3.39	3.19	3.83
CHILtrapF-59389.0	3.49	3.08	4.09	3.09	2	2.61	0	4.4	1.85	2.72	1.48	0	2.85	3.52	2.52	2.27	1.54	0	2.64	1.83	1.72	3.81	2.68	3.78
CHILtrapF-59399.0	1.26	0.46	1.58	3.23	0	0.6	2.28	1.82	0.85	1.44	1.5	1.58	1.28	1.14	0.9	1.74	0.67	0.89	1.38	2.04	1.64	2.08	1.75	2.61
CHILtrapF-59404.0	2.94	3.33	3.66	3.38	2.74	1.63	3.51	3.66	2.98	3.42	2.76	2.08	2.78	2.96	2.73	2.71	2.6	2.32	2.99	2.87	2.96	3.36	3.05	3.35
CHILtrapF-59405.0	4.29	3.85	4.2	4.58	3.56	3.25	4.47	4.49	3.94	4.46	3.49	3.27	3.68	3.52	3.33	3.93	4.23	3.73	3.63	3.92	3.62	4.69	4.25	4.38
CHILtrapF-59414.0	7.07	7.21	7.17	8.68	7.35	7.06	7.12	7.4	7.25	8.63	7.61	7	6.73	6.6	7.36	7.56	7.61	7.39	7.46	7.48	7.13	8.5	8.42	8.2
CHILtrapF-59426.0	3.56	3.04	3.72	3.26	2.5	2.56	3.39	3.21	3.17	2.98	2.15	1.48	2.64	3.09	2.6	2.6	2.43	2.24	2.9	2.86	2.95	3.54	3.1	3.23
CHILtrapF-59427.0	3.3	3.28	3.73	3.77	2.58	2.9	3.67	2.94	3.36	3.72	2.98	2.61	3.9	4.19	3.73	4.41	4.34	4.36	3.76	3.86	3.77	4.95	4.73	4.86
CHILtrapF-59440.0	3.35	2.47	3.59	4	2.78	2.56	1.86	2.41	1.9	2.34	1.8	1.76	2.83	2.35	1.79	3.09	2.06	1.67	2.35	3	2.87	4.47	3.9	4.12
CHILtrapF-59449.0	4.05	2.78	3.82	3.52	2.05	2.19	4.18	3.45	3.58	3.2	3.2	3.31	4.18	3.95	3.38	2.81	2.67	3.18	4.72	3.7	4.58	4.21	3.53	3.99
CHILtrapF-59461.0	0.23	0.24	0.66	0.84	0.44	0.21	0.58	0.6	0.25	0.62	0.52	0.53	0.2	0.7	0.63	0.52	0.36	0.34	0.23	0.52	0.41	0.99	0.42	0.52
CHILtrapF-59468.0	3.11	3.84	2.89	2.95	2.01	1.1	3.24	2.32	3.41	0.81	0.85	0	2.37	0	0.7	0	0	0	1.12	1.65	2.03	2.27	1.62	0
CHILtrapF-59483.0	1.29	2.18	0.07	3.99	0	0.18	4.82	1.09	0	0.24	0.73	0	1.69	2.08	2.59	1.76	2.35	0.15	3.78	0.2	0.34	1.79	0.58	0.21
CHILtrapF-59508.0	4.77	4.61	4.77	5.21	3.66	3.92	5.12	4.93	4.77	5.12	4.27	3.74	4.8	4.83	4.59	4.64	4.79	4.41	5.07	5.16	5.15	5.44	5.06	5.6
CHILtrapF-59518.0	1.32	1.4	2.18	1.8	0.99	1.7	2.11	2.05	1.84	1.69	1.12	0	2.84	3.39	2.04	2.26	0.88	0.94	1.89	2.49	1.33	3.41	2.02	3.24
CHILtrapF-59538.0	4.83	4.58	4.75	5	3.45	4.12	6.04	5.62	5.64	6.59	5.77	5.86	5.51	5.55	5.69	5.64	5.53	5.77	4.69	4.35	4.32	4.75	5.04	4.83
CHILtrapF-59541.0	2.83	1.88	3.69	1.88	2.08	2.22	1.89	2.88	2.57	2.38	1.96	2.39	3.1	2.18	1.6	2.04	0.42	0.81	3.2	2.7	3.08	3.41	2.86	3.24
CHILtrapF-59542.0	2.95	2.78	2.38	3.44	1.47	1.88	3.16	1.93	1.61	2.31	1.64	2.2	3.73	3.21	2.63	2.4	1.7	1.91	2.8	3.29	3.82	4.75	4.42	4.75
CHILtrapF-59542.2	2.78	3.15	2.46	2.99	2.37	1.6	2.58	1.53	2.04	2.19	1.54	2.22	4.2	3.51	3.7	2.97	2.01	3.34	2.66	3.26	3.21	5.14	3.92	4.21
CHILtrapF-59545.0	1.12	0.55	0.84	0.55	0.29	0.18	1.32	1.51	0.9	0.99	0.77	0.98	1.86	1.77	1.69	1.79	1.59	1.46	1.33	1.15	0.89	1.21	1.1	1.11
CHILtrapF-59554.0	4.03	3.56	3.84	3.83	2.45	2.36	4.02	3.94	3.72	3.5	2.83	2.11	3.78	3.33	2.92	2.79	2.98	2.94	3.11	3.12	3.1	3.47	3.21	3.45
CHILtrapF-59555.0	1.7	1.87	2.35	2.53	0.3	1.03	1.55	0.93	0.85	2.2	1.55	1.77	2.03	2.32	2.11	3.15	2.38	2.82	2.22	2.4	2.28	2.92	2.71	3.21
CHILtrapF-59555.1	3.92	3.62	3.99	3.12	1.69	2.54	3.78	3.65	3.3	3.08	2.57	2.08	3.67	4.05	3.66	2.9	3	2.9	4.07	4.08	4.04	3.35	2.97	3.54
CHILtrapF-59563.0	2.36	2.82	3.28	2.95	2.01	1.97	2.91	2.25	2.43	1.96	1.93	1.86	2.2	2.5	2.32	2.52	2.06	1.68	2.65	2.85	2.78	3.67	3.38	3.5
CHILtrapF-59565.1	1.82	1.54	2	2.48	1.58	1.59	2.16	2.01	1.64	2.53	2.05	1.82	1.76	1.65	1.67	2.74	2.08	2.35	2.15	2.24	2.39	3.36	3.09	3.19
CHILtrapF-59569.0	3.52	3.16	3.51	3.11	1.76	2.05	3.27	3.55	3.38	3.02	2.1	2.28	3.52	3.17	2.76	2.3	1.99	1.61	3.32	2.81	3.39	3.07	1.91	3.47
CHILtrapF-59575.0	4.7	4.2	4.59	4.19	3.56	3.25	4.47	4.38	4.25	4.06	3.18	2.57	4.41	4.41	3.65	3.32	3.41	3.12	4.3	4.01	4.12	4.65	4.05	4.79
CHILtrapF-59590.0	8.08	8.03	8.29	4.24	3.73	3.9	7.21	7.6	6.62	2.48	1.79	1.23	6.5	6.48	5.51	1.86	2.78	2.2	7.3	7.46	7.41	3.66	3.69	3.81
CHILtrapF-59591.0	6	5.8	6.07	6.19	4.71	4.78	5.84	5.95	5.35	6.17	5.1	4.92	5.78	5.88	5.54	5.77	5.63	5.58	5.96	5.93	5.95	6.29	6.24	6.16
CHILtrapF-59592.0	2.64	1.66	2.62	0.78	0.9	0	1.29	3.2	2.81	0.72	1.25	0	2.87	3.1	1.4	0.45	0.45	0.86	3.07	2.11	1.87	2.38	1.23	1.94
CHILtrapF-59598.0	5.08	4.82	4.79	5.22	3.95	3.81	5.6	5.26	5.45	5.65	4.98	4.56	5.53	5.53	5.35	5.47	5.62	5.52	4.89	4.75	4.88	5.48	5.31	5.32
CHILtrapF-59608.2	4.29	4.55	4.03	3.18	2.17	1.58	4.1	4.2	4.33	3.43	2.8	3.55	3.05	3.64	3.03	2.12	2	2.75	2.53	3.31	2.82	3.63	3.26	4.09
CHILtrapF-59609.0	4.68	4.78	4.38	4.32	3.86	1.9	4.75	4.83	4.38	4.17	2.72	1.64	4.43	4.62	4.22	3.42	3.55	3	4.67	4.77	4.4	4.95	4.53	5.34
CHILtrapF-59616.0	4.74	4.47	4.72	5	3.75	3.98	5.26	4.7	4.42	5.41	4.58	4.48	4.96	4.89	4.39	4.87	4.95	4.84	4.53	4.49	4.53	5.06	4.73	5.11
CHILtrapF-59617.0	0	0.68	0.48	0.5	0	0.63	0.5	0.25	0.71	1.18	0	0.89	0	0.52	0	1.46	1.62	1.31	0.73	0.28	0.64	2.27	0.91	2.12
CHILtrapF-59624.0	0.46	0.5	0	1.75	0	0	2.72	0.18	0	0.16	0.1	0	0.43	0.66	1.24	0.1	0.58	0.3	2.19	0	0	0.62	0.23	0
CHILtrapF-59630.0	2.78	2.78	2.28	1.88	1.56	0.79	3.43	2.83	2.84	1.77	1.2	0.65	2.33	2.6	1.78	1.25	0.87	1.33	2.01	2.1	0.99	1.79	1.42	1.18
CHILtrapF-59634.0	3.52	3.51	3.9	2.37	0	1.94	2.87	2.99	2.69	1.52	1.32	1.07	4.53	3.11	3.39	1.88	2.54	1.46	2.78	2.66	3.41	3.87	2.77	2.75
CHILtrapF-59657.0	2.79	2.9	3.26	3.11	1.21	1.31	2.7	2.2	2.32	0.58	0.6	0	2.68	2.14	1.16	1.08	0.36	0.38	2.27	3.13	1.59	2.39	1.42	2.28
CHILtrapF-59665.1	3.3	3.71	3.66	3.38	2.77	2.11	3.59	2.82	3.16	3.36	2.46	2.89	3.22	3	3.03	3.08	2.97	3.03	3.32	3.39	3.71	4.13	4.06	3.96
CHILtrapF-59665.2	4.58	4.8	4.51	4.67	3.58	3.4	4.53	3.86	3.67	3.82	3.33	2.75	4.08	3.57	2.98	3.37	3.26	3.06	3.32	3.93	3.68	4.11	4.34	4.31
CHILtrapF-59665.3	5.38	4.7	5.32	5.54	4.08	3.95	5.43	4.8	4.74	4.8	3.98	4.23	4.6	4.38	3.98	4.07	3.25	3.58	4.11	4.18	4.53	5.36	4.62	5.17
CHILtrapF-59671.0	3.71	3.7	3.74	5.02	4.01	3.93	2.68	3.04	2.52	4.19	3.69	3.02	3.22	3.31	2.62	3.39	3.4	3.41	3.51	3.44	3.49	4.13	4.05	4.16
CHILtrapF-59691.0	3.42	2.36	3.56	2.67	1.94	2.55	2.81	2.73	2.85	1.38	1.94	0.7	3.41	1.8	1.7	1.33	1.78	1.87	1.69	1.5	1.4	2.68	2.34	2.38
CHILtrapF-59692.0	0.57	0.24	0.42	2.06	0.7	0	2.58	2.97	3.87	3.75	3.69	4.02	3.45	3.62	4.3	6	5.29	5.75	1.36	1.23	0.99	1.99	1.14	1.49
CHILtrapF-59699.0	5.15	5.26	5.44	5.59	4.12	4.55	5.79	5.36	5.46	5.38	4.47	3.5	5.14	5.49	5.09	4.82	4.77	4.64	5.56	5.75	5.54	6.11	5.74	5.92
CHILtrapF-59702.0	2.64	3.03	2.85	2.76	2.16	2.97	2.42	1.9	1.32	1.84	1.44	1.33	3.44	3.1	1.67	1.3	0.8	0	2.51	2.7	2.11	3.01	2.76	3.55
CHILtrapF-59727.0	0.41	0.37	0.57	1.06	0.42	0.37	0.66	0.34	0.2	0.77	0.5	0.38	0.7	0.81	0.15	1.19	0.59	0.64	0.45	0.73	0.95	1.63	1.35	1.68
CHILtrapF-59735.1	0.28	0.76	0.63	0.55	0	0.7	1.73	0.73	0.57	0.87	0.29	0.57	0.37	0.98	2.22	1.34	1.34	1.2	1.12	1.74	1.32	1.7	1.77	0.78
CHILtrapF-59743.0	5.74	5.6	5.8	6.09	4.56	4.71	6.13	5.79	5.6	5.61	4.87	4.81	5.94	5.72	5.44	5.91	5.67	5.79	5.8	5.91	5.77	6.41	6.3	6.27
CHILtrapF-59744.0	4.42	4.25	4.37	4.22	3.25	2.69	4.65	4.18	4.22	3.9	2.9	2.62	3.93	3.98	3.69	3.57	3.15	2.91	4.15	4.09	4.18	4.63	3.99	4.55
CHILtrapF-59752.0	2.32	2.91	3.78	1.75	1.59	0.76	3.61	3.64	2.77	2.42	1.96	1.37	1.63	3.07	2.06	0.33	1.14	0.46	2.87	1.49	3.23	1.21	0.28	1.29
CHILtrapF-59755.0	4.03	3.9	3.64	3.53	2.77	2.81	3.38	3.62	3.35	3	2.32	1.7	3.56	3.33	2.85	2.57	2.28	2.06	3.11	3.26	3.49	3.19	2.75	3.52
CHILtrapF-59758.0	2.75	2.36	2.56	2.42	1.65	1.94	3.1	2.77	2.46	3.31	2.57	2.3	2.65	2.79	2.36	2.32	2.41	2.54	2.25	2.13	2.13	2.49	2.32	2.57
CHILtrapF-59762.1	0.68	1.2	1.53	3.04	0.84	0.92	1.86	1.16	1.61	3.01	1.81	1.62	0	1.61	2.9	2.33	3.18	1.84	0.69	1	0	1.83	0.5	1.61
CHILtrapF-59773.0	3.94	3.92	4.02	3.84	2.49	2.78	4.23	4.29	4.1	4.27	3.33	2.48	3.85	3.89	3.4	3.23	3.36	3.42	3.51	3.48	3.26	3.74	3.26	3.45
CHILtrapF-59784.0	4.63	4.78	4.77	4.77	3.76	3.8	5.18	4.92	4.63	4.52	3.95	3.14	4.8	5.02	5.22	4.99	5.04	4.81	5.62	5.63	5.5	6.01	5.7	5.89
CHILtrapF-59790.0	6.56	7.87	7.87	5.93	6.97	6.3	7.15	6.46	6.53	6.05	5.43	5.96	6.79	8.33	6.53	5.49	7.28	6.79	6.9	7.63	7.39	7.64	8.42	8.46
CHILtrapF-59810.0	3.9	3.75	3.57	3.85	2.77	2.59	3.58	3.05	3.04	3.46	3.02	2.82	3.4	3.5	2.98	3.24	3.24	3.53	3.07	3.31	3.3	4.01	3.59	4.22
CHILtrapF-59816.1	3.4	2	3.47	2.46	0.68	1.24	2.33	2.94	2.76	1.23	0.78	0	3.46	2.38	1.71	1.93	1.61	1.08	2.83	2.49	3.07	2.97	2.33	3.39
CHILtrapF-59823.0	3.31	3.1	3.23	3.52	2.66	2.36	2.94	2.7	2.82	2.69	1.51	1.67	2.58	3.07	2.15	2.41	2.64	2.5	2.28	2.29	2.58	3.41	3.05	3.41
CHILtrapF-59831.0	4.09	3.58	3.87	4.11	1.64	3.41	3.93	3.71	3.7	3.22	2.7	2.71	3.45	3.36	3.22	3.48	3.36	3.15	3.81	3.92	3.93	4.88	4.29	4.2
CHILtrapF-59843.0	3.89	3.6	3.81	3.64	2.38	2.74	3.66	3.19	3.3	3.1	2.52	2.45	3.05	3.01	2.34	2.19	2.06	1.78	2.99	2.82	3.15	3.15	2.71	3.13
CHILtrapF-59870.0	3.45	3.02	3.55	4.1	1.61	2.55	3.29	2.85	3.16	3.7	3.2	2.25	2.64	3.11	3.22	4.88	4.95	4.65	3.51	4.46	3.15	5.18	5.53	4.45
CHILtrapF-59871.0	4.67	4.02	4.43	4.18	3.16	3.02	4.19	3.97	3.86	3.4	2.88	2.49	3.5	3.64	3.23	3	2.71	2.73	3.78	3.78	3.88	3.96	3.46	4.01
CHILtrapF-59881.0	1.65	1.97	2.38	1.46	1.04	2.07	2.19	2.66	2.41	2.92	2.34	2.23	3.54	3.83	3.65	3.43	3.67	3.59	2.95	2.78	2.62	3.5	2.61	2.55
CHILtrapF-59881.1	1.76	2.12	1.98	2.12	0.93	0.59	2.65	2.18	1.97	2.7	2.45	1.9	3.97	4.43	4.83	4.62	4.6	4.6	3.73	3.71	3.1	3.42	2.97	3.36
CHILtrapF-59882.0	4.27	4.59	4.45	5.18	4.02	4.15	4.34	4.42	4.46	5.07	4.18	3.57	3.51	3.64	3.54	4.12	4.18	3.96	3.63	3.81	3.78	4.65	4.04	4.52
CHILtrapF-59890.0	4.27	4.01	4.15	4.32	3.5	2.79	4.39	4.7	4.48	4.51	3.72	3.31	4.38	4.66	4.53	4.86	4.67	4.16	5.29	5.17	5.05	5.55	5.16	5.49
CHILtrapF-59903.1	0	2.36	0	3.59	3.99	2.25	2.72	1.86	2.76	4.75	4.38	4.31	0	1.29	1.63	2.57	1.64	1.35	0	0	0	2.2	1.84	2.42
CHILtrapF-59903.2	0	0	1.38	2.51	1.38	1.5	1.89	2.27	1.64	4.65	3.07	3.7	0	1.27	0.59	2.04	1.91	2.65	0.39	0.42	0	2.17	0	2.65
CHILtrapF-59916.0	1.66	0.67	1.58	1.99	2.75	2.08	0	0.64	0	1.05	0.36	0	2.24	1.52	2.05	4.73	2.76	2.11	3.04	3.42	3.12	6.69	5.37	5.87
CHILtrapF-59916.1	2.09	2.36	3.33	5.13	5.69	4.1	1.14	1.09	0.7	2.66	2.14	0	2.94	3.75	3.9	5.49	5.17	3.84	4.7	4.51	5.32	7.56	5.83	7.56
CHILtrapF-59916.2	0	1.12	0.65	2.19	0.77	2.74	0	0	1.52	1.87	0.65	1.81	0.8	2.86	1.49	2.94	3.96	1.41	2.52	3.34	3.44	5.7	4.07	6.16
CHILtrapF-59935.0	2.46	2.6	2.58	2.96	2.1	1.45	4.46	4.25	4.11	4.85	4.36	3.58	5.57	5.98	6.26	5.74	5.8	5.76	3.36	3.48	3.13	3.53	2.78	3.08
CHILtrapF-59973.0	1.84	1.36	2.68	1.81	1.33	1.83	2.6	2.09	1.21	1.43	1.7	1.58	2.18	1.99	1.65	2.83	1.7	2.69	1.8	1.96	1.85	3.61	2.96	3.07
CHILtrapF-59991.0	0.73	1.43	1.03	1.67	0.66	0.99	1.56	1.91	1.33	0.29	1.03	1.48	1.49	1.18	1.19	1.16	0.45	0.62	1.17	1.45	1.96	1.75	1.14	1.95
CHILtrapF-59993.0	3.89	3.81	4.03	3.83	2.87	3.11	4.05	4.41	4	3.48	2.61	2.56	4	3.56	3.25	3.14	2.63	2.92	3.76	3.63	3.71	4.36	3.65	4.34
CHILtrapF-59994.0	1.82	2.23	3.75	2.5	2.12	1.82	2.25	3.42	2.77	2.77	0.54	0	3.9	3.55	2.73	1.54	2.11	1.85	1.85	3.39	2.97	2.39	2.49	2.22
CHILtrapF-60002.0	3.46	2.64	3.9	3.85	2.14	2.58	3.82	3.36	2.27	3.28	2.73	2.97	3.02	3.49	2.84	3.05	2.97	3.2	3.47	2.97	3.26	3.85	3.4	3.81
CHILtrapF-60002.1	2.3	2.22	2.41	2.17	0.8	1.93	2.58	2.17	1.32	2.44	1.79	2.41	1.48	1.75	1.59	2.05	1.63	2	1.92	1.9	2.01	2.67	2.34	2.93
CHILtrapF-60002.2	3.52	3.34	3.61	3.35	2.15	1.74	3.36	3.11	3.04	2.74	1.41	2.54	2.2	2.38	2.01	2.35	1.12	1.7	2.61	2.65	2.98	4.5	3.67	4.44
CHILtrapF-60003.0	9.96	9.49	9.9	9.08	8.1	8.31	8.94	9.04	8.66	5.48	5.02	3.82	8.94	7.97	6.94	5.52	2.99	4.23	8.27	8.12	8.35	7.43	6.29	7.18
CHILtrapF-60007.0	2.78	2.62	3.32	3.24	2.04	2.18	1.2	2.56	1.89	3.44	1.66	1.6	2.73	3.19	2.56	1.87	0.99	1.96	2.69	2.93	2.92	3.24	2.54	3.19
CHILtrapF-60024.0	2.6	2.46	2.42	2.42	1.65	1.14	2.03	2.25	2.62	1.96	1.43	1.34	2.69	2.78	2.18	1.85	1.29	1.29	2.57	2.41	2.74	2.3	1.58	2.38
CHILtrapF-60052.0	3.87	1.89	3.7	0	0	0	2.98	2.63	2.74	0.69	0.41	0	3.37	2.75	2.62	1.04	0	0.82	2.68	3.05	1.53	0	0.88	0.62
CHILtrapF-60053.0	1.16	0.74	1.84	0	0	0	1.24	2.45	2.17	1.77	2.08	0	3.1	2.73	1.6	3.26	3.36	3.15	0.39	0.42	0	1.46	0	1.37
CHILtrapF-60058.1	2.23	2.5	2.49	2.34	1.08	1.83	1.53	2.09	1.4	0	0.68	0	2.17	1.4	1.12	1.37	0.85	0.23	1.86	2.12	2.15	2.65	1.34	3.22
CHILtrapF-60067.0	1.9	0	1.72	2	0.78	0	1.77	0.65	0.7	1.39	0.9	3.47	0.81	0.7	1.24	0.7	0.94	0.74	2.03	1.91	2.83	2.7	3.01	3.18
CHILtrapF-60093.0	5.16	4.85	5.21	5.14	3.95	3.95	5.24	5.11	4.52	5	4.36	4.57	4.93	5.09	4.66	4.62	4.5	4.47	5.04	5.03	4.88	4.98	5.01	4.96
CHILtrapF-60094.0	3.95	3.46	3.35	1.82	1.01	1.1	4.02	4.15	1.46	1.7	1.38	0	3.38	2.84	2.26	0.9	1.2	0	3.53	3.38	2.99	1.67	1.62	1.58
CHILtrapF-60102.0	5.36	5.07	5.06	4.81	2.67	3.59	5.77	5.33	5.06	3.99	3.52	3.25	4.44	4.63	5.61	4.94	4.6	4.4	6.1	5.95	5.49	5.41	5.63	5.03
CHILtrapF-60127.2	3.4	4	4.5	3.19	2.37	3.39	3	4.22	2.55	2.04	1.69	1.78	3.48	3.97	3.16	1.48	0.67	1.85	2.68	3.02	1.65	3.22	3.03	2.89
CHILtrapF-60151.0	6.2	6.32	6.12	6.02	5	5.04	6.08	6.38	5.96	5.68	4.83	4.59	6.08	6.3	5.82	5.56	5.17	5.26	5.95	6.01	6.24	6.51	6.05	6.27
CHILtrapF-60160.0	2.02	0.93	1.96	0	0	0	2.23	2.56	1.37	0	0.2	0.97	1.71	1.19	1.51	0	0	0	2.14	1.98	1.26	0	0	0
CHILtrapF-60162.0	5.07	4.75	4.95	3.95	3.51	3.52	4.91	4.58	4.26	3.89	2.6	3.82	5.01	4.1	4.09	2.89	2.57	2.68	3.39	4.07	3.75	3.62	3.63	4.47
CHILtrapF-60163.0	3.51	3.66	4.17	3.84	3.01	2.82	3.86	3.38	3.07	3.56	2.97	2.9	3.45	3.64	3.18	3.31	3.1	3.12	3.65	3.53	3.54	4.09	3.45	3.99
CHILtrapF-60163.1	4.83	5.2	5.2	5.48	3.72	3.92	4.81	4.47	4.24	4.93	3.98	3.73	4.34	4.31	4.2	4.33	4.34	4.21	4.46	4.85	4.79	5.11	5.08	5.19
CHILtrapF-60166.1	1.86	1.66	1.91	0	0	0	0	1.9	0.81	0.72	0.76	3.1	3.66	3.1	1.4	1.68	1.3	0.49	2.89	2.44	1.22	1.53	1.69	2.85
CHILtrapF-60172.2	2.13	1.41	2.16	2.38	0.82	1.63	2.56	1.97	1.77	1.56	1.3	1.71	1.28	1.38	1.89	1.63	1.04	1.32	2.23	2.35	2.06	2.32	2	2.52
CHILtrapF-60179.0	7.02	6.72	6.41	7.02	5.4	5.42	7.32	7.81	7	6.81	5.99	5.48	6.7	6.65	7.09	7.01	6.58	6.75	7.32	7.06	7.02	7.75	7.5	7.55
CHILtrapF-60183.0	4.01	2.8	3.56	4.65	2.87	3.49	2.82	3.02	1.75	3.07	2.51	3.68	3.24	3.68	2.74	4.47	3.69	4.09	3.01	3.05	3.51	4.75	4.26	4.88
CHILtrapF-60184.0	3.32	3.34	3.37	3.07	2.08	2.2	3.14	3.06	2.88	2.8	2.01	2.63	2.95	2.93	2.36	2.09	1.86	1.93	2.78	2.68	2.89	3.17	2.76	3.12
CHILtrapF-60186.0	3.24	3.42	3.86	3.76	2.64	2.94	3.44	3.36	3.41	2.55	1.74	2.48	3.65	2.97	2.84	1.92	1.26	0.69	3.78	4.05	3.59	3.96	3.68	3.65
CHILtrapF-60204.1	3.07	2.95	3.27	3.06	1.95	2.22	3	3.43	3.3	3.14	2.46	2.59	2.82	2.9	2.93	2.3	2.14	1.96	3.07	3.15	2.74	2.74	2.21	2.67
CHILtrapF-60205.0	6.87	6.72	6.74	6.91	5.55	5.63	6.98	7.07	6.72	6.28	5.45	4.94	6.43	6.52	5.93	5.93	5.66	5.83	6.34	6.19	6.3	6.75	6.21	6.84
CHILtrapF-60216.0	1.39	0.6	1.07	0.51	0	0	1.18	0.58	0.99	0.12	0.07	0	0.93	0.15	0.56	0	0	0	0.53	0.34	0.14	0.19	0	0.11
CHILtrapF-60231.0	0.68	1.2	1.06	2.2	3.15	3.93	0	1.35	1.02	2.27	2.47	1.02	1.6	1.61	0.8	1.94	1.94	1.97	1.42	0.74	0	2	2.74	1.35
CHILtrapF-60236.0	5.01	4.66	5.03	4.62	3.59	3.41	4.97	4.78	4.5	4.41	3.57	3.65	4.77	4.64	4.29	4.16	3.93	4.02	4.84	4.61	4.56	4.98	4.37	4.81
CHILtrapF-60241.0	6.52	5.46	6.14	3.69	2	2.02	6.36	6.25	5.95	3.85	3.11	2.89	6.69	6.22	6	4.13	3.2	3.8	6.11	5.63	5.82	4.73	4.25	4.49
CHILtrapF-60250.0	0.18	0.19	0.1	0	0	0.48	1.28	0.34	0.38	0.32	0.62	0	1.16	0.92	1.2	0.66	0.29	0.4	1.37	1.66	0.93	0.45	0.43	0.15
CHILtrapF-60273.0	0.3	0.11	0.52	0.11	0	0	0.41	0.39	0.33	1.35	0.93	1.41	0.5	0.12	0.45	1.54	1.15	1.31	0.16	0.38	0.3	0.46	0.39	0.77
CHILtrapF-60280.0	3.61	3.34	2.97	3.73	1.16	1.92	4.13	3.42	3.55	3.58	3.29	2.9	3.49	2.67	2.85	3.06	1.85	2.75	3.46	3.3	3.24	3.9	3.48	3.04
CHILtrapF-60285.5	0.8	0.86	1.24	1.15	0.58	1.26	1.95	2.1	1.65	1.9	1.74	2.51	1.72	2	1.86	1.93	2.08	2.22	1.54	1.36	1.62	2.24	1.96	2.61
CHILtrapF-60285.12	1.08	0.98	1.56	1.26	0.99	0.74	1.57	1.21	1.72	1.94	1.52	2.6	1.94	1.65	1.82	1.81	1.72	1.63	1.54	1.52	1.63	2.35	2.2	2.52
CHILtrapF-60288.0	5.35	5.42	5.24	5.18	3.54	4.03	5.41	5.22	5.07	4.35	3.35	2.69	4.43	4.44	4.27	3.8	3.33	3.3	4.89	4.74	4.92	5.01	4.52	4.89
CHILtrapF-60300.0	3.8	3.55	3.94	4.17	2.14	2.5	3.5	3.68	3.62	2.72	1.9	1.13	3.78	2.8	2.41	2.26	2.34	2.36	2.59	2.57	3.15	3.36	3.39	3.55
CHILtrapF-60303.0	1.58	2.42	1.36	1.07	0.73	0.81	2.11	2.22	0.65	1.98	0.84	1.73	1.9	2.49	1.41	1.08	1.27	0.7	2.03	2.13	2.82	2.9	1.24	3.2
CHILtrapF-60317.0	4.86	4.82	4.81	5.06	3.78	3.67	4.84	4.68	4.62	4.35	3.47	2.85	4.34	4.66	4.82	4.32	4.04	3.7	5.18	5.32	5.1	5.5	5.44	5.52
CHILtrapF-60324.0	0.46	0.51	0.18	2.17	0.41	0.65	0.64	0.84	0.53	2.28	1.26	0.91	0.23	0	0.4	1.71	1.58	1.74	0.55	0.36	0.48	1.4	2.01	1.62
CHILtrapF-60329.0	2.6	2.29	2.42	3.11	2.18	2.24	2.31	2.55	2.53	3.12	2.37	1.77	2.18	2.32	1.96	2.67	2.77	2.48	2.69	2.32	2.52	3.99	3.5	3.66
CHILtrapF-60340.0	0.18	0.77	0.76	0.9	0.23	0	1.11	1.24	0.93	0.48	0.63	0.2	0.44	0.38	0.52	2.75	2.49	3.64	0.18	0.67	0.18	1.7	2.4	1.7
CHILtrapF-60342.0	2.49	2.45	2.4	1.93	1.23	0.82	2.74	2.4	1.74	1.01	0	1.47	2.87	0.67	1.43	1.72	1.59	0.39	0.84	1.84	1.35	2.7	2.05	2.75
CHILtrapF-60343.0	3.42	3.77	4.36	3.13	2.51	2.66	3.65	3.8	3.75	2.73	2.46	1.8	6.36	6.63	7.07	6.32	5.53	4.83	7.32	6.7	7.18	7.65	7.14	7.32
CHILtrapF-60356.1	5.02	4.76	4.92	4.98	4.14	3.35	4.24	4.36	4.14	3.84	3.51	3.61	4.56	4.37	3.3	3.78	2.69	3.19	4.32	4.57	4.43	5.08	4.59	5.21
CHILtrapF-60378.0	6.09	5.84	6.07	5.95	4.7	4.93	6.02	5.81	5.53	5.69	5.03	4.51	5.63	5.82	5.14	5.37	5.23	5.36	5.59	5.49	5.43	6.09	5.56	6.05
CHILtrapF-60390.0	6	5.63	5.82	5.47	4.51	4.49	5.97	5.71	5.57	5.34	4.48	3.7	5.55	5.28	4.87	4.89	4.61	4.71	5.16	5.12	4.8	5.53	5.12	5.46
CHILtrapF-60391.0	4.65	4.49	4.51	5.22	3.85	4.02	4.87	4.59	4.22	4.99	4.32	3.91	4.13	4.18	3.87	4.38	4.66	4.33	4.34	4.25	4.23	4.81	4.47	4.57
CHILtrapF-60398.0	2.1	2.23	1.65	1.74	1.1	0.9	3.16	2.41	2.22	3.21	2.7	2.19	3.12	2.74	3.09	3.74	3.66	3.86	2.25	2.47	2.24	2.09	3.12	2.11
CHILtrapF-60404.0	2.81	3.31	3.09	3.54	2.05	2.33	3.07	2.72	2.66	2.13	1.76	1.16	2.55	3.08	2.69	2.34	2.15	1.84	3.13	3	2.85	3.21	3.34	3.06
CHILtrapF-60405.0	3.77	4.27	3.81	3.95	3.82	2.13	4.76	4.7	5.64	4.79	4.53	4.48	5.9	6.95	6.75	5.47	6.05	5.31	6.24	6.23	6.58	5.3	5.76	5.75
CHILtrapF-60417.0	2.15	2.12	1.89	2.08	1.2	1.07	1.78	1.6	1.88	1.22	0.77	0.19	2.12	2.09	1.65	1.33	1.41	1.74	1.94	2.03	2.12	1.67	1.81	2.06
CHILtrapF-60417.1	3.78	3.49	3.49	4.26	2.42	2.66	3.48	3.83	3.24	3.88	2.47	2.78	3.38	3.16	2.99	3.72	3.64	3.44	2.96	3.28	2.99	4.43	3.8	4.41
CHILtrapF-60419.0	9.41	9.73	9.22	10.27	8.72	8.73	10.59	10	10.11	9.24	8.66	7.65	9.77	9.81	10.2	9.79	9.42	9.47	9.36	9.99	9.45	10.93	10.36	10.85
CHILtrapF-60423.0	1.93	2.84	2.44	2.04	1.16	1.27	3.64	2.88	1.66	0.55	0.8	0	3.02	1.89	1.9	1.04	0.84	1.29	2.28	2.82	2.4	2.89	1.83	2.45
CHILtrapF-60443.0	7.57	7.31	6.88	6.59	5.56	5.08	7.46	7.2	7.19	5.73	5.16	5.2	6.54	5.99	5.8	5.38	4.84	5.23	5.65	6.18	5.67	5.93	5.84	5.88
CHILtrapF-60443.1	7.93	7.56	7.68	7.36	6.15	5.92	7.77	7.77	7.5	7.05	6.13	5.54	7.1	7.24	6.64	6.07	6.01	6.11	6.94	6.86	6.91	6.8	6.49	6.7
CHILtrapF-60447.0	6.2	5.82	6.49	6.06	4.94	4.64	6.41	5.85	5.85	5.27	4.41	4.24	5.72	5.98	5.16	4.86	4.5	4.31	5.74	5.67	5.79	6.15	5.61	5.83
CHILtrapF-60451.0	6.29	5.83	6.16	5.87	4.55	4.79	6.21	6.03	6.15	6.16	5.02	5	5.55	5.78	4.95	5.52	5.26	5.33	5.33	5.14	5.44	5.98	5.39	6.13
CHILtrapF-60492.0	0.07	0.23	0.4	0.48	0.34	0	0.15	0.15	0	0.26	0.46	0.16	0.28	0.3	0.11	0.65	0.73	0.58	0.37	0.3	0.33	0.88	0.87	0.73
CHILtrapF-60495.0	3.2	2.86	3.55	2.2	2.9	0	3.95	3.59	2.25	0	1.66	0	2.95	0.96	0.75	0.55	0	0	1.97	2.8	0.87	1.46	1.92	2.88
CHILtrapF-60523.0	4.14	4.76	4.58	4.83	3.58	3.1	4.42	4.27	4.47	4.08	3.69	2.07	4.17	4.04	4.87	4.69	4.73	4.1	4.82	5.05	5.07	5.43	5.47	5.32
CHILtrapF-60526.0	5.55	5.32	5.48	5.54	4.3	4.49	5.76	5.62	5.24	5.3	4.62	4.1	5.1	5.08	4.57	4.72	4.64	4.28	5.03	4.9	4.79	5.25	4.62	5.06
CHILtrapF-60527.2	2.54	2.64	2.87	4.07	2.06	1.29	2.66	1.81	2.82	1.53	0.82	3.13	1.57	0.63	0.85	0.86	0.62	0.67	1.31	1.53	1.78	1.61	1.21	1.8
CHILtrapF-60527.4	3.43	2.32	3.41	3.47	1.77	0.94	3.19	2.27	2.17	1.14	0.4	0	0.88	1.93	1.01	0	0.42	0	1.82	0.76	0.7	2.03	0.87	0.61
CHILtrapF-60527.6	8.49	8.02	8.29	8.72	7.06	7.24	8.08	7.43	7.62	7.56	7.06	6.6	7.55	7.55	7.22	7.31	7	6.9	7.53	7.29	7.26	8.04	7.19	7.63
CHILtrapF-60538.0	7.03	6.6	7.01	5.4	4.16	4.31	6.84	6.51	6.32	4.85	3.86	3.86	6.21	6.22	5.89	4.21	3.89	3.98	6.42	6.43	6.33	5.64	5.34	5.59
CHILtrapF-60548.0	0.4	1.84	1.45	1.14	0.28	0.56	1.26	1.49	1.29	2.04	1.5	1.4	2.29	1.67	1.51	1.47	1.28	1.82	0.92	1.56	1.7	1.93	1.26	2.05
CHILtrapF-60552.1	4	4.15	4.08	3.75	3.25	2.39	4.1	3.68	3.66	3.29	3.04	2.38	3.22	3.08	2.01	2.84	2.92	2.58	2.72	3.36	3.2	3.65	3.17	3.48
CHILtrapF-60563.0	3.17	3.31	3.27	3.41	1.8	2.45	3.56	3.23	2.87	2.29	1.82	2	3.11	3.04	2.92	2.33	1.93	2.16	3.07	3.07	3.08	3.19	3.05	3.13
CHILtrapF-60592.0	1.5	3.03	2.94	2.54	1.96	2.09	1.38	2.82	2.25	1.81	1.63	2.78	1.8	1.63	2.01	2.29	1.01	0.74	2.91	2.34	1.84	2.91	2.94	3.38
CHILtrapF-60593.0	0.76	0.82	2.21	2.48	0.94	1.03	3.35	2.6	0.85	2.53	1.5	3.17	2.53	2.72	0	2.4	0.83	1.65	1.28	2.04	1.27	3.69	2.52	3.48
CHILtrapF-60608.0	6.82	6.82	6.92	6.9	5.6	5.59	7.28	7.02	6.74	5.91	5.47	4.13	6.02	5.7	5.79	5.43	5.12	4.95	6.08	6.14	6.07	6.89	6.47	6.75
CHILtrapF-60625.0	4.32	4.1	4.28	4.84	3.34	3.81	4.18	3.99	3.92	4.06	3.38	2.95	3.82	4.03	3.98	4.18	3.67	3.74	4.43	4.78	4.6	5.55	5.43	5.44
CHILtrapF-60627.0	1.29	1.13	1.6	2.03	1.08	0.93	1.53	1.4	1.86	1.9	1.75	1.7	1.8	1.81	1.77	1.73	2.02	1.99	1.24	1.73	1.89	2.44	2.16	2.22
CHILtrapF-60628.0	0	3.06	3.35	3.2	1.88	2.01	0	1.93	2.5	1.87	1.65	3	3.98	4.11	2.45	2.57	2.01	2.58	2.85	3.79	3.94	4.38	3.97	4.97
CHILtrapF-60630.0	2.5	2.34	3.29	3.03	3.26	2.99	4.29	3.42	1.65	0	1.57	0	3.91	3.79	1.73	2.64	0.6	1.44	2.53	3.22	2.74	4.03	3.84	3.79
CHILtrapF-60635.0	2.09	0.86	2.26	1.55	1.86	0.45	1.41	1.03	1.84	2.44	1.7	1.29	2.03	1.59	0.7	1.18	1.35	1.06	0.93	0.88	0.82	1.66	1.6	1.84
CHILtrapF-60639.0	3.88	3.8	3.76	4.39	3.14	3.21	3.54	3.87	3.23	4.07	3.28	2.55	3.49	3.38	3.58	3.98	3.53	3.58	3.94	3.91	3.71	4.8	4.28	4.47
CHILtrapF-60658.0	2.11	1.62	2.85	2.75	2.05	1.94	2.05	2.31	3.11	3.66	3.46	2.7	1.2	2.27	0.84	2.47	1.97	2.43	1.15	1.52	1.77	2.24	3.37	2.57
CHILtrapF-60680.0	3.18	3.69	3.45	3.39	3.33	2.98	4.33	3.56	3.16	1.09	1.49	2.5	2.3	2.11	1.95	2.08	0.72	0.77	2.66	3.13	2.89	2.35	2.6	2.99
CHILtrapF-60684.0	0	2.32	2.28	3.85	1.38	0	2.68	1.19	4.04	2.54	2.28	4.28	4.28	4.05	2.83	2.85	2.15	2	1.82	0.76	2.58	3.29	2.37	3.24
CHILtrapF-60685.0	6.9	6.78	6.71	6.55	5.6	5.67	8.52	8.35	8.19	8.79	8.24	7.89	8.57	8.27	8.39	8.2	8.06	8.27	6.99	6.98	6.71	6.88	6.63	6.88
CHILtrapF-60692.0	5.8	5.63	5.58	6.01	4.56	4.69	6.25	6.22	6.33	6.89	6.04	5.49	6.26	6.56	6.44	6.34	6.28	6.25	5.94	6.01	5.96	6.37	6.14	6.41
CHILtrapF-60704.0	4.92	4.9	4.8	5.78	4.27	4.59	5.12	4.53	4.63	5.69	4.91	4.47	4.52	4.66	4.27	4.17	4.14	4.16	4.39	4.52	4.58	4.77	4.45	4.62
CHILtrapF-60706.0	1.48	0.72	1.81	0.73	1.75	1.48	1.21	1.52	0.75	0.67	0.7	0	2.35	2.15	1.8	1.42	0	0	1.91	2.23	3.04	3.25	1.94	2.94
CHILtrapF-60727.0	6.06	5.73	6.15	0	0	1.43	4.4	4.82	3.67	0	0.68	0	1.36	3.94	2.52	1.19	0	0	3.66	3.21	4.44	0	0.82	0.99
CHILtrapF-60731.0	2.27	2.2	2.24	1.14	2.2	1.4	3.05	1.1	2.25	1.39	1.1	1.54	3.93	2.44	3.2	2.23	1.66	2.23	2.73	2.56	3.46	2.86	2.45	1.75
CHILtrapF-60733.0	6.65	6	6.21	2.71	2.11	1.53	6.25	5.33	5.8	2.24	1.87	0	6.09	4.41	4.65	0	0	1.35	3.23	3.13	3.11	0	0	0
CHILtrapF-60737.0	1.74	1.24	1.6	1.9	1.23	0.82	1.91	1.29	1.55	1.96	1.32	1.56	1.93	1.68	1.44	2.16	1.91	2.1	1.45	1.57	1.62	2.32	2.21	2.01
CHILtrapF-60741.0	6.88	7.14	7.04	7.73	6.7	6.56	7.54	7.43	7.47	7.98	7.02	6.51	8.15	8.32	8.1	7.28	7.4	7.39	7.81	8.11	8.04	8.21	7.87	8.64
CHILtrapF-60748.0	6.89	6.76	6.19	6.34	4.37	5.32	6.91	6.8	5.82	5.3	4.14	2.41	6.32	5.77	5.31	4.31	3.52	3.88	4.79	4.92	5.64	5.36	5.42	5.62
CHILtrapF-60748.1	5.93	5.51	5.17	5.71	3.52	3.69	5.61	5.45	5.93	4.85	3.94	4.46	6.02	4.83	4.87	4.42	3.49	3.76	4.86	5.2	4.95	5.41	5.68	5.14
CHILtrapF-60752.0	3.58	3.64	3.9	3.5	2.57	2.78	3.92	4.08	3.36	3.43	2.87	2.18	2.98	2.86	2.62	2.54	1.85	2.17	3.56	3.7	3.58	3.48	3.29	3.58
CHILtrapF-60755.0	7.22	7.26	7.17	6.97	5.73	5.77	7.35	7.21	6.98	6.39	5.73	5.56	6.54	6.95	6.76	5.87	5.78	5.55	7.1	7	7.04	6.87	6.61	6.88
CHILtrapF-60763.0	5.15	4.59	5.2	4.48	3.53	3.65	4.83	4.6	4.57	4.1	3.25	2.97	4.95	4.81	4.18	3.25	3.06	3.37	4.67	4.21	4.44	4.03	3.65	3.99
CHILtrapF-60769.0	1.08	2.82	1.85	2.83	0	0	2.23	1.96	0	1.4	0	0.71	2.01	1.83	1.91	2.14	1.52	1.43	1.28	2.33	1.7	4.2	4.14	3.98
CHILtrapF-60774.0	5.46	5.11	5.27	4.86	3.61	3.61	5.22	5.3	5.09	4.35	3.63	2.9	4.49	4.52	4.56	4.14	3.7	3.58	4.94	4.82	4.97	5.15	4.81	5
CHILtrapF-60778.0	3.75	4.09	3.89	4.23	3.37	2.99	4.48	3.89	3.73	3.93	3.54	3.16	3.06	3.37	2.78	3.7	3.74	3.2	3.22	3.44	3.23	4.09	4.04	3.96
CHILtrapF-60781.3	1.37	1.68	1.53	1.26	0.51	0.21	2.25	1.47	1.37	1.48	1.36	1.16	1.67	2.02	1.04	0.57	1.01	0.41	1.43	1.13	1.44	0.88	0.59	0.55
CHILtrapF-60781.4	2.18	2.05	1.88	2.57	0.51	0	2.89	1.42	1.84	1.18	1.43	1.08	3.01	1.31	1.38	0.93	0.78	1.12	0.99	1.29	0.41	0.94	1.34	1.56
CHILtrapF-60784.0	0.25	0.15	0.2	0.52	2.52	0.2	0	0	0.54	0.9	0.14	1.89	1.3	0.84	1.56	0.29	0.53	0.97	0.89	0	0	0.99	0.49	0.51
CHILtrapF-60800.0	2.79	2.83	3.21	4.11	3.33	2.75	3.13	3.05	3.26	4.18	3.33	2.86	3.63	3.24	3.14	3.5	3.6	3.68	2.64	2.82	2.77	3.54	3.29	3.53
CHILtrapF-60801.0	4.65	4.37	4.57	4.42	3.16	3.39	4.48	4.37	4.3	4.04	3.24	2.47	4.12	4.38	4.16	4.14	3.76	3.45	4.73	4.56	4.36	5.04	4.62	4.8
CHILtrapF-60804.0	1.51	0.58	1.29	1.82	0.69	1.62	2.61	1.55	0.61	3.05	2.36	2.66	2.06	2.24	1.54	1.84	2.12	1.58	0.56	1.2	1.26	1.99	0.7	1.92
CHILtrapF-60821.0	1.65	2.38	1.79	1.84	0.64	0.97	0.96	2.26	1.3	2.74	1.75	2.44	2.51	2.74	3.54	3.56	3.32	3.01	3.41	3.19	2.99	4	3.87	3.4
CHILtrapF-60843.0	5.47	5.04	5.21	5.64	4.28	4.12	5.2	5.21	5.04	4.9	4.45	3.63	4.68	4.95	4.75	4.35	4.14	4.5	4.93	5.15	4.94	5.75	5.03	5.62
CHILtrapF-60856.0	5.1	4.92	4.96	4.93	3.69	3.65	4.8	4.5	4.65	4.59	4	2.83	4.11	4.5	4.39	4.35	4.24	4.1	4.56	4.77	4.85	4.95	4.65	4.67
CHILtrapF-60861.0	2.01	2.65	2.06	1.22	1.76	0	2.94	2.59	0.76	2.19	1.37	3	2.11	2.56	0	2.02	1.43	1.69	1.66	2.02	1.79	3.06	2.23	2.22
CHILtrapF-60872.0	3.58	3.48	3.26	4	2.41	2.56	3.71	3.17	1.18	1.88	1.84	1.54	4.36	3.3	3.52	3.4	3.35	2.12	4.14	3.66	4.5	3.95	3.31	3.97
CHILtrapF-60883.0	4.57	4.7	4.49	3.97	3.01	2.56	4.07	4.36	4.49	3.63	2.62	2.91	4.39	4.33	4.15	3.27	3.86	3.6	4.49	4.19	3.95	4.12	3.75	3.86
CHILtrapF-60883.1	4.55	5.04	5.03	4.68	4.01	3.13	5.24	5.14	4.78	4.66	3.64	3.83	4.99	4.94	4.43	4.2	4.18	4.56	4.2	4.86	4.73	4.46	4.83	4.77
CHILtrapF-60883.3	4.82	4.8	4.68	4.11	3.2	2.94	5.13	4.79	4.37	4.16	3	3.26	5.07	4.33	4.3	3.7	3.68	3.23	4.58	4.53	4.46	4.46	4.3	4.49
CHILtrapF-60883.4	4.9	4.9	5.24	4.9	3.51	3.68	5.09	5.05	4.96	4.1	3.41	3.53	5.3	5.1	4.69	4.08	4.26	3.5	4.89	4.76	4.84	4.95	4.54	5.1
CHILtrapF-60885.0	4.27	3.46	4.27	4.27	3.12	3.61	4.53	4.2	4.11	3.82	3.86	3.75	5.27	4.33	4.02	3.82	4.3	3.67	4.61	4.6	4.52	4.09	3.92	4.19
CHILtrapF-60886.0	4.45	4.34	4.59	4.66	3.39	3.18	4.28	3.93	2.85	2.89	2.52	2.48	2.89	2.77	2.68	3.25	2.5	2.44	3.13	3.69	3.18	4.81	4.66	4.71
CHILtrapF-60892.0	0.26	0.85	0.39	2.1	0.12	0.14	2.28	0.58	0.2	0.26	0.15	0	0.79	0.76	1	0.84	1.16	1.08	1.9	0.25	0.26	0.78	0.54	0.16
CHILtrapF-60899.0	4.79	4.76	4.65	3.94	2.95	3.34	4.58	4.8	4.63	3.55	3.06	3.27	4.15	4.51	4.14	3.78	4.28	4.24	4.52	5.42	4.49	4.95	5.23	4.53
CHILtrapF-60911.0	4.62	4.42	4.85	4.3	3.45	3.46	5.01	4.62	4.44	4.9	4.05	3.71	4.44	4.65	4.13	4.27	4.22	4.62	4.39	4.37	4.3	4.95	4.9	4.61
CHILtrapF-60919.0	1.42	1.91	1.92	1.16	1.51	0.88	1.52	2.26	2.18	2.51	2.04	3.38	2.58	2.08	0.95	1.68	1.88	1.35	0.78	0.7	1.58	0.49	1.1	1.14
CHILtrapF-60931.0	4.92	4.75	4.82	5.07	3.27	3.71	5.2	4.56	4.55	4.59	3.54	3.56	4.92	4.83	4.72	4.47	4.21	4.41	4.66	4.94	4.72	5.17	5.16	5.36
CHILtrapF-60937.0	5.4	5.24	5.24	5.53	4.63	4.52	6.25	5.98	5.96	7.15	6.31	6.1	5.98	5.92	6.23	6.28	6.15	6.51	5.1	5.27	4.9	5.66	5.97	5.61
CHILtrapF-60940.0	2.11	1.49	2.04	1.32	0.18	0.79	2.98	2.5	2.33	2.15	1.09	0.74	2.24	2.13	2.08	2.32	2.22	1.84	2.56	3.31	2.79	2.56	2.33	2.71
CHILtrapF-60948.0	2.77	2.88	2.6	3.17	2.07	2.6	2.9	3.18	2.12	0.96	1.19	1.93	3.62	3.61	2.54	2.81	2.42	2.45	2.9	2.91	3.56	3.96	3.76	4.11
CHILtrapF-60950.0	1.43	1.82	2.15	1.45	0.98	2.06	1.52	1.21	1.67	1.29	0.74	1.07	2.49	3.5	2.65	2.41	3.27	2.33	2.81	3.69	3.6	2.6	3.89	4.14
CHILtrapF-60960.0	1.77	2.38	1.46	0	2.44	0.78	2.07	2	1.68	2.63	2.54	2.44	3.82	3.99	4.15	3.91	4.33	5.01	2.98	3.77	3.13	4.83	4.71	5.02
CHILtrapF-60964.2	5	4.89	4.84	4.41	3.58	2.41	5.11	4.92	4.8	3.35	2.2	2.58	4.51	2.48	3.28	2.08	1.15	2.11	3.25	3.12	2.92	2.28	2.3	2.65
CHILtrapF-60964.4	4.12	3.87	3.95	2.9	2.16	1.57	3.96	1.9	2.81	1.2	1.25	0.82	3.03	2.65	2.27	0.8	0.8	0.86	2.23	2.11	1.58	1.74	1.23	1.7
CHILtrapF-61000.0	0.4	0.19	0.38	0.83	0.42	0.37	0.52	0.74	0.1	0.96	0.53	0.97	0.43	0.29	0.76	0.44	0.9	0.59	0.44	0.32	0.33	0.5	0.23	0.41
CHILtrapF-61014.0	2.69	3.83	4.2	0	0	1.49	4.2	0	0	0	1.37	0	1.8	0.77	1.81	0	0.42	0.45	2.97	1.75	2.4	1.2	0.86	0
CHILtrapF-61015.0	0.87	1.07	0.93	1.9	1.82	2.67	1.5	1.68	0.7	1.78	2.32	1.37	1.65	1.99	3.07	5.37	3.88	4	3.36	3.24	4.12	7.19	6.54	5.8
CHILtrapF-61027.0	3.5	2.86	4.3	3.77	1.71	2.15	3.11	3.56	2.92	2.61	3.42	2.93	4.26	3.36	3.58	3.99	3.28	3.07	3.77	4.04	3.79	4.73	4.3	4.69
CHILtrapF-61030.0	3.19	3.03	2.15	2.45	1.88	0	3.32	2.97	2.16	1.58	2.24	0	1.62	1.12	1.42	1.44	1.43	2.33	1.62	1.71	0.59	2.51	2.15	2.64
CHILtrapF-61034.0	7.4	7.14	7.23	7.8	6.58	6.61	7.42	7.47	7.3	8	7	6.54	7.07	7.4	6.78	7.32	7.3	7.5	6.88	7.02	6.99	7.85	7.51	7.65
CHILtrapF-61037.0	3.71	3.82	4.67	2.26	2.47	0	3.64	3.94	3.69	1.43	0.93	2.32	5.79	5.42	4.07	0	1.96	1.64	4.08	3.95	3.9	2.84	3.01	4.35
CHILtrapF-61037.1	5.39	4.74	5.51	4.31	4.62	3.55	4.96	5.23	4.97	4.22	3.16	3.08	7.08	7.04	6.05	3.36	3.36	3.42	6.58	6.11	6.98	5.1	5.07	5.93
CHILtrapF-61062.0	3.48	3.3	3.08	2.94	0.92	1.59	2.45	2.38	2.04	0	1.04	2.04	2.9	1.74	2.3	0.82	1.1	0.5	1.62	1.33	1.9	2.13	1.72	2.77
CHILtrapF-61063.0	1.66	2.03	1.63	1.35	0	1.1	2.9	1.75	1.64	1.65	1.1	0.7	2.09	2.13	2.02	1.56	1.88	1.68	1.66	1.73	1.14	1.63	1.55	1.37
CHILtrapF-61065.0	4.23	4.83	4.27	4.36	3.18	3.34	5.07	4.24	3.13	3.14	2.28	0	5.08	4.64	4.02	3.7	1.61	2.73	4.17	4.88	4.2	5.35	4.55	5.52
CHILtrapF-61090.0	5.79	5.56	5.84	5.61	4.44	4.56	6.17	6.1	5.81	5.67	4.81	4.97	6.54	6.67	6.25	5.4	5.25	5.55	6.28	6.13	6.23	6.23	5.79	6.18
CHILtrapF-61092.0	4.31	3.56	4.05	4.02	2.64	3.51	4.03	4.44	3.49	2.97	2.51	0	4.88	4.08	2.57	2.71	1.42	1.5	3.11	3.04	2.32	3.35	3.71	3.7
CHILtrapF-61094.2	3.7	3.29	4.26	3.03	2.54	3.13	3.18	3.31	2.8	3.39	2.89	3.67	3.36	2.53	2.01	2.61	2.65	2.45	3.29	3.35	3.28	3.94	3.27	4.14
CHILtrapF-61094.3	2.5	2.77	3.12	2.88	1.7	2.24	2.4	2.32	2	1.88	1.83	2.26	1.59	2	1.58	1.9	1.57	2	2.36	2.46	2.45	2.82	2.57	3.31
CHILtrapF-61109.0	0.55	0.58	1.87	0.59	2.01	1.25	3.93	3.75	3.66	3.82	2.82	3.94	2.74	2.53	1.88	2.04	2.04	1.58	1.12	0.82	1.74	0.99	1.36	1.76
CHILtrapF-61119.0	2.61	1.92	2.67	3.15	2.13	2.67	3.33	2.89	1.74	1.59	1.77	0	2.72	3.11	2.14	1.72	0.9	1.36	2.58	2.81	3.04	2.92	2.79	3.36
CHILtrapF-61128.0	2.85	3.48	4.57	4.08	1.9	2.5	4.71	3.56	3.55	3.02	2.8	0	4.17	4.04	1.84	2.5	1.73	1.54	1.87	1.73	2.64	3.84	2.38	3.93
CHILtrapF-61139.0	1.57	2.05	1.98	1.59	0.9	1.12	1.29	1.4	1.32	2.12	1.55	1.41	1.38	1.83	1.9	1.71	1.92	1.87	1.05	0.91	1.21	1.57	0.92	0.84
CHILtrapF-61159.0	9.94	9.75	9.78	9.56	7.93	7.94	9.78	10.01	9.45	8.87	7.84	7.54	9.27	9.09	9.17	9.3	8.58	8.43	9.88	9.72	9.68	10	9.33	9.65
CHILtrapF-61160.0	2.44	2.4	2.76	2.57	2.05	1.84	2.42	2.11	2.6	2.18	1.75	1.16	1.93	2.2	1.9	1.55	1.96	1.77	2.26	2.04	2.45	2.82	2.04	2.86
CHILtrapF-61164.0	5.09	3.7	4.81	3.56	2.08	3.79	4.32	4.86	3.24	2.81	2.62	0	4.71	3.44	3.02	1.61	0.76	2.25	3.47	3.41	3.28	2.65	2.11	3.88
CHILtrapF-61182.0	2.38	2.48	2.52	2.49	1.29	1.99	2.3	2.36	1.87	2.66	1.85	1.41	2.34	2.41	1.91	2.2	2.01	2.32	2.24	2.12	2.36	2.63	2.59	2.5
CHILtrapF-61189.0	0	0.6	0	0.61	0.7	0	0	0.58	0	1.53	0.82	0	1.21	0	0.49	2.33	2.08	2.85	2.68	2.41	2.42	3.21	2.48	2.77
CHILtrapF-61191.2	1.29	1.24	1.06	2.15	0.34	0.39	0	1.66	1.76	1.87	1.4	1.14	1.1	0.57	0.76	1.12	1.12	0.92	0.97	0.77	0.51	1.13	1.35	0
CHILtrapF-61193.0	4.25	3.37	3.45	4.82	3.76	3.02	3.77	2.79	2.42	3.37	3.81	3.93	4.05	2.69	2.52	3.79	2.4	1.97	3.92	4.21	4.59	5.29	4.6	5.15
CHILtrapF-61194.0	6.07	6.33	6.18	5.8	4.2	4.14	6.09	6.05	5.91	5.9	4.39	4.62	5.34	5.26	5.01	4.87	5.01	4.82	5.33	5.57	5.42	5.91	5.37	5.97
CHILtrapF-61198.0	5.1	5.29	5.35	6.36	5.27	5.44	5.84	5.33	5.19	6.5	5.75	5.01	4.71	4.98	4.96	5.42	5.65	5.51	4.93	5.17	5.19	6.35	5.84	6.22
CHILtrapF-61200.0	2.36	3.5	2.72	3.26	5.35	6.13	2.69	2.81	2.93	1.94	4.63	1.94	4.92	5.84	6.87	8.86	9.65	10.23	5.92	8.36	6.61	9.22	11.31	8.2
CHILtrapF-61224.0	4.31	4.2	4.28	4.18	2.82	2.98	4.24	3.95	3.8	3.61	3.05	3.02	4.1	4.08	3.54	3.34	3.06	3.15	4.14	4.04	4.01	4.33	4.15	4.18
CHILtrapF-61226.0	4.49	4.39	4.44	4.01	3.18	3.48	4.59	4.45	4.25	3.93	3.08	2.88	4.23	4.64	3.48	3.11	3.02	3.17	4.08	3.76	4.03	4.2	3.57	4
CHILtrapF-61229.0	1.5	1.45	2.08	4.09	3.09	2.44	3.54	3.26	2.64	4.84	4.25	4.26	2.73	2.82	3.89	5.08	5.41	5.14	2.21	2.11	2.49	4.84	4.16	4.74
CHILtrapF-61233.0	2.95	2.72	3.39	3.14	1.03	1.75	3.28	2.23	2.21	2.5	1.96	2.79	2.55	2.47	1.86	1.96	1.87	0.98	2.15	2.18	2.53	3.2	2.9	2.97
CHILtrapF-61236.0	0.42	0.58	0.72	0.9	0.38	0.88	0.99	0.66	0.71	1.28	1.37	0.48	0.2	0.6	0.55	2.64	2.16	1.88	0.23	0.46	1.09	2.84	2.07	2.84
CHILtrapF-61246.0	5.01	4.94	4.7	4.35	3.16	3.32	5.57	5.09	4.97	4.01	3.66	3.06	4.84	4.77	5.16	4.5	4.26	4.26	5.18	5.42	5.29	5.19	5.15	5.31
CHILtrapF-61249.1	4.34	4.16	4.4	3.65	2.24	2.82	4.41	4.09	3.69	3.23	2.81	1.88	4.11	4	3.52	3.51	3.12	3.4	3.89	3.76	3.8	3.98	3.7	4.04
CHILtrapF-61259.0	3.08	3.22	2.95	2.25	1.7	1.83	3.58	3.18	2.99	2.36	2.25	1.74	2.45	2.86	3.25	2.95	2.37	2.45	3.2	2.99	3.01	3.2	3.54	3.55
CHILtrapF-61260.0	6.86	6.76	6.82	7.1	5.96	5.77	6.91	6.91	6.71	6.71	5.93	5.33	6.75	6.74	6.5	6.45	6.38	6.57	6.53	6.7	6.62	7.13	6.88	6.99
CHILtrapF-61265.0	1.01	2.7	2.46	2.83	1.22	1.71	1.7	2.38	0.66	0.58	1.87	2.5	1.62	2.17	1.98	1.94	1.43	0.39	2.57	2.47	3.03	2.68	2.62	3
CHILtrapF-61272.0	4.39	4.06	4.47	4.6	3.2	3.33	4.54	4.41	4.42	3.95	3.38	3.38	4.01	4.25	4.15	3.84	3.89	3.88	4.17	4.1	4.46	4.93	4.18	4.62
CHILtrapF-61277.0	4.42	4.33	4.17	4.85	3.47	3.65	4.3	4.25	3.78	4.43	3.64	3.1	3.27	3.18	2.34	2.36	2.45	2.26	3.12	3	3.08	3.3	3.22	3.62
CHILtrapF-61282.2	4.54	3.56	4.01	1.35	1.26	0	3.83	3.87	3.72	0	0.45	1.4	2.86	1.6	0.91	0.49	0	0.29	1.06	1.58	1.28	1.59	0.57	0.38
CHILtrapF-61283.0	2.74	3.74	3.27	2.98	1.32	2.61	4.01	2.79	3.03	4.15	3.18	1.86	3	3.6	4.17	3.53	3.57	3.47	3.37	3.21	3.27	3.93	3.61	3.88
CHILtrapF-61286.0	5.08	4.79	5.07	4.99	3.51	4.22	5.45	4.37	4.91	4.69	3.75	3.2	4.53	4.82	4.17	3.84	3.3	2.96	4.6	4.57	4.42	4.85	3.98	4.17
CHILtrapF-61290.2	4.67	4.65	4.37	4.62	3.37	3.53	4.43	4.76	4.17	3.8	3.34	2.11	4.55	4.49	4.24	3.52	3.82	3.83	3.98	4.27	4.03	4.13	4.27	4.43
CHILtrapF-61308.0	5.44	5.29	5.16	5.25	3.99	4.13	5.34	5.26	4.97	4.53	3.73	2.61	4.36	4.58	4.49	4.3	3.84	3.74	5.11	5.12	5.06	5.3	4.8	5.11
CHILtrapF-61314.0	7.99	7.55	7.99	7.57	6.5	6.55	7.72	7.88	7.42	7.44	6.47	5.73	6.87	7.04	6.7	6.55	6.21	6.18	7.31	7.25	7.25	7.45	7.35	7.54
CHILtrapF-61317.0	4.21	3.01	3.34	3.02	2.97	2.77	3.46	2.33	3.07	2.75	1.9	2.24	3.02	4.06	3.09	2.98	1.06	1.37	3.16	3.04	3.25	3.85	3.91	3.67
CHILtrapF-61320.0	6.84	5.91	6.37	6.4	4.77	4.46	5.8	5.52	5.72	4.57	4.22	2.7	6.05	6.13	5.63	5.38	4.56	5	6.17	6.06	5.87	6.73	6.34	6.47
CHILtrapF-61321.0	2.2	2.09	1.36	1.57	1.75	1.48	1.21	2.42	1.24	1.46	1.18	0.76	2.75	3.21	3.16	2.33	2.12	1.07	3.43	2.59	2.82	3.65	2.83	2.74
CHILtrapF-61328.0	1.94	2.12	1.55	2.88	2.91	1.94	1.74	1.38	1.54	2.09	1.66	1.24	4.74	4.39	5.39	4.58	5.32	4.35	3.54	3.51	2.7	3.7	4.02	3.62
CHILtrapF-61329.0	1.87	1.46	2.38	1.47	1.52	1.36	2.32	1.84	2.02	1.52	1.14	0.41	0.93	1.21	0.96	0.67	0.71	1.15	0.87	0.8	1.17	1.46	0.66	1.26
CHILtrapF-61332.0	3.92	3.72	3.69	4.67	3.91	3.94	3.96	3.39	3.1	4.39	4.31	3.6	3.96	4.07	3.47	4.13	4.1	4.15	2.57	3.41	2.94	4.7	4.63	4.49
CHILtrapF-61340.1	2.58	2.62	2.57	3.33	2.28	2.1	3.29	2.98	3.01	3.21	2.55	2.08	2.38	2.79	2.18	2.67	2.61	2.51	2.6	2.57	2.32	3.25	2.81	2.92
CHILtrapF-61340.3	2.21	2.71	3.34	2.72	1.96	3.11	2.9	2.82	3.35	1.66	2.15	1.42	3.45	3.35	2.39	0.86	1.16	1.23	1.7	2.66	3.06	3.3	3.23	3.69
CHILtrapF-61340.4	3.17	3.39	3.21	2.92	2.25	2.4	3.74	2.88	2.72	3.39	2.51	2.15	3.14	2.66	2.34	2.93	2.44	2.79	2.52	2.57	2.82	3.64	2.88	3.45
CHILtrapF-61378.0	7.47	7.26	7.36	4.44	3.7	3.75	7.25	7.22	7.01	3.45	3.38	2.93	6.84	6.75	7.17	4.98	5.15	4.28	7.38	7.59	7.28	5.65	5.43	5.92
CHILtrapF-61391.0	2.17	1.85	2.32	2.72	1.3	1.13	1.64	1.8	2.22	2.1	1.37	1.5	1.45	1.91	1.21	1.48	1.05	1.24	1.48	1.84	1.7	2.35	1.8	2.19
CHILtrapF-61409.0	1.97	1.97	2.1	0.99	0.67	0	2.79	2.38	2.2	1.07	0.96	0.33	3.83	4.06	3.75	2.68	2.91	2.67	2.08	2.7	2.06	2.86	2.73	3.22
CHILtrapF-61446.0	2.61	2.97	3.13	3.09	1.32	2.14	1.81	2.52	2.63	2.12	1.48	2.09	3.91	3.25	3.17	2.94	1.37	1.04	3.73	4.35	4.72	4.62	4.64	5.63
CHILtrapF-61448.0	2.65	2.75	3.15	3.08	0	1.08	3.66	3.38	3.13	2.44	2.31	2.82	5.59	4.8	4.35	3.36	2.79	3.59	3.36	3.68	3.88	4.74	3.73	4.6
CHILtrapF-61451.0	5.82	6.08	6.13	6.34	4.8	4.92	6.36	5.86	5.61	5.5	5.2	4.01	5.8	4.82	4.92	5.18	4.99	5.21	5.38	5.32	5.29	5.91	5.7	6.12
CHILtrapF-61454.0	6.84	6.87	6.78	7.06	6.24	5.69	7.59	7.18	7.41	7.24	6.49	6.44	8.34	8.44	9.2	8.14	8.2	8.06	8.4	8.35	8.23	8.93	8.68	9.04
CHILtrapF-61463.0	1.76	0	1.9	1.03	0.7	0.77	2.05	1.58	1.67	3.16	1.32	3.58	2.29	2.1	2.06	1.22	1.52	0.91	1.67	1.38	2.54	2.53	2.55	2.66
CHILtrapF-61467.0	5.9	5.55	5.73	5.71	4.35	4.12	5.8	5.59	5.68	4.99	3.84	2.51	5.34	5.26	5.33	4.24	3.91	4.1	5.39	5.5	5.48	5.77	5.38	5.56
CHILtrapF-61471.0	2.9	2.05	2.96	3.16	2.04	1.91	2.58	2.76	2.32	2.52	1.71	0.56	2.13	2.52	2.28	2.2	1.7	1.59	2.18	2.4	1.85	2.94	2.4	2.85
CHILtrapF-61474.0	5.04	4.94	4.73	4.55	3.67	3.68	5.21	5.15	5.01	4.48	3.32	4.02	5.48	5.3	5.35	4.28	4.18	4.04	5.95	5.76	5.39	5.05	5.08	5.28
CHILtrapF-61474.1	3.97	4.6	4.5	3.97	2.17	2.32	3.3	4.35	4.38	3.94	3.52	0	3.96	4.49	4.38	3.32	4.12	3.32	4.64	5.01	3.56	4.57	4.5	5
CHILtrapF-61486.0	1.61	1.58	1.14	1.01	0.38	1.02	3.02	1.76	1.51	0.93	0.78	0	1.53	1.97	2.38	1.35	0.82	1.18	1.58	1.27	1.11	0.99	1.17	0.84
CHILtrapF-61502.1	1.51	2.32	1.84	1.59	1.77	1.5	1.89	1.19	1.93	1.49	1.84	3.24	2.38	0.77	1.6	2.26	1.44	2	1.18	2.15	1.8	3.73	3.16	3.16
CHILtrapF-61514.0	0	0.46	0.12	0.66	0	0	0	0	0	0.6	0.24	0	0	0.26	0.9	2.77	3.01	3.05	0.44	1.12	1.28	3.27	3.53	3.46
CHILtrapF-61524.0	7.16	7.05	6.86	7.07	5.61	5.48	6.87	6.99	6.71	6.44	5.54	4.34	6.01	6.31	6.18	6	5.73	5.58	6.37	6.32	6.37	6.76	6.71	6.79
CHILtrapF-61532.0	2.84	3.42	3.29	3.86	2.97	2.83	3.55	3.12	3.26	3.72	2.99	2.25	2.86	3	3.02	3.66	3.38	3.46	3.28	3.28	3.14	4.41	4.09	4.41
CHILtrapF-61535.0	3.99	2.96	3.59	3.79	2.17	2.56	4.42	3.69	3.82	3.89	3.37	2.77	3.03	3.23	2.87	2.89	2.72	2.69	3.16	2.85	2.86	3.29	2.6	3.26
CHILtrapF-61548.0	1.89	1.87	1.43	2.86	0.44	1.39	1.49	2.46	1.8	1.97	2.23	1.67	2.12	2.15	1.7	2.97	2.94	2.94	1.81	2.82	0.86	2.99	2.82	2.87
CHILtrapF-61548.1	0.99	1.66	1.61	2.08	0.52	0.58	1.29	0.75	0.81	2.62	1.84	0	1.88	1.53	1.67	2.58	1.51	2.39	1.23	2.44	1.22	3.09	2.98	2.54
CHILtrapF-61551.0	5.13	5.08	4.93	6.19	4.57	4.59	5.64	5.07	5.11	5.9	5.06	4.67	5.29	5.14	5.27	6.07	5.93	5.85	4.67	4.69	4.85	6.22	5.7	6.06
CHILtrapF-61552.0	5.36	4.83	5.23	4.8	3.59	3.34	5.43	5.18	5	4.34	3.59	3.42	4.82	5.29	4.69	4.13	3.82	3.76	5.38	5.1	5.12	5.22	4.81	5.2
CHILtrapF-61559.0	5.98	6.42	6.14	6.65	5.47	5.43	6.49	6.28	6.22	5.82	5.33	4.48	5.65	5.99	5.67	5.88	5.64	5.26	6.37	6.36	6.26	6.86	6.5	6.74
CHILtrapF-61563.0	5.06	4.89	5.17	5.11	3.83	3.46	5	5.12	4.68	4.85	4.04	3.31	4.73	5.07	4.53	4.61	4.53	4.05	5.2	5.03	5.08	5.24	4.63	5.34
CHILtrapF-61570.2	0	0.83	0	0	0	0	0	0	0	0.77	1.09	0	0.99	1.8	0.67	2.08	0.85	0.53	1.84	2.64	3.28	3.62	3.55	4.38
CHILtrapF-61581.0	6.61	6.57	6.62	6.67	5.45	5.42	6.8	6.6	6.59	6.57	5.84	5.21	6.49	6.79	6.59	6.69	6.5	6.39	6.91	7.09	6.81	6.97	6.94	6.86
CHILtrapF-61584.0	1.19	3.6	2.74	4.55	4.08	3.74	1.93	1.58	1.97	2.05	1.01	0	3.15	1.3	1.64	1.28	1.95	0.83	2.56	2.5	2.9	2.97	3.14	2.28
CHILtrapF-61588.0	7.6	8.04	8.12	9	7.81	7.79	8.6	8.18	8.05	9.2	8.61	8	7.48	7.97	7.62	8.26	8.6	8.12	7.78	8.09	7.72	8.87	8.61	8.81
CHILtrapF-61606.0	2.36	2.73	2.49	2.47	1.61	1.35	3.5	1.66	2.52	2.34	1.4	1.99	1.28	0.68	1.2	1.86	1.73	1.18	1.52	1.73	1.63	2.79	2.65	2.86
CHILtrapF-61619.0	3.05	3.58	3.64	3.59	2.38	1.61	3.01	2.94	2.05	2.33	2.7	2.23	4.35	3.31	2.47	2.84	2.35	1.57	2.17	2.42	2.37	3.94	2.97	3.54
CHILtrapF-61644.1	1.2	1.27	2.02	3.02	0.89	0	0	2.68	1.31	0	0.42	0	2.66	1.32	1.66	2.09	1.06	2.06	2.41	2.77	2.92	4.82	3.08	4.51
CHILtrapF-61654.0	9.33	9.18	9.21	9.5	8.02	7.88	9.13	8.91	9.06	8.64	7.86	7.06	8.7	8.84	8.78	8.55	8.47	8.34	9	9.03	8.82	9.33	9.03	9.17
CHILtrapF-61660.0	4.08	3.78	4.09	2.77	2.72	3.59	1.74	2.11	2.21	1.03	2.12	1.15	3.66	2.83	2.18	2.67	1.76	2.09	2.56	3.02	2.07	2.66	2.59	3.88
CHILtrapF-61663.0	6.28	5.73	6.25	6.03	4.39	4.46	5.68	5.72	5.63	5.04	4.61	4.63	6.05	5.48	5.89	6.05	5.83	5.26	7.03	6.69	6.36	7.23	6.91	6.58
CHILtrapF-61667.0	5.52	5.26	5.55	5.11	3.86	3.78	5.37	5.37	4.94	4.82	4.07	3.31	5.34	5.34	5.21	4.89	4.79	4.67	5.46	5.42	5.33	5.55	5.35	5.56
CHILtrapF-61668.0	5.37	4.98	5.13	5.17	3.31	3.02	5.63	5.22	5.47	5.13	4.44	4.21	5.67	5.88	6.56	5.57	5.66	5.34	6.23	5.92	5.73	5.77	5.54	5.58
CHILtrapF-61669.0	5	4.98	4.73	4.5	3.73	3.56	5.62	4.19	3.69	4.61	4.36	4.33	4.28	3.82	2.98	3.59	3.1	3.84	2.77	3.66	3.38	4.11	3.91	4.24
CHILtrapF-61684.0	0	0.38	0.53	0.38	0.45	0	0	0.66	0	0.63	0.37	2.07	1.1	1.38	0.94	3.03	2.62	1.96	0.65	0.21	0.64	0.84	1.09	0.78
CHILtrapF-61688.0	4.65	4.61	4.3	4.28	3.22	3.1	4.93	4.57	4.64	3.91	3.39	1.97	4.45	4.15	4.88	4.15	4.16	3.79	5.11	5.22	4.92	5.18	4.81	5.02
CHILtrapF-61709.0	0.9	1.53	0.3	2.26	1.71	1.2	1.54	1.7	1.31	1.43	2.28	2.16	0.67	2.16	2.3	3.35	3.42	3.4	2.61	3.38	2.92	4.88	4.71	5.26
CHILtrapF-61709.1	0	1.96	1.81	3.44	2.37	2.87	2.17	1.07	2.21	2.51	2.89	2.4	0.78	2.7	3.35	4.32	4.34	3.97	2.8	3.81	3.61	5.64	5.43	6
CHILtrapF-61711.0	5.1	4.9	5.08	5.87	4.4	4.56	5.27	4.61	4.35	4.92	4.6	3.59	5.9	5.84	5.8	5.98	4.65	5.08	6.67	6.45	6.57	7.94	7.3	7.53
CHILtrapF-61720.0	5.68	5.39	5.65	6.33	5	5.21	5.9	5.74	5.52	5.58	4.78	3.78	4.98	5.29	4.92	5.37	5.18	5.01	4.89	5.14	5.41	6.15	5.64	6.18
CHILtrapF-61727.0	2.42	2.19	2.87	1.93	1.55	1.9	3.41	2.47	2.12	2.08	0.82	2.49	3.45	2.78	1.49	0.5	1.51	1.36	0.64	1.79	1.84	2.21	1.31	2.15
CHILtrapF-61742.1	3.28	3.4	3.72	4.45	3.4	0	3.79	4.26	2.12	2.4	2.02	0	4.52	3.67	2.82	3.54	4.36	3.66	2.24	3.19	3.3	3.96	3.44	3.89
CHILtrapF-61767.0	3.42	4.03	3.93	4.14	3.26	3.62	3.7	3.97	4.2	3.54	3.63	3.28	5.19	3.08	3.44	2.94	2.01	2.32	2.83	3.25	2.43	3.97	4.43	3.91
CHILtrapF-61788.0	1.92	3.02	2.43	2.61	3.26	0	2.84	0	1.65	3.34	1.3	0	3.91	2.67	2.28	3.45	2.22	3.57	1.76	2.22	2.25	3.77	3.21	3.52
CHILtrapF-61791.1	2.19	2.13	2.24	1.56	1.97	0.73	0	1.26	2.34	2.17	1.12	0	1.14	1.6	1.3	1.7	1.7	1.24	2.35	2.69	2.68	2.26	2.75	2.58
CHILtrapF-61808.0	2.4	3.18	2.77	3.33	2.24	2.5	2.43	2.59	1.4	3.23	2.45	2.4	1.9	1.72	1.27	2.12	1.62	2.22	1.91	2.27	2.63	3.34	2.34	3.3
CHILtrapF-61810.1	2.18	2.49	3.25	3.57	2.91	1.04	3.14	1.68	2.55	1.26	1.08	0	2.28	2.74	1.46	2.19	0.84	1.85	1.06	2.06	1.65	2.18	0.57	1.15
CHILtrapF-61813.0	2.16	2.09	2.71	2.66	2.31	1.77	2.61	2.28	1.21	1.37	0.89	1.22	2.26	1.76	1.95	1.62	1.28	1.18	1.9	2.08	2.5	2.57	2.92	2.43
CHILtrapF-61814.0	3.35	3.12	3.88	3	1.92	3.07	4.05	3.5	2.55	1.62	1.85	0	4.41	2.56	1.12	1.76	1.13	0.9	2.51	2.62	3.36	3.4	3.59	3.96
CHILtrapF-61820.0	3.57	3.63	3.72	3.11	3.25	3.19	4.21	4	3.56	3.82	3.1	3.08	3.72	3.88	3.27	2.65	3.31	2.22	3.41	3.13	3.59	3.4	2.6	3.44
CHILtrapF-61824.1	5.98	6.09	5.95	6.18	4.48	4.7	6.07	5.67	5.42	5.08	4.5	4.24	6.63	6.01	5.12	4.59	4.35	4.97	5.58	5.85	5.69	5.66	5.42	6.24
CHILtrapF-61825.0	1.69	1.4	2.11	0.86	1.57	1.92	1.41	1.35	2.28	2.62	1.12	0.52	2.02	2.72	1.52	1.42	2.12	1.91	1.1	1.53	1.53	2.32	2.6	2.54
CHILtrapF-61828.0	3.17	3.34	3.29	3.95	2.68	2.79	3.49	3.04	2.82	3.7	2.9	2.34	2.46	2.45	2.16	2.97	2.73	2.59	2.89	2.94	3.06	4.41	3.91	4.28
CHILtrapF-61833.0	5.92	5.68	5.89	5.51	4.35	4.42	5.98	5.79	5.59	5.65	4.86	4.26	5.15	5.28	4.77	4.86	4.57	4.75	5.31	5	4.97	5.32	4.93	5.15
CHILtrapF-61862.0	3.42	3.54	3.21	3.21	2.03	2	3.73	3.48	3.43	4.15	2.79	2.1	3.31	3.44	3.27	3.54	3.7	3.3	3.24	3.97	3.27	3.75	3.85	3.75
CHILtrapF-61872.0	1.46	1.36	1.84	0.98	0.7	0.44	1.37	1.58	1.59	1.57	0.77	1.01	1.21	0.71	1.13	0.44	0.62	0.91	1.87	1.46	1.48	1.38	1.1	1.12
CHILtrapF-61891.0	7.25	7.12	7.27	7.31	5.89	5.91	7.22	7.01	6.79	6.53	5.53	5.27	6.69	6.86	6.32	6.23	6.02	6.11	6.79	6.98	6.92	7.36	7.19	7.4
CHILtrapF-61892.0	4.37	4.28	4.19	4.1	2.54	2.97	4.28	4.13	3.98	3.33	2.57	2.52	3.46	3.79	3.32	2.89	2.78	2.36	4.16	4.21	3.98	3.92	3.81	4.14
CHILtrapF-61903.0	0.15	0.16	0.23	0.44	0.2	0.21	1.15	0.15	1.1	1.13	0.43	0	0.54	0.18	0.24	1.08	1.24	0.26	0.54	0.32	0.41	1.23	0.74	0.56
CHILtrapF-61905.0	6.87	5.97	5.19	6.57	4.27	4.67	8.31	7.48	8.02	7.24	6.89	6.18	7.17	7.3	7.5	6.69	6.43	6.33	6.03	5.23	4.81	5.07	4.47	4.38
CHILtrapF-61911.0	4.24	4.05	4.44	4.71	3.5	3.58	4.29	4.39	4.18	4.89	4.29	3.92	3.46	3.69	3.2	3.43	3.5	3.64	3.62	3.61	3.64	4.21	3.91	3.98
CHILtrapF-61919.0	5.4	5.21	5.11	5.52	4.35	4.14	5.29	5.33	5.15	4.65	3.92	3.79	4.74	4.51	4.63	4.27	3.81	3.96	5.24	5.37	5.28	5.69	5.48	5.76
CHILtrapF-61920.0	6.59	6.25	6.46	6.23	4.83	4.88	6.65	6.58	6.32	6.01	5.15	4.31	5.98	6.24	6.1	5.78	5.76	5.38	6.4	6.37	6.42	6.9	6.38	6.64
CHILtrapF-61922.0	2.54	2.24	2.28	4.08	3.02	3.15	3.2	2.59	2.14	3.5	3.13	2.6	3.37	3.43	3.68	4.05	4.1	3.81	3.65	3.4	3.52	4.45	4.63	3.93
CHILtrapF-61922.1	2.74	2.8	2.39	4.55	3.25	2.55	2.45	2.83	3.04	3.76	3.43	1.63	3.34	3.27	3.67	3.95	3.93	4.12	3.14	3.74	3.14	4.65	4.4	4.45
CHILtrapF-61926.4	3.64	4.3	3.74	3.92	2.26	2.67	2.88	3.52	3.64	1.64	1.7	2.93	3.56	3.33	2.53	1.38	1.38	0.53	3.79	4.19	4.08	3.84	4.52	4.42
CHILtrapF-61926.7	1.95	1.81	2.3	1.54	0	1.84	2.88	2	1.86	2.96	1.64	2.32	3.27	1.87	2.53	1.2	0.4	1.04	3.21	3.37	2.17	1.79	2.05	1.32
CHILtrapF-61926.9	6.36	5.54	6.65	6.48	4.11	5.14	6.25	6.17	5.71	6.54	6.09	6.73	8.14	6.68	7.07	5.63	4.55	4.73	7.97	8.17	8	6.48	6.2	6.5
CHILtrapF-61926.10	6.43	5.71	6.81	6.89	4.04	5.41	6.29	6.23	5.75	6.54	6.12	6.75	7.84	6.69	6.61	5.53	4.24	4.54	7.58	7.54	7.53	6.56	6.17	6.44
CHILtrapF-61926.12	1.95	1.81	1.49	2.44	0.82	0	1.18	0	0	2.96	2.01	3.16	3.27	0.73	1.76	2.08	0.4	1.27	2.18	2.96	2.17	1.79	1.36	1.32
CHILtrapF-61926.13	2.79	2.23	3.02	3.81	1.08	1.82	3.82	3.3	4.05	3.84	3.24	2.78	4.53	3.55	4.32	3.18	2.4	1.85	5.66	5.17	5.18	3.05	3.58	3.82
CHILtrapF-61926.14	4.45	4.28	4.89	4.58	2.65	3.83	4.23	4.15	4.21	5.06	4.41	5.45	5.56	4.42	4.92	3.86	3.04	3.23	5.77	5.61	5.35	4.97	5	4.66
CHILtrapF-61926.15	3.66	2.88	3.19	3.14	0	1.55	2.4	2.95	2.63	2.88	2.9	4.18	5.47	4.06	4.56	2.6	1.82	2.06	5.23	5.12	4.86	4.06	3.73	3.46
CHILtrapF-61926.16	4.79	4.41	5.14	5.62	3.53	4.75	5.5	5.63	4.75	5.81	5.56	6.84	5	4.58	2.93	3.32	2.64	2.35	3.09	3.92	3.38	3.74	3.19	4.58
CHILtrapF-61926.17	4.19	3.66	3.23	4.21	2.17	2.8	3.67	4.14	2.02	3.94	4.03	4.91	4.12	1.34	2.11	2.64	0	0.86	2.84	3.2	2.95	3.11	3.45	3.18
CHILtrapF-61932.0	1.11	0	0.69	1.54	1.72	0.52	2.07	1.64	0.73	1.28	0.38	0	1.13	0.74	0.78	1.48	0.4	0.92	1.62	1.3	1.12	2.67	2.46	2.9
CHILtrapF-61938.0	2.49	1.82	2.66	2.6	2.39	2.98	0	2.12	1.04	2.21	0.31	0.61	0.7	1.87	0.82	1.03	0.83	1.71	1.53	1.49	0.56	2.57	0.96	1.37
CHILtrapF-61942.1	1.28	0.41	1.16	0.29	0	0.2	1.37	1.05	1.34	1.49	0.93	1.12	0.99	0.77	0.82	0.65	0.99	1.09	0.96	0.85	0.7	1.12	1.34	0.98
CHILtrapF-61961.0	0	0	0	0.34	0	0	0.62	0	0.36	0.78	0.33	1.27	1.74	2.13	2.08	1.67	1.48	1.04	2.25	0.86	0.8	0.6	0.87	0.28
CHILtrapF-61963.0	5	4.54	4.8	4.11	3.17	3.15	4.39	4.43	4.24	3.31	2.74	2.57	4.46	4.6	3.98	3.37	2.96	3.02	4.77	4.45	4.53	4.17	3.8	4.3
CHILtrapF-61964.3	1.24	0.8	1.41	0.99	0.92	0.42	2.17	1.64	1.84	2.04	1.13	1.5	1.16	1.2	1.61	1.77	2.1	2.11	1.63	1.6	1.5	1.84	2.03	2.11
CHILtrapF-61967.0	0.33	0.89	0.34	0.65	0	0.82	0	0.34	0.92	1.72	1.24	1.32	1.65	1.48	1.05	2.83	2.26	2.49	0.85	1.01	1.36	2.49	2.23	2.56
CHILtrapF-61976.0	0.59	0.36	0.49	0.64	0.23	0.25	0.36	0.33	0.37	1	1.09	0.67	1.15	0.91	0.8	1.86	1.77	1.48	0.72	0.52	1.02	2.15	1.66	2.2
CHILtrapF-61993.0	1.38	1.65	1.15	0.67	0	0.61	2.79	2.06	2.23	0.61	0.73	0.7	2.67	2.84	3.24	2	2.17	2.62	2.7	2.04	1.82	0.71	1.97	0.39
CHILtrapF-62016.0	3.23	3.46	2.96	3.47	2.51	2.72	3.4	3.67	3.5	3.65	3.03	2.94	3.65	3.36	3.37	3.72	3.63	3.47	3.92	4.05	4.1	4.4	4.48	4.43
CHILtrapF-62017.1	2.97	2.99	3.12	3.49	1.84	2.43	1.66	2.61	2.73	2.13	1.02	0	3.07	1.7	2.09	1.07	1.07	1.33	1.91	2.01	0.99	2.56	2.41	2.6
CHILtrapF-62025.0	0	0.71	1.16	0	0	0	1.85	1.79	1.6	1.45	1.35	1.6	3.62	2.34	2.15	1.58	2.93	1.29	0	0.99	1.13	1.18	0.85	3.27
CHILtrapF-62053.0	2.66	3.48	3.12	2.78	1.46	3.69	2.78	2.71	1.34	0	0.77	1.34	4.26	3.35	3.59	2.8	1.32	1.79	3.87	3.08	3.18	4.84	4.18	4.65
CHILtrapF-62054.0	2.56	2.4	3.24	2.9	0.72	2.78	3.1	2.49	3.15	4.31	3.74	3.41	3.07	3.48	3.13	4.89	5.3	5.49	3.68	4.38	3.94	5.39	5.6	5.71
CHILtrapF-62063.2	5.44	4.92	5.07	5.43	4.18	4.58	5.24	5.23	5.14	5.6	4.45	3.58	5.11	5.58	5.16	5.36	5.27	5.2	5.36	5.05	4.97	5.79	5.35	5.69
CHILtrapF-62063.4	5.25	5.07	5.16	5.62	4.08	4.37	5.06	5.05	4.69	5.05	4.09	3.94	4.66	4.91	4.79	5.1	4.76	5.08	4.75	4.84	4.73	5.28	5.31	5.29
CHILtrapF-62063.5	6.72	6.54	6.46	6.65	5.57	5.16	6.86	6.19	6.24	6.44	5.47	5.32	6.02	6.6	5.87	6.05	5.91	6.25	5.62	5.94	6.08	6.77	6.5	6.76
CHILtrapF-62070.0	6.01	5.37	5.56	5.46	4.49	4.84	5.9	6.04	6.49	6.76	6.1	5.56	4.92	4.86	4.57	5.53	5	5.17	4.37	4.52	4.19	5.72	5.36	4.98
CHILtrapF-62077.1	0.54	0.43	0.52	0.68	0.38	0.5	0.38	0.52	0.44	0.89	0.6	0.66	0.16	0.6	0.3	0.2	0.46	0.41	0.1	0.11	0.24	0.58	0.32	0.59
CHILtrapF-62086.0	1.12	0.8	1.38	1.08	0.74	0.32	1.52	1.87	1.24	0.58	0.24	0	1.11	1.24	1.08	0.46	0.65	0.87	1.85	1.33	1.24	0.79	0.3	1.01
CHILtrapF-62099.0	4.28	3.97	4.38	4.17	2.54	2.76	4.41	3.95	3.73	3.78	3.3	3.34	4.42	4.13	3.75	3.58	3.69	3.56	3.67	3.84	3.75	4.17	3.94	4.06
CHILtrapF-62100.0	3.18	3.46	3.39	4.1	3.51	3.61	3.19	3.35	3.23	4.11	3.27	3.03	3.05	3.84	3.11	4.27	4.55	5.28	3.11	3.99	3.25	4.99	5.24	5.12
CHILtrapF-62107.0	5.76	5.09	5.54	5.24	3.81	4.19	5.42	5.55	5.02	4.71	3.75	2.77	4.67	4.81	4.69	4.77	4.52	4.48	5.04	5.19	4.98	6.05	5.71	5.94
CHILtrapF-62113.0	2.25	2.7	3.1	1.25	0	0	2.99	2.79	1.66	0.7	0	0	3.61	2.21	0.6	0	0.43	1.55	1.2	1.79	1.83	1.49	0.52	0.62
CHILtrapF-62125.1	4.72	4.55	4.67	3.82	3.99	3.58	5.54	5.07	5.5	5.05	4.21	4.16	5.82	5.35	5.73	3.82	4.48	4.95	4.51	4.57	3.71	4.22	3.62	3.77
CHILtrapF-62132.1	1.38	0	1.23	1.64	0.89	1.55	0	1.42	1.51	0.96	0.42	0.8	2.03	0.8	1.22	2.31	0.93	1.83	2.4	2.51	2.39	3.89	3.9	2.88
CHILtrapF-62132.2	2.72	0	3.43	3.2	0	0	0	2.77	1.65	0	0	2.9	1.83	0	0	2.05	1.04	0	2.75	4.58	4.31	4.3	6.17	5.36
CHILtrapF-62132.4	1.62	1.09	2.56	2.47	1.24	0	1.72	1.66	0	0	1.4	0	1.94	0	1.44	2.77	1.11	0	2.66	2.88	2.86	5.1	4.68	4.8
CHILtrapF-62133.0	6.59	6.4	6.65	6.68	5.36	5.45	6.59	6.42	6.18	6.26	5.25	4.59	5.58	5.85	5.35	5.69	5.53	5.51	5.78	5.78	5.77	6.59	6	6.44
CHILtrapF-62136.0	3.13	1.43	3.19	0.89	2.03	2.5	2.62	0.86	1.48	0.82	1.4	0.93	3.67	2.67	1.2	2.3	0	1.28	2.07	2.73	2.7	3.72	3.39	2.94
CHILtrapF-62136.1	2.48	2.75	3.41	3.47	2.41	2.56	2.42	0.75	1.32	1.2	1.25	1.71	3.18	3.1	0.62	2.62	0.8	2.21	2.33	2.22	2.32	4.16	3.75	4.07
CHILtrapF-62136.3	2.18	2.46	2.14	2.08	1.35	1.46	1.2	2.03	0	1.11	1.35	1.6	1.77	3.08	1.98	2.58	2.11	2.32	1.77	2.79	1.99	3.63	3.11	3.83
CHILtrapF-62152.0	1.75	2.28	2.14	2.77	1.35	0.91	1.2	2.03	0.75	1.73	1.35	0	1.77	2.52	1.79	2.66	0	1.49	2.21	2.1	2.2	3.98	3.23	3.67
CHILtrapF-62163.0	0.66	0.4	1.64	1.95	0.46	0.9	2.61	1.33	1.22	1.28	1.15	0	0.49	0.41	0.31	0.72	0.21	0.44	1.69	0.86	0.91	2.42	1.91	2.24
CHILtrapF-62176.0	4.57	4.65	4.82	4.97	3.97	3.25	5.15	4.57	4.6	4.51	3.8	3.39	4.3	4.11	4.44	4.49	3.87	3.49	4.67	4.75	4.51	5.29	4.75	5.22
CHILtrapF-62179.0	0	1.23	1.39	1.01	0.5	0.94	2.84	2.18	2.39	2.21	1.64	1.94	2.88	2.74	1.19	1.7	2.16	0.82	0.96	1.14	1.36	1.58	0.88	2.07
CHILtrapF-62188.0	0.64	0.26	0.66	0.26	0.31	0.63	0.86	0.98	0	0.79	0.67	1.19	0.32	0.28	0.55	1.58	1.23	0.93	1.67	0.87	1.43	2.2	1.4	1.83
CHILtrapF-62199.0	2.11	3.05	2.74	3.05	0	2.58	1.51	3.4	2.75	2.35	1.21	0	3.49	2.53	1.91	0.56	0	0.59	1.65	2.24	3.24	2.19	2.61	3.37
CHILtrapF-62203.0	4.08	2.72	3.51	2.87	2.59	3.52	4.27	3.05	2.78	2.43	1.23	2.62	3.9	2.78	1.64	1.48	1.28	1.57	3.04	3.31	3.33	2.97	2.42	3.29
CHILtrapF-62219.0	3.05	2.9	2.85	3.65	2.38	1.9	2.33	2.53	2.76	3.71	3.04	2.23	2.43	3.53	4.14	4.14	4.1	3.96	3.59	3.73	3.6	3.94	4.22	3.27
CHILtrapF-62230.0	0.46	1.42	1.69	1.99	0.59	1.45	3.25	2.81	2.31	3.28	2.69	4.16	3.39	2.66	1.96	2.9	3.13	3.21	1.75	1.06	2.04	2.36	1.21	2.22
CHILtrapF-62234.0	1.94	1.74	1.85	0.83	1.27	0.61	2.52	2.11	0.86	1.63	0.95	1.4	2.67	2.66	1.12	1.26	1.14	0.53	1.3	1.58	1.49	1.33	1.29	2.03
CHILtrapF-62259.0	0.31	0.7	0.32	0.24	0.28	0	0.24	0.42	0.45	0.96	0.71	0.36	0.73	0.95	1.14	0.62	0.62	0.54	1.37	1.58	1.21	0.66	0.29	0.1
CHILtrapF-62266.0	8.73	8.45	8.59	8.24	6.73	6.7	8.73	8.72	8.26	8.03	6.98	6.48	7.45	7.55	7.37	7.01	6.77	7	7.71	7.78	7.59	7.82	7.94	7.76
CHILtrapF-62268.0	2.3	2.64	2.36	2.34	1.29	0.72	2.42	2.69	2.32	2.28	1.91	1.18	2.53	1.82	1.67	1.3	1.44	1.31	1.42	1.79	1.22	1.87	1.55	2.14
CHILtrapF-62269.0	0.65	0.7	2.11	2.06	1.71	1.44	0	1.14	2.65	1.09	2.47	3.05	3.02	2.49	1.54	1.97	1.2	1.93	1.12	1.55	2.34	3	2.86	2.45
CHILtrapF-62272.0	3.98	2.99	3.89	4.73	3.23	1.37	4.61	4.04	3.72	2.63	3.04	1.78	3.66	3.05	1.86	2.52	1.48	1.56	2.09	2.79	2.89	3.44	3.16	3.88
CHILtrapF-62278.0	1.46	3.4	3.42	2.76	2.76	2.3	3.13	1.91	2.01	2.41	0.94	1.6	2.2	1.59	1.3	1.79	0.99	1.06	1.89	1.31	2.19	3.69	3.69	4.26
CHILtrapF-62282.0	3.66	2.39	3.75	3.34	1.97	2.36	3.43	3.71	2.27	2.27	1.46	0	2.97	2.07	2.23	2.34	0.39	1.01	2.23	3.08	2.95	2.79	3.22	2.94
CHILtrapF-62284.0	2.5	1.43	1.99	2.32	2.14	1.73	2.15	2.08	2.19	1.6	1.54	2.67	2.39	1.99	2.41	2.5	2.57	1.69	2.72	2.16	2.05	3.95	2.94	3.18
CHILtrapF-62297.0	4.6	3.28	4.35	4.02	3.12	2.91	4.34	3.71	2.59	3.94	3.05	1.82	4	3.93	3.49	3.2	3.49	3.38	3.96	4.04	4.1	4.22	4.07	4.44
CHILtrapF-62301.0	2.74	3.42	4.2	3.43	1.7	2.91	3.67	2.83	3.14	3.83	2.96	3.46	3.72	3.31	3.2	3.68	3.33	3.16	3.49	3.09	3.43	3.93	3.75	4.1
CHILtrapF-62302.0	1.87	1.12	1.26	0.72	0.48	0.53	0.9	1.01	1.23	0.37	0.44	0	0.74	0.15	0.58	0.08	0	0.08	0.26	0.23	0.49	0.28	0.26	0.23
CHILtrapF-62310.0	0	2.56	2.46	0	1.24	0.6	2.83	0.78	1.37	0.75	0.79	1.13	1.28	1.58	0.9	0.25	0.48	0.71	0.43	2.03	1.46	0.58	1.53	0.38
CHILtrapF-62329.0	0.77	0.82	0.63	0	0.55	0.61	4.94	4.13	5.26	6.66	6.45	5.88	4.88	4.49	4.41	3.13	3.37	3.59	0	0.26	0	0.32	0.78	0.38
CHILtrapF-62330.0	6.39	5.76	5.98	5.91	4.47	4.7	6.43	6.05	5.91	6.02	4.73	4.08	5.83	5.82	4.96	4.76	4.25	4.8	5.56	5.28	5.45	5.95	5.19	5.75
CHILtrapF-62334.0	7.43	7.4	7.3	6.91	5.78	5.46	7.64	7.54	7.21	6.82	6.16	6.23	7.39	7.27	6.86	6.9	6.89	7.07	7.05	7.34	7.01	7.58	7.43	7.41
CHILtrapF-62347.0	1.05	2.07	1.82	2.08	1.27	0.85	1.75	1.56	1.51	2.38	2.18	1.92	0.79	2.13	2.04	2.46	3.01	2.49	1.55	1.14	1.23	2.63	2.03	2
CHILtrapF-62365.0	2.24	2.52	2.47	2.84	0.86	1.52	2.36	3.02	1.65	2.4	1.4	0	3.49	2.75	2.2	2.56	1.63	2.15	1.69	2.99	2.43	2.85	2.79	2.07
CHILtrapF-62371.1	0.84	1.4	1.39	1.11	0.95	0.49	0.48	0.55	0.86	1.2	1.05	0.94	1.36	1.28	1.02	0.67	0.67	0.94	0.93	0.71	1.28	1.14	0.83	1.5
CHILtrapF-62377.0	3.38	3.5	3.76	3.75	2.58	3.09	3.43	3.35	3.04	2.41	1.87	2.21	2.98	2.42	2.05	1.94	1.79	0.82	1.7	2.06	2.06	2.87	2.62	3.5
CHILtrapF-62387.0	5.21	4.68	5.09	4.68	3.63	3.59	4.49	4.42	4.27	4.11	3.13	2.89	4.8	4.48	4.22	4.18	3.7	3.66	4.77	4.54	4.69	5.2	4.85	5.24
CHILtrapF-62389.0	3.57	3.66	3.88	4.1	2.86	2.97	4.55	3.45	3.3	4.07	3.83	3.01	4.38	4.92	5.48	5.02	5.06	4.54	5.27	5.57	4.9	5.47	5.41	5.01
CHILtrapF-62391.0	2	1.06	2.75	2.43	1.21	0.99	1.3	1.78	1.54	0.99	0.9	2.15	2.07	0.82	1.68	0.95	0.95	0.69	1.13	1.2	1.01	2.26	1.89	2.48
CHILtrapF-62395.0	0.7	2.83	2.63	2.14	0.86	2.24	2.7	2.47	1.65	3.26	2.91	1.95	3.37	3.15	1.35	2.37	3.43	2.58	1.37	1.63	2.25	2.32	2.38	2.78
CHILtrapF-62400.0	2.06	1.45	1.42	2.3	1.63	1.13	0.91	1.62	1.24	2.05	1.53	2.48	0.63	0.94	0	2.26	0.92	1.3	1.7	1.59	1.77	3.12	2.8	2.15
CHILtrapF-62400.1	2.49	2.45	2.99	3.48	1.89	1.34	2.14	1.88	2.35	2.18	1.53	3.12	2.56	1.75	1.99	2.41	2.06	2.05	1.86	2.48	2.36	3.75	3.33	3.79
CHILtrapF-62409.0	4.95	4.7	4.83	5.08	3.71	3.73	4.73	4.74	4.5	4.75	4.04	3.84	4.61	4.69	4.51	4.36	4.34	4.32	4.48	4.7	4.26	4.82	4.69	4.68
CHILtrapF-62415.0	3.64	3.31	3.65	2.68	2.67	2.22	3.04	2.14	2.51	1.77	1.66	1.94	3.47	2.25	1.24	2.48	1.5	1.81	2.38	2.59	2.11	2.5	2.44	2.39
CHILtrapF-62419.0	2.63	2.46	2.65	2.27	1.4	1.52	2.67	1.9	2.03	1.97	1.5	0.69	2.51	2.55	1.96	1.58	1.53	1.54	2.07	2.05	2.13	2.6	2.04	2.5
CHILtrapF-62425.0	0.37	0.96	1.04	1.36	1.7	1.19	1.18	0.92	1.86	2.13	1.56	0	1.74	1.86	1.41	2.13	2.46	2.28	1.12	0.71	0.66	0.69	0.66	0.58
CHILtrapF-62426.0	1.49	0.84	0	3.65	0.57	0	4.77	1.53	0	2.19	1.1	1.42	1.58	2.68	2.1	2.28	2.9	2.56	3.22	0.26	0.45	2.9	2.07	2.58
CHILtrapF-62444.0	7.33	6.05	6.72	7.2	5.96	6.5	5.5	5.16	6.27	5.33	4.86	4.59	4.26	5.77	4.14	3.61	0	3.73	3.87	3.08	4.8	5.45	4.25	6
CHILtrapF-62447.0	3.7	2.93	3.33	3.36	2.19	2.33	3.67	3.19	3.05	2.96	2.58	2.39	3.67	3.44	3.06	2.82	2.66	2.67	3.03	3.08	3	3.65	2.75	3.05
CHILtrapF-62459.0	6.37	6.25	6.31	6.57	5.37	5.55	6.62	6.32	6.23	6.43	5.72	5.24	5.7	5.87	5.36	5.81	5.65	5.77	5.34	5.64	5.58	6.52	6.18	6.47
CHILtrapF-62460.0	4.86	5.54	5.13	4.34	3.49	3.28	5.53	5.14	3.73	3.74	2.19	1.7	4.39	4.15	4.1	3.43	2.09	3.22	3.16	4.24	4.06	5.1	4.42	4.92
CHILtrapF-62461.0	2.77	2.53	2.9	4.44	3.26	3.79	3.56	3.05	2.8	4.43	3.93	3.54	3.02	3.32	3	3.85	4.09	3.95	3.23	2.95	3.2	4.07	3.76	4.01
CHILtrapF-62476.2	3.78	3.24	3.88	3.13	3.08	2.65	3.75	3.06	3.42	1.92	2.12	2.56	2.96	2.56	4.02	3.28	2.42	2.82	4.05	4.99	3.79	5.18	5.28	4.31
CHILtrapF-62477.0	1.79	1.23	2.46	2.6	1.4	0.94	1.24	1.96	1.47	2.3	1.39	0.77	0	0	0.82	1.36	0.6	0	0.4	0.43	0.7	1.34	0.51	0.85
CHILtrapF-62485.0	3.45	3.22	3.79	4.22	2.33	2.14	2.96	3.94	3.29	1.32	1.77	0	4.45	3.73	3.11	2	1.84	0.96	2.86	2.51	2.68	3.2	2.75	3.61
CHILtrapF-62489.0	2.82	0.59	2.5	2.03	1.16	0.77	1.02	1.56	1.05	3.47	1.15	2.08	2.61	2.25	2.16	2.22	1.85	2.62	2.47	1.63	2.25	2.66	1.82	2.21
CHILtrapF-62498.0	2.32	2.69	2.87	3.52	1.86	2	2.11	2.64	0.65	2.79	1.21	1.45	2.35	1.45	1.97	1.7	1.08	0.39	1.84	1.42	2.19	2.3	2.61	2.98
CHILtrapF-62515.0	4.37	3.61	3.39	3.62	2.86	3.01	5.02	3.55	4.95	4.78	3.4	4.04	5.57	6.29	6.48	4.08	4.26	3.05	6.03	5.53	5.64	5.08	5.37	5.1
CHILtrapF-62528.0	5.64	5.41	5.75	5.56	4.43	4.38	5.91	5.44	5.12	5.06	4.53	3.68	4.64	4.84	3.88	4.43	4.42	4.07	4.28	4.09	4.37	5.3	4.3	5.14
CHILtrapF-62530.0	1.62	1.93	2.56	0	2.14	0.82	0	0	1.99	0	1.54	0	0.77	2.2	0.9	1.45	1.29	0.71	2.53	3.23	2.05	2.94	3.91	3.03
CHILtrapF-62532.0	1.99	2.08	2.45	2.09	1.3	0.63	2.09	1.1	1.64	1.06	0.98	0.89	1.59	0.52	0.69	0.7	0.7	1.09	1.22	2.58	1.32	2.65	1.81	2.27
CHILtrapF-62538.0	6.67	6.96	6.89	7.17	5.88	6	7.57	7.07	6.91	7.82	7.05	6.05	5.25	5.63	5.85	6.02	6.35	6.21	5.54	5.76	5.11	6.19	6.47	5.6
CHILtrapF-62541.0	2.61	1.91	2.88	1.04	0.42	0.6	2.8	2.39	2.45	0.96	0.5	1.38	1.95	1.54	1.45	0.79	0.62	0.61	2.32	2.07	1.96	1.24	0.77	0.6
CHILtrapF-62547.0	5.76	5.35	5.76	5.32	4.19	3.94	5.81	5.5	5.49	5.15	4.37	3.5	5.42	5.35	4.95	4.58	4.67	4.65	5.19	4.93	5.07	5.18	4.78	5.01
CHILtrapF-62550.0	5.32	5.2	5.41	5.61	4.24	4.29	5.3	5.26	5.25	5.62	4.79	4.51	5.4	5.63	5.23	5.34	5.5	5.27	5.25	5.24	4.94	5.46	5.24	5.55
CHILtrapF-62554.0	0.85	0.91	1.24	1.68	0.61	0.93	0	0.28	0	0.99	0.7	0.95	1.55	1.26	0.41	2.66	1.8	2.11	1.34	1.59	1.6	3.41	3.2	3.27
CHILtrapF-62557.0	4.03	3.52	3.19	1.55	1.82	1.54	3.01	3.29	3.26	1.36	0.88	0.63	1.21	2.44	1.7	0.86	0.54	0.58	2.52	2.22	2.8	1.56	0.72	0.97
CHILtrapF-62566.0	3.75	3.48	3.49	2.79	2.09	2.01	3.56	3.84	3.34	2.98	1.89	1.79	2.89	3.36	3.2	2.99	2.37	2.64	3.7	3.66	3.53	3.71	3.71	3.61
CHILtrapF-62567.0	5.65	6.1	5.92	6.24	4.47	4.13	6.02	5.91	5.6	5.39	5.28	3.55	5.64	5.32	4.83	4.76	5	4.55	5.54	5.6	4.87	5.55	5.37	5.44
CHILtrapF-62573.0	3.33	2.49	3.05	3.84	2.72	2.21	2.67	2.26	1.91	1.13	0.4	1.63	1.8	1.26	1.81	1.01	0.42	0.8	1.66	2.13	2.56	2.99	2.75	3.58
CHILtrapF-62579.0	2.23	3.17	3.01	3.98	0	1.5	1.89	2.27	3.01	0	1.55	0	3.85	4.05	0	0.76	1.25	0.81	2.43	2.7	2.58	3.99	3.34	3.98
CHILtrapF-62581.1	4.62	4.31	4.71	4.2	3.27	3.35	4.68	4.35	4.32	4.2	3.7	3.47	4.29	4.41	4.08	4.02	3.91	3.99	4.44	4.29	4.17	4.58	4.13	4.39
CHILtrapF-62589.0	5.97	5.74	5.94	6.01	4.55	4.42	6	5.96	5.78	5.43	4.58	4.08	5.68	5.6	5.52	5.12	4.97	4.95	5.6	5.59	5.59	6	5.51	5.89
CHILtrapF-62594.0	2.64	3.27	3	1.32	0.68	0.42	3.18	3.18	3.18	1.96	1.66	2.05	2.42	2.22	2.42	1.6	2.48	1.63	2.62	2.75	2.49	2.29	2.03	2.56
CHILtrapF-62598.0	5.64	5.9	5.8	6.09	4.29	4.2	6.41	6.03	5.82	5.72	4.74	4.14	4.72	5.02	4.65	4.51	4.15	4.54	5.1	5.31	4.99	5.45	5.26	5.03
CHILtrapF-62599.0	3.52	3.34	3.66	4.05	2.42	2.86	3.54	3.41	3.42	4	3.26	2.76	3.69	3.48	3.29	3.67	3.75	3.91	3.13	3.26	3.25	4.14	3.95	4.02
CHILtrapF-62613.0	5.41	5.26	5.47	6.06	4.32	4.61	5.71	5.5	5.27	5.93	5.14	4.7	5.2	5.31	4.98	5.7	5.58	5.63	5.22	5.18	5.42	5.99	5.78	5.85
CHILtrapF-62616.0	4.8	4.43	4.61	3.82	3.01	2.92	4.45	4.21	4.43	3.5	3.04	2.4	4.21	4.6	4.15	3.84	3.6	3.5	4.8	4.58	4.71	4.71	4.75	4.61
CHILtrapF-62616.1	3.7	3.82	4.16	3.16	1.64	1.77	3.75	1.81	3.98	2.06	2.13	3.36	4.13	3.6	2.66	2.2	2.58	2.68	3.14	3.72	3.05	4.09	3.44	3.68
CHILtrapF-62626.0	2.51	2.66	2.86	3.08	2.04	1.88	2.77	3.11	2.82	3.83	3.06	2.39	3.38	3.4	3.75	3.81	4.07	3.87	3.27	3.16	2.62	3.5	3.45	3.38
CHILtrapF-62632.0	8.08	7.97	8.08	7.99	6.87	6.73	8.06	8.12	7.74	7.58	6.79	6.21	7.51	7.53	7.4	7.33	7.1	6.92	7.69	7.71	7.57	8.23	7.95	8.19
CHILtrapF-62633.0	0.46	0.98	0.79	1.18	0.58	0.25	1.43	1.22	0.79	1.91	1.38	1.12	0.43	1.3	1.04	1.62	1.24	1.53	1.03	1.1	0.6	2.21	1.91	2.21
CHILtrapF-62638.0	4.55	4.57	4.34	5.38	3.9	3.47	4.81	4.49	4.25	4.98	4.25	3.03	4.18	4.53	4.9	4.8	4.5	4.5	5.21	5.39	4.89	5.48	5.51	5.46
CHILtrapF-62641.0	2.22	3.17	3.74	2.87	1.62	2.51	2.49	3.82	1.77	1.84	1.68	1.49	2.75	3.14	2.16	1.74	0.67	1.2	2.25	2.9	3.72	3.15	3.02	3.26
CHILtrapF-62657.0	6.51	6.46	6.27	6.77	5.63	5.41	7.47	7.32	7.46	7.18	6.57	6.37	7.74	7.8	8.24	7.64	7.72	7.35	7.48	7.28	7.42	7.65	7.45	7.38
CHILtrapF-62666.0	5.96	6.41	6.3	5.59	5.31	4.74	6.1	5.9	5.97	4.43	3.86	2.73	6.16	5.48	4.42	3.59	1.91	2.25	4.84	3.88	4.88	3.52	2.11	4.25
CHILtrapF-62667.0	6.02	5.9	5.89	5.01	3.99	3.28	6.06	5.82	5.52	4.58	4.18	2.42	5.55	5.48	5.2	3.15	2.33	2.49	5.68	5.31	5.53	3.5	3.3	3.46
CHILtrapF-62673.0	2.04	2.25	1.78	3.31	1.5	2.2	1.88	1.29	1.13	2.08	1.96	1.48	1.94	2.06	1.66	2.13	1.29	1.54	2.51	2.22	2.17	2.11	1.53	2.33
CHILtrapF-62676.0	2.94	3.15	2.42	1.5	1.67	1.8	2.23	0.66	0.71	1.4	0.37	0	3.87	2.88	1.91	1.52	0.7	0.75	2.05	2.58	1.7	3.69	2.13	3.11
CHILtrapF-62676.2	6.16	5.83	5.93	5.79	3.95	4.33	5.69	5.51	5.39	4.02	3.53	3.24	5.6	5.74	5.96	4.53	3.79	4.2	6.03	5.83	5.84	6.15	5.7	5.83
CHILtrapF-62676.10	4.4	4.52	4.25	4.61	2.66	1.84	3.64	4.33	4.23	3.16	2.3	3.36	4.71	4.43	2.94	2.96	2.62	2.95	3.01	3.58	3.79	4.16	3.58	4.12
CHILtrapF-62678.0	3.61	3.31	3.9	3.85	2.65	2.66	4.15	3.41	3.08	3.44	2.53	2.13	2.96	2.49	2.24	2.61	2.07	2.01	2.6	2.95	2.58	3.52	2.91	3.08
CHILtrapF-62678.1	2.12	2.78	1.99	2.78	0.91	0	1.31	2.56	1.1	1.41	1.04	0.48	1.72	1.73	1.08	0.64	0.25	0.86	1.14	1.43	1.01	1.29	1.1	2.16
CHILtrapF-62679.0	4.01	3.88	3.69	5.01	3.28	3.15	5.76	5.7	5.56	6.09	5.25	4.75	6.59	6.76	6.92	6.49	6.6	6.43	4.66	5.03	4.49	4.91	4.82	4.68
CHILtrapF-62687.0	4.22	4.19	3.96	4.26	2.94	2.8	3.65	3.61	3.24	3.09	2.64	2.88	4.34	4	3.48	3.42	2.58	2.87	3.69	3.92	3.6	4.56	3.73	4.49
CHILtrapF-62696.0	1.57	3.14	2.12	1.74	1.93	0.79	1.96	1.9	2.55	1.96	1.4	1.43	1.36	2.89	2.34	2.2	1.84	1.49	1.78	2.19	2.45	1.79	1.58	1.93
CHILtrapF-62699.0	4.73	4.32	3.58	4.25	3.24	3.58	3.71	3.74	3.23	3.76	3.65	2.38	3.61	3.39	3.87	2.49	2.61	2.95	2.92	3.35	0.94	4.61	4.47	4.37
CHILtrapF-62705.0	2.66	2.21	2.79	3.18	1.46	1.99	2.44	1.91	3.34	2.48	2.28	1.34	4.33	3.81	2.28	1.7	1.52	2.35	2.84	2.35	3.29	3.02	2.58	2.98
CHILtrapF-62706.2	3.01	1.73	2.63	1.56	0.55	1.04	2.69	2.11	0.86	1.78	1.42	0	2.54	0.86	0.91	1.37	1.67	1.2	1.4	1.13	1.05	1.91	1.77	2.48
CHILtrapF-62706.3	3.35	3.59	3.23	3.31	2.05	2.01	2.93	3.12	3	2.54	2.45	2.73	2.68	3.25	2.84	2.68	2.73	2.63	3.09	3.24	2.91	3.63	3.74	3.78
CHILtrapF-62706.5	1.07	2.07	2.22	1.93	1.29	1.9	2.34	1.54	0.88	1.96	1.64	0	0.58	2.6	2.31	1.88	2.47	1.89	2	2.17	1.69	2.76	3.75	2.35
CHILtrapF-62706.7	2.25	2.36	2.92	1.73	1.68	1.81	3.36	2.3	2.54	1.41	1.68	0.98	2.33	1.77	2.16	1.64	0.77	1.2	1.84	2.25	1.43	2.81	2.24	2.09
CHILtrapF-62706.9	3.2	2.84	3.21	2.55	2.11	1.93	3.6	3.04	2.6	2.57	1.41	0	2.41	1.29	1.63	1.04	0.77	1.89	1.7	1.93	1.54	2.46	2.28	2.26
CHILtrapF-62706.13	2.27	3.56	2.81	1.82	1.59	2.74	2.96	0.85	2.64	2.46	2.2	2.43	2.37	2.65	2.75	1.84	2.89	2.51	2.61	2.4	2.68	3.44	3.91	3.26
CHILtrapF-62706.14	1.61	1.7	2.5	2.46	0	1.61	2.82	2.4	0	2.68	1.96	1.37	3.72	2.87	1.94	1.73	2.16	1.63	1.79	2.15	2.37	3.29	2.61	3.54
CHILtrapF-62706.18	3.13	2.73	2.8	1.71	0	0.82	3.64	2.9	3.22	0.59	1.54	1.48	3.14	2.67	2.72	1.97	1.11	1.18	2.59	2.42	2.97	2.63	1.79	2.04
CHILtrapF-62706.19	3.19	3.84	4.35	2.98	3.21	2.44	3.97	3.82	2.79	2.42	1.82	1.44	2.34	3.25	3.52	2.24	2.3	1.6	4.56	3.75	4.09	3.66	3.76	3.36
CHILtrapF-62713.0	0.45	0.32	0.26	1.41	0.58	0.74	0	0.11	0.76	0.97	0.84	0.23	2.1	2.01	1.95	3.22	3.05	2.6	0.89	1.06	1.2	2.84	1.48	2.97
CHILtrapF-62718.0	2.27	3.09	3.29	2.38	2.59	1.71	4.29	3.03	1.86	3.09	2.07	3.42	3.52	2.43	1.54	1.44	1.84	1.27	0.83	2.4	2.84	2.56	2.04	2.65
CHILtrapF-62721.0	3.56	3.58	3.74	4.46	3.31	3.27	3.85	3.57	3.51	3.84	2.95	2.98	2.92	3.23	2.71	2.83	2.73	2.5	3.24	3.38	3.4	4	3.52	4.21
CHILtrapF-62726.0	4.73	4.51	4.54	4.68	3.48	3.5	4.97	4.67	4.7	4.1	3.58	3.47	4.52	4.83	3.98	3.95	3.63	3.96	4.4	4.59	4.53	4.91	4.44	4.71
CHILtrapF-62728.0	5.94	5.88	5.77	6.55	5.43	5.38	6.22	5.95	6.17	6.21	5.55	3.96	5.54	5.73	5.33	5.85	5.29	5.9	5.26	5.33	5.46	6.43	6.15	6.66
CHILtrapF-62728.1	5.77	5.85	5.78	6.15	5.08	4.82	6.16	5.62	5.43	5.97	5.29	4.52	5.06	5.39	5.46	6.12	5.88	5.42	5.74	5.48	5.3	6.55	6.17	6.27
CHILtrapF-62731.1	6.41	6.39	6.53	6.59	5.4	5.41	6.66	6.43	6.33	6.57	5.74	5.3	6.24	6.45	5.95	6.07	6.06	6.1	6.19	6.28	6.08	6.68	6.42	6.62
CHILtrapF-62731.2	3.26	3.48	2.56	3.27	1.94	2.67	3.16	3.2	3.55	3.01	2.13	0.87	2.56	1.8	2.37	2.33	1.59	1.68	2.62	2.44	2.21	2.84	2.87	3.27
CHILtrapF-62732.1	0	0	0.14	0.26	1.49	0	0	0	0.1	0	0.18	1.06	0.68	0.19	0.95	0.23	0.1	0.72	0.37	0.04	0	0.39	0.32	0
CHILtrapF-62738.0	1.62	0.82	1.83	1.1	0.55	0.6	2.28	3.1	2.88	2.14	1.83	0.49	3.03	2.07	2.25	1.46	0.67	1.83	1.17	1.24	1.64	1.32	1.65	2.1
CHILtrapF-62741.0	0.19	0.3	0.1	0.11	0.12	0.15	0	0.2	0.21	0.98	0.6	0.31	0.48	0.65	0.77	0.99	1.45	0.79	0.49	0.4	0.28	0.49	0.57	0.58
CHILtrapF-62746.0	2.03	3.47	2.85	2.13	1.45	1.21	2.77	1.72	2.01	0.52	0.76	1.6	3.24	2.47	1.97	0.99	0	0.62	2.63	2.74	2.85	2.34	2.6	2.82
CHILtrapF-62756.0	1.3	1.38	2.54	2.82	1.55	1.4	1.78	2.48	1.42	1.66	1.55	1.64	2.33	1.82	1.15	1.61	1.02	1.89	1.62	1.96	1.99	1.86	1.9	2.26
CHILtrapF-62759.0	1.83	2.3	2.33	2.73	1.23	0	0	1.05	2.35	1.33	1.77	1.12	2.72	2.78	2.14	1.72	2.06	1.81	2.3	1.59	2.63	2.33	2.46	2.93
CHILtrapF-62768.0	2.6	3.13	3.83	3.6	1.22	1.33	4.4	2.87	2.5	1	1.04	1.74	2.37	3.2	1.42	2.14	0	1.52	2.63	2.74	1.01	3.38	2.54	3.41
CHILtrapF-62802.0	3.7	3.45	3.1	4.67	3.06	2.97	3.14	3.37	3.06	4.91	4.04	3.07	3.65	3.45	3.23	4.08	4.12	4.23	3.43	3.69	3.45	4.9	4.47	4.74
CHILtrapF-62823.0	4.43	4.71	5.15	5.33	2.9	3.75	5.2	5.12	5.02	4.47	3.95	3.48	4.73	4.9	4.01	3.77	4.01	3.64	4.14	4.59	4.57	4.88	4.89	4.87
CHILtrapF-62857.0	3.62	2.99	3.46	3.37	2.72	2.65	2.04	2.62	1.78	2.99	1.99	3.81	3.13	2.74	2.35	2.62	1.37	1.85	3.04	2.95	2.89	4.01	3.4	3.85
CHILtrapF-62858.0	2.09	1.31	1.77	1.62	0.44	0.49	1.49	1.27	1.35	1.05	1.1	0.39	1.31	0.39	1.08	0.55	0.2	0	2.16	2.17	2.1	2.04	2.28	2.56
CHILtrapF-62859.0	7.48	7.49	7.37	6.38	5.28	5.39	8.64	8.09	8.33	6.79	6.05	5.46	8.77	8.79	9	7.06	6.97	7.27	8.25	8.15	7.77	7.64	7.4	7.35
CHILtrapF-62862.0	0.44	0.66	0.45	0.67	0.3	0.85	0	0.45	0.26	0.23	0.64	0.5	0.79	1.16	1.39	2.92	2.48	2.45	1.4	1.43	1.29	2.6	2.51	2.95
CHILtrapF-62864.0	6.94	6.03	6.62	3.05	3.29	0	5.9	5.47	4.84	0.86	0.9	0	5.58	4.94	4.24	1.74	0	0.59	4.93	4.92	5.01	2.79	1.94	2.9
CHILtrapF-62878.0	2	2.57	3.19	3.03	2.49	1.7	2.44	2.05	2.48	1.98	1.75	2.49	2.35	2.88	1.62	2.95	1.57	1.79	2.03	1.93	2.01	3.31	3.03	3.33
CHILtrapF-62883.0	2.27	1.76	1.95	3.21	1.42	2.35	2.33	1.87	1.72	2.31	2.3	1.3	2	2.74	3.42	3.65	3.14	3.56	3.68	2.95	3.25	3.88	3.43	3.27
CHILtrapF-62883.1	2.62	2.72	2.17	3.66	1.76	2.06	2.94	2.87	2.63	3.03	2.75	3.17	2.48	2.99	3.79	4.32	4.15	3.95	3.64	3.59	3.16	3.8	3.62	4.21
CHILtrapF-62904.0	1.34	1.49	1	2.72	0.88	1.44	3.72	1.65	1.54	2.29	1.86	1.21	1.86	1.39	1.04	1.28	1.58	0.83	2.07	0.95	0.72	1.5	0.52	1.41
CHILtrapF-62915.2	0.84	1.44	1.16	0.9	1.03	0.67	0	1.16	1.7	1.56	1.41	2.07	1.39	1.71	2.48	1.96	2.18	1.77	1.86	2.04	3.03	2.54	3.22	2.44
CHILtrapF-62916.0	3.64	3.43	4.18	3.03	1.06	1.78	3.57	2.97	2.51	2.33	2.4	2.51	2.72	1.93	0.75	0.94	0.94	0.58	1.82	0.94	1.8	2.5	1.08	2.57
CHILtrapF-62918.0	2.73	2.16	3.1	3.07	2.37	2.38	3.14	2.11	1.39	1.62	2.12	2.22	2.86	1.4	1.74	1.37	1.37	0.29	2.03	2.66	2.19	2.47	3.03	2.22
CHILtrapF-62921.0	4.19	4.63	4.41	3.75	2.58	2.25	4.95	5.43	5.21	4.24	3.13	3.39	4.14	4.09	4.21	3.71	3.23	3.2	4.62	4.26	4.42	4.94	4.26	4.46
CHILtrapF-62936.0	1.28	2.66	0.19	4.57	0	0.18	5.54	1.81	0.14	1.16	1.12	0	2.43	1.99	3.28	2.34	2.57	0.29	4.45	0.43	0.7	2.31	0.74	0.3
CHILtrapF-62947.0	2.42	2.52	2.47	3.68	2.97	2.65	1.72	3.56	2.64	4.96	3.9	4.09	3.63	3.84	4.03	6.17	5.74	5.35	4.61	4.58	4.68	6.46	6.61	6.21
CHILtrapF-62951.0	0.74	0.79	0.77	2.22	0.91	0	1.98	0	1.34	1.21	1.93	1.34	0	0.82	0	2.8	2.12	1.79	0.42	0	1.88	3.79	3.51	3.57
CHILtrapF-62951.1	0	0	1.18	1.86	0	2.2	0	0	0	2.39	1.47	3.04	0.73	0	0.49	2.25	1.66	1.61	0.58	0.62	1.56	4.04	2.91	3.28
CHILtrapF-62967.0	5.91	5.82	5.8	5.89	4.5	4.92	5.95	5.78	5.59	5.59	5	4.67	5.42	5.92	5.47	5.6	5.61	5.59	5.56	5.6	5.45	6.29	5.79	6
CHILtrapF-62977.0	1.93	1.02	2.38	2.04	0.7	0	2.63	1.3	1.06	2.08	1.31	0.62	1.2	0.62	0.48	1.04	1.04	1.29	1.87	0.61	0.96	2.95	2.37	2.65
CHILtrapF-62980.4	8.68	8.49	8.35	8.96	7.77	7.59	8.77	9.19	9.02	10.16	9.13	8.54	7.86	8.06	7.91	9.05	8.83	8.79	7.72	7.89	7.89	8.92	8.93	8.89
CHILtrapF-62984.0	5.35	5.24	5.18	5.73	4.5	4.92	5.36	5.31	5.17	5.09	4.29	3.37	4.36	5.14	4.93	4.88	4.87	4.62	5.45	5.45	5.16	5.65	5.57	5.72
CHILtrapF-62994.0	0.9	1.06	1.09	0.56	0.82	0.9	0.4	0.54	0.58	0	0.81	0	0.99	3.61	1.21	0.49	0.85	0.33	1.9	1.29	2.67	0.39	0.66	0.45
CHILtrapF-62999.0	2.42	2.12	2.39	2.4	1.32	1.29	2.59	2.56	1.85	2.75	2.32	1.85	3.97	4.04	4.45	4.69	4.26	4.39	4.41	4.98	4.34	5.76	5.99	5.67
CHILtrapF-63011.0	4.49	3.71	3.86	2.74	2.29	1.68	3.82	3.65	3.24	1.67	1.74	2.4	4.54	3.78	2.56	2.24	1.96	1.71	3.16	2.93	3.32	2.98	3.01	3.64
CHILtrapF-63016.0	2.84	2.48	2.97	2.82	2.24	1.58	2.83	2.35	2.28	2.62	1.5	1.75	2.75	2.68	1.74	2.31	2.14	2.28	2.33	2.44	2.39	2.9	2.68	2.95
CHILtrapF-63022.0	3.98	3.86	3.63	3.25	3.03	1.11	3.7	3.52	3.43	1.34	1.95	0.93	4.25	3.94	2.46	2.91	1.67	1.28	3.69	3.98	4.06	3.72	3.07	4.3
CHILtrapF-63033.0	4.06	4.14	4.33	4.15	3.32	2.38	4.16	4.25	3.59	4.14	3.21	2.61	4.3	4.1	2.94	3.36	3.15	3.71	3.87	3.88	3.68	4.25	4.1	4.25
CHILtrapF-63043.0	0.08	0.49	0.25	1.73	0.72	0.55	1.54	0.18	0	0.84	0.48	0.36	0.59	0.36	0.55	0.58	0.36	0.3	1.18	0.19	0.18	0.81	0.67	1.12
CHILtrapF-63058.0	3.51	3.75	4.2	4.54	3.47	3.27	3.55	3.4	3.05	3.98	3.16	2.91	3.4	3.32	2.94	3.57	3.53	3.37	3.34	3.41	3.53	4.42	3.82	4.34
CHILtrapF-63068.0	2.66	2.86	1.74	3.5	3.56	2.95	1.49	1.65	3.5	1.14	1.55	3.31	4.24	2.73	2.96	1.91	2.29	2.91	1.42	3.06	3.01	1.86	2.11	1.64
CHILtrapF-63078.0	5.65	5.56	5.6	5.54	4.53	3.97	5.51	5.39	5.29	4.72	4.1	4.14	5.46	5.57	4.76	4.77	4.45	4.69	5.07	5.28	5.21	5.76	5.3	5.66
CHILtrapF-63081.0	0.32	0	0	0.72	0.15	1.01	0	0.12	0	0.5	0.49	0.14	0.16	0.14	0.19	1.41	1.6	1.55	0.29	0.56	0.75	2.35	2.28	1.83
CHILtrapF-63086.0	2.97	3.93	4.3	3.21	1.49	1.61	3.54	3.63	2.51	2.33	2.08	2.71	3.24	3.02	1.44	2.16	1.88	0	3.61	3.4	3.22	4.18	3.16	2.91
CHILtrapF-63094.6	2.3	2.54	3.16	1.39	0.72	1.3	2.42	2.19	1.93	1.55	1.02	0	3.07	2.46	1.94	2.2	1.68	1.77	2.82	2.01	1.58	2.72	3.06	1.64
CHILtrapF-63095.0	3.2	2.22	2.76	3.53	3.3	3.47	4.17	3.64	2.93	3.25	3.22	2.71	3.15	3.94	3.35	5.01	4.39	3.83	4.19	4.58	4.25	6.58	5.88	6.21
CHILtrapF-63095.1	2.55	1.27	2.64	3.02	2.51	1.96	3.46	2.68	2.71	3.26	2.65	2.35	2.76	3.2	3.34	4.75	4.1	3.86	3.82	3.77	4.12	6.16	5.59	5.83
CHILtrapF-63100.0	1.49	1.82	1.89	1.83	0.42	0.82	1.72	1.53	1.13	1.72	0.86	2.92	2.18	2.53	1.55	1.21	2.12	1.95	1.92	1.29	1.5	1.91	2.33	2.26
CHILtrapF-63101.0	6.05	5.81	5.98	5.98	4.63	4.82	6.2	5.97	5.72	5.75	4.84	4.47	5.38	5.55	5.26	5.54	5.43	5.36	5.65	5.5	5.48	6.01	5.69	6.06
CHILtrapF-63103.0	0.61	0.78	1.65	3.28	1.45	1.37	1.86	0.86	1.41	1.56	1.45	1.71	3.81	4.64	4.38	3.41	3.67	3.36	3.07	4.15	3.21	4.37	3.42	4.34
CHILtrapF-63104.0	2.42	3.08	2.09	3.3	3.06	3.22	3.88	2.08	2.58	2.83	1.57	2.41	4.53	4.39	4.09	2.99	1.78	2.15	3.48	3.22	3.55	4.72	4.23	4.8
CHILtrapF-63119.0	5.19	5.18	5.17	6.11	4.64	4.92	5.4	5.51	5.25	6.14	5.46	5.11	5.3	5.38	5.79	6.59	6.44	6.48	5.79	5.97	5.73	6.86	6.84	6.51
CHILtrapF-63125.0	2.72	2.41	2.72	2.45	1.79	1.93	1.86	2.01	2.18	1.99	1.37	1.66	2.65	2.98	2.13	1.67	1.37	1.59	2.4	2.25	2.67	2.43	2.31	2.65
CHILtrapF-63125.1	3.4	3.78	3.25	3.66	2.14	2.16	3.64	3.18	3.17	2.27	2.09	1.48	3.54	3.36	2.85	2.7	2.7	2.31	3.1	3.34	3.73	3.6	3.34	3.8
CHILtrapF-63127.1	0	0	0	0	0	0	2.58	1.61	3.46	3.78	3.69	3.58	1.55	1.97	2.24	2	1.61	1.91	0.52	0.56	0	0	0.25	0
CHILtrapF-63127.4	0.53	0	0.3	0	0	0.72	1.55	2.06	2.46	2.97	2.75	3.59	0	1.58	2.09	0.99	0.99	1.38	0.29	0	0.53	0	0	0
CHILtrapF-63127.6	0.56	0	0	0.33	0	0	2.21	1.15	2.85	2.9	2.96	2.68	1.7	1.66	1.46	1.04	1.04	1.11	0.16	0.18	0	0.23	0	0
CHILtrapF-63127.7	0	0	0.3	0	0	0	1.55	2.06	3.25	3.26	3.13	3.91	1.13	1.32	0.78	0.31	0.79	1.38	0	0	0	0	0	0
CHILtrapF-63130.0	1.38	2.83	3.03	1.87	1.64	1.14	3.3	3.57	2.71	2.06	0.51	0.95	2.93	2.9	1.88	2.2	1.89	2.3	2.36	1.89	1.78	3.18	1.67	3.59
CHILtrapF-63133.0	2.58	3.19	2.84	2.69	2.09	2.91	2.36	2.77	2.4	3.26	2.56	3.26	2.39	3.03	2.62	3.12	2.27	3.45	2.82	3.17	3.09	2.94	3.42	2.78
CHILtrapF-63133.4	3.38	3.31	3.72	3.42	1.8	0	3.6	3.35	2.41	2.97	2.99	2.91	3.61	3.04	2.86	3.07	2.39	2.68	3.37	2.94	2.27	3.81	3.32	3.1
CHILtrapF-63134.0	0.59	0.98	0.79	1.73	0.32	0.9	2.22	0.61	0.53	0.58	0.45	0.1	1.36	0.96	1.15	1.52	1.62	2	1.84	1.21	0.93	2.02	2.51	1.68
CHILtrapF-63152.0	5.07	5.14	4.88	4.8	3.89	3.9	4.94	4.35	4.09	2.98	1.65	0	4.73	4.31	3.6	2.2	1.72	2.5	4.17	4.29	3.98	4.7	4.35	4.76
CHILtrapF-63154.0	3.01	2.12	2.65	4.2	1.96	2.49	1.97	2.22	2.47	1.84	1.1	2.82	1.49	2.47	1.97	3.19	1.45	2.17	3.08	2.94	3.54	4.86	5.26	4.66
CHILtrapF-63160.0	4.73	4.74	4.91	4.9	3.34	3.61	4.87	4.41	4.42	4.72	3.82	3.55	4.64	4.59	3.8	4.24	4.1	3.94	4.45	4.43	4.34	4.83	4.49	4.46
CHILtrapF-63162.0	5.37	4.84	5.35	5.02	3.87	3.34	5.73	5.12	4.46	4.62	3.48	3.01	4.67	4.47	3.91	3.39	3.5	3.68	4.18	3.83	4.1	4.49	4.19	4.36
CHILtrapF-63163.0	5.99	5.39	5.79	6.17	4.55	3.97	5.66	5.6	4.04	4.07	2.83	3.36	5.78	5	4.12	4.68	2.91	3.65	5.76	5.98	5.72	6.55	5.97	6.66
CHILtrapF-63177.0	5.91	5.73	5.81	5.73	4.37	4.58	5.79	5.76	5.64	5.45	4.74	4.42	5.04	5.4	5.3	5.2	4.89	4.87	5.78	5.7	5.71	6.07	5.82	6.05
CHILtrapF-63186.1	2.72	1.01	3.83	3.2	2.23	3.22	3.95	4.54	3.55	3.34	3.06	4	4.42	3.68	2.68	3.23	2.51	3.17	3.03	3.58	1.94	2.11	2.87	1.77
CHILtrapF-63186.2	7.73	7.36	7.64	7.72	6.41	6.05	8.23	7.99	7.98	7.38	6.51	6.58	7.79	7.62	7.93	7.42	7.41	7.12	8.16	8.04	7.7	7.59	7.29	7.24
CHILtrapF-63186.3	8.29	8.15	8.19	8.37	6.55	6.59	8.54	8.58	8.43	7.82	6.72	6.77	8.08	8.03	8.24	7.95	7.87	7.64	8.38	8.51	8.17	7.98	7.96	7.83
CHILtrapF-63186.4	3.59	2.64	3.89	3.98	1.54	4.07	4.25	4.39	3.52	3.73	2.66	3.3	4.5	4.09	2.96	3.35	3.34	3.38	3.27	3.71	3.05	2.97	3.14	3.01
CHILtrapF-63186.5	6.83	6.45	6.66	6.48	4.85	5.05	7.29	6.86	6.94	6.46	5.25	5.55	6.61	6.63	7	6.5	6.38	6.4	7.01	6.85	6.69	6.62	6.36	6.39
CHILtrapF-63196.0	4.89	4.91	4.97	5.23	3.84	3.64	5.09	4.89	5.01	4.52	3.74	3.66	4.84	4.71	4.82	4.54	3.89	4.08	5.12	5.38	5.06	5.12	5.12	5.28
CHILtrapF-63200.0	3.05	3.05	3.21	3.68	2.58	1.66	2.77	3.2	3.06	1.44	2.02	1.74	2.43	2.33	1.96	2.15	1.64	2.01	3.16	2.81	3.16	3.46	3.22	3.18
CHILtrapF-63203.0	2.21	2.31	1.65	2.8	0	0	2.58	1.74	2.36	0.53	0.96	0	1.8	2.51	1.09	1.6	0.82	0.36	2.16	2.66	2.89	2.55	2.9	3.43
[truncated: 21,559 more rows]
