# Supplementary material for: Tissue-Specific Floral Transcriptome Analysis of the Sexually Deceptive Orchid Chiloglottis trapeziformis Provides Insights into the Biosynthesis and Regulation of Its Unique UV-B Dependent Floral Volatile, Chiloglottone 1
Source: Front Plant Sci. 2017 Jul 19;8:1260. doi: 10.3389/fpls.2017.01260 (PMC5515871; doi:10.3389/fpls.2017.01260)
Supplement: Supplementary file 8 [file Data_Sheet_8.ZIP › VST.txt]

Cluster-ID	dep_covered_calli1	dep_covered_calli2	dep_covered_calli3	dep_covered_lab1	dep_covered_lab2	dep_covered_lab3	dep_UV_calli1	dep_UV_calli2	dep_UV_calli3	dep_UV_lab1	dep_UV_lab2	dep_UV_lab3	vmbud_UV_calli1	vmbud_UV_calli2	vmbud_UV_calli3	vmbud_UV_lab1	vmbud_UV_lab2	vmbud_UV_lab3	vmbud_covered_calli1	vmbud_covered_calli2	vmbud_covered_calli3	vmbud_covered_lab1	vmbud_covered_lab2	vmbud_covered_lab3
CHILtrapF-100.1	5.15	5.27	5.48	5.37	6.47	6.28	4.79	5.06	5.22	5.17	6.44	4.79	5.23	5.78	5.99	5.61	5.89	6.73	5.73	6.18	5.58	5.31	7.07	5.47
CHILtrapF-100.2	5.5	5.34	5.33	5.31	6.14	6.86	4.79	5.39	5.31	5.26	6.07	4.79	5.55	5.6	6.1	5.87	6.12	6.39	5.88	6.05	5.58	5.52	6.43	5.47
CHILtrapF-171.1	5.15	5.52	5.51	5.31	5.23	5.71	5.86	5.45	5.78	5.4	5.37	5.61	5.66	5.74	5.67	5.51	5.21	5.36	5.24	5.37	5.48	5.38	5.22	5.27
CHILtrapF-257.0	5.23	5.07	5.15	5.68	5.55	4.79	5.3	5.06	4.79	5.33	5.31	5.2	5.55	5.55	5.48	5.58	5.6	5.66	5.52	5.7	5.79	6.27	6.35	6.17
CHILtrapF-317.0	5.59	5.77	5.66	6.03	5.85	6.22	5.74	5.68	5.58	6.45	6.1	5.7	6.27	5.78	7.15	6.74	6.72	6.98	6.51	6.8	6.11	6.83	7.04	6.83
CHILtrapF-317.2	5.3	5.41	5.1	5.31	5.76	5.71	5.51	5.39	5.58	5.51	5.81	5.2	5.48	5.37	5.53	5.58	6.21	5.88	5.46	5.77	5.28	6	5.82	5.88
CHILtrapF-317.3	5.15	4.79	4.97	5.05	5.41	5.59	5.15	5.33	5.09	5.26	5.42	4.79	5.41	5.2	5.48	5.51	5.63	5.66	5.33	5.68	5.42	5.76	5.71	5.72
CHILtrapF-317.4	5.23	5.27	5.27	5.56	5.76	5.82	5.42	5.59	5.31	5.89	6.21	5.61	5.9	5.7	6.48	6.07	6.12	6.32	6.22	6.42	6.05	6.66	6.59	6.4
CHILtrapF-317.5	5.96	5.85	5.78	6.23	6.01	6.4	6.02	5.88	5.78	6.53	6.48	6	6.21	6.14	7.03	6.48	6.52	6.79	6.66	6.92	6.11	6.81	7.01	6.56
CHILtrapF-317.6	5.85	6	5.81	6	6.37	5.82	5.6	5.79	5.94	6.38	6.76	6.75	5.72	6.32	6.86	6.36	7.21	6.75	6.33	6.55	6.05	6.46	6.71	6.41
CHILtrapF-317.8	5.3	5.18	5.04	5.87	5.55	5.26	4.79	5.45	5.22	5.98	5.84	5.5	5.41	5.78	6.65	6.43	6.4	6.5	6.16	6.31	5.9	6.32	6.38	6.11
CHILtrapF-317.9	5.85	6	5.8	6.73	6.2	6.34	6.35	5.72	6.16	6.77	6.83	6.28	6.42	6.27	6.97	6.84	6.77	7.04	6.93	6.95	6.53	7.04	7.33	6.78
CHILtrapF-317.10	5.5	5.46	5.36	5.87	5.55	5.45	5.42	5.55	5.46	5.98	5.98	4.79	5.61	5.82	6.54	6.14	6.19	6.3	6.25	6.49	5.83	6.52	6.43	6.18
CHILtrapF-366.1	5.15	4.79	5.41	5.47	5.23	4.79	5.15	5.17	5.22	5.56	5.31	5.86	5.61	5.2	5.42	5.7	5.67	5.51	5.52	5.5	5.58	5.85	5.76	5.92
CHILtrapF-366.3	4.79	5.07	5.1	5.24	4.79	4.79	5.15	5.17	5.09	4.79	5.31	5.37	5.41	5.5	5.63	5.54	5.39	5.51	5.46	5.44	5.28	5.68	5.66	5.65
CHILtrapF-508.3	5.36	5.07	5.19	5.37	5.55	4.79	5.3	5.17	5.64	5.06	5.42	5.5	5.41	5.2	5.71	6.29	5.73	5.8	6.93	6.46	5.83	6.93	6.61	5.72
CHILtrapF-508.6	5.55	5.61	5.63	5.52	5.55	5.26	5.3	5.82	5.86	5.68	5.81	6.06	6.45	6.06	5.9	5.93	5.92	5.91	6.12	6.24	5.79	6.02	6.03	5.77
CHILtrapF-508.8	5.5	5.91	5.72	4.79	4.79	4.79	5.3	5.55	5.86	5.06	4.79	4.79	5.94	5.74	5.75	5.02	4.79	5.23	5.93	5.63	5.79	4.79	5	4.79
CHILtrapF-508.9	5.66	5.61	5.55	5.31	5.41	4.79	5.67	5.55	5.52	4.79	5.15	5.37	5.94	5.65	5.99	5.11	5.39	5.46	6.13	6.06	5.72	5.27	5	5
CHILtrapF-508.18	5.79	5.52	5.46	5.24	5.41	5.45	5.74	5.17	5.73	5.06	5.31	5.61	5.66	5.5	5.93	5.19	5.73	5.51	5.64	5.58	5.48	5.34	5.16	5.57
CHILtrapF-767.1	8.68	8.63	8.64	8.29	8.2	8.44	8.6	8.4	8.47	8.29	8.47	9.32	9.29	9.08	8.96	9.31	9.29	9.59	8.84	8.99	8.88	9.04	9.36	8.97
CHILtrapF-801.0	5.04	4.79	4.97	4.79	4.79	4.79	4.79	4.79	4.79	5.17	4.79	4.79	5.1	5.2	5.48	5.19	4.79	4.79	5.62	5.41	5.58	5.72	5.76	5.84
CHILtrapF-806.1	5.23	5.91	5.41	5.52	5.76	5.91	5.42	5.68	5.39	5.06	5.47	5.61	5.41	5.65	5.48	5.39	5.56	5.63	5.36	5.47	5.48	5.44	5.5	5.62
CHILtrapF-806.2	5.36	5.81	5.44	5.64	5.76	5.59	5.74	5.39	5.39	5.51	5.42	5.5	5.41	5.37	5.35	5.43	5.44	5.51	5.49	5.33	5.19	5.41	5.74	5.59
CHILtrapF-806.4	5.36	5.66	5.51	5.31	5.55	5.26	5.3	5.26	5.73	5.17	5.37	5.2	5.1	5.7	5.48	5.35	5.14	5.51	5.24	5.41	5.19	5.47	5.5	5.36
CHILtrapF-806.5	6.05	6.34	6.18	6.23	6.68	6.56	6.11	6.18	6.49	6.58	6.7	6.72	6.61	6.75	6.56	6.64	6.72	6.59	6.04	6.58	6.35	6.42	6.69	6.28
CHILtrapF-1008.3	5.79	5.57	5.9	5.93	6.01	5.26	6.02	5.39	5.78	5.4	5.37	5.2	5.81	5.08	5.58	5.19	5.34	5.04	5.77	5.88	5.79	6.03	5.99	5.95
CHILtrapF-1008.4	6.24	6.16	6.5	6.51	6.51	6.61	6.11	6.26	6.13	5.83	6.07	6.06	5.97	6.11	6.25	5.82	5.52	5.63	6.25	6.54	6.41	6.33	6.65	6.37
CHILtrapF-1008.5	5.9	5.81	5.87	5.93	6.14	5.82	5.8	5.85	5.73	5.26	5.37	5.93	5.55	5.5	5.75	5.11	5.34	5.36	5.79	5.98	5.67	5.76	5.86	5.84
CHILtrapF-1054.1	5.76	5.34	5.41	5.15	5.41	4.79	5.6	5.82	5.58	4.79	5.05	4.79	5.66	5.08	5.67	5.3	5.03	5.04	5.2	5.41	5.28	5.18	5.39	5
CHILtrapF-1076.4	6.16	6.84	6.58	6.72	6.6	7.23	6.42	6.24	6.47	6.58	6.7	7.47	6.4	6.06	6.48	6.54	6.23	6.03	6.9	7.24	7.08	7.12	7.6	7.23
CHILtrapF-1089.0	4.79	4.79	4.79	4.79	4.79	4.79	4.79	4.79	4.79	4.79	4.79	4.79	5.1	5.29	5.07	5.89	6.03	6.37	5.14	5.29	5.28	5.91	6.24	5.92
CHILtrapF-1199.1	5.41	5.07	5.33	5.52	5.23	5.26	4.79	5.72	5.46	5.56	5.52	5.61	5.76	5.44	5.67	5.75	5.87	5.55	5.57	5.47	5.86	5.72	5.53	5.57
CHILtrapF-1199.8	5.15	5.57	5.33	5.42	5.55	5.45	5.51	5.33	5.52	5.56	5.78	5.7	5.61	5.44	5.71	6.11	5.87	5.85	5.73	5.56	5.79	5.7	5.66	5.7
CHILtrapF-1586.8	5.85	5.52	6.02	5.71	5.55	6	6.55	5.79	6.1	6.42	6.8	7.22	6.35	6.11	6.59	6.76	6.74	6.28	6.68	6.56	6.63	6.91	7.06	6.69
CHILtrapF-1586.9	6.94	6.83	7.57	7.21	6.42	6.65	7.6	7.35	7.67	8.17	8.76	9.68	7.85	7.58	8.19	8.81	8.54	7.99	8.7	8.28	8.45	8.95	9.19	8.59
CHILtrapF-1586.10	5.9	5.52	5.9	5.87	5.23	6.51	6.11	5.88	6.13	6.4	6.69	7.24	6.29	6.14	6.5	6.92	6.82	6.25	6.78	6.39	6.67	6.98	7.12	6.64
CHILtrapF-1656.0	6.01	5.77	5.84	5.81	5.85	5.45	5.97	5.55	5.52	5.6	5.81	6.61	5.55	5.7	5.96	5.8	5.97	5.96	5.79	5.92	5.76	6.03	6.12	5.9
CHILtrapF-1818.0	6.42	6.48	6.61	5.93	5.66	5.91	6.35	6.6	6.33	5.92	6.03	5.86	6.15	6.41	6.65	5.72	5.56	5.8	6.82	6.61	6.47	5.78	5.8	5.44
CHILtrapF-1818.2	5.7	5.57	5.83	5.37	4.79	5.45	5.74	5.45	5.73	5.45	5.15	5.7	5.66	5.93	5.99	5.39	5.34	5.3	6.01	5.88	5.67	5.55	5.46	5.27
CHILtrapF-2021.0	5.59	5.85	6.06	5.84	5.23	5.59	5.86	5.82	5.52	5.64	5.24	5.37	5.55	5.74	5.63	5.11	5.21	5.51	5.73	5.83	5.83	5.83	5.64	5.59
CHILtrapF-2197.2	9.97	10.02	9.83	10.75	10.47	10.6	11.08	11.28	11.4	10.71	10.6	10.63	11.78	12.17	12.65	12.03	12	12.21	12.27	11.38	11.8	12.08	11.54	11.71
CHILtrapF-2226.11	5.23	5.27	5.55	5.37	5.23	5.59	5.51	5.45	5.73	5.33	5.71	6.23	5.1	5.44	5.83	5.7	5.67	5.66	5.4	5.7	5.93	5.7	5.69	5.79
CHILtrapF-2311.2	5.5	5.46	5.36	5.56	5.41	4.79	5.67	5.64	5.39	5.06	5.15	5.2	5.85	5.89	5.63	5.25	5.48	5.3	5.2	5.56	5.48	5.13	5.31	5.44
CHILtrapF-2311.4	5.41	5.77	5.53	5.56	5.55	5.45	5.92	5.82	6.01	5.45	5.31	4.79	5.81	5.74	5.93	5.39	5.21	5.04	5.62	5.7	5.72	5.31	5.31	5.47
CHILtrapF-2311.7	5.46	5.52	5.39	5.47	5.76	5.82	5.3	5.82	5.69	5.45	5.24	4.79	5.72	5.93	5.48	5.19	5.39	5.46	5.29	5.37	5.67	5.31	5.27	5.5
CHILtrapF-2311.8	5.88	6.34	5.85	5.71	5.76	5.59	5.8	5.97	6.13	5.72	5.64	4.79	6.32	5.93	5.86	5.47	5.34	5.63	5.52	5.61	5.58	5.44	5.43	5.57
CHILtrapF-2329.2	6.03	5.57	5.88	6.23	5.76	6	5.51	6.1	5.86	6.19	6.32	7.05	5.81	5.37	5.63	5.47	5.14	5.3	5.2	5.29	5.58	5.23	5.31	5.4
CHILtrapF-2329.4	6.03	5.74	5.99	6.08	5.66	6.34	5.86	6.22	5.82	5.86	5.84	5.7	6.01	5.55	5.42	5.47	4.79	5.15	5.46	5.5	5.19	5.52	5.27	5.65
CHILtrapF-2329.7	5.5	5.52	5.81	5.95	5.23	6.08	5.15	5.5	5.86	5.83	5.81	6.69	5.61	5.44	5.28	5.3	5.34	5.04	4.99	5.33	5.35	5.49	5.22	5.32
CHILtrapF-2348.1	6.45	7.05	6.28	6.43	6.87	6.56	6.45	6.53	6.51	6.56	6.6	6.06	7.55	7.68	8.05	7.01	6.85	7.72	7.87	8.81	8.04	7.12	7.99	7.56
CHILtrapF-2554.1	5.5	5.7	5.59	5.52	5.23	5.71	5.74	5.39	5.46	5.4	5.6	5.5	5.85	5.37	4.79	5.39	5.03	5.15	5.4	5.63	5.76	5.64	5.46	5.54
CHILtrapF-2607.3	6.14	6.3	6.07	5.81	5.85	5.59	6.35	6.2	6.25	5.51	5.75	5.86	6.15	6.06	6.45	5.85	5.67	5.73	6.52	6.34	6.28	6.18	5.92	5.88
CHILtrapF-2607.8	5.5	5.61	5.66	5.24	4.79	5.26	5.3	5.75	5.52	5.4	5.64	4.79	5.41	5.37	5.48	5.54	5.28	5.3	5.67	5.7	5.76	5.27	5.56	5.47
CHILtrapF-2625.1	5.04	4.79	4.79	5.05	5.41	4.79	5.42	5.26	5.22	5.76	5.42	4.79	5.94	6.2	6.08	5.61	6.19	6.12	5.2	5.66	5.35	5.38	5.56	5.32
CHILtrapF-2795.0	5.9	6.06	6.05	5.68	5.85	5.91	5.8	5.97	5.97	5.4	5.87	6.12	6.15	6.32	5.96	5.67	5.79	6.01	5.88	5.95	5.96	6.03	6.24	6.06
CHILtrapF-2992.27	5.3	5.18	5.55	5.52	5.23	4.79	5.67	5.45	5.64	5.45	5.64	4.79	5.61	5.82	5.79	5.7	5.34	6.06	5.71	5.95	5.79	5.34	6.15	5.77
CHILtrapF-2992.39	5.82	5.07	5.77	5.68	5.23	5.45	5.67	5.39	5.73	6.25	6.67	6.97	6.56	6.11	6.34	6.58	6.28	6.03	6.34	6.3	6.41	6.7	6.87	6.4
CHILtrapF-2992.46	6.64	6.11	6.66	6.69	6.26	6.46	6.77	6.51	7.02	6.9	7.58	8.4	7.12	6.71	7.07	7.68	7.28	6.89	7.4	7.2	7.38	7.82	8.07	7.62
CHILtrapF-3023.3	6.45	6.95	6.02	5.93	5.66	5.45	6.63	6.39	6.01	5.95	5.75	5.93	6.59	6.53	6.39	6.13	6.61	6.95	5.98	6.29	5.9	6.13	6.98	6.18
CHILtrapF-3023.7	5.62	5.61	5.73	5.24	5.41	6	5.6	5.97	5.78	5.6	5.68	4.79	5.97	5.82	5.9	5.7	5.67	6.01	5.49	5.84	5.76	5.62	5.84	5.9
CHILtrapF-3071.0	5.15	5.27	5.39	5.37	5.66	5.26	5.42	5.5	5.69	6.09	6.14	7.1	5.61	5.7	5.48	6.22	6.43	6.19	5.14	5.41	5.28	5.72	5.86	6.06
CHILtrapF-3173.0	5.7	5.34	5.39	5.64	5.41	5.59	5.6	5.59	5.58	5.17	5.05	5.2	5.55	5.44	5.58	5.3	5.14	5.23	5.57	5.84	5.93	5.99	5.84	6.04
CHILtrapF-3414.2	5.62	5.18	5.68	5.81	5.85	5.45	5.51	5.75	5.31	5.45	5.68	5.7	5.97	5.6	5.63	5.64	5.63	5.94	5.43	5.47	5.53	5.66	5.94	5.62
CHILtrapF-3442.1	6.05	6.03	6.12	6.27	6.6	6.34	6.2	6.26	5.97	6.04	6.3	6.5	6.11	5.96	5.83	5.75	5.67	5.73	6.01	6.09	5.9	6.09	5.99	6.15
CHILtrapF-3524.2	5.5	5.61	5.39	5.75	5.41	5.91	5.51	5.5	6.04	5.8	5.6	6.58	5.41	5.37	5.67	5.54	5.6	5.63	5.71	5.79	5.83	5.94	5.94	5.75
CHILtrapF-3568.0	5.04	5.27	5.04	5.05	4.79	5.59	5.42	5.06	5.39	6.09	5.87	6.33	5.85	5.2	5.28	5.64	5.76	5.7	4.99	4.79	5.19	5.13	5.22	5.22
CHILtrapF-3578.5	5.3	5.41	5.48	5.64	5.41	5.45	5.3	5.45	5.58	5.68	5.31	6	5.72	5.2	5.48	5.35	5.44	5.7	5.6	5.56	5.63	5.41	5.43	5.75
CHILtrapF-3578.7	5.36	5.18	5.73	5.6	5.85	5.59	5.8	5.39	5.31	5.26	5.81	6	5.55	5.5	5.67	5.82	5.6	5.51	5.67	5.77	5.76	5.62	5.78	5.72
CHILtrapF-3578.11	5.46	4.79	5.59	5.42	5.76	5.91	5.42	5.26	5.46	5.83	5.75	6.28	5.61	5.6	5.53	5.85	5.76	5.7	5.52	5.68	5.83	5.59	5.78	5.86
CHILtrapF-3645.0	5.3	5.34	5.57	5.98	6.08	5.71	5.15	5.33	5.22	5.51	5.68	5.2	6.11	5.93	5.96	6.09	5.21	5.04	5.75	6.16	6.3	7.05	6.14	6.92
CHILtrapF-3650.0	4.79	4.79	4.79	4.79	6.08	6.65	4.79	4.79	4.79	4.79	6.12	4.79	4.79	4.79	4.79	4.79	4.79	4.79	4.79	4.79	4.79	4.79	4.79	4.79
CHILtrapF-3715.0	4.79	4.79	4.79	4.79	6.2	6.86	4.79	4.79	4.79	4.79	6.16	4.79	5.1	4.79	4.79	4.79	4.79	4.79	4.79	4.79	4.79	4.79	5	4.79
CHILtrapF-3745.5	5.5	5.57	5.48	5.37	5.41	5.26	5.51	5.45	5.52	5.33	5.47	5.37	5.9	5.5	5.75	5.77	5.63	6.39	5.36	5.5	5.19	5.7	5.98	5.86
CHILtrapF-3786.0	4.79	4.79	4.79	4.79	6.51	7.01	4.79	4.79	4.79	4.79	6.27	4.79	4.79	5.08	4.79	4.79	4.79	4.79	4.79	4.79	4.79	4.79	4.79	4.79
CHILtrapF-3850.0	4.79	4.79	4.79	4.79	7	7.63	4.79	4.79	4.79	4.79	6.62	4.79	4.79	4.79	4.79	4.79	4.79	5.15	4.79	5.15	4.79	4.79	4.79	4.79
CHILtrapF-3851.0	4.79	4.79	4.79	4.79	6.72	6.86	4.79	4.79	4.79	4.79	6.07	4.79	5.1	4.79	4.79	4.79	5.03	4.79	4.79	4.79	4.79	4.79	4.79	4.79
CHILtrapF-3871.0	4.79	4.79	4.79	4.79	6.2	4.79	4.79	4.79	4.79	4.79	5.05	6.06	5.72	5.08	5.63	4.79	5.14	5.41	5.24	4.79	4.79	5.07	5	4.79
CHILtrapF-3887.0	4.79	4.79	4.79	4.79	6.94	6.74	4.79	4.79	4.79	4.79	6.16	4.79	4.79	4.79	4.79	5.02	4.79	4.79	4.79	4.79	4.79	4.79	4.79	4.79
CHILtrapF-3903.0	4.79	4.79	4.79	4.79	7.17	6.94	4.79	4.79	4.79	4.79	6.44	5.2	4.79	4.79	4.79	4.79	4.79	4.79	4.79	4.79	4.79	4.79	4.79	4.79
CHILtrapF-3938.0	4.79	4.79	4.79	4.79	6.56	6.65	4.79	4.79	4.79	4.79	6.03	4.79	4.79	5.08	4.79	4.79	4.79	4.79	4.79	4.79	4.79	4.79	4.79	4.79
CHILtrapF-3938.1	4.79	4.79	4.79	4.79	8.42	8.67	4.79	4.79	4.79	4.79	7.4	4.79	4.79	4.79	5.07	5.11	4.79	5.23	4.79	4.79	4.79	4.79	5.09	4.79
CHILtrapF-3954.0	4.79	4.79	4.79	4.79	6.76	6.82	4.79	4.79	4.79	4.79	6.28	4.79	4.79	4.79	4.79	4.79	5.03	4.79	4.79	4.79	4.79	4.79	4.79	5
CHILtrapF-4080.0	4.79	4.79	4.79	5.05	4.79	4.79	5.15	4.79	5.09	4.79	4.79	4.79	5.76	5.78	5.86	5.25	5.34	5.66	4.79	4.79	4.79	4.79	4.79	4.79
CHILtrapF-4433.1	5.41	5.18	5.3	5.6	5.41	5.45	5.74	5.26	5.22	5.45	5.52	5.37	4.79	5.08	5.19	5.25	5.28	5.15	5.14	5.44	5.28	5.49	5.82	5.36
CHILtrapF-4433.3	6.38	6.48	6.66	6.95	6.56	7.32	6.79	6.64	6.25	6.73	6.46	6.23	5.9	5.7	5.86	6.29	6.32	6.03	6.09	6.03	6.02	6.76	6.68	6.79
CHILtrapF-4509.0	5.15	5.07	5.15	5.31	4.79	4.79	4.79	5.39	4.79	5.56	5.37	4.79	5.1	5.2	4.79	5.8	5.63	5.51	5.29	5.25	5.35	5.99	5.92	5.9
CHILtrapF-4525.1	5.3	5.07	5.48	5.15	5.23	5.45	5.15	4.79	5.39	5.68	5.87	6.46	5.81	5.5	5.63	5.75	5.76	5.7	5.67	5.66	5.53	5.9	6.01	5.88
CHILtrapF-4538.1	4.79	5.46	5.55	5.37	5.76	4.79	4.79	5.68	5.39	5.45	5.05	5.7	5.72	5.6	5.28	5.25	5.28	5.3	5.33	5.44	5.72	5.47	5.39	5.4
CHILtrapF-4629.1	5.04	5.34	5.1	5.24	5.23	4.79	4.79	4.79	4.79	5.06	4.79	4.79	5.1	5.37	5.58	5.43	5.21	4.79	5.87	5.58	5.86	5.91	5.98	5.92
CHILtrapF-4988.0	5.04	4.79	4.79	5.68	5.55	4.79	4.79	5.06	4.79	5.6	5.92	6.65	5.33	5.08	5.42	6.11	5.79	5.85	5.4	5.08	5.63	6.44	6.3	5.97
CHILtrapF-5020.2	5.5	5.52	5.44	5.6	4.79	4.79	5.15	5.39	5.31	5.26	5.47	5.2	5.61	5.5	5.48	5.47	5.48	5.04	5.4	5.61	5.58	5.7	5.58	5.81
CHILtrapF-5050.0	5.3	5.85	5.73	5.81	5.41	5.59	5.67	5.68	5.58	5.56	5.6	5.61	5.61	5.55	5.67	5.7	5.28	5.3	5.43	5.61	6.02	5.97	5.99	5.97
CHILtrapF-5090.3	8.34	8.4	8.3	8.03	7.97	7.86	8.37	8.26	8.24	8.25	8.23	8.86	8.14	8.11	7.61	7.94	7.89	7.97	7.85	7.73	7.83	7.82	7.86	7.84
CHILtrapF-5175.1	5.62	5.77	5.46	5.75	5.55	5.71	5.67	5.68	5.39	4.79	5.05	5.7	5.33	5.2	5.28	4.79	5.14	5.23	5.24	5.2	5.42	5.49	5.43	5.27
CHILtrapF-5192.0	6.56	6.6	6.62	6.56	6.42	6.34	6.24	6.56	6.45	6.28	6.1	5.5	6.42	6.49	6.28	5.82	5.89	5.73	6.38	6.11	6.21	6.42	6.18	6.33
CHILtrapF-5192.2	5.82	5.46	5.46	5.52	5.85	5.26	5.6	5.79	5.73	5.26	5.31	5.61	5.76	5.74	5.42	5.3	5.28	5.36	5.33	5.41	5.35	5.41	5.43	5.44
CHILtrapF-5297.2	5.55	5.52	5.39	5.15	5.55	5.59	5.6	5.55	5.52	5.45	5.64	5.2	5.72	5.6	5.19	5.35	5.44	5.15	5.24	5.15	5.53	5.59	5.31	5.27
CHILtrapF-5350.1	5.04	5.57	5.3	5.93	6.08	5.82	5.15	5.17	5.46	5.72	5.78	5.37	5.33	5.5	5.83	6.11	6.28	6.17	5.46	5.72	5.48	6.14	6.09	6.11
CHILtrapF-5350.2	5.9	5.85	5.44	5.68	5.76	5.71	5.51	5.85	5.69	5.6	5.71	5.2	6.05	6.43	6.79	6.11	6.25	5.99	6.38	6.13	6.67	5.93	6.12	5.77
CHILtrapF-5402.9	7.04	6.9	7.48	6.53	6.26	6.94	7.06	7.51	7.69	7.64	7.88	9.13	8.09	7.78	8.28	8.5	8.49	8.12	8.36	8.1	8.26	7.97	8.11	7.85
CHILtrapF-5526.1	5.79	5.27	5.51	5.52	5.41	5.59	4.79	5.33	5.73	5.56	5.52	6.17	5.66	5.55	5.96	5.72	5.7	5.51	5.88	5.83	5.9	5.81	5.84	5.88
CHILtrapF-5526.3	5.46	5.61	5.48	5.75	5.76	4.79	5.3	5.33	5.09	5.17	5.42	5.61	5.41	5.55	5.19	5.54	5.44	5.23	5.6	5.84	5.53	5.55	5.84	5.54
CHILtrapF-5526.9	5.59	5.46	5.48	5.37	5.76	5.71	5.3	5.59	5.31	5.17	5.37	5.5	5.23	5.37	5.42	5.3	5.28	5.36	5.69	5.5	5.83	5.76	5.82	5.5
CHILtrapF-5744.3	5.23	5.46	5.3	5.68	5.76	5.26	5.3	5.26	5.09	5.45	5.52	4.79	6.01	5.74	5.53	5.58	5.21	5.36	5.64	5.63	5.63	5.59	5.94	6.21
CHILtrapF-5745.2	5.88	5.81	5.95	5.93	5.93	5.59	5.6	5.72	5.97	5.64	5.52	6.37	5.55	5.6	5.63	5.85	5.56	5.51	5.67	5.93	5.79	6.02	5.92	6.01
CHILtrapF-6077.3	5.62	5.7	5.7	5.9	5.76	5.45	5.51	5.55	5.64	5.56	5.42	5.7	5.55	5.89	5.71	5.7	5.63	5.63	5.79	5.66	5.72	5.55	5.74	5.77
CHILtrapF-6147.0	6.57	6.79	6.86	6.66	6.8	6.94	7.43	7.29	7.3	7.31	6.67	6.46	7.73	7.48	6.76	6.79	6.57	6.87	6.37	6.46	6.35	7.1	6.89	7.07
CHILtrapF-6158.3	5.73	5.74	5.7	5.56	5.93	5.26	5.86	5.33	5.52	5.06	5.52	6.17	5.41	5.6	5.07	5.3	5.48	5.04	5.55	5.68	5.63	5.59	5.56	5.59
CHILtrapF-6248.2	6.01	6.62	6.41	6.43	6.42	6.34	6.66	6.55	6.47	6.3	6.21	6.33	6.45	6.41	6.23	6.33	6.16	6.37	6.43	6.63	6.51	6.4	6.48	6.36
CHILtrapF-6324.3	5.88	6.06	5.72	5.78	5.55	5.91	5.86	5.5	5.58	6.04	6.1	6.42	6.47	6.11	6.32	6.52	6.66	7.1	5.95	6.08	6.13	6.66	7.06	6.88
CHILtrapF-6324.4	5.15	5.61	5.15	5.31	4.79	4.79	5.3	5.26	5.22	4.79	5.52	5.37	5.1	5.55	5.35	5.82	6.08	6.25	5.43	5.7	5.63	6	6.09	5.99
CHILtrapF-6397.0	5.04	4.79	5.46	5.42	5.23	5.45	5.42	5.06	4.79	4.79	5.15	4.79	5.76	5.37	5.28	5.35	5.14	5.15	5.46	5.58	5.72	5.68	5.39	5.59
CHILtrapF-6709.0	5.3	5.27	5.19	5.24	5.23	4.79	5.15	5.39	5.09	5.26	5.56	6.23	5.61	5.2	5.07	5.25	5.21	5.15	5.46	5.33	5.58	5.49	5.66	5.57
CHILtrapF-6736.0	5.82	5.85	5.84	5.52	5.41	4.79	5.67	5.82	5.97	5.06	5.31	4.79	5.61	5.29	5.67	5.77	5.34	5.23	5.83	5.9	5.9	5.72	5.98	5.44
CHILtrapF-6920.3	7.38	7.34	7.29	7.13	6.76	6.97	7.38	7.28	7.35	7.45	7.45	7.51	7.63	7.34	7.66	7.75	7.6	7.7	7.1	7.15	7.02	6.96	7.1	7.07
CHILtrapF-7038.1	8.02	7.92	7.91	7.21	7.3	6.74	7.89	7.73	7.67	6.96	7.2	7.98	7.84	7.58	7.76	7.03	7.19	7.16	7.94	7.88	7.68	7.37	7.22	7.25
CHILtrapF-7090.1	7.83	8.08	7.95	8.26	8.31	8.19	7.94	7.93	7.87	8.07	8.12	7.65	7.32	7.35	7.58	7.65	7.65	7.7	7.77	7.82	7.68	8.03	7.84	7.77
CHILtrapF-7177.0	11.56	11.59	11.38	11.25	11.21	11.08	11.61	11.72	11.92	11.13	11.01	10.63	11.41	11.52	11.78	11.16	11.07	11.04	11.63	11.63	11.56	11.32	11.38	11.23
CHILtrapF-7340.1	5.73	5.7	5.94	5.95	6.01	5.91	5.74	6.08	5.82	5.56	5.68	5.86	6.18	5.6	5.71	5.61	5.48	5.51	5.81	5.92	5.67	5.91	5.82	6.06
CHILtrapF-7370.1	5.23	4.79	4.97	5.05	4.79	4.79	4.79	4.79	5.09	4.79	5.15	4.79	5.97	5.65	5.42	5.91	5.7	5.55	5.4	5.66	5.35	5.62	5.96	5.54
CHILtrapF-7394.4	6.16	6.23	6.21	6.34	6.37	6.28	6.28	5.97	6.42	6.23	6.12	6.5	6.27	6.25	6.08	6.22	6.27	6.23	6.36	6.47	6.26	6.32	6.3	6.33
CHILtrapF-7397.1	7.28	6.73	7.33	7.21	7.4	7.59	6.93	7.17	7.11	6.76	6.75	6.28	7.12	6.87	6.43	6.61	6.27	6.27	6.77	6.86	7.01	6.78	6.45	6.81
CHILtrapF-7397.2	5.73	5.7	5.41	5.47	5.23	5.26	5.86	5.33	5.31	5.45	5.37	5.37	5.9	5.5	5.67	5.25	5.34	5.15	5.4	5.53	5.42	5.41	5.27	5.5
CHILtrapF-7397.3	6.35	6.25	6.29	6.25	6.01	6.08	5.74	6.15	6.01	6.21	6.07	5.86	5.76	6.03	6.21	6.41	6.33	5.73	6.22	6.23	6.39	6.02	6.25	5.99
CHILtrapF-7397.4	6.05	6.03	6.02	6	5.93	5.71	6.02	5.85	5.82	6.11	6.12	6	5.76	5.96	5.83	5.72	5.67	5.59	5.52	5.58	5.19	5.66	5.53	5.57
CHILtrapF-7397.6	6.89	6.91	6.97	7.04	6.68	7.14	6.89	6.97	6.96	6.87	7.1	7.1	6.82	6.84	6.9	6.66	6.57	6.27	6.59	6.55	6.45	6.57	6.35	6.31
CHILtrapF-7469.2	5.62	5.61	5.68	5.56	5.76	6.34	4.79	5.85	5.39	5.68	5.71	5.93	5.66	5.7	5.71	5.91	5.6	5.8	5.62	5.7	5.83	5.83	5.96	5.81
CHILtrapF-7549.0	5.04	5.27	5.27	5.47	5.23	5.45	5.42	5.26	5.31	5.06	5.42	4.79	6.42	6.03	5.93	6.05	5.28	5.3	6.07	6.19	6.11	6.67	6.49	6.67
CHILtrapF-7650.1	5.55	5.81	5.83	5.93	5.85	5.71	6.28	6.03	5.73	6.38	6.16	6.33	5.85	5.86	6.23	6.26	6.49	6.37	5.95	5.88	5.93	5.96	5.76	5.81
CHILtrapF-7665.2	5.41	5.41	5.77	5.42	5.41	5.45	4.79	5.55	5.09	5.06	5.15	4.79	6.42	6.14	5.83	5.3	5.03	5.04	6	5.79	6.47	5.38	5.53	5.81
CHILtrapF-7698.0	5.62	5.66	5.78	5.52	5.66	5.59	5.67	5.55	5.58	5.26	5.15	4.79	5.66	5.7	5.28	5.3	5.34	5.15	5.67	5.5	5.35	5.49	5.31	5.67
CHILtrapF-7734.1	5.5	5.61	5.55	5.56	6.14	5.59	5.51	5.5	5.22	5.51	5.84	6	5.66	5.44	5.86	5.67	5.76	5.91	5.62	5.53	5.48	5.96	5.74	5.81
CHILtrapF-7734.2	7.82	7.95	7.67	8.1	7.8	7.89	8.11	7.91	7.97	8.03	7.91	7.17	7.53	7.71	7.9	8.02	7.98	7.81	7.59	7.65	7.62	7.93	7.98	7.77
CHILtrapF-7734.4	6.47	6.42	6.4	6.57	6.6	6.9	6.55	6.35	6.57	6.7	6.89	6.79	6.27	6.64	6.59	6.56	6.69	6.58	6.29	6.37	6.28	6.66	6.78	6.62
CHILtrapF-7803.1	5.41	5.07	5.59	5.68	5.66	4.79	4.79	5.79	5.52	5.72	5.37	5.5	5.55	5.2	5.28	5.3	4.79	5.3	5.14	4.99	5.19	5.31	5.31	5.4
CHILtrapF-7812.1	5.55	5.46	5.44	5.37	4.79	4.79	5.67	5.33	5.22	5.06	5.05	5.61	5.48	5.55	5.79	5.43	5.21	4.79	5.75	5.75	5.63	5.18	5.53	5.47
CHILtrapF-7862.1	5.23	5.77	5.46	5.37	5.55	5.26	5.6	5.5	5.73	5.64	5.42	4.79	5.66	5.65	5.53	5.3	5.52	5.59	5.33	5.41	5.42	5.59	5.5	5.47
CHILtrapF-7862.2	5.79	6.06	6.11	5.95	5.93	6.15	6.24	6.08	5.97	6.06	6.1	5.7	5.85	6.22	6.05	6.21	6.12	6.19	6.09	6.34	5.9	6.55	6.34	6.25
CHILtrapF-8084.0	5.55	5.66	5.66	5.6	5.41	5.71	5.92	5.75	5.46	5.45	5.42	5.5	5.66	5.37	5.58	5.85	5.63	5.63	5.49	5.9	5.72	5.52	5.88	5.62
CHILtrapF-8088.9	5.3	5.7	5.33	5.98	5.41	5.59	6.45	6.22	6.86	6.66	6.62	6.75	7.9	8.65	8.62	7.83	8.08	7.85	7.9	7.68	8.14	6.19	5.99	6.33
CHILtrapF-8224.0	6.76	6.87	6.77	6.81	6.9	6.51	6.79	6.8	7.2	7.01	7.01	6.69	6.65	7.08	6.91	7.29	7.09	7.38	7.22	7.26	7.25	7.04	7.31	7.43
CHILtrapF-8265.2	6.05	6.13	6.06	5.81	4.79	5.82	6.11	6.31	6.27	5.4	5.31	5.61	5.76	5.78	5.67	5.35	5.03	5.41	5.49	5.88	5.99	5.49	5.78	5.5
CHILtrapF-8265.6	5.41	5.46	5.53	4.79	5.55	4.79	5.6	5.75	5.58	5.26	4.79	4.79	6.05	5.74	5.9	5.39	5.21	5.3	5.83	6.06	5.96	5.64	5.78	5.54
CHILtrapF-8265.9	5.7	6.13	5.85	5.71	5.76	5.59	5.86	5.75	5.86	5.8	5.64	6.12	6.29	6.06	5.48	6.02	6.1	6.19	5.46	5.83	5.9	5.62	5.88	5.7
CHILtrapF-8265.12	7.09	7.04	7.21	7.29	7	7.04	7.88	7.31	7.67	7.39	7.48	8.07	7.35	6.91	6.68	6.88	6.76	6.9	6.38	6.11	6.21	6.68	6.33	6.31
CHILtrapF-8265.13	5.15	5.66	5.39	5.47	5.55	5.59	5.42	5.55	5.58	5.45	5.24	5.79	5.66	5.7	5.71	5.61	5.39	5.55	5.55	5.66	5.72	5.49	5.5	5.36
CHILtrapF-8265.14	13.32	13.13	13	13.07	12.83	12.68	12.94	12.56	13.06	12.28	12.28	12.19	12.25	12.53	12.74	12.67	12.7	12.39	12.62	12.39	12.24	12.52	12.34	12.07
CHILtrapF-8265.16	6.6	6.76	6.73	6.72	6.8	6.65	6.63	6.5	6.81	6.77	6.86	6.97	6.47	6.64	6.79	7.06	7.05	7.19	6.78	6.92	6.7	7.03	7.04	7.08
CHILtrapF-8265.17	5.88	6.16	5.88	6.4	5.76	5.45	5.74	5.85	6.25	6.38	5.56	5.79	5.41	5.55	5.58	5.35	5.39	5.66	5.57	5.75	5.63	5.91	6.09	6.07
CHILtrapF-8298.1	5.79	5.61	5.59	5.56	4.79	5.26	5.42	5.82	5.52	5.33	5.15	5.7	5.55	5.37	5.28	5.3	5.03	5.3	5.73	5.41	5.42	5.47	5.31	5.16
CHILtrapF-8338.0	5.55	5.91	5.87	6.05	5.55	5.59	5.42	5.85	5.64	5.06	5.47	5.2	5.55	5.6	5.19	5.39	5.21	5.23	5.57	5.56	5.53	5.68	5.31	5.65
CHILtrapF-8455.1	5.9	5.57	5.8	4.79	5.23	5.59	5.8	5.64	5.9	4.79	4.79	4.79	5.55	5.5	5.19	4.79	4.79	4.79	5.36	5.2	4.79	4.79	4.79	5
CHILtrapF-8455.2	6.03	5.88	5.73	5.31	5.23	4.79	5.86	5.75	6.04	4.79	5.05	4.79	5.72	5.6	5.28	5.02	5.03	5.04	5.24	5.25	5.35	4.79	5	5.16
CHILtrapF-8455.3	6.67	6.63	6.56	5.47	5.23	5.26	6.42	6.51	6.35	5.33	4.79	5.5	5.85	5.65	5.48	5.02	4.79	5.23	5.46	5.37	5.42	5.07	5.09	4.79
CHILtrapF-8483.1	5.41	5.77	6.03	5.6	5.85	5.59	5.74	5.68	5.64	5.4	5.52	5.86	5.55	5.65	5.19	5.35	5.03	5.23	5.36	5.53	5.76	5.47	5.69	5.65
CHILtrapF-8528.1	5.62	5.66	6.02	5.81	5.93	5.59	5.51	5.64	5.31	5.4	5.24	5.86	5.66	5.44	5.53	5.54	5.14	5.3	5.43	5.44	5.83	5.76	5.78	5.93
CHILtrapF-8700.1	5.46	5.91	5.88	5.05	5.23	4.79	6.07	5.45	6.01	4.79	5.05	4.79	5.48	4.79	5.58	4.79	5.03	4.79	5.52	5.56	6.28	4.79	4.79	5
CHILtrapF-8735.1	5.36	5.52	5.36	5.24	5.41	5.59	5.74	5.06	5.39	5.45	5.9	5.5	5.94	6.06	6.76	6.13	5.97	6.08	6.52	6.5	5.96	5.93	5.76	5.86
CHILtrapF-8735.3	6.45	6.18	6.34	5.98	6.32	6.46	6.63	6.15	6.45	6.16	6.73	6.33	7.18	7.16	8.02	6.85	7.16	7.03	7.61	7.73	7.34	6.58	6.66	6.63
CHILtrapF-8735.5	5.41	5.41	5.1	5.24	5.23	5.59	5.51	5.26	5.09	5.17	5.64	4.79	5.76	5.82	6.39	5.87	5.99	5.99	6.1	6.03	5.9	5.66	5.8	5.65
CHILtrapF-8735.6	6.08	5.91	6.17	5.75	6.2	6.28	6.35	6.08	6.1	5.92	6.07	5.7	6.59	6.86	7.61	6.67	6.82	6.85	7.22	7.36	6.78	6.6	6.46	6.43
CHILtrapF-8735.7	5.36	5.41	5.3	5.05	5.55	5.26	5.51	5.45	5.31	5.26	5.42	4.79	5.85	5.7	6.05	5.82	6.19	6.27	6.07	6.13	6.18	5.68	5.76	5.75
CHILtrapF-8735.8	5.98	5.85	5.72	5.52	5.55	5.59	5.6	5.79	5.78	5.76	5.92	5.7	5.94	5.89	6.08	6.3	6.06	6.28	6.09	6.09	5.93	5.83	5.71	5.81
CHILtrapF-8736.1	5.85	6.13	6.31	5.75	5.76	6.22	5.6	5.85	6.01	5.33	5.42	4.79	6.18	5.78	5.75	5.47	5.39	5.36	5.92	5.77	5.99	5.76	5.61	5.84
CHILtrapF-8812.3	5.23	5.18	4.97	5.15	5.76	5.45	5.15	4.79	5.31	5.4	5.24	5.2	5.33	5.44	5.19	6.21	6.4	6.78	5.29	5.61	5.42	6.39	6.63	6.32
CHILtrapF-8812.4	5.7	5.46	5.36	5.52	5.66	5.71	5.51	5.55	5.58	5.76	5.6	5.93	5.55	5.65	5.19	6.89	6.83	6.96	5.55	5.97	5.86	6.8	7.15	6.82
CHILtrapF-9035.0	4.79	5.34	4.79	5.24	4.79	5.26	5.6	4.79	5.09	5.26	5.31	4.79	5.55	5.37	5.53	5.43	5.34	5.23	5.85	5.97	5.48	5.18	5.22	5
CHILtrapF-9274.10	5.62	5.74	5.46	4.79	5.23	4.79	5.74	5.5	5.58	5.17	5.05	4.79	5.72	5.5	5.63	4.79	4.79	4.79	5.33	5.25	5.28	4.79	4.79	4.79
CHILtrapF-9341.2	5.3	5.34	5.61	5.64	5.23	5.91	5.42	5.5	5.22	5.4	5.31	4.79	5.85	5.6	5.53	5.19	5.39	5.15	5.6	5.53	5.67	5.59	5.27	5.67
CHILtrapF-9373.0	4.79	5.27	5.27	5.52	5.55	5.45	5.15	5.17	4.79	5.33	4.79	4.79	5.76	5.74	5.35	5.25	5.21	5.04	5.6	5.72	6.21	5.62	5.64	5.92
CHILtrapF-9387.0	5.46	5.57	5.57	5.56	5.55	5.26	5.67	5.26	5.64	5.06	5.37	5.2	5.23	5.6	5.67	5.67	5.28	5.04	5.87	5.77	5.72	5.81	5.82	5.62
CHILtrapF-9526.2	6.18	6.11	5.83	5.84	5.55	5.71	5.92	5.64	5.94	5.51	5.56	4.79	5.61	5.93	5.67	5.67	5.34	5.63	5.71	5.63	5.86	5.8	5.53	6.01
CHILtrapF-9671.1	5.82	6	5.91	5.37	5.41	6.08	5.74	6.08	6.01	5.68	5.56	4.79	5.9	5.6	5.42	5.7	5.56	5.63	5.62	5.61	6.02	6.02	5.66	6.18
CHILtrapF-9694.7	6.67	6.8	6.72	7.16	6.9	7.17	6.55	6.44	6.35	6.72	6.8	6.85	6.27	6.36	6.23	6.34	6.41	6.39	6.29	6.63	6.62	6.94	7.08	6.95
CHILtrapF-9723.0	5.15	5.34	5.51	5.56	5.55	5.71	5.42	5.55	5.52	5.45	5.37	4.79	5.23	5.08	5.28	5.47	5.03	5.04	5.57	5.53	5.53	6.06	6.01	5.92
CHILtrapF-9955.0	5.7	5.41	5.83	5.64	5.23	5.71	5.3	5.45	5.46	5.17	5.15	4.79	5.97	5.37	4.79	5.25	4.79	4.79	5.2	5.29	5.35	5.23	5.22	5.59
CHILtrapF-9955.1	5.55	5.52	5.78	5.87	5.55	5.91	5.3	5.5	5.69	5.72	5.78	6.06	5.9	5.6	5.71	5.3	5.03	5.15	5.2	5.56	5.86	5.66	5.35	5.65
CHILtrapF-10017.1	7.65	7.82	7.7	7.88	7.99	8.16	7.85	8.01	8.01	7.9	7.97	7.85	7.71	8.02	7.87	8.05	8.09	8.15	7.98	7.73	7.86	8.08	8.06	8.01
CHILtrapF-10122.1	5.36	5.27	5.19	5.68	5.23	5.71	5.15	4.79	5.22	5.26	5.42	4.79	5.1	5.2	5.28	5.87	5.52	5.59	5.36	5.25	5.63	6.02	6.08	5.79
CHILtrapF-10135.4	6.93	6.99	7	6.92	6.97	6.56	7.1	6.84	6.57	6.45	6.64	6.12	6.86	6.76	6.32	6.83	6.7	6.64	6.64	6.71	6.96	7.08	7	6.82
CHILtrapF-10135.11	6.03	6	5.96	6	6.14	6	5.97	5.94	6.07	5.8	5.87	5.79	6.27	5.96	5.83	5.98	5.67	5.99	5.92	6.13	5.99	6.41	6.35	6.3
CHILtrapF-10315.4	11.02	11.54	10.89	10.63	10.74	10.5	10.8	11.4	11.14	10.09	9.85	9.87	10.3	11.2	10.89	9.57	9.62	9.16	10.78	10.81	11.14	9.66	9.34	10.07
CHILtrapF-10401.6	6.05	6.32	6.29	6.23	5.85	6.28	6.02	6.56	6.25	6.45	6.73	7.62	6.97	6.91	6.61	6.95	7.33	6.98	7.11	6.89	6.95	7	7.28	7.12
CHILtrapF-10512.2	8.39	8.33	8.35	8.23	8.21	8.23	8.28	8.27	8.22	8.2	8.12	8.34	8.51	8.28	8.27	8.41	8.3	8.33	8.29	8.18	8.3	8.43	8.53	8.43
CHILtrapF-10512.5	5.9	5.81	5.63	5.31	5.41	5.59	5.74	5.75	5.69	5.26	5.37	4.79	5.72	5.6	5.53	5.39	5.28	5.3	5.71	5.47	5.63	5.47	5.64	5.47
CHILtrapF-10583.2	5.66	5.61	5.15	5.05	5.23	5.45	5.74	5.72	5.52	5.17	5.52	5.61	5.48	5.37	5.28	5.19	4.79	5.15	5.33	5.25	5.35	5.34	5.46	5.16
CHILtrapF-10583.3	6.57	6.42	6.17	5.87	5.41	5.59	6.45	6.15	6.3	5.8	5.87	6.23	6.15	5.82	5.83	5.85	5.56	5.55	5.81	5.63	5.79	5.66	5.71	5.5
CHILtrapF-10585.2	6.51	6.34	6.82	5.71	5.41	5.45	6.52	6.7	7.02	5.45	5.64	5.86	7.73	6.87	7.16	6.4	5.76	5.51	7.52	7.12	7.46	6.11	6.35	6.2
CHILtrapF-10585.3	6.05	5.74	6.52	5.37	5.41	5.71	6.66	6.33	6.04	5.45	5.24	4.79	7.08	6.61	6.9	5.8	5.39	5.66	6.97	6.51	7.11	6.02	5.96	5.95
CHILtrapF-10585.7	5.98	5.61	5.84	5.15	5.41	5.59	5.67	5.94	5.86	5.26	5.05	4.79	6.61	6.11	6.08	5.64	4.79	5.23	6.43	6.16	6.68	5.8	5.66	5.5
CHILtrapF-10588.0	6.78	6.62	6.61	6.46	6.56	6.46	6.63	6.7	6.4	5.83	5.95	6	6.56	6.22	6.02	5.75	5.48	5.51	6.49	6.61	6.53	6.34	6.21	6.3
CHILtrapF-10588.1	6.83	6.51	6.96	6.27	6.51	6.34	7.21	7.25	7.04	5.98	6.07	6.94	7.69	7.09	7.12	6.62	6.03	6.19	7.28	6.95	7.26	7.04	7.06	6.99
CHILtrapF-10588.2	6.05	6.03	6.3	5.52	4.79	5.45	6.42	5.88	6.16	5.76	5.87	5.61	6.32	6.41	6.08	5.98	5.79	5.63	6.12	6.11	6.08	5.91	6.12	6.2
CHILtrapF-10623.5	5.3	5.52	5.57	5.71	4.79	6	5.51	5.59	5.52	6.16	6.1	6.33	6.05	5.44	5.28	5.58	5.21	5.3	5.36	5.61	5.67	5.66	5.66	5.57
CHILtrapF-10623.7	6.18	6.25	6.19	6.21	5.85	5.71	6.16	6.22	6.61	6.45	6.32	6.94	6.56	5.96	5.99	6.21	5.84	5.85	6.07	5.93	6.16	6.28	6.11	6.2
CHILtrapF-10623.8	5.82	5.85	5.9	5.84	5.41	5.45	5.74	5.79	5.94	5.72	5.47	5.86	5.97	5.78	5.42	5.67	5.67	5.66	5.52	5.5	5.53	5.74	5.56	5.5
CHILtrapF-10675.4	6.33	6.74	6.77	6.48	6.83	6.74	6.49	6.66	6.33	6.58	6.38	6.12	6.18	6.34	6.18	6.11	5.89	5.99	6.43	6.45	6.53	6.25	6.09	6.04
CHILtrapF-10678.1	6.56	6.62	6.68	6.54	6.37	6.15	6.49	6.64	6.61	6.09	5.81	6.28	6.15	6.27	6.3	5.87	5.67	5.3	6.25	6.37	6.28	6.29	6.45	6.35
CHILtrapF-10696.1	5.62	5.46	5.1	5.75	4.79	5.59	5.3	5.26	5.31	5.45	5.47	5.5	5.55	5.2	5.63	5.25	5.21	5.23	5.57	5.56	5.53	5.52	5.46	5.57
CHILtrapF-10815.1	6.03	6.18	5.85	5.95	5.55	5.59	5.6	5.88	5.58	5.76	5.31	5.5	5.81	5.5	5.71	5.61	5.21	5.3	5.9	6	6.39	6.14	6.2	6.15
CHILtrapF-11061.4	5.5	5.52	5.44	5.24	5.55	4.79	5.8	5.33	5.46	5.68	5.75	6	5.66	5.7	5.67	5.82	5.89	5.88	5.62	5.63	5.67	5.7	5.86	5.97
CHILtrapF-11061.5	5.62	5.46	5.46	5.64	5.93	5.91	5.3	5.64	5.58	6.01	5.87	5.5	5.61	5.6	5.67	5.82	6.12	6.01	5.49	5.44	5.28	5.44	5.8	5.86
CHILtrapF-11061.6	7.02	7.08	7.21	7.29	7.12	7.23	7.18	7.39	7.35	7.45	7.62	7.88	7.77	7.52	8.18	8.17	8.1	8.22	8.25	8.38	7.84	7.98	8.17	7.96
CHILtrapF-11061.7	8.99	9.12	8.99	9.34	9.44	9.39	9.13	9.07	9.08	9.69	9.82	10.03	9.73	9.74	10.64	10.71	10.58	10.4	10.7	10.97	10.44	10.53	10.73	10.51
CHILtrapF-11138.0	5.46	5.74	5.7	5.31	5.55	5.26	4.79	5.79	5.69	5.06	5.24	5.61	4.79	5.5	5.19	5.11	5.48	5.63	5.57	5.44	5.48	5.57	5.64	5.32
CHILtrapF-11218.2	6.3	6.16	6.1	5.15	5.55	5.45	6.02	5.79	6.25	5.06	5.31	5.79	6.32	5.99	6.5	5.93	5.63	6.3	6.33	6.75	6.13	6.28	6.22	6.06
CHILtrapF-11218.5	9.4	9.03	9.35	7.78	8.05	8.39	9.37	9.17	9.28	7.93	8.02	6.79	8.61	8.7	8.78	8.4	8.27	8.17	8.88	8.68	8.66	8.72	8.46	8.48
CHILtrapF-11335.0	5.62	6.3	5.99	5.15	5.55	4.79	5.51	5.26	5.82	4.79	4.79	4.79	5.23	4.79	6.13	4.79	4.79	4.79	6.52	6.23	6.32	5.13	4.79	5.16
CHILtrapF-11429.0	5.55	5.52	5.65	5.56	6.14	4.79	4.79	5.17	5.52	5.06	4.79	4.79	5.97	5.37	5.35	5.11	4.79	5.04	5.75	5.79	6.08	5.23	4.79	5.27
CHILtrapF-11436.0	8.86	8.93	8.68	9.1	9.03	9.07	8.81	8.82	8.84	9.3	9.15	8.91	8.74	8.96	8.67	8.9	9.11	9.1	8.71	8.7	8.6	8.69	8.8	8.76
CHILtrapF-11436.1	5.76	5.57	5.87	5.56	5.76	5.59	5.51	5.68	5.82	5.6	5.47	5.37	5.66	5.6	5.75	5.58	5.52	5.7	5.46	5.58	5.9	5.7	5.69	5.81
CHILtrapF-11442.1	6.47	6.25	6.29	5.93	6.08	6	6.28	6.29	6.1	5.33	5.81	4.79	5.94	6.22	6.08	5.72	5.48	5.36	6.22	6.3	5.96	5.9	6.14	6.17
CHILtrapF-11497.1	5.04	5.18	5.04	5.05	4.79	5.45	5.15	5.45	4.79	5.6	5.24	5.5	5.23	4.79	5.58	5.7	5.7	5.7	5.36	5.56	5.86	5.68	6.03	5.75
CHILtrapF-11630.1	8.79	8.28	8.42	6.12	6.2	6.28	8.19	8.55	8.13	5.95	5.52	5.86	8.95	8.27	7.32	5.51	5.73	5.96	7.37	7.34	7.24	5.47	5.78	5.44
CHILtrapF-11630.2	6.28	6.03	5.91	4.79	5.23	4.79	5.74	5.92	6.07	4.79	4.79	4.79	6.24	6.06	5.96	4.79	4.79	4.79	5.87	5.84	5.63	4.79	5	4.79
CHILtrapF-11630.3	5.73	5.74	5.63	5.24	5.55	5.45	5.6	5.64	5.73	5.56	5.37	5.2	5.61	5.78	5.28	5.25	5.28	5.3	5.36	5.44	5.28	5.47	5.39	5.44
CHILtrapF-11630.5	9.31	8.92	8.81	7.7	8.1	7.87	9.25	9	9.57	8.38	8.57	8.42	8.99	9.51	9.17	7.08	7.51	7.53	9.05	8.54	8.41	7.09	6.94	6.9
CHILtrapF-11630.6	15.9	15.43	15.66	12.64	12.93	12.87	15.85	15.95	15.99	12.71	12.77	11.98	15.42	16.01	15.98	12.24	12.74	12.64	16.1	15.46	15.51	12.27	12.13	11.99
CHILtrapF-11630.7	13.97	13.5	13.7	10.85	10.84	10.9	13.88	13.97	14.03	10.61	10.69	9.93	13.26	13.72	13.36	9.76	10.06	10.22	13.18	12.87	13.07	9.55	9.54	9.46
CHILtrapF-11630.8	13.78	13.3	13.49	10.57	10.6	10.75	13.63	13.73	13.79	10.36	10.19	9.59	12.88	13.37	12.96	9.49	9.6	9.7	12.77	12.54	12.82	9.2	9.2	9.17
CHILtrapF-11630.9	10.85	10.32	10.32	6.32	6.14	6.65	10.45	10.52	10.66	5.98	6.18	5.5	10.15	10	9.44	5.3	5.48	5.63	9.35	9.11	9.16	5.47	5.64	5.47
CHILtrapF-11630.10	9.46	9.01	8.93	6.4	6.72	6.7	9.26	9.22	9.71	7.09	7.05	6.79	9.38	9.29	9.3	6.13	6.16	6.37	8.64	8.36	8.28	6.28	6.21	6.09
CHILtrapF-11630.11	10.31	10.08	9.9	8.44	9.14	9.08	9.83	10.02	10.57	8.85	9.02	8.48	9.98	10.65	10.13	7.57	8.18	8.18	9.69	9.68	9.57	7.95	7.65	7.86
CHILtrapF-11630.12	12.5	12.01	12.1	9.34	9.39	9.36	12.26	12.26	12.6	9.4	9.39	8.83	11.78	12.19	12.13	8.34	8.82	8.9	11.94	11.5	11.51	8.64	8.38	8.33
CHILtrapF-11630.13	7.65	6.91	7.21	5.24	5.23	5.59	7.27	7.01	7.46	4.79	5.05	5.2	7.4	7.13	6.69	4.79	5.14	4.79	6.56	6.51	6.35	4.79	5.16	4.79
CHILtrapF-11630.14	13.76	13.44	13.7	12.42	12.27	12.54	13.73	13.65	14.03	12.33	12.27	11.74	13.22	13.85	13.44	11.11	11.51	11.35	13.71	13.28	13.33	11.19	10.83	11.05
CHILtrapF-11630.15	8.3	8.33	8.07	6.97	7.47	7.72	8.45	7.99	8.87	7.49	7.65	6.5	8.39	8.81	8.35	6.21	6.88	7.08	7.8	7.68	7.52	6.43	6.43	6.31
CHILtrapF-11630.16	12.02	12.08	12.18	10.76	10.98	11.02	12.37	12.19	12.51	10.78	10.93	10.15	11.76	12.71	12.1	9.52	10.26	10.17	12.09	12.01	11.9	9.62	9.41	9.64
CHILtrapF-11630.17	11.19	11.23	11.03	8.51	9.54	9.21	11.39	10.96	11.52	8.98	9.53	8.59	10.77	11.77	11.42	8.04	9.19	9.04	11.22	11.19	10.78	8.18	8.57	8.4
CHILtrapF-11630.18	14.86	14.39	14.67	11.65	11.66	11.79	14.67	14.92	14.95	11.63	11.69	11.23	14.26	14.9	14.93	11.23	11.57	11.49	15.04	14.42	14.47	11	10.99	10.81
CHILtrapF-11630.19	11.31	11	10.89	8.28	8.99	9.02	10.87	11.21	11.33	8.74	8.87	8.21	11.25	11.74	11.22	7.95	8.59	8.61	10.7	10.61	10.58	8.15	8.34	7.81
CHILtrapF-11630.20	5.88	5.7	5.75	5.31	5.23	5.26	5.92	5.82	6.01	4.79	5.24	5.37	6.21	6.45	6.54	5.19	5.48	5.46	6.23	6.08	5.76	5.47	5.39	5.22
CHILtrapF-11630.21	10.58	10.02	10.05	7.61	7.72	7.89	10.29	10.29	10.68	7.7	7.54	7.31	10.08	10.43	10.3	6.83	7.06	7.44	9.85	9.49	9.48	6.9	6.78	6.73
CHILtrapF-11630.22	12.2	11.8	12.03	10.8	10.77	10.97	12.14	11.97	12.51	10.77	10.64	10.27	11.7	12.27	12.18	9.6	10.05	9.77	12.43	11.91	11.84	9.79	9.52	9.58
CHILtrapF-11630.24	11.96	11.45	11.62	8.59	8.94	8.94	11.76	11.82	12.04	8.88	8.9	8.31	11.51	12.03	11.88	8.18	8.63	8.65	11.62	11.13	11.17	8.14	8.11	7.91
CHILtrapF-11630.25	11.52	11.09	10.93	8.53	8.84	9.2	11.22	11.24	11.62	8.7	8.76	8.58	11.12	11.32	10.97	7.4	7.96	8.13	10.38	10.33	10.32	7.77	7.67	7.79
CHILtrapF-11630.26	11.06	10.66	10.34	7.8	8.16	8.13	10.52	10.49	10.86	7.78	7.75	7.47	10.86	11.18	10.66	7.24	7.5	7.88	9.96	10	9.88	7.76	7.59	7.63
CHILtrapF-11630.27	11.62	11.23	10.87	8.75	9.04	9.1	10.99	11.03	11.52	8.71	8.42	7.73	11.2	11.53	11.06	7.47	8.09	8.19	10.35	10.3	10.05	8.25	7.87	8.07
CHILtrapF-11722.0	7.67	7.59	7.52	5.24	4.79	5.26	7.16	7.49	7.33	5.51	5.64	5.37	7	7.04	7.39	5.98	5.67	5.23	7.11	7.23	7.18	6.3	6.18	6.4
CHILtrapF-11722.1	6.12	5.97	5.72	5.05	4.79	4.79	5.74	5.75	6.01	4.79	4.79	4.79	5.41	5.55	5.75	5.19	5.14	4.79	5.88	5.58	5.42	5.38	5.27	5.32
CHILtrapF-11883.0	5.5	5.7	5.3	5.31	5.41	4.79	5.6	5.39	5.31	5.4	5.31	5.5	5.55	5.29	5.53	5.39	5.39	5.3	5.46	5.41	5.28	5.68	5.58	5.86
CHILtrapF-11978.3	5.41	5.18	5.39	5.31	5.66	5.71	5.15	5.26	5.69	5.06	5.15	4.79	4.79	5.44	5.19	5.35	4.79	5.04	5.43	5.44	5.72	5.78	5.43	5.7
CHILtrapF-11978.11	6.35	6.3	6.63	7.25	6.6	6.97	6.07	6.39	6.01	6.8	6.56	6.46	6.21	5.82	6.21	6.41	6.01	6.1	6.3	6.43	6.62	6.88	6.92	6.85
CHILtrapF-11978.13	5.5	5.41	5.81	5.78	5.76	5.59	5.51	5.39	5.09	6.01	5.52	5.37	5.85	5.29	5.42	5.77	5.48	5.51	5.57	5.72	5.76	5.96	6.32	5.95
CHILtrapF-11978.14	5.5	5.66	5.61	5.95	5.41	6.15	5.6	5.39	5.31	5.76	5.47	5.37	4.79	5.2	5.35	5.35	5.28	5.36	5.49	5.53	5.48	5.64	5.74	5.57
CHILtrapF-12021.0	5.41	5.07	5.36	5.24	5.76	5.59	4.79	5.06	5.46	4.79	5.05	4.79	5.9	5.7	5.42	5.02	4.79	4.79	5.64	5.83	6.05	5.23	5.16	5.36
CHILtrapF-12101.3	6.76	6.38	6.68	6.38	6.2	6.61	6.74	6.55	6.3	6.86	6.67	7.15	6.11	6.61	6.08	6.43	6.56	6.53	6.25	6	6.16	6.06	6.01	6.02
CHILtrapF-12143.1	5.41	5.66	5.84	5.37	5.93	5.45	5.3	5.75	5.58	5.33	5.42	5.86	5.48	5.7	5.35	5.47	5.14	5.3	5.24	5.56	5.53	5.49	5.27	5.36
CHILtrapF-12360.0	5.76	5.7	6.03	5.75	5.93	5.82	5.97	5.55	5.78	5.68	5.56	6.12	5.76	5.93	5.42	5.3	5.21	5.3	5.24	5.29	5.48	5.76	5.56	5.4
CHILtrapF-12422.1	5.7	5.7	6.05	5.24	5.23	5.26	5.8	5.75	5.64	5.56	5.56	5.7	5.97	5.93	5.53	5.43	5.34	5.36	5.67	5.53	5.67	5.57	5.22	5.47
CHILtrapF-12510.1	5.76	5.81	6.03	5.81	6.68	5.59	5.51	5.82	5.52	5.8	5.6	6.12	5.9	5.55	5.75	5.67	5.34	5.55	5.77	5.77	5.93	5.8	5.8	5.86
CHILtrapF-12675.0	5.59	5.61	5.51	5.52	6.14	5.71	5.67	5.26	5.58	6.01	6.28	6.69	5.55	6.06	5.48	5.93	5.94	5.91	5.81	5.72	5.58	5.88	5.8	5.7
CHILtrapF-12797.1	7.06	7.18	6.85	6.65	6.97	6.74	6.77	7.01	7.04	6.36	6.54	6.82	6.96	6.84	6.66	6.43	6.46	6.59	6.6	6.75	6.89	6.8	6.76	6.67
CHILtrapF-12797.3	5.59	5.66	5.84	5.81	5.55	6.08	5.51	5.82	5.46	5.8	5.78	5.93	5.61	5.6	5.83	5.67	5.56	5.41	5.62	5.56	5.35	5.55	5.69	5.81
CHILtrapF-12951.1	5.46	5.27	5.53	5.71	5.23	5.82	4.79	5.39	5.31	5.33	5.15	5.5	5.23	5.37	5.07	5.19	5.03	5.15	5.29	5.5	5.42	5.59	5.53	5.67
CHILtrapF-13006.3	5.76	6	5.97	5.6	6.01	6.22	5.92	5.79	5.82	5.56	6.05	5.5	5.61	5.82	5.79	5.8	5.92	5.83	5.87	5.92	5.99	5.96	6.01	5.97
CHILtrapF-13006.4	5.85	5.74	5.92	5.6	6.01	6	6.11	5.64	5.58	5.76	5.56	5.79	5.76	6.09	5.83	5.72	5.82	5.63	6.12	5.81	5.96	5.8	5.94	5.84
CHILtrapF-13190.1	5.55	5.27	5.65	5.78	5.23	5.91	5.42	5.55	5.39	5.26	5.52	5.79	5.72	5.65	5.42	5.64	5.67	5.46	5.64	5.58	5.63	5.52	5.74	5.77
CHILtrapF-13290.1	5.04	5.27	5.36	5.15	5.23	5.59	5.74	5.33	5.58	5.33	5.42	5.61	5.55	5.6	5.35	5.61	5.63	5.36	5.57	5.5	5.86	5.7	5.5	5.75
CHILtrapF-13354.0	5.04	5.7	4.79	5.15	4.79	4.79	5.74	5.06	4.79	4.79	4.79	4.79	5.41	5.89	6.18	4.79	5.34	5.46	6.62	7.16	6.45	4.79	5.46	4.79
CHILtrapF-13455.1	6.59	6.25	6.52	6.4	6.64	6.56	6.28	6.46	6.13	6.09	6.05	6.42	6.11	6.09	5.79	5.58	5.67	5.59	6.18	6.24	5.9	5.88	6.15	6.3
CHILtrapF-13490.2	5.76	5.74	5.7	5.56	5.55	5.45	5.92	5.75	5.78	5.33	5.6	5.61	5.41	5.2	5.42	5.19	5.21	5.36	5.29	5.41	5.19	5.27	5.09	5.32
CHILtrapF-13650.5	5.79	5.52	5.66	4.79	4.79	4.79	5.86	5.26	5.39	4.79	5.15	4.79	5.33	5.2	5.58	5.02	4.79	5.04	5.73	5.58	5.53	4.79	5	5
CHILtrapF-13709.0	4.79	5.52	5.27	5.24	5.41	4.79	5.42	5.55	5.22	5.45	5.52	5.37	5.33	5.2	5.53	5.58	5.56	5.83	5.33	5.68	5.72	5.27	5.92	5.95
CHILtrapF-13808.5	5.66	5.41	5.48	5.47	5.23	5.91	5.6	5.33	5.22	5.17	5.64	5.37	5.85	5.29	5.79	5.75	5.92	5.55	5.52	5.79	5.53	5.72	5.76	5.75
CHILtrapF-13912.0	5.55	5.46	5.41	5.52	5.41	5.45	5.3	5.39	5.58	5.56	5.71	5.79	5.55	5.2	5.28	5.51	5.63	5.66	5.43	5.53	5.53	5.59	5.66	5.65
CHILtrapF-13942.1	5.59	5.18	5.75	5.47	5.41	5.59	5.6	5.55	5.69	5.6	5.71	6.37	5.66	5.55	5.42	5.82	5.82	5.94	5.52	5.44	5.67	5.81	5.69	5.79
CHILtrapF-14105.0	4.79	4.79	5.15	5.24	5.41	5.91	4.79	4.79	4.79	5.17	5.52	5.5	5.1	5.29	5.42	5.61	5.34	5.55	5.2	5.47	5.53	5.94	5.98	6.11
CHILtrapF-14326.4	5.85	6.11	5.73	5.75	5.41	6	6.02	5.92	5.64	5.56	5.75	4.79	6.27	5.96	5.79	5.35	5.28	5.59	5.55	5.86	6.02	5.44	5.66	5.72
CHILtrapF-14391.1	5.62	5.74	5.7	5.95	5.66	5.59	5.6	5.75	5.73	5.51	5.6	5.93	5.81	5.6	5.58	5.58	5.28	5.51	5.77	5.77	5.67	5.52	5.8	5.65
CHILtrapF-14595.1	5.73	5.66	5.65	5.37	5.55	5.45	5.97	5.82	5.46	5.33	5.42	4.79	5.23	5.2	5.48	5.11	5.21	5.3	5.36	5.44	5.19	5.31	5.22	5.36
CHILtrapF-14673.1	7.09	6.83	7.04	6.84	6.68	6.86	7.1	6.82	7.11	6.75	6.95	7.24	7.09	6.96	7.3	7.09	7.23	7.09	7.29	7.2	7.06	6.93	6.77	6.82
CHILtrapF-14734.3	5.36	5.85	5.53	6.43	6.2	6.15	5.86	5.39	5.31	6.45	6.25	6.72	5.48	5.74	5.42	5.87	6.14	5.91	5.33	5.47	5.35	5.34	5.56	5.36
CHILtrapF-14813.5	5.36	5.85	5.61	5.52	5.93	5.59	5.3	5.45	5.69	5.17	5.47	5.61	5.23	5.44	5.75	5.61	5.48	5.55	5.87	5.81	5.93	5.72	5.92	5.92
CHILtrapF-14916.0	5.85	6	6.26	5.93	5.76	6.08	6.02	6.13	5.82	6.06	5.92	5.7	5.81	6.2	6.08	6.02	6.21	5.83	6.17	6.24	6.43	6.19	6.08	6.31
CHILtrapF-14916.2	5.82	5.81	6.38	6.05	5.93	5.91	6.07	6.15	6.1	6.23	6.07	6.5	6.35	5.96	6.28	5.82	5.94	6.23	6.2	5.95	6.26	6.19	6.18	6.2
CHILtrapF-15059.0	10.4	10.29	10.31	9.37	9.45	9.4	10.3	10.67	10.46	9.87	9.57	9.48	10.18	10.29	10.19	9.5	9.52	9.53	10.46	10.27	10.32	9.58	9.69	9.68
CHILtrapF-15059.1	5.79	5.61	5.73	5.95	6.01	5.91	5.51	5.68	5.86	6.01	5.87	5.79	6.15	6.2	6.39	7.06	7.34	6.92	6.1	6.29	6.08	7.1	6.72	6.8
CHILtrapF-15059.2	5.3	6.08	5.61	5.15	5.23	5.45	5.3	5.59	5.78	5.26	5.42	6	5.72	5.86	5.35	5.39	5.6	5.36	5.57	5.83	5.35	5.38	5.71	5.77
CHILtrapF-15059.3	6.24	6.46	6.09	5.78	5.66	6	6.49	6.24	5.94	5.72	5.95	5.2	5.9	5.96	6.16	5.7	5.52	5.99	6.16	5.86	5.9	5.78	5.66	5.65
CHILtrapF-15097.0	5.04	5.18	5.3	4.79	5.41	5.59	5.42	5.06	5.39	5.26	5.37	4.79	4.79	5.37	5.75	5.39	5.56	5.23	5.69	5.68	5.48	5.72	5.86	5.7
CHILtrapF-15246.1	5.46	5.34	5.39	5.37	5.23	4.79	5.8	5.17	5.46	5.45	5.64	5.7	5.76	5.6	5.67	5.61	5.82	5.51	5.81	5.7	5.83	5.72	5.61	5.72
CHILtrapF-15279.2	5.36	5.27	5.39	5.42	5.55	6	5.3	5.55	5.58	5.4	5.47	5.5	5.48	5.55	5.86	5.75	5.73	5.8	5.46	5.47	5.48	5.68	5.99	5.54
CHILtrapF-15339.1	5.82	5.61	5.75	5.78	5.23	5.91	4.79	5.59	5.58	5.6	6.05	6	5.33	5.7	5.9	6.03	6.01	5.94	5.79	5.95	5.96	5.72	6.33	5.72
CHILtrapF-15339.3	6.05	6.3	6.1	6.66	5.41	6.15	5.97	6.08	5.94	6.25	6.43	6.54	6.05	6.03	6.16	6.14	6.38	6.37	6.01	6.19	6.11	6.19	6.55	6.14
CHILtrapF-15339.6	5.36	5.41	5.3	5.6	5.55	5.91	5.3	5.55	5.39	5.17	5.56	5.5	5.61	5.2	5.63	5.47	5.56	5.51	5.36	5.56	5.63	5.62	5.58	5.7
CHILtrapF-15339.7	5.59	5.34	5.63	5.9	5.66	5.45	5.51	5.33	5.58	5.6	5.6	5.86	5.23	5.7	5.42	5.72	5.21	5.51	5.69	5.33	5.48	5.44	5.64	5.59
CHILtrapF-15339.11	5.62	5.61	5.59	6.1	5.41	5.26	5.6	5.82	5.97	5.64	5.68	5.61	5.81	5.5	5.42	5.43	5.48	5.51	5.4	5.41	5.48	5.47	5.46	5.44
CHILtrapF-15339.12	6.16	5.94	6.01	5.98	6.37	6.28	5.86	5.75	6.07	5.89	6	5.93	5.72	5.82	6.08	5.82	5.89	5.91	6.26	6.08	5.99	6.09	6.15	5.93
CHILtrapF-15339.13	8.56	8.7	8.67	8.99	8.85	8.79	8.53	8.52	8.56	8.84	8.75	8.7	8.57	8.68	8.95	8.78	8.74	8.95	8.72	8.91	8.88	8.89	9.11	8.92
CHILtrapF-15339.14	6.33	6.6	6.34	6.31	6.32	6.65	6.24	6.4	6.51	6.44	6.14	6.28	6.4	6.09	6.13	6.45	6.19	6.42	6.2	6.15	6.39	6.4	6.28	6.51
CHILtrapF-15405.0	6.03	6.25	6.08	6.34	6.32	6.56	6.16	5.92	5.69	5.83	6.21	5.93	6.42	6.34	5.83	6.11	5.94	6.25	5.93	5.93	5.9	6.6	6.38	6.55
CHILtrapF-15420.1	5.41	5.27	5.7	5.68	5.55	4.79	5.51	5.55	5.39	5.26	5.31	4.79	5.85	5.7	5.42	5.47	5.21	5.23	5.6	5.44	5.42	5.85	5.5	5.47
CHILtrapF-15473.0	6.24	6.06	6.02	5.87	6.26	6.22	6.39	5.92	6.22	6.11	6.16	6.85	6.24	5.89	5.83	5.82	5.79	5.94	5.6	5.56	5.53	5.62	5.58	5.62
CHILtrapF-15473.1	5.85	5.97	5.97	6.03	5.66	4.79	5.67	5.79	5.86	6.09	5.98	5.79	5.41	5.82	5.35	5.75	5.84	5.51	5.64	5.83	5.72	5.44	5.74	5.54
CHILtrapF-15501.0	5.73	5.27	5.51	5.52	5.85	5.82	5.3	5.68	5.31	5.17	5.42	4.79	5.72	5.44	5.42	5.43	5.28	5.15	5.46	5.44	5.67	5.91	5.61	6.07
CHILtrapF-15629.0	5.66	5.57	5.66	5.68	5.76	5.82	5.42	5.85	5.9	5.68	5.6	5.61	5.66	5.7	5.63	5.61	5.28	5.51	5.79	5.53	5.79	5.8	5.98	5.92
CHILtrapF-15637.1	5.59	5.66	5.53	6	5.55	5.59	5.97	5.55	5.64	5.89	6.05	6.17	5.9	5.96	5.63	6.32	6.14	6.27	5.43	5.53	5.35	5.64	5.8	5.5
CHILtrapF-15672.0	5.5	5.41	5.65	5.75	5.41	6.15	5.42	5.75	5.46	5.68	5.71	5.79	5.97	5.93	5.42	5.7	5.63	5.94	5.6	5.81	5.53	5.68	5.64	5.65
CHILtrapF-15702.5	5.66	5.57	5.36	5.52	5.66	5.91	5.92	5.82	5.69	5.6	5.47	6.12	5.55	5.29	5.28	5.54	5.6	5.41	5.29	5.47	5.35	5.47	5.39	5.44
CHILtrapF-15702.7	5.36	5.52	5.33	5.6	5.23	5.59	5.15	5.5	5.73	5.33	5.56	5.37	5.66	5.37	5.28	5.39	5.39	5.51	5.29	5.37	5.53	5.41	5.39	5.7
CHILtrapF-15707.3	5.23	5.18	5.3	5.52	5.76	5.82	5.15	5.39	5.31	5.51	5.78	6.12	5.48	5.65	5.53	5.82	5.84	5.46	5.62	5.53	5.76	5.85	6.08	6.11
CHILtrapF-16005.0	4.79	4.79	5.23	4.79	5.41	4.79	4.79	5.06	5.46	4.79	5.15	4.79	5.23	5.2	5.35	5.47	5.03	5.23	5.24	5.33	5.28	5.59	5.66	5.79
CHILtrapF-16110.0	6.2	6.06	5.99	5.84	5.93	5.82	5.74	6.05	6.3	6.47	6	6.06	5.81	5.65	5.58	5.77	5.79	5.85	5.36	5.72	5.42	5.64	5.66	5.62
CHILtrapF-16119.0	4.79	5.07	4.79	5.31	4.79	4.79	4.79	4.79	4.79	5.26	5.24	4.79	5.1	5.2	5.07	5.43	5.44	5.41	5.14	5.2	5.07	5.7	5.94	5.7
CHILtrapF-16153.1	8.2	7.98	8.18	8.64	8.71	8.6	7.59	7.87	7.72	8.38	8.21	7.56	7.49	7.6	7.14	8.15	7.95	7.28	7.97	7.94	8.1	8.63	8.05	8.44
CHILtrapF-16153.2	5.66	5.27	5.66	5.81	5.85	5.59	5.51	5.5	5.78	6.23	6.12	6.17	5.85	5.65	5.58	6.13	6.03	6.1	5.87	5.63	5.9	6.03	5.8	6.11
CHILtrapF-16281.1	5.36	5.46	5.48	5.56	5.41	4.79	5.67	5.45	5.9	5.76	5.6	5.7	5.48	5.44	5.19	5.51	5.7	5.55	5.33	5.37	5.67	5.86	5.61	5.65
CHILtrapF-16535.0	5.23	5.52	5.33	5.24	5.23	4.79	5.3	5.06	5.52	5.26	5.68	5.37	5.33	6.2	5.71	5.39	6.21	5.73	6.01	5.75	5.63	5.88	6.01	5.79
CHILtrapF-16901.1	5.88	5.94	5.91	6.05	6.14	6.15	5.86	5.75	5.86	6.19	6.05	5.5	5.66	5.74	5.9	6.02	6.08	6.27	5.92	5.93	5.93	6.3	6.2	6.25
CHILtrapF-16948.0	6.14	5.7	6.05	5.31	5.41	5.26	6.07	5.75	5.82	5.17	5.52	5.5	5.76	5.74	5.9	5.47	5.73	5.55	6.51	5.58	5.58	5.55	5.78	5.27
CHILtrapF-16954.2	5.88	6	6.05	5.31	4.79	5.82	5.51	6.05	6.04	5.33	5.64	5.2	6.29	6.25	6.08	5.43	5.73	5.36	6.06	6.03	6.16	5.52	5.5	5.47
CHILtrapF-16954.7	6.03	5.94	5.99	5.93	5.55	5.45	6.24	5.97	6.1	6.09	6.05	6.06	6.75	6.61	6.39	6.66	6.56	6.42	6.64	6.61	6.68	6.61	6.59	6.4
CHILtrapF-16954.8	5.41	5.46	5.65	5.05	5.23	5.26	5.3	5.79	5.52	5.26	5.15	5.37	5.76	5.65	5.48	5.25	5.28	5.15	5.49	5.25	5.35	4.98	5.31	5.22
CHILtrapF-16954.9	5.7	5.34	5.41	5.15	5.23	5.26	5.86	5.68	5.73	5.45	5.37	5.79	6.08	5.86	5.71	5.39	5.63	5.41	5.77	5.88	5.83	5.34	5.58	5.27
CHILtrapF-16954.13	5.96	5.52	5.88	4.79	4.79	4.79	5.74	5.82	5.9	4.79	5.05	4.79	5.94	6.14	6.48	5.19	5.03	5.23	6.54	6.45	6.32	5.07	5.22	5
CHILtrapF-17189.0	5.79	6.03	5.7	6.34	6.47	6.15	5.86	5.75	5.82	6.3	6.44	6.69	5.48	5.99	5.99	6.21	6.41	6.21	6.01	6.28	6.05	6.02	6.03	6.01
CHILtrapF-17296.0	5.3	5.07	5.55	5.64	5.23	5.91	5.51	5.88	5.73	6.04	6.1	6.46	5.61	5.44	5.58	5.85	5.56	5.55	5.24	5.2	5.48	5.41	5.5	5.59
CHILtrapF-17576.1	7.88	7.92	7.75	8.74	8.43	8.57	7.46	7.2	7.29	7.89	7.87	8.06	7.21	7.15	7.08	8.25	7.62	7.73	7.62	8.12	7.83	8.75	8.35	8.52
CHILtrapF-17577.3	5.96	6.03	6.27	5.31	5.23	5.59	5.97	5.75	6.22	5.4	5.42	5.5	6.45	6.17	6.23	5.87	5.14	5.41	7.19	6.6	7.06	5.88	6.12	5.99
CHILtrapF-17590.0	6.22	5.85	6.14	5.9	5.93	6.7	5.67	5.97	5.9	5.83	5.75	6.17	5.55	5.44	5.28	5.75	5.34	5.3	5.83	5.7	5.58	5.99	5.69	5.67
CHILtrapF-17932.2	6.85	6.86	6.97	6.77	6.83	7.32	7.04	6.92	6.67	7.33	7.34	7.45	6.65	7.14	6.76	7.45	7.42	7.51	6.68	6.79	6.6	7.02	7.02	7.09
CHILtrapF-17974.1	5.55	5.27	5.57	5.52	4.79	5.71	5.42	5.75	5.46	5.8	5.71	5.86	5.66	5.99	5.58	5.89	5.92	5.7	5.4	5.68	5.58	5.62	5.82	5.97
CHILtrapF-17974.3	5.3	5.46	5.59	5.56	5.41	5.45	5.3	5.26	5.39	5.33	4.79	5.2	5.41	5.2	5.35	5.35	5.39	5.04	5.67	5.58	5.86	5.74	5.74	5.77
CHILtrapF-18050.1	5.7	5.61	5.65	5.71	5.66	6.15	5.51	5.39	5.69	5.51	5.24	4.79	5.55	5.08	5.35	5.3	5.14	5.15	5.4	5.5	5.42	5.47	5.53	5.75
CHILtrapF-18079.4	5.9	5.52	5.65	5.93	5.55	5.82	6.11	5.88	6.01	5.89	5.98	5.93	6.32	6.39	6.13	6.54	6.47	6.74	5.71	5.75	5.79	6.25	6.15	6.21
CHILtrapF-18175.1	5.3	5.57	5.39	5.42	5.23	4.79	5.86	5.85	5.69	5.64	5.42	5.2	6.05	5.86	5.63	5.47	5.82	5.8	5.14	5.53	5.28	5.23	5.43	5.36
CHILtrapF-18175.2	5.76	5.7	5.7	5.68	5.76	5.59	6.2	5.88	5.78	6.06	6	5.93	6.61	6.45	6.41	6.74	6.65	6.65	5.75	6.03	5.83	5.93	6.03	6.07
CHILtrapF-18175.5	6.87	6.96	6.87	7	6.87	6.94	7.74	7.57	7.26	7.83	7.74	7.37	8.11	7.95	8.55	8.87	8.86	8.76	7.51	7.87	7.33	7.87	7.91	7.77
CHILtrapF-18309.1	6.3	6.44	6.28	6.25	6.51	6.46	6.66	6.58	6.57	6.32	5.98	6.23	6.56	6.64	6.43	6.18	5.97	5.99	6.6	6.62	6.41	6.34	6.22	6.27
CHILtrapF-18480.1	5.79	5.85	5.83	5.52	5.66	5.82	5.6	5.72	5.22	5.86	5.37	5.2	5.48	5.37	5.42	5.35	5.21	5.23	5.4	5.63	5.42	5.59	5.66	5.62
CHILtrapF-18493.1	5.46	5.52	5.46	5.42	5.55	4.79	5.51	5.64	5.39	5.26	5.6	6.23	5.94	6.06	5.48	5.72	5.79	6.08	5.49	5.77	5.76	5.66	5.58	5.59
CHILtrapF-18593.0	4.79	4.79	4.79	4.79	7.06	6.97	4.79	4.79	4.79	4.79	6.32	4.79	4.79	4.79	4.79	5.02	5.03	4.79	4.79	4.79	4.79	4.79	4.79	4.79
CHILtrapF-18917.0	5.41	5.88	5.48	5.81	5.76	5.45	5.8	5.33	5.78	5.8	5.98	6.75	5.61	5.86	5.83	5.77	6.06	5.85	5.55	5.79	5.58	5.64	5.53	5.54
CHILtrapF-19104.0	5.15	5.41	5.19	5.42	4.79	5.59	5.74	5.33	5.39	5.26	5.15	4.79	5.61	5.2	5.28	5.3	5.21	5.04	5.29	5.25	5.53	5.59	5.43	5.62
CHILtrapF-19198.3	5.46	5.41	5.59	5.24	5.66	5.45	5.8	5.59	5.58	5.45	5.42	5.37	5.23	5.5	5.35	5.3	5.39	5.23	5.62	5.41	5.67	5.57	5.66	5.47
CHILtrapF-19269.1	5.7	5.61	5.59	5.52	5.66	4.79	5.42	5.5	5.46	5.45	4.79	4.79	5.55	5.78	6.08	5.39	5.52	5.46	6.06	5.84	5.42	5.66	5.71	5.7
CHILtrapF-19269.2	8.38	8.62	8.32	8.17	8.26	8.13	8.56	8.54	8.31	7.99	7.84	8.07	8.46	8.45	8.43	7.97	7.93	8.04	8.63	8.62	8.72	8.26	8.44	8.33
CHILtrapF-19269.3	5.5	5.77	5.7	5.68	5.55	5.71	5.86	5.59	5.86	5.8	5.42	5.37	5.66	5.7	5.53	5.39	5.28	5.41	5.55	5.53	5.53	5.41	5.35	5.57
CHILtrapF-19476.3	5.23	5.34	5.41	5.47	5.85	5.59	5.3	5.45	5.31	5.51	4.79	5.86	5.85	5.2	5.28	5.25	5.34	5.46	5.33	5.37	5.53	5.8	5.58	5.86
CHILtrapF-19586.1	7.82	7.92	7.79	7.29	7.28	7.37	7.53	7.75	7.66	7.38	6.98	7.41	7.63	7.64	7.42	7.06	7.24	7.04	7.37	7.59	7.64	7.27	7.24	7.33
CHILtrapF-19586.2	6.26	6.23	6.24	6	5.85	6.4	6.42	6.18	6.1	5.86	5.84	5.86	6.42	6.27	5.86	5.85	5.87	5.66	6.39	6.47	6.16	5.99	6.06	6.17
CHILtrapF-19586.3	5.79	5.66	5.65	5.24	5.93	4.79	5.15	5.82	5.58	5.26	5.56	5.37	5.33	5.65	5.71	5.47	5.48	5.46	5.75	5.47	5.53	5.49	5.39	5.22
CHILtrapF-19586.7	5.9	5.52	5.57	5.9	5.55	4.79	6.02	5.72	5.22	5.64	5.64	5.86	5.81	5.37	5.75	5.35	5.34	5.46	5.6	5.37	5.42	5.52	5.69	5.5
CHILtrapF-19586.8	6.31	6.36	6.34	6.21	6.26	6.28	6.35	6.48	6.69	5.98	5.98	6.06	5.97	6.3	5.86	5.85	5.92	5.96	6.18	5.93	5.96	5.93	6.01	6.12
CHILtrapF-19599.1	7.8	7.94	7.57	7.31	6.76	6.65	8.05	8.24	7.91	7.59	7.71	7.33	8.55	8.65	9.66	9.73	9.81	9.98	8.29	8.77	8.04	8.51	8.79	8.11
CHILtrapF-19606.1	5.96	5.46	5.53	5.42	5.41	5.71	5.6	5.94	5.58	5.4	5.56	5.86	5.94	5.99	5.58	5.72	5.44	5.36	5.55	5.58	5.9	5.59	5.35	5.44
CHILtrapF-19755.0	5.85	5.66	5.63	5.68	5.66	5.45	5.6	5.39	5.78	4.79	5.15	4.79	5.72	5.29	5.19	5.51	4.79	5.04	5.57	5.44	5.53	5.49	5.56	5.75
CHILtrapF-19889.1	6.18	6.38	6.29	6.4	6.32	6.97	6.49	6.35	6.07	6.04	5.84	5.37	5.85	6.25	6.54	6.3	5.84	5.7	6.95	6.78	6.76	6.69	6.88	6.71
CHILtrapF-19889.3	6.14	6.5	6.08	5.98	6.26	6.15	6.24	6.18	6.4	5.8	5.64	5.5	6.08	5.93	5.58	5.43	5.44	5.36	5.62	5.68	5.79	5.7	5.96	5.9
CHILtrapF-19990.0	5.79	5.61	5.63	5.64	5.41	4.79	5.6	5.75	5.69	5.33	5.05	4.79	5.1	5.08	4.79	5.25	4.79	5.15	5.33	4.99	5.48	5.57	5.5	5.5
CHILtrapF-20211.0	5.55	5.34	5.23	5.47	4.79	4.79	5.42	5.33	5.22	5.26	5.24	5.5	6.56	5.99	5.9	6	5.44	5.46	6	6.18	6.28	6.44	6.33	6.43
CHILtrapF-20229.0	5.5	5.57	5.36	5.37	5.23	5.59	5.8	5.59	5.31	5.33	5.15	4.79	5.41	5.08	5.35	5.54	5.39	5.3	5.73	6.05	5.42	5.8	5.69	5.5
CHILtrapF-20229.2	7	7.19	7.1	6.84	7.17	6.82	6.61	6.76	6.8	6.77	6.64	7.26	6.92	6.84	7.06	6.67	6.76	6.75	7.21	7.21	7.12	7.06	7.1	7.18
CHILtrapF-20229.3	5.41	5.61	5.44	5.6	5.55	5.71	5.51	5.59	5.22	5.4	5.24	5.37	5.48	5.55	5.79	5.77	5.73	5.55	6.13	5.77	5.67	5.81	5.84	5.7
CHILtrapF-20333.1	5.79	5.81	5.41	5.84	5.85	5.26	5.67	5.79	5.64	5.56	5.37	5.37	5.72	5.2	5.71	5.43	5.48	5.46	5.75	5.53	5.48	5.64	5.5	5.57
CHILtrapF-20333.2	5.3	5.74	5.48	5.56	5.76	5.71	4.79	5.26	5.22	5.4	5.56	4.79	5.23	5.5	5.53	5.19	5.28	5.15	5.33	5.53	5.19	5.59	5.66	5.54
CHILtrapF-20571.0	6.61	6.23	6.52	6.62	6.42	6.61	6.11	6.73	6.57	6.45	6.48	6.42	6.45	6.79	6.54	6.39	6.46	6.8	6.9	6.92	7.05	6.66	6.62	6.66
CHILtrapF-20573.0	5.62	5.66	5.81	5.87	5.76	5.45	5.67	5.72	5.78	5.72	5.84	6.23	6.15	6.06	6.39	6.18	6.16	6.27	6.46	6.15	6.16	5.88	6.26	5.81
CHILtrapF-20573.3	5.3	5.34	5.44	5.71	5.85	5.26	5.8	5.85	5.52	5.83	5.95	6.5	5.61	6.14	6.56	6.19	6.65	6.25	6.07	6.5	6.08	5.85	6.18	5.92
CHILtrapF-20573.4	6.24	6.51	6.49	6.34	6.64	6.22	6.11	6.08	6.65	6.36	6.49	6.97	6.75	6.7	6.8	6.34	6.53	6.64	6.44	6.61	6.41	6.2	6.48	6.4
CHILtrapF-20573.7	5.88	5.34	5.73	5.42	5.76	5.82	5.51	5.39	5.22	5.64	5.81	5.7	6.18	5.89	6.05	5.67	5.79	6.03	5.64	5.68	5.72	5.49	5.56	5.62
CHILtrapF-20596.0	4.79	5.18	4.79	4.79	4.79	5.26	4.79	4.79	5.22	5.06	4.79	4.79	5.33	5.93	5.28	4.79	4.79	4.79	5.57	5.7	5.79	5.07	5.16	5.36
CHILtrapF-20596.3	5.41	5.94	5.65	5.31	5.85	5.26	5.3	5.45	5.64	5.56	5.42	4.79	5.41	5.86	5.35	5.3	5.48	5.23	5.43	5.5	5.63	5.74	6.04	5.86
CHILtrapF-20638.1	5.82	5.66	5.68	6.05	5.66	6.15	5.67	5.59	5.31	5.33	5.42	5.37	5.76	5.7	5.48	5.54	5.39	5.23	5.57	5.68	5.99	6.09	6.01	5.97
CHILtrapF-20700.0	5.73	6.16	5.87	5.95	5.85	5.71	6.02	5.5	5.69	5.45	5.42	5.2	5.33	5.78	5.67	5.43	5.48	5.51	5.36	5.75	5.53	5.85	5.66	5.7
CHILtrapF-20761.0	5.41	5.46	5.53	5.05	5.23	4.79	5.92	5.88	5.9	5.17	5.05	4.79	5.61	5.65	5.58	5.25	4.79	5.3	5.2	5.33	5.72	5.31	5	5.22
CHILtrapF-20834.0	5.62	5.61	5.65	4.79	4.79	4.79	5.74	5.79	5.82	4.79	5.15	4.79	5.85	5.44	5.53	4.79	4.79	4.79	5.55	5.47	5.19	4.79	5	4.79
CHILtrapF-20948.0	5.23	5.27	5.46	5.68	4.79	5.91	5.42	5.45	5.58	6.04	5.92	6.33	5.66	5.7	5.28	5.85	5.84	5.85	5.2	5.33	5.35	5.64	5.31	5.47
CHILtrapF-21022.3	5.3	5.41	5.36	5.15	5.41	5.59	5.3	5.06	5.09	5.33	5.42	5.79	5.33	5.37	5.67	5.58	5.56	5.15	5.29	5.25	5.53	5.68	5.9	5.77
CHILtrapF-21052.3	5.41	5.34	5.36	5.68	5.66	5.59	5.67	5.92	6.01	6.76	6.83	7.05	5.81	5.55	5.63	6.22	6.38	6.06	4.79	5.41	5.07	5.41	5.27	5.16
CHILtrapF-21221.0	4.79	4.79	5.1	5.24	5.23	5.59	4.79	5.06	5.22	5.06	4.79	4.79	4.79	4.79	4.79	5.25	5.21	5.55	4.79	4.99	5.19	5.72	5.74	5.57
CHILtrapF-21658.0	6.45	6.63	6.56	6.78	6.83	6.65	6.52	6.51	6.76	6.91	6.99	6.28	6.42	6.57	6.66	6.61	6.83	6.94	6.12	6.39	6.47	6.66	6.74	6.66
CHILtrapF-21831.2	7.11	6.76	7.29	7.08	7.4	7.08	7.08	6.91	6.88	6.59	6.49	6.82	7	6.57	6.28	6.47	5.79	6.3	6.48	6.84	6.63	6.79	6.7	7.01
CHILtrapF-21831.4	5.62	6.11	5.95	6	6.01	6	5.6	5.59	5.9	5.68	5.84	5.61	5.72	5.74	5.63	5.89	5.73	5.7	6.18	6.48	6.08	6.33	6.55	6.15
CHILtrapF-21831.8	6.89	6.84	6.89	6.5	6.32	6.78	6.66	6.56	6.69	6.45	6.49	6.28	6.94	6.32	6.56	6.24	5.94	6.49	6.46	6.57	6.49	6.34	6.62	6.52
CHILtrapF-22020.2	5.46	5.27	5.57	5.6	5.23	5.91	5.92	5.88	5.97	5.6	5.52	5.79	5.85	5.82	5.53	5.47	5.34	5.59	5.77	5.72	6.13	5.59	5.46	5.75
CHILtrapF-22061.2	5.7	5.07	5.53	5.6	5.41	5.26	5.51	5.39	5.39	5.45	5.37	5.5	5.81	5.29	5.19	5.39	5.28	5.83	5.24	5.41	5.07	5.38	5.43	5.1
CHILtrapF-22061.4	5.5	5.77	5.63	5.84	5.41	5.82	5.6	5.55	5.78	5.72	5.71	6.17	5.76	5.5	5.63	5.91	5.79	5.63	5.93	5.86	5.79	5.83	5.96	5.67
CHILtrapF-22272.0	5.23	5.18	5.44	5.37	5.66	5.26	5.42	5.33	5.39	5.89	5.92	5.2	5.9	6.03	5.9	6.37	6.66	6.15	5.85	5.66	5.48	5.41	5.43	5.47
CHILtrapF-22341.1	5.3	5.18	5.15	5.05	4.79	4.79	4.79	4.79	4.79	4.79	5.05	4.79	5.33	5.37	5.19	5.3	5.28	5.15	5.46	5.61	5.28	5.72	5.84	5.7
CHILtrapF-22358.1	5.23	5.7	5.61	5.75	4.79	5.82	6.02	5.39	5.52	5.68	5.24	4.79	5.48	5.44	5.48	5.64	5.34	5.66	5.75	5.53	5.42	5.47	5.58	5.57
CHILtrapF-22451.0	6.1	5.61	5.85	5.84	5.66	5.71	5.74	5.82	5.69	5.92	5.6	6.33	5.9	5.86	5.75	5.54	5.48	5.63	5.67	5.84	5.63	5.64	5.8	5.77
CHILtrapF-22505.2	5.88	5.77	5.72	5.31	5.66	6	5.51	5.55	5.64	5.26	5.42	5.5	5.72	5.89	5.71	5.75	6.01	5.83	5.81	5.84	5.76	5.72	5.69	5.88
CHILtrapF-22523.4	5.66	5.46	5.66	5.52	5.23	5.45	5.6	5.59	5.64	5.33	5.6	5.61	5.23	5.74	5.53	5.51	5.7	5.41	5.6	5.44	5.63	5.49	5.46	5.65
CHILtrapF-22536.1	5.59	5.27	5.33	5.6	5.23	5.26	5.3	5.59	5.69	6.3	6.05	6.33	5.33	5.44	5.07	5.64	5.7	5.8	5.29	5.08	5.07	5.7	5.56	5.67
CHILtrapF-22536.2	5.55	5.52	5.33	5.71	5.55	5.91	5.51	5.5	5.69	6.14	6.25	5.61	5.1	5.08	5.07	5.43	5.44	5.96	4.79	4.99	4.79	5.64	5.35	5.44
CHILtrapF-22552.0	5.15	4.79	4.97	5.24	5.23	4.79	5.3	5.17	4.79	4.79	5.24	4.79	6.24	5.65	5.71	5.47	5.14	5.36	5.57	5.83	5.63	6.1	6.01	6.07
CHILtrapF-22684.0	5.59	5.94	5.81	5.87	5.55	6.15	5.6	5.94	5.64	5.51	5.9	5.79	5.94	5.74	5.67	5.47	5.28	5.41	5.49	5.56	5.67	5.7	5.58	5.4
CHILtrapF-23030.6	5.3	5.57	5.73	5.37	5.66	5.71	5.6	5.17	5.52	5.06	5.84	5.61	4.79	5.44	5.35	5.3	5.6	5.63	5.6	5.88	5.48	5.72	6.09	5.65
CHILtrapF-23052.0	5.15	5.7	5.87	5.31	6.14	5.82	5.97	5.17	5.58	5.45	6.05	5.93	5.23	5.6	5.53	5.39	5.63	5.41	5.6	5.08	5.76	5.44	5.16	5.9
CHILtrapF-23064.0	4.79	5.18	5.41	5.42	5.23	4.79	5.67	5.64	5.94	6.47	6.59	7.43	5.72	5.6	5.63	6.26	5.97	6.08	5.46	5.25	5.35	5.57	5.39	5.5
CHILtrapF-23077.1	5.36	5.57	5.36	5.37	5.41	4.79	5.15	5.39	5.31	5.17	5.05	4.79	5.33	5.78	5.07	5.58	5.39	5.83	5.73	5.66	5.63	5.55	5.16	5.59
CHILtrapF-23108.4	5.88	6.44	6.21	5.93	5.93	6	5.97	5.94	5.9	5.68	5.64	5.2	6.05	5.89	5.75	5.64	5.44	5.7	5.73	5.81	5.9	5.78	5.88	5.93
CHILtrapF-23111.1	5.62	5.61	5.59	5.98	5.66	5.82	5.67	5.75	5.46	5.76	5.31	5.61	5.48	5.5	5.53	5.19	5.48	5.66	5.46	5.63	5.07	5.59	5.58	5.59
CHILtrapF-23111.2	5.5	5.61	5.61	5.9	5.66	5.26	5.42	5.33	5.39	5.4	5.24	5.86	5.33	5.44	5.07	5.47	5.39	5.3	5.29	5.44	5.42	5.62	5.5	5.32
CHILtrapF-23414.0	6.16	5.97	6.09	6.17	5.76	5.82	6.49	6.2	6.47	6.11	6.46	6.69	6.4	6.11	6.41	6.61	6.71	6.56	6.17	6.29	6.11	6.27	6.22	6.04
CHILtrapF-23429.1	5.7	5.61	5.78	5.75	5.66	6	5.51	5.85	6.01	6.32	6.34	7.02	6.05	5.93	5.99	6.61	6.3	6.34	6.1	5.98	5.96	6.32	6.09	6.5
CHILtrapF-23473.0	5.73	5.97	6.16	5.87	6.08	5.26	5.74	5.64	5.82	5.4	5.37	5.79	5.85	5.82	5.53	5.47	5.21	5.41	5.88	5.86	5.76	5.85	5.53	5.84
CHILtrapF-23508.1	5.85	6.11	5.81	5.56	5.23	5.26	5.74	5.92	6.27	5.76	5.68	6.42	6.54	6.14	6.39	6	6.19	5.8	6.16	6.11	6.02	6	5.8	5.88
CHILtrapF-23509.2	6.16	5.88	5.7	5.9	5.76	4.79	6.11	5.82	6.13	5.83	6.1	6.17	5.48	5.78	5.67	5.91	5.6	5.76	6.07	6.15	6.3	6.11	6.15	6.07
CHILtrapF-23695.1	5.82	6.11	5.81	5.95	6.32	5.82	5.67	5.88	5.94	5.95	6.05	6	5.55	5.7	5.35	5.77	5.73	5.83	5.62	5.56	5.53	5.86	6.12	5.81
CHILtrapF-23695.3	6.05	6.13	6.14	6.1	6.08	6.15	5.97	6.05	6.01	6.06	5.84	6.42	5.76	5.89	5.67	5.89	5.76	5.8	5.77	5.98	5.76	5.99	6.12	6.35
CHILtrapF-23732.0	6.28	6.65	6.22	5.68	5.55	5.26	6.24	6.37	6.1	5.45	5.31	5.37	6.15	5.99	6.05	5.25	5.14	5.23	6.07	5.84	5.67	5.07	4.79	5.27
CHILtrapF-23844.0	5.5	5.57	5.51	5.71	5.41	5.45	5.67	5.5	5.39	5.64	5.87	6.06	5.97	5.29	5.86	5.82	5.97	5.88	5.46	5.7	5.63	6.26	5.98	6.01
CHILtrapF-23872.3	5.93	6.03	5.53	5.95	6.01	6.34	6.11	5.68	5.39	5.92	5.75	5.86	5.81	5.65	5.93	5.43	5.82	5.55	5.64	5.63	5.63	5.62	5.98	5.79
CHILtrapF-23934.1	4.79	4.79	4.79	4.79	5.23	4.79	4.79	4.79	5.39	4.79	4.79	4.79	5.23	5.29	4.79	5.7	5.99	5.41	5.14	4.99	5.58	6.27	5.8	6.46
CHILtrapF-24042.3	5.55	5.94	5.87	5.6	5.66	5.59	5.86	5.72	5.64	5.26	5.64	5.7	5.55	5.37	5.19	5.39	5.03	5.41	5.57	5.53	5.53	5.62	5.74	5.44
CHILtrapF-24055.1	5.04	5.27	5.27	5.15	4.79	5.82	5.42	5.33	5.09	5.26	5.37	4.79	5.41	5.65	6.16	5.64	5.92	5.63	5.97	6.39	5.83	5.52	5.22	5.36
CHILtrapF-24101.0	5.04	4.79	5.57	5.52	5.41	4.79	5.42	5.5	5.64	5.6	5.37	5.7	5.55	5.7	5.42	5.35	5.39	5.51	5.46	5.47	5.67	5.57	5.22	5.67
CHILtrapF-24131.0	5.55	5.57	5.15	5.15	4.79	4.79	5.42	5.64	4.79	5.06	5.05	4.79	5.76	5.99	5.86	5.02	4.79	5.04	6.13	5.93	5.93	5.13	5	5.1
CHILtrapF-24272.0	5.46	5.46	5.61	4.79	4.79	5.26	5.3	5.55	5.46	5.26	5.37	5.5	5.72	5.37	5.42	5.47	5.34	5.3	5.43	5.61	5.42	5.68	6.01	5.5
CHILtrapF-24282.0	5.3	5.46	5.1	5.56	5.23	5.71	5.3	4.79	5.09	5.33	5.47	5.5	5.1	5.08	4.79	5.72	5.48	5.73	5.33	5.25	5.28	5.91	5.8	5.86
CHILtrapF-24304.0	5.73	5.61	5.77	5.87	5.55	5.71	5.86	5.33	5.52	5.89	5.64	6	5.55	5.65	5.53	5.82	5.48	5.83	5.75	5.98	6.13	5.99	6.01	6.11
CHILtrapF-24527.1	5.62	5.85	5.39	5.56	6.72	5.91	5.74	5.64	5.22	5.51	5.92	5.93	6.11	6.25	6.63	6.54	6.92	7.06	6.46	6.46	6.02	6.71	7.15	6.43
CHILtrapF-24610.0	5.15	5.57	5.04	5.68	4.79	4.79	6.66	5.17	4.79	4.79	5.05	4.79	5.1	5.08	5.53	5.19	5.28	4.79	5.75	4.79	4.79	5.18	5	5
CHILtrapF-24677.0	5.04	5.07	4.79	4.79	4.79	4.79	4.79	4.79	4.79	4.79	5.05	4.79	5.1	5.37	5.58	5.19	5.14	4.79	5.49	5.72	5.63	5.99	5.74	5.54
CHILtrapF-24692.0	5.9	5.66	5.87	6.05	6.01	6	5.42	6.08	6.16	6.04	6.57	7.1	6.5	5.82	6.41	6.74	6.52	6.42	6.75	6.41	6.53	6.96	7.02	6.8
CHILtrapF-24692.1	6.3	6.06	6.5	6.4	5.76	6.15	6.24	6.24	6.47	6.53	6.83	7.24	6.63	6.51	6.54	6.99	6.83	6.15	7.35	7.06	7.02	7.49	7.63	7.34
CHILtrapF-24692.3	6.01	5.7	6.28	6.12	6.01	6.15	6.11	6.1	6.13	6.04	6.67	7.29	6.61	6.32	6.59	7	6.75	6.12	7.13	6.87	7.02	7.71	7.5	7.43
CHILtrapF-24790.2	5.9	5.85	5.99	6.1	6.14	6.08	6.02	5.97	5.97	5.76	5.9	6.33	5.76	5.6	5.71	5.35	5.14	5.63	5.55	5.68	5.76	5.78	5.78	5.88
CHILtrapF-24837.4	5.23	5.18	5.04	5.15	5.23	5.71	5.51	5.59	5.31	5.4	5.75	4.79	5.61	5.37	5.71	6.21	6.16	6.59	5.46	5.44	5.42	5.72	6.14	5.54
CHILtrapF-24919.6	5.3	4.79	5.04	5.6	5.55	5.26	5.15	5.33	5.09	5.33	5.56	5.37	5.48	5.2	5.28	5.75	5.7	5.55	5.57	5.53	5.42	6	5.61	5.88
CHILtrapF-24959.0	4.79	5.07	4.79	4.79	4.79	4.79	4.79	4.79	4.79	5.17	4.79	4.79	4.79	5.08	5.28	6.19	6.21	6.03	5.43	5.68	5.53	5.83	6.22	5.86
CHILtrapF-25184.1	6.61	6.92	6.87	7.42	7.23	7.08	6.49	6.7	6.47	6.76	6.92	6.91	6.75	6.84	6.73	7.03	6.78	6.69	6.9	7.06	6.89	7.58	7.33	7.5
CHILtrapF-25239.0	6.12	5.85	5.78	5.9	5.55	5.82	6.07	5.55	5.86	5.76	5.71	6.46	6.08	6.06	6.05	5.91	5.94	5.83	5.85	5.98	5.96	5.96	6.25	5.88
CHILtrapF-25239.1	6.35	6.6	6.18	6.12	6.01	6.28	6.24	6.29	6.59	5.86	6.18	6.33	6.35	6.36	6.54	6.3	6.19	6.44	6.5	6.39	6.43	6.51	6.65	6.4
CHILtrapF-25292.3	6.98	6.7	6.85	6.78	6.83	6.61	6.66	6.69	6.65	6.82	6.86	7.05	6.91	6.63	6.5	6.98	6.99	6.96	6.73	6.86	6.79	6.98	6.96	7.18
CHILtrapF-25319.1	9.83	9.64	9.91	9.66	9.74	9.84	9.47	9.62	9.65	9.61	9.55	9.64	9.58	9.72	9.8	9.39	9.17	9.17	10.09	9.62	9.82	9.51	9.37	9.46
CHILtrapF-25344.0	5.04	4.79	5.04	5.05	5.41	5.45	5.15	4.79	4.79	4.79	5.15	4.79	5.1	5.08	4.79	5.3	5.03	5.04	5.2	5.08	5.19	5.7	5.66	5.65
CHILtrapF-25464.0	5.04	5.18	4.79	5.87	6.08	5.45	4.79	5.06	4.79	4.79	4.79	5.7	5.23	5.55	5.53	5.25	5.03	4.79	5.67	6.16	5.76	5.49	5.22	5.44
CHILtrapF-25489.1	6.14	5.88	5.92	6.12	5.93	6	6.16	5.94	5.73	5.76	5.81	5.37	6.08	6.09	5.67	5.82	5.39	5.73	5.85	5.92	5.96	5.96	6.01	6.09
CHILtrapF-25638.0	5.04	5.07	4.79	5.68	4.79	4.79	5.74	5.06	4.79	4.79	5.15	4.79	4.79	5.2	5.28	5.02	5.34	5.04	5.77	4.79	4.79	5.13	5.09	4.79
CHILtrapF-25710.2	6.35	6.55	6.68	6.46	6.56	6.15	6.61	6.31	6.07	5.51	5.95	6.12	6.42	6.3	5.71	5.98	5.52	5.7	6.07	6	6.08	6.15	6.04	6.32
CHILtrapF-25731.2	5.55	5.34	5.44	5.52	5.41	4.79	5.92	5.75	5.78	5.95	5.95	6.5	5.81	5.82	5.58	5.82	5.79	5.99	5.46	5.47	5.83	5.59	5.8	5.62
CHILtrapF-25750.0	5.3	4.79	5.63	5.15	5.41	5.45	5.15	5.5	5.39	5.17	5.31	5.5	5.23	5.44	5.58	5.64	5.52	5.63	5.36	5.47	5.63	5.68	5.56	5.86
CHILtrapF-25812.1	5.73	5.85	5.84	5.98	6.08	5.91	5.67	5.64	5.64	5.6	5.47	5.2	5.48	5.08	4.79	5.11	5.03	4.79	4.99	5.37	5.19	5.34	5.27	5.32
CHILtrapF-25852.1	5.3	5.27	5.15	5.15	5.23	4.79	5.51	5.55	5.73	5.76	5.6	5.2	5.85	5.96	5.58	5.43	5.6	5.59	4.99	5.29	5.07	5.13	4.79	5.27
CHILtrapF-25894.0	7.88	7.87	7.9	7.87	7.83	8.05	7.88	7.89	7.8	8.11	8.14	7.87	7.92	7.67	7.82	7.95	7.9	8.03	7.82	7.67	7.76	7.7	7.42	7.66
CHILtrapF-25990.0	5.41	5.27	5.33	5.15	5.41	5.71	5.6	5.5	5.86	5.56	5.9	6.28	5.76	5.2	5.35	5.64	5.63	5.8	5.4	5.41	5.28	5.31	5.35	5.27
CHILtrapF-26082.0	5.23	5.18	4.79	5.71	4.79	4.79	6.11	5.06	4.79	4.79	4.79	4.79	5.1	4.79	5.48	5.43	5.56	4.79	6	4.79	4.79	5.34	5	4.79
CHILtrapF-26086.0	5.3	5.18	4.79	6.03	4.79	4.79	6.28	5.17	4.79	4.79	5.15	4.79	5.61	4.79	5.71	5.39	5.48	4.79	5.85	4.79	4.79	5.13	5	4.79
CHILtrapF-26180.0	5.93	6	5.7	6.17	5.66	6.28	6.58	6.35	6.35	6.45	6.48	6.79	6.05	6.3	6.34	6.48	6.56	6.66	6.04	6.02	5.9	5.99	5.8	6.15
CHILtrapF-26276.0	4.79	4.79	4.79	5.24	4.79	4.79	4.79	4.79	4.79	4.79	4.79	4.79	4.79	4.79	5.19	6.09	6.03	5.8	5.2	5.2	5.72	6.55	6.95	6.61
CHILtrapF-26286.2	5.46	5.27	5.41	5.37	5.41	5.71	5.51	5.33	5.39	5.4	5.42	5.5	5.55	5.2	5.86	5.7	5.56	5.51	5.75	5.53	5.28	5.57	5.61	5.67
CHILtrapF-26369.3	6.03	6.23	6.01	5.9	6.14	6.08	5.74	5.85	5.78	6.11	5.9	6.12	5.97	5.99	5.96	6.05	6.16	6.12	6.07	5.95	5.76	6.18	5.88	6.18
CHILtrapF-26369.6	5.88	5.7	5.65	5.84	5.41	5.82	5.67	5.59	5.46	5.64	5.87	5.93	5.66	5.82	5.99	5.89	6.06	5.94	6.01	6.03	5.86	5.96	6.14	6.04
CHILtrapF-26385.0	5.15	5.46	4.79	5.75	4.79	4.79	6.07	4.79	4.79	4.79	5.15	4.79	4.79	5.29	5.63	5.3	5.39	4.79	6.21	4.79	5.07	5.31	5.16	4.79
CHILtrapF-26485.0	5.41	5.46	5.53	5.24	5.41	5.45	5.6	5.17	5.58	5.68	5.6	6.28	5.72	5.2	5.07	5.35	5.44	5.8	5.33	5.29	5.53	5.57	5.69	5.44
CHILtrapF-26492.0	4.79	5.18	5.75	5.6	5.55	4.79	5.3	5.26	5.58	5.17	5.05	5.79	5.72	5.55	5.28	5.39	5.39	5.15	5.57	5.5	5.58	5.52	5.27	5.57
CHILtrapF-26498.0	6.99	6.94	6.82	6.74	7.25	7.34	6.98	7.04	7.06	6.75	6.49	6.61	6.91	7	7.12	6.94	6.83	6.85	6.66	7.11	6.68	7.01	7.1	7.15
CHILtrapF-26621.0	4.79	5.41	4.79	6.14	4.79	5.26	6.35	5.17	5.39	5.06	5.24	4.79	5.48	5.37	5.79	5.35	5.56	5.15	6.09	4.79	5.28	5.27	5.22	4.79
CHILtrapF-26655.0	4.79	4.79	4.79	4.79	4.79	5.26	4.79	4.79	4.79	4.79	4.79	4.79	5.48	5.65	5.48	6.54	6.82	7.26	5.2	5.56	5.67	6.63	6.99	6.51
CHILtrapF-26655.1	4.79	4.79	4.79	4.79	4.79	4.79	4.79	4.79	4.79	4.79	4.79	4.79	5.72	5.5	5.83	6.96	6.76	7.49	5.29	5.75	5.72	6.99	7.42	6.93
CHILtrapF-26683.0	5.55	5.46	5.72	5.71	5.41	5.82	5.74	5.59	5.31	5.56	5.52	6.06	6.01	5.86	5.58	5.7	5.76	5.7	5.43	5.47	5.53	5.66	5.76	5.59
CHILtrapF-26761.1	5.66	5.74	5.66	5.37	5.85	5.45	5.8	5.72	5.39	5.33	5.56	5.5	5.85	5.82	5.67	5.77	5.67	5.88	5.49	5.47	5.28	5.47	5.78	5.72
CHILtrapF-26795.0	4.79	4.79	5.19	5.05	4.79	4.79	5.15	4.79	5.09	5.06	5.05	4.79	4.79	4.79	5.07	5.39	5.14	5.3	5.08	5.25	5.19	5.76	6.24	5.67
CHILtrapF-26879.1	5.79	5.7	5.46	4.79	4.79	4.79	5.51	5.82	5.64	4.79	5.24	5.2	5.9	5.44	5.83	5.3	5.14	5.23	6.07	6.03	5.83	5.13	5.27	4.79
CHILtrapF-26879.4	5.41	5.7	5.39	5.31	4.79	4.79	5.42	5.26	5.52	5.26	5.31	4.79	6.08	5.65	5.96	5.3	5.28	5.41	6.1	5.63	5.67	5.62	5.46	5.59
CHILtrapF-26879.5	5.5	5.34	5.23	5.81	5.23	4.79	4.79	5.55	5.09	5.56	5.6	6.17	6.21	5.82	6.23	5.8	5.82	5.55	5.77	5.72	5.72	5.76	5.78	5.77
CHILtrapF-26879.6	5.66	5.57	5.63	4.79	4.79	5.59	5.42	5.72	5.73	5.06	5.56	6.69	6.08	5.89	6.05	5.64	5.73	5.66	6.2	6.11	5.99	5.66	5.82	5.81
CHILtrapF-26879.10	5.59	5.46	5.59	5.31	5.23	4.79	4.79	5.5	5.22	5.26	5.31	5.37	6.01	5.93	6.02	5.51	5.39	5.46	6.25	5.83	5.99	5.27	5.39	5.27
CHILtrapF-26879.13	5.36	5.07	5.36	5.15	5.23	5.26	5.51	5.45	5.31	5.26	5.15	5.79	5.97	5.55	6.08	5.25	5.21	5.23	5.88	5.41	5.42	5.38	5.43	5.36
CHILtrapF-26880.0	5.96	5.57	5.92	5.95	6.08	5.91	5.8	6.1	5.86	6.34	6.44	5.93	5.76	5.82	6.08	6.24	6.43	5.85	6.01	6.08	6.11	6.27	6.18	6.28
CHILtrapF-27025.1	6.26	6.36	6.11	6.5	6.64	6.46	6.28	6.37	6.42	6.58	6.71	6.23	6.32	6.49	6.25	7.21	6.92	7.04	6.38	6.44	6.37	7.09	6.76	7.02
CHILtrapF-27025.2	5.59	5.61	5.3	5.56	5.85	5.71	5.51	5.26	5.52	5.72	5.56	5.2	5.61	5.5	5.28	5.87	6.03	6.08	5.36	5.47	5.63	5.74	5.64	5.81
CHILtrapF-27033.0	8.19	8.18	8.02	8.34	8.54	8.06	8.23	8.28	8.08	8.39	8.22	7.78	7.66	7.86	8.44	8.43	8.48	8.51	8.15	8.15	8.07	8.3	8.13	8.01
CHILtrapF-27088.0	5.23	5.46	4.79	5.68	4.79	5.26	6.24	5.06	4.79	4.79	5.15	4.79	5.1	5.2	5.48	5.25	5.21	5.04	6.04	4.99	5.07	5.31	5	4.79
CHILtrapF-27292.1	4.79	4.79	5.04	5.05	5.66	5.26	5.74	5.55	5.52	5.45	5.47	5.37	6.18	6.34	6.1	5.61	5.82	5.7	5.2	5.25	5.53	5.27	4.79	5.32
CHILtrapF-27300.0	5.59	5.46	5.59	5.71	5.76	5.45	5.15	5.68	5.22	5.4	5.24	6	6.01	5.7	5.19	5.64	5.44	5.15	5.52	5.41	5.83	5.72	5.64	5.72
CHILtrapF-27375.1	5.59	5.27	5.53	4.79	5.23	4.79	5.3	5.5	5.69	5.17	5.15	5.5	5.94	5.2	5.86	5.11	5.03	5.04	5.92	5.66	5.83	4.79	5.09	5.32
CHILtrapF-27451.0	5.04	5.57	5.46	5.68	5.23	5.59	5.15	5.39	5.09	4.79	5.15	4.79	5.23	5.2	5.07	5.35	4.79	5.15	5.33	5.25	5.53	5.62	5.56	5.65
CHILtrapF-27547.0	5.23	4.79	4.79	5.37	5.76	5.26	4.79	4.79	4.79	5.51	5.24	5.37	4.79	4.79	5.19	6.02	6.49	5.73	4.99	5.37	5.35	6.13	6.21	5.93
CHILtrapF-27565.1	5.93	6.16	5.96	6.19	6.37	6.22	5.51	5.64	5.73	5.45	5.64	5.61	6.29	6.03	6.1	6.24	5.7	5.99	6.14	6.25	6.56	6.72	6.7	6.94
CHILtrapF-27579.0	4.79	5.27	5.04	4.79	5.23	4.79	5.3	4.79	5.22	5.06	5.31	4.79	5.33	5.55	5.19	5.89	5.79	5.59	5.69	5.95	5.76	6.11	5.96	5.97
CHILtrapF-27623.0	5.15	4.79	4.97	5.05	4.79	4.79	5.3	4.79	5.09	6.14	5.95	6.61	4.79	4.79	5.07	5.51	5.67	5.3	4.99	4.79	5.07	5.27	5.09	5.16
CHILtrapF-27625.0	5.36	5.88	5.04	6.08	4.79	4.79	7	5.33	4.79	5.06	5.37	5.2	5.72	5.82	5.71	5.7	5.82	5.04	6.34	4.79	5.19	5.38	5.09	4.79
CHILtrapF-27640.1	5.55	5.41	5.59	5.68	5.66	5.26	5.42	5.79	5.39	5.68	5.52	5.5	6.37	5.89	5.42	5.58	5.67	5.99	5.4	5.47	5.63	5.68	5.43	5.65
CHILtrapF-27644.1	5.59	5.27	5.48	5.47	5.23	5.71	5.51	5.39	5.69	5.4	5.37	5.5	5.61	5.37	5.48	5.54	5.44	5.8	5.52	5.53	5.86	5.8	6.03	5.77
CHILtrapF-27811.0	5.04	5.77	4.79	6.25	4.79	4.79	6.58	5.45	4.79	5.06	5.05	4.79	5.23	5.29	5.48	5.54	5.7	5.04	6.17	5.08	5.07	5.41	5	4.79
CHILtrapF-27824.0	5.55	5.46	5.36	5.37	5.76	5.59	5.6	5.33	5.31	5.56	5.68	6.28	5.61	5.82	5.67	5.54	5.76	5.7	5.62	5.77	5.83	5.72	5.64	5.72
CHILtrapF-27931.2	7.26	7.01	7.28	7.07	7.17	7.11	7.06	7.15	7.03	7.09	7.11	7.6	6.84	7.2	6.87	6.81	6.6	7	6.88	6.95	6.93	6.92	6.95	7
CHILtrapF-27931.4	6.18	6.06	6.14	6.41	6.2	6.28	6.16	5.75	6.1	5.86	5.68	6.33	5.94	5.96	5.9	5.77	5.63	5.7	5.81	6.11	6.11	5.91	6.22	6.23
CHILtrapF-27979.1	6.42	7.02	6.7	6.82	6.87	6.7	6.39	6.63	6.61	6.67	6.75	7.78	6.08	6.39	6.3	6.6	6.4	6.36	6.45	6.39	6.65	6.37	6.77	6.52
CHILtrapF-27979.4	5.9	5.88	5.61	5.47	5.66	5.82	5.8	5.59	5.64	5.8	5.56	5.86	5.33	5.08	5.07	5.3	5.14	5.04	5.67	5.63	5.28	5.68	5.76	5.7
CHILtrapF-27979.5	7.73	7.88	7.75	7.8	7.55	7.57	7.85	7.57	7.54	7.65	7.66	8.21	7.58	7.68	7.77	7.9	7.86	8.22	7.73	8.02	7.88	8.08	8.29	7.94
CHILtrapF-28091.2	5.15	5.07	5.15	5.05	5.41	5.26	5.67	5.33	5.52	5.86	5.84	6.17	5.81	5.29	5.42	5.61	5.48	5.59	5.2	5.25	5.07	5.55	5.43	5.1
CHILtrapF-28091.4	5.82	5.66	5.83	6.29	5.23	6.65	5.86	6.35	5.97	6.77	7.14	7.6	6.24	5.44	5.83	6.02	5.7	5.96	6.06	5.9	6.16	6	6.26	6.07
CHILtrapF-28091.5	6.93	6.25	7.05	7.7	6.64	7.59	6.82	6.58	6.85	7.13	7.33	8.02	7.36	6.36	6.32	6.32	5.63	6.03	6.61	6.63	6.96	6.93	6.74	6.71
CHILtrapF-28091.6	6.82	6.65	7.2	7.81	6.51	7.42	7	6.89	7.29	7.79	8.05	8.55	7.6	6.71	6.93	7.29	7.08	7.32	6.99	7	7.27	7.11	7.06	7.12
CHILtrapF-28091.9	5.36	5.27	5.55	5.56	5.41	6.15	5.3	5.59	5.78	6.19	6.64	6.85	5.81	5.29	5.58	6.09	5.52	5.91	5.46	5.5	5.67	5.59	5.8	5.7
CHILtrapF-28091.13	5.15	5.27	5.41	5.52	5.66	5.26	5.51	5.45	5.39	6.38	6.18	6.97	5.48	5.29	5.19	5.51	5.48	5.51	5.36	5.44	5.19	5.47	5.61	5.32
CHILtrapF-28091.14	5.04	4.79	5.27	5.31	5.23	5.59	5.3	5.17	5.39	6.04	6.12	6.69	5.41	5.2	5.35	5.43	5.34	5.46	4.99	5.25	5.42	5.47	5.56	5.36
CHILtrapF-28091.18	5.23	5.07	5.23	5.05	5.23	5.45	5.74	5.75	5.82	5.8	6	6.17	5.66	5.86	5.67	6.05	6.25	6.3	5.24	5.25	5.35	5.52	5.53	5.81
CHILtrapF-28091.19	6.24	6.3	6.36	7.12	6.08	6.56	6.07	6.24	6.61	7.08	7.19	7.79	6.67	6.2	6.3	6.47	5.89	6.28	6.59	6.56	6.73	6.59	6.59	6.51
CHILtrapF-28091.20	5.23	5.27	5.41	5.52	5.23	5.59	5.67	5.72	5.78	6.34	6.32	7.29	6.05	5.37	5.35	5.64	5.48	5.7	5.57	5.58	5.86	5.38	5.58	5.5
CHILtrapF-28091.28	6.28	5.94	6.47	7.22	6.08	7.01	6.24	6.13	6.3	6.87	6.93	7.75	6.35	5.96	5.99	6.07	5.63	5.63	6.16	6.31	6.58	6.27	6.35	6.15
CHILtrapF-28091.29	5.5	5.46	5.33	5.56	5.41	4.79	5.3	5.55	5.78	5.86	6.12	6.58	5.61	5.6	6.05	6.03	5.94	5.7	5.43	5.56	5.76	5.57	5.53	5.7
CHILtrapF-28294.0	5.73	5.27	5.44	5.47	5.66	5.59	5.6	5.33	5.82	5.26	5.42	5.61	5.85	5.44	5.28	4.79	5.28	4.79	5.14	5.37	4.79	5.27	5	5.22
CHILtrapF-28294.1	6.16	5.7	5.78	5.68	5.85	5.71	6.16	5.82	6.13	5.51	5.42	5.86	6.18	5.89	5.63	5.43	5.48	5.55	5.49	5.5	5.28	5.7	5.53	5.7
CHILtrapF-28306.4	6.91	6.96	6.73	6.78	7.28	6.7	6.93	7.16	7.04	7.06	7.14	6.97	7.04	6.91	7.64	7.59	7.74	7.6	7.34	7.45	7.2	7.55	7.48	7.4
CHILtrapF-28306.5	6.99	6.9	6.87	6.74	6.6	6.97	6.87	7.06	6.86	6.99	6.74	6.91	6.61	6.97	7.14	7.05	7.26	7.23	6.75	7.18	6.88	7.01	7.23	6.89
CHILtrapF-28306.7	7.32	7.33	7.08	6.89	6.72	6.78	6.98	7.05	7.24	6.9	6.93	6.5	6.86	6.91	7.33	7.14	7.16	7.09	7.24	7.15	7.02	7.2	7.32	7.09
CHILtrapF-28306.8	7.14	7.35	7	7.21	7.09	6.9	6.93	6.99	7.22	6.86	6.98	6.46	6.67	6.97	7.14	7.23	7.1	7.12	7.19	7.28	7.02	7.18	7.33	7.13
CHILtrapF-28306.14	6.05	6.03	5.95	6.25	6.2	6.08	6.2	6	6.22	6.04	6.03	5.86	6.11	6.27	6.23	6.33	6.44	6.17	6.32	6.23	6.08	6.45	6.3	6.33
CHILtrapF-28306.30	7.63	7.7	7.65	7.52	7.47	7.52	7.91	7.76	7.63	7.55	7.53	7.72	7.7	7.76	7.74	7.88	7.87	7.87	7.66	7.66	7.73	7.55	7.69	7.68
CHILtrapF-28306.32	6.89	7.19	6.99	6.63	6.9	6.7	6.84	6.92	6.93	7.12	7.07	7.26	7.22	7.33	6.89	6.87	7.03	6.98	6.99	6.88	7.02	6.66	6.79	6.73
CHILtrapF-28306.46	5.79	5.91	5.85	5.75	6.01	5.82	5.74	5.88	5.64	6.06	5.78	6.46	5.66	5.74	5.63	5.75	5.63	5.73	5.55	5.44	5.48	5.57	5.46	5.5
CHILtrapF-28306.47	7.33	7.08	7.17	7.15	6.51	7.29	7.23	7.19	7.51	7.59	7.32	7.65	7.09	7.3	7.36	7.23	7.43	7.59	7.06	7.01	7.13	7.02	6.99	7.03
CHILtrapF-28306.52	7.27	7.48	7.23	7.5	7.17	6.94	7.56	7.52	7.33	7.45	7.32	7.12	7.05	7.23	7.42	7.52	7.49	7.24	7.51	7.35	7.46	7.6	7.59	7.44
CHILtrapF-28306.54	4.79	4.79	4.97	5.05	6.37	6.28	4.79	4.79	4.79	5.06	6	4.79	5.48	5.08	5.28	5.11	5.44	5.23	5.2	4.99	4.79	4.98	5.31	4.79
CHILtrapF-28306.60	5.04	5.27	5.15	5.05	4.79	4.79	5.3	5.06	5.22	5.56	5.56	4.79	5.94	5.5	5.63	5.58	5.99	6.19	4.79	5.08	5.07	5.34	5.09	5.32
CHILtrapF-28306.62	9.51	10.31	9.6	10.13	9.98	9.65	8.32	9.65	9.95	9.94	9.93	12.38	9.22	8.7	9.23	9.4	10	9.73	8.02	8.33	8.62	8.12	8.69	8.61
CHILtrapF-28306.66	5.15	5.46	5.61	5.56	5.23	5.26	5.15	5.26	5.73	5.56	5.52	6.06	5.1	5.2	5.53	5.47	5.48	5.46	5.2	4.99	5.35	5.34	4.79	5.16
CHILtrapF-28306.67	7.05	7.69	7.15	7.17	7.28	6.97	7.33	7.3	7.07	7.06	7.09	7.05	7.11	7.34	6.99	7.32	7.73	7.49	6.76	7.28	6.75	7.15	7.49	7.12
CHILtrapF-28306.69	5.41	5.46	5.36	5.37	5.66	5.26	5.6	5.72	5.52	5.72	5.56	5.37	5.33	5.37	5.53	5.87	5.76	5.83	5.14	5.15	5.28	5.34	5.46	5.32
CHILtrapF-28306.70	7.03	7.39	6.95	7.22	7	7.34	6.35	6.84	7.14	7.09	7.13	9.59	6.78	5.99	6.66	6.62	7.1	6.99	5.97	5.98	6.26	5.93	6.55	6.27
CHILtrapF-28306.73	6.82	7.31	6.82	7.15	7.17	7.17	5.74	6.79	7.2	7.17	7.01	8.86	6.82	6.51	6.66	6.49	7.06	6.97	5.97	6.09	6.37	6.26	6.43	6.27
CHILtrapF-28306.74	7.48	8.1	7.45	7.97	7.96	7.4	6.61	7.43	8.09	7.7	7.82	9.86	7.12	6.96	7.36	7.41	7.9	7.62	6.55	6.45	6.79	6.54	6.97	6.85
CHILtrapF-28306.75	7.89	8.51	7.81	8.29	8.26	8.08	6.72	7.62	8.31	8.13	8.16	10.3	7.52	7.42	7.77	7.86	8.13	8.16	6.86	6.9	7.21	6.74	7.24	7.23
CHILtrapF-28306.76	5.82	6.16	5.68	5.93	5.93	6.08	4.79	5.55	6.07	5.95	5.9	8.07	5.33	5.74	5.63	5.64	6.12	5.88	5.29	5.37	5.42	5.44	5.64	5.27
CHILtrapF-28306.77	8.15	7.94	7.91	7.74	7.78	7.91	7.77	7.9	7.53	7.92	7.91	7.76	7.64	7.43	7.33	7.41	7.53	7.4	7.1	7.07	7.02	7.16	7.01	7.05
CHILtrapF-28306.78	6.1	6.25	5.92	6.05	6.51	5.91	5.67	5.75	6.16	5.89	6.12	7.7	5.72	5.78	6.18	5.91	6.53	6.3	5.46	5.41	5.72	5.7	5.82	5.92
CHILtrapF-28306.79	6.01	5.91	6.17	5.87	5.55	5.71	5.86	6.22	6.16	6.09	5.95	6.23	6.11	6.17	6.5	6.88	6.9	6.94	6.37	6.16	6.18	6.18	6.01	6.2
CHILtrapF-28306.80	8.88	9.56	8.89	8.78	11.33	11.35	8.23	9.06	9.57	9.35	11.08	11.25	9.1	9.17	9.77	10.1	10.34	9.99	9.54	9.49	9.91	7.82	9.19	7.97
CHILtrapF-28306.81	7.62	8.24	7.53	8.1	8.22	8.03	6.79	7.7	8.11	7.79	7.98	10.09	7.68	7.14	7.69	7.58	8.24	7.96	6.84	6.92	6.76	6.7	7.09	7.18
CHILtrapF-28306.91	7.44	7.62	7.1	6.77	6.94	6.56	7.47	7.63	7.9	7.08	7.07	8.31	7.52	6.87	7.09	6.6	6.37	6.87	7.03	6.91	6.78	6.03	6.61	6.07
CHILtrapF-28306.93	5.98	6.11	5.68	5.87	6.08	6.08	7.12	7.43	7.63	7.02	7.13	7.73	6.29	5.96	6.23	6.03	6.06	6.1	5.24	5.33	5.28	5.07	4.79	5
CHILtrapF-28306.98	5.62	5.46	5.44	5.37	6.14	6.15	5.15	5.59	5.46	5.72	6.25	6.5	5.41	5.5	5.58	5.87	5.76	6.03	5.33	5.2	5.42	5.13	5.43	5.4
CHILtrapF-28306.101	12.48	13.02	12.28	12.46	15.49	15.37	11.49	12.42	13.18	13	14.5	14.89	12.87	12.64	13.28	13.13	13.69	14.02	12.36	12.41	12.71	11.08	12.28	11.52
CHILtrapF-28306.102	15.95	16.6	16.03	16.26	18.53	18.61	15.2	16.33	16.85	16.53	18.18	18.69	16.54	16.52	17.12	17.28	17.58	17.69	16.58	16.61	16.94	14.79	16.16	15.35
CHILtrapF-28306.105	15.73	16.47	15.72	15.97	18.83	18.77	14.9	15.93	16.5	16.19	18.16	18.02	16.28	16.18	17.15	17.16	17.51	17.53	16.57	16.57	16.77	14.72	16.43	15.16
CHILtrapF-28306.106	6.68	6.96	6.77	6.74	6.83	6.74	6.72	6.89	6.74	6.59	6.57	6.58	6.84	6.71	6.52	6.67	6.53	6.47	6.82	6.89	6.54	6.66	6.71	6.65
CHILtrapF-28306.109	8.09	7.79	7.58	6.45	6.51	6.22	8.86	8.49	8.87	7.72	7.79	8.33	9.34	9.15	9.87	7.32	7.58	7.84	8.6	7.98	8.2	6.16	6.24	6.17
CHILtrapF-28306.112	8.54	8.99	8.26	8	11.06	11.11	9.3	9.47	10.33	10.82	11.94	13.08	10.1	10.01	10.29	10.31	10.98	11.31	7.9	7.94	8.14	7.69	8.13	8.29
CHILtrapF-28306.117	13.03	13.72	13.06	13.22	15.78	15.83	12.63	13.51	14.17	14	15.66	16.43	14.15	14.01	14.68	14.91	15.23	15.26	13.9	13.93	14.34	12.57	13.7	13.02
CHILtrapF-28306.118	8.22	9	8.05	8.04	11.04	10.8	7.82	8.24	9.04	8.94	11.18	12.03	8.96	8.72	9.49	9.14	9.85	10.21	8.72	8.9	8.36	7.6	9.07	7.86
CHILtrapF-28306.119	9.38	9.97	8.91	8.86	12.44	12.08	8.41	8.98	9.99	9.67	12.31	11.77	9.66	9.57	10.64	10.04	10.86	11	10.13	10.15	9.38	8.32	9.94	8.7
CHILtrapF-28306.120	12.67	13.31	12.65	12.82	15.4	15.42	12.17	13.05	13.78	13.59	15.33	15.92	13.74	13.61	14.3	14.42	14.8	14.87	13.6	13.63	13.87	12.14	13.27	12.55
CHILtrapF-28306.121	12	12.68	11.98	12.12	14.68	14.65	11.4	12.32	13.11	12.8	14.67	14.82	13.12	12.94	13.57	13.6	13.98	14.07	12.93	12.91	13.19	11.28	12.38	11.81
CHILtrapF-28306.122	14.22	14.92	14.28	14.49	16.84	16.93	13.71	14.71	15.28	15.14	16.83	17.56	15.25	15.07	15.85	16.05	16.4	16.42	15.26	15.31	15.53	13.71	14.91	14.17
CHILtrapF-28306.123	11.67	12.38	11.63	11.71	14.38	14.32	11.19	11.94	12.69	12.37	14.42	14.54	12.53	12.4	13.04	13.07	13.46	13.55	12.54	12.51	12.65	10.7	12.05	11.24
CHILtrapF-28306.124	14.46	15.18	14.56	14.79	17.12	17.22	13.98	14.99	15.52	15.38	17.01	17.81	15.49	15.32	16.04	16.27	16.61	16.63	15.44	15.49	15.79	13.88	15.1	14.37
CHILtrapF-28306.130	6.05	5.88	5.7	5.42	5.66	5.26	5.8	6.1	5.73	5.26	5.42	5.61	5.97	5.55	5.58	5.11	5.14	4.79	5.55	5.61	5.72	5.66	5.64	5.4
CHILtrapF-28306.132	15.19	15.89	15.12	15.38	18.27	18.12	14.36	15.35	15.95	15.65	17.58	17.48	15.75	15.61	16.51	16.43	16.83	16.92	15.92	15.93	16.02	14.05	15.8	14.49
CHILtrapF-28306.140	12.2	12.74	12.2	12.28	15.19	15.12	12.29	12.9	13.46	14.13	15.14	15.38	13.69	13.52	14.11	14.54	15.01	14.96	13.26	13.46	13.3	11.59	12.81	12.2
CHILtrapF-28306.141	13.61	14.18	13.66	13.84	16.7	16.65	13.57	14.35	14.84	15.5	16.45	16.72	14.86	14.68	15.19	15.7	16.11	16.05	14.27	14.44	14.42	12.64	13.84	13.29
CHILtrapF-28306.143	14.21	14.74	14.24	14.42	17.36	17.24	14.17	14.94	15.38	16.07	16.95	17.31	15.31	15.15	15.64	16.22	16.59	16.56	14.74	14.9	14.91	13.22	14.35	13.88
CHILtrapF-28306.145	13.95	14.56	14	14.13	17.21	17.11	13.8	14.65	15.1	15.7	16.81	17.1	15.12	14.96	15.54	16.03	16.42	16.33	14.58	14.72	14.84	13.01	14.29	13.62
CHILtrapF-28306.146	12.37	12.95	12.4	12.48	15.46	15.37	12.37	13.09	13.62	14.3	15.33	15.47	13.81	13.64	14.31	14.74	15.18	15.17	13.4	13.6	13.43	11.71	13.01	12.29
CHILtrapF-28306.147	12.09	12.66	12.17	12.21	15.11	15.06	12.14	12.88	13.38	14.04	15.08	15.33	13.68	13.45	14.08	14.49	14.95	14.89	13.22	13.43	13.23	11.56	12.76	12.15
CHILtrapF-28306.148	13.95	14.76	14.01	14.2	17.16	16.99	12.94	14.2	14.79	14.43	16.4	16.6	14.64	14.6	15.54	15.64	15.92	16.02	14.94	14.8	15.17	12.98	14.78	13.46
CHILtrapF-28306.149	9.97	10.5	9.59	9.59	12.98	12.62	9.6	10.1	11.02	11.14	12.43	13.71	11.03	10.88	11.71	11.31	12.1	12.2	10.67	10.86	10.31	9.54	10.78	9.87
CHILtrapF-28306.150	14.19	14.96	14.26	14.51	17.33	17.17	13.27	14.49	15.05	14.72	16.61	16.77	14.95	14.83	15.77	15.87	16.15	16.23	15.21	15.06	15.45	13.4	14.96	13.82
CHILtrapF-28306.151	12.39	13.08	12.3	12.43	14.98	14.88	11.93	12.75	13.56	13.51	14.71	15.83	13.6	13.42	14.29	14.21	14.71	14.78	13.1	13.14	13.54	11.83	13	12.26
CHILtrapF-28306.152	5.5	5.46	4.97	5.78	5.41	4.79	5.6	5.72	5.46	5.92	5.78	4.79	4.79	4.79	4.79	4.79	4.79	4.79	4.79	4.79	4.79	4.79	5	4.79
CHILtrapF-28306.154	14.26	14.92	14.4	14.58	17.02	17.12	14.1	14.91	15.49	15.99	17.13	17.23	15.34	15.37	16.01	16.53	16.75	16.88	15.4	15.42	15.46	13.05	14.68	13.84
CHILtrapF-28306.156	5.36	5.07	5.23	5.31	6.01	6.34	5.3	5.39	5.52	6.01	6.41	5.61	6.05	6.25	6.28	6.53	6.71	6.74	6.12	5.92	6.3	5.31	5.71	5.44
CHILtrapF-28306.157	13.05	13.62	13.07	13.16	15.45	15.51	12.94	13.55	14.21	14.79	15.86	16.44	14.26	14.23	15.05	15.37	15.74	15.83	14.31	14.32	14.39	12.08	13.72	12.81
CHILtrapF-28306.158	13.2	13.96	13.27	13.59	16.42	16.2	12.25	13.43	13.99	13.61	15.65	15.37	13.88	13.68	14.73	14.75	15.06	15.16	14.29	14.07	14.35	12.43	14.04	12.81
CHILtrapF-28306.159	6.05	6.06	6.21	6.63	6.32	6.46	5.86	5.39	5.64	6.3	6.39	6.23	5.33	5.44	5.67	5.58	5.73	5.7	6.03	6.46	5.76	5.41	5.58	5.57
CHILtrapF-28306.160	13.64	14.37	13.71	13.93	16.36	16.45	13.15	14.14	14.71	14.57	16.33	16.95	14.74	14.58	15.37	15.54	15.88	15.91	14.74	14.77	14.98	13.2	14.42	13.64
CHILtrapF-28306.161	13.49	14.01	13.39	13.53	16.27	16.32	13.19	13.9	14.56	15.01	16.27	16.53	14.7	14.58	15.08	15.28	15.7	15.85	13.88	14.02	14.46	12.46	13.71	13.19
CHILtrapF-28306.162	11.21	11.85	11.17	11.12	15.13	14.87	10.49	11.32	11.87	11.9	14.12	14.24	12.08	11.82	12.98	13.16	13.53	13.23	11.87	11.91	12.58	10.6	12.07	10.89
CHILtrapF-28306.163	10.76	11.43	10.66	10.51	14.87	14.51	10.08	10.84	11.42	11.54	13.83	13.73	11.78	11.46	12.66	12.65	13.18	12.78	11.62	11.6	11.91	10.43	11.84	10.64
CHILtrapF-28306.165	11.92	12.53	11.86	11.81	15.69	15.42	11.29	12.2	12.78	13.1	14.86	15.19	12.81	12.62	13.56	13.73	14.27	14.04	12.39	12.47	12.88	11.06	12.58	11.45
CHILtrapF-28306.167	8.52	8.56	8.5	8.36	8.65	8.42	8.69	8.65	8.5	8.4	8.48	7.75	8.41	8.54	8.57	8.48	8.54	8.75	8.58	8.67	8.63	8.48	8.56	8.46
CHILtrapF-28306.168	9.47	10.01	9.24	9.24	11.78	11.72	9.41	9.77	10.51	10.81	12.1	13.67	10.85	10.57	11.61	11.42	12.21	12.16	10.27	10.33	10.5	9.59	10.91	9.97
CHILtrapF-28306.169	9.43	9.88	9.03	8.87	12.23	11.86	9.55	9.71	10.77	11.58	12.37	13.43	10.73	10.48	11.58	11.31	12.29	12.5	9.7	10.03	9.5	8.57	10.2	9.04
CHILtrapF-28306.170	15.01	15.66	15.1	15.29	17.69	17.75	14.28	15.36	15.89	15.56	17.26	17.83	15.57	15.54	16.13	16.24	16.59	16.7	15.49	15.53	15.89	13.81	15.18	14.39
CHILtrapF-28306.171	8.57	8.79	8.24	8.31	10.98	10.81	8.31	8.74	9.8	10.38	11.64	12.86	10.04	9.83	10.76	10.75	11.4	11.7	9.02	9.16	9.39	7.97	8.99	8.43
CHILtrapF-28306.174	11.92	12.45	11.78	11.84	14.39	14.49	11.86	12.25	13.15	13.68	14.83	15.29	13.35	13.34	14.11	14.25	14.66	14.76	13.09	13.19	13.24	11.2	12.29	11.88
CHILtrapF-28306.175	14.28	14.94	14.36	14.56	16.86	17.01	13.74	14.77	15.28	15.03	16.64	17.45	15.14	15.15	15.89	16.03	16.35	16.38	15.26	15.27	15.61	13.46	14.91	13.97
CHILtrapF-28306.176	7.45	7.66	7.05	7.17	9.97	9.99	7.08	7.45	8	8.05	9.57	11.3	7.97	7.81	8.86	8.24	9.21	9.28	7.84	8.02	7.63	7.43	8.27	7.44
CHILtrapF-28306.177	9.27	9.75	8.93	8.99	12.09	12.1	8.68	9.37	9.84	9.85	11.5	12.76	10.12	9.87	11.04	10.63	11.41	11.34	10.07	10.23	9.9	9.37	10.39	9.48
CHILtrapF-28306.178	13.74	14.36	13.66	13.9	16.8	16.64	13.02	13.94	14.45	14.22	16.11	16.36	14.42	14.29	15.32	15.14	15.6	15.56	14.49	14.57	14.7	13.25	14.57	13.64
CHILtrapF-28306.179	11.55	12.21	11.5	11.72	14.29	14.44	11.04	11.94	12.37	12.32	13.83	14.89	12.25	12.09	13.02	13.07	13.53	13.48	12.4	12.43	12.46	11.39	12.39	11.74
CHILtrapF-28306.180	8.78	9.18	8.42	8.55	11.25	11.28	8.73	8.73	9.5	9.66	11.07	12.46	9.95	9.69	10.69	10.1	10.96	10.88	9.46	9.66	9.37	9.05	9.91	9.24
CHILtrapF-28306.181	12.04	12.64	11.98	12.09	14.54	14.5	11.99	12.53	13.15	13.85	15.05	15.69	13.17	12.97	14.01	14.22	14.75	14.86	13.21	13.22	12.98	11.1	13.07	11.75
CHILtrapF-28306.183	13.41	14.17	13.3	13.39	16.13	16.14	12.2	13.35	14.15	13.71	15.98	14.99	14.22	13.99	14.92	14.61	15.26	15.32	14.86	14.75	14.4	12.09	14.09	12.51
CHILtrapF-28306.184	14.17	14.86	14.08	14.22	16.9	16.88	13.06	14.26	14.87	14.59	16.56	15.99	14.93	14.62	15.48	15.33	15.89	15.92	15.35	15.29	15.01	13	14.67	13.45
CHILtrapF-28306.185	13.66	14.43	13.56	13.7	16.45	16.44	12.35	13.62	14.37	13.95	16.23	15.13	14.48	14.16	15.13	14.82	15.47	15.54	15.08	14.97	14.59	12.24	14.32	12.7
CHILtrapF-28306.186	9.56	9.9	9.1	9.24	11.83	11.31	9.54	9.77	10.67	10.9	11.7	13	11.52	10.7	11.84	11.12	12.12	12.18	10.23	10.49	10.15	10.42	10.59	10.39
CHILtrapF-28306.187	12.74	13.34	12.6	12.57	15.42	15.37	12.63	13.27	14.22	15.04	15.78	16.28	14.49	14.2	14.63	14.93	15.58	15.9	12.87	13.17	13.45	11.94	13	12.57
CHILtrapF-28306.189	13.64	14.09	13.63	13.71	16.16	16.1	13.69	14.34	14.81	15.55	16.43	17.21	14.71	14.56	14.99	15.55	15.96	15.87	13.75	13.95	14.25	12.7	13.68	13.38
CHILtrapF-28306.190	14.67	15.18	14.62	14.87	17.47	17.39	14.38	15.19	15.65	16.26	17.18	17.48	15.53	15.3	15.6	16.11	16.53	16.47	14.48	14.66	15.03	13.46	14.41	14.11
CHILtrapF-28306.191	7.18	7.43	6.69	6.21	9.91	9.66	7.2	7.14	7.87	8.51	9.89	11.25	8.39	8.47	9.25	8.68	9.56	9.83	7.42	7.6	7.71	6.72	7.77	7.02
CHILtrapF-28306.192	7.68	8.2	7.32	7.36	10.37	10.11	7.32	7.54	8.52	8.79	10.74	11.35	8.5	8.86	10.49	9.68	10.52	11.02	8.72	8.97	8.53	6.93	8.76	7.37
CHILtrapF-28306.196	6.89	6.83	6.96	6.82	6.68	6.9	6.72	7.14	6.99	6.95	6.85	6.85	7.46	7.56	6.97	6.83	7.2	7.2	6.58	6.6	6.84	6.42	6.55	6.52
CHILtrapF-28306.199	9.32	9.18	9.09	9.22	9.2	9.39	9.29	9.39	9.34	9.35	9.38	9	9.1	9.26	9.55	9.84	9.85	9.67	9.61	9.64	9.41	9.66	9.64	9.59
CHILtrapF-28306.202	11	11.63	10.7	10.8	13.98	13.8	9.96	10.85	11.69	11.6	13.55	14.25	12.34	11.74	13.13	12.7	13.53	13.45	12	12.05	11.91	10.81	12.32	10.94
CHILtrapF-28306.203	10.64	11.29	10.33	10.38	13.75	13.53	9.61	10.51	11.31	11.25	13.29	13.69	12.15	11.57	12.94	12.41	13.29	13.24	11.68	11.8	11.6	10.54	12.07	10.72
CHILtrapF-28306.204	9.83	10.26	9.49	9.18	12.08	12.06	9.92	10.29	11.35	12.41	12.88	13.34	12.19	11.78	12.23	12.14	13.11	13.53	10.01	10.47	10.45	9.58	10.38	10.16
CHILtrapF-28306.205	8.07	8.6	7.54	7.48	11.19	10.69	7.47	7.68	8.64	8.26	10.89	10.73	8.65	8.55	9.54	8.77	9.68	9.87	8.92	8.98	8.25	7.34	8.89	7.52
CHILtrapF-28306.206	4.79	5.34	4.97	5.05	6.14	6.22	5.3	5.39	5.94	5.6	5.75	6.99	5.76	5.44	5.48	5.43	5.79	5.8	4.99	5.25	5.07	4.79	5.27	5
CHILtrapF-28306.207	5.76	5.34	5.65	6.66	6.2	6.74	5.74	5.82	5.22	6.36	6.34	6.65	5.1	4.79	5.35	6.02	5.92	6.06	5.62	5.5	5.72	6.22	5.9	6.07
CHILtrapF-28306.208	7.76	7.96	7.42	6.97	9.93	9.92	8.2	8.17	8.93	9.74	10.6	11.54	9.86	9.41	10	9.95	10.75	10.79	7.96	8.32	8.46	7.9	8.16	8.48
CHILtrapF-28306.215	7.62	8.13	7.11	7.3	11.29	10.91	5.97	7.35	7.4	7.08	10	5.5	7.42	7.41	7.86	7.01	7.91	8.22	7.07	7.06	6.67	5.83	7.49	6.04
CHILtrapF-28306.216	5.04	5.18	5.36	5.24	5.23	4.79	5.67	4.79	5.31	5.72	5.64	5.86	5.85	5.37	5.28	5.67	5.82	5.66	4.99	5.37	5.42	5.49	5.22	5.59
CHILtrapF-28306.218	5.3	5.18	5.19	5.24	5.23	5.26	5.42	6.15	6.01	5.76	6	6.88	5.9	5.93	5.9	5.7	5.7	5.83	5.2	5.25	5.28	5.18	5.09	5.47
CHILtrapF-28306.219	7.12	7.61	6.99	7.36	10.64	10.16	6.02	6.69	7.13	7.46	9.52	7.26	7.55	7.43	7.59	7.34	7.98	8.21	7.11	7.38	7.08	6.98	7.81	6.95
CHILtrapF-28306.220	5.3	5.34	5.27	5.24	7.25	6.51	4.79	5.17	5.22	5.4	6.74	5.37	5.61	5.55	5.63	5.25	5.7	5.99	5.4	5.53	5.35	5.07	5.46	5.32
CHILtrapF-28306.221	9.07	9.83	8.42	8.38	13.11	12.61	7.14	8.37	8.9	8.4	12.05	7.31	8.6	8.51	8.9	8.32	9.41	10.07	8.36	8.45	7.77	6.14	9.31	6.42
CHILtrapF-28306.222	5.36	5.41	5.41	5.95	6.42	6.22	5.42	5.55	5.31	5.76	5.56	5.86	5.33	5.55	5.53	5.8	5.7	5.59	5.93	6.22	6.05	6.14	6.18	5.95
CHILtrapF-28306.223	5.46	5.66	5.3	5.42	7.03	6.61	4.79	5.06	5.52	5.51	6.53	5.2	5.48	5.6	5.67	5.51	5.7	5.94	5.36	5.61	5.42	5.34	5.8	5.1
CHILtrapF-28306.224	6.3	6.83	6.02	6.17	8.35	8.2	5.92	6.24	6.78	6.72	7.52	6.33	6.67	6.51	6.45	6.02	6.56	6.95	5.64	5.77	6.21	5.64	6.14	5.79
CHILtrapF-28306.225	6.59	7.07	6.37	6.54	9.53	8.94	5.92	6.63	6.65	6.69	8.38	5.86	6.52	6.36	6.66	6.45	7.2	7.12	6.18	6.16	6.82	5.62	6.65	5.75
CHILtrapF-28306.226	5.9	6.11	5.91	6.25	7.15	6.74	5.97	5.88	6.13	6.51	6.6	6	6.18	5.96	6.34	5.96	6.55	6.27	5.49	5.7	5.79	5.27	6.06	5.44
CHILtrapF-28306.227	5.59	5.34	5.1	6.29	6.68	6.34	5.3	5.39	5.31	6.01	6.23	6.79	5.76	5.5	6.05	6.07	6.32	6.37	5.9	6.29	5.83	6.38	6.55	6.17
CHILtrapF-28306.228	6.68	6.87	6.37	6.12	8.5	8.31	7.02	6.98	7.74	8.26	9.08	10.76	8.4	8.18	8.84	8.61	9.43	9.49	6.86	7.15	7.28	6.84	7.12	7.11
CHILtrapF-28306.229	13.03	13.86	13.12	13.27	16.39	16.36	11.96	13.32	13.72	13.5	15.62	15.62	13.55	13.48	15.01	15.05	15.41	15.1	14.39	14.38	14.53	12.57	14.37	12.89
CHILtrapF-28306.230	11.64	12.31	11.56	11.67	14.56	14.47	10.95	11.99	12.56	12.63	14.12	15.16	12.68	12.52	14.04	13.84	14.44	14.05	13.32	13.38	12.99	11.93	13.17	12.18
CHILtrapF-28306.231	5.88	5.27	5.63	5.56	5.23	5.45	5.86	5.72	5.94	5.56	5.68	5.79	6.15	5.74	6.02	5.96	6.21	5.91	5.93	5.63	5.72	5.66	5.58	5.57
CHILtrapF-28306.233	6.68	6.71	6.7	6.97	6.56	7.29	7.14	6.75	6.99	6.49	6.16	6.23	6.52	6.57	6.71	6.37	6.37	6.03	6.62	6.68	6.63	6.98	6.92	7.05
CHILtrapF-28306.234	5.7	5.34	5.33	5.52	4.79	5.26	5.74	5.68	5.46	5.06	5.05	4.79	5.76	5.2	5.35	5.25	5.14	4.79	5.43	5.47	5.79	5.44	5.31	5.32
CHILtrapF-28306.235	7.05	7.54	6.9	6.74	9.06	8.85	7.55	7.29	8.33	8.97	9.76	11.24	8.82	8.46	9.2	8.92	9.99	10.06	7.74	8.08	7.56	7.22	7.96	7.33
CHILtrapF-28306.242	11.83	12.17	11.57	11.58	14.32	14.14	11.65	12.14	12.97	13.55	14.44	15.29	13.15	12.75	13.21	13.27	13.94	14.2	11.65	11.95	12.11	11.08	11.76	11.68
CHILtrapF-28306.249	5.3	5.52	5.36	5.24	5.41	5.26	5.3	5.39	5.73	5.45	5.52	5.79	5.97	5.82	5.86	5.47	5.39	5.66	5.57	5.72	5.48	5.41	5.09	5.36
CHILtrapF-28306.257	13.18	13.76	13.17	13.29	16.54	16.39	12.88	13.75	14.23	14.79	15.97	16.32	14.18	13.97	14.6	15.01	15.43	15.29	13.55	13.64	13.94	12.07	13.38	12.67
CHILtrapF-28306.262	12.63	13.51	12.66	12.9	16.03	15.75	11.36	12.66	13.28	12.89	15.23	14.79	13.01	13.03	14.21	14.09	14.44	14.62	13.74	13.46	13.58	11.5	13.62	11.85
CHILtrapF-28306.264	8.33	8.22	8.36	8.09	8.02	8.16	8.26	8.06	8.18	7.87	7.96	7.84	8.07	8.25	8.41	8.24	8.03	8.02	8.73	8.4	8.54	8.49	8.26	8.47
CHILtrapF-28306.265	5.3	5.7	5.59	5.31	5.66	4.79	5.92	5.79	5.46	5.51	5.64	5.61	5.61	5.78	5.42	5.67	5.63	5.15	5.49	5.63	5.53	5.57	5.46	5.65
CHILtrapF-28306.268	15.57	16.31	15.67	15.87	18.4	18.39	14.95	16.03	16.57	16.34	18.02	18.59	16.42	16.31	17.09	17.31	17.59	17.64	16.53	16.5	16.84	14.81	16.22	15.3
CHILtrapF-28306.273	5.3	5.61	5.48	5.64	5.41	5.82	5.51	5.55	5.69	5.68	5.68	5.37	5.41	5.86	5.67	5.75	5.73	5.7	5.6	5.77	5.9	5.52	5.53	5.77
CHILtrapF-28306.275	7.12	6.96	6.82	7.15	6.87	6.9	6.84	7	7.25	7.14	6.89	6.99	6.96	6.89	6.9	6.85	6.83	6.59	6.85	6.87	6.92	6.84	7.01	6.78
CHILtrapF-28306.283	8.18	8.3	8.17	8.29	8.2	8.27	8	8.34	8.19	8.41	8.39	7.99	7.38	7.63	7.6	8.08	8.16	8	7.7	7.51	7.8	8.09	7.7	7.98
CHILtrapF-28306.294	5.85	6.06	5.7	5.6	5.66	6	5.3	5.79	5.52	5.4	5.64	4.79	5.85	5.65	5.28	5.43	5.03	5.3	5.33	5.44	5.63	5.49	5.76	5.62
CHILtrapF-28306.296	5.5	5.57	5.73	5.42	5.23	5.59	4.79	5.39	5.52	5.17	5.05	4.79	5.72	5.08	5.19	5.3	5.21	5.23	5.29	5.53	5.42	5.68	5.61	5.5
CHILtrapF-28306.299	6.26	6.06	5.8	5.9	5.85	5.59	5.92	5.68	5.97	5.06	5.78	4.79	5.85	6.11	6.28	5.91	6.18	5.8	6.55	6.42	6.35	6.33	6.37	6.06
CHILtrapF-28306.301	8.96	8.99	8.83	8.69	8.35	8.6	8.16	8.41	8.26	7.54	7.85	7.07	8.14	8.33	8.96	8.83	8.42	8.52	9.27	9.22	9.17	9.02	9.23	8.92
CHILtrapF-28306.307	7.38	7.32	7.32	7.18	7.65	7.32	7.41	7.2	7.14	7.28	7.24	7.26	7.23	6.96	6.79	6.68	6.91	6.98	6.79	6.82	6.76	6.59	6.5	6.87
CHILtrapF-28306.308	7.95	7.81	8.02	7.91	8.25	7.86	7.85	7.89	8.04	8.09	7.97	7.67	7.72	7.76	7.54	7.45	7.48	7.58	7.78	7.29	7.48	7.43	7.08	7.42
CHILtrapF-28306.314	19.24	19.88	19.3	19.5	22.1	22.1	18.86	19.79	20.27	20.45	21.76	22.13	20.03	19.93	20.55	20.87	21.19	21.23	19.86	19.89	20.15	18.15	19.54	18.74
CHILtrapF-28306.315	5.59	5.61	6.01	5.98	5.76	6	5.51	5.39	5.58	5.56	5.87	6.12	5.97	5.6	5.67	5.8	5.34	5.55	5.79	5.58	5.96	5.88	5.64	6.06
CHILtrapF-28306.317	5.76	5.81	5.81	5.37	4.79	4.79	5.3	5.64	5.86	5.56	5.52	5.5	5.9	5.55	6.05	5.8	5.67	5.73	6.09	6.13	5.72	5.23	5.61	5.47
CHILtrapF-28344.2	5.04	5.18	5.36	5.47	5.23	4.79	5.51	5.39	5.46	5.56	5.75	6.61	5.48	5.5	5.67	5.72	5.56	5.59	5.4	5.44	5.53	5.59	5.64	5.59
CHILtrapF-28344.5	5.04	5.07	5.23	5.24	5.55	4.79	5.42	5.17	5.58	5.33	5.71	6.46	5.48	5.7	5.67	5.64	5.52	5.8	5.49	5.44	5.53	5.57	5.46	5.77
CHILtrapF-28368.0	5.59	6.28	5.04	7.58	5.23	4.79	8.52	6.05	5.09	5.51	5.71	4.79	5.85	6.11	7.17	6.02	6.57	4.79	7.74	5.08	5.19	6	5.46	4.79
CHILtrapF-28385.1	5.66	5.7	5.7	5.42	5.41	5.82	6.02	5.75	5.46	5.06	5.05	5.61	5.33	5.37	5.75	5.3	5.28	5.23	5.73	5.81	5.48	5.47	5.43	5.22
CHILtrapF-28385.2	5.9	5.74	5.78	5.42	4.79	5.45	5.42	5.92	5.78	5.06	5.15	5.2	5.48	5.29	5.53	5.39	5.28	5.51	5.67	5.58	5.48	5.44	5.35	5.32
CHILtrapF-28385.4	5.5	5.77	5.77	5.52	5.66	5.26	5.42	5.75	5.58	5.17	5.37	5.5	5.41	5.55	5.71	5.39	5.14	5.15	5.79	5.72	5.63	5.44	5.31	5.47
CHILtrapF-28412.0	5.04	5.18	5.23	5.15	4.79	5.45	5.6	5.17	5.09	5.33	5.42	5.61	5.9	5.74	5.48	5.43	5.34	5.15	5.24	5.41	5.28	5.34	5.16	5.22
CHILtrapF-28438.1	6.93	7.07	7.22	7	6.68	7.08	6.82	7.08	6.59	6.32	6.48	6.5	7.28	6.73	6.85	6.44	5.99	6.34	7.1	7.12	7.29	7.5	7.27	7.35
CHILtrapF-28454.1	5.3	5.27	5.68	5.6	5.41	4.79	5.15	5.39	5.64	5.6	5.71	5.2	5.81	5.29	5.53	5.39	4.79	5.04	5.69	5.66	5.72	5.52	5.53	5.44
CHILtrapF-28458.1	5.88	5.85	6.01	5.95	6.72	6.82	5.92	6.03	5.94	6.53	6.43	6.97	6.15	6.17	5.83	6.36	6.66	6.72	5.6	6.02	6.11	6.42	6.47	6.62
CHILtrapF-28538.0	5.04	4.79	5.36	5.42	4.79	4.79	4.79	5.06	4.79	4.79	5.15	5.2	5.1	5.2	4.79	6.09	5.63	5.63	5.24	5.47	5.42	6.58	5.76	6.68
CHILtrapF-28695.1	5.55	5.85	5.85	5.81	6.01	5.45	5.6	5.39	5.58	5.45	5.6	5.37	5.55	5.55	5.07	5.54	5.34	5.36	5.57	5.66	5.53	5.93	6.08	5.5
CHILtrapF-28695.2	5.9	5.97	5.95	6.29	6.14	5.91	6.07	5.92	6.13	6.59	6.38	6.85	6.29	6.11	6.08	6.5	6.6	6.34	6.04	6.03	6.28	6.37	6.41	6.2
CHILtrapF-28701.0	5.23	4.79	5.1	5.37	4.79	5.45	4.79	4.79	5.31	5.92	5.52	5.86	5.1	4.79	4.79	5.77	5.76	5.41	4.99	5.08	4.79	5.99	5.76	5.72
CHILtrapF-28701.2	5.3	5.41	5.27	5.37	4.79	5.91	5.15	5.26	5.09	5.76	5.75	6.12	5.23	4.79	5.19	6.05	5.52	5.46	4.99	4.99	5.63	6.03	6.04	5.95
CHILtrapF-28804.1	6.08	6.21	6.02	5.9	6.08	6.08	5.92	5.97	5.73	6.04	5.71	5.93	6.08	5.6	5.48	5.51	4.79	5.59	5.71	5.81	5.63	5.83	5.86	5.92
CHILtrapF-29007.0	5.46	5.66	4.97	5.31	5.23	5.26	5.51	5.33	5.58	5.68	5.81	4.79	5.23	5.37	5.35	6	5.84	5.99	5.43	5.41	5.76	5.7	5.76	5.5
CHILtrapF-29071.0	5.36	5.7	4.79	6.72	5.23	4.79	7.43	5.39	4.79	5.26	5.52	4.79	5.72	5.89	6.41	5.87	6.28	5.04	7.08	5.2	4.79	5.81	5.35	4.79
CHILtrapF-29157.2	6.33	6.42	6.7	5.93	5.76	5.45	6.31	6.2	6.45	5.64	5.98	5.86	6.52	6.06	5.86	5.43	5.28	5.46	5.88	5.58	5.72	5.31	5.31	5.47
CHILtrapF-29169.5	5.3	5.07	5.46	5.42	5.41	6	5.3	5.33	5.52	5.45	5.64	5.2	5.55	5.7	5.67	6.02	5.89	5.83	5.75	5.56	5.48	5.68	5.78	5.65
CHILtrapF-29282.1	5.46	5.18	5.19	5.31	5.66	5.59	4.79	5.17	5.22	5.4	5.71	6.06	5.41	5.6	5.48	5.82	5.56	5.83	5.4	5.37	5.58	5.66	5.74	5.75
CHILtrapF-29282.3	5.3	5.57	5.15	5.42	5.76	5.26	5.3	5.59	5.52	5.6	5.68	5.2	5.72	5.82	5.58	5.67	5.52	5.8	5.57	5.29	5.53	5.64	5.66	5.77
CHILtrapF-29358.0	6.35	6.4	6.37	6.17	6.47	6.78	6.42	6.44	6.01	6.09	6.03	5.86	6.11	5.99	5.71	5.82	5.79	5.7	6.17	6.15	6.3	6.11	6.18	6.4
CHILtrapF-29456.0	5.15	5.52	5.23	5.24	5.23	5.59	6.11	4.79	5.22	4.79	5.47	4.79	5.55	5.37	5.71	5.61	5.67	5.3	5.92	5.58	5.72	5.38	5.5	5.27
CHILtrapF-29496.0	7.04	6.95	7.22	7.25	7.35	7.29	6.74	6.92	7.09	7.38	7.34	7.76	7.04	7.04	6.97	7.21	7.2	7.35	7.03	7.09	7.18	7.28	7.1	7.27
CHILtrapF-29551.0	4.79	5.52	5.19	5.24	5.41	5.45	5.3	5.55	5.78	5.6	5.24	5.79	5.66	5.93	5.75	5.87	5.89	5.85	5.62	5.66	5.72	5.59	5.78	5.7
CHILtrapF-29551.2	5.04	5.18	4.97	5.15	5.23	5.26	5.3	5.45	5.39	5.4	5.42	6.12	5.72	5.7	5.53	6.13	5.76	5.85	5.08	5.15	5.19	5.23	5.09	5.16
CHILtrapF-29673.1	5.79	5.94	5.95	5.98	6.01	6.51	5.97	5.72	6.01	5.68	5.9	5.61	6.24	5.86	5.96	5.58	5.82	6.01	5.9	6.12	5.63	6.09	6.12	6.07
CHILtrapF-29693.0	4.79	5.07	4.79	5.93	5.55	5.59	4.79	4.79	4.79	5.6	5.56	5.5	4.79	4.79	5.07	5.67	6.03	5.76	4.79	4.79	5.19	5.34	5.69	5.27
CHILtrapF-29811.0	4.79	5.27	5.1	6.03	4.79	4.79	6.61	5.45	4.79	5.26	5.31	5.2	5.9	5.55	6.41	6.62	6.83	7.31	6.01	5.81	5.48	6.23	6.5	6.04
CHILtrapF-29911.1	6.4	6.34	6.15	6.69	6.76	6.65	6.24	6.46	6.33	7.01	6.6	6.69	6.15	6.45	6.34	6.93	7.15	6.62	6.53	6.53	6.54	6.92	6.47	6.83
CHILtrapF-29988.0	4.79	5.41	4.79	6.17	4.79	4.79	6.35	5.06	4.79	4.79	5.24	4.79	5.33	5.37	5.42	5.35	5.48	4.79	5.93	4.79	4.79	5.38	5.09	4.79
CHILtrapF-29994.0	5.46	6.06	5.15	7.29	5.23	4.79	8	5.64	4.79	5.06	5.75	4.79	5.85	5.82	6.68	6.02	6.19	5.15	7.58	4.99	4.79	6.02	5.61	5
CHILtrapF-30104.2	5.98	5.46	5.61	5.47	5.76	5.59	5.3	5.26	5.22	5.06	5.15	5.7	6.08	5.7	5.53	5.19	5.34	5.51	5.4	5.58	5.48	5.31	5.31	5.16
CHILtrapF-30252.0	4.79	4.79	4.79	5.05	5.23	5.26	4.79	4.79	4.79	5.26	5.05	4.79	5.1	4.79	4.79	6.03	5.39	5.51	4.79	4.79	5.19	5.8	5.56	5.67
CHILtrapF-30262.5	4.79	5.41	5.39	5.05	5.23	5.26	5.3	5.39	5.39	5.33	5.6	5.2	5.61	5.2	5.58	5.77	6.03	5.7	5.71	5.61	5.83	5.78	6.03	5.72
CHILtrapF-30262.6	5.41	5.34	5.68	5.56	5.23	5.45	5.86	5.55	5.73	5.51	6.07	6.94	5.85	5.65	5.96	6.22	5.92	6.03	6.12	6.03	5.96	6.31	6.29	6.18
CHILtrapF-30262.9	6.24	5.81	6.06	6.17	6.01	6.46	6.02	5.94	6.3	6.44	6.89	8.03	6.37	6.36	6.66	7.22	6.92	6.77	6.99	6.72	7.2	7.33	7.36	7.18
CHILtrapF-30262.10	5.59	5.18	5.55	5.47	5.55	5.59	5.42	5.39	5.31	5.6	5.87	6.54	5.94	5.65	5.48	6.14	6.1	5.8	6.01	5.92	5.86	6.43	6.41	6.32
CHILtrapF-30262.14	5.04	5.07	4.79	4.79	5.23	4.79	5.6	5.17	5.09	5.17	5.15	4.79	5.55	5.44	5.42	5.47	5.39	5.36	5.6	5.37	5.58	5.66	5.61	5.65
CHILtrapF-30262.19	5.15	4.79	5.3	5.24	5.23	4.79	5.3	5.33	5.31	5.26	5.84	6.17	5.61	5.65	5.48	5.8	5.89	5.23	5.52	5.75	5.79	6.09	6.03	5.95
CHILtrapF-30262.26	5.04	5.41	5.41	5.24	4.79	4.79	5.51	5.39	5.39	5.51	5.84	6.54	5.55	5.5	5.63	5.64	5.63	5.36	5.75	5.58	5.58	5.9	5.94	5.72
CHILtrapF-30262.27	5.93	5.85	6.21	5.98	5.41	6	6.02	6.03	6.27	6.11	6.7	7.51	6.4	6.43	6.54	6.92	6.64	6.32	6.84	6.75	6.54	7.24	7.44	7.16
CHILtrapF-30262.38	5.36	5.18	5.04	5.05	5.41	5.82	5.51	5.06	5.09	5.17	5.68	5.79	5.48	5.44	5.58	5.72	5.6	5.73	5.52	5.29	5.63	5.7	5.66	5.65
CHILtrapF-30310.1	5.96	6.03	5.9	6.05	6.26	5.71	6.24	5.94	6.51	6.42	6.34	6.99	6.29	6.45	6.39	6.56	6.89	6.34	6.58	6.48	6.45	6	6.39	6.46
CHILtrapF-30310.2	6.08	6.3	5.95	6.23	6.2	6.34	5.86	6.05	6.45	6.16	6.51	6.79	6.32	6.57	6.69	6.39	6.87	6.3	6.57	6.83	6.81	6.37	6.76	6.57
CHILtrapF-30310.3	6.03	5.88	5.87	5.95	6.08	6.08	6.07	6.1	5.94	6.28	6.12	6.37	6.35	6.47	6.47	6.37	6.49	6.3	6.77	6.58	6.6	6.03	6.26	6.23
CHILtrapF-30310.4	5.79	5.57	5.7	5.71	6.01	5.59	5.97	5.68	5.86	5.89	5.75	6.37	5.61	6.06	6.02	6.14	6.47	6.03	5.71	5.7	5.58	5.81	5.9	5.79
CHILtrapF-30310.6	7.06	7.01	6.95	6.94	7.37	7.23	6.91	7.09	7.25	7.2	7.35	7.49	7.07	7.2	7.44	7.67	7.58	7.31	7.62	7.54	7.28	7.38	7.51	7.41
CHILtrapF-30310.7	6.28	6.55	6.17	6.4	6.72	6.08	5.97	6.39	6.42	6.51	6.67	7.17	6.77	6.75	6.87	6.86	7.14	6.61	7.14	6.99	6.88	6.27	6.78	6.62
CHILtrapF-30311.0	5.23	5.18	5.57	5.56	5.76	6.08	5.8	5.59	5.69	6.34	6.56	5.86	5.66	5.82	6.16	7.05	7.43	7.36	5.79	5.77	5.67	6.25	6.26	6.25
CHILtrapF-30348.0	4.79	5.07	5.04	5.05	5.41	4.79	4.79	4.79	5.09	5.26	5.37	4.79	5.23	4.79	5.07	6.05	6.32	5.76	5.33	5.2	5.58	6.43	6.47	6.27
CHILtrapF-30358.1	5.7	6.21	5.68	5.71	6.01	5.82	5.42	5.79	6.16	6.36	5.84	6.58	6.37	6.32	6.34	6.85	6.97	7.33	5.9	6.37	6.16	6.34	6.65	6.3
CHILtrapF-30358.2	6.03	6.11	6.06	6.19	6.2	5.82	6.16	6.26	6.67	6.79	6.43	6.85	6.32	6.63	7.08	7.43	7.65	7.9	6.92	6.89	6.73	6.93	7.42	7.05
CHILtrapF-30386.0	4.79	4.79	4.79	5.05	4.79	4.79	5.15	4.79	5.09	5.06	4.79	4.79	5.85	5.74	5.58	5.58	5.52	5.51	5.46	5.9	5.53	5.47	5.5	5.44
CHILtrapF-30408.0	5.23	5.34	5.1	5.93	4.79	5.45	6.2	5.26	4.79	5.06	5.24	4.79	5.66	5.44	5.67	5.7	5.63	5.63	6.06	5.66	5.58	5.64	5.58	5.36
CHILtrapF-30551.16	5.96	6.13	5.9	6.17	6.01	6.46	6.07	6.05	6.27	6.23	6.18	5.61	6.01	6.06	6.48	6.48	6.37	6.52	6.27	6.35	6.28	6.42	6.77	6.33
CHILtrapF-30616.1	5.15	5.46	5.41	5.37	5.66	4.79	5.51	5.68	5.58	5.89	5.31	5.2	5.23	5.37	5.58	5.67	5.6	5.85	5.29	5.37	4.79	5.31	5.35	5.16
CHILtrapF-30638.0	5.36	5.41	4.79	6.21	4.79	5.26	6.63	5.06	4.79	5.06	5.15	4.79	5.33	5.29	5.9	5.67	5.7	4.79	6.48	4.99	4.79	5.07	5	4.79
CHILtrapF-30687.0	5.04	5.07	4.79	5.15	5.55	5.45	4.79	4.79	4.79	5.06	5.31	4.79	5.48	5.55	5.75	6.32	6.63	6.5	5.79	5.68	5.83	6.43	6.2	6.3
CHILtrapF-30745.1	5.62	5.77	5.7	5.78	5.41	5.91	5.8	5.64	5.73	5.83	6.12	6	5.85	5.7	5.63	5.85	5.7	5.59	5.62	5.66	5.76	5.68	5.66	5.67
CHILtrapF-30804.2	6.3	6.03	5.85	5.98	5.66	4.79	6.72	6.46	6.94	6.96	6.78	6.91	6.89	6.7	7.28	7.54	7.29	7.75	6.54	6.36	6.21	6.19	6.25	6.2
CHILtrapF-30804.3	5.04	5.18	5.15	5.52	4.79	5.45	5.6	5.5	5.52	5.33	5.56	5.7	5.9	5.55	6.08	5.93	6.08	6.01	5.6	5.29	5.35	5.34	5.5	5.44
CHILtrapF-30804.4	5.3	5.34	4.79	5.68	4.79	4.79	6.52	4.79	5.22	4.79	5.24	5.5	5.48	5.08	6.05	5.72	5.7	5.73	5.79	5.08	5.19	5.31	5.16	5.1
CHILtrapF-30887.0	4.79	5.34	5.1	4.79	5.23	4.79	4.79	5.33	5.09	5.06	5.24	4.79	5.72	5.55	5.83	5.91	5.82	5.8	5.4	5.61	5.72	5.64	5.43	5.4
CHILtrapF-30933.1	5.62	5.91	5.75	5.75	5.55	5.91	5.3	5.59	5.46	5.26	5.6	4.79	5.72	5.08	4.79	5.19	5.44	5.15	5.2	5.33	5.42	5.55	5.43	5.62
CHILtrapF-30986.0	5.04	5.07	4.79	4.79	4.79	4.79	4.79	4.79	4.79	4.79	4.79	4.79	5.1	5.08	5.28	5.54	5.28	5.3	5.24	5.44	5.19	5.93	5.82	5.86
CHILtrapF-31021.0	5.59	5.61	5.84	5.42	5.23	5.45	5.92	5.88	5.31	5.4	5.37	5.5	5.48	5.74	5.63	5.61	5.21	5.23	5.64	5.7	5.72	5.99	6.01	5.95
CHILtrapF-31021.2	5.93	6.03	5.91	5.75	5.55	6	5.67	5.59	5.78	5.26	5.56	4.79	5.72	5.44	4.79	5.39	5.14	4.79	5.69	5.63	5.9	5.74	5.64	6.02
CHILtrapF-31024.0	5.55	6.46	4.97	7.13	5.41	4.79	8.37	5.59	4.79	5.56	5.78	4.79	6.15	6.27	6.3	6.54	6.69	5.8	7.22	5.83	5.63	6.71	6.56	5.97
CHILtrapF-31026.0	5.46	5.46	5.1	5.84	4.79	4.79	6.31	5.39	4.79	5.17	5.37	4.79	4.79	5.44	5.96	5.3	5.39	5.23	6.1	4.79	5.19	5.31	5.27	4.79
CHILtrapF-31068.1	6.08	5.94	6.27	6.03	6.08	5.82	5.86	5.75	5.94	5.98	5.78	5.93	5.94	5.89	5.53	5.96	5.92	5.88	5.75	6	5.96	6.37	6.12	6.37
CHILtrapF-31165.1	5.55	5.88	5.85	5.24	5.41	4.79	5.67	5.72	5.58	5.17	5.37	6.33	5.55	5.55	5.48	5.3	5.21	5.15	5.62	5.47	5.53	5.49	5.56	5.57
CHILtrapF-31181.1	6.6	6.77	6.55	6.85	6.68	6.65	6.89	6.82	6.27	6.75	6.73	6.61	6.35	6.47	6.71	6.82	6.49	6.85	6.67	6.73	6.39	6.67	6.98	6.36
CHILtrapF-31198.1	5.7	5.34	5.73	6.7	6.32	6.46	5.67	5.79	6.01	6.36	6.64	6.82	6.21	6.09	5.93	6.58	6.5	6.42	5.69	6.06	6.02	6.65	6.84	6.49
CHILtrapF-31261.0	4.79	5.07	5.15	5.75	5.41	6.15	4.79	5.06	4.79	5.33	5.56	4.79	5.23	5.2	4.79	5.3	5.39	5.51	5.14	5.25	5.19	5.62	5.43	5.44
CHILtrapF-31272.0	4.79	5.34	5.04	5.64	4.79	4.79	6.24	5.06	4.79	4.79	5.15	4.79	5.1	4.79	5.71	5.25	5.52	4.79	5.98	4.79	5.07	5.23	4.79	4.79
CHILtrapF-31272.2	5.04	5.18	4.79	5.84	4.79	4.79	6.66	5.06	4.79	5.26	4.79	4.79	5.41	5.08	4.79	5.11	5.7	4.79	6.13	4.99	4.79	5.13	5	4.79
CHILtrapF-31382.1	4.79	4.79	4.79	4.79	4.79	4.79	4.79	5.17	4.79	4.79	5.05	5.37	5.1	4.79	4.79	5.82	5.48	5.59	5.14	5.08	5.53	6.23	6.01	5.93
CHILtrapF-31427.3	6.75	6.5	6.75	6.9	6.56	6.94	6.55	6.37	6.4	6.54	6.07	6.28	6.92	6.32	6.45	6.56	5.97	6.23	6.43	6.62	6.54	6.73	6.98	6.75
CHILtrapF-31427.4	5.36	5.88	5.63	5.47	5.66	4.79	5.6	5.79	5.58	5.56	5.37	6.12	5.94	6.06	6.18	5.67	6.03	5.96	5.77	5.86	5.83	5.27	5.53	5.32
CHILtrapF-31427.5	6.93	6.91	7.22	6.9	7.37	7.14	6.82	7.24	7.13	7.08	7.12	7.37	7.19	7.19	7.28	7.36	7.21	7.4	7.4	7.26	7.24	7.25	7.55	7.3
CHILtrapF-31427.9	5.59	5.61	5.57	5.42	5.66	5.82	5.67	5.33	5.58	5.56	5.52	4.79	5.85	5.86	5.48	5.51	5.34	5.51	5.33	5.61	5.28	5.41	5.64	5.1
CHILtrapF-31430.0	5.23	5.18	5.04	5.31	4.79	5.45	5.42	5.06	5.09	5.17	5.05	4.79	5.23	5.55	5.28	5.64	5.44	5.15	5.4	5.68	5.19	5.88	5.99	6.12
CHILtrapF-31442.0	5.66	5.7	5.87	5.78	5.85	5.82	6.02	6.24	5.73	5.92	6.03	5.93	5.97	6.32	6.23	5.8	5.7	5.66	5.57	5.84	5.48	5.88	5.82	6.01
CHILtrapF-31557.1	8.52	8.4	8.2	10.04	9.74	9.73	7.67	7.77	7.7	8.56	8.7	8.21	8.42	8.41	8.81	10.55	10.09	10.53	8.8	9.16	9.47	11.31	11.25	10.99
CHILtrapF-31633.3	7.09	6.9	6.76	6.46	6.97	7.01	6.89	7.04	6.65	6.79	6.73	6.58	6.87	6.66	6.82	6.83	6.74	6.72	6.68	6.74	6.95	6.86	6.77	6.95
CHILtrapF-31677.4	5.04	5.18	5.15	5.05	4.79	5.26	4.79	4.79	5.09	4.79	5.05	5.5	5.48	5.55	5.48	5.64	5.39	5.15	5.73	5.84	5.79	5.93	6.17	5.79
CHILtrapF-31677.6	5.04	5.27	5.33	5.31	4.79	5.59	5.51	5.64	5.39	5.45	5.6	6.06	5.48	5.55	5.71	5.85	5.97	5.55	5.77	5.7	5.67	5.78	5.66	5.84
CHILtrapF-31770.2	5.82	5.85	6.05	6.17	5.76	5.91	5.92	5.79	6.19	6.51	6.48	5.86	6.18	6.47	6.47	7.02	6.87	6.73	6.18	6.37	6.02	6.65	6.77	6.56
CHILtrapF-31785.1	5.36	5.18	5.61	5.56	5.41	5.45	5.51	5.68	5.46	5.33	5.05	5.37	5.61	5.08	5.07	5.19	5.03	5.15	5.29	5.25	5.35	5.64	5.46	5.32
CHILtrapF-31835.1	5.46	5.46	5.48	5.24	5.23	5.82	5.67	5.64	5.82	5.8	6.1	6.17	5.97	5.7	5.58	6.3	6.61	6.56	5.6	5.44	5.28	5.27	5.64	5.47
CHILtrapF-31878.0	5.36	4.79	4.79	5.15	4.79	4.79	5.3	5.17	5.52	5.4	5.37	6.06	5.81	5.44	5.28	5.89	5.87	6.21	4.79	4.79	5.19	5.34	5.16	5.36
CHILtrapF-31941.2	6.18	6.16	6.3	6.1	6.32	6	6.2	6.08	6.16	5.95	5.78	6.12	6.54	6.83	6.25	5.54	6.01	5.73	6.44	6.19	6.37	5.96	5.82	5.86
CHILtrapF-32063.2	4.79	5.18	4.79	5.05	4.79	4.79	4.79	4.79	4.79	4.79	4.79	4.79	5.33	5.08	5.48	5.11	5.03	5.3	5.33	5.37	5.28	5.64	5.74	5.57
CHILtrapF-32064.1	5.3	5.57	5.57	5.47	5.66	5.59	5.67	5.68	5.22	4.79	5.42	4.79	5.33	5.37	4.79	5.02	5.21	4.79	5.24	5.37	5.72	5.38	5.39	5.47
CHILtrapF-32076.1	5.15	4.79	5.44	5.42	4.79	4.79	5.3	5.06	4.79	5.33	5.52	6.28	5.23	5.29	4.79	5.11	5.6	5.36	5.36	5.37	5.19	5.66	5.53	5.57
CHILtrapF-32152.1	7.21	6.79	7.03	6.73	6.51	7.04	6.77	7.01	7.06	6.98	6.9	6.5	6.84	6.71	6.95	6.9	7.04	6.82	6.99	7.09	6.88	6.93	6.78	6.85
CHILtrapF-32189.4	7.4	7.75	7.66	8.16	7.55	8.09	8.98	8.94	8.96	9.92	9.67	9.56	7.18	7.54	7.81	8.45	8.71	8.88	6.77	7.09	6.95	7.26	8	7.23
CHILtrapF-32208.0	4.79	5.18	4.79	6	4.79	4.79	6.24	5.33	4.79	4.79	5.05	4.79	5.33	5.2	5.53	5.3	5.39	4.79	5.85	4.99	4.79	5.34	4.79	4.79
CHILtrapF-32241.0	5.36	5.66	5.88	6.87	7.12	7.04	5.15	5.33	4.79	6.06	6.1	6.46	5.23	5.2	5.28	6.68	5.84	6.1	5.46	5.58	5.76	7.18	7.15	7.03
CHILtrapF-32247.1	6.33	6.23	6.17	6.38	6.2	6.28	6.11	5.94	6.19	6.09	5.92	6.69	6.11	5.93	5.99	5.82	5.97	5.88	6.06	6.12	5.96	6.15	5.99	6.14
CHILtrapF-32247.4	6.16	5.97	5.92	6.4	6.32	6.46	6.2	6.1	5.94	6.19	6.14	6.06	6.32	5.89	5.75	5.93	5.92	6.03	5.87	5.97	6.02	5.91	6.2	6.09
CHILtrapF-32247.5	6.2	5.97	6.02	6.45	6.08	6.15	5.8	6.05	6.1	5.83	6.1	6.17	6.21	6.09	5.71	5.8	5.92	6.1	5.83	5.93	5.9	5.74	6.17	5.97
CHILtrapF-32381.2	5.04	5.07	5.19	5.68	4.79	5.71	5.86	5.06	4.79	5.26	5.47	4.79	5.33	5.29	5.19	5.51	5.52	5.41	5.87	5.44	5.35	5.41	5.39	5.36
CHILtrapF-32386.0	5.04	5.34	4.79	5.81	4.79	4.79	6.45	5.26	4.79	4.79	4.79	4.79	5.23	5.29	5.42	5.25	5.48	4.79	6.01	4.79	4.79	5.23	4.79	4.79
CHILtrapF-32418.0	5.04	5.46	4.79	5.75	4.79	4.79	6.02	5.06	4.79	4.79	5.31	4.79	5.1	5.08	5.53	5.25	5.63	4.79	6.06	4.79	4.79	5.18	5.09	4.79
CHILtrapF-32495.0	4.79	5.07	4.79	4.79	4.79	4.79	5.3	4.79	4.79	5.17	5.37	4.79	4.79	5.2	5.42	6.05	5.97	6.19	4.79	4.99	5.19	5.41	5.16	5.47
CHILtrapF-32523.0	5.62	5.77	5.65	5.31	5.23	4.79	5.51	5.06	5.09	5.26	5.31	4.79	5.55	5.29	5.53	5.3	5.14	4.79	5.43	5.44	5.58	5.62	5.53	5.75
CHILtrapF-32607.0	4.79	4.79	4.79	5.05	5.41	5.26	4.79	5.06	4.79	5.68	5.56	5.61	5.1	5.44	5.83	6.19	6.49	6.27	5.43	5.47	5.35	5.81	5.86	5.72
CHILtrapF-32633.5	5.79	5.7	5.55	5.37	5.23	5.45	5.51	5.39	5.46	5.56	5.56	5.5	5.33	5.37	5.35	5.64	5.48	5.55	5.33	5.47	5.58	5.49	5.8	5.72
CHILtrapF-32633.6	5.82	6.11	5.41	5.78	5.41	5.71	5.3	5.72	6.1	6.01	5.68	6.06	5.76	5.37	5.58	5.47	5.39	5.76	5.52	5.63	5.35	5.57	5.66	5.65
CHILtrapF-32633.8	5.82	5.77	5.92	5.95	5.93	5.71	5.67	5.94	5.73	5.86	5.87	4.79	5.33	5.96	6.28	5.67	5.92	6.21	5.92	5.72	5.9	5.68	5.84	5.5
CHILtrapF-32633.18	7.6	7.45	7.52	7.13	6.87	6.9	7.46	7.82	7.73	7.08	7.29	7.07	6.89	7.34	7.17	7.24	7.27	7.5	7.36	7.07	7.26	6.84	6.88	6.89
CHILtrapF-32671.1	5.04	6.11	6.14	5.31	5.93	5.91	5.8	6.03	5.73	5.26	5.15	4.79	5.85	5.89	5.79	5.43	5.52	5.55	5.49	5.58	5.79	5.99	5.69	5.84
CHILtrapF-32701.1	5.93	5.77	5.75	5.68	5.76	6	5.74	5.88	5.52	5.98	5.64	6.17	6.05	6.11	5.93	5.64	5.76	6.01	5.67	5.72	5.67	5.72	6.01	5.54
CHILtrapF-32798.0	6.92	6.92	7	7.46	7.09	7.59	7.14	7	6.91	7.55	7.62	6.85	6.73	7.15	6.97	7.46	7.5	7.37	6.9	7.35	7.26	7.6	7.72	7.71
CHILtrapF-32798.2	5.5	5.07	5.41	5.64	5.76	6	5.74	5.39	5.31	5.64	5.56	4.79	5.48	5.37	5.58	5.75	5.52	5.76	5.73	5.92	5.67	5.83	5.84	5.95
CHILtrapF-32836.1	5.15	5.07	5.1	4.79	4.79	5.45	4.79	4.79	4.79	4.79	5.24	4.79	5.61	5.86	6.08	5.35	5.48	5.55	5.46	5.66	5.48	5.57	5.46	5.36
CHILtrapF-32836.2	5.15	5.07	4.97	5.15	5.55	5.45	5.15	4.79	4.79	5.17	5.05	4.79	5.55	5.93	6.58	6.09	6.28	6.37	6	5.97	5.9	6.18	6.73	6.06
CHILtrapF-32836.3	5.88	5.74	5.75	5.42	5.23	6.15	5.86	5.85	6.16	5.86	5.9	5.5	6.94	7.49	8.17	7.01	7.35	7.6	7.66	7.72	7.17	7.08	6.98	6.97
CHILtrapF-32836.4	5.04	5.18	5.23	5.31	5.55	5.26	5.51	5.33	5.09	5.33	5.47	4.79	6.05	6.32	6.93	6.6	6.92	6.87	6.28	6.38	6.08	6.85	6.94	6.62
CHILtrapF-32836.5	5.23	5.57	5.23	5.37	5.23	4.79	5.42	5.5	5.31	5.33	5.56	5.37	6.05	6.51	7.06	6.13	6.5	6.56	6.55	6.81	6.26	6.27	6.61	6.18
CHILtrapF-32836.6	5.04	5.07	4.79	4.79	5.23	5.26	4.79	5.06	5.39	4.79	4.79	4.79	5.48	5.96	6.23	5.39	5.44	5.41	6	6	6.05	5.18	5.53	5.44
CHILtrapF-32949.2	6.28	5.85	6.2	5.98	6.01	5.71	5.67	5.94	5.94	5.98	5.95	5.5	6.08	6.22	5.86	6.24	6.08	6.3	6.3	6.23	6.21	6.19	5.99	6.14
CHILtrapF-32949.4	7.73	7.97	7.93	7.91	8.2	7.87	8.02	8.05	7.93	8.28	8.33	8.19	8.49	8.34	8.14	8.58	8.92	8.83	8.17	8.55	8.29	8.22	8.41	8.28
CHILtrapF-33034.1	5.36	5.57	5.7	5.42	5.55	5.45	5.42	5.5	5.46	5.06	5.31	5.79	5.48	5.29	5.07	5.54	4.79	5.15	5.69	5.56	5.63	5.59	5.58	5.67
CHILtrapF-33068.0	6.93	6.63	6.79	6.94	7.09	7.08	7.02	7.16	7	6.9	7.02	6.54	6.18	6.36	6.18	6.73	6.16	6.34	6.34	6.37	6.54	6.66	6.61	6.89
CHILtrapF-33189.0	5.3	5.52	5.81	5.56	5.85	4.79	5.15	5.06	4.79	4.79	5.31	4.79	5.23	5.6	5.75	5.51	5.14	5.36	5.81	5.33	6.11	5.85	5.35	6.06
CHILtrapF-33372.3	5.59	5.34	5.83	5.64	5.55	5.59	5.3	5.59	5.22	5.51	5.71	6.28	5.66	5.65	5.58	5.61	5.39	5.23	5.88	5.61	5.79	5.57	5.88	5.67
CHILtrapF-33383.2	6.2	6.74	6.24	6.53	6.72	6.65	5.8	6.08	6.47	6.59	6.38	6.5	6.15	6.06	6.1	6.34	6.21	6.42	6.07	6.05	6.08	6.49	6.47	6.24
CHILtrapF-33383.3	5.62	5.41	5.15	5.24	5.55	4.79	5.42	5.17	5.09	5.26	5.24	4.79	5.33	5.08	5.35	5.64	5.63	5.46	5.43	5.44	5.48	5.7	5.61	5.57
CHILtrapF-33437.4	5.3	5.18	5.48	5.47	5.23	5.82	5.3	5.45	5.46	5.68	5.64	6	5.9	5.44	5.63	5.58	5.34	5.55	5.6	5.72	5.86	5.88	5.74	5.79
CHILtrapF-33437.8	5.7	5.66	5.57	5.64	5.76	5.71	6.02	5.45	5.78	5.64	5.9	6.17	6.21	5.82	5.67	5.51	5.56	5.51	5.75	5.83	5.79	5.78	5.74	5.72
CHILtrapF-33476.5	5.15	5.27	5.3	5.56	5.55	5.26	5.67	5.26	5.09	5.06	5.56	4.79	5.23	4.79	5.35	5.39	5.28	5.41	5.36	5.53	5.48	5.59	5.61	5.65
CHILtrapF-33476.7	6.3	6.44	6.53	7.04	6.76	6.74	6.82	6.29	6.4	6.61	6.66	6.97	6.82	6.51	6.48	7.17	7.35	7.04	6.53	6.88	6.63	6.91	7.25	6.99
CHILtrapF-33580.2	7.27	7.2	7.2	7.44	7.3	7.89	7.25	7.54	7.25	7.58	7.92	7.76	6.82	7.08	7.4	7.82	7.93	7.81	7.38	7.28	7.36	7.72	7.51	7.53
CHILtrapF-33738.2	5.66	5.66	6.05	6.14	5.93	6.34	5.86	6	6.01	5.72	5.52	5.93	6.65	6.47	6.16	5.93	5.76	5.66	6.1	6.08	6.13	5.91	5.74	5.86
CHILtrapF-33881.2	6.33	5.94	5.87	6.14	6.14	6.28	5.92	5.97	5.9	5.86	6	6.37	5.94	5.7	5.63	6.05	5.87	6.15	5.64	6	5.86	6.1	6.24	5.86
CHILtrapF-33888.0	5.15	5.34	4.79	5.81	4.79	4.79	6.63	5.17	4.79	4.79	5.05	4.79	5.33	5.29	5.42	5.3	5.63	5.04	5.9	4.79	5.07	5.34	4.79	4.79
CHILtrapF-33911.7	5.73	5.18	5.7	5.95	5.76	5.82	5.97	5.59	5.52	5.68	5.71	5.7	5.66	5.86	6.23	6.05	5.92	5.85	6.23	6.16	6.05	5.88	6.28	5.93
CHILtrapF-33982.1	5.15	5.34	4.97	6.05	4.79	5.26	6.24	5.17	5.09	4.79	4.79	4.79	5.55	5.6	5.58	5.43	5.76	5.04	6.1	5.2	5.19	5.34	5.27	4.79
CHILtrapF-33982.2	5.23	5.18	4.97	6.1	4.79	4.79	6.61	5.26	4.79	4.79	5.15	4.79	5.81	5.2	5.42	5.43	5.56	5.04	6.01	4.79	4.79	5.41	5.22	4.79
CHILtrapF-34074.1	4.79	5.52	5.15	5.05	5.93	4.79	5.51	4.79	5.9	5.17	5.31	5.2	5.85	5.96	6.16	5.87	6.19	6.46	5.88	5.56	5.9	5.68	5.5	5.97
CHILtrapF-34077.1	6.78	7	7.06	6.83	6.8	7.14	6.74	6.63	6.83	6.75	7.01	7.73	6.63	6.63	6.52	6.77	6.65	6.69	6.43	6.68	6.6	6.68	6.78	6.95
CHILtrapF-34077.2	5.59	5.74	5.63	5.9	6.08	5.82	5.92	5.55	5.86	6.04	5.6	6.54	5.66	5.65	5.58	5.82	5.7	5.59	5.71	5.5	5.79	5.8	5.84	5.67
CHILtrapF-34130.0	5.15	4.79	5.04	5.6	5.41	5.45	5.15	4.79	5.09	5.51	5.71	6.5	5.48	5.2	5.28	5.58	5.28	5.63	5.33	5.2	5.07	5.64	5.58	5.57
CHILtrapF-34130.1	5.23	5.07	5.3	5.93	6.08	6.08	5.3	5.33	5.22	5.56	5.56	5.7	5.61	5.44	5.71	6.09	5.73	5.8	5.6	5.56	5.58	6.07	6.03	6.3
CHILtrapF-34704.1	5.62	5.74	5.85	5.9	5.76	5.59	5.51	5.75	5.86	5.72	5.81	5.5	5.81	5.37	5.71	5.8	5.7	5.55	5.67	5.97	5.58	5.83	5.76	5.79
CHILtrapF-34704.2	6.08	6.23	5.95	6.05	6.08	6.15	6.11	6.2	6.27	6.09	5.98	5.7	6.05	6.11	6.05	5.89	6.03	5.88	6.17	6.05	5.93	5.97	5.88	6.11
CHILtrapF-34722.2	7.06	7.14	7.3	7.01	7.09	7.32	7.16	7.13	6.97	7.15	7.08	6.69	7.95	8.49	8.36	7.5	7.98	7.54	8	8.16	8.82	8.15	7.67	8.69
CHILtrapF-34722.3	4.79	5.34	4.97	4.79	5.23	5.26	5.15	5.06	5.09	5.06	5.15	4.79	6.21	6.32	6.16	5.54	5.44	5.36	5.73	5.72	5.93	5.8	5.46	5.88
CHILtrapF-34762.1	5.79	5.46	5.83	5.05	4.79	4.79	5.6	5.33	5.82	5.06	5.05	4.79	5.76	5.55	5.58	5.02	4.79	4.79	5.57	5.5	5.58	4.98	5	5.1
CHILtrapF-34767.0	5.3	5.46	5.41	5.15	4.79	5.59	5.3	5.17	4.79	5.06	5.15	4.79	5.55	5.5	5.28	5.3	5.03	4.79	5.4	5.33	5.63	5.59	5.78	5.62
CHILtrapF-34790.0	5.55	5.27	5.3	5.15	5.41	5.45	5.6	5.5	5.52	5.33	5.24	5.37	6.01	5.44	5.75	5.3	5.21	5.23	5.52	5.79	5.86	5.47	5.61	5.44
CHILtrapF-34800.3	7.62	7.5	7.58	7.5	7.37	7.29	7.49	7.68	7.79	7.46	7.46	7.51	7.66	7.65	7.79	7.93	7.81	7.9	8.05	7.77	7.98	7.94	7.76	7.89
CHILtrapF-34800.4	6.1	5.77	5.8	5.87	5.76	6.08	5.67	6.13	5.9	6.04	5.81	6.28	5.72	5.65	5.96	6.22	6.3	6.46	6.09	6.31	5.86	6.32	6.44	6.2
CHILtrapF-34902.7	5.62	5.52	5.53	5.98	5.55	5.45	5.15	5.55	5.52	5.56	5.87	5.93	5.76	5.7	5.71	5.72	5.79	5.91	5.83	5.56	6.16	5.94	6.11	5.93
CHILtrapF-34907.0	5.23	5.41	5.61	5.56	5.55	5.45	5.67	5.5	5.46	5.89	6.03	6.46	5.81	5.65	6.08	6.24	6.28	6.21	6.13	5.93	5.86	6.3	6.32	6.09
CHILtrapF-34928.0	5.3	5.34	5.44	5.24	5.55	5.82	5.3	5.45	5.22	5.17	5.52	5.79	5.41	5.55	5.07	5.61	5.52	5.51	5.24	5.37	5.42	5.62	5.66	5.72
CHILtrapF-34966.0	4.79	5.07	4.79	4.79	5.41	4.79	4.79	4.79	4.79	5.17	5.24	5.79	5.85	6.2	6.85	5.96	5.99	6.41	6.39	6.61	5.83	5.83	5.92	5.62
CHILtrapF-35077.0	6.88	6.68	6.86	6.46	6.37	6.51	6.91	6.82	6.76	6.72	6.36	6.85	6.69	6.94	6.52	6.45	6.66	6.5	6.81	6.69	6.82	6.54	6.69	6.68
CHILtrapF-35130.0	5.41	5.46	5.55	5.05	4.79	5.45	5.92	6.03	5.58	5.56	5.71	5.79	6.42	5.89	6.08	5.77	5.34	5.76	5.95	5.92	5.86	5.41	5.22	5.4
CHILtrapF-35130.1	9.55	9.32	9.33	7.95	7.65	7.96	9.26	9.53	9.15	8.06	7.83	7.78	9.42	9.53	9.12	7.62	7.57	7.68	9.36	9.14	9.26	7.75	7.58	7.53
CHILtrapF-35138.3	5.59	5.94	5.68	5.95	6.01	5.45	5.3	5.59	5.58	5.6	5.56	6	6.18	5.82	5.71	5.87	5.87	5.41	6.13	6.11	6.35	6.09	5.8	6.07
CHILtrapF-35349.0	5.85	5.77	5.95	6.17	5.55	5.82	5.67	6.03	5.64	5.56	5.68	5.79	6.01	5.7	5.42	5.47	5.44	5.51	5.64	5.75	5.9	5.96	5.71	5.84
CHILtrapF-35537.1	5.23	5.57	5.61	5.05	5.23	5.45	5.67	5.68	5.22	5.26	4.79	4.79	5.41	5.65	5.28	5.02	5.14	5.04	5.4	5.47	5.35	5.31	5.53	5.32
CHILtrapF-35633.0	7.36	7.25	7.28	7.14	7.15	7.34	7.33	7.24	7.07	7.34	7.19	7.1	6.99	7.08	7.24	7.13	7.09	7.3	7.46	7.4	7.25	7.05	7.3	7.1
CHILtrapF-35633.2	6.92	7.33	6.77	6.97	7.09	7.17	7.27	7.06	7.02	7.02	7.04	6.79	6.65	6.81	6.94	6.94	6.8	6.93	6.76	7.1	6.85	7.04	7.31	7
CHILtrapF-35633.3	6.28	6.3	6.2	6.17	6.51	5.91	6.16	6.37	6.19	6.47	6.3	6.17	6.18	6.32	6.13	6.37	5.97	6.52	6.01	6.33	6.28	6.15	6.22	6.43
CHILtrapF-35698.1	5.5	5.77	5.73	5.81	5.66	5.45	5.42	5.68	5.46	5.33	5.05	5.61	5.72	5.82	5.75	5.61	5.48	5.55	5.85	5.81	6.13	5.99	6.14	6.04
CHILtrapF-35715.3	5.88	5.85	5.87	5.84	6.08	5.45	5.97	5.94	5.69	5.68	5.71	5.5	5.55	5.5	5.71	5.77	5.79	5.66	6.04	5.98	5.79	5.72	5.88	5.9
CHILtrapF-35715.4	5.66	5.34	5.39	5.52	5.41	4.79	5.8	5.55	5.52	5.26	5.64	4.79	5.55	5.2	5.79	5.19	5.48	5.46	5.67	5.79	5.76	5.66	5.53	5.36
CHILtrapF-35746.1	6.01	6.5	6.07	7.64	9.02	7.57	6.2	5.64	6.04	6.19	6.23	5.7	7.12	6.32	6.45	6.27	5.97	6.01	5.92	6.06	5.9	6.75	6.96	6.49
CHILtrapF-35913.0	4.79	5.41	4.97	6.12	5.23	4.79	6.49	5.33	4.79	4.79	5.15	4.79	5.23	5.08	5.71	5.35	5.48	5.04	5.92	4.79	4.79	5.23	5	4.79
CHILtrapF-35935.2	5.59	5.91	5.3	5.95	5.23	5.26	4.79	5.5	5.78	5.45	5.87	5.7	5.48	5.29	5.71	5.35	5.6	5.7	5.6	5.15	5.28	5.86	5.31	5.36
CHILtrapF-35991.0	5.3	5.27	5.41	5.64	5.23	4.79	5.51	5.33	5.22	5.4	5.05	5.79	5.61	5.2	5.19	5.75	5.87	5.46	5.4	5.41	5.48	6.16	6.32	6.02
CHILtrapF-36057.1	5.66	5.81	5.65	5.71	5.76	5.91	5.8	5.33	5.39	5.51	5.52	5.37	5.48	5.65	5.42	5.72	5.76	5.66	5.75	5.58	5.72	5.72	5.64	5.65
CHILtrapF-36057.3	5.79	6.18	6.12	5.6	5.93	6	5.86	5.88	5.69	5.98	5.95	5.7	5.85	6.03	6.08	6.14	6.3	6.1	6.2	6	5.93	6	6.03	5.93
CHILtrapF-36065.0	4.79	5.27	4.79	4.79	4.79	4.79	5.51	5.68	5.64	5.76	5.15	6.33	5.66	5.74	5.67	5.25	5.39	5.46	4.99	5.08	4.79	4.98	5	5.16
CHILtrapF-36410.2	6.68	6.38	6.49	5.78	5.41	5.59	6.42	6.18	6.42	5.33	5.47	6.17	5.97	5.78	5.58	5.3	5.21	5.23	5.95	5.66	5.79	5.38	5.16	5.1
CHILtrapF-36410.3	5.9	5.52	5.7	5.15	5.23	4.79	5.8	5.59	5.39	5.17	4.79	4.79	5.33	5.08	5.58	4.79	5.14	5.04	5.49	5.29	5.53	4.98	4.79	4.79
CHILtrapF-36410.4	6.88	7.07	6.82	5.98	6.01	5.71	6.74	6.48	6.61	5.26	5.42	5.5	6.08	5.86	5.75	5.02	5.03	5.15	5.79	5.56	5.72	5.23	5.09	5.1
CHILtrapF-36410.5	7.03	7.2	7.04	6.08	6.32	5.71	7.08	6.79	6.88	5.72	5.98	6.46	6.29	5.96	6.05	5.3	5.21	5.15	5.92	5.68	6.23	5.38	5.09	5.32
CHILtrapF-36410.6	7.08	7.2	7.07	6.12	6.08	5.91	6.84	6.63	6.76	5.64	5.81	6.28	6.27	5.96	5.99	5.19	5.21	5.04	6.07	5.98	6.39	5.38	5.39	5.22
CHILtrapF-36440.1	8.56	8.29	8.53	9.04	9.21	9.41	8.47	8.51	8.22	9.04	9	8.49	8.78	8.75	8.91	9.24	9.09	9.25	8.95	8.86	8.98	9.48	9.5	9.3
CHILtrapF-36474.1	6.63	6.25	6.33	5.37	5.23	4.79	6.45	6.33	6.61	5.56	5.75	6	6.96	7.14	7.56	5.72	5.84	6.08	7.28	7.14	6.96	5.49	5.64	5.4
CHILtrapF-36474.2	5.7	5.74	5.61	5.42	5.76	4.79	5.74	5.59	5.94	5.51	5.64	5.86	5.72	6.9	6.16	5.77	6.46	5.91	6.38	5.72	5.79	6.02	5.9	5.77
CHILtrapF-36474.3	7.18	6.89	6.8	6.17	5.76	6.22	7.06	6.91	6.83	6.59	6.62	6.42	8.24	8.24	8.46	7.02	7.38	7.6	8.06	7.94	7.75	6.44	6.67	6.42
CHILtrapF-36474.4	6.63	6.51	6.32	5.64	5.23	5.45	6.42	6.29	6.55	5.92	6.23	5.5	7.32	7.31	7.23	5.85	6.12	6.1	6.99	6.85	6.7	5.78	5.74	5.75
CHILtrapF-36474.6	7.42	7.25	7.29	6.14	6.6	6.46	7.47	7.35	7.61	6.75	7.22	6.69	8.65	8.87	9.71	7.94	8.31	8.45	9.65	9.25	8.96	7.12	7.89	7.13
CHILtrapF-36474.7	5.46	5.41	5.39	5.15	5.41	4.79	5.51	5.5	6.07	5.06	5.47	4.79	6.27	6.47	6.71	5.8	5.92	6.19	6.27	6.28	6.08	5.47	5.64	5.47
CHILtrapF-36474.8	8.39	7.93	7.85	6.1	6.14	6.51	8.1	7.88	8.21	6.91	7	6.85	9.05	9.29	9.99	7.6	7.83	8.01	10.2	9.56	9.42	7.03	6.92	6.83
CHILtrapF-36474.9	5.46	4.79	5.3	5.05	5.41	5.71	5.74	5.39	5.46	4.79	5.52	4.79	6.5	6.39	6.8	5.64	5.84	5.94	6.53	6.11	5.9	5.57	5.64	5.72
CHILtrapF-36618.2	5.46	5.41	5.55	5.9	4.79	6	5.51	5.45	5.31	5.64	5.87	5.2	5.33	5.29	5.19	5.43	5.44	5.51	5.36	5.41	5.35	5.7	5.43	5.59
CHILtrapF-36618.3	4.79	5.52	5.66	5.52	5.41	5.71	5.6	5.26	5.64	5.89	5.92	5.7	5.23	5.2	5.28	5.7	5.34	5.3	5.2	5.5	5.48	5.81	5.61	5.4
CHILtrapF-36731.4	5.62	5.74	5.7	4.79	4.79	4.79	5.3	5.17	5.39	4.79	4.79	4.79	4.79	5.37	4.79	4.79	5.03	4.79	5.36	5.2	5.19	4.98	4.79	4.79
CHILtrapF-36900.0	5.04	4.79	4.97	5.24	4.79	4.79	4.79	5.06	4.79	5.26	4.79	5.79	4.79	4.79	5.19	6.05	5.97	6.21	4.99	5.15	5.35	6.19	6.09	6.23
CHILtrapF-36926.0	6.05	5.52	5.61	5.42	4.79	5.26	5.3	5.68	5.52	5.17	4.79	4.79	5.41	5.08	5.07	5.19	5.03	5.04	5.4	5.56	5.28	5.18	5.35	5.57
CHILtrapF-36959.0	5.04	4.79	4.79	5.05	4.79	5.26	5.15	4.79	4.79	5.06	5.05	4.79	5.23	5.2	5.07	5.8	5.21	5.76	5.24	5.25	5.28	5.64	5.88	5.22
CHILtrapF-37080.0	5.55	5.57	5.61	5.52	5.76	5.82	5.51	5.72	5.64	5.51	5.6	5.61	5.48	5.37	5.28	5.11	5.14	5.15	5.6	5.79	5.72	5.59	5.46	5.81
CHILtrapF-37112.0	5.5	5.18	5.44	5.42	5.23	5.45	5.86	5.55	5.39	5.26	5.37	5.2	5.41	5.74	5.19	5.43	5.34	5.73	5.46	5.47	5.35	5.34	5.27	5.57
CHILtrapF-37180.1	5.36	5.66	5.36	5.05	5.23	5.26	5.15	5.39	5.39	5.33	5.37	5.61	5.41	5.2	5.28	5.47	5.39	5.3	5.6	5.53	5.76	5.62	5.5	5.65
CHILtrapF-37228.0	5.62	5.85	5.55	5.71	5.55	5.45	5.3	5.45	5.09	5.06	5.37	5.37	5.1	5.5	5.19	5.19	4.79	5.15	5.24	5.41	5.53	5.41	5.35	5.5
CHILtrapF-37372.0	5.59	5.46	5.68	5.6	5.66	5.26	5.74	5.33	5.46	5.51	5.42	5.61	5.76	5.5	5.28	5.25	5.34	5.46	5.29	5.29	5.28	5.34	5.43	5.27
CHILtrapF-37394.3	5.5	5.61	5.51	5.31	5.41	5.26	5.67	5.59	5.46	5.86	5.9	6.61	5.97	5.82	5.63	5.58	5.56	5.36	5.69	5.66	5.67	5.68	5.8	5.81
CHILtrapF-37513.0	5.46	5.85	5.66	6.03	5.55	5.45	5.6	5.55	5.46	5.64	5.6	5.61	5.76	5.65	5.75	5.96	5.7	5.8	5.6	5.72	5.58	5.86	5.76	5.95
CHILtrapF-37563.4	5.62	5.74	5.73	5.71	5.55	5.26	5.15	5.55	5.82	5.33	5.56	4.79	5.55	5.37	5.48	5.43	5.28	5.36	5.88	5.86	5.93	5.85	6.08	5.75
CHILtrapF-37601.0	4.79	4.79	4.97	4.79	5.23	5.45	4.79	4.79	5.09	4.79	5.05	4.79	5.85	6.14	6.47	5.39	6.25	5.55	5.95	6.28	5.9	5.23	5.86	4.79
CHILtrapF-37706.0	5.04	5.34	5.15	5.15	5.41	5.26	5.6	5.68	5.22	5.33	5.81	6.33	5.61	5.55	5.42	5.72	5.79	5.88	5.2	5.29	5.28	4.98	4.79	5.36
CHILtrapF-37709.3	5.36	5.07	5.19	5.47	5.76	5.71	5.51	5.39	5.52	5.6	5.68	5.7	5.66	5.55	5.79	5.93	5.82	5.91	5.6	5.37	5.19	5.86	5.58	5.67
CHILtrapF-37709.7	6.73	7.02	6.94	7.75	7.55	7.95	7.28	7.33	7.53	8.36	8.5	8.32	7.58	7.81	8.21	8.77	8.9	8.89	7.35	7.52	7.24	7.81	7.82	7.88
CHILtrapF-37750.0	5.93	5.61	5.85	5.71	5.93	6.08	5.86	5.55	5.69	5.56	5.47	5.86	6.21	5.99	5.75	5.61	5.48	5.51	5.83	5.86	6.18	5.74	5.76	5.93
CHILtrapF-37772.0	8.06	7.85	8.04	7.66	7.83	7.74	7.92	7.67	7.79	7.15	6.85	6.79	7.42	7.67	7.33	7.13	7.14	6.89	7.67	7.53	7.71	8.1	7.81	7.97
CHILtrapF-37806.0	5.3	6.5	5.1	7.49	5.23	4.79	8.43	5.68	5.09	5.4	5.75	4.79	6.08	6.27	6.83	6.19	6.76	5.04	7.67	5.08	5.07	6.03	5.61	4.79
CHILtrapF-37816.3	5.7	5.41	5.88	5.75	5.41	5.45	5.51	5.97	6.1	6.04	6.21	7.07	6.4	5.99	6.45	6.43	6.53	6.34	6.18	6.03	6.11	6.07	6.33	6.24
CHILtrapF-37816.13	5.15	5.18	5.19	5.52	5.41	4.79	5.15	5.26	5.31	5.45	5.52	5.37	5.66	5.55	5.9	5.61	5.82	5.46	5.52	5.37	5.83	5.34	5.66	5.44
CHILtrapF-37903.0	5.73	5.85	5.59	5.6	5.23	5.59	5.6	5.17	5.39	5.4	5.47	4.79	5.55	5.6	5.79	5.47	5.44	5.23	5.67	5.7	5.83	5.31	5.43	5.5
CHILtrapF-38008.1	6.01	5.91	5.77	6.23	5.93	5.71	6.07	5.97	5.97	5.86	5.78	6.12	6.29	6.03	5.58	6.05	6.01	5.83	5.73	5.92	5.96	5.93	5.94	5.92
CHILtrapF-38008.3	5.66	5.81	6.09	5.78	6.01	5.91	5.51	5.82	5.86	5.51	5.24	5.86	5.66	5.37	5.19	5.61	5.39	5.51	5.73	5.5	5.83	5.62	5.64	5.99
CHILtrapF-38098.0	5.73	5.61	5.87	5.15	5.55	5.82	5.86	5.55	5.86	5.17	5.52	5.2	5.81	5.78	5.99	5.39	5.73	5.73	5.88	5.72	5.9	5.55	5.71	5.7
CHILtrapF-38098.1	5.93	6.51	6.23	6.17	6.01	6.22	6.07	5.82	6.1	6.21	6.07	6.23	6.27	6.3	6.18	5.87	6.28	6.15	6.23	6.23	6.43	6.15	6.15	6.3
CHILtrapF-38135.1	5.55	5.66	5.19	5.15	5.93	5.82	4.79	5.06	5.22	5.4	4.79	4.79	5.55	5.5	5.07	5.25	4.79	5.46	5.4	5.33	5.07	5.94	5.56	5.88
CHILtrapF-38140.1	5.46	5.52	5.53	5.6	5.23	5.26	5.51	5.72	5.52	5.26	5.64	4.79	5.9	5.78	5.63	5.7	5.6	5.46	5.55	5.86	5.67	5.62	5.43	5.36
CHILtrapF-38144.2	5.5	5.27	5.72	5.56	6.01	5.82	5.74	5.75	5.31	5.56	5.24	5.5	5.55	5.82	5.28	5.35	5.39	5.15	5.33	5.56	5.19	5.66	5.43	5.4
CHILtrapF-38158.0	5.36	5.61	5.55	5.31	5.23	5.82	5.3	5.88	5.31	5.06	5.31	5.93	5.33	5.29	5.48	5.3	5.14	4.79	5.62	5.53	5.83	5.85	5.58	5.86
CHILtrapF-38166.0	5.55	6.18	5.27	5.24	5.23	5.26	6.58	5.59	4.79	4.79	4.79	4.79	6.82	6.78	6.94	5.61	5.6	5.8	7.8	8.65	7.38	5.07	6.15	5
CHILtrapF-38218.0	4.79	5.07	5.19	5.24	4.79	5.45	5.15	5.17	4.79	5.4	5.52	6.12	5.61	5.2	5.42	5.61	5.39	5.59	5.43	5.44	5.53	5.83	5.86	5.86
CHILtrapF-38251.1	6.08	6.32	6.14	6.59	6.8	6.61	5.86	5.88	6.13	6.3	6.54	5.86	5.76	6.09	6.02	6.44	6.12	6.21	6.18	6.3	6.39	6.81	6.79	6.59
CHILtrapF-38251.3	5.79	5.81	5.83	5.93	6.08	5.71	5.97	6.15	6.1	5.95	6.07	5.5	6.47	6.06	6.34	6.82	6.43	6.73	6.03	6.44	6.13	6.73	6.74	6.82
CHILtrapF-38282.1	5.04	5.07	5.15	4.79	5.23	4.79	5.3	5.5	5.31	5.45	5.6	6.28	5.76	5.89	5.86	5.25	5.34	5.51	5.33	5.33	5.42	5.27	5.09	5.16
CHILtrapF-38339.0	5.3	4.79	4.79	6.03	4.79	4.79	4.79	4.79	5.09	5.06	5.05	4.79	4.79	4.79	5.19	5.87	6.21	6.34	4.79	5.15	5.07	4.79	5	4.79
CHILtrapF-38352.1	4.79	4.79	4.97	4.79	4.79	4.79	4.79	4.79	4.79	4.79	4.79	4.79	5.33	5.2	5.35	5.02	5.03	4.79	5.46	5.33	5.58	5.72	5.84	5.59
CHILtrapF-38387.0	5.3	5.52	5.61	4.79	4.79	4.79	5.42	5.33	5.31	5.26	5.52	6.17	5.23	5.5	5.53	5.8	5.67	5.55	5.67	5.58	5.93	5.47	5.69	5.16
CHILtrapF-38469.3	6.18	5.66	5.84	4.79	5.23	5.59	5.67	5.97	6.22	5.33	5.56	4.79	6.67	6.06	6.59	5.3	5.52	5.23	6.53	6.68	6.63	5.34	5.43	5.16
CHILtrapF-38469.5	5.88	5.41	5.65	4.79	4.79	5.45	5.15	5.64	5.78	5.06	5.15	4.79	6.01	5.93	6.28	5.3	5.39	4.79	6.09	6.12	6.08	5.13	5.35	5.16
CHILtrapF-38469.6	6.7	6.6	6.9	5.93	6.2	6.15	6.82	6.92	7.26	6.59	6.69	7.82	7.25	7.09	6.93	6.6	6.8	6.68	6.89	6.8	6.93	6.42	6.2	6.47
CHILtrapF-38491.0	5.41	5.57	5.66	5.47	5.23	5.45	5.6	5.82	5.64	5.17	5.37	5.7	5.76	5.6	5.19	5.25	5.03	5.04	5.2	5.47	5.07	5.59	5.58	5.54
CHILtrapF-38583.2	5.5	5.61	5.72	5.47	5.23	4.79	5.67	5.75	5.58	5.4	5.15	5.37	5.72	5.29	5.42	5.51	5.56	5.36	5.67	5.37	5.53	5.59	5.86	5.44
CHILtrapF-38608.1	5.73	5.52	5.78	5.47	5.23	5.71	5.86	5.5	5.58	5.56	5.47	5.7	5.23	5.2	5.48	5.58	5.52	5.63	5.33	5.33	5.42	5.41	5.53	5.47
CHILtrapF-38617.0	5.41	5.52	5.36	5.52	5.85	5.26	5.42	5.33	5.22	5.06	5.24	4.79	5.55	5.08	5.19	5.35	5.21	5.3	5.75	5.56	5.86	5.66	5.46	5.54
CHILtrapF-38661.0	5.15	5.57	5.41	5.6	4.79	5.26	5.3	5.17	4.79	5.4	5.6	5.61	5.1	4.79	5.19	5.61	5.34	5.3	5.24	5.33	5.28	5.81	5.71	5.65
CHILtrapF-38688.0	5.23	5.07	5.36	5.52	5.23	5.45	5.42	5.26	4.79	5.51	5.15	5.2	5.23	5.2	5.35	5.39	5.44	5.36	5.29	5.2	5.72	5.41	5.8	5.86
CHILtrapF-38758.2	6.95	6.77	6.99	6.94	7.23	6.9	7	6.99	6.78	6.56	6.34	6.54	7.3	7.13	7.1	6.77	6.47	6.39	7.07	7.29	7.46	7.39	7.44	7.69
CHILtrapF-38959.2	5.04	5.52	5.23	5.56	5.55	5.59	5.15	5.5	5.69	5.72	5.56	5.86	5.33	5.37	5.07	5.82	5.79	5.85	5.33	5.15	5.07	5.34	5.22	5.27
CHILtrapF-38959.3	5.73	5.81	5.68	5.68	5.76	5.59	5.74	5.88	5.86	5.72	5.84	5.2	5.76	5.44	5.53	5.35	5.39	5.41	5.49	5.56	5.63	5.62	6.03	5.72
CHILtrapF-38968.6	5.73	5.61	5.94	5.93	5.55	6.28	5.97	5.64	5.97	5.86	6.32	6	6.08	6.2	6.34	6.59	6.44	6.49	6.2	6.41	6.32	6.61	6.89	6.73
CHILtrapF-39073.2	7.31	6.86	7.06	7.8	7.63	8.08	7.06	7.07	6.85	8.06	8.18	7.17	7.04	6.84	7.61	9.37	9.28	9.74	7.16	7.71	7.31	8.11	8.67	7.93
CHILtrapF-39087.0	5.23	5.27	5.23	5.71	5.41	4.79	4.79	5.26	5.09	4.79	5.37	4.79	5.48	5.08	5.42	5.3	5.21	5.36	5.55	5.61	5.58	5.74	5.56	5.67
CHILtrapF-39106.1	7.04	7.59	7.21	6.96	7.3	6.97	7.1	7.26	7.31	6.79	6.97	7.62	7.31	6.61	6.71	7.02	6.85	7.28	6.39	6.83	6.51	6.86	7.41	6.75
CHILtrapF-39106.3	7.02	7.25	7.31	6.98	7.2	6.61	7.57	7.14	7.22	6.9	7.32	7.81	7.05	6.66	6.61	7.05	6.78	7.37	6.35	6.63	6.78	6.86	7.15	6.84
CHILtrapF-39155.2	5.3	5.07	5.44	5.52	5.23	5.71	5.15	5.55	5.31	5.17	5.24	5.5	5.55	5.29	5.42	5.61	5.28	5.23	5.46	5.58	5.19	5.99	5.88	5.72
CHILtrapF-39179.2	6.47	6.36	7.04	7.12	6.42	6.51	6.63	6.63	6.78	6.75	6.53	7.12	7.35	7.38	6.97	6.5	6.5	6.27	7.04	7.21	7.17	6.94	6.9	7.08
CHILtrapF-39180.1	5.7	5.74	5.66	5.95	5.55	5.82	5.3	5.5	5.39	5.26	5.68	4.79	5.97	5.5	5.63	5.89	5.7	5.46	5.88	6	6.26	6.67	6.52	6.4
CHILtrapF-39301.0	5.23	4.79	5.1	5.05	4.79	4.79	5.15	5.17	4.79	5.06	5.15	4.79	5.23	5.6	5.35	6.19	5.94	5.51	5.29	5.56	5.53	6.18	5.82	6.3
CHILtrapF-39348.1	5.73	5.66	5.83	5.52	5.23	5.26	5.42	5.79	5.78	5.45	5.37	4.79	5.66	5.86	5.53	5.58	5.39	5.55	6.26	6.24	6.26	5.68	6.06	5.88
CHILtrapF-39384.3	8.49	8.45	8.52	8.36	8.47	8.48	8.29	8.27	8.05	8.34	8.44	8.59	8.08	8.12	8.16	8.2	8.15	8.21	8.55	8.27	8.47	8.25	8.11	8.22
CHILtrapF-39423.0	5.46	5.46	5.68	5.75	5.41	4.79	5.8	5.64	5.39	5.51	5.37	6.06	5.81	5.5	5.28	5.19	5.28	5.23	5.52	5.61	5.63	5.55	5.64	5.36
CHILtrapF-39463.1	5.46	5.07	4.97	5.15	5.23	5.45	5.3	5.26	5.31	5.06	5.15	5.2	4.79	5.2	5.42	5.11	5.14	5.04	5.29	5.29	5.67	5.62	5.71	5.67
CHILtrapF-39468.0	6.18	6.03	5.83	5.84	6.14	5.91	6.07	6	6.25	5.83	5.81	6.23	5.9	6.06	6.71	6.18	6.59	6.21	6.55	6.28	5.99	6.33	6.18	6.37
CHILtrapF-39468.1	8.5	8.5	8.35	8.33	8.1	8.27	8.49	8.46	8.66	8.11	8.1	7.92	8.01	8.38	8.75	8.25	8.53	8.38	8.72	8.65	8.66	8.35	8.69	8.37
CHILtrapF-39526.2	5.15	5.34	5.65	5.6	5.55	4.79	5.51	5.39	5.31	5.33	5.56	5.2	5.66	5.55	5.67	5.58	5.48	5.7	5.43	5.44	5.72	5.59	5.61	5.7
CHILtrapF-39526.5	5.5	5.61	5.66	5.42	5.66	5.45	5.74	5.39	5.46	5.68	5.56	6.17	5.85	5.78	5.83	5.75	5.52	5.94	5.52	5.56	5.48	5.78	5.76	5.84
CHILtrapF-39537.0	5.23	5.18	4.79	5.42	4.79	4.79	5.42	4.79	5.09	4.79	5.15	4.79	5.66	5.74	6.13	5.19	5.6	5.59	6.01	5.72	5.48	5.41	5.56	5.16
CHILtrapF-39670.1	5.23	5.18	5.51	5.56	5.41	5.26	5.74	5.64	5.58	5.26	4.79	5.86	5.48	5.78	5.07	5.39	5.14	5.3	5.57	5.47	5.48	5.74	5.58	5.62
CHILtrapF-39800.0	5.7	5.18	5.15	5.56	5.23	5.59	5.51	5.39	5.39	5.6	5.37	5.7	5.33	4.79	5.28	6.45	6.43	6.08	5.43	5.5	5.72	6.27	6.33	6.02
CHILtrapF-39800.1	5.23	5.7	5.33	5.9	5.55	4.79	5.6	5.39	5.09	5.76	5.37	6.06	5.23	5.2	5.48	6.27	6.32	6.59	5.52	5.5	5.53	6.25	6.56	6.33
CHILtrapF-39922.0	5.36	5.52	5.51	5.71	5.55	5.71	5.15	5.39	5.52	5.17	5.24	5.79	5.1	5.2	5.42	5.43	5.14	4.79	5.6	5.58	5.67	5.81	5.58	5.97
CHILtrapF-39988.1	7.51	7.51	7.39	7.61	7.59	7.37	7.66	7.53	7.76	7.94	7.74	7.63	6.97	7.21	7.66	7.4	7.62	7.57	7.76	7.64	7.57	7.38	7.37	7.55
CHILtrapF-40043.0	5.73	5.61	5.72	5.47	5.41	5.26	5.86	5.5	5.09	5.4	5.24	4.79	5.76	5.93	5.48	5.3	5.28	5.15	5.49	5.66	5.63	5.41	5.09	5.67
CHILtrapF-40101.0	5.62	5.34	5.51	5.47	5.76	5.26	5.3	5.72	5.22	5.06	5.31	6.06	5.23	5.2	5.35	5.11	5.21	5.23	5.2	5.33	5.67	5.31	5.43	5.57
CHILtrapF-40134.1	4.79	5.46	5.04	5.37	5.85	5.45	4.79	4.79	5.22	5.06	5.56	5.7	5.1	5.08	5.58	5.61	5.84	6.1	5.24	4.99	5.53	5.91	5.82	5.77
CHILtrapF-40134.2	5.23	5.74	5.39	5.6	5.41	5.26	4.79	5.06	5.09	5.17	5.52	5.79	5.48	5.44	5.07	5.72	5.39	5.73	5.64	5.56	5.53	5.78	6.15	5.77
CHILtrapF-40134.3	5.96	6.44	6	6.31	5.66	6.56	5.8	6.08	6.01	5.51	5.75	6	5.85	5.37	6.16	6.37	6.08	6.01	6.09	6.39	6.08	6.43	6.91	6.43
CHILtrapF-40166.0	5.59	5.61	5.41	5.64	4.79	5.26	5.67	5.64	5.31	5.17	5.24	4.79	5.1	5.44	5.42	5.39	5.14	5.04	5.43	5.88	5.53	5.9	5.78	5.65
CHILtrapF-40180.0	9.05	8.99	9.18	8.95	8.92	8.8	8.97	9.05	8.88	8.95	9.09	9.15	9.06	8.98	8.79	9.07	9.09	9.28	9.07	8.85	8.97	8.91	8.86	8.89
CHILtrapF-40392.0	5.62	5.7	5.81	5.71	5.41	5.59	5.51	5.75	5.46	5.33	5.31	4.79	5.66	5.55	5.67	5.67	5.14	5.23	6.01	5.98	6.08	5.52	5.82	5.65
CHILtrapF-40421.1	5.23	5.07	5.27	5.31	4.79	4.79	5.15	5.5	5.46	5.45	5.37	6.23	4.79	5.55	5.48	5.47	5.48	5.36	5.52	5.61	5.53	5.57	5.78	5.7
CHILtrapF-40461.2	6.71	7.08	6.86	7	7.03	6.97	7.18	7.01	6.61	6.64	6.64	6.37	7.19	7.14	6.68	6.52	6.57	6.7	6.18	6.31	6.43	6.7	6.48	6.47
CHILtrapF-40494.0	5.7	5.74	5.94	5.56	5.23	5.45	5.51	5.59	5.64	5.4	5.52	5.2	5.72	5.5	5.58	5.3	5.34	5.36	5.57	5.41	5.35	5.49	5.61	5.36
CHILtrapF-40520.0	5.59	6.08	5.85	6.12	5.93	6.08	6.16	5.92	6.01	6.11	5.92	6.06	5.9	6.09	5.96	5.58	5.79	5.51	5.55	5.66	5.58	5.59	5.43	5.54
CHILtrapF-40520.1	6.31	6.08	6.48	6.82	6.47	6.94	6.45	6.51	6.76	6.86	6.84	6.75	6.75	6.61	6.58	6.37	6.18	6.3	6.59	6.35	6.6	6.32	6.03	6.09
CHILtrapF-40520.2	7.51	7.36	7.32	7.89	7.63	7.76	7.66	7.67	7.72	7.74	7.52	7.45	7.44	7.25	7.31	6.98	7.15	6.85	7.14	7.01	7.3	6.73	6.46	6.51
CHILtrapF-40520.4	6.16	6.16	6.27	6.54	6.08	6.86	6.28	6.56	6.49	6.88	6.38	5.7	5.9	6.53	6.21	5.89	6.33	6.21	6.27	5.95	6.39	6.2	5.69	6.06
CHILtrapF-40520.5	6.88	6.76	6.99	7.04	6.97	6.74	6.87	6.93	7.19	7.25	7.39	7.95	7.46	7.27	7.41	7.12	7.13	7.24	7.12	6.99	6.79	6.52	6.83	6.43
CHILtrapF-40520.6	5.59	5.77	5.63	5.81	5.66	5.82	5.74	5.64	5.39	5.86	5.92	5.61	5.81	5.5	5.58	5.43	5.48	5.55	5.36	5.41	5.53	5.55	5.09	5.47
CHILtrapF-40572.0	5.3	5.41	5.33	5.31	5.55	5.26	5.67	5.72	5.52	5.26	5.24	4.79	5.61	5.5	5.53	5.3	5.52	5.04	5.57	5.29	5.72	5.41	5.31	5.57
CHILtrapF-40575.0	5.76	5.77	5.97	5.6	5.41	5.71	5.86	5.79	5.97	5.51	5.15	5.2	5.55	5.82	5.19	5.39	5.44	5.23	5.49	5.5	5.9	5.34	5.31	5.47
CHILtrapF-40607.0	6.24	6	6.37	6.05	6.26	6.08	6.11	5.97	6.04	5.45	5.68	6.12	6.01	6.17	5.83	5.93	5.28	5.46	6.22	6.05	6.21	6.32	6.24	6.42
CHILtrapF-40620.3	5.5	5.52	5.88	5.42	5.23	5.45	5.6	5.85	5.58	5.06	5.05	5.2	5.97	5.6	5.86	5.3	5.28	5.04	6.46	6.18	6.49	5.52	5.56	5.62
CHILtrapF-40660.2	6.1	5.7	6.03	6.34	6.32	6.22	6.28	6.03	5.82	6.19	6.41	6.12	6.11	6.3	6.02	6.19	6.08	6.08	5.57	5.84	5.63	5.86	5.74	5.97
CHILtrapF-40719.1	6.1	5.46	5.91	5.87	5.66	6.15	6.07	5.82	5.78	5.51	5.6	6.06	6.35	5.78	5.93	5.7	5.56	5.41	5.88	5.79	5.83	5.81	5.9	6.01
CHILtrapF-40787.1	5.85	5.77	5.81	5.47	5.85	5.91	5.97	5.79	5.31	5.4	5.64	5.79	5.76	5.74	5.35	5.58	5.34	5.41	5.79	5.47	5.76	5.55	5.39	5.44
CHILtrapF-40794.0	5.15	5.41	5.27	5.15	5.41	5.59	4.79	5.45	4.79	5.4	5.24	4.79	5.9	5.7	6.02	5.75	5.21	5.15	6.56	6.39	6.47	6.5	6.48	6.39
CHILtrapF-40943.3	6.68	6.46	6.57	6.14	6.14	6.22	6.55	6.4	6.85	6.16	6.14	6	6.45	6.51	6.47	6.02	6.33	5.94	6.51	6.53	6.21	6.23	6.08	6.02
CHILtrapF-40943.9	6.01	6	6.16	6	6.2	5.82	6.16	6.08	6.1	5.4	5.84	6.12	6.24	6.03	5.67	5.58	5.48	5.8	5.85	5.81	5.67	5.93	5.74	5.92
CHILtrapF-41048.0	5.23	5.52	5.44	5.24	5.66	4.79	5.51	5.85	5.52	5.76	5.87	5.79	6.42	6.39	6.79	7.71	7.27	7.56	6.77	7.23	6.97	7.29	7.64	7.34
CHILtrapF-41063.1	5.76	5.61	5.84	5.56	5.55	6	5.3	5.75	5.82	5.6	5.42	5.2	5.41	5.65	5.48	5.64	5.44	5.41	5.71	5.95	5.58	5.55	5.76	5.67
CHILtrapF-41225.0	5.46	5.57	5.39	5.81	5.41	5.71	5.6	5.33	5.09	5.64	5.71	5.37	5.23	5.08	5.42	5.54	5.48	5.36	5.36	5.2	5.28	5.49	5.64	5.59
CHILtrapF-41265.1	5.41	5.41	5.3	5.56	5.23	4.79	5.15	5.06	5.22	4.79	5.15	4.79	5.33	5.2	5.28	5.25	4.79	5.04	5.29	5.29	5.35	5.64	5.74	5.79
CHILtrapF-41466.0	5.3	4.79	5.15	5.78	5.23	4.79	5.51	5.17	5.09	4.79	5.05	4.79	4.79	4.79	5.58	5.87	5.79	5.51	5.64	4.99	5.53	5.85	5.22	5.65
CHILtrapF-41499.1	6.12	6.4	6.21	7.01	6.72	6.65	6.11	5.88	5.97	5.26	5.47	5.2	5.81	5.82	5.28	5.47	5.14	5.41	5.64	5.61	5.48	5.93	5.98	5.92
CHILtrapF-41576.1	7.91	7.89	7.7	7.9	7.67	8.16	8.01	8.01	7.93	8.16	8.12	8.53	7.69	7.81	7.67	7.99	8.1	7.83	7.5	7.57	7.65	7.65	7.62	7.75
CHILtrapF-41576.2	6.9	6.91	6.8	6.62	6.97	7.08	6.79	6.96	7.03	6.82	7.24	7.15	6.78	6.93	7.28	7.29	7.35	7.14	7.41	7.14	7.04	7.21	7.11	6.8
CHILtrapF-41580.0	5.46	5.27	5.57	5.52	5.23	5.45	5.67	5.39	5.52	5.45	5.37	5.2	5.61	5.29	5.42	5.58	5.14	5.41	5.49	5.33	5.42	5.74	5.69	5.75
CHILtrapF-41734.1	5.15	5.46	5.39	5.47	5.41	5.59	5.74	5.82	5.97	5.83	6.25	6.54	6.15	5.65	5.63	6.11	6.23	5.99	5.69	5.72	5.63	5.91	6.08	5.9
CHILtrapF-42003.2	5.88	5.77	5.44	5.31	5.23	5.71	5.67	5.45	5.58	5.06	5.37	5.37	5.48	5.44	5.48	5.54	5.21	5.3	5.46	5.63	5.53	5.31	5.58	5.44
CHILtrapF-42123.0	5.9	6.11	6.15	6.03	5.41	5.82	6.07	6.03	6.04	6.23	6.07	6.42	6.11	6.03	5.67	5.91	5.82	5.8	5.6	5.63	5.83	5.85	5.82	5.99
CHILtrapF-42136.0	5.41	5.27	5.51	5.6	5.41	5.26	5.42	5.26	5.39	5.33	5.56	4.79	5.66	5.29	5.42	5.91	5.89	5.83	5.2	5.37	5.35	5.57	5.82	5.77
CHILtrapF-42157.2	5.41	5.61	5.55	5.52	5.23	4.79	5.15	5.33	5.69	5.33	5.52	4.79	5.72	5.5	5.63	5.51	5.52	5.59	5.43	5.44	6.02	5.7	5.71	5.79
CHILtrapF-42173.0	5.55	5.74	5.53	5.42	4.79	5.71	5.42	5.59	5.46	5.06	5.6	5.61	5.97	5.82	5.63	5.3	5.48	5.41	5.29	5.33	5.28	5.38	5.35	5.22
CHILtrapF-42247.1	5.79	5.91	5.66	5.56	5.66	5.26	5.42	5.64	5.31	4.79	5.47	5.2	5.23	5.08	5.28	5.19	5.28	5.04	5.52	5.7	5.48	5.57	5.43	5.54
CHILtrapF-42405.0	5.73	5.61	5.73	5.56	5.66	5.45	5.97	5.72	5.52	5.33	5.31	5.5	5.55	5.29	5.35	5.02	5.21	5.15	5.2	5.2	5.42	5.41	5.39	5.47
CHILtrapF-42489.1	5.7	5.88	5.91	6.32	6.47	6.08	5.6	5.64	5.73	6.38	6.41	6.33	5.33	5.65	5.9	6.02	5.87	6.15	5.73	5.47	5.58	5.7	5.76	5.93
CHILtrapF-42503.1	5.15	5.27	5.27	5.24	5.23	5.45	5.42	4.79	5.22	5.17	5.05	5.37	5.1	5.5	5.28	5.35	5.14	5.41	5.4	5.37	5.83	5.59	5.71	5.95
CHILtrapF-42544.0	5.15	5.27	5.1	4.79	4.79	5.26	4.79	5.39	5.39	5.26	5.31	4.79	4.79	5.29	5.07	5.47	5.34	5.41	5.08	4.99	5.19	5.59	5.82	5.62
CHILtrapF-42645.0	5.46	5.18	5.36	5.24	4.79	4.79	5.3	6.13	5.73	6.11	5.47	5.5	4.79	5.29	5.07	5.25	5.28	4.79	4.99	5.08	4.79	4.98	4.79	4.79
CHILtrapF-42650.0	5.15	4.79	5.19	5.05	5.23	4.79	4.79	4.79	4.79	5.45	5.52	4.79	5.33	5.37	5.63	6.53	6.47	6.64	5.71	5.61	5.67	6.16	6.56	6.42
CHILtrapF-42661.2	6.22	6.08	6.37	6.27	5.85	6.86	6.66	6.22	6.22	6.44	6.3	7.07	6.5	6.61	6.28	6.69	6.53	6.46	6.06	6.25	6.39	6.67	6.34	6.7
CHILtrapF-42722.0	5.76	5.41	5.63	5.47	5.23	5.26	5.3	5.82	5.31	5.17	5.42	5.37	5.41	5.08	5.28	5.19	4.79	5.15	5.29	5.29	5.53	5.18	5.56	5.16
CHILtrapF-42726.0	6.9	5.81	5.44	6.03	5.23	4.79	6.69	6.51	5.73	5.72	5.37	4.79	4.79	5.2	5.53	5.11	5.21	5.15	5.36	5.08	5.28	4.98	5.09	4.79
CHILtrapF-42742.2	9.95	9.82	9.76	9.99	9.96	10.04	9.76	10.03	9.72	9.78	9.57	9.65	9.58	9.46	9.08	9.95	9.85	10.01	9.21	9.21	9.26	9.81	9.86	9.74
CHILtrapF-42998.0	5.04	5.07	5.04	5.15	5.41	5.59	4.79	5.06	4.79	5.26	5.24	4.79	5.1	5.2	5.07	5.39	5.39	4.79	5.24	5.29	5.42	5.74	5.71	5.95
CHILtrapF-43014.5	6.76	7.09	7.02	6.6	6.94	6.9	6.72	6.67	6.91	6.82	7	7.81	6.99	7.17	7.14	6.75	6.91	7.25	6.65	7.21	6.56	6.76	7.18	6.62
CHILtrapF-43056.1	5.3	5.77	5.51	5.6	5.41	5.82	5.42	5.55	4.79	4.79	4.79	4.79	5.41	5.5	5.07	5.02	5.03	4.79	5.36	5.5	5.48	5.47	5.22	5.57
CHILtrapF-43072.1	5.62	5.77	5.46	5.64	5.23	5.59	5.15	5.17	5.22	5.4	5.15	5.37	5.1	5.2	5.35	5.64	5.34	5.76	5.08	5.2	5.07	5.99	6.15	5.79
CHILtrapF-43084.0	5.82	5.81	5.8	5.9	6.01	5.45	5.51	5.39	5.58	5.33	5.56	4.79	5.61	5.78	5.53	5.35	5.34	5.51	5.62	5.44	5.76	5.31	5.27	5.32
CHILtrapF-43130.0	5.66	5.66	5.23	5.37	5.23	5.26	5.15	5.39	5.64	5.17	5.24	4.79	4.79	5.08	5.28	5.25	5.28	5.41	5.36	5.47	5.28	5.27	5.53	5.57
CHILtrapF-43190.1	5.82	5.85	6.02	5.68	5.85	5.71	6.16	5.68	5.78	5.56	5.42	5.79	6.05	5.93	5.71	5.47	5.56	5.41	5.55	5.7	5.48	5.74	5.58	5.75
CHILtrapF-43225.1	5.93	6.08	6.17	6.4	6.37	6.51	6.16	5.92	5.58	5.92	6.03	6	6.05	6.03	5.53	6	5.63	5.73	5.75	5.84	5.79	6.28	6.28	6.39
CHILtrapF-43286.0	6.2	6	6.23	6.21	6.26	6.08	6.11	6.26	6.3	6.09	6.16	6	5.66	5.7	5.42	5.61	5.73	5.7	5.64	5.53	5.48	5.62	5.94	5.62
CHILtrapF-43339.1	6.01	5.7	5.94	5.95	5.93	6.22	5.86	5.79	5.97	5.95	6.25	6	5.81	5.74	5.75	6	5.82	5.76	6.2	6.02	6.05	6	6.04	5.99
CHILtrapF-43339.2	5.66	5.7	5.39	5.24	4.79	5.45	5.6	5.17	5.31	5.76	5.75	5.61	5.48	5.55	5.83	5.67	5.7	5.63	5.83	5.77	5.76	5.76	5.74	5.62
CHILtrapF-43339.3	5.73	5.61	5.53	5.78	5.85	6.08	5.42	5.59	5.46	5.4	5.71	5.5	5.94	5.74	5.58	5.77	5.44	5.83	6.14	5.83	5.9	5.96	5.84	5.92
CHILtrapF-43339.6	8.91	8.95	8.81	8.74	8.5	8.44	8.69	8.59	8.68	8.45	8.41	8.39	8.64	8.53	8.45	8.29	8.32	8.42	8.63	8.58	8.57	8.38	8.5	8.41
CHILtrapF-43339.7	7.11	6.82	6.87	6.97	6.8	6.86	7.06	6.91	6.88	7.13	6.97	7.49	6.52	6.14	6.39	6.54	6.18	6.49	6.37	6.49	6.47	6.45	6.75	6.39
CHILtrapF-43373.0	5.55	5.18	5.51	5.56	5.23	5.71	5.42	5.26	5.22	5.86	5.37	5.61	5.76	5.37	5.35	5.3	5.39	5.3	5.55	5.41	5.58	5.66	5.53	5.65
CHILtrapF-43674.0	5.15	5.27	4.79	5.9	4.79	4.79	6.39	5.39	4.79	5.06	5.24	4.79	5.23	5.44	5.48	5.35	5.52	4.79	6.16	4.79	4.79	5.27	5	5
CHILtrapF-43698.0	5.36	5.34	5.19	5.15	5.41	5.26	5.42	5.17	5.58	5.33	5.52	4.79	5.1	5.37	5.48	5.72	5.73	5.83	5.49	5.79	5.19	6.21	6.11	5.99
CHILtrapF-43698.1	5.3	5.7	5.36	5.31	5.41	5.26	4.79	5.55	5.31	5.8	5.64	4.79	5.23	5.29	5.48	5.85	5.92	5.83	5.29	5.58	5.42	6.19	5.92	6.18
CHILtrapF-43698.2	5.66	5.34	5.33	5.75	5.41	4.79	5.51	5.26	5.73	5.56	5.6	5.79	5.33	5.2	5.28	5.93	5.52	5.7	5.57	5.66	5.58	6.09	5.86	5.81
CHILtrapF-43698.3	5.36	5.41	5.39	5.24	5.41	5.45	5.3	5.33	5.78	5.6	5.52	5.37	4.79	5.2	5.42	6.07	5.79	5.96	5.36	5.61	5.35	6.02	6.01	5.99
CHILtrapF-43769.0	5.82	5.66	5.78	5.71	5.41	4.79	5.67	5.59	5.73	5.17	5.37	4.79	5.97	5.6	5.42	5.51	5.03	5.36	5.46	5.66	5.63	5.62	5.46	5.5
CHILtrapF-43816.0	5.23	4.79	5.19	5.31	5.23	5.26	5.6	5.33	5.52	5.51	5.68	5.7	5.55	5.65	5.86	5.98	5.89	6.03	5.43	5.53	5.35	5.18	5.27	5.16
CHILtrapF-43822.2	5.23	5.41	5.39	5.64	4.79	5.59	5.42	5.33	5.22	5.76	6.12	6.42	5.61	5.08	5.42	5.3	5.21	5.41	5.08	5.33	5.19	5.31	5.22	5.44
CHILtrapF-43849.0	4.79	4.79	4.79	4.79	4.79	4.79	5.3	5.06	5.22	4.79	4.79	4.79	6.18	6.11	5.86	5.02	4.79	5.04	5.85	5.77	5.93	5.07	5.09	5.1
CHILtrapF-43953.0	5.3	5.52	4.79	5.78	4.79	4.79	6.55	5.06	4.79	5.06	5.31	4.79	5.23	5.6	5.63	5.39	5.44	5.15	5.98	4.79	4.79	5.27	5	5
CHILtrapF-43988.12	6.51	6.32	6.54	6.38	6.68	5.91	6.58	6.15	6.16	6.04	6.43	6.58	6.21	6.22	6.28	6.37	6.14	5.85	6.38	6.27	6.65	6.54	6.5	6.71
CHILtrapF-44070.0	8.59	8.58	8.54	8.52	8.69	8.35	8.17	8.52	8.45	8.56	8.52	8.82	8.11	8.03	7.86	8.12	8.27	8.32	8.01	8.04	8.06	8.25	8.02	8.18
CHILtrapF-44070.1	6.05	5.77	6.31	5.98	5.85	6.34	6.42	6.15	6.27	6.04	6.25	6.72	5.94	5.82	5.9	6.09	5.99	6.1	5.95	6.09	6.23	6.2	5.9	6.07
CHILtrapF-44070.3	6.12	6.21	6.25	5.68	5.93	6.28	6.2	6.03	5.86	5.56	5.78	5.86	6.45	6.22	5.96	5.82	5.44	5.8	5.9	6.06	5.9	5.88	5.92	5.79
CHILtrapF-44071.0	5.9	5.85	5.96	5.47	5.93	5.71	5.74	5.5	5.52	5.51	5.68	6	5.72	5.78	5.58	5.51	5.44	5.3	5.6	5.56	5.72	5.52	5.58	5.7
CHILtrapF-44158.2	5.36	5.41	5.3	5.15	5.41	5.26	5.67	4.79	5.09	5.26	5.31	4.79	5.76	5.2	5.48	5.67	5.14	5.15	5.29	5.33	5.53	5.81	5.58	5.72
CHILtrapF-44159.0	5.73	5.46	5.81	4.79	5.23	4.79	5.6	5.72	5.46	5.06	4.79	4.79	5.41	4.79	5.07	4.79	4.79	4.79	5.33	5.33	5.07	4.79	4.79	4.79
CHILtrapF-44237.0	5.15	5.61	5.61	5.42	5.93	5.45	5.42	5.59	5.52	5.06	4.79	5.7	5.97	5.44	5.63	5.19	5.03	5.23	5.36	5.72	5.63	5.59	5.69	5.4
CHILtrapF-44302.0	5.23	5.18	5.48	5.37	5.23	5.45	5.67	5.55	5.52	6.19	6.27	6.58	5.1	4.79	5.53	5.64	5.34	5.7	5.55	5.33	5.42	5.49	5.61	5.47
CHILtrapF-44302.1	5.36	5.18	5.44	5.31	5.41	5.45	5.74	5.5	5.52	6.25	6.32	7.15	5.48	5.29	5.35	5.47	5.6	5.51	5.36	5.25	5.48	5.49	5.5	5.47
CHILtrapF-44343.0	5.15	5.07	5.27	5.15	5.66	5.45	4.79	5.39	5.22	5.56	5.64	5.93	5.76	5.65	5.53	5.82	5.97	5.46	5.43	5.37	5.48	5.72	5.46	5.57
CHILtrapF-44358.0	5.3	5.57	5.23	5.42	7.15	6.4	4.79	5.06	5.31	5.17	6.25	4.79	5.33	5.29	5.35	5.25	5.39	5.3	5.33	5.33	5.28	4.98	5.27	5.1
CHILtrapF-44432.0	5.23	5.41	5.19	6.43	5.23	5.45	6.79	5.45	5.46	5.56	5.81	6.06	5.97	5.78	6.13	6.44	6.46	6.17	6.61	5.66	5.58	5.7	5.46	5.62
CHILtrapF-44449.0	5.59	5.57	5.68	5.75	5.76	5.82	5.42	5.79	5.39	5.17	5.42	5.61	5.23	5.08	5.19	5.3	5.03	5.04	5.43	5.58	5.63	5.72	5.46	5.47
CHILtrapF-44455.1	6.6	6.76	6.79	6.36	6.6	6.4	6.24	6.51	6.57	6.14	5.95	6.37	6.61	6.36	6.25	6	5.7	5.88	6.38	6.36	6.45	6.02	6.06	6.17
CHILtrapF-44455.2	7.51	7.14	7.39	6.98	6.83	6.65	7.49	7.64	7.62	6.96	6.75	6.82	7.08	7.32	7.07	6.47	6.35	6.44	7.13	7.02	7.18	6.35	6.35	6.51
CHILtrapF-44455.3	5.93	5.66	5.72	5.52	5.55	5.59	5.67	5.85	5.58	5.33	5.47	4.79	5.55	5.74	5.67	5.39	5.21	5.3	5.88	5.84	5.79	5.55	5.46	5.5
CHILtrapF-44455.4	6.9	6.9	6.72	6.08	6.47	6.22	6.91	6.79	6.93	6.19	6.51	5.93	6.59	6.71	6.59	6.26	6.35	6.37	6.82	6.94	6.95	6.05	6.21	6.33
CHILtrapF-44536.1	5.3	5.41	5.55	5.9	6.2	6.08	5.3	5.45	5.09	5.45	5.42	5.2	5.33	5.7	5.19	5.7	5.39	5.3	5.14	5.68	5.28	5.81	5.84	5.92
CHILtrapF-44536.2	5.5	5.74	5.85	5.93	6.01	5.82	5.67	5.72	5.69	5.76	5.87	6.72	5.41	5.55	5.35	5.58	5.79	5.76	5.29	5.72	5.76	5.93	5.86	6.02
CHILtrapF-44536.4	5.46	5.77	5.65	5.52	6.47	6	5.42	5.59	5.94	5.56	5.68	4.79	5.55	5.65	5.19	5.64	5.63	5.55	5.43	5.44	5.48	5.85	5.84	5.77
CHILtrapF-44587.0	4.79	5.18	5.19	5.15	5.23	4.79	5.3	5.17	5.52	5.17	5.05	5.7	6.05	6.03	6.08	5.43	5.21	5.59	5.52	5.7	5.9	5.34	5.27	5.47
CHILtrapF-44600.1	7	7.09	7.18	7.01	7	7.11	7.23	7.14	6.91	7.22	7.1	7.73	6.91	7.23	7.14	7.53	7.35	7.54	7.24	7.34	7.22	7.4	7.49	7.45
CHILtrapF-44603.0	8.72	8.78	8.81	8.7	8	8.06	8.59	8.54	8.52	8.53	8.27	8.68	8.32	8.15	8.37	8.37	8.22	8.5	8.25	8.31	8.26	8.24	8.38	8.18
CHILtrapF-44603.2	5.55	5.61	5.57	5.56	5.66	4.79	5.3	5.17	5.22	5.06	5.37	4.79	5.48	5.2	5.48	5.39	5.28	5.04	5.64	5.77	5.72	5.64	5.61	5.59
CHILtrapF-44603.3	5.7	5.94	5.96	5.9	6.08	6.34	6.16	5.5	5.46	5.56	5.71	6	5.76	5.89	6.02	5.75	5.63	5.8	6.32	6.02	6.18	6.02	6.14	6.24
CHILtrapF-44603.4	6.61	6.38	6.73	6.43	6.26	6.46	6.49	6.6	6.57	6.38	6.27	5.86	6.59	5.96	5.96	5.91	5.79	6.06	6.18	6.2	6.13	6.07	6.24	6.01
CHILtrapF-44672.1	5.59	5.27	5.57	5.81	5.66	5.91	5.8	5.5	5.52	5.76	5.71	6	5.66	5.82	5.42	5.47	5.73	5.55	5.67	5.68	5.86	5.74	5.43	5.67
CHILtrapF-44683.0	6.01	5.66	5.73	5.71	5.76	5.45	5.51	5.5	5.46	5.45	5.24	5.2	6.05	5.78	5.42	5.3	5.28	5.3	5.67	5.7	5.79	5.55	5.56	5.54
CHILtrapF-44732.2	5.23	5.34	5.59	5.71	4.79	5.82	5.15	5.45	5.52	5.72	5.81	5.2	5.55	5.74	5.63	5.61	5.6	5.7	5.2	5.33	5.67	5.62	5.43	5.54
CHILtrapF-44747.0	5.82	5.52	5.23	5.78	5.55	5.91	5.3	5.17	5.52	5.51	5.24	5.93	5.85	4.79	5.07	5.19	5.21	5.04	5.08	5.15	5.28	5.34	5.16	5.32
CHILtrapF-44761.0	5.46	5.46	5.8	5.47	5.23	4.79	5.8	5.72	5.46	5.26	5.05	5.7	5.23	5.08	5.07	5.02	4.79	5.15	4.99	4.99	5.07	5.23	5.22	5.16
CHILtrapF-44761.4	5.98	5.46	5.72	5.56	5.55	5.71	5.74	5.68	5.73	5.4	5.24	4.79	5.55	5.08	5.28	5.11	4.79	5.04	5.24	5.25	5.35	5.18	5	5.22
CHILtrapF-44813.1	5.76	5.85	5.72	4.79	5.55	5.45	6.07	6.2	6.3	4.79	5.37	4.79	5.9	5.74	5.86	4.79	5.14	5.15	5.92	5.81	6.11	4.79	4.79	4.79
CHILtrapF-44966.1	9.07	9.01	9.08	8.82	8.79	8.84	9.09	9.12	8.87	9.09	9.06	8.95	9.2	9.47	9.11	8.87	9.11	9.19	9.17	9.08	9.09	8.57	8.65	8.77
CHILtrapF-45125.0	5.36	5.88	4.79	7.17	4.79	5.26	7.93	5.68	5.09	5.26	5.71	4.79	5.94	6.06	6.65	6.22	6.63	5.8	7.45	5.15	5.07	5.86	5.35	5
CHILtrapF-45206.3	7.92	7.53	7.72	7.71	7.59	8.09	7.77	7.77	7.67	7.91	8.05	7.79	7.25	7.47	7.38	7.64	7.86	7.77	7.37	7.48	7.46	7.67	7.7	7.62
CHILtrapF-45255.1	5.41	5.41	5.27	5.31	5.66	5.26	5.3	5.33	5.09	5.26	5.05	4.79	6.4	6.17	5.75	5.35	5.21	5.15	5.64	5.86	5.9	5.68	5.53	5.93
CHILtrapF-45356.0	5.55	5.41	5.68	5.42	4.79	5.45	5.42	5.85	5.73	5.45	5.52	6.12	5.72	5.44	5.28	5.43	5.28	5.55	5.55	5.37	5.28	5.47	5.46	5.4
CHILtrapF-45378.0	5.36	5.41	5.48	5.05	5.55	4.79	5.42	5.85	5.69	5.45	5.6	6.46	6.01	5.08	5.53	5.58	5.73	5.59	5.43	5.33	5.48	5.62	5.5	5.54
CHILtrapF-45380.0	5.66	5.77	5.55	5.6	4.79	5.82	5.3	5.59	5.46	4.79	5.15	5.5	5.48	5.2	5.19	5.25	5.03	5.15	5.36	5.5	5.42	5.31	5.35	5.16
CHILtrapF-45418.1	5.46	5.46	5.61	5.52	5.23	4.79	5.6	5.33	4.79	5.33	5.31	4.79	5.76	5.2	5.19	5.43	5.34	5.36	5.2	5.44	5.42	5.49	5.22	5.47
CHILtrapF-45487.0	5.85	5.61	5.59	5.47	5.76	4.79	5.51	5.55	5.64	5.33	5.31	4.79	6.08	5.55	5.53	5.02	5.03	4.79	5.69	5.47	5.86	5.27	5	5.1
CHILtrapF-45487.1	6.22	6.13	6.02	5.42	5.93	5.71	6.02	6.31	5.94	5.72	5.84	5.5	6.56	6.32	6.59	5.25	5.03	5.04	6.2	5.98	6.26	5.57	5.39	5.4
CHILtrapF-45524.1	7.14	7.36	7.27	7.16	6.94	7.11	7.5	7.51	7.75	7.14	7.37	7.67	7.3	7.24	7.95	7.71	7.58	7.51	7.42	7.55	7.27	7.25	7.43	7.33
CHILtrapF-45573.0	5.15	5.46	5.04	5.24	4.79	5.26	5.15	5.39	5.39	5.51	5.15	5.37	5.1	5.08	5.42	5.54	5.56	5.73	5.36	5.58	5.58	5.7	5.69	5.86
CHILtrapF-45650.0	5.5	5.27	5.3	5.37	5.23	5.26	5.42	5.39	5.52	5.17	5.42	5.79	5.66	5.65	5.35	5.93	5.79	5.66	5.64	5.95	6.16	6.41	6.29	6.14
CHILtrapF-45650.1	5.23	5.34	5.3	5.24	5.23	4.79	5.3	5.17	5.31	5.06	5.15	4.79	5.1	5.2	5.07	5.47	5.39	5.23	5.24	5.47	5.63	5.57	5.66	5.57
CHILtrapF-45650.2	5.41	4.79	5.15	5.15	4.79	5.26	5.74	5.26	5.58	5.4	5.37	4.79	5.33	5.2	5.35	5.75	5.73	6.01	5.52	5.47	5.72	5.99	5.82	5.81
CHILtrapF-45650.3	5.36	4.79	5.23	5.42	5.23	5.26	5.15	5.26	4.79	5.51	5.05	5.37	5.33	5.55	5.28	5.51	5.44	5.66	5.46	5.41	5.48	5.88	6.2	5.7
CHILtrapF-45650.4	6.18	6.06	5.94	5.56	5.93	6	5.67	5.88	5.69	5.56	5.37	5.61	6.18	5.82	6.1	6.48	6.16	6.34	6.53	6.44	6.62	7.23	7.29	7.16
CHILtrapF-45650.5	5.36	5.27	5.19	5.05	5.41	4.79	4.79	5.17	5.09	5.17	5.24	4.79	5.41	5.37	5.53	5.47	5.21	5.63	5.46	5.47	5.48	5.93	5.9	5.88
CHILtrapF-45667.1	5.88	5.81	6.12	5.93	6.26	5.71	5.74	5.94	5.86	5.86	5.64	6.46	6.01	5.74	6.23	5.75	5.67	5.63	6.37	6.28	6.41	6.25	6.66	6.27
CHILtrapF-45683.0	7.84	7.95	7.83	7.41	7.67	7.2	7.6	7.57	7.63	7.43	7.4	7.84	8.18	7.77	7.6	7.5	6.99	7.37	7.46	7.68	7.81	7.81	7.84	7.88
CHILtrapF-45706.0	5.9	6.03	5.77	5.84	6.37	6.34	5.92	5.64	6.04	5.33	5.37	5.37	5.9	5.86	5.67	5.35	5.44	5.04	5.95	5.81	5.86	5.76	5.78	5.75
CHILtrapF-45708.0	6.4	6.87	6.7	6.81	6.51	6.56	6.52	6.92	6.49	6.32	6.1	6.46	7.08	6.45	6.52	7.01	6.23	6.84	6.54	7.15	6.73	7.28	7.7	7.14
CHILtrapF-45742.1	5.7	5.46	5.68	5.37	5.41	5.59	5.74	5.68	5.69	5.64	5.52	6.06	5.94	5.86	5.35	5.72	5.52	5.59	5.49	5.47	5.96	5.59	5.53	5.57
CHILtrapF-45781.3	5.5	5.81	5.46	5.47	4.79	4.79	5.6	5.39	5.39	5.45	5.47	5.79	5.94	5.5	5.86	5.61	5.44	5.8	5.64	5.7	5.48	5.38	5.53	5.59
CHILtrapF-45806.0	5.7	5.7	5.63	5.42	5.23	5.59	5.3	5.33	5.39	5.06	5.47	4.79	5.48	5.5	5.53	5.11	5.21	5.36	5.71	5.61	5.83	5.44	5.35	5.54
CHILtrapF-45935.0	5.66	5.34	5.68	5.64	5.55	6.15	5.42	5.59	5.52	5.26	5.37	5.79	5.33	5.44	5.07	5.47	5.14	5.51	5.46	5.41	5.19	5.38	5.16	5.54
CHILtrapF-46053.1	4.79	5.27	5.27	5.31	5.41	5.45	5.67	5.17	5.46	5.17	5.37	5.61	5.48	5.29	5.42	5.47	5.34	5.41	5.08	5.29	5.53	5.52	5.69	5.65
CHILtrapF-46090.0	4.79	4.79	5.1	4.79	4.79	4.79	5.3	5.33	4.79	4.79	4.79	4.79	6.21	6.14	5.9	5.43	4.79	5.04	6.16	6.08	5.83	5.64	5.16	5.81
CHILtrapF-46110.0	4.79	5.07	5.15	5.15	5.23	4.79	4.79	5.06	4.79	5.33	5.37	4.79	5.23	5.29	5.42	5.64	5.44	5.36	5.24	5.5	5.42	5.62	5.78	5.59
CHILtrapF-46124.0	5.04	5.18	5.04	5.24	5.23	5.26	4.79	4.79	4.79	5.26	5.42	4.79	5.23	4.79	5.35	6.22	6.46	6.39	4.79	4.79	5.19	5.34	5.27	5.27
CHILtrapF-46173.0	5.04	5.18	5.1	5.05	4.79	4.79	5.15	4.79	5.31	4.79	4.79	5.2	5.23	4.79	5.71	6	6.03	6.1	4.79	4.79	4.79	5.27	5.27	5.32
CHILtrapF-46257.1	5.41	5.27	5.65	5.75	5.23	5.26	5.42	5.33	5.64	5.17	5.31	6.17	5.72	5.08	5.28	5.47	5.44	5.73	5.33	5.53	5.48	5.49	5.66	5.47
CHILtrapF-46372.3	5.23	5.46	5.36	5.37	5.23	4.79	5.42	5.39	5.31	5.51	5.42	5.7	6.18	5.6	5.58	5.82	5.97	6.01	5.6	5.61	5.58	5.44	5.96	5.7
CHILtrapF-46439.0	5.41	5.46	5.39	5.64	5.41	5.45	5.3	5.26	5.31	5.4	5.24	4.79	5.41	5.44	5.58	5.02	5.34	5.15	5.52	5.61	5.07	5.86	5.74	5.77
CHILtrapF-46441.1	7.65	7.44	7.7	7.15	7.37	7.47	7.18	7.33	6.86	7.41	7.25	7.73	7.79	7.37	7.09	6.76	6.64	6.59	7.24	7.11	7.15	6.99	6.85	7.02
CHILtrapF-46524.0	7.04	7.32	7.03	7.22	7.35	7.17	7.18	7.08	7.35	7.38	7.2	7.15	7.22	7.28	7.08	7.58	7.58	7.64	7.1	7.3	7.22	7.48	7.56	7.46
CHILtrapF-46524.2	6.01	6.03	6.19	6.36	6.47	6.4	6.24	6.08	6.35	6.4	6.27	6.37	6.75	6.43	6.32	6.53	6.27	6.5	6.17	5.98	6.43	6.46	6.26	6.43
CHILtrapF-46558.1	5.04	5.46	4.79	5.05	4.79	4.79	5.8	5.72	5.46	5.4	5.87	4.79	5.85	5.78	5.48	5.58	5.39	5.3	4.79	5.08	5.07	5.18	5	5.16
CHILtrapF-46611.2	7.9	7.66	7.61	7.49	7.57	7.11	7.56	7.92	7.87	7.48	7.09	6.99	7.59	7.75	8.04	7.44	7.32	7.48	8.22	7.84	7.88	7.51	7.6	7.45
CHILtrapF-46704.0	5.23	5.46	4.97	5.75	4.79	4.79	6.31	5.39	4.79	5.06	5.24	4.79	4.79	5.5	5.48	5.3	5.52	4.79	5.98	5.08	4.79	5.18	5	5.1
CHILtrapF-46709.0	4.79	4.79	4.79	5.15	6.47	5.45	4.79	4.79	5.09	5.26	5.15	6.42	5.72	5.2	5.71	5.02	5.14	5.46	5.24	5.08	5.19	5.27	5.22	4.79
CHILtrapF-46795.1	5.04	5.85	5.15	5.15	5.55	5.59	5.15	5.5	5.22	5.45	5.47	5.61	5.72	5.65	5.48	5.25	5.52	5.15	5.24	5.29	5.42	5.31	5.71	5.65
CHILtrapF-46801.0	6.6	6.63	6.51	6.21	5.93	5.91	6.49	6.31	6.19	5.76	5.98	6.58	6.71	6.43	6.16	6.05	5.84	5.96	6.59	6.5	6.53	6.46	6.45	6.31
CHILtrapF-46822.1	5.5	5.52	5.73	5.64	4.79	5.71	5.97	5.5	5.31	5.17	5.24	4.79	5.66	5.08	5.35	5.47	5.14	5.04	5.57	5.53	5.53	5.41	5.27	5.5
CHILtrapF-46902.0	5.46	5.41	5.48	6.1	5.76	6.08	5.51	5.39	5.64	5.4	5.47	5.86	5.76	5.2	5.35	5.39	5.21	5.15	5.62	5.72	5.9	5.86	5.86	6.15
CHILtrapF-46910.0	5.66	5.18	5.41	4.79	4.79	4.79	5.74	5.79	5.82	4.79	5.31	5.61	6.27	5.96	6.02	5.58	5.14	5.23	5.69	5.53	5.63	5.34	5.39	5.32
CHILtrapF-46910.3	5.55	5.07	5.36	5.24	4.79	4.79	5.8	5.55	5.78	5.06	5.05	4.79	6.05	5.82	5.75	5.35	5.21	4.79	5.62	5.5	5.72	5.41	5.35	5
CHILtrapF-46910.6	5.82	5.61	5.72	5.37	5.23	5.26	6.07	6.13	6.16	5.45	5.24	5.2	7.23	6.7	6.21	5.85	5.28	5.46	6.27	6.16	6.18	5.64	5.46	5.44
CHILtrapF-46910.8	6.72	6.46	6.89	5.47	5.55	5.59	7.37	6.87	7.37	5.86	5.9	6.12	8.43	7.63	7.44	6.45	5.92	6.01	7.03	6.81	7.4	6.11	5.92	6.27
CHILtrapF-46989.1	5.73	5.52	5.3	5.37	5.55	5.26	5.6	5.64	5.52	5.06	5.31	5.2	5.61	5.5	5.42	5.19	5.21	5.04	5.49	5.44	5.76	5.44	5.46	5.47
CHILtrapF-46991.0	5.36	5.34	5.1	5.05	5.23	4.79	4.79	5.06	5.22	5.17	5.42	5.5	5.33	5.29	5.35	6.05	5.99	5.59	5.2	5.15	5.35	5.88	6.37	5.72
CHILtrapF-47089.0	5.15	5.66	5.46	5.71	4.79	5.26	5.3	5.72	5.39	5.45	5.31	5.37	5.23	5.55	5.53	5.47	5.28	5.23	5.36	5.66	5.63	5.55	5.58	5.72
CHILtrapF-47098.0	5.41	5.61	5.04	6.34	4.79	4.79	7.2	5.55	4.79	5.17	5.24	4.79	6.01	5.55	5.99	5.8	5.97	4.79	6.66	4.79	4.79	5.66	5.31	4.79
CHILtrapF-47111.6	6.1	5.88	5.92	5.98	5.76	6.08	6.24	6.37	5.82	5.76	5.9	5.79	5.81	6.03	5.79	5.58	5.7	5.91	5.46	5.66	5.76	5.7	5.64	5.77
CHILtrapF-47111.9	6.54	6.16	6.3	6.85	6.26	6.46	6.63	6.42	6.4	6.64	6.28	6.88	7.04	6.27	6.61	6.34	6.21	6.03	6.54	6.43	6.65	6.4	6.39	6.46
CHILtrapF-47169.1	6.37	6.28	6.7	6.9	6.97	7.29	6.72	6.89	6.86	6.82	7.1	6.75	6.61	6.73	6.39	6.45	6.25	6.86	6.47	6.39	6.58	6.66	6.38	6.48
CHILtrapF-47234.0	5.59	5.91	5.75	5.78	5.85	5.71	5.6	5.06	5.64	5.51	5.52	4.79	5.1	5.37	5.07	5.64	5.44	5.46	5.33	5.56	5.28	5.81	5.56	5.72
CHILtrapF-47252.1	7.11	6.98	6.94	6.84	6.56	6.86	6.93	7.07	6.94	6.61	6.25	5.86	6.99	6.96	7.43	7.05	6.6	6.56	7.81	7.51	7.59	6.97	7.43	7.09
CHILtrapF-47252.2	7.01	7.01	6.99	6.81	7.17	7.08	7.04	7.15	7.03	6.49	6.74	6.97	6.92	7.25	7.51	7.22	7.33	6.78	7.67	7.45	7.48	7.25	7.31	7.25
CHILtrapF-47279.0	5.23	5.07	5.46	5.47	5.66	5.71	5.42	5.79	5.22	5.33	5.47	5.37	5.61	5.37	5.19	5.61	5.21	5.15	5.55	5.5	5.42	5.86	5.78	5.88
CHILtrapF-47291.0	5.62	5.74	5.63	5.42	5.41	5.82	5.8	5.45	5.46	5.33	5.47	5.2	5.61	5.2	5.48	5.19	5.14	5.3	5.49	5.47	5.42	5.44	5.56	5.59
CHILtrapF-47311.0	5.62	5.66	5.63	5.52	5.41	6	5.6	5.85	5.58	5.4	5.56	5.5	5.66	5.74	5.53	5.58	5.28	5.46	5.43	5.56	5.48	5.57	5.56	5.5
CHILtrapF-47420.0	6.2	6.48	6.15	6.66	6.26	6.22	6.24	6.33	6.07	5.8	5.84	6.42	5.76	5.44	5.42	5.61	5.48	5.36	6.12	5.9	6.16	6.18	6.22	6.06
CHILtrapF-47598.1	7.12	6.89	6.98	7.33	7.37	6.82	7.2	7.16	7.23	7.16	7.03	6.79	7.27	7.32	7.47	7.4	7.35	7.23	7.27	7.15	7.2	7.28	7.32	7.4
CHILtrapF-47598.2	7.11	6.94	7.05	7.2	7.23	7.26	7.46	6.88	7.31	7.4	7.16	6.99	7.15	6.98	7.5	7.24	7	7.3	7.2	7.31	7.05	7.51	7.22	7.24
CHILtrapF-47728.0	5.5	5.18	5.41	5.52	5.23	4.79	5.42	5.45	5.09	5.56	5.56	5.2	5.66	5.74	5.42	5.35	5.52	5.15	5.62	5.44	5.53	5.59	5.46	5.59
CHILtrapF-47746.2	5.62	5.57	5.53	5.78	5.93	5.82	5.3	5.64	5.78	5.45	5.81	5.7	5.48	5.55	5.48	5.77	5.92	5.63	5.64	5.41	5.07	5.62	5.58	5.59
CHILtrapF-47755.0	5.5	5.52	5.55	5.71	5.66	5.91	5.42	5.26	5.22	5.56	5.75	5.2	5.66	5.5	5.19	5.58	5.39	5.46	5.08	5.2	5.48	5.7	5.56	5.65
CHILtrapF-47806.0	5.73	5.81	5.84	5.31	6.32	5.82	5.97	5.82	5.78	5.8	5.64	6.12	5.61	5.89	5.42	5.67	5.56	5.63	5.67	5.68	5.93	5.68	5.66	5.65
CHILtrapF-47877.0	5.15	5.41	5.48	5.42	5.41	5.26	5.42	5.64	5.46	5.76	5.75	6.06	7.07	6.9	6.59	6.32	6.38	6.61	6.18	6.41	6.51	6.14	5.9	6.73
CHILtrapF-48020.0	8.42	8.23	8.26	8.42	8.02	7.8	8.67	8.82	8.95	9.23	9.11	8.65	8.53	8.47	9.23	9.82	9.54	9.83	9.13	9.16	8.92	9.19	9.34	9.01
CHILtrapF-48025.1	5.46	5.85	5.63	5.75	5.66	5.91	5.8	5.94	5.94	6.16	6.39	6.42	6.08	5.89	5.71	6.27	6.66	6.49	5.36	5.44	5.76	5.44	5.53	5.4
CHILtrapF-48207.1	5.88	5.85	5.57	5.75	5.55	4.79	5.92	5.94	6.51	6.11	6.78	6.65	5.81	5.93	6.74	7.24	7.49	7.42	5.71	5.84	5.76	6.34	6.08	6.39
CHILtrapF-48207.2	6.67	6.74	6.46	6.73	6.42	6.61	7.02	6.84	6.9	7.59	7.55	7.33	7.18	7.15	7.7	8.09	8.46	8.42	6.85	7.11	7.01	7.32	7.34	7.19
CHILtrapF-48240.1	5.62	5.07	5.27	5.15	4.79	5.26	5.67	5.5	5.31	4.79	5.31	4.79	5.41	5.37	5.19	5.19	5.39	4.79	5.4	5.41	5.72	5.41	5.53	5.4
CHILtrapF-48364.0	4.79	4.79	4.97	4.79	4.79	4.79	4.79	4.79	4.79	4.79	5.05	4.79	4.79	5.37	5.53	5.54	5.48	5.41	5.08	5.5	5.19	5.74	5.69	5.59
CHILtrapF-48366.1	5.5	5.85	5.53	6.1	5.66	5.45	5.74	5.39	5.69	5.72	5.52	5.93	5.97	5.65	5.58	5.87	5.82	6.03	5.4	5.68	5.28	5.38	5.9	5.62
CHILtrapF-48401.0	5.93	6.32	4.79	7.62	5.41	5.26	8.33	5.55	5.09	5.26	5.75	4.79	6.24	6.03	6.61	6.26	6.53	4.79	7.64	4.99	5.19	5.9	5.58	5
CHILtrapF-48472.2	6.91	7.32	6.95	7.79	7.74	7.91	6.87	7.07	7.44	7.84	7.82	7.51	6.77	7.14	7.17	7.9	7.96	7.95	6.82	7.13	7.38	7.65	7.84	7.58
CHILtrapF-48472.3	6.72	7.14	7.13	7.74	7.51	7.78	7.37	7.06	7.03	8.11	7.89	7.81	6.84	7.2	7.33	8.09	8.24	8.16	7.43	7.58	7.47	7.98	7.98	7.87
CHILtrapF-48528.3	5.5	5.94	6.1	5.78	5.41	5.82	5.6	5.68	5.64	5.76	5.95	6.33	6.05	5.7	5.96	5.77	5.44	5.7	5.92	5.68	5.86	5.78	5.69	5.86
CHILtrapF-48631.0	4.79	5.07	5.19	4.79	5.41	4.79	4.79	5.06	4.79	4.79	5.15	4.79	5.1	4.79	5.28	5.72	5.48	5.23	5.08	5.37	5.42	5.93	5.66	5.75
CHILtrapF-48684.2	6.9	6.9	6.95	6.97	7.03	6.82	7.02	6.53	6.99	7.14	7.06	7.56	6.73	6.83	6.63	6.82	6.79	6.82	6.82	6.87	6.82	7.17	6.81	7.07
CHILtrapF-48698.1	5.62	5.81	5.33	5.47	5.66	5.45	5.74	5.5	5.64	5.45	5.52	6.06	5.76	6.06	5.86	5.77	5.56	6.01	5.69	5.66	5.48	5.49	5.71	5.79
CHILtrapF-48710.1	5.5	5.77	5.27	5.15	5.23	5.45	5.6	5.85	5.46	5.89	5.95	5.79	5.41	5.44	5.67	5.19	5.39	5.41	4.79	5.33	5.19	4.98	5.27	5
CHILtrapF-48796.0	4.79	4.79	4.79	5.15	5.23	4.79	4.79	4.79	5.09	5.6	5.56	5.93	5.66	5.2	5.67	6	5.84	5.83	5.14	5.15	5.19	5.57	5.35	5.62
CHILtrapF-48820.0	5.62	6.46	4.97	7.85	5.23	5.26	8.8	5.88	5.09	5.51	6.12	5.5	6.42	6.22	7.29	6.76	7.16	5.04	8.57	5.44	5.48	6.44	5.78	5
CHILtrapF-48893.0	5.41	5.27	5.48	5.52	5.85	5.59	5.86	5.5	5.64	5.17	5.75	5.5	5.94	5.82	5.53	5.8	5.44	5.55	5.49	5.66	5.42	5.9	5.71	6.17
CHILtrapF-48901.3	5.62	5.57	5.19	5.6	5.55	5.26	4.79	5.5	5.46	5.17	5.15	4.79	5.1	5.08	5.42	5.19	5.21	5.04	5.36	5.66	5.35	5.57	5.43	5.47
CHILtrapF-48923.1	5.73	5.66	5.78	5.31	5.23	5.59	5.42	5.33	5.52	5.33	5.42	5.79	5.61	5.2	5.28	5.39	5.14	5.3	5.33	5.47	5.63	5.62	5.5	5.57
CHILtrapF-48980.1	6.5	6.18	6.29	6.62	6.2	6	5.92	6.15	5.97	5.45	5.52	5.93	6.24	5.89	5.86	5.75	5.7	5.7	6.13	6.16	6.16	6.09	6.29	6.11
CHILtrapF-48993.0	5.73	5.88	5.75	6.12	6.08	5.71	5.6	5.75	5.73	5.56	5.31	5.61	5.9	5.65	5.53	5.51	5.39	5.15	5.75	5.7	5.93	5.91	5.94	6.02
CHILtrapF-49001.4	5.93	6.08	6.2	6.25	5.76	6	6.58	6.05	6.25	5.86	6.25	6.69	5.94	6.11	6.5	6.44	6.33	6.28	6.64	6.55	6.54	6.32	6.33	6.47
CHILtrapF-49069.0	5.3	5.34	5.33	5.64	5.55	5.45	5.6	5.75	5.46	5.76	5.42	4.79	5.41	5.37	5.35	5.3	5.34	5.3	5.4	5.56	5.35	5.13	5.58	5.54
CHILtrapF-49069.1	5.98	5.81	5.65	5.9	5.41	6	6.02	5.94	5.86	5.64	5.9	5.2	5.66	5.86	5.9	5.98	5.7	5.76	5.62	5.88	5.72	5.59	5.88	5.92
CHILtrapF-49069.2	6.9	7.01	6.95	6.73	6.83	6.7	7.08	6.79	7.14	7.13	6.85	6.69	6.63	6.79	6.8	7.13	7.11	7.21	6.66	7.33	6.91	6.93	7.45	7.09
CHILtrapF-49069.3	5.41	5.77	5.57	5.56	5.23	5.26	4.79	5.55	5.69	5.45	5.31	5.2	5.48	5.44	5.63	5.43	5.63	5.66	5.33	5.72	5.28	5.59	5.69	5.36
CHILtrapF-49069.5	6.84	6.63	6.67	6.51	6.37	6.82	6.39	6.46	6.49	6.16	6.23	6.82	6.91	6.63	6.41	6.78	6.5	6.97	6.23	6.92	6.39	6.97	7.15	6.82
CHILtrapF-49069.6	6.57	6.63	6.59	6.48	6.6	6.51	6.35	6.5	6.37	6.64	6.49	6.61	6.35	6.7	6.3	6.4	6.44	6.37	6.33	6.36	6.39	6.55	6.3	6.58
CHILtrapF-49086.1	5.76	5.94	5.53	5.64	5.66	5.45	5.67	5.64	5.31	5.56	5.37	5.37	5.76	5.78	5.53	5.8	5.39	5.3	5.79	5.41	5.79	5.91	5.74	5.88
CHILtrapF-49115.2	6.05	6.11	6.1	6.31	6.2	6.34	6.16	5.94	6.04	6.28	6.14	6.37	6.11	6.25	6.45	6.58	6.38	6.46	6.16	6.02	6.23	6.21	6.45	6.31
CHILtrapF-49204.1	5.36	5.18	5.04	5.05	5.23	5.45	6.45	5.72	5.86	5.89	6.18	5.61	5.9	5.93	5.58	5.54	5.44	5.73	5.14	5.25	5.48	5.31	5.27	5.32
CHILtrapF-49275.0	6.14	5.74	5.81	6	5.93	5.71	5.8	5.72	5.58	5.64	5.71	5.79	5.81	5.99	5.35	5.51	5.44	5.36	5.36	5.58	5.63	5.74	5.69	5.67
CHILtrapF-49275.2	6.85	6.77	7.11	7.04	6.72	7.23	6.72	6.37	6.53	6.4	6.64	6.06	6.96	6.61	6.13	6.22	6.03	6.03	6.18	6.19	6.58	6.71	6.59	6.82
CHILtrapF-49349.1	5.5	5.46	5.65	5.47	5.55	5.91	5.67	5.45	5.39	5.45	5.52	5.37	5.9	5.2	5.42	5.25	5.14	5.3	5.36	5.25	5.48	5.34	5.31	5.5
CHILtrapF-49510.1	5.96	5.94	5.9	5.6	5.55	5.59	5.8	5.55	5.73	5.17	5.6	6.28	5.55	5.65	5.58	6.02	6.06	5.96	5.64	5.93	5.67	5.88	6.22	5.92
CHILtrapF-49524.5	6.77	6.4	6.55	5.68	6.42	5.71	6.07	6.29	6.22	5.26	5.42	4.79	5.94	5.82	5.67	5.58	5.14	5.23	6.13	6.05	5.86	5.66	5.88	5.67
CHILtrapF-49567.5	6.9	6.79	6.85	5.37	5.55	4.79	6.79	6.64	6.97	4.79	5.24	5.5	6.05	6.11	6.45	5.02	5.03	5.04	7.08	6.94	6.75	5.23	5.22	5.1
CHILtrapF-49567.8	5.7	5.61	5.77	5.47	5.55	5.82	5.74	5.68	5.58	5.45	5.52	5.2	5.94	5.55	5.53	5.35	5.14	5.36	5.62	5.5	5.63	5.76	5.64	5.72
CHILtrapF-49567.9	6.08	6	6.15	5.52	5.41	5.71	5.74	6.08	5.9	5.51	5.6	5.2	5.61	5.7	6.05	5.43	5.28	5.36	6.52	6.13	6.02	5.64	5.43	5.59
CHILtrapF-49595.1	5.15	5.18	5.04	5.15	4.79	5.59	5.3	5.06	4.79	5.33	5.05	4.79	5.66	5.44	5.71	5.19	4.79	5.46	5.36	5.41	5.76	5.72	5.58	5.62
CHILtrapF-49641.0	5.59	5.7	5.88	5.81	5.55	5.71	5.6	5.39	5.82	5.26	5.47	5.79	5.72	5.6	5.93	5.35	5.34	5.59	5.36	5.37	5.53	5.76	5.22	5.72
CHILtrapF-49641.1	5.55	5.66	5.73	5.84	5.66	5.59	5.6	5.82	5.78	5.45	5.56	5.37	5.72	5.65	5.28	5.3	5.34	5.59	5.4	5.56	5.58	5.27	5.61	5.32
CHILtrapF-49778.1	8.02	8.39	8.02	7.92	7.59	7.32	8.06	7.92	7.89	7.67	7.78	8.5	7.81	7.55	8.01	7.36	6.78	7.31	7.7	7.79	7.77	7.55	7.75	7.34
CHILtrapF-49818.0	4.79	5.07	5.1	5.68	5.85	5.82	4.79	4.79	4.79	4.79	5.05	4.79	5.33	5.29	5.35	5.19	4.79	5.04	5.79	6.42	5.86	5.8	5.35	5.77
CHILtrapF-49873.0	5.46	5.41	5.61	5.05	5.55	5.59	5.3	5.59	5.78	5.51	5.52	5.5	5.48	5.2	5.19	5.54	5.14	5.36	5.43	5.25	5.28	5.7	5.16	5.57
CHILtrapF-50013.1	5.5	5.57	5.65	5.15	4.79	5.26	5.67	5.79	5.58	5.26	5.52	4.79	5.48	5.65	5.79	5.61	5.34	5.3	5.62	5.53	5.58	5.27	5.16	5.47
CHILtrapF-50019.0	5.41	5.18	5.57	5.37	5.41	5.26	5.3	5.39	5.39	5.33	5.37	5.2	5.72	5.55	5.42	5.19	5.52	5.36	5.24	5.5	5.76	5.52	5.27	5.57
CHILtrapF-50058.1	5.76	6.3	4.79	7.6	4.79	4.79	8.61	5.75	5.31	5.45	6.07	4.79	7.55	8.27	8.69	6.6	7.09	5.91	8.53	7.09	8.28	6.09	5.64	5.65
CHILtrapF-50068.0	5.23	5.52	5.46	5.6	5.23	5.71	5.6	5.82	5.46	5.4	5.05	5.61	5.81	5.37	5.48	5.35	5.03	5.36	5.6	5.58	5.53	5.85	5.5	5.81
CHILtrapF-50077.0	5.41	5.34	4.97	5.42	4.79	5.26	5.67	5.17	5.46	5.83	5.98	5.5	5.41	5.37	5.67	5.98	6.18	5.85	5.64	5.2	5.35	5.57	5.53	5.5
CHILtrapF-50104.2	5.59	5.85	5.55	6.23	5.55	5.59	5.8	5.45	5.22	5.33	5.31	5.37	4.79	5.29	5.07	5.11	4.79	5.04	4.99	5.08	5.07	5.34	5.31	5.4
CHILtrapF-50106.4	5.62	6.11	5.96	5.95	5.76	6.15	5.97	6.33	5.94	6.09	6.25	5.37	6.05	6.14	6.16	6.39	6.32	6.19	6.32	6.15	6.53	6.43	6.61	6.59
CHILtrapF-50135.0	5.82	5.7	5.84	5.52	5.93	4.79	5.51	5.59	5.31	5.33	5.37	4.79	5.33	5.44	5.42	5.61	5.44	5.23	5.97	5.9	5.9	5.64	5.58	5.65
CHILtrapF-50151.0	7.51	7.49	7.25	7.42	7.12	7.17	7.46	7.22	7.42	7.08	6.85	6.33	7.39	7.75	8.1	7.55	7.35	7.04	8.04	7.89	8.06	7.44	7.5	7.57
CHILtrapF-50204.4	5.04	5.07	5.27	5.52	5.41	5.71	5.6	5.33	5.52	5.17	5.75	5.7	5.66	5.5	5.53	5.58	5.52	5.41	5.79	5.47	5.9	5.76	5.56	5.65
CHILtrapF-50245.2	5.23	5.27	5.39	5.52	5.41	5.45	5.51	4.79	4.79	4.79	5.15	5.7	5.33	5.08	5.19	5.19	4.79	5.04	5.57	5.84	5.72	5.8	5.88	5.86
CHILtrapF-50260.9	5.96	6.03	6.07	5.9	6.01	5.91	5.86	5.88	5.46	5.8	5.71	5.2	5.48	5.89	5.9	5.64	5.44	5.55	6.18	6.13	6.16	6	6.08	6.04
CHILtrapF-50260.10	5.7	5.66	5.73	5.75	5.41	5.59	5.42	5.82	5.58	5.33	5.56	5.93	5.55	5.44	5.58	5.58	5.34	5.3	5.87	5.95	5.96	5.66	5.9	6.07
CHILtrapF-50302.0	5.73	5.41	5.83	5.95	5.23	6.08	5.74	5.88	5.64	5.56	5.47	5.61	6.01	5.37	5.67	5.39	5.28	5.41	5.75	5.68	5.86	5.86	5.84	5.86
CHILtrapF-50335.0	5.85	5.81	5.84	5.56	5.85	5.82	5.51	5.5	5.82	5.06	5.24	4.79	5.94	5.7	5.48	5.47	5.21	5.41	5.43	5.53	5.48	5.68	5.46	5.54
CHILtrapF-50338.1	5.79	5.61	5.7	5.15	5.41	5.26	5.92	5.68	5.46	5.26	4.79	5.2	6.27	5.82	6.05	5.43	5.28	5.15	6.26	6.11	6.47	5.66	5.58	5.57
CHILtrapF-50404.1	6.61	6.63	6.45	6.89	6.37	6.82	6.2	5.85	6.01	5.89	5.78	5.79	5.66	5.5	5.48	5.39	5.48	5.23	5.49	5.68	5.67	5.62	5.74	5.75
CHILtrapF-50555.5	5.5	5.7	5.72	5.64	5.55	5.26	5.42	5.39	5.52	5.33	5.68	5.2	5.23	5.29	5.58	5.8	5.67	5.66	5.73	5.61	5.72	5.83	6.03	5.62
CHILtrapF-50555.10	5.3	5.57	5.36	5.24	4.79	4.79	5.15	5.26	5.46	5.26	5.24	6.23	5.61	5.5	5.71	5.51	5.79	5.76	5.43	5.58	5.28	5.57	5.69	5.59
CHILtrapF-50555.11	6.83	7.02	6.67	6.41	5.93	6.22	6.82	6.33	6.22	6.04	6.12	6.42	6.73	6.49	6.71	6.39	6.37	6.61	6.9	6.93	6.88	6.6	7.01	6.67
CHILtrapF-50555.16	5.7	5.57	5.53	5.31	5.55	5.26	5.42	5.64	5.31	5.45	5.31	4.79	5.41	5.82	6.05	5.58	5.56	5.46	5.9	6	5.63	5.62	5.99	5.4
CHILtrapF-50555.18	6.35	6.44	6.17	5.87	5.55	5.71	6.16	5.92	6.13	5.56	5.87	6	6.15	5.74	6.48	5.98	5.87	5.83	6.47	6.42	6.21	6.23	6.15	5.81
CHILtrapF-50555.19	5.3	5.52	5.44	5.24	5.23	5.26	5.6	5.33	5.58	5.4	5.37	5.61	5.41	5.55	5.63	5.54	5.52	5.66	5.36	5.56	5.42	5.47	5.84	5.62
CHILtrapF-50555.21	5.3	5.18	5.3	5.6	4.79	5.26	5.3	5.5	5.39	5.26	5.68	6.06	5.48	5.6	5.53	5.77	5.7	5.73	5.67	5.5	5.53	5.59	5.86	5.36
CHILtrapF-50555.25	5.82	5.74	5.59	5.37	4.79	4.79	5.3	5.39	5.9	4.79	5.37	5.61	5.81	6.36	6.43	5.39	5.87	5.66	6.21	5.77	5.28	5.41	5.74	5.36
CHILtrapF-50555.26	5.76	5.57	5.59	5.81	4.79	5.45	5.42	5.59	5.58	5.45	5.42	5.61	5.55	5.5	5.58	5.39	5.39	5.51	5.79	5.58	5.79	5.47	5.64	5.67
CHILtrapF-50555.31	5.96	5.88	6.03	5.81	5.66	5.71	6.11	5.64	6.04	5.72	5.92	5.7	6.01	5.96	5.96	5.87	5.89	5.85	5.95	5.98	5.93	5.88	5.94	6.15
CHILtrapF-50555.42	5.15	5.66	5.57	5.42	4.79	5.45	5.74	5.26	5.46	5.33	5.52	5.37	5.23	5.29	5.48	5.43	5.52	5.15	5.4	5.37	5.48	5.57	5.53	5.47
CHILtrapF-50556.0	5.73	6.3	6.26	5.6	5.41	6.08	5.86	5.92	5.9	5.33	5.47	5.5	5.9	6.06	6.13	5.54	5.48	5.51	5.81	5.79	6.16	5.91	5.96	5.93
CHILtrapF-50619.0	5.76	6.58	4.97	7.91	5.23	5.26	8.97	6.05	4.79	5.26	6.34	4.79	6.32	6.41	7.55	6.93	7.03	5.3	8.75	5.2	5.58	6.47	5.92	4.79
CHILtrapF-50627.0	5.3	5.46	5.39	5.05	4.79	5.45	5.6	5.33	5.31	5.8	5.64	4.79	5.72	5.65	5.42	5.75	6.01	5.88	4.99	5.41	5.35	5.38	5.27	5.32
CHILtrapF-50627.1	7.11	7.31	6.98	7.27	7.49	7.47	6.91	6.98	6.99	7.56	7.38	7.92	7.44	7.54	6.89	7.21	7.42	7.37	7.09	7.17	7.21	7.04	7.1	7.38
CHILtrapF-50627.2	6.4	6.84	6.67	6.66	6.9	6.9	6.74	6.44	6.65	6.8	7.01	7.37	6.8	6.71	6.74	6.74	6.92	6.94	6.45	6.69	6.53	6.66	6.46	6.87
CHILtrapF-50630.2	6.92	6.65	6.77	6.4	6.56	6.86	6.69	6.61	6.45	6.14	6.32	5.86	6.69	6.34	6.13	6.18	6.1	6.47	6.52	6.25	6.56	6.68	6.88	6.73
CHILtrapF-50639.1	5.7	5.74	5.65	5.75	5.85	5.26	5.51	5.75	5.46	5.4	5.52	5.79	5.72	5.55	5.42	5.64	5.21	5.36	5.57	5.68	5.48	5.44	5.53	5.75
CHILtrapF-50723.0	5.04	4.79	5.04	4.79	4.79	4.79	5.42	5.26	5.22	5.8	5.56	6.46	5.66	5.55	5.58	5.72	5.87	5.99	5.14	4.79	5.07	5.18	5.09	5.16
CHILtrapF-50891.1	5.7	6.03	6	5.93	5.41	5.45	5.74	5.5	6.04	5.33	5.6	6.33	5.55	5.86	6.13	6.03	5.73	6.01	5.81	5.81	5.99	6.22	6.32	6.18
CHILtrapF-50900.1	6.4	6.28	6.2	5.6	5.66	5.91	6.16	5.92	5.9	5.6	5.31	4.79	5.94	6.41	6.3	5.51	5.6	5.51	6.35	6.27	6.26	5.68	5.66	5.62
CHILtrapF-50926.2	5.62	5.74	6.03	5.37	5.23	4.79	5.74	5.59	5.58	5.17	5.37	4.79	6.37	6.11	5.9	5.58	5.28	5.3	6.09	6.18	6.23	5.9	5.78	6.2
CHILtrapF-50942.2	7.72	7.83	7.65	7.53	7.47	7.63	7.98	7.79	7.76	7.28	7.4	6.82	7.39	7.54	7.19	7.24	7	7.13	7.41	7.54	7.46	7.35	7.46	7.43
CHILtrapF-50942.3	6.18	6.13	6.02	5.68	5.55	5.82	5.86	5.97	6.07	5.89	5.95	5.79	5.41	5.96	5.79	5.61	5.34	5.94	5.6	5.93	5.83	5.81	6.2	5.79
CHILtrapF-50979.1	5.88	5.81	5.65	6.41	6.2	6.28	5.51	5.33	5.97	6.28	6.56	5.7	5.72	5.6	5.63	5.64	5.87	6.01	5.62	5.83	5.79	5.64	5.66	5.75
CHILtrapF-50995.1	5.7	5.66	5.81	5.64	5.76	5.91	5.42	5.68	5.39	5.26	5.47	5.5	5.1	5.55	5.19	5.39	5.52	5.3	5.52	5.58	5.42	5.64	5.5	5.72
CHILtrapF-51091.2	5.3	5.41	5.83	5.56	5.55	5.59	5.51	5.55	5.64	5.33	5.37	4.79	6.15	5.99	6.25	5.58	5.84	5.73	5.64	5.97	5.63	5.62	5.71	5.67
CHILtrapF-51163.7	5.9	6.08	6.01	5.84	6.2	6.51	5.74	6.2	6.33	6.4	6.48	6.46	6.18	6.25	6.21	6.48	6.63	6.28	6.09	6.2	5.99	6.32	6.46	6.4
CHILtrapF-51192.0	6.05	6.18	6.23	6.1	5.76	5.91	5.74	5.94	5.82	5.86	5.75	6.88	6.37	6.2	6.08	6.34	6.28	6.06	6.33	6.43	6.05	6.31	6.56	6.39
CHILtrapF-51192.2	6.35	6.08	6.35	6.29	6.42	6.28	6.24	6.2	6.22	6.36	6.25	6.5	6.29	6.2	6.05	6.02	5.82	6.06	6.32	6.36	6.43	6.52	6.21	6.62
CHILtrapF-51192.4	6.85	6.65	7.07	6.85	6.8	6.94	6.91	6.84	6.91	6.67	6.78	7.02	7.15	7.4	6.89	6.89	6.92	6.82	7.11	7.09	7.13	7.04	7.01	7.29
CHILtrapF-51192.5	6.18	6.28	6.47	6.08	6.08	6.22	6.02	6.29	6.37	6.21	6.07	6.61	6.54	6.39	6.34	6.49	6.4	6.5	6.33	6.51	6.41	6.22	6.44	6.51
CHILtrapF-51233.0	5.66	5.52	5.7	5.68	5.93	6.08	5.3	5.33	5.69	5.72	5.37	6.37	5.94	5.78	5.58	5.61	5.63	5.41	5.71	5.56	5.83	5.68	5.58	5.88
CHILtrapF-51317.2	8.47	8.49	8.43	8.32	8.38	8.57	8.26	8.21	8.36	7.89	8.12	8.01	8.07	8.19	8.05	8.24	7.81	8.08	8.37	8.38	8.49	8.54	8.58	8.52
CHILtrapF-51388.1	5.36	5.52	5.3	5.81	5.41	5.71	5.6	5.55	5.52	5.95	6	6.5	5.48	5.55	5.58	5.77	5.73	6.12	5.33	5.61	5.48	5.66	5.86	5.67
CHILtrapF-51388.3	5.36	5.18	5.15	5.24	5.41	5.26	5.42	5.33	5.52	5.4	5.6	6	5.41	5.5	5.53	5.77	5.67	5.99	5.57	5.72	5.53	5.66	6.06	5.65
CHILtrapF-51431.0	5.36	5.07	5.44	5.05	5.41	5.82	5.6	5.39	5.39	5.51	5.31	5.7	5.33	5.37	5.28	5.3	5.52	5.3	5.46	5.08	5.79	5.76	5.43	5.93
CHILtrapF-51506.0	5.04	5.27	5.46	5.47	5.66	5.45	5.51	5.64	5.39	5.95	5.78	5.61	6.01	5.7	5.48	5.58	5.21	5.66	5.33	5.68	5.48	5.47	5.16	5.36
CHILtrapF-51512.3	5.55	5.61	5.66	5.71	6.08	5.45	5.67	5.45	5.39	5.89	5.81	5.2	5.97	6.34	5.9	5.85	5.7	5.63	5.87	5.83	5.99	5.93	5.82	5.72
CHILtrapF-51512.4	5.46	5.66	5.66	5.68	5.23	5.26	5.97	5.59	5.46	5.33	5.24	5.61	5.41	5.44	5.48	5.61	5.48	5.51	5.6	5.63	5.28	5.44	5.66	5.5
CHILtrapF-51531.0	5.62	5.57	5.63	5.47	5.55	5.26	5.15	5.88	5.64	5.6	5.31	5.7	6.18	6.22	6.02	5.61	5.56	5.63	6.18	6.08	6.21	5.76	5.69	5.81
CHILtrapF-51566.2	5.04	5.18	5.1	4.79	5.23	4.79	5.15	5.26	4.79	5.17	5.05	4.79	5.23	5.08	4.79	5.3	5.03	4.79	4.99	5.47	5.35	5.76	5.69	5.59
CHILtrapF-51808.1	5.15	5.46	5.55	5.56	5.55	5.26	5.15	5.26	5.22	5.26	5.24	5.61	5.66	5.96	5.79	5.51	5.21	5.55	5.33	5.41	5.67	5.96	5.35	5.93
CHILtrapF-51808.3	5.76	5.88	6.11	5.6	5.55	5.91	5.86	6.05	6.04	5.92	6	6.06	6.54	6.43	5.83	6.11	6.01	6.01	5.83	5.86	6.02	6.22	6.22	6.36
CHILtrapF-51830.3	5.79	5.41	5.83	5.64	5.55	5.71	5.42	5.68	5.22	5.76	5.6	6.06	5.48	5.29	5.71	5.8	5.73	5.7	5.6	5.58	5.79	5.8	5.78	5.67
CHILtrapF-51840.3	5.41	5.34	5.39	4.79	5.23	5.26	5.67	5.17	5.39	4.79	4.79	4.79	5.81	5.5	5.58	5.11	4.79	5.04	5.75	5.5	5.53	5.31	5.27	5.22
CHILtrapF-51840.4	5.36	5.27	5.88	5.24	4.79	5.45	5.67	5.5	5.9	4.79	5.05	4.79	6.24	5.96	5.93	5.39	5.28	5.15	6.3	5.84	6.28	5.38	5.61	5.5
CHILtrapF-51862.6	5.36	5.41	5.27	5.75	5.85	5.26	5.51	5.26	5.31	5.33	5.15	5.37	5.61	5.5	5.48	5.87	5.6	5.91	5.77	5.47	5.48	5.8	5.92	5.75
CHILtrapF-51891.0	5.46	5.41	5.27	5.68	5.41	4.79	5.15	5.39	5.39	5.92	5.84	6.12	5.61	5.65	5.63	5.64	5.73	5.63	5.55	5.53	5.67	5.85	5.88	5.86
CHILtrapF-51892.2	5.5	5.77	5.55	5.64	5.76	6	5.86	5.55	5.82	5.64	5.42	5.61	4.79	5.44	5.35	5.64	5.21	5.46	5.69	5.72	5.63	5.83	5.8	5.54
CHILtrapF-51941.2	5.46	5.34	5.57	5.24	5.55	5.26	5.86	5.88	5.69	5.86	5.9	6.23	5.81	5.65	5.86	6.18	6.14	6.12	5.79	5.81	5.63	5.81	6.11	5.9
CHILtrapF-51941.3	5.41	5.66	5.61	5.64	6.01	5.82	5.74	5.68	6.3	5.68	6.28	6	6.05	5.96	6.02	6.45	6.33	6.47	5.79	6.06	6.11	6.03	6.32	5.93
CHILtrapF-51941.5	6.14	5.7	6.12	5.31	5.41	5.26	5.86	5.97	5.97	5.06	5.15	5.37	6.65	6.17	6.23	5.54	5.34	5.3	6.43	5.97	6.3	5.44	5.43	5.7
CHILtrapF-51963.0	5.41	5.46	5.65	5.42	5.85	5.59	5.74	5.64	5.46	5.76	5.78	6.12	5.85	5.78	5.58	5.8	5.56	6.1	5.46	5.56	5.53	5.85	5.76	5.59
CHILtrapF-52075.0	5.73	5.57	5.85	5.9	5.66	6.15	5.97	5.82	5.97	5.51	5.84	6.46	5.76	5.5	5.86	5.64	5.39	5.55	5.55	5.41	5.93	5.64	5.56	5.84
CHILtrapF-52075.3	5.73	5.61	5.78	5.42	5.66	5.71	5.3	5.59	5.64	5.89	5.81	5.7	6.01	5.6	5.42	5.35	5.63	5.59	5.14	5.41	5.63	5.49	5.46	5.5
CHILtrapF-52229.0	5.5	5.34	5.19	5.05	5.41	5.71	4.79	5.17	5.31	5.4	5.42	5.2	5.41	5.29	5.58	6.18	5.79	5.96	5.08	5.44	5.58	5.81	5.74	5.62
CHILtrapF-52246.0	5.04	5.07	5.04	5.47	6.51	5.45	4.79	4.79	5.09	4.79	5.56	6.97	5.94	5.29	6.1	4.79	5.14	5.85	5.55	5.08	5.07	5.41	5.27	5
CHILtrapF-52393.1	5.55	5.46	5.81	5.78	5.41	5.59	5.42	5.55	5.52	5.26	5.24	5.93	5.61	5.74	5.35	5.43	5.14	5.36	5.2	5.5	5.48	5.52	5.66	5.75
CHILtrapF-52394.0	5.36	5.41	5.23	5.37	5.66	4.79	5.51	5.39	5.09	5.33	5.6	5.7	5.48	5.08	5.19	5.82	6.03	5.94	5.33	5.5	5.19	5.57	5.64	5.5
CHILtrapF-52533.5	5.23	5.34	4.97	5.64	5.66	5.45	4.79	5.26	5.22	5.4	5.64	5.5	5.1	5.44	5.48	6.09	5.87	5.83	5.29	5.33	5.63	6.06	5.78	5.97
CHILtrapF-52533.6	5.36	5.46	5.15	5.64	5.55	5.26	5.3	5.33	5.46	5.51	5.64	5.61	5.23	5.08	5.19	5.77	5.67	5.63	5.2	5.2	5.19	6	5.69	5.93
CHILtrapF-52533.7	5.15	5.34	5.36	5.64	5.41	5.45	5.42	5.33	5.09	5.51	5.64	4.79	5.41	5.55	5.28	6.11	5.89	6.1	5.43	5.5	5.53	6.43	5.78	6.14
CHILtrapF-52533.8	5.62	5.41	5.63	6.14	5.76	6.61	5.51	5.68	6.01	6.19	6.44	6.61	6.11	6.32	6.39	7.32	7.19	7.07	5.88	6.41	6.37	7.28	7.08	7.14
CHILtrapF-52572.0	5.04	4.79	5.23	5.31	4.79	5.26	5.42	5.26	5.39	5.56	5.52	5.5	5.33	5.5	5.58	5.39	5.7	5.46	5.36	5.61	5.28	5.57	5.78	5.62
CHILtrapF-52591.0	5.73	5.41	5.44	5.56	5.23	5.26	5.42	5.5	5.31	5.64	5.24	6.06	5.41	5.37	5.07	5.35	5.21	5.15	5.24	5.33	5.28	5.62	5.27	5.27
CHILtrapF-52609.2	7.9	7.95	8.09	8.15	8.52	8.21	7.77	7.68	7.66	8.14	8.1	8.73	7.88	7.75	7.72	8.22	8.17	8.31	7.61	7.85	7.95	8.47	8.51	8.34
CHILtrapF-52609.3	5.79	5.52	5.7	5.75	5.93	6.4	5.51	5.39	5.22	5.89	5.9	5.37	5.61	5.7	5.63	5.93	5.79	5.88	5.79	5.81	5.93	6.18	6.33	6.06
CHILtrapF-52626.0	6.01	5.81	5.57	5.47	5.66	5.26	5.42	5.55	5.52	5.17	5.15	4.79	5.76	5.29	5.28	5.11	4.79	4.79	5.52	5.44	5.42	5.66	5.43	5.67
CHILtrapF-52696.0	5.23	5.27	5.39	5.81	5.55	4.79	5.92	5.72	5.69	6.44	5.75	5.61	5.55	5.37	4.79	5.3	5.28	5.55	4.99	5.08	5.19	5.13	5.22	5.22
CHILtrapF-52713.2	5.88	6.08	5.99	6.21	6.32	5.82	6.16	5.92	5.9	6.06	5.95	6.58	6.42	6.2	6.23	6.16	6.21	6.08	5.92	6.05	6.08	6.02	6.21	6.21
CHILtrapF-52717.0	5.04	5.41	5.78	5.15	5.85	5.45	5.3	5.45	5.58	5.56	5.42	4.79	5.23	5.74	5.86	5.67	5.76	5.8	6.21	6.05	6.05	6.13	6.17	6.11
CHILtrapF-52717.1	7.14	7.51	7.18	7.43	7.49	7.04	7.27	7.11	7.43	7.38	6.97	7.02	6.91	6.91	7.65	7.5	7.51	7.21	7.5	7.63	7.21	7.38	7.62	7.05
CHILtrapF-52812.1	5.73	5.97	5.94	6.03	6.37	6.22	6.07	6.1	5.94	6.19	5.9	6.5	5.85	6.03	5.86	6.89	6.77	7.12	5.79	5.9	6.16	7.13	7.15	7.09
CHILtrapF-52812.2	6.01	6.21	5.94	6.25	6.01	5.91	6.07	5.79	6.16	6.28	6.27	6.42	6.15	5.89	6.1	6.89	6.78	6.95	5.93	6.02	6.35	7.2	7.16	7.34
CHILtrapF-52812.4	6.77	6.71	6.94	6.94	7.47	7.23	6.52	6.75	6.51	7.15	7.35	7.45	7.05	7.09	6.69	8.49	8.29	8.54	6.78	6.87	7.4	9.05	9	9.13
CHILtrapF-52824.4	5.3	5.7	5.78	5.9	6.01	5.45	5.3	5.33	5.69	5.92	5.78	6.58	5.72	5.55	5.53	5.61	5.6	5.66	5.69	5.77	5.72	6.21	6.26	6.12
CHILtrapF-52824.5	5.85	5.94	6.05	6.5	6.56	6.65	5.86	6	5.86	6.25	6.38	6	5.9	6.25	6.21	6.52	6.71	6.41	6.39	6.7	6.7	6.93	7.2	6.82
CHILtrapF-52824.8	7.67	7.97	7.61	7.17	7.37	7.08	7.53	7.77	7.86	7.53	7.41	7.33	7.66	7.4	7.44	7.35	7.29	7.64	7.17	7.67	7.27	7.33	7.48	7.22
CHILtrapF-52824.10	5.88	5.85	5.59	5.87	5.41	5.91	5.8	6.05	5.86	5.76	5.64	5.2	5.61	5.44	5.86	5.39	5.34	5.55	5.55	5.66	5.53	5.88	5.71	5.72
CHILtrapF-52824.11	5.23	5.34	5.27	5.24	4.79	5.45	5.51	5.33	5.22	5.06	5.15	5.2	5.1	5.6	5.93	5.43	5.34	5.3	5.62	5.81	5.42	5.38	5.74	5.44
CHILtrapF-52824.12	6.45	6.76	6.53	6.1	5.66	6.08	6.49	6.69	6.67	5.89	6.12	5.86	6.77	6.27	7.13	6.14	6.28	6.41	6.69	6.82	6.49	6.37	6.7	6.27
CHILtrapF-52824.14	5.73	5.91	5.83	5.47	5.55	5.45	6.11	6.15	6.04	5.64	5.9	6.17	6.08	5.89	6.1	5.93	5.94	6.1	5.69	6.12	5.86	5.62	6.2	5.75
CHILtrapF-52824.15	7.27	7.2	7.15	6.95	6.68	7.32	6.55	7.41	7.09	6.8	6.64	6.17	6.71	6.76	7.1	6.99	6.49	6.78	7.41	7.62	7.38	7.41	7.61	7.41
CHILtrapF-52858.0	5.36	5.46	5.53	5.47	5.23	5.26	5.42	5.39	5.58	5.64	5.56	6.12	5.72	5.86	5.67	5.58	5.44	5.3	5.6	5.58	5.72	5.68	5.5	5.95
CHILtrapF-52874.3	6.05	5.94	6.14	6.25	6.14	6.15	5.97	5.82	5.9	5.89	5.87	6.65	6.35	5.99	6.18	6.02	5.48	5.8	6.04	6.06	6.3	6.6	6.63	6.51
CHILtrapF-52874.6	5.85	5.88	5.96	5.93	5.23	6.28	6.24	5.85	5.86	6.09	6.07	6.23	5.97	6.06	6.21	5.87	5.89	5.51	5.69	5.77	6.23	5.66	5.74	6.17
CHILtrapF-52886.1	7.43	7.12	7.25	6.84	6.83	6.78	7.32	6.96	7.18	6.44	6.67	7.51	7.27	6.64	6.21	6.44	6.47	6.53	5.77	5.66	5.86	6.19	5.84	5.77
CHILtrapF-52929.3	5.76	5.74	5.97	5.93	5.76	5.82	6.2	6.1	5.73	5.92	5.98	5.7	5.85	5.78	5.99	5.61	5.92	5.76	6.09	5.9	6.05	5.78	6.03	5.77
CHILtrapF-52929.4	6.1	6.08	6.23	6.12	5.76	6.15	5.74	5.94	5.73	6.04	5.9	6.42	6.24	6.11	6.1	6.14	5.94	5.99	6.48	6.47	6.35	5.97	6.2	5.92
CHILtrapF-52987.2	5.3	5.27	5.73	5.37	5.23	4.79	5.15	5.45	5.31	5.06	5.31	5.2	5.72	5.7	5.53	5.72	5.7	5.41	5.67	5.41	5.63	5.91	5.8	5.54
CHILtrapF-53118.0	5.66	5.57	5.57	5.52	5.66	4.79	5.86	5.79	5.52	5.83	5.71	5.79	5.72	5.37	5.48	5.58	5.48	5.51	5.62	5.7	5.67	5.34	5.46	5.16
CHILtrapF-53157.0	4.79	5.07	5.04	4.79	4.79	4.79	4.79	4.79	4.79	4.79	5.05	5.5	6.11	5.78	5.63	5.43	5.48	5.3	5.49	5.44	5.76	5.52	5.35	5.84
CHILtrapF-53273.1	5.7	5.46	5.83	5.71	4.79	4.79	5.42	5.26	5.46	5.06	5.05	5.5	5.41	5.2	4.79	5.02	5.14	5.15	5.2	5.41	5.48	5.31	5.35	5.4
CHILtrapF-53341.0	5.04	5.18	4.79	5.15	5.41	4.79	5.15	5.17	5.22	5.17	5.37	5.5	6.01	5.5	6.1	5.82	5.99	5.73	5.64	5.79	5.53	6.14	6.18	5.81
CHILtrapF-53368.0	5.46	5.74	4.97	6.41	4.79	4.79	7.38	5.17	4.79	5.06	5.24	5.37	5.55	5.65	6.34	5.43	5.89	4.79	6.38	4.79	4.79	5.44	5.39	4.79
CHILtrapF-53382.0	5.36	5.77	5.61	5.42	5.93	5.45	5.3	5.39	5.46	5.45	5.05	4.79	5.61	5.55	5.42	5.25	4.79	5.04	5.43	5.33	5.58	5.34	5.69	5.7
CHILtrapF-53459.3	6.48	6.65	6.75	6.6	6.87	6.65	6.45	6.48	6.49	6.16	6.49	6.85	6.52	6.59	6.69	6.74	6.37	6.44	6.97	7.01	6.88	7.07	7.2	6.96
CHILtrapF-53459.4	8.68	9.09	8.99	8.83	8.89	8.68	8.88	8.54	8.53	8.94	8.88	9.24	8.68	8.56	8.58	8.77	8.86	8.94	8.65	8.84	8.64	8.79	9	8.82
CHILtrapF-53500.1	5.46	6	5.77	5.47	5.41	5.26	5.8	5.75	5.52	5.72	5.84	6.33	5.94	5.6	5.79	5.61	5.7	5.83	5.52	5.47	5.67	5.68	5.78	5.59
CHILtrapF-53500.2	5.55	5.94	5.9	5.81	5.76	5.91	5.97	5.68	5.94	5.68	5.95	6.72	5.97	5.6	5.86	5.8	5.6	5.94	5.49	5.66	5.72	5.81	5.9	5.79
CHILtrapF-53511.0	5.15	5.34	5.63	5.15	5.41	5.82	4.79	5.06	5.22	5.06	5.24	5.2	5.48	5.44	5.28	5.35	5.14	4.79	5.77	5.29	5.58	5.62	5.39	5.81
CHILtrapF-53586.0	5.15	4.79	5.23	5.05	5.41	5.26	4.79	5.26	5.31	5.6	5.64	5.93	5.33	5.6	5.96	5.8	5.92	5.96	5.08	5.25	5.19	5.31	5.22	5
CHILtrapF-53586.3	5.55	5.77	5.59	5.98	5.85	6.15	6.07	5.85	5.94	6.69	6.76	6.46	6.15	6.43	6.97	6.97	7.51	7.33	6	5.95	5.99	6.02	5.9	5.93
CHILtrapF-53586.4	5.23	5.07	5.1	5.05	5.41	5.59	5.6	5.17	5.22	5.8	5.64	5.7	5.85	5.55	5.83	5.89	6.25	5.99	5.49	5.56	5.19	5.52	5.5	5.16
CHILtrapF-53586.6	5.36	5.34	5.27	5.37	5.55	5.26	5.51	5.39	5.82	6.28	5.81	5.7	5.66	5.78	5.9	6.16	6.1	6.39	5.24	5.37	5.19	5.38	5.22	5.32
CHILtrapF-53596.0	5.04	5.27	5.15	5.24	6.32	6.97	5.15	5.26	4.79	5.4	5.9	5.2	5.41	5.08	5.63	6.34	6.12	6.41	5.49	5.88	5.67	6.5	6.76	6.21
CHILtrapF-53614.0	5.55	5.34	5.44	5.64	5.23	5.26	5.42	5.39	5.39	5.33	5.24	4.79	5.55	5.08	5.53	5.39	5.44	5.23	5.67	5.41	5.53	5.62	5.56	5.7
CHILtrapF-53702.0	5.66	5.74	5.59	5.68	4.79	5.26	5.42	5.17	5.46	5.17	5.15	4.79	5.41	5.2	5.19	5.35	5.14	5.23	5.46	5.37	5.19	5.68	5.5	5.44
CHILtrapF-53731.0	5.46	5.07	5.15	4.79	6.51	5.91	4.79	5.64	5.39	5.33	5.15	6.91	5.85	4.79	4.79	5.02	5.03	5.83	5.08	4.79	4.79	4.98	4.79	5.16
CHILtrapF-53835.0	6.35	6.58	6.42	6.19	6.47	6.08	6.49	5.88	6.01	6.21	6.1	5.79	6.32	5.78	5.63	5.64	5.87	6.01	5.64	6.15	6.02	5.97	5.74	6.06
CHILtrapF-53835.1	6.12	6.76	6.15	6.53	6.83	6.08	6.63	6.18	6.1	5.95	6.03	5.7	5.97	6.11	5.67	5.7	5.73	5.63	5.87	5.92	5.67	5.81	5.92	6.09
CHILtrapF-54031.0	5.55	6	5.65	5.78	6.08	5.59	6.02	5.45	5.78	5.45	5.37	5.61	5.72	5.44	5.48	5.47	5.48	5.04	5.73	5.84	5.42	5.72	5.76	5.79
CHILtrapF-54048.1	5.59	5.88	5.91	6.05	5.41	6.08	5.6	5.55	5.69	5.33	5.31	6	5.41	5.08	5.75	5.85	5.56	5.66	6.13	6.03	6.11	5.93	6.2	6.17
CHILtrapF-54071.1	5.7	5.41	5.66	5.56	5.41	4.79	5.67	5.64	5.31	5.17	5.42	4.79	5.85	5.5	5.53	5.25	5.28	4.79	5.49	5.63	5.35	5.49	5.46	5.32
CHILtrapF-54090.0	5.66	5.52	5.39	5.24	6.2	5.91	5.3	5.26	5.82	5.98	6.03	6.06	5.55	5.37	5.42	5.43	5.39	5.55	5.08	5.25	5.42	4.79	5.27	5
CHILtrapF-54134.3	4.79	5.46	5.15	5.15	4.79	4.79	5.3	5.26	5.69	5.17	5.78	6.28	5.85	5.55	5.53	5.89	5.67	5.94	5.29	5.25	5.19	5.44	5.35	5.57
CHILtrapF-54220.1	5.15	5.46	5.61	5.6	4.79	5.26	5.15	5.17	5.39	5.4	5.05	6.23	4.79	5.44	5.35	5.47	5.56	5.04	5.08	4.99	5.35	5.07	5.22	5
CHILtrapF-54365.0	5.04	5.18	5.15	5.15	4.79	5.45	4.79	5.17	5.22	5.17	5.24	4.79	5.33	5.29	5.48	5.58	5.44	5.15	6.14	5.61	5.67	5.7	5.56	5.77
CHILtrapF-54445.2	6.08	6.16	6.38	6.1	6.32	6.15	6.42	6.24	6.4	6.32	6.46	6.99	6.75	6.64	6.41	6.68	6.52	6.42	6.23	6.35	6.51	6.69	6.72	6.84
CHILtrapF-54445.5	5.88	6.16	6.18	6.21	5.93	6.34	6.31	6.24	6.47	6.45	6.53	7.12	6.18	6.22	6.41	6.82	6.95	6.83	6.25	6.28	6.53	6.43	6.76	6.58
CHILtrapF-54476.5	5.62	5.41	5.44	5.64	5.23	5.91	5.67	5.79	5.64	5.6	5.87	5.5	5.55	5.65	5.93	5.75	5.67	5.8	5.97	5.98	5.9	6.13	6.18	6.09
CHILtrapF-54484.0	4.79	4.79	4.79	5.24	5.41	5.26	5.3	4.79	4.79	4.79	5.05	4.79	5.1	4.79	4.79	5.47	5.28	5.59	4.79	4.79	5.28	5.85	5.71	5.72
CHILtrapF-54608.0	5.59	5.66	5.44	5.87	5.55	5.59	5.74	5.33	5.39	5.26	5.31	5.86	5.66	5.5	5.42	5.39	5.39	5.3	5.46	5.58	5.86	5.64	5.64	6.09
CHILtrapF-55077.0	5.5	5.46	5.68	5.68	5.76	5.71	5.15	5.68	5.64	5.26	5.75	5.61	5.48	5.89	5.83	5.85	6.06	5.73	5.55	5.75	5.72	5.9	5.98	5.7
CHILtrapF-55193.1	5.5	5.46	5.51	5.47	5.41	5.59	5.67	5.26	5.58	5.4	5.6	5.86	5.61	5.29	5.63	5.72	5.44	5.7	5.64	5.63	5.48	5.74	5.46	5.65
CHILtrapF-55263.0	4.79	4.79	4.79	4.79	4.79	4.79	4.79	5.06	5.86	4.79	4.79	4.79	5.41	6.03	5.48	5.11	5.39	5.23	5.4	5.44	6.05	5.27	5.22	5.16
CHILtrapF-55369.1	8.11	8.16	7.88	8.09	7.59	7.93	8.07	8.11	7.83	8.23	8.12	8.38	7.65	7.69	7.9	7.61	7.56	7.27	7.96	7.81	7.68	7.45	7.39	7.61
CHILtrapF-55428.0	5.79	5.74	5.8	5.71	5.55	5.91	5.74	5.45	5.58	5.33	5.31	5.2	5.94	5.44	5.53	5.11	5.03	5.36	5.64	5.47	5.42	5.66	5.39	5.47
CHILtrapF-55582.0	6.05	5.85	5.85	5.84	6.01	5.82	6.31	5.94	5.94	6.09	5.81	5.5	6.11	6.03	5.63	5.75	5.44	5.8	5.67	5.98	5.9	5.74	5.82	5.9
CHILtrapF-55601.6	5.98	5.88	6	5.68	5.55	5.71	6.39	5.85	6.19	5.4	5.64	5.2	5.76	5.93	5.75	5.43	5.76	5.3	5.62	6.08	5.99	5.47	5.9	6.14
CHILtrapF-55601.7	6.48	6.32	6.37	5.42	5.55	5.71	6.42	6.48	6.49	5.51	5.6	5.61	6.35	6.25	6.21	5.58	5.48	5.36	6.28	6.36	6.13	5.27	5.31	5.47
CHILtrapF-55601.10	5.55	5.52	5.65	5.05	5.23	5.26	5.74	5.33	5.64	5.06	5.15	4.79	5.48	5.7	5.58	5.25	5.14	5.15	5.49	5.66	5.35	5.13	5.22	5
CHILtrapF-55650.0	4.79	5.07	4.79	4.79	5.23	5.59	4.79	4.79	5.09	5.06	5.37	4.79	5.41	5.6	5.86	5.89	6.1	5.83	5.33	5.5	5.35	5.62	5.98	5.81
CHILtrapF-55730.1	6.01	6.06	6.01	6.19	5.55	5.82	5.86	5.94	5.73	5.76	5.37	5.5	6.01	5.82	5.75	5.77	5.44	5.23	5.77	5.93	5.9	6.19	5.98	6.3
CHILtrapF-55776.0	4.79	5.07	4.79	5.05	6.42	4.79	4.79	4.79	4.79	5.17	5.24	6.37	5.1	5.29	5.93	5.02	5.14	5.7	5.43	4.79	4.79	5.31	5	5.27
CHILtrapF-55805.0	7.39	7.31	7.45	7.25	7.42	7.29	7.21	7.53	7.43	7.03	7.19	7.1	7.47	7.44	7.29	7.43	7.57	7.58	7.01	7.15	7.23	7.35	7.29	7.42
CHILtrapF-55914.1	5.41	5.07	5.33	5.37	5.66	4.79	5.15	5.39	5.69	5.8	5.81	6	5.61	5.37	5.63	5.85	5.76	5.94	5.2	5.29	5.19	5.34	5.39	5.36
CHILtrapF-56012.0	6.12	6.34	6.2	6.36	6.47	6.46	6.49	6.4	6.33	6.34	6.43	6.42	6.27	6.43	6.69	6.45	6.55	6.56	6.34	6.35	6.3	6.37	6.54	6.58
CHILtrapF-56036.2	5.36	5.74	5.23	5.31	6.9	5.71	4.79	5.33	5.82	5.56	5.24	7.26	6.35	5.29	5.35	5.3	5.39	6.34	5.14	4.99	5.07	5.07	5	5.36
CHILtrapF-56036.3	5.46	5.07	4.97	5.42	5.93	4.79	4.79	4.79	5.58	5.26	5.31	6.42	5.72	5.29	5.35	5.02	5.14	6.17	5.14	4.99	4.79	4.98	5	5.4
CHILtrapF-56041.0	5.23	5.88	5.59	5.64	5.55	5.26	4.79	5.33	5.39	5.4	5.42	5.2	5.55	5.55	5.42	5.58	5.44	5.66	5.43	5.25	4.79	5.78	5.99	5.32
CHILtrapF-56143.2	7.76	7.68	7.66	7.47	7.28	7.72	7.73	7.64	7.67	7.7	7.71	7.22	8.06	8.19	7.83	7.58	7.58	7.55	7.81	7.52	7.79	7.47	7.5	7.68
CHILtrapF-56323.1	5.7	5.74	5.61	5.71	6.14	6.08	5.8	5.64	5.39	5.4	5.15	5.7	5.55	5.37	5.42	6.05	5.39	5.41	5.88	5.77	6.08	6.94	6.65	6.64
CHILtrapF-56380.0	5.59	5.41	5.41	5.68	5.55	5.26	5.51	5.39	5.22	5.68	5.37	5.5	5.81	5.6	5.35	5.19	5.28	5.36	5.36	5.58	5.19	5.7	5.53	5.47
CHILtrapF-56449.0	5.3	5.61	5.55	5.52	5.23	4.79	5.8	5.72	5.69	5.64	5.9	6.17	5.76	5.78	5.48	5.67	5.73	5.63	5.29	5.29	5.53	5.44	5.5	5.5
CHILtrapF-56483.2	5.36	5.52	5.55	5.15	4.79	4.79	5.42	5.26	5.58	5.17	5.05	4.79	5.85	5.6	5.75	5.35	5.03	5.36	5.73	5.9	5.96	5.49	5.64	5.57
CHILtrapF-56513.0	5.04	5.07	5.1	5.93	5.55	5.71	4.79	5.06	5.22	5.86	5.98	6	5.61	5.6	5.48	5.72	5.87	5.7	5.24	5.15	5.07	5.47	5.43	5.36
CHILtrapF-56548.0	6.01	6.32	6.17	6.38	6.42	6.65	6.31	6	5.78	6.19	6.21	6.12	5.97	6.34	5.71	6.29	5.92	6.12	5.92	5.95	6.11	6.5	6.34	6.65
CHILtrapF-56627.3	5.93	5.97	5.85	5.78	5.85	5.59	6.02	6.1	5.97	5.56	5.81	5.61	6.11	5.74	5.42	5.7	5.39	5.83	5.6	5.47	5.53	5.66	5.71	5.72
CHILtrapF-56677.1	5.59	5.57	5.66	5.87	5.55	5.82	5.51	5.5	5.86	5.51	5.68	4.79	6.15	5.74	5.71	5.77	5.34	5.66	5.67	5.66	5.67	5.9	5.82	5.92
CHILtrapF-56886.6	6.9	7.01	7.23	7.16	7.53	6.51	7.33	6.96	7.03	7.19	7.51	7.67	7.3	7.37	7.36	7.59	7.55	7.57	7.23	7.17	7.11	7.21	7.48	7.27
CHILtrapF-56946.0	5.36	5.27	5.44	5.15	5.41	4.79	5.15	5.39	5.22	5.06	5.15	5.79	5.85	5.7	5.42	5.25	5.14	5.04	5.71	5.5	5.63	5.57	5.35	5.62
CHILtrapF-57017.1	5.23	5.27	5.04	5.37	5.23	5.59	4.79	5.17	5.22	5.17	5.05	5.86	6.18	5.78	5.42	5.11	5.28	5.36	5.6	5.77	5.83	5.66	5.31	5.4
CHILtrapF-57019.0	4.79	4.79	4.97	5.05	6.37	5.26	4.79	4.79	5.09	5.17	5.37	6.65	5.76	4.79	5.71	4.79	5.14	5.7	5.49	4.79	4.79	5.31	5.22	5.1
CHILtrapF-57091.0	4.79	5.18	4.79	5.24	4.79	5.45	4.79	5.17	4.79	5.45	5.37	4.79	4.79	5.44	5.35	6.09	6.38	6.01	5.33	5.61	5.35	5.72	5.88	5.88
CHILtrapF-57154.0	5.15	5.18	5.15	5.42	5.41	5.82	5.3	5.68	5.46	5.83	5.92	6.33	5.94	5.86	5.53	5.8	5.87	5.73	5.14	5.15	5.53	5.27	5.16	5.27
CHILtrapF-57225.1	8.19	7.88	7.9	7.82	7.71	7.78	8.23	8.1	8.32	8.42	8.38	7.47	8.21	8.06	9.08	8.64	8.38	8.45	8.97	8.44	8.33	8.24	8.23	7.82
CHILtrapF-57225.2	5.88	6.65	6.62	6	6.42	6.74	6.63	6.6	7.02	6.84	6.86	6.54	6.01	7.16	7.45	6.34	7.09	6.78	7.03	7.23	7	6.65	7.22	6.99
CHILtrapF-57248.2	5.36	5.18	5.19	5.42	5.41	5.71	5.42	5.39	5.46	5.17	5.37	5.7	5.41	5.2	5.35	5.35	5.28	5.46	5.52	5.29	5.79	5.47	5.66	5.57
CHILtrapF-57283.0	4.79	5.34	5.39	5.6	5.23	5.45	5.51	5.17	5.39	5.6	5.31	6.12	5.9	5.2	5.67	5.43	5.56	5.36	5.24	5.2	5.42	5.49	5.5	5.47
CHILtrapF-57302.1	5.23	5.07	5.44	5.31	5.23	5.26	5.51	5.17	5.31	5.56	5.37	5.7	5.85	5.65	5.48	5.61	5.48	5.46	5.46	5.47	5.63	5.68	5.35	5.7
CHILtrapF-57359.0	4.79	5.27	4.79	5.05	6.14	4.79	4.79	4.79	5.09	5.17	5.24	6.91	5.72	4.79	5.48	5.02	5.21	5.7	5.33	4.79	4.79	5.13	5.16	5.1
CHILtrapF-57371.0	6.22	5.88	5.83	5.42	5.41	5.45	5.51	5.55	5.58	5.64	5.37	4.79	5.48	5.37	5.19	5.39	5.03	5.15	5.29	5.33	5.42	5.55	5.22	5.27
CHILtrapF-57400.1	5.66	5.7	5.63	5.6	5.66	5.26	5.67	5.64	5.78	5.4	5.42	4.79	5.61	5.44	5.67	5.51	5.52	5.51	5.55	5.72	5.79	5.49	5.66	5.65
CHILtrapF-57402.2	5.41	5.18	5.39	5.37	5.41	5.26	5.3	5.17	4.79	5.17	5.56	4.79	5.23	5.55	5.35	5.67	5.39	5.51	5.4	5.7	5.42	5.85	5.46	5.59
CHILtrapF-57471.0	6.51	7.06	6.85	6.81	6.94	7.08	6.79	6.8	6.81	6.54	6.69	7.05	7.04	6.94	6.41	6.22	6.55	6.74	6.06	6.74	6.47	6.3	6.72	6.45
CHILtrapF-57484.2	5.41	5.91	5.55	5.98	5.55	5.26	5.42	5.64	5.64	5.64	5.84	5.86	5.41	5.37	5.53	5.25	5.39	5.63	5.14	5.56	5.35	5.57	5.46	5.5
CHILtrapF-57540.4	5.76	5.57	5.66	6.1	5.66	5.59	6.02	5.68	5.39	5.45	5.47	5.61	5.81	5.44	5.42	5.51	5.28	5.63	5.43	5.56	5.63	5.62	5.66	5.32
CHILtrapF-57574.1	6.73	6.84	6.58	6.7	6.97	6.61	7.06	6.77	6.81	7.08	6.74	7.22	6.61	6.73	6.47	6.83	7.1	7.17	6.25	6.5	6.6	6.83	6.96	6.67
CHILtrapF-57591.1	6.03	5.94	6	5.84	6.32	5.91	5.67	5.92	5.82	5.95	5.71	6.28	5.94	5.7	5.28	5.58	5.67	5.59	5.81	5.81	5.79	5.59	5.71	5.72
CHILtrapF-57627.0	5.76	5.85	5.65	5.78	5.85	5.45	5.74	5.92	5.9	5.56	5.71	5.93	5.55	5.82	6.08	5.67	5.84	5.76	5.83	6.09	5.96	6.11	5.98	5.88
CHILtrapF-57627.1	6.03	6.18	5.9	5.84	5.85	5.82	6.11	5.94	5.78	5.76	5.71	5.2	5.48	5.5	5.99	5.61	5.84	5.7	5.79	5.97	6.02	5.8	5.66	5.86
CHILtrapF-57672.0	5.76	5.34	5.63	5.24	5.23	5.59	5.86	5.5	5.46	5.06	5.15	4.79	5.55	5.37	5.28	5.25	4.79	4.79	5.43	5.37	5.35	5.31	5	5.36
CHILtrapF-57701.0	5.5	5.41	5.33	5.42	4.79	5.45	5.6	5.39	5.31	5.33	5.56	6	5.76	5.74	5.48	5.39	5.7	5.46	5.36	5.37	5.28	5.31	5.39	5.1
CHILtrapF-57745.0	5.36	5.18	4.79	5.68	4.79	4.79	6.89	5.26	5.22	5.17	5.24	4.79	5.72	5.29	5.86	5.51	5.63	5.04	5.9	4.99	4.79	5.34	5.16	4.79
CHILtrapF-57812.1	5.46	5.85	5.57	5.84	5.41	5.59	5.67	5.17	5.58	4.79	5.6	5.37	5.1	5.44	5.48	5.61	5.28	5.51	5.2	5.33	5.19	5.86	5.78	5.54
CHILtrapF-57836.2	5.76	5.81	5.99	5.31	5.66	5.59	5.97	5.82	5.69	5.51	5.52	5.61	6.24	5.37	6.05	5.64	5.6	5.85	5.77	5.79	5.72	5.68	5.84	5.88
CHILtrapF-57950.2	5.15	5.57	5.3	5.87	6.08	6.15	5.15	5.45	5.82	4.79	5.52	6.58	5.66	5.6	5.79	5.77	5.73	5.96	5.52	5.92	5.58	5.31	5.39	5.4
CHILtrapF-57998.0	6.14	5.91	5.77	7.87	7.9	7.7	6.07	6.13	5.78	8.03	7.83	7.82	6.32	6.09	6.74	8.16	7.57	7.72	7.23	6.78	7.13	8.16	7.91	7.87
CHILtrapF-57998.2	5.55	5.77	5.77	6.94	6.83	6.78	5.97	5.59	5.64	7.23	7.29	6.42	5.66	6.27	6.48	7.54	7.33	7.31	7	6.59	6.91	8.18	7.13	7.99
CHILtrapF-58012.1	5.5	5.52	5.57	5.24	5.55	5.59	5.42	5.5	5.52	5.72	5.68	6.12	5.9	5.74	5.63	5.75	5.7	5.59	5.57	5.33	5.58	5.38	5.27	5.47
CHILtrapF-58103.0	5.04	5.7	5.57	5.6	5.55	5.45	6.82	7.67	7.23	5.89	5.31	5.37	5.23	5.7	5.86	5.64	5.89	5.7	5.24	5.29	5.48	5.47	5.5	5.36
CHILtrapF-58110.0	5.3	5.34	5.27	5.52	4.79	5.82	5.42	5.5	5.31	5.26	5.15	4.79	5.23	5.29	5.07	5.58	5.39	5.41	5.36	5.15	5.07	6	6.14	5.9
CHILtrapF-58237.0	5.9	6.36	5.88	5.78	6.64	6.46	5.67	5.85	5.9	5.4	6.21	6.46	6.18	5.55	6.02	5.98	6.01	6.28	6.34	5.53	5.72	6.49	5.5	5.27
CHILtrapF-58257.1	5.5	5.66	5.36	5.71	5.41	5.45	5.6	5.59	5.64	5.6	5.42	6	5.97	6.2	5.63	5.72	5.67	5.55	5.77	5.29	5.28	5.8	5.31	5.72
CHILtrapF-58268.5	5.79	5.61	5.81	5.52	5.23	5.45	5.67	5.33	5.46	5.26	5.24	5.79	5.61	5.6	5.58	5.3	5.21	5.36	5.4	5.5	5.76	5.55	5.5	5.4
CHILtrapF-58288.0	7.98	7.78	7.48	7.58	8.02	7.29	7.41	7.26	7.1	7.53	7.71	7.35	7.31	7.06	6.77	7.01	7.25	7.33	6.59	6.69	6.73	6.74	6.89	6.71
CHILtrapF-58288.1	6.91	6.73	6.35	6.62	6.51	6.46	6.31	6.7	6.73	6.76	6.67	6.72	6.8	6.06	6.3	6.32	6.38	6.72	6.33	6.06	6.23	6.22	6.18	6.28
CHILtrapF-58294.2	5.46	5.18	5.44	5.64	5.23	5.45	5.15	5.59	5.39	5.8	5.37	5.61	5.72	5.37	5.42	5.39	5.56	5.55	5.2	5.37	5.48	5.57	5.61	5.4
CHILtrapF-58294.5	5.79	5.52	5.75	5.42	5.41	5.45	5.74	5.88	5.73	5.72	5.75	6.33	5.72	6.03	5.71	5.8	5.82	5.76	5.73	5.66	5.96	5.99	5.78	5.9
CHILtrapF-58332.0	5.04	4.79	4.79	5.05	5.23	4.79	4.79	4.79	5.09	5.17	5.15	5.37	5.81	6.06	6.02	6.03	6.27	6.01	5.75	5.72	5.58	5.44	5.66	5.65
CHILtrapF-58427.0	4.79	5.07	5.33	5.37	5.55	5.91	4.79	4.79	5.31	5.06	5.52	4.79	5.55	5.2	5.07	5.67	5.44	5.41	5.2	5.2	5.28	5.8	5.71	5.88
CHILtrapF-58496.2	6.26	6.46	6.59	5.98	6.56	6.28	6.16	6.53	6.33	5.92	5.95	6.06	6.73	6.03	5.58	6	5.79	5.66	5.81	5.95	6.05	6.13	5.94	6.12
CHILtrapF-58523.0	5.66	5.94	5.77	5.71	5.23	5.45	6.02	5.79	5.64	5.45	5.56	4.79	5.61	5.37	5.35	5.39	5.52	5.15	5.62	5.56	5.42	5.49	5.58	5.67
CHILtrapF-58530.0	5.7	5.07	5.75	5.42	5.55	5.26	5.51	5.59	5.52	5.26	5.52	5.79	5.48	5.5	5.35	5.19	5.03	4.79	5.71	5.47	5.42	5.59	5.46	5.4
CHILtrapF-58534.1	5.79	5.66	5.63	5.78	5.41	5.45	5.6	5.59	5.46	5.26	5.47	5.79	5.41	5.44	5.48	5.54	5.67	5.76	5.43	5.41	5.67	5.8	5.64	5.7
CHILtrapF-58536.0	7.74	7.82	7.63	7.99	7.59	7.86	7.62	7.97	7.87	7.84	7.87	7.55	7.27	7.65	7.9	7.99	8.2	7.95	8.09	8.2	7.8	7.96	8.35	7.99
CHILtrapF-58538.0	5.73	5.61	5.66	4.79	5.23	4.79	5.97	5.94	6.22	5.17	5.31	4.79	5.1	5.44	5.9	5.61	5.56	5.91	5.85	5.53	5.72	5.23	5.46	5.47
CHILtrapF-58547.0	6.18	5.97	6	6.08	5.76	5.82	5.8	5.75	5.94	5.68	5.87	5.86	5.81	6.2	5.96	5.72	5.84	5.7	5.75	5.83	5.53	6.03	5.88	5.86
CHILtrapF-58569.0	5.82	6.03	6.11	5.93	5.85	5.59	5.8	5.97	5.97	5.83	5.78	5.86	5.41	5.74	5.28	5.61	5.28	5.46	5.69	5.88	5.83	5.72	5.71	5.9
CHILtrapF-58577.0	5.55	5.34	5.46	6.14	5.93	6	5.97	5.68	5.82	6.51	6.53	6.33	5.81	5.96	6.05	6.85	6.71	6.86	5.71	5.7	5.35	6.23	6.21	6.23
CHILtrapF-58582.0	5.41	5.27	5.23	5.87	5.66	5.71	4.79	4.79	5.09	5.17	5.31	5.5	5.1	4.79	5.07	5.51	5.28	5.15	5.33	5.37	5.35	5.64	5.66	5.7
CHILtrapF-58592.0	5.76	5.7	5.91	5.98	6.2	5.59	5.92	5.88	5.64	5.95	5.87	5.86	5.85	5.65	5.79	5.77	5.39	5.83	5.64	5.7	5.58	5.8	6.06	6.09
CHILtrapF-58622.0	7.24	7.05	7.1	6.66	6.51	6.61	6.98	7.22	6.94	6.67	6.48	6.37	6.61	6.55	6.25	6.5	6.38	6.32	6.77	6.67	6.6	6.79	6.66	6.88
CHILtrapF-58626.0	5.41	5.46	5.46	5.71	5.23	5.71	5.51	5.5	5.46	5.4	5.31	4.79	5.41	5.2	5.48	5.67	5.14	5.23	5.67	5.83	5.86	6	6.12	5.88
CHILtrapF-58630.0	9.21	9.07	9.08	9.38	9.13	9.14	9.3	9.38	9.36	9.2	9.3	8.99	9.84	9.92	10.62	10.34	10.37	10.09	10.24	9.89	9.96	10.23	10.17	9.92
CHILtrapF-58631.0	5.55	5.66	5.68	5.47	5.76	5.59	5.42	5.39	5.52	5.17	5.42	6.06	5.66	5.08	5.35	5.3	5.03	5.23	5.36	5.47	5.28	5.49	5.61	5.72
CHILtrapF-58659.0	5.9	5.46	5.8	5.24	5.23	4.79	5.6	5.39	5.69	5.06	5.05	4.79	5.55	5.65	6.1	5.11	5.34	5.46	6.27	6.02	5.83	5.18	5	5.1
CHILtrapF-58666.0	6.12	6.06	5.9	6.89	5.85	5.91	7.28	7.36	7.72	7.93	8.11	8.23	6.82	7.14	7.72	8.73	8.87	8.88	6.06	5.95	6.13	6.64	5.99	6.95
CHILtrapF-58669.0	5.15	4.79	4.79	5.6	5.41	5.26	5.42	4.79	5.09	5.26	5.42	4.79	5.23	5.37	5.35	5.96	5.76	5.66	5.2	5.41	5.42	6.15	5.84	5.93
CHILtrapF-58695.0	5.46	5.66	5.44	6.82	7.09	6.51	5.15	5.75	5.69	7.31	6.99	6.85	6.65	6.75	7.51	9.96	9.53	9.4	7.05	7.21	7.88	10.03	9.48	9.24
CHILtrapF-58699.1	5.41	5.18	5.19	4.79	5.23	4.79	6.11	5.59	5.82	5.4	5.05	5.37	6.01	5.2	5.35	5.19	4.79	5.04	5.14	5.15	5.48	4.79	4.79	5.1
CHILtrapF-58699.2	5.36	5.07	5.23	4.79	5.23	4.79	6.02	5.55	5.82	4.79	5.05	4.79	6.08	5.55	5.71	5.35	5.44	5.15	5.29	5.25	5.48	5.07	5.22	4.79
CHILtrapF-58704.0	6.9	6.34	6.38	6.85	6.26	6.7	6.74	6.48	6.3	6.8	6.69	6.33	6.77	6.41	6.65	7.02	6.49	6.75	7.24	7.1	7.02	6.97	6.9	6.52
CHILtrapF-58704.1	7.78	8.01	7.53	7.48	7.61	7.68	7.6	7.89	7.93	7.67	7.55	6.99	7.3	7.64	7.73	7.48	7.76	7.56	7.63	7.61	7.44	7.54	7.4	7.57
CHILtrapF-58710.0	6.66	7.12	6.95	7.27	7.78	6.97	6.69	6.5	6.67	7.2	7.23	7.41	6.96	7.32	7.16	7.53	7.61	7.66	7.29	7.24	7.48	8.04	7.6	7.9
CHILtrapF-58716.0	6.64	6.71	6.7	6.5	6.76	6.65	6.11	6.39	6.59	6.32	6.39	6.28	6.37	6.47	6.13	6.49	6.33	6.58	6.3	6.33	6.26	6.4	6.43	6.31
CHILtrapF-58722.0	9.52	9.19	9.44	7.94	8.1	8.43	9.49	9	9.26	7.85	7.97	8.09	9.08	9.02	9.21	7.8	7.8	7.92	9.28	9.02	8.87	8.01	7.97	8.07
CHILtrapF-58724.0	5.23	5.52	5.04	6.29	4.79	4.79	7.06	5.33	4.79	5.4	5.47	5.7	5.1	5.6	6.34	5.8	6.03	5.55	6.54	5.2	5.28	5.59	5.5	5.16
CHILtrapF-58727.0	5.46	5.7	5.46	5.42	5.55	5.26	5.6	5.17	5.22	4.79	5.31	5.2	5.76	5.2	4.79	4.79	4.79	5.04	5.08	5.2	5.35	5.31	5.27	5.32
CHILtrapF-58737.0	5.59	5.52	5.84	5.71	4.79	5.82	5.6	5.45	5.52	5.26	5.24	5.5	5.61	5.6	5.71	5.82	5.48	5.63	5.88	5.77	6.21	5.88	5.99	5.88
CHILtrapF-58745.0	6.91	7.01	7.13	7.02	6.9	6.86	6.87	7.11	7.26	7.17	6.97	6.33	6.91	6.96	7.07	6.79	6.87	6.66	6.95	6.98	7.13	6.9	6.72	6.8
CHILtrapF-58781.0	5.23	6	5.36	5.6	5.76	5.59	5.92	5.45	5.46	5.26	5.75	6.12	5.85	5.7	5.48	5.61	5.63	5.51	5.49	5.41	5.67	5.52	5.53	5.72
CHILtrapF-58784.0	5.41	5.7	5.55	5.9	5.93	5.71	5.6	5.39	5.46	5.33	5.31	5.61	5.76	5.65	5.53	5.64	5.21	5.15	5.64	5.61	5.58	5.86	5.76	5.77
CHILtrapF-58791.0	7.65	6.96	7.51	7.04	6.97	6.78	7.49	7.23	7.45	6.82	7.05	7.41	7.67	7.57	7.65	6.93	6.76	6.74	7.83	7.54	7.4	7.18	6.97	6.8
CHILtrapF-58793.0	7.48	7.56	7.17	7.52	7.51	7.34	7.59	7.4	7.83	7.55	7.76	7.67	8.06	8.23	8.21	8.23	8.35	8.37	7.83	7.66	7.79	7.62	7.65	7.65
CHILtrapF-58795.0	5.5	5.57	5.33	5.24	5.23	5.45	5.92	5.75	5.46	5.51	5.64	5.37	6.99	6.25	6.28	6.26	5.89	6.01	5.57	5.68	5.63	5.88	5.82	5.97
CHILtrapF-58801.0	5.3	5.7	5.46	5.75	6.32	5.91	5.92	5.5	5.46	5.86	6	5.61	5.81	5.78	6.66	6.6	6.68	6.32	6.56	6.51	6.53	7.03	7.4	7.12
CHILtrapF-58802.0	8.7	8.2	8.62	6.77	6.83	6.74	7.89	8.06	8.03	5.76	5.84	6.5	7.27	6.89	6.98	6.26	5.56	5.83	8.32	8.04	7.81	7.11	7.13	6.86
CHILtrapF-58804.0	7.11	6.76	6.74	6.19	5.66	6.22	6.55	6.37	6.47	5.51	5.6	5.37	6.35	5.29	5.9	5.67	5.14	5.3	5.6	5.58	5.93	5.78	5.27	5.65
CHILtrapF-58820.0	6.35	6.99	6.15	8.21	8.4	7.23	6.87	6.53	6.88	7.73	7.41	7.51	8.07	7.91	7.28	8.06	9.2	8.47	6.55	5.86	6.18	6.55	6.37	6.61
CHILtrapF-58824.0	5.9	5.91	5.95	5.87	5.85	5.91	5.86	5.79	5.69	5.92	6.07	6	5.97	5.82	5.9	6.05	5.89	6.01	5.93	6.09	5.96	5.9	6.28	6.02
CHILtrapF-58829.0	5.5	5.52	5.36	5.6	5.23	5.45	4.79	5.26	5.58	5.26	5.31	5.37	5.41	5.37	5.48	5.47	5.39	5.15	5.75	5.72	5.96	5.68	5.69	5.59
CHILtrapF-58840.0	5.55	5.74	5.66	5.56	4.79	6.08	5.74	5.64	5.58	5.26	5.24	4.79	5.66	5.65	5.63	5.3	5.03	4.79	5.77	5.75	5.58	5.83	5.78	5.7
CHILtrapF-58841.1	4.79	4.79	4.79	5.05	4.79	5.59	5.15	4.79	5.31	5.56	5.52	5.5	5.41	5.08	5.19	5.82	5.67	5.51	5.2	5.15	5.35	5.57	5.64	5.57
CHILtrapF-58842.0	7.79	7.84	7.55	8.18	7.57	7.84	8.14	8.12	8.11	8.76	8.68	7.97	6.96	6.98	7.22	7.58	7.58	7.15	7.21	6.91	6.84	6.91	6.6	6.7
CHILtrapF-58843.0	5.36	5.52	5.33	5.6	5.23	5.26	6.02	5.68	5.58	5.83	5.95	5.7	5.66	5.7	5.83	6.48	6.33	6.3	5.69	5.79	5.63	5.8	5.82	5.59
CHILtrapF-58845.0	5.15	5.41	5.1	5.15	5.41	4.79	5.3	5.5	6.1	6.67	6.63	7.26	6.01	5.89	5.71	6.33	6.08	6.08	5.14	5.29	5.35	5.27	5.09	5.22
CHILtrapF-58866.0	5.3	5.57	5.55	5.42	5.66	5.26	5.3	5.17	5.39	5.51	5.24	4.79	5.48	5.7	5.48	5.25	5.28	5.3	5.33	5.66	5.72	5.59	5.46	5.44
CHILtrapF-58897.0	6.9	6.73	6.75	6.5	6.08	6.65	6.2	6.35	6.1	5.56	5.47	4.79	6.35	5.99	6.1	5.89	5.48	5.3	6.57	6.76	6.54	6.56	6.48	6.35
CHILtrapF-58908.0	5.36	5.57	5.61	6.17	5.55	5.71	6.2	5.72	5.73	6.34	6.38	6.72	5.66	5.82	6.1	5.91	5.82	6.03	5.52	5.63	5.48	5.57	5.84	5.67
CHILtrapF-58922.0	5.15	4.79	5.23	5.31	5.55	5.71	5.3	5.33	6.71	5.26	5.42	5.7	5.9	6.3	6.02	6.45	6.61	6.01	6.06	6.16	6.45	6.41	6.26	6.78
CHILtrapF-58951.0	5.5	5.77	5.61	5.75	6.01	5.82	5.6	5.64	5.82	5.72	5.81	5.86	5.55	5.86	5.42	5.87	5.44	5.7	5.62	5.66	5.83	5.8	5.84	5.92
CHILtrapF-58953.0	8.35	8.47	8.08	9.1	8.89	8.91	8.03	8.11	8.52	8.53	8.52	8.2	8	8.33	8.72	9.55	9.44	9.36	9.03	8.99	9.08	9.63	9.36	9.67
CHILtrapF-58956.0	6.12	6.08	5.72	5.75	5.41	5.45	5.97	5.59	5.86	5.86	5.9	5.93	5.81	5.55	5.58	5.51	5.56	5.59	5.29	5.2	5.35	5.55	5.53	5.44
CHILtrapF-58961.0	6.93	6.91	6.86	6.65	7.09	6.7	6.45	6.5	6.57	6.09	6.03	6	6.47	6.73	6.82	6.37	6.27	6.41	7.05	6.86	6.91	6.66	6.72	6.64
CHILtrapF-58966.0	5.23	5.34	5.7	5.15	4.79	5.26	5.15	5.55	5.31	5.26	5.05	5.5	6.15	5.82	5.63	4.79	4.79	5.04	5.49	5.37	5.48	5.27	5	5.22
CHILtrapF-58967.0	7.82	7.69	7.85	7.55	7.72	7.61	7.66	7.73	7.79	7.61	7.48	6.58	7.49	7.54	7.46	6.99	6.83	6.69	7.43	7.29	7.26	6.93	6.9	7.09
CHILtrapF-58973.0	6.82	6.84	6.86	6.98	7.3	6.51	6.72	6.7	6.63	6.32	6.1	5.2	7.04	6.53	6.48	6.09	5.82	5.88	6.39	6.54	6.7	6.7	6.32	6.63
CHILtrapF-58983.0	6.73	6.57	6.55	6.03	5.93	6	6.79	6.79	7.2	6.4	6.14	6.28	7.49	7.54	7.91	6.09	6.32	6.42	8.05	7.72	7.55	6.06	6.2	5.93
CHILtrapF-58986.0	5.5	5.61	5.48	6	5.66	5.59	5.42	4.79	5.09	5.26	5.24	5.61	5.9	5.44	5.48	5.43	5.14	5.23	5.55	5.5	5.42	5.83	5.53	5.79
CHILtrapF-58991.0	7.43	7.53	7.4	7.56	7.33	7.29	7.32	7.39	7.55	7.19	7.32	7.51	7.61	7.31	7.74	7.64	7.54	7.42	7.88	7.89	7.87	7.82	7.92	7.67
CHILtrapF-59011.0	5.7	6.21	5.61	5.56	5.55	6	5.74	5.59	5.64	5.17	5.15	4.79	5.61	5.29	5.35	5.43	5.14	5.3	5.36	5.33	5.48	5.68	5.39	5.62
CHILtrapF-59013.0	6.22	6.36	6.25	6.38	6.08	5.82	5.97	5.94	5.94	6.09	5.68	6.61	5.94	6.2	6.08	6.03	6.21	6.21	5.9	6.15	6.11	5.9	6.08	5.92
CHILtrapF-59015.0	6.22	6.46	6.11	6.53	6.76	6.15	6.28	6.29	6.16	6.75	6.81	6.65	6.08	6.36	6.36	6.84	6.85	6.7	6.59	6.45	6.32	6.82	6.94	6.77
CHILtrapF-59016.0	8.72	8.41	8.4	8.44	8.15	8.27	8.6	8.69	8.64	8.59	8.6	8.06	8.06	7.98	8.06	7.92	8.25	8.18	8.34	8	8.11	7.64	7.65	7.59
CHILtrapF-59046.0	5.96	5.94	6.06	5.68	5.41	5.71	5.6	5.88	5.69	5.33	5.47	4.79	5.76	5.6	5.75	5.3	4.79	5.04	5.75	5.58	5.96	5.93	5.88	5.86
CHILtrapF-59047.0	5.7	5.57	5.75	5.52	5.76	4.79	5.92	5.97	5.94	6.09	6.14	6.17	5.85	6.09	6.1	5.77	5.92	5.66	5.9	5.5	5.79	5.66	5.31	5.57
CHILtrapF-59059.0	7.85	8.03	7.82	8.25	8.05	8.16	7.83	8.03	8	8.24	8.22	7.87	7.62	7.92	8.43	8.55	8.7	8.37	8.32	8.36	8.07	8.5	8.47	8.31
CHILtrapF-59067.0	5.62	5.81	5.36	5.6	5.41	5.59	5.74	5.33	4.79	5.06	5.31	5.37	5.23	5.44	5.42	5.02	4.79	5.23	5.33	5.15	5.19	5.31	5.22	5.1
CHILtrapF-59071.0	5.55	5.74	5.9	6.19	6.01	6.15	5.92	5.82	5.94	6.44	6.49	6.23	6.35	6.83	7.2	7.3	7.66	7.23	6.28	6.58	6.37	6.84	6.88	6.71
CHILtrapF-59075.0	5.79	5.81	5.57	5.15	5.55	5.45	5.74	5.59	5.82	5.26	5.92	4.79	5.81	5.99	6.28	5.67	5.73	5.83	6.06	6.64	5.83	5.41	6.2	5.44
CHILtrapF-59077.0	5.46	5.07	5.66	5.15	4.79	5.45	5.86	5.55	5.69	5.51	5.68	5.79	5.41	5.5	5.42	5.54	5.48	5.23	5.33	5.08	5.63	5.68	5.46	5.44
CHILtrapF-59086.0	6.3	6.23	6.2	6.53	6.72	6.28	5.67	6.33	6.53	6.32	6.03	6.28	6.08	6.14	6.1	6.22	6.12	5.66	6.29	6.44	6.3	6.46	6.46	6.54
CHILtrapF-59092.0	8.98	8.99	8.89	8.55	8.37	8.78	8.84	8.69	8.99	8.33	8.26	7.73	9.06	9.1	9.73	8.52	8.26	8.35	9.86	9.74	9.56	8.67	8.94	8.49
CHILtrapF-59093.0	4.79	5.52	5.44	5.47	5.55	5.71	5.92	5.55	5.86	6.04	6.28	5.79	6.08	5.74	5.75	5.89	5.97	5.88	5.14	5.37	5.63	5.27	5.43	5.77
CHILtrapF-59104.0	5.9	5.74	5.75	5.78	5.93	5.91	6.07	6.08	5.9	5.83	5.81	5.37	5.48	5.44	5.42	5.43	5.63	5.23	6.01	5.84	5.83	5.93	5.74	5.95
CHILtrapF-59114.0	11.65	11.72	11.48	12.44	11.79	11.87	11.74	11.26	11.27	11.66	11.94	11.25	12.71	12.81	13.1	12.88	12.29	12.79	13.16	12.86	13.21	13.63	13.3	13.42
CHILtrapF-59114.1	5.23	5.27	4.97	5.6	5.23	5.71	5.15	5.26	5.22	4.79	4.79	5.5	5.76	5.37	5.28	5.25	5.03	5.23	5.36	5.56	5.79	5.7	5.69	5.47
CHILtrapF-59114.2	5.62	5.74	5.48	5.84	5.41	5.71	5.74	5.39	5.22	5.06	5.42	4.79	5.9	5.78	5.79	5.61	5.14	5.3	5.52	5.61	5.67	6.02	5.69	5.99
CHILtrapF-59118.0	6.38	6.36	6.11	6.54	5.85	6.61	6.89	6.86	6.81	7.31	7.29	7.12	6.99	6.93	7.5	7.37	7.57	7.71	6.88	6.86	6.68	6.8	6.89	6.54
CHILtrapF-59148.0	5.36	5.07	5.27	5.37	5.85	5.26	5.3	5.26	5.22	5.26	5.47	6.5	5.55	5.37	5.35	5.87	5.76	5.88	5.49	5.9	5.76	6.2	6.24	5.97
CHILtrapF-59153.0	6.1	6.13	6.57	6.59	6.68	7.08	6.31	6.4	6.69	6.96	6.92	7.02	6.37	6.63	6.48	7.31	7.15	7.05	6.01	6.22	6.28	6.55	6.18	6.5
CHILtrapF-59184.0	5.5	5.41	5.65	5.64	5.55	5.59	5.8	5.59	5.52	5.33	5.56	4.79	5.55	5.78	5.83	5.54	5.28	5.23	5.52	5.61	5.93	5.66	5.56	5.62
CHILtrapF-59185.0	8.34	8.21	8.12	8.43	7.85	8.13	8.59	8.49	8.8	8.29	8.05	8.21	8.5	8.25	8.53	8.47	8.37	8.53	8.38	8.17	8.17	8.22	7.99	8.12
CHILtrapF-59199.0	5.59	5.66	5.44	5.15	5.23	5.26	5.42	5.39	5.39	4.79	5.24	4.79	5.55	5.2	5.67	5.87	5.7	6.15	5.29	5.5	5.42	5.38	5.09	5.27
CHILtrapF-59201.0	6.01	5.85	5.59	6.12	6.2	5.71	5.6	5.59	5.58	6.21	5.78	5.7	5.97	5.55	5.9	6.74	6.7	6.25	5.98	6.41	6.3	7.38	6.84	7.13
CHILtrapF-59223.0	4.79	4.79	4.79	5.15	6.47	5.59	4.79	5.06	5.09	4.79	5.37	6.85	5.9	5.29	5.79	5.11	5.21	5.63	5.57	4.79	4.79	5.41	5.22	4.79
CHILtrapF-59226.0	5.23	5.34	5.51	5.84	5.41	6.15	5.15	5.39	5.31	5.6	5.31	5.7	5.85	5.5	5.35	5.35	5.56	5.63	5.33	5.66	5.35	5.7	5.58	5.81
CHILtrapF-59229.0	7.58	7.36	7.28	6.96	7.28	7.26	7.64	7.25	7.68	7.18	7.36	6.37	7.37	7.27	7.58	6.93	7.37	7.19	7.39	7.34	7.15	6.83	6.87	6.81
CHILtrapF-59232.0	5.23	5.46	4.97	5.31	5.66	5.71	5.42	5.45	5.64	5.98	5.95	6.42	5.61	5.55	5.67	6.26	6.46	6.36	5.64	5.5	5.48	5.83	5.66	5.79
CHILtrapF-59238.1	5.15	5.41	5.36	5.56	5.23	5.26	5.3	4.79	5.09	5.45	5.05	6.12	5.55	5.37	5.63	5.89	5.87	5.36	5.49	5.68	5.72	6.16	6.21	6.39
CHILtrapF-59274.0	4.79	4.79	5.19	5.05	5.23	4.79	5.15	5.26	5.52	5.86	5.75	6.23	5.9	5.7	5.42	5.75	6.08	5.83	4.79	4.99	5.19	4.79	5.16	5.1
CHILtrapF-59281.0	5.23	5.07	5.19	4.79	5.23	4.79	5.86	5.5	5.9	5.72	6.18	6.33	6.01	5.86	5.35	5.72	5.67	5.91	5.33	5.33	5.42	5.13	5.22	5.4
CHILtrapF-59284.0	8.71	8.75	8.47	8.77	8.84	8.65	8.75	8.54	8.79	8.71	8.65	8.25	8.03	8.48	8.25	8.37	8.49	8.51	8.25	8.51	8.22	8.31	8.46	8.45
CHILtrapF-59307.0	5.59	5.7	5.72	5.78	5.66	5.59	5.8	5.5	5.46	4.79	5.47	5.7	6.05	5.7	5.42	5.11	5.14	5.15	5.62	5.47	5.83	5.55	5.53	5.86
CHILtrapF-59326.1	5.04	5.41	5.23	5.24	5.23	5.45	5.15	5.26	5.22	5.4	5.6	6.12	5.81	5.5	5.42	5.61	5.14	5.55	5.49	5.41	5.48	5.72	5.46	5.67
CHILtrapF-59328.0	9.08	9.49	9.16	9.64	9.35	9.49	9.45	9.19	9.36	10.13	10.11	9.23	8.44	8.89	9.62	10.54	10.95	10.69	9.17	9.87	9.17	9.53	10.23	9.46
CHILtrapF-59341.2	5.36	5.52	5.39	5.6	5.23	5.71	5.67	5.39	5.31	5.33	5.64	5.5	5.55	5.6	5.35	5.51	5.34	5.66	5.79	5.53	5.48	5.55	5.58	5.62
CHILtrapF-59341.5	5.5	5.7	5.83	5.93	5.66	5.91	5.51	5.72	5.86	5.89	6.1	5.86	5.81	5.55	5.93	5.82	5.89	5.85	5.67	5.75	5.79	5.74	5.94	5.97
CHILtrapF-59347.0	5.23	5.07	5.23	5.37	4.79	5.26	5.67	5.79	5.31	5.06	5.42	5.93	5.61	5.08	5.28	5.19	5.03	5.23	5.36	5.37	5.72	5.49	5.35	5.47
CHILtrapF-59363.0	7.42	7.27	7.27	7.38	7.3	7.57	7.2	7.45	7.31	7.4	7.31	6.75	7.09	7.05	7.2	7.27	7.32	7.22	7.25	7.23	7.07	7.59	7.42	7.61
CHILtrapF-59380.0	6.67	6.7	6.72	7.07	6.83	7.08	6.66	6.56	6.74	7.28	7.24	6.94	6.45	6.66	6.65	6.86	7.19	6.91	6.95	6.75	6.84	6.55	6.61	6.84
CHILtrapF-59389.0	5.55	5.46	5.72	5.42	5.41	5.59	4.79	5.88	5.22	5.4	5.24	4.79	5.41	5.6	5.42	5.35	5.21	4.79	5.4	5.2	5.19	5.57	5.35	5.57
CHILtrapF-59399.0	5.3	5.07	5.39	5.98	4.79	5.26	5.6	5.5	5.22	5.4	5.6	5.7	5.33	5.29	5.28	5.58	5.21	5.3	5.4	5.61	5.48	5.49	5.46	5.67
CHILtrapF-59404.0	6.73	7.08	7.21	6.99	7.35	6.46	7.06	7.33	6.94	7.22	7.22	6.82	6.71	6.86	6.93	6.89	6.93	6.72	6.97	6.83	6.92	6.86	6.84	6.87
CHILtrapF-59405.0	6.91	6.7	6.82	7.05	7.17	6.94	6.96	7.13	6.86	7.17	6.99	6.97	6.61	6.53	6.63	7.01	7.35	6.98	6.68	6.81	6.65	7.01	6.92	6.82
CHILtrapF-59414.0	8.66	8.89	8.69	10.06	10	9.71	8.61	9.06	9.09	10.3	10.05	9.67	8.48	8.4	9.42	9.58	9.81	9.59	9.29	9.23	8.96	9.72	9.95	9.46
CHILtrapF-59426.0	7.27	6.96	7.35	6.99	7.25	7.29	7.06	7.08	7.18	6.98	6.83	6.42	6.69	7.04	6.91	6.89	6.89	6.74	6.98	6.9	7	7.07	6.97	6.87
CHILtrapF-59427.0	6.89	6.95	7.16	7.17	7.12	7.37	7.08	6.72	7.13	7.35	7.29	7.15	7.43	7.68	7.6	8.15	8.25	8.25	7.44	7.46	7.43	7.96	8.04	7.9
CHILtrapF-59440.0	6.16	5.81	6.26	6.46	6.42	6.28	5.51	5.79	5.64	5.8	5.81	5.86	5.97	5.78	5.67	6.27	5.84	5.66	5.83	6.09	6.05	6.64	6.48	6.45
CHILtrapF-59449.0	6.05	5.61	5.94	5.81	5.66	5.71	6.07	5.85	5.97	5.8	6.07	6.23	6.18	6.09	5.99	5.75	5.76	5.96	6.55	6	6.45	6.02	5.86	5.93
CHILtrapF-59461.0	5.23	5.27	5.59	5.71	5.76	5.45	5.51	5.59	5.31	5.64	5.78	5.86	5.23	5.7	5.75	5.64	5.52	5.51	5.29	5.56	5.48	5.76	5.43	5.44
CHILtrapF-59468.0	5.59	5.88	5.51	5.52	5.55	5.26	5.6	5.39	5.78	5.06	5.15	4.79	5.41	4.79	5.07	4.79	4.79	4.79	5.14	5.25	5.35	5.31	5.22	4.79
CHILtrapF-59483.0	5.79	6.38	4.97	7.55	4.79	5.26	8.22	5.72	4.79	5.17	5.75	4.79	6.08	6.34	6.91	6.3	6.84	5.15	7.68	5.15	5.28	5.97	5.39	5.1
CHILtrapF-59508.0	7.88	7.85	7.84	8.19	7.9	8.11	8.09	8.12	8.13	8.36	8.25	7.97	8.02	8.08	8.19	8.21	8.51	8.15	8.4	8.41	8.44	8.24	8.18	8.38
CHILtrapF-59518.0	5.15	5.18	5.33	5.24	5.23	5.45	5.3	5.33	5.31	5.26	5.24	4.79	5.55	5.74	5.42	5.47	5.14	5.15	5.33	5.47	5.19	5.62	5.31	5.57
CHILtrapF-59538.0	7.62	7.52	7.52	7.7	7.42	7.96	8.54	8.38	8.54	9.34	9.26	9.54	8.29	8.37	8.82	8.74	8.82	9.03	7.76	7.43	7.44	7.37	7.84	7.44
CHILtrapF-59541.0	5.59	5.34	5.87	5.31	5.66	5.71	5.3	5.64	5.58	5.51	5.56	5.79	5.72	5.44	5.35	5.47	5.03	5.15	5.81	5.61	5.76	5.7	5.61	5.65
CHILtrapF-59542.0	5.76	5.74	5.55	5.93	5.55	5.71	5.8	5.45	5.39	5.6	5.56	5.86	6.15	5.93	5.83	5.72	5.52	5.59	5.81	5.98	6.26	6.47	6.46	6.48
CHILtrapF-59542.2	5.7	5.88	5.57	5.75	5.93	5.59	5.6	5.33	5.52	5.56	5.52	5.86	6.37	6.06	6.32	5.96	5.63	6.21	5.75	5.97	5.96	6.69	6.2	6.2
CHILtrapF-59545.0	5.73	5.41	5.55	5.37	5.41	5.26	5.8	6	5.69	5.72	5.81	6.06	6.24	6.2	6.32	6.37	6.33	6.23	5.97	5.83	5.67	5.7	5.74	5.65
CHILtrapF-59554.0	7.3	7.04	7.12	7.09	6.9	6.82	7.21	7.31	7.28	7.06	7.06	6.65	7.21	6.91	6.86	6.75	7.01	6.97	6.85	6.8	6.82	6.74	6.76	6.73
CHILtrapF-59555.0	5.7	5.81	5.97	6.05	5.23	5.71	5.6	5.39	5.39	6.01	5.95	6.17	5.9	6.06	6.1	6.72	6.33	6.61	6.06	6.12	6.08	6.18	6.21	6.33
CHILtrapF-59555.1	7.11	6.98	7.11	6.53	6.26	6.86	6.93	6.99	6.86	6.67	6.76	6.54	7.02	7.32	7.3	6.73	6.92	6.84	7.44	7.39	7.39	6.57	6.52	6.7
CHILtrapF-59563.0	6.3	6.65	6.86	6.62	6.68	6.65	6.58	6.29	6.49	6.16	6.51	6.58	6.27	6.47	6.56	6.68	6.47	6.21	6.64	6.74	6.71	6.99	7	6.89
CHILtrapF-59565.1	6.42	6.28	6.52	6.85	6.9	6.9	6.61	6.63	6.45	7.1	7.2	7.12	6.45	6.39	6.61	7.48	7.06	7.28	6.85	6.87	7.02	7.42	7.43	7.3
CHILtrapF-59569.0	6.83	6.67	6.79	6.53	6.32	6.51	6.61	6.93	6.93	6.64	6.44	6.69	6.92	6.71	6.66	6.34	6.25	6.01	6.9	6.51	6.92	6.41	5.92	6.66
CHILtrapF-59575.0	7.81	7.5	7.68	7.35	7.8	7.52	7.55	7.65	7.68	7.47	7.33	6.99	7.69	7.71	7.4	7.13	7.33	7.1	7.73	7.44	7.56	7.58	7.35	7.7
CHILtrapF-59590.0	7.99	8.05	8.12	5.75	6.01	6.08	7.25	7.7	7.13	5.33	5.31	5.2	6.94	6.96	6.59	5.25	5.52	5.36	7.63	7.68	7.69	5.52	5.61	5.57
CHILtrapF-59591.0	9.3	9.22	9.31	9.4	9.18	9.23	9.05	9.37	8.97	9.67	9.35	9.37	9.23	9.35	9.39	9.58	9.63	9.57	9.55	9.45	9.52	9.33	9.59	9.22
CHILtrapF-59592.0	5.5	5.27	5.48	5.05	5.23	4.79	5.15	5.72	5.64	5.06	5.31	4.79	5.61	5.7	5.28	5.02	5.03	5.15	5.73	5.41	5.35	5.38	5.16	5.27
CHILtrapF-59598.0	9.13	9	8.82	9.19	9.14	9	9.52	9.42	9.77	9.89	9.95	9.74	9.69	9.73	9.92	10	10.34	10.22	9.25	9.04	9.21	9.27	9.41	9.14
CHILtrapF-59608.2	6.1	6.28	5.96	5.64	5.66	5.45	5.97	6.1	6.25	5.83	5.84	6.28	5.66	5.89	5.79	5.47	5.48	5.73	5.55	5.79	5.63	5.74	5.71	5.92
CHILtrapF-59609.0	6.73	6.87	6.53	6.48	6.94	5.82	6.72	6.91	6.73	6.56	6.14	5.7	6.67	6.81	6.79	6.3	6.47	6.17	6.93	6.94	6.73	6.75	6.69	7.01
CHILtrapF-59616.0	8.18	8.05	8.12	8.34	8.3	8.5	8.54	8.25	8.15	8.97	8.88	8.98	8.49	8.47	8.35	8.76	9.01	8.88	8.26	8.16	8.24	8.24	8.23	8.3
CHILtrapF-59617.0	4.79	5.27	5.15	5.15	4.79	5.45	5.15	5.06	5.31	5.51	4.79	5.61	4.79	5.2	4.79	5.72	5.87	5.7	5.33	5.08	5.28	5.83	5.35	5.77
CHILtrapF-59624.0	5.23	5.27	4.79	5.84	4.79	4.79	6.35	5.06	4.79	5.06	5.05	4.79	5.23	5.37	5.79	5.02	5.44	5.23	6.25	4.79	4.79	5.27	5.09	4.79
CHILtrapF-59630.0	5.66	5.7	5.48	5.37	5.55	5.26	5.86	5.72	5.78	5.4	5.37	5.2	5.55	5.65	5.48	5.3	5.21	5.36	5.49	5.5	5.19	5.31	5.27	5.16
CHILtrapF-59634.0	5.62	5.66	5.73	5.31	4.79	5.45	5.42	5.5	5.46	5.17	5.24	5.2	6.05	5.55	5.75	5.3	5.52	5.23	5.49	5.44	5.67	5.66	5.43	5.36
CHILtrapF-59657.0	5.66	5.74	5.81	5.75	5.41	5.45	5.6	5.5	5.58	5.06	5.15	4.79	5.66	5.5	5.28	5.25	5.03	5.04	5.57	5.86	5.35	5.47	5.27	5.44
CHILtrapF-59665.1	6.18	6.46	6.34	6.19	6.47	6.08	6.28	6	6.25	6.32	6.18	6.54	6.21	6.11	6.3	6.32	6.35	6.37	6.34	6.34	6.54	6.49	6.63	6.41
CHILtrapF-59665.2	6.92	7.15	6.84	6.92	7	6.86	6.82	6.55	6.53	6.58	6.7	6.46	6.69	6.41	6.28	6.48	6.52	6.39	6.34	6.65	6.53	6.48	6.8	6.61
CHILtrapF-59665.3	7.39	7	7.31	7.45	7.28	7.17	7.35	7.06	7.14	7.13	7.06	7.39	6.94	6.83	6.8	6.84	6.44	6.64	6.74	6.73	6.99	7.19	6.91	7.07
CHILtrapF-59671.0	7.3	7.38	7.29	8.31	8.49	8.4	6.52	6.89	6.63	7.86	8.03	7.62	7.04	7.13	6.86	7.43	7.58	7.58	7.37	7.26	7.33	7.44	7.61	7.47
CHILtrapF-59691.0	5.85	5.52	5.88	5.56	5.66	5.91	5.6	5.64	5.73	5.26	5.6	5.2	5.9	5.37	5.42	5.3	5.48	5.51	5.36	5.29	5.28	5.52	5.5	5.44
CHILtrapF-59692.0	5.23	5.07	5.15	5.87	5.55	4.79	6.11	6.44	7.14	7.01	7.48	7.91	6.75	6.89	7.65	9.1	8.63	9.04	5.67	5.58	5.48	5.78	5.5	5.57
CHILtrapF-59699.0	7.61	7.8	7.8	7.9	7.71	8.05	8.04	7.87	8.1	7.98	7.83	7.22	7.71	8.03	8.01	7.77	7.88	7.76	8.2	8.29	8.16	8.18	8.15	8.04
CHILtrapF-59702.0	5.5	5.66	5.55	5.52	5.66	6	5.42	5.33	5.22	5.33	5.37	5.37	5.81	5.7	5.35	5.25	5.14	4.79	5.55	5.58	5.42	5.55	5.56	5.72
CHILtrapF-59727.0	5.36	5.34	5.46	5.78	5.66	5.59	5.51	5.33	5.22	5.68	5.68	5.61	5.61	5.7	5.19	6.11	5.7	5.73	5.46	5.66	5.83	6.07	6.03	6.11
CHILtrapF-59735.1	5.04	5.27	5.19	5.15	4.79	5.45	5.6	5.26	5.22	5.33	5.15	5.37	5.1	5.37	6.05	5.61	5.67	5.59	5.46	5.7	5.53	5.55	5.66	5.22
CHILtrapF-59743.0	9.07	9.05	9.07	9.31	9.05	9.17	9.33	9.22	9.21	9.15	9.15	9.28	9.38	9.21	9.3	9.72	9.67	9.77	9.41	9.44	9.35	9.45	9.64	9.33
CHILtrapF-59744.0	7.83	7.79	7.75	7.6	7.78	7.29	7.94	7.73	7.9	7.58	7.32	7.24	7.55	7.61	7.67	7.55	7.35	7.15	7.86	7.74	7.86	7.8	7.54	7.74
CHILtrapF-59752.0	6.05	6.44	6.89	5.75	6.14	5.59	6.74	6.91	6.45	6.21	6.28	6	5.76	6.57	6.16	5.19	5.7	5.3	6.52	5.72	6.73	5.47	5.09	5.5
CHILtrapF-59755.0	7.27	7.26	6.95	6.85	7.12	7.14	6.74	7.05	6.97	6.69	6.66	6.33	7.02	6.89	6.79	6.58	6.49	6.34	6.82	6.87	7.06	6.54	6.44	6.75
CHILtrapF-59758.0	7.33	7.09	7.14	7.01	7.17	7.45	7.55	7.44	7.3	7.99	7.91	7.81	7.35	7.5	7.4	7.34	7.57	7.67	7.13	6.98	7.01	6.95	7.02	7.02
CHILtrapF-59762.1	5.04	5.18	5.23	5.64	5.23	5.26	5.3	5.17	5.31	5.72	5.52	5.5	4.79	5.29	5.79	5.58	5.97	5.46	5.08	5.15	4.79	5.27	5	5.22
CHILtrapF-59773.0	7.89	7.97	7.91	7.74	7.55	7.8	8.05	8.29	8.28	8.36	8.14	7.55	7.93	7.99	7.88	7.71	7.97	8.02	7.78	7.69	7.55	7.53	7.38	7.31
CHILtrapF-59784.0	7.43	7.64	7.5	7.48	7.63	7.66	7.78	7.75	7.66	7.51	7.63	7.15	7.67	7.88	8.36	8.13	8.35	8.14	8.5	8.44	8.36	8.35	8.35	8.25
CHILtrapF-59790.0	6.77	7.77	7.63	6.38	7.9	7.37	7.08	6.79	6.94	6.61	6.67	7.15	7	8.19	7.12	6.47	7.78	7.4	7.2	7.67	7.53	7.32	8.16	7.94
CHILtrapF-59810.0	7.13	7.11	6.87	7.04	7.09	6.94	6.84	6.63	6.73	6.97	7.14	7.12	6.87	6.97	6.85	7.01	7.14	7.35	6.75	6.87	6.89	7.04	6.95	7.2
CHILtrapF-59816.1	5.93	5.46	5.94	5.56	5.23	5.45	5.51	5.79	5.78	5.26	5.24	4.79	6.01	5.6	5.48	5.54	5.48	5.3	5.81	5.66	5.9	5.68	5.56	5.84
CHILtrapF-59823.0	6.78	6.71	6.7	6.88	7.06	6.82	6.49	6.46	6.63	6.51	6.12	6.33	6.4	6.73	6.34	6.49	6.76	6.65	6.3	6.27	6.47	6.69	6.65	6.71
CHILtrapF-59831.0	6.33	6.13	6.2	6.31	5.66	6.56	6.2	6.2	6.27	6.01	6.07	6.17	6.08	6.06	6.16	6.27	6.3	6.19	6.34	6.36	6.39	6.63	6.47	6.27
CHILtrapF-59843.0	8.23	8.07	8.11	7.94	7.8	8.14	7.94	7.71	7.95	7.72	7.77	7.87	7.61	7.6	7.3	7.15	7.17	6.91	7.69	7.48	7.8	7.4	7.26	7.39
CHILtrapF-59870.0	6.77	6.57	6.8	7.17	6.2	6.86	6.61	6.46	6.76	7.09	7.22	6.65	6.35	6.66	6.97	8.26	8.49	8.21	7.01	7.67	6.75	7.87	8.43	7.31
CHILtrapF-59871.0	8.4	7.94	8.15	7.92	8.05	7.91	7.91	7.9	7.95	7.51	7.63	7.45	7.53	7.67	7.62	7.41	7.31	7.31	7.9	7.83	7.96	7.6	7.44	7.65
CHILtrapF-59881.0	5.5	5.66	5.77	5.42	5.55	6.08	5.67	5.94	5.9	6.11	6.14	6.17	6.4	6.59	6.69	6.54	6.8	6.74	6.17	6.05	5.99	6.19	5.9	5.77
CHILtrapF-59881.1	5.73	5.94	5.81	5.87	5.66	5.45	6.11	5.97	5.94	6.3	6.53	6.28	7.05	7.41	8.02	7.83	7.97	7.95	7	6.93	6.56	6.46	6.37	6.43
CHILtrapF-59882.0	7.48	7.83	7.58	8.16	8.21	8.31	7.46	7.69	7.87	8.33	8.18	7.82	7.02	7.14	7.33	7.77	7.97	7.77	7.22	7.3	7.31	7.59	7.35	7.5
CHILtrapF-59890.0	7.65	7.53	7.51	7.62	7.93	7.32	7.66	8.1	8.05	8.02	7.95	7.76	7.85	8.11	8.32	8.58	8.59	8.12	8.79	8.61	8.53	8.51	8.45	8.47
CHILtrapF-59903.1	4.79	5.27	4.79	5.52	6.08	5.45	5.3	5.17	5.39	6.01	6.16	6.23	4.79	5.08	5.19	5.39	5.21	5.15	4.79	4.79	4.79	5.18	5.16	5.22
CHILtrapF-59903.2	4.79	4.79	5.19	5.47	5.41	5.45	5.3	5.45	5.31	6.44	6	6.42	4.79	5.2	5.07	5.47	5.48	5.73	4.99	4.99	4.79	5.34	4.79	5.47
CHILtrapF-59916.0	5.3	5.07	5.27	5.37	6.01	5.71	4.79	5.06	4.79	5.17	5.05	4.79	5.48	5.29	5.53	6.75	5.84	5.59	5.81	5.93	5.83	7.56	6.87	6.99
CHILtrapF-59916.1	5.41	5.52	5.8	6.63	7.9	6.74	5.15	5.17	5.09	5.64	5.68	4.79	5.72	6.06	6.3	7.26	7.16	6.34	6.61	6.46	6.97	8.25	7.17	8.27
CHILtrapF-59916.2	4.79	5.18	5.04	5.42	5.23	6	4.79	4.79	5.31	5.4	5.15	5.61	5.1	5.7	5.35	5.85	6.41	5.36	5.62	5.9	5.96	6.88	6.15	7.19
CHILtrapF-59935.0	6.08	6.21	6.11	6.31	6.42	6	7.25	7.26	7.28	7.8	7.99	7.51	8.33	8.72	9.32	8.82	9.05	9	6.77	6.8	6.6	6.55	6.28	6.3
CHILtrapF-59973.0	5.55	5.41	5.85	5.52	5.66	5.91	5.8	5.68	5.39	5.45	5.78	5.79	5.72	5.65	5.63	6.16	5.7	6.17	5.62	5.66	5.63	6.2	6.03	5.95
CHILtrapF-59991.0	5.23	5.52	5.33	5.56	5.41	5.59	5.51	5.72	5.52	5.06	5.56	5.86	5.55	5.44	5.53	5.51	5.21	5.3	5.46	5.56	5.79	5.55	5.39	5.62
CHILtrapF-59993.0	7.31	7.33	7.37	7.21	7.35	7.54	7.35	7.81	7.61	7.16	7	7.1	7.49	7.19	7.22	7.11	6.86	7.07	7.44	7.28	7.37	7.48	7.18	7.48
CHILtrapF-59994.0	5.23	5.34	5.73	5.37	5.55	5.45	5.3	5.68	5.52	5.51	5.05	4.79	5.85	5.74	5.58	5.25	5.44	5.36	5.29	5.7	5.58	5.31	5.39	5.27
CHILtrapF-60002.0	6.08	5.77	6.27	6.23	5.93	6.15	6.2	6.08	5.69	6.09	6.14	6.37	5.94	6.17	6.02	6.11	6.16	6.27	6.22	5.95	6.11	6.15	6.08	6.14
CHILtrapF-60002.1	5.93	5.94	5.96	5.84	5.55	6.22	6.02	5.92	5.58	6.09	6.05	6.54	5.61	5.74	5.79	6.02	5.87	6.06	5.87	5.83	5.9	6	5.98	6.14
CHILtrapF-60002.2	5.9	5.88	5.92	5.81	5.76	5.59	5.8	5.79	5.82	5.68	5.42	5.93	5.48	5.55	5.53	5.64	5.28	5.46	5.67	5.66	5.79	6.23	5.99	6.21
CHILtrapF-60003.0	9.8	9.48	9.69	8.92	9.18	9.36	8.77	9.07	8.88	6.49	6.64	6.12	8.99	8.19	7.67	6.68	5.63	6.1	8.56	8.36	8.6	7.42	6.87	7.25
CHILtrapF-60007.0	5.59	5.57	5.75	5.71	5.66	5.71	5.15	5.55	5.39	5.89	5.47	5.5	5.61	5.78	5.67	5.43	5.21	5.51	5.64	5.7	5.72	5.66	5.53	5.65
CHILtrapF-60024.0	6.76	6.73	6.6	6.59	6.72	6.28	6.31	6.58	6.96	6.44	6.43	6.46	6.91	7	6.79	6.52	6.19	6.19	6.93	6.76	7.04	6.42	6.11	6.47
CHILtrapF-60052.0	5.96	5.34	5.87	4.79	4.79	4.79	5.6	5.55	5.64	5.06	5.05	4.79	5.81	5.6	5.67	5.19	4.79	5.15	5.62	5.72	5.28	4.79	5.09	5
CHILtrapF-60053.0	5.15	5.07	5.3	4.79	4.79	4.79	5.15	5.5	5.46	5.33	5.6	4.79	5.72	5.6	5.35	5.91	6.03	5.94	4.99	4.99	4.79	5.18	4.79	5.16
CHILtrapF-60058.1	5.7	5.85	5.78	5.71	5.55	5.91	5.42	5.68	5.46	4.79	5.31	4.79	5.72	5.44	5.42	5.51	5.34	5.04	5.64	5.72	5.76	5.78	5.39	6.02
CHILtrapF-60067.0	5.36	4.79	5.3	5.37	5.23	4.79	5.3	5.06	5.09	5.26	5.24	6.37	5.1	5.08	5.28	5.11	5.21	5.15	5.46	5.41	5.72	5.52	5.71	5.67
CHILtrapF-60093.0	8.8	8.63	8.8	8.71	8.73	8.72	8.77	8.86	8.49	8.85	8.93	9.32	8.72	8.9	8.84	8.78	8.84	8.79	8.98	8.89	8.8	8.41	8.72	8.41
CHILtrapF-60094.0	5.88	5.74	5.65	5.24	5.23	5.26	5.86	6	5.22	5.26	5.31	4.79	5.72	5.55	5.48	5.11	5.21	4.79	5.83	5.75	5.63	5.18	5.22	5.16
CHILtrapF-60102.0	7.86	7.72	7.58	7.37	6.68	7.34	8.11	7.93	7.85	6.99	7.16	7.1	7.26	7.42	8.53	7.94	7.81	7.64	8.76	8.55	8.19	7.7	8.13	7.42
CHILtrapF-60127.2	5.55	5.77	5.9	5.47	5.55	5.91	5.42	5.85	5.39	5.26	5.31	5.37	5.61	5.78	5.63	5.19	5.03	5.3	5.43	5.5	5.19	5.44	5.46	5.36
CHILtrapF-60151.0	8.13	8.34	8.02	7.92	8.1	8.13	7.95	8.38	8.18	7.89	7.8	7.76	8.15	8.37	8.28	8.04	7.88	7.94	8.19	8.17	8.41	8.18	8.06	7.99
CHILtrapF-60160.0	5.62	5.27	5.59	4.79	4.79	4.79	5.67	5.88	5.46	4.79	5.05	5.5	5.55	5.37	5.58	4.79	4.79	4.79	5.77	5.68	5.42	4.79	4.79	4.79
CHILtrapF-60162.0	6.28	6.18	6.2	5.78	6.08	6.08	6.16	6.1	6.04	5.86	5.64	6.23	6.32	5.93	6.08	5.61	5.56	5.59	5.71	5.93	5.83	5.62	5.71	5.92
CHILtrapF-60163.0	7.8	8.03	8.34	8.03	8.31	8.13	8.02	7.79	7.66	8.03	8.1	8.21	7.86	8.06	7.96	8.06	8.02	8.03	8.18	8.01	8.06	8.09	7.8	8.02
CHILtrapF-60163.1	7.43	7.81	7.67	7.87	7.44	7.59	7.33	7.25	7.2	7.67	7.49	7.45	7.17	7.17	7.36	7.44	7.59	7.47	7.38	7.62	7.61	7.45	7.66	7.52
CHILtrapF-60166.1	5.3	5.27	5.3	4.79	4.79	4.79	4.79	5.33	5.09	5.06	5.15	6.06	5.9	5.7	5.28	5.35	5.28	5.04	5.67	5.5	5.19	5.18	5.27	5.5
CHILtrapF-60172.2	6.12	5.77	6.11	6.23	5.76	6.34	6.31	6.08	6.04	5.89	6.03	6.42	5.72	5.78	6.23	6.05	5.76	5.94	6.33	6.36	6.21	6.11	6.08	6.23
CHILtrapF-60179.0	9.62	9.46	9.02	9.55	9.21	9.21	9.81	10.49	9.89	9.64	9.57	9.28	9.46	9.44	10.23	10.12	9.9	10.04	10.21	9.88	9.9	10.07	10.14	9.9
CHILtrapF-60183.0	5.96	5.57	5.77	6.21	5.93	6.22	5.51	5.64	5.31	5.68	5.71	6.33	5.72	5.89	5.67	6.41	6.12	6.3	5.69	5.68	5.86	6.18	6.09	6.24
CHILtrapF-60184.0	7.73	7.84	7.73	7.45	7.51	7.61	7.49	7.6	7.57	7.45	7.29	8.04	7.52	7.53	7.32	7.07	6.99	7.04	7.5	7.36	7.57	7.41	7.3	7.38
CHILtrapF-60186.0	5.82	5.94	6.06	6	6.01	6.15	5.86	5.92	6.01	5.64	5.56	5.93	6.05	5.78	5.86	5.51	5.34	5.15	6.18	6.28	6.08	6.02	6.03	5.9
CHILtrapF-60204.1	6.91	6.9	7.02	6.85	6.8	7.01	6.79	7.26	7.28	7.11	7.08	7.33	6.82	6.9	7.17	6.68	6.68	6.53	7.11	7.12	6.85	6.54	6.37	6.5
CHILtrapF-60205.0	8.84	8.81	8.68	8.8	8.71	8.77	8.84	9.13	8.97	8.51	8.44	8.18	8.58	8.69	8.5	8.48	8.41	8.54	8.65	8.45	8.59	8.51	8.32	8.6
CHILtrapF-60216.0	5.82	5.41	5.63	5.31	4.79	4.79	5.67	5.39	5.69	5.06	5.05	4.79	5.61	5.08	5.48	4.79	4.79	4.79	5.4	5.25	5.07	5.07	4.79	5
CHILtrapF-60231.0	5.15	5.34	5.27	5.64	6.64	7.17	4.79	5.39	5.31	5.76	6.14	5.5	5.48	5.5	5.28	5.72	5.79	5.8	5.46	5.2	4.79	5.52	5.9	5.32
CHILtrapF-60236.0	9.07	8.85	9.04	8.63	8.79	8.6	8.93	8.96	8.86	8.71	8.59	8.85	8.97	8.89	8.9	8.75	8.71	8.78	9.2	8.9	8.9	8.81	8.54	8.67
CHILtrapF-60241.0	10.46	9.56	10.04	7.78	7.25	7.26	10.2	10.31	10.2	8.17	8.11	8.08	10.76	10.34	10.5	8.68	7.99	8.53	10.37	9.83	10.05	8.54	8.39	8.34
CHILtrapF-60250.0	5.04	5.07	4.97	4.79	4.79	5.45	5.6	5.17	5.22	5.17	5.52	4.79	5.61	5.5	5.75	5.43	5.21	5.3	5.77	5.9	5.53	5.18	5.22	5
CHILtrapF-60273.0	5.23	5.07	5.39	5.05	4.79	4.79	5.3	5.33	5.31	6.01	6	6.5	5.41	5.08	5.48	6.27	6.08	6.19	5.14	5.33	5.28	5.31	5.31	5.5
CHILtrapF-60280.0	5.66	5.61	5.46	5.68	5.23	5.45	5.8	5.64	5.73	5.72	5.87	5.79	5.66	5.44	5.58	5.64	5.34	5.59	5.71	5.63	5.63	5.68	5.64	5.44
CHILtrapF-60285.5	5.3	5.34	5.46	5.42	5.41	5.82	5.74	5.88	5.73	5.83	6.03	6.61	5.72	5.86	5.93	5.96	6.12	6.19	5.69	5.58	5.72	5.81	5.8	5.99
CHILtrapF-60285.12	5.76	5.74	6.03	5.84	6.14	5.91	6.02	5.88	6.3	6.42	6.49	7.55	6.37	6.2	6.5	6.48	6.52	6.44	6.18	6.13	6.23	6.43	6.5	6.56
CHILtrapF-60288.0	8.28	8.44	8.14	8.06	7.71	8.11	8.23	8.26	8.29	7.63	7.39	7.02	7.63	7.67	7.82	7.43	7.21	7.17	8.15	7.96	8.14	7.79	7.64	7.7
CHILtrapF-60300.0	6.03	5.97	6.07	6.17	5.76	5.91	5.86	6.03	6.07	5.68	5.6	5.37	6.08	5.7	5.67	5.61	5.7	5.7	5.67	5.63	5.86	5.76	5.88	5.84
CHILtrapF-60303.0	5.3	5.57	5.23	5.15	5.23	5.26	5.42	5.5	5.09	5.45	5.24	5.61	5.41	5.6	5.35	5.25	5.34	5.15	5.49	5.5	5.76	5.62	5.22	5.72
CHILtrapF-60317.0	8.57	8.64	8.47	8.68	8.61	8.5	8.46	8.51	8.62	8.31	8.14	7.76	8.23	8.55	9.03	8.55	8.46	8.14	9.14	9.2	9.04	8.91	9.15	8.95
CHILtrapF-60324.0	5.23	5.27	5.04	6.05	5.41	5.59	5.3	5.45	5.31	6.25	5.95	5.79	5.1	4.79	5.28	6.05	6.06	6.15	5.33	5.2	5.28	5.62	6.03	5.72
CHILtrapF-60329.0	6.51	6.38	6.37	6.81	6.9	6.94	6.28	6.55	6.63	7.01	6.92	6.58	6.32	6.43	6.39	6.87	7.07	6.84	6.75	6.46	6.62	7.32	7.18	7.09
CHILtrapF-60340.0	5.04	5.41	5.36	5.42	5.23	4.79	5.51	5.64	5.52	5.26	5.52	5.2	5.23	5.2	5.35	6.69	6.63	7.47	5.08	5.37	5.07	5.74	6.22	5.75
CHILtrapF-60342.0	5.55	5.57	5.51	5.37	5.41	5.26	5.6	5.55	5.39	5.17	4.79	5.5	5.72	5.08	5.35	5.43	5.44	5.04	5.14	5.41	5.28	5.55	5.43	5.57
CHILtrapF-60343.0	7.25	7.61	7.96	6.98	7.35	7.47	7.35	7.63	7.74	6.88	7.16	6.75	9.96	10.25	11.06	10.29	9.72	9.04	11.06	10.38	10.89	10.82	10.63	10.51
CHILtrapF-60356.1	7.07	6.98	6.97	6.99	7.25	6.7	6.52	6.72	6.69	6.47	6.69	6.88	6.86	6.76	6.34	6.6	6.1	6.36	6.81	6.92	6.86	6.94	6.83	7.04
CHILtrapF-60378.0	10.19	10.07	10.11	9.98	9.96	10.18	10.01	10.03	9.93	10.02	10.09	9.78	9.88	10.1	9.8	10	10.05	10.16	10.01	9.83	9.83	9.95	9.74	9.92
CHILtrapF-60390.0	8.77	8.56	8.57	8.25	8.48	8.45	8.66	8.63	8.66	8.4	8.28	7.78	8.5	8.3	8.27	8.26	8.18	8.25	8.32	8.21	7.98	8.15	8.07	8.1
CHILtrapF-60391.0	8.22	8.19	8.05	8.65	8.51	8.66	8.32	8.26	8.09	8.71	8.76	8.57	7.89	7.97	8.01	8.43	8.86	8.54	8.21	8.07	8.09	8.14	8.12	7.95
CHILtrapF-60398.0	6.22	6.36	5.94	5.98	6.08	5.91	6.84	6.48	6.45	7.1	7.21	6.94	6.97	6.73	7.24	7.74	7.82	7.98	6.48	6.58	6.45	6.1	6.92	6.12
CHILtrapF-60404.0	6.59	7	6.74	7.03	6.72	6.94	6.69	6.6	6.65	6.28	6.39	6.06	6.5	6.87	6.83	6.56	6.55	6.32	6.99	6.85	6.78	6.69	6.98	6.61
CHILtrapF-60405.0	6.1	6.4	6.09	6.14	6.72	5.82	6.55	6.64	7.38	6.76	7.06	7.17	7.46	8.32	8.48	7.43	8.03	7.44	7.86	7.78	8.11	6.79	7.3	7.08
CHILtrapF-60417.0	6.1	6.13	5.94	6.03	6.01	5.91	5.86	5.85	6.07	5.68	5.64	5.2	6.15	6.14	6.05	5.85	5.97	6.17	6.12	6.13	6.21	5.76	5.94	5.95
CHILtrapF-60417.1	6.5	6.4	6.31	6.74	6.32	6.46	6.28	6.6	6.35	6.69	6.25	6.54	6.35	6.25	6.34	6.76	6.83	6.69	6.21	6.34	6.21	6.74	6.55	6.73
CHILtrapF-60419.0	9.63	10.05	9.4	10.37	10.1	10.09	10.65	10.3	10.59	9.69	9.85	9.1	10.11	10.18	10.92	10.5	10.33	10.36	9.89	10.4	9.94	10.83	10.59	10.77
CHILtrapF-60423.0	5.41	5.74	5.55	5.42	5.41	5.45	5.97	5.75	5.39	5.06	5.24	4.79	5.81	5.44	5.53	5.25	5.21	5.36	5.6	5.77	5.63	5.64	5.39	5.5
CHILtrapF-60443.0	7.48	7.38	6.96	6.77	6.9	6.61	7.32	7.29	7.42	6.45	6.54	6.69	6.87	6.57	6.68	6.43	6.25	6.44	6.46	6.71	6.45	6.31	6.43	6.3
CHILtrapF-60443.1	10.5	10.27	10.21	9.88	9.92	9.7	10.24	10.46	10.38	9.88	9.71	9.35	9.85	10.01	9.8	9.24	9.36	9.45	9.86	9.7	9.8	9.19	9.2	9.12
CHILtrapF-60447.0	7.53	7.34	7.72	7.37	7.47	7.23	7.62	7.37	7.5	7.03	6.94	6.97	7.28	7.51	7.18	6.96	6.85	6.72	7.43	7.32	7.44	7.31	7.16	7.1
CHILtrapF-60451.0	9.3	8.99	9.13	8.84	8.76	8.97	9.12	9.17	9.44	9.38	9.01	9.19	8.75	9	8.58	9.07	9.01	9.06	8.71	8.47	8.78	8.79	8.54	8.93
CHILtrapF-60492.0	5.04	5.27	5.41	5.47	5.66	4.79	5.15	5.17	4.79	5.33	5.75	5.37	5.33	5.37	5.19	5.8	5.94	5.8	5.46	5.37	5.42	5.72	5.82	5.62
CHILtrapF-60495.0	5.59	5.52	5.68	5.31	5.85	4.79	5.8	5.75	5.39	4.79	5.37	4.79	5.55	5.08	5.07	5.02	4.79	4.79	5.33	5.53	5.07	5.13	5.27	5.44
CHILtrapF-60523.0	6.26	6.67	6.47	6.59	6.56	6.28	6.35	6.39	6.59	6.34	6.51	5.79	6.35	6.3	7.01	6.87	7.02	6.61	6.82	6.91	6.96	6.85	7.08	6.79
CHILtrapF-60526.0	8.96	8.86	8.86	8.89	8.87	9.04	9.06	9.14	8.95	8.94	8.99	8.69	8.68	8.7	8.57	8.68	8.78	8.44	8.77	8.58	8.53	8.47	8.19	8.32
CHILtrapF-60527.2	5.59	5.66	5.68	6.17	5.76	5.45	5.6	5.39	5.78	5.33	5.24	6.28	5.33	5.08	5.19	5.19	5.14	5.15	5.29	5.33	5.42	5.27	5.22	5.32
CHILtrapF-60527.4	5.79	5.46	5.77	5.78	5.55	5.26	5.67	5.45	5.46	5.17	5.05	4.79	5.1	5.37	5.19	4.79	5.03	4.79	5.36	5.08	5.07	5.31	5.09	5
CHILtrapF-60527.6	11.93	11.59	11.68	12.08	11.69	11.85	11.42	11	11.36	11.24	11.47	11.23	11.14	11.18	11.23	11.29	11.18	11.07	11.29	10.98	10.99	11.23	10.71	10.84
CHILtrapF-60538.0	10.09	9.8	10.03	8.52	8.5	8.63	9.81	9.71	9.71	8.29	8.05	8.23	9.45	9.5	9.54	7.99	7.89	7.95	9.81	9.75	9.7	8.57	8.59	8.54
CHILtrapF-60548.0	5.15	5.85	5.61	5.47	5.23	5.45	5.51	5.68	5.64	5.98	5.98	6	6.08	5.78	5.83	5.8	5.76	6.06	5.46	5.75	5.83	5.76	5.56	5.81
CHILtrapF-60552.1	6.28	6.42	6.29	6.12	6.47	6	6.28	6.18	6.25	6.04	6.25	6	5.97	5.93	5.63	5.96	6.08	5.91	5.83	6.08	6.02	6	5.92	5.93
CHILtrapF-60563.0	7.3	7.5	7.34	7.44	6.97	7.54	7.53	7.44	7.28	6.77	6.85	7.15	7.36	7.33	7.51	7	6.79	6.97	7.45	7.39	7.44	7.14	7.25	7.11
CHILtrapF-60592.0	5.36	5.94	5.84	5.68	5.85	5.91	5.3	5.85	5.69	5.51	5.64	6.28	5.48	5.44	5.67	5.77	5.34	5.23	5.97	5.7	5.53	5.76	5.88	5.95
CHILtrapF-60593.0	5.04	5.07	5.36	5.42	5.23	5.26	5.67	5.5	5.09	5.51	5.37	6.06	5.48	5.55	4.79	5.54	5.14	5.36	5.2	5.37	5.19	5.74	5.46	5.67
CHILtrapF-60608.0	7.5	7.59	7.53	7.5	7.47	7.45	7.77	7.75	7.67	7.02	7.22	6.5	7.04	6.86	7.16	6.9	6.83	6.72	7.2	7.18	7.17	7.36	7.29	7.28
CHILtrapF-60625.0	8.43	8.34	8.35	8.84	8.54	8.99	8.22	8.24	8.33	8.39	8.41	8.18	8.11	8.32	8.6	8.77	8.46	8.51	8.81	9.06	8.94	9.33	9.52	9.24
CHILtrapF-60627.0	5.66	5.61	5.8	6	5.93	5.82	5.74	5.75	6.07	6.06	6.3	6.37	5.97	5.99	6.13	6.09	6.37	6.34	5.73	5.97	6.08	6.15	6.14	6.04
CHILtrapF-60628.0	4.79	5.66	5.7	5.64	5.55	5.59	4.79	5.33	5.52	5.33	5.42	6	6.01	6.09	5.58	5.61	5.48	5.66	5.64	5.97	6.05	6.02	5.98	6.3
CHILtrapF-60630.0	5.36	5.34	5.55	5.47	5.93	5.82	5.86	5.64	5.22	4.79	5.31	4.79	5.81	5.78	5.28	5.51	5.03	5.23	5.43	5.61	5.48	5.72	5.76	5.65
CHILtrapF-60635.0	5.7	5.27	5.75	5.47	6.01	5.26	5.42	5.33	5.69	5.92	5.84	5.7	5.72	5.55	5.28	5.47	5.6	5.46	5.33	5.29	5.28	5.47	5.53	5.54
CHILtrapF-60639.0	7.57	7.6	7.44	7.93	7.86	7.91	7.23	7.66	7.28	7.9	7.82	7.35	7.37	7.31	7.75	8.07	7.85	7.87	7.87	7.78	7.65	8.13	7.95	7.86
CHILtrapF-60658.0	5.46	5.34	5.68	5.64	5.76	5.71	5.42	5.55	5.9	6.11	6.36	6.06	5.23	5.55	5.19	5.72	5.6	5.76	5.24	5.33	5.42	5.44	5.92	5.54
CHILtrapF-60680.0	5.73	5.97	5.81	5.78	6.26	6.08	6.16	5.92	5.82	5.17	5.42	5.86	5.48	5.44	5.48	5.51	5.14	5.15	5.64	5.79	5.72	5.41	5.56	5.59
CHILtrapF-60684.0	4.79	5.27	5.23	5.6	5.23	4.79	5.3	5.06	5.78	5.33	5.42	6.23	5.81	5.74	5.48	5.47	5.34	5.3	5.2	4.99	5.35	5.41	5.27	5.4
CHILtrapF-60685.0	8.25	8.26	8.05	7.9	8.15	8.2	9.6	9.66	9.68	10.18	10.37	10.24	9.89	9.64	10.12	9.91	9.96	10.15	8.61	8.52	8.34	8.03	8.08	8.04
CHILtrapF-60692.0	8.72	8.68	8.48	8.84	8.65	8.76	9.03	9.22	9.49	9.94	9.84	9.52	9.27	9.59	9.83	9.71	9.84	9.8	9.14	9.13	9.12	9.01	9.09	9.06
CHILtrapF-60704.0	7.75	7.83	7.62	8.41	8.16	8.43	7.83	7.53	7.75	8.59	8.55	8.34	7.55	7.68	7.66	7.57	7.69	7.69	7.57	7.61	7.7	7.44	7.43	7.34
CHILtrapF-60706.0	5.23	5.07	5.3	5.05	5.55	5.45	5.15	5.26	5.09	5.06	5.15	4.79	5.48	5.44	5.42	5.3	4.79	4.79	5.4	5.47	5.76	5.66	5.35	5.57
CHILtrapF-60727.0	6.61	6.5	6.64	4.79	4.79	5.26	5.8	6.05	5.69	4.79	5.05	4.79	5.1	5.74	5.42	5.11	4.79	4.79	5.69	5.53	5.96	4.79	5	5
CHILtrapF-60731.0	5.46	5.46	5.44	5.15	5.76	5.45	5.67	5.17	5.52	5.26	5.31	5.5	6.11	5.55	5.96	5.58	5.44	5.63	5.69	5.61	5.96	5.57	5.53	5.27
CHILtrapF-60733.0	6.88	6.57	6.59	5.31	5.41	5.26	6.58	6.22	6.55	5.26	5.31	4.79	6.63	5.86	6.1	4.79	4.79	5.15	5.52	5.47	5.48	4.79	4.79	4.79
CHILtrapF-60737.0	6.18	5.91	6.07	6.25	6.37	6	6.24	5.94	6.19	6.44	6.34	6.65	6.37	6.22	6.23	6.75	6.68	6.82	6.13	6.18	6.23	6.43	6.53	6.24
CHILtrapF-60741.0	9.87	10.23	9.97	10.61	10.83	10.69	10.39	10.51	10.73	11.15	10.94	10.65	11.23	11.44	11.6	10.77	11.07	11.05	11.08	11.29	11.27	10.9	10.89	11.34
CHILtrapF-60748.0	6.68	6.68	6.28	6.34	6.01	6.46	6.63	6.7	6.27	6.01	5.84	5.37	6.45	6.2	6.16	5.75	5.56	5.66	5.85	5.86	6.18	5.85	5.99	5.95
CHILtrapF-60748.1	6.54	6.38	6.14	6.38	5.93	6	6.31	6.35	6.71	6.11	6.03	6.37	6.67	6.09	6.28	6.05	5.76	5.85	6.16	6.28	6.18	6.15	6.44	6.04
CHILtrapF-60752.0	7.2	7.33	7.4	7.08	7.23	7.4	7.38	7.68	7.24	7.24	7.33	6.91	6.86	6.79	6.86	6.78	6.4	6.62	7.41	7.46	7.4	6.96	7.03	7.04
CHILtrapF-60755.0	8.69	8.84	8.6	8.41	8.42	8.44	8.71	8.79	8.74	8.18	8.24	8.28	8.23	8.62	8.78	7.99	8.08	7.88	8.87	8.7	8.79	8.17	8.22	8.19
CHILtrapF-60763.0	8.56	8.17	8.56	7.91	8.12	8.21	8.18	8.18	8.31	7.84	7.71	7.63	8.5	8.41	8.18	7.38	7.37	7.6	8.41	7.94	8.18	7.42	7.36	7.4
CHILtrapF-60769.0	5.15	5.66	5.33	5.6	4.79	4.79	5.42	5.39	4.79	5.26	4.79	5.2	5.41	5.37	5.48	5.54	5.39	5.36	5.24	5.53	5.35	6.06	6.17	5.97
CHILtrapF-60774.0	9.26	9.05	9.04	8.65	8.6	8.58	8.95	9.22	9.2	8.45	8.43	7.94	8.5	8.57	8.94	8.52	8.29	8.17	9.07	8.88	9.08	8.75	8.73	8.63
CHILtrapF-60778.0	6.8	7.11	6.86	7.07	7.3	7.01	7.23	6.97	6.97	7.06	7.29	7.15	6.45	6.66	6.5	7.1	7.27	6.86	6.64	6.74	6.63	6.86	7.04	6.79
CHILtrapF-60781.3	5.76	5.97	5.83	5.68	5.55	5.26	6.2	5.85	5.86	5.89	6.12	6.06	5.97	6.2	5.75	5.43	5.79	5.36	5.9	5.7	5.9	5.44	5.35	5.27
CHILtrapF-60781.4	5.62	5.61	5.51	5.75	5.23	4.79	5.86	5.39	5.58	5.33	5.6	5.5	6.01	5.37	5.48	5.3	5.28	5.41	5.29	5.37	5.07	5.18	5.35	5.36
CHILtrapF-60784.0	5.15	5.07	5.1	5.31	7.2	5.26	4.79	4.79	5.39	5.6	5.15	6.69	5.81	5.55	6.13	5.25	5.48	5.8	5.62	4.79	4.79	5.52	5.31	5.27
CHILtrapF-60800.0	6.28	6.36	6.5	7.06	7.35	6.9	6.42	6.5	6.73	7.32	7.21	6.99	6.87	6.64	6.8	7.03	7.24	7.29	6.35	6.42	6.41	6.58	6.61	6.59
CHILtrapF-60801.0	8.22	8.08	8.11	7.95	7.88	8.08	7.98	8.08	8.16	7.88	7.79	7.29	7.88	8.14	8.26	8.22	8.05	7.76	8.56	8.33	8.2	8.34	8.25	8.15
CHILtrapF-60804.0	5.3	5.07	5.23	5.37	5.23	5.59	5.6	5.33	5.09	5.86	5.84	6.06	5.48	5.55	5.42	5.51	5.67	5.46	5.08	5.25	5.28	5.38	5.09	5.36
CHILtrapF-60821.0	5.59	5.94	5.63	5.64	5.41	5.59	5.3	5.88	5.52	6.16	5.95	6.46	6.01	6.14	6.82	6.81	6.77	6.56	6.59	6.42	6.32	6.62	6.73	6.3
CHILtrapF-60843.0	7.26	7.05	7.04	7.32	7.23	7.11	7	7.16	7.17	7.02	7.21	6.79	6.82	7.02	7.14	6.85	6.84	7.07	7.1	7.2	7.08	7.28	7	7.2
CHILtrapF-60856.0	7.51	7.47	7.37	7.33	7.3	7.26	7.21	7.16	7.39	7.29	7.39	6.69	6.91	7.2	7.39	7.33	7.4	7.28	7.34	7.44	7.54	7.21	7.23	7.03
CHILtrapF-60861.0	5.36	5.57	5.36	5.15	5.55	4.79	5.6	5.55	5.09	5.45	5.37	6.06	5.41	5.55	4.79	5.47	5.34	5.41	5.33	5.41	5.35	5.59	5.43	5.36
CHILtrapF-60872.0	5.9	5.91	5.77	6.05	5.85	5.91	5.92	5.79	5.22	5.4	5.56	5.5	6.32	5.86	6.1	6.03	6.1	5.59	6.29	6.03	6.47	5.96	5.82	5.97
CHILtrapF-60883.0	6.85	7.01	6.77	6.45	6.56	6.28	6.49	6.79	6.99	6.42	6.23	6.5	6.82	6.81	6.93	6.37	6.84	6.66	7	6.75	6.63	6.43	6.4	6.31
CHILtrapF-60883.1	6.31	6.65	6.54	6.34	6.64	6.15	6.63	6.7	6.59	6.49	6.32	6.54	6.63	6.63	6.54	6.4	6.49	6.7	6.29	6.61	6.56	6.15	6.49	6.31
CHILtrapF-60883.3	7.02	7.08	6.89	6.53	6.68	6.51	7.16	7.07	6.91	6.73	6.44	6.72	7.28	6.81	7.03	6.62	6.72	6.44	7.06	6.97	6.96	6.63	6.72	6.66
CHILtrapF-60883.4	7.05	7.13	7.25	6.99	6.87	6.97	7.1	7.23	7.29	6.67	6.67	6.88	7.43	7.31	7.28	6.84	7.09	6.58	7.26	7.11	7.2	6.91	6.85	7.02
CHILtrapF-60885.0	5.96	5.7	5.94	5.93	5.93	6.15	6.02	5.97	6.01	5.86	6.18	6.23	6.5	6.06	6.08	5.98	6.28	5.99	6.25	6.2	6.18	5.8	5.84	5.84
CHILtrapF-60886.0	6.61	6.62	6.66	6.69	6.64	6.51	6.45	6.39	5.94	5.92	6.05	6.12	5.9	5.86	5.96	6.22	5.94	5.91	6.07	6.31	6.08	6.68	6.78	6.63
CHILtrapF-60892.0	5.23	5.7	5.33	6.45	5.23	5.26	6.55	5.5	5.22	5.26	5.24	4.79	5.66	5.65	5.96	5.82	6.16	6.08	6.52	5.25	5.28	5.55	5.46	5.1
CHILtrapF-60899.0	7.55	7.63	7.4	6.89	7	7.29	7.32	7.66	7.66	6.82	6.94	7.24	7.18	7.47	7.47	7.17	7.7	7.66	7.58	8.25	7.54	7.48	7.95	7.19
CHILtrapF-60911.0	8.8	8.72	8.95	8.43	8.74	8.74	9.06	8.9	8.9	9.26	9.14	9	8.75	8.98	8.84	8.94	9.07	9.44	8.86	8.77	8.75	8.87	9.11	8.57
CHILtrapF-60919.0	5.41	5.61	5.57	5.31	5.76	5.45	5.42	5.75	5.78	5.89	5.95	6.85	5.9	5.7	5.35	5.64	5.79	5.55	5.24	5.2	5.53	5.07	5.31	5.27
CHILtrapF-60931.0	8.31	8.26	8.18	8.38	7.85	8.23	8.46	8.1	8.24	8.21	7.92	8.11	8.43	8.39	8.62	8.37	8.3	8.47	8.35	8.53	8.37	8.31	8.57	8.48
CHILtrapF-60937.0	7.41	7.38	7.26	7.45	7.71	7.61	7.99	7.96	8.09	9.06	8.97	8.97	7.97	7.95	8.54	8.55	8.61	8.92	7.42	7.49	7.25	7.42	7.9	7.39
CHILtrapF-60940.0	6.22	5.91	6.16	5.75	5.23	5.82	6.72	6.53	6.51	6.36	5.98	5.79	6.37	6.32	6.48	6.63	6.68	6.39	6.68	7.17	6.82	6.37	6.39	6.47
CHILtrapF-60948.0	5.66	5.74	5.59	5.78	5.76	6	5.67	5.85	5.52	5.17	5.37	5.7	6.05	6.06	5.75	5.85	5.76	5.76	5.81	5.79	6.08	6.03	6.08	6.11
CHILtrapF-60950.0	5.79	6.06	6.17	5.78	5.93	6.74	5.8	5.72	6.04	5.8	5.68	6	6.47	7.2	6.82	6.63	7.4	6.68	6.78	7.38	7.34	6.33	7.41	7.38
CHILtrapF-60960.0	5.36	5.57	5.27	4.79	5.93	5.26	5.42	5.45	5.39	5.68	5.9	5.93	6.15	6.25	6.52	6.37	6.72	7.16	5.85	6.16	5.9	6.46	6.57	6.58
CHILtrapF-60964.2	6.95	6.96	6.82	6.54	6.76	6.08	6.96	6.98	7.02	6.14	5.9	6.17	6.73	5.74	6.25	5.7	5.39	5.76	6.13	6.03	5.96	5.55	5.64	5.67
CHILtrapF-60964.4	6.03	5.97	5.94	5.56	5.66	5.45	5.92	5.33	5.64	5.17	5.31	5.2	5.66	5.55	5.53	5.11	5.14	5.15	5.46	5.41	5.28	5.23	5.16	5.22
CHILtrapF-61000.0	5.36	5.18	5.33	5.64	5.66	5.59	5.42	5.64	5.09	5.83	5.71	6.23	5.41	5.29	5.79	5.51	5.97	5.7	5.46	5.33	5.35	5.38	5.22	5.32
CHILtrapF-61014.0	5.55	6	6.09	4.79	4.79	5.45	6.07	4.79	4.79	4.79	5.37	4.79	5.33	5.08	5.42	4.79	5.03	5.04	5.73	5.33	5.53	5.13	5.09	4.79
CHILtrapF-61015.0	5.55	5.7	5.57	6.1	6.68	7.37	5.86	6.05	5.52	6.16	6.95	6.33	6.05	6.27	7.27	9.25	8.07	8.16	7.33	7.17	7.92	10.23	9.92	8.94
CHILtrapF-61027.0	5.85	5.66	6.17	5.93	5.55	5.71	5.67	5.92	5.73	5.6	6.21	6.06	6.24	5.86	6.1	6.29	6.03	5.94	6.09	6.18	6.08	6.28	6.22	6.27
CHILtrapF-61030.0	5.79	5.77	5.44	5.52	5.66	4.79	5.8	5.75	5.52	5.33	5.75	4.79	5.33	5.2	5.35	5.35	5.39	5.7	5.36	5.37	5.07	5.49	5.46	5.54
CHILtrapF-61034.0	9.94	9.81	9.72	10.25	10.28	10.29	9.85	10.12	10.13	10.73	10.49	10.25	9.76	10.11	9.88	10.36	10.54	10.72	9.75	9.79	9.82	10.12	10.1	9.94
CHILtrapF-61037.0	5.46	5.52	5.72	5.15	5.41	4.79	5.42	5.55	5.52	5.06	5.05	5.37	6.24	6.09	5.71	4.79	5.21	5.15	5.64	5.58	5.58	5.23	5.31	5.57
CHILtrapF-61037.1	6.6	6.32	6.64	6.03	6.83	6.22	6.31	6.58	6.53	6.11	5.95	6	7.86	7.86	7.4	5.87	5.94	5.96	7.61	7.2	7.9	6.31	6.46	6.78
CHILtrapF-61062.0	5.76	5.74	5.61	5.56	5.23	5.45	5.42	5.45	5.39	4.79	5.24	5.61	5.61	5.29	5.53	5.11	5.21	5.04	5.29	5.2	5.35	5.31	5.27	5.47
CHILtrapF-61063.0	5.9	6.16	5.87	5.71	4.79	6	6.58	6	6.01	5.98	5.92	5.7	6.21	6.25	6.36	6.05	6.35	6.21	6.03	6.03	5.72	5.8	5.86	5.67
CHILtrapF-61065.0	6.12	6.48	6.11	6.14	6.14	6.22	6.49	6.18	5.78	5.76	5.68	4.79	6.63	6.41	6.28	6.11	5.39	5.76	6.23	6.57	6.23	6.56	6.3	6.67
CHILtrapF-61090.0	8.9	8.8	8.89	8.66	8.72	8.82	9.15	9.29	9.18	8.98	8.87	9.22	9.72	9.88	9.84	9.01	9.06	9.32	9.64	9.42	9.56	9.06	8.95	9.03
CHILtrapF-61092.0	5.88	5.66	5.77	5.75	5.66	6	5.74	5.97	5.69	5.51	5.56	4.79	6.18	5.86	5.48	5.51	5.21	5.23	5.57	5.53	5.35	5.49	5.69	5.59
CHILtrapF-61094.2	6.43	6.28	6.74	6.05	6.37	6.74	6.11	6.29	6.1	6.38	6.48	7.12	6.32	5.93	5.83	6.11	6.21	6.1	6.37	6.36	6.35	6.43	6.24	6.56
CHILtrapF-61094.3	6.35	6.58	6.72	6.54	6.42	6.82	6.24	6.31	6.19	6.09	6.41	6.85	5.9	6.14	6.05	6.24	6.12	6.39	6.43	6.45	6.47	6.42	6.43	6.73
CHILtrapF-61109.0	5.04	5.07	5.39	5.05	5.76	5.45	6.11	6.13	6.16	6.21	6.05	6.79	5.72	5.65	5.53	5.58	5.63	5.46	5.24	5.15	5.42	5.13	5.27	5.32
CHILtrapF-61119.0	5.59	5.41	5.59	5.75	5.76	6	5.8	5.72	5.39	5.33	5.56	4.79	5.66	5.82	5.58	5.43	5.21	5.36	5.67	5.72	5.83	5.62	5.66	5.77
CHILtrapF-61128.0	5.41	5.61	5.94	5.75	5.41	5.59	5.97	5.64	5.69	5.51	5.64	4.79	5.85	5.82	5.28	5.43	5.28	5.23	5.24	5.2	5.42	5.62	5.31	5.65
CHILtrapF-61139.0	5.76	6.06	5.95	5.75	5.76	5.91	5.6	5.72	5.73	6.14	6.12	6.12	5.72	5.96	6.16	6.03	6.25	6.21	5.6	5.5	5.67	5.68	5.46	5.36
CHILtrapF-61159.0	12.82	12.75	12.61	12.36	12	12	12.55	13.01	12.63	11.99	11.71	11.62	12.29	12.16	12.62	12.71	12.19	12.03	13.08	12.83	12.84	12.62	12.28	12.29
CHILtrapF-61160.0	6.56	6.6	6.75	6.6	6.97	6.78	6.49	6.4	6.85	6.51	6.6	6.23	6.29	6.49	6.48	6.22	6.63	6.47	6.61	6.42	6.73	6.67	6.33	6.71
CHILtrapF-61164.0	6.08	5.61	5.94	5.52	5.41	6	5.74	6.03	5.52	5.4	5.52	4.79	5.97	5.55	5.53	5.19	5.03	5.36	5.6	5.56	5.53	5.27	5.22	5.57
CHILtrapF-61182.0	6.3	6.42	6.36	6.32	6.14	6.65	6.2	6.35	6.13	6.59	6.44	6.23	6.35	6.41	6.28	6.45	6.43	6.64	6.37	6.25	6.43	6.32	6.46	6.25
CHILtrapF-61189.0	4.79	5.07	4.79	5.05	5.23	4.79	4.79	5.06	4.79	5.33	5.24	4.79	5.23	4.79	5.07	5.67	5.63	5.94	5.73	5.61	5.63	5.74	5.58	5.59
CHILtrapF-61191.2	5.46	5.46	5.36	5.78	5.23	5.26	4.79	5.64	5.73	5.76	5.78	5.7	5.41	5.2	5.35	5.51	5.56	5.46	5.4	5.29	5.19	5.34	5.5	4.79
CHILtrapF-61193.0	5.88	5.61	5.59	6.08	6.14	5.82	5.67	5.45	5.39	5.64	6.07	6.23	5.85	5.44	5.48	5.89	5.48	5.36	5.87	5.95	6.13	6.21	6.04	6.15
CHILtrapF-61194.0	7.93	8.25	7.98	7.66	7.37	7.32	7.86	8.02	8.04	7.98	7.36	7.7	7.47	7.44	7.53	7.41	7.66	7.5	7.59	7.72	7.64	7.6	7.44	7.66
CHILtrapF-61198.0	7.68	7.92	7.83	8.67	8.81	8.95	8.19	7.96	7.98	9.07	9.06	8.58	7.48	7.72	8.01	8.37	8.75	8.61	7.79	7.92	7.98	8.51	8.34	8.4
CHILtrapF-61200.0	5.59	6.08	5.7	5.9	7.93	8.58	5.67	5.79	5.9	5.51	7.22	5.79	6.87	7.54	8.7	10.53	11.49	12.04	7.71	9.77	8.24	10.12	12.47	9.17
CHILtrapF-61224.0	8.49	8.5	8.42	8.31	8.12	8.26	8.33	8.27	8.29	8.06	8.16	8.31	8.42	8.44	8.28	8.07	7.97	8.04	8.61	8.45	8.47	8.29	8.4	8.17
CHILtrapF-61226.0	7.72	7.74	7.64	7.29	7.55	7.8	7.72	7.78	7.76	7.45	7.32	7.31	7.62	7.99	7.34	7.04	7.1	7.21	7.63	7.33	7.57	7.31	7.06	7.17
CHILtrapF-61229.0	5.5	5.52	5.72	6.73	6.83	6.4	6.39	6.35	6.1	7.45	7.54	7.72	6.08	6.14	6.99	7.87	8.3	8.07	5.9	5.83	6.02	7.11	6.86	7.05
CHILtrapF-61233.0	5.82	5.77	5.99	5.87	5.41	5.71	5.92	5.59	5.64	5.72	5.75	6.23	5.72	5.7	5.58	5.61	5.63	5.3	5.62	5.61	5.76	5.83	5.82	5.75
CHILtrapF-61236.0	5.23	5.34	5.39	5.47	5.41	5.82	5.51	5.39	5.46	5.76	6.1	5.5	5.1	5.37	5.42	6.74	6.52	6.32	5.14	5.29	5.67	6.43	6.14	6.45
CHILtrapF-61246.0	7.68	7.72	7.4	7.13	7.12	7.23	8.05	7.84	7.88	7.1	7.35	7.05	7.66	7.63	8.26	7.69	7.65	7.63	8.07	8.2	8.14	7.63	7.84	7.73
CHILtrapF-61249.1	8.15	8.1	8.16	7.51	7.25	7.76	8.12	8.03	7.83	7.4	7.6	6.94	8.07	8.01	7.9	7.87	7.68	7.91	8.02	7.84	7.92	7.65	7.66	7.71
CHILtrapF-61259.0	6.47	6.62	6.37	5.98	6.2	6.28	6.72	6.6	6.57	6.16	6.46	6.23	6.18	6.43	6.9	6.68	6.41	6.46	6.72	6.54	6.58	6.41	6.79	6.62
CHILtrapF-61260.0	9.19	9.22	9.11	9.35	9.45	9.26	9.14	9.35	9.33	9.27	9.23	8.87	9.23	9.26	9.38	9.31	9.42	9.59	9.18	9.27	9.23	9.21	9.27	9.1
CHILtrapF-61265.0	5.15	5.66	5.53	5.64	5.41	5.59	5.3	5.55	5.09	5.06	5.6	5.93	5.33	5.5	5.53	5.51	5.39	5.04	5.67	5.61	5.83	5.55	5.61	5.65
CHILtrapF-61272.0	7.58	7.42	7.61	7.69	7.51	7.61	7.62	7.69	7.84	7.41	7.5	7.67	7.39	7.61	7.82	7.55	7.74	7.71	7.65	7.53	7.86	7.81	7.47	7.58
CHILtrapF-61277.0	7.65	7.67	7.41	7.93	7.78	7.93	7.47	7.6	7.37	7.84	7.76	7.47	6.89	6.86	6.5	6.5	6.68	6.53	6.9	6.76	6.85	6.67	6.81	6.89
CHILtrapF-61282.2	6.68	6.21	6.36	5.31	5.55	4.79	6.24	6.37	6.37	4.79	5.15	5.61	5.9	5.44	5.28	5.11	4.79	5.04	5.29	5.44	5.35	5.34	5.09	5
CHILtrapF-61283.0	5.59	6	5.75	5.64	5.41	5.91	6.02	5.64	5.78	6.23	6.1	5.61	5.72	5.96	6.41	6.07	6.18	6.12	5.92	5.83	5.86	5.93	5.92	5.92
CHILtrapF-61286.0	6.92	6.82	6.89	6.82	6.64	7.11	7.1	6.56	7	6.82	6.67	6.46	6.67	6.87	6.69	6.48	6.28	6.1	6.82	6.75	6.68	6.63	6.32	6.27
CHILtrapF-61290.2	6.84	6.91	6.63	6.77	6.72	6.82	6.63	6.98	6.71	6.45	6.59	6	6.86	6.84	6.91	6.45	6.75	6.74	6.61	6.74	6.62	6.39	6.64	6.56
CHILtrapF-61308.0	8.35	8.33	8.07	8.13	8.09	8.2	8.18	8.31	8.2	7.78	7.71	6.97	7.58	7.78	8.01	7.83	7.6	7.52	8.34	8.28	8.27	8.03	7.87	7.88
CHILtrapF-61314.0	10.62	10.32	10.58	10.14	10.33	10.36	10.26	10.63	10.36	10.31	10.1	9.59	9.69	9.88	9.92	9.75	9.62	9.57	10.27	10.14	10.19	9.85	10.07	9.96
CHILtrapF-61317.0	6.08	5.66	5.72	5.6	6.01	5.91	5.74	5.45	5.73	5.6	5.52	5.7	5.66	6.09	5.83	5.77	5.21	5.3	5.77	5.7	5.79	5.83	5.98	5.77
CHILtrapF-61320.0	8.73	8.04	8.28	8.28	7.96	7.7	7.77	7.73	8.03	7.1	7.36	6.46	8.17	8.27	8.17	7.94	7.44	7.77	8.43	8.26	8.14	8.42	8.35	8.21
CHILtrapF-61321.0	5.41	5.41	5.19	5.24	5.55	5.45	5.15	5.5	5.22	5.26	5.31	5.2	5.61	5.78	5.9	5.58	5.56	5.23	5.92	5.58	5.67	5.8	5.61	5.5
CHILtrapF-61328.0	6.01	6.16	5.78	6.51	7.33	6.56	5.86	5.75	5.9	6.19	6.27	6.06	8.03	7.78	8.97	8.22	9.06	8.17	7.21	7.13	6.6	6.94	7.39	6.9
CHILtrapF-61329.0	6.1	5.91	6.38	5.84	6.42	6.28	6.31	6.13	6.33	5.98	6.03	5.5	5.61	5.78	5.75	5.54	5.63	5.94	5.62	5.56	5.79	5.78	5.43	5.67
CHILtrapF-61332.0	6.1	6.06	5.97	6.43	6.68	6.7	6.07	5.92	5.86	6.44	6.81	6.5	6.18	6.25	6.13	6.45	6.55	6.56	5.67	5.97	5.79	6.35	6.48	6.25
CHILtrapF-61340.1	6.22	6.3	6.19	6.62	6.64	6.51	6.58	6.51	6.63	6.72	6.71	6.5	6.18	6.43	6.25	6.54	6.61	6.53	6.38	6.33	6.21	6.47	6.38	6.3
CHILtrapF-61340.3	5.36	5.52	5.66	5.47	5.55	6	5.51	5.55	5.78	5.26	5.56	5.37	5.76	5.74	5.53	5.11	5.21	5.23	5.29	5.53	5.67	5.59	5.66	5.72
CHILtrapF-61340.4	6.63	6.84	6.62	6.43	6.68	6.78	6.93	6.51	6.51	6.91	6.75	6.61	6.69	6.41	6.41	6.78	6.56	6.79	6.39	6.38	6.56	6.78	6.48	6.67
CHILtrapF-61378.0	9.7	9.61	9.54	7.08	7.42	7.45	9.39	9.57	9.55	6.62	7.03	6.85	9.24	9.2	9.95	7.95	8.26	7.52	9.91	10.03	9.79	7.87	7.94	8.1
CHILtrapF-61391.0	5.96	5.85	6.01	6.21	5.93	5.82	5.67	5.82	6.1	6.01	5.9	6.06	5.66	5.89	5.67	5.8	5.63	5.73	5.73	5.88	5.83	5.94	5.8	5.88
CHILtrapF-61409.0	5.7	5.74	5.73	5.31	5.41	4.79	6.02	5.92	5.9	5.4	5.52	5.2	6.71	6.89	6.91	6.24	6.47	6.32	5.85	6.12	5.83	5.99	6.06	6.17
CHILtrapF-61446.0	5.55	5.7	5.7	5.68	5.41	5.71	5.3	5.55	5.64	5.45	5.42	5.7	6.08	5.82	5.93	5.82	5.34	5.23	6.07	6.34	6.56	6.23	6.4	6.8
CHILtrapF-61448.0	5.46	5.52	5.59	5.56	4.79	5.26	5.74	5.72	5.69	5.45	5.6	5.86	6.77	6.34	6.3	5.85	5.7	6.01	5.77	5.86	5.96	6.11	5.82	6.06
CHILtrapF-61451.0	6.75	6.99	6.9	7.02	6.83	6.9	7.02	6.84	6.8	6.69	6.95	6.37	6.82	6.3	6.54	6.68	6.68	6.8	6.67	6.59	6.6	6.65	6.71	6.78
CHILtrapF-61454.0	9.45	9.58	9.34	9.58	9.99	9.45	10.05	9.88	10.27	10.03	10.03	10.19	11.02	11.15	12.28	11.2	11.46	11.3	11.24	11.12	11.05	11.21	11.27	11.32
CHILtrapF-61463.0	5.36	4.79	5.39	5.15	5.23	5.26	5.42	5.33	5.39	5.89	5.42	6.54	5.55	5.5	5.58	5.3	5.44	5.23	5.4	5.29	5.67	5.52	5.61	5.57
CHILtrapF-61467.0	7.75	7.57	7.57	7.54	7.44	7.26	7.59	7.6	7.81	7.23	6.93	6.23	7.43	7.4	7.74	6.92	6.83	6.94	7.6	7.62	7.64	7.45	7.41	7.31
CHILtrapF-61471.0	6.68	6.21	6.69	6.81	6.76	6.65	6.42	6.66	6.47	6.56	6.39	5.61	6.27	6.53	6.58	6.5	6.27	6.19	6.38	6.48	6.16	6.56	6.39	6.51
CHILtrapF-61474.0	7.32	7.33	7.06	6.92	7.15	7.14	7.37	7.49	7.52	7.08	6.76	7.41	7.76	7.65	7.99	7.14	7.21	7.1	8.29	8.06	7.8	7.15	7.4	7.32
CHILtrapF-61474.1	5.62	5.88	5.78	5.6	5.41	5.45	5.42	5.79	5.86	5.68	5.78	4.79	5.66	5.86	5.96	5.58	5.92	5.63	5.97	6.09	5.58	5.74	5.82	5.9
CHILtrapF-61486.0	5.55	5.57	5.36	5.31	5.23	5.59	6.11	5.64	5.58	5.33	5.42	4.79	5.55	5.74	6.08	5.58	5.39	5.55	5.62	5.47	5.42	5.27	5.39	5.22
CHILtrapF-61502.1	5.23	5.46	5.3	5.24	5.55	5.45	5.3	5.17	5.39	5.26	5.52	6.17	5.48	5.08	5.35	5.54	5.34	5.51	5.2	5.44	5.35	5.81	5.71	5.62
CHILtrapF-61514.0	4.79	5.18	4.97	5.24	4.79	4.79	4.79	4.79	4.79	5.26	5.15	4.79	4.79	5.08	5.48	6.47	6.74	6.75	5.2	5.5	5.58	6.35	6.69	6.47
CHILtrapF-61524.0	8.57	8.58	8.26	8.42	8.25	8.13	8.23	8.52	8.44	8.15	8.02	7.24	7.73	8.01	8.21	8.04	7.97	7.84	8.17	8.06	8.14	8.02	8.24	8.05
CHILtrapF-61532.0	6.82	7.33	7.11	7.53	7.74	7.61	7.27	7.1	7.33	7.65	7.6	7.12	6.92	7.05	7.33	7.84	7.75	7.81	7.36	7.3	7.23	7.84	7.83	7.85
CHILtrapF-61535.0	7.63	6.92	7.27	7.41	7	7.32	7.89	7.48	7.72	7.72	7.87	7.51	6.99	7.16	7.15	7.14	7.14	7.1	7.2	6.92	6.96	6.92	6.64	6.91
CHILtrapF-61548.0	5.59	5.61	5.41	5.95	5.23	5.71	5.42	5.85	5.64	5.68	6.07	5.86	5.72	5.74	5.67	6.27	6.35	6.34	5.64	6.06	5.28	5.94	5.99	5.9
CHILtrapF-61548.1	5.23	5.46	5.41	5.56	5.23	5.26	5.3	5.17	5.22	5.86	5.78	4.79	5.55	5.44	5.58	5.96	5.56	5.94	5.36	5.79	5.35	5.88	5.96	5.67
CHILtrapF-61551.0	8.16	8.23	7.95	9.03	8.68	8.69	8.52	8.22	8.4	9.04	8.95	8.77	8.42	8.32	8.77	9.48	9.53	9.45	8.04	7.99	8.16	8.9	8.71	8.77
CHILtrapF-61552.0	8.94	8.57	8.78	8.37	8.36	8.13	8.91	8.88	8.88	8.23	8.18	8.21	8.58	9.04	8.83	8.3	8.19	8.12	9.25	8.91	8.98	8.59	8.5	8.59
CHILtrapF-61559.0	7.34	7.77	7.42	7.79	7.85	7.8	7.64	7.66	7.74	7.38	7.57	7.1	7.21	7.48	7.52	7.66	7.63	7.33	7.88	7.81	7.77	7.81	7.78	7.73
CHILtrapF-61563.0	8.55	8.5	8.6	8.52	8.46	8.11	8.4	8.7	8.47	8.55	8.47	7.99	8.38	8.71	8.56	8.6	8.7	8.26	8.95	8.72	8.82	8.48	8.22	8.58
CHILtrapF-61570.2	4.79	5.07	4.79	4.79	4.79	4.79	4.79	4.79	4.79	5.06	5.24	4.79	5.1	5.29	5.07	5.43	5.14	5.04	5.33	5.53	5.76	5.7	5.78	5.99
CHILtrapF-61581.0	8.75	8.83	8.71	8.73	8.76	8.72	8.82	8.85	9	8.92	8.92	8.54	8.77	9.07	9.24	9.3	9.31	9.19	9.3	9.4	9.19	8.84	9.11	8.76
CHILtrapF-61584.0	5.15	5.88	5.53	6.21	6.6	6.4	5.3	5.26	5.39	5.4	5.24	4.79	5.72	5.2	5.35	5.25	5.48	5.15	5.57	5.53	5.67	5.55	5.69	5.36
CHILtrapF-61588.0	9.18	9.71	9.62	10.42	10.5	10.47	10.02	9.83	9.88	10.92	11.07	10.69	9.2	9.7	9.73	10.3	10.82	10.34	9.65	9.86	9.55	10.13	10.19	10.08
CHILtrapF-61606.0	5.5	5.66	5.53	5.52	5.55	5.45	5.86	5.33	5.64	5.56	5.42	5.7	5.23	5.08	5.28	5.47	5.48	5.3	5.33	5.37	5.35	5.57	5.61	5.59
CHILtrapF-61619.0	5.79	6.06	6.01	5.98	5.93	5.59	5.74	5.79	5.52	5.6	6	5.86	6.45	5.96	5.75	5.89	5.76	5.46	5.57	5.63	5.63	6.06	5.78	5.9
CHILtrapF-61644.1	5.15	5.18	5.33	5.6	5.23	4.79	4.79	5.55	5.22	4.79	5.05	4.79	5.55	5.2	5.35	5.47	5.21	5.51	5.52	5.61	5.67	6.25	5.66	6.11
CHILtrapF-61654.0	10.94	10.91	10.76	11.03	10.81	10.66	10.63	10.64	10.96	10.49	10.46	9.89	10.46	10.64	10.95	10.69	10.81	10.66	10.92	10.88	10.72	10.68	10.7	10.55
CHILtrapF-61660.0	5.76	5.7	5.75	5.37	5.66	6	5.15	5.26	5.31	5.06	5.42	5.2	5.66	5.44	5.35	5.47	5.28	5.36	5.4	5.5	5.28	5.31	5.35	5.62
CHILtrapF-61663.0	6.78	6.53	6.73	6.59	6.37	6.4	6.39	6.53	6.57	6.23	6.38	6.5	6.73	6.43	6.89	6.97	6.95	6.59	7.5	7.2	7.01	7.24	7.23	6.82
CHILtrapF-61667.0	8.84	8.72	8.82	8.4	8.37	8.29	8.61	8.82	8.58	8.41	8.38	7.88	8.8	8.84	9.06	8.74	8.82	8.7	9.07	8.96	8.93	8.64	8.75	8.66
CHILtrapF-61668.0	7.69	7.49	7.47	7.48	7	6.78	7.82	7.67	8.01	7.68	7.71	7.68	8.05	8.26	9.2	8.29	8.54	8.24	8.68	8.34	8.22	7.81	7.88	7.67
CHILtrapF-61669.0	6.14	6.18	6	5.9	6.08	6	6.39	5.85	5.73	6.06	6.28	6.37	5.9	5.74	5.58	5.77	5.67	5.94	5.46	5.7	5.63	5.7	5.74	5.75
CHILtrapF-61684.0	4.79	5.07	5.1	5.05	5.23	4.79	4.79	5.17	4.79	5.17	5.15	6.06	5.33	5.44	5.35	6.29	6.16	5.83	5.2	4.99	5.19	5.18	5.31	5.16
CHILtrapF-61688.0	6.84	6.9	6.6	6.57	6.64	6.56	6.96	6.87	7.03	6.53	6.63	5.93	6.8	6.64	7.38	6.85	6.98	6.73	7.38	7.39	7.21	7.03	6.99	6.93
CHILtrapF-61709.0	5.15	5.34	4.97	5.52	5.66	5.45	5.3	5.39	5.31	5.33	5.84	5.86	5.1	5.55	5.71	6.16	6.28	6.27	5.75	6.05	5.86	6.57	6.66	6.81
CHILtrapF-61709.1	4.79	5.41	5.33	5.84	5.85	6.08	5.42	5.17	5.52	5.6	6	5.86	5.1	5.65	6.05	6.53	6.65	6.42	5.73	6.12	6.05	6.86	6.92	7.1
CHILtrapF-61711.0	9.25	9.17	9.19	9.91	9.67	9.82	9.31	8.9	8.82	9.29	9.67	8.89	10.15	10.12	10.45	10.6	9.49	9.89	11.07	10.78	10.94	11.76	11.44	11.36
CHILtrapF-61720.0	7.63	7.5	7.56	8.09	8.02	8.19	7.72	7.77	7.74	7.73	7.67	7.07	7.22	7.47	7.47	7.79	7.8	7.65	7.27	7.4	7.64	7.8	7.65	7.84
CHILtrapF-61727.0	5.66	5.61	5.81	5.47	5.66	5.82	6.02	5.72	5.64	5.6	5.31	6.12	6.15	5.86	5.48	5.11	5.52	5.46	5.14	5.5	5.53	5.52	5.31	5.5
CHILtrapF-61742.1	5.41	5.46	5.51	5.71	5.76	4.79	5.51	5.72	5.22	5.26	5.31	4.79	5.81	5.55	5.42	5.61	5.97	5.7	5.24	5.44	5.48	5.52	5.46	5.5
CHILtrapF-61767.0	5.55	5.77	5.68	5.75	5.85	6	5.6	5.75	5.9	5.64	5.92	5.86	6.27	5.5	5.71	5.54	5.34	5.41	5.46	5.56	5.35	5.64	5.9	5.62
CHILtrapF-61788.0	5.23	5.52	5.33	5.37	5.93	4.79	5.42	4.79	5.22	5.64	5.24	4.79	5.81	5.44	5.42	5.77	5.44	5.88	5.24	5.33	5.35	5.64	5.56	5.57
CHILtrapF-61791.1	5.5	5.52	5.51	5.31	5.76	5.26	4.79	5.26	5.64	5.56	5.37	4.79	5.23	5.37	5.35	5.47	5.52	5.36	5.64	5.75	5.76	5.47	5.71	5.57
CHILtrapF-61808.0	5.76	6.16	5.9	6.14	6.14	6.28	5.74	5.88	5.46	6.23	6.16	6.23	5.61	5.55	5.48	5.82	5.67	5.94	5.67	5.79	5.96	6.07	5.76	6.06
CHILtrapF-61810.1	5.36	5.46	5.65	5.75	5.93	5.26	5.6	5.26	5.52	5.17	5.24	4.79	5.41	5.55	5.28	5.47	5.14	5.41	5.14	5.37	5.28	5.31	5	5.1
CHILtrapF-61813.0	5.76	5.77	5.99	5.95	6.32	6	5.92	5.85	5.46	5.51	5.47	5.7	5.85	5.65	5.86	5.7	5.6	5.55	5.75	5.81	6.02	5.85	6.14	5.79
CHILtrapF-61814.0	5.7	5.66	5.87	5.56	5.55	6	5.92	5.79	5.52	5.26	5.47	4.79	6.18	5.5	5.19	5.35	5.21	5.15	5.52	5.53	5.79	5.64	5.8	5.84
CHILtrapF-61820.0	5.96	6.03	6	5.75	6.32	6.28	6.2	6.2	6.07	6.16	6.14	6.23	6.08	6.17	6.05	5.77	6.14	5.66	6.01	5.86	6.08	5.8	5.61	5.81
CHILtrapF-61824.1	7.13	7.3	7.08	7.22	6.9	7.04	7.12	7	6.96	6.7	6.79	6.75	7.71	7.28	6.93	6.59	6.56	6.93	7.08	7.21	7.13	6.76	6.81	7.15
CHILtrapF-61825.0	5.41	5.34	5.53	5.15	5.66	5.82	5.3	5.33	5.69	5.8	5.42	5.2	5.55	5.82	5.48	5.43	5.76	5.66	5.29	5.41	5.42	5.55	5.74	5.62
CHILtrapF-61828.0	7.18	7.4	7.24	7.75	7.63	7.72	7.35	7.17	7.11	7.78	7.67	7.33	6.75	6.76	6.77	7.4	7.34	7.22	7.18	7.17	7.29	7.99	7.83	7.89
CHILtrapF-61833.0	10.21	10.1	10.13	9.74	9.8	9.87	10.16	10.2	10.18	10.17	10.11	9.72	9.6	9.77	9.64	9.69	9.59	9.76	9.92	9.55	9.57	9.39	9.32	9.25
CHILtrapF-61862.0	6.61	6.76	6.46	6.45	6.37	6.34	6.74	6.72	6.8	7.25	6.76	6.42	6.63	6.73	6.85	7.02	7.27	6.96	6.68	7.12	6.68	6.67	6.93	6.68
CHILtrapF-61872.0	5.96	5.94	6.17	5.64	5.85	5.59	5.86	6.08	6.16	6.11	5.84	6.12	5.85	5.55	5.96	5.43	5.63	5.85	6.36	6.05	6.08	5.81	5.76	5.67
CHILtrapF-61891.0	9.25	9.25	9.22	9.23	9.08	9.09	9.12	9.14	9.1	8.8	8.57	8.52	8.87	9.06	8.91	8.81	8.79	8.86	9.12	9.21	9.21	9.12	9.26	9.16
CHILtrapF-61892.0	7.65	7.68	7.48	7.39	7.06	7.4	7.5	7.56	7.57	7.03	6.94	7.05	7.07	7.34	7.25	6.9	6.95	6.64	7.73	7.71	7.56	7.13	7.27	7.3
CHILtrapF-61903.0	5.04	5.07	5.1	5.24	5.23	5.26	5.6	5.06	5.69	5.68	5.42	4.79	5.33	5.08	5.19	5.75	5.92	5.23	5.36	5.2	5.28	5.59	5.43	5.27
CHILtrapF-61905.0	9.09	8.39	7.61	8.74	7.83	8.16	10.33	9.76	10.44	9.63	10.01	9.54	9.49	9.65	10.2	9.4	9.35	9.24	8.62	7.87	7.57	7.37	7.16	6.9
CHILtrapF-61911.0	7.87	7.81	7.99	8.2	8.19	8.24	7.83	8.09	8.06	8.62	8.73	8.58	7.35	7.55	7.44	7.61	7.82	7.93	7.6	7.53	7.6	7.64	7.65	7.48
CHILtrapF-61919.0	7.59	7.54	7.33	7.62	7.67	7.5	7.43	7.63	7.63	7.2	7.19	7.24	7.21	7.08	7.42	7.14	6.95	7.05	7.71	7.75	7.72	7.62	7.7	7.69
CHILtrapF-61920.0	8.38	8.2	8.22	8.01	7.88	7.91	8.33	8.47	8.4	8.08	7.98	7.47	7.99	8.24	8.44	8.14	8.29	7.96	8.49	8.39	8.47	8.43	8.26	8.22
CHILtrapF-61922.0	6.22	6.11	6.06	7.15	7.23	7.32	6.55	6.31	6.13	6.95	7.17	6.91	6.8	6.87	7.3	7.57	7.75	7.51	7.11	6.88	7	7.3	7.67	6.94
CHILtrapF-61922.1	6.1	6.18	5.91	7.14	7.06	6.56	5.92	6.2	6.4	6.8	7.05	6	6.5	6.47	6.95	7.13	7.25	7.38	6.47	6.8	6.45	7.09	7.13	6.96
CHILtrapF-61926.4	5.79	6.11	5.81	5.87	5.66	5.82	5.51	5.79	5.9	5.26	5.42	5.93	5.81	5.74	5.58	5.25	5.28	5.04	5.97	6.11	6.08	5.78	6.18	6.01
CHILtrapF-61926.7	5.36	5.34	5.44	5.24	4.79	5.59	5.6	5.39	5.39	5.72	5.47	5.79	5.81	5.37	5.67	5.25	5.03	5.23	5.85	5.88	5.48	5.27	5.39	5.16
CHILtrapF-61926.9	8.57	7.97	8.78	8.61	7.65	8.51	8.38	8.5	8.26	8.93	9.2	10	10.35	9.01	9.73	8.39	7.65	7.79	10.36	10.47	10.35	8.46	8.48	8.48
CHILtrapF-61926.10	7.71	7.27	7.97	8.02	6.83	7.82	7.52	7.65	7.42	7.98	8.24	8.99	9.02	8.06	8.32	7.43	6.69	6.86	8.95	8.83	8.88	7.62	7.56	7.53
CHILtrapF-61926.12	5.36	5.34	5.23	5.47	5.23	4.79	5.15	4.79	4.79	5.72	5.6	6.17	5.81	5.08	5.42	5.51	5.03	5.3	5.49	5.72	5.48	5.27	5.22	5.16
CHILtrapF-61926.13	5.46	5.34	5.51	5.75	5.23	5.45	5.74	5.64	5.97	5.86	5.9	5.79	6.11	5.74	6.21	5.72	5.52	5.36	6.81	6.48	6.51	5.47	5.71	5.7
CHILtrapF-61926.14	6.05	6.03	6.23	6.08	5.76	6.28	5.92	5.97	6.07	6.45	6.49	7.29	6.69	6.11	6.56	6.02	5.76	5.83	6.93	6.77	6.65	6.18	6.34	6.04
CHILtrapF-61926.15	5.85	5.61	5.66	5.64	4.79	5.45	5.42	5.64	5.58	5.64	5.9	6.65	6.82	6.09	6.52	5.64	5.44	5.51	6.78	6.66	6.54	5.91	5.9	5.7
CHILtrapF-61926.16	5.9	5.81	6.02	6.23	5.85	6.4	6.16	6.33	6.01	6.47	6.75	7.79	6.05	5.89	5.48	5.58	5.44	5.36	5.46	5.68	5.53	5.49	5.43	5.75
CHILtrapF-61926.17	5.7	5.57	5.41	5.68	5.41	5.59	5.51	5.72	5.22	5.68	5.98	6.5	5.72	5.08	5.28	5.39	4.79	5.04	5.4	5.47	5.42	5.34	5.5	5.36
CHILtrapF-61932.0	5.3	4.79	5.15	5.42	5.85	5.26	5.6	5.5	5.22	5.4	5.15	4.79	5.33	5.2	5.28	5.54	5.14	5.36	5.55	5.41	5.35	5.78	5.8	5.88
CHILtrapF-61938.0	5.59	5.41	5.63	5.6	5.93	6.22	4.79	5.5	5.22	5.56	5.05	5.2	5.1	5.44	5.19	5.25	5.21	5.51	5.36	5.33	5.07	5.55	5.16	5.22
CHILtrapF-61942.1	5.73	5.27	5.65	5.15	4.79	5.26	5.74	5.64	5.86	5.92	5.84	6.06	5.61	5.5	5.63	5.51	5.79	5.85	5.64	5.56	5.48	5.57	5.78	5.5
CHILtrapF-61961.0	4.79	4.79	4.79	5.05	4.79	4.79	5.15	4.79	5.09	5.26	5.15	5.7	5.61	5.78	5.9	5.7	5.67	5.46	5.88	5.29	5.28	5.13	5.27	5
CHILtrapF-61963.0	8.95	8.65	8.72	8.09	8.29	8.26	8.31	8.54	8.52	7.64	7.72	7.73	8.59	8.75	8.52	7.94	7.73	7.77	9.03	8.66	8.77	7.99	7.94	8.12
CHILtrapF-61964.3	5.41	5.27	5.46	5.31	5.55	5.26	5.74	5.59	5.73	5.8	5.6	5.86	5.41	5.44	5.71	5.77	6.01	6.01	5.64	5.61	5.58	5.57	5.74	5.67
CHILtrapF-61967.0	5.04	5.27	5.04	5.15	4.79	5.45	4.79	5.06	5.31	5.6	5.6	5.7	5.55	5.5	5.42	6.22	6.01	6.12	5.29	5.33	5.48	5.76	5.76	5.79
CHILtrapF-61976.0	5.3	5.18	5.23	5.31	5.23	5.26	5.15	5.17	5.22	5.56	5.84	5.61	5.61	5.5	5.53	6.14	6.18	5.99	5.43	5.29	5.58	5.97	5.84	6.01
CHILtrapF-61993.0	5.55	5.7	5.44	5.24	4.79	5.45	6.16	5.88	6.04	5.26	5.47	5.5	6.21	6.32	6.77	6.02	6.19	6.46	6.3	5.92	5.83	5.23	5.82	5.1
CHILtrapF-62016.0	6.42	6.62	6.24	6.51	6.6	6.74	6.45	6.75	6.74	6.8	6.84	6.91	6.75	6.59	6.82	7.04	7.1	6.98	7.04	7.08	7.14	6.99	7.27	7.02
CHILtrapF-62017.1	5.73	5.77	5.77	5.9	5.66	5.91	5.3	5.64	5.73	5.51	5.31	4.79	5.81	5.37	5.58	5.25	5.28	5.36	5.46	5.47	5.19	5.52	5.56	5.54
CHILtrapF-62025.0	4.79	5.07	5.15	4.79	4.79	4.79	5.3	5.33	5.31	5.26	5.37	5.5	5.94	5.5	5.53	5.35	5.87	5.3	4.79	5.15	5.19	5.13	5.09	5.67
CHILtrapF-62053.0	5.3	5.52	5.39	5.31	5.23	5.91	5.3	5.33	5.09	4.79	5.05	5.2	5.76	5.5	5.67	5.43	5.14	5.23	5.69	5.44	5.48	5.83	5.71	5.77
CHILtrapF-62054.0	5.59	5.57	5.81	5.68	5.23	6.08	5.74	5.59	5.9	6.42	6.49	6.42	5.81	5.99	5.99	6.94	7.36	7.49	6.14	6.46	6.26	6.77	7.11	6.98
CHILtrapF-62063.2	8.1	7.77	7.76	8.03	8	8.34	7.85	8.03	8.09	8.43	8.06	7.51	7.94	8.37	8.33	8.48	8.58	8.5	8.3	7.97	7.94	8.18	8.08	8.12
CHILtrapF-62063.4	7.13	7.09	7.04	7.34	7.12	7.32	6.93	7.08	6.96	7.15	6.99	7.02	6.84	7.02	7.19	7.4	7.29	7.52	7.01	7.01	6.97	6.99	7.22	7
CHILtrapF-62063.5	7.36	7.32	7.14	7.25	7.37	7.08	7.38	7.07	7.23	7.32	7.16	7.2	6.97	7.4	7.15	7.26	7.29	7.53	6.83	6.98	7.11	7.21	7.25	7.22
CHILtrapF-62070.0	6.95	6.63	6.64	6.57	6.72	6.94	6.82	7.05	7.5	7.64	7.71	7.45	6.4	6.39	6.43	6.98	6.77	6.86	6.21	6.24	6.11	6.62	6.6	6.24
CHILtrapF-62077.1	5.59	5.52	5.55	5.68	5.76	5.91	5.42	5.59	5.58	5.95	5.98	6.12	5.23	5.7	5.48	5.35	5.73	5.66	5.14	5.15	5.35	5.55	5.39	5.57
CHILtrapF-62086.0	5.46	5.34	5.55	5.42	5.55	5.26	5.6	5.82	5.58	5.26	5.15	4.79	5.48	5.55	5.58	5.25	5.39	5.51	5.88	5.61	5.58	5.27	5.09	5.36
CHILtrapF-62099.0	8.09	7.92	8.13	7.94	7.51	7.7	8.12	7.91	7.87	7.85	8.03	8.25	8.34	8.11	8.09	7.92	8.18	8.05	7.83	7.91	7.87	7.8	7.86	7.71
CHILtrapF-62100.0	6.4	6.63	6.5	6.92	7.35	7.42	6.35	6.56	6.59	7.13	7.03	6.99	6.4	6.91	6.66	7.47	7.84	8.45	6.53	7.05	6.6	7.43	7.88	7.54
CHILtrapF-62107.0	8.09	7.65	7.87	7.62	7.44	7.74	7.73	8.02	7.74	7.44	7.25	6.69	7.35	7.48	7.67	7.71	7.66	7.62	7.76	7.81	7.69	8.13	8.11	8.04
CHILtrapF-62113.0	5.41	5.57	5.65	5.15	4.79	4.79	5.6	5.59	5.31	5.06	4.79	4.79	5.9	5.44	5.07	4.79	5.03	5.36	5.2	5.33	5.35	5.18	5	5
CHILtrapF-62125.1	6.3	6.28	6.25	5.87	6.51	6.28	6.69	6.55	6.91	6.59	6.53	6.61	7.02	6.75	7.24	6.11	6.55	6.82	6.35	6.34	5.96	5.96	5.84	5.79
CHILtrapF-62132.1	5.36	4.79	5.3	5.42	5.41	5.71	4.79	5.39	5.46	5.26	5.15	5.37	5.61	5.2	5.42	5.85	5.34	5.7	5.81	5.83	5.79	6.26	6.43	5.81
CHILtrapF-62132.2	5.23	4.79	5.36	5.31	4.79	4.79	4.79	5.26	5.09	4.79	4.79	5.5	5.1	4.79	4.79	5.19	5.03	4.79	5.29	5.75	5.67	5.52	6.33	5.86
CHILtrapF-62132.4	5.15	5.07	5.33	5.31	5.23	4.79	5.15	5.17	4.79	4.79	5.24	4.79	5.23	4.79	5.19	5.51	5.14	4.79	5.43	5.47	5.48	6.07	6.03	5.95
CHILtrapF-62133.0	9.45	9.4	9.46	9.47	9.4	9.47	9.36	9.41	9.35	9.36	9.1	8.69	8.66	8.94	8.83	9.11	9.14	9.1	9	8.92	8.96	9.21	8.97	9.09
CHILtrapF-62136.0	5.59	5.18	5.59	5.05	5.55	5.71	5.42	5.06	5.22	5.06	5.31	5.2	5.81	5.5	5.19	5.47	4.79	5.23	5.36	5.53	5.53	5.7	5.69	5.47
CHILtrapF-62136.1	5.46	5.57	5.73	5.75	5.76	5.82	5.42	5.06	5.22	5.17	5.31	5.5	5.72	5.7	5.07	5.64	5.14	5.55	5.49	5.44	5.48	5.94	5.9	5.92
CHILtrapF-62136.3	5.41	5.52	5.39	5.37	5.41	5.45	5.15	5.39	4.79	5.17	5.37	5.5	5.33	5.74	5.48	5.67	5.56	5.63	5.36	5.66	5.42	5.8	5.71	5.88
CHILtrapF-62152.0	5.3	5.46	5.39	5.56	5.41	5.26	5.15	5.39	5.09	5.33	5.37	4.79	5.33	5.55	5.42	5.7	4.79	5.36	5.49	5.44	5.48	5.93	5.76	5.81
CHILtrapF-62163.0	5.15	5.07	5.46	5.56	5.23	5.45	5.8	5.39	5.39	5.4	5.52	4.79	5.1	5.08	5.07	5.25	5.03	5.15	5.57	5.25	5.28	5.68	5.58	5.62
CHILtrapF-62176.0	7.17	7.32	7.31	7.41	7.57	7.01	7.52	7.26	7.4	7.28	7.29	7.12	7.08	6.97	7.47	7.49	7.16	6.89	7.47	7.47	7.32	7.52	7.35	7.47
CHILtrapF-62179.0	4.79	5.34	5.36	5.24	5.23	5.45	5.86	5.68	5.82	5.72	5.71	5.93	5.97	5.93	5.42	5.61	5.87	5.3	5.29	5.33	5.42	5.38	5.22	5.54
CHILtrapF-62188.0	5.23	5.07	5.23	5.05	5.23	5.45	5.3	5.39	4.79	5.33	5.42	5.79	5.1	5.08	5.28	5.77	5.67	5.51	5.75	5.37	5.63	5.8	5.56	5.65
CHILtrapF-62199.0	5.3	5.57	5.44	5.52	4.79	5.71	5.15	5.68	5.52	5.4	5.24	4.79	5.72	5.44	5.35	5.02	4.79	5.04	5.24	5.37	5.67	5.27	5.43	5.57
CHILtrapF-62203.0	6.03	5.57	5.78	5.56	5.85	6.28	6.07	5.68	5.64	5.51	5.31	5.86	6.01	5.6	5.35	5.3	5.28	5.36	5.73	5.81	5.83	5.55	5.46	5.65
CHILtrapF-62219.0	5.79	5.77	5.7	6	5.93	5.71	5.51	5.64	5.78	6.16	6.16	5.86	5.61	6.06	6.56	6.54	6.63	6.53	6.14	6.18	6.13	6.06	6.34	5.79
CHILtrapF-62230.0	5.04	5.34	5.39	5.47	5.23	5.59	5.92	5.82	5.69	6.06	6.1	7.1	6.08	5.78	5.63	6.02	6.21	6.25	5.49	5.25	5.58	5.55	5.27	5.5
CHILtrapF-62234.0	5.5	5.46	5.46	5.15	5.55	5.26	5.67	5.59	5.22	5.45	5.37	5.61	5.81	5.82	5.35	5.39	5.39	5.15	5.36	5.44	5.42	5.27	5.31	5.47
CHILtrapF-62259.0	5.23	5.52	5.23	5.15	5.41	4.79	5.15	5.33	5.39	5.72	5.78	5.5	5.55	5.7	5.96	5.58	5.63	5.55	6.01	6.12	5.9	5.41	5.22	5
CHILtrapF-62266.0	11.73	11.57	11.53	11.17	10.93	10.88	11.62	11.84	11.57	11.26	10.96	10.69	10.61	10.75	10.94	10.57	10.53	10.73	11.04	11.03	10.89	10.58	11.02	10.55
CHILtrapF-62268.0	5.85	6.06	5.85	5.84	5.76	5.45	5.86	6.08	5.97	5.92	6.03	5.7	6.01	5.7	5.75	5.58	5.7	5.63	5.57	5.7	5.48	5.59	5.56	5.7
CHILtrapF-62269.0	5.04	5.07	5.39	5.37	5.55	5.45	4.79	5.17	5.64	5.17	5.78	6.12	5.72	5.55	5.35	5.47	5.28	5.51	5.2	5.29	5.53	5.59	5.64	5.44
CHILtrapF-62272.0	5.73	5.46	5.68	5.98	5.85	5.26	5.92	5.79	5.73	5.4	5.71	5.37	5.66	5.5	5.28	5.43	5.21	5.23	5.29	5.44	5.48	5.49	5.5	5.62
CHILtrapF-62278.0	5.15	5.66	5.61	5.42	5.76	5.59	5.51	5.26	5.31	5.4	5.15	5.37	5.33	5.2	5.19	5.3	5.14	5.15	5.29	5.15	5.35	5.64	5.74	5.84
CHILtrapF-62282.0	5.93	5.52	5.95	5.78	5.66	5.82	5.8	6	5.52	5.51	5.42	4.79	5.72	5.44	5.58	5.61	5.03	5.23	5.52	5.79	5.76	5.55	5.78	5.59
CHILtrapF-62284.0	5.55	5.27	5.39	5.47	5.76	5.59	5.42	5.45	5.52	5.33	5.47	6	5.55	5.44	5.67	5.7	5.79	5.46	5.71	5.5	5.48	5.99	5.71	5.7
CHILtrapF-62297.0	6.18	5.7	6.05	5.9	6.01	5.91	6.02	5.85	5.52	5.98	5.9	5.5	5.97	5.96	5.93	5.8	5.99	5.94	6.03	6.03	6.08	5.91	5.98	6.01
CHILtrapF-62301.0	6.14	6.58	6.98	6.48	6.08	6.86	6.61	6.24	6.51	6.91	6.78	7.29	6.78	6.55	6.69	7	6.88	6.75	6.74	6.45	6.68	6.68	6.76	6.8
CHILtrapF-62302.0	6.08	5.7	5.72	5.42	5.55	5.59	5.51	5.64	5.82	5.26	5.47	4.79	5.48	5.08	5.48	5.02	4.79	5.04	5.2	5.15	5.35	5.13	5.16	5.1
CHILtrapF-62310.0	4.79	5.77	5.68	4.79	5.55	5.26	5.8	5.17	5.39	5.17	5.31	5.5	5.33	5.44	5.28	5.02	5.14	5.23	5.08	5.61	5.42	5.07	5.39	5
CHILtrapF-62329.0	5.15	5.18	5.1	4.79	5.23	5.26	6.87	6.51	7.36	8.42	8.89	8.57	6.99	6.76	6.94	6.18	6.4	6.52	4.79	4.99	4.79	4.98	5.16	5
CHILtrapF-62330.0	7.22	6.89	6.91	6.85	6.72	6.86	7.18	7.07	7.1	7.12	6.76	6.5	6.94	6.96	6.66	6.53	6.35	6.65	6.88	6.66	6.79	6.77	6.52	6.66
CHILtrapF-62334.0	9.66	9.74	9.48	9.1	9.21	8.91	9.75	9.87	9.73	9.3	9.37	9.63	9.75	9.68	9.65	9.65	9.83	9.99	9.6	9.79	9.53	9.56	9.72	9.41
CHILtrapF-62347.0	5.3	5.7	5.55	5.64	5.66	5.45	5.51	5.5	5.52	5.86	6.05	6	5.23	5.74	5.83	6.02	6.4	6.1	5.55	5.37	5.42	5.8	5.66	5.57
CHILtrapF-62365.0	5.41	5.52	5.46	5.56	5.23	5.45	5.42	5.68	5.31	5.51	5.37	4.79	5.85	5.6	5.53	5.64	5.39	5.55	5.33	5.7	5.53	5.52	5.58	5.32
CHILtrapF-62371.1	5.55	5.91	5.84	5.68	6.01	5.59	5.3	5.39	5.64	5.83	6	6	5.9	5.86	5.83	5.58	5.63	5.83	5.69	5.53	5.9	5.64	5.56	5.84
CHILtrapF-62377.0	5.76	5.85	5.88	5.87	5.85	6.08	5.74	5.79	5.73	5.51	5.52	5.7	5.66	5.5	5.48	5.43	5.44	5.15	5.33	5.41	5.42	5.52	5.53	5.72
CHILtrapF-62387.0	8.12	7.78	7.98	7.62	7.74	7.7	7.46	7.57	7.59	7.41	7.19	7.15	7.89	7.67	7.75	7.69	7.46	7.41	8.01	7.75	7.92	7.91	7.88	7.95
CHILtrapF-62389.0	6.57	6.7	6.73	6.85	6.8	6.86	7.14	6.56	6.57	7.03	7.37	6.91	7.19	7.62	8.4	7.98	8.18	7.73	8.02	8.2	7.69	7.72	7.92	7.38
CHILtrapF-62391.0	5.55	5.27	5.81	5.68	5.55	5.45	5.3	5.5	5.46	5.26	5.37	6	5.61	5.2	5.58	5.3	5.34	5.23	5.33	5.33	5.28	5.57	5.53	5.65
CHILtrapF-62395.0	5.04	5.61	5.51	5.37	5.23	5.71	5.51	5.5	5.31	5.8	5.92	5.61	5.81	5.74	5.28	5.58	6.06	5.7	5.24	5.29	5.48	5.38	5.46	5.5
CHILtrapF-62400.0	5.5	5.34	5.3	5.56	5.66	5.45	5.15	5.39	5.31	5.56	5.56	6.06	5.1	5.2	4.79	5.72	5.28	5.41	5.46	5.41	5.48	5.8	5.78	5.47
CHILtrapF-62400.1	5.55	5.57	5.7	5.87	5.66	5.45	5.42	5.39	5.58	5.51	5.47	6.23	5.61	5.37	5.53	5.67	5.6	5.59	5.43	5.61	5.58	5.91	5.86	5.93
CHILtrapF-62409.0	8.17	8.05	8.03	8.21	8.08	8.08	7.89	8.09	8.03	8.18	8.19	8.19	8	8.1	8.26	8.1	8.25	8.22	8.03	8.15	7.82	7.85	8	7.75
CHILtrapF-62415.0	5.73	5.66	5.72	5.42	5.76	5.59	5.51	5.33	5.46	5.26	5.37	5.5	5.72	5.37	5.19	5.51	5.28	5.36	5.43	5.47	5.35	5.34	5.39	5.32
CHILtrapF-62419.0	6.88	6.83	6.86	6.57	6.6	6.7	6.84	6.42	6.61	6.53	6.57	5.93	6.87	6.93	6.71	6.4	6.46	6.46	6.65	6.59	6.68	6.7	6.49	6.64
CHILtrapF-62425.0	5.04	5.27	5.27	5.37	5.85	5.59	5.3	5.26	5.64	5.72	5.71	4.79	5.55	5.6	5.53	5.82	6.06	5.96	5.36	5.2	5.19	5.13	5.16	5.1
CHILtrapF-62426.0	5.36	5.18	4.79	6.14	5.23	4.79	6.74	5.39	4.79	5.64	5.42	5.61	5.41	5.82	5.71	5.77	6.14	5.96	6.12	4.99	5.07	5.76	5.56	5.65
CHILtrapF-62444.0	6.01	5.61	5.77	5.93	5.93	6.15	5.42	5.39	5.73	5.45	5.52	5.5	5.23	5.55	5.28	5.19	4.79	5.23	5.2	5.08	5.35	5.38	5.22	5.5
CHILtrapF-62447.0	7.2	6.73	6.9	6.9	6.83	6.94	7.1	6.91	6.93	6.82	7.01	6.99	7.27	7.13	7.1	6.9	6.91	6.91	6.92	6.9	6.88	6.99	6.58	6.6
CHILtrapF-62459.0	9.41	9.41	9.31	9.52	9.57	9.73	9.54	9.47	9.56	9.68	9.7	9.45	8.93	9.12	8.99	9.38	9.42	9.51	8.76	8.96	8.95	9.31	9.29	9.28
CHILtrapF-62460.0	6.12	6.51	6.22	5.87	6.01	5.91	6.39	6.31	5.78	5.76	5.47	5.37	5.97	5.89	6.02	5.75	5.39	5.73	5.6	5.95	5.9	6.11	5.96	6.04
CHILtrapF-62461.0	6.26	6.18	6.3	7.28	7.28	7.7	6.66	6.48	6.42	7.5	7.66	7.51	6.47	6.68	6.69	7.27	7.6	7.48	6.7	6.48	6.67	6.9	6.9	6.87
CHILtrapF-62476.2	5.85	5.7	5.87	5.6	6.01	5.82	5.8	5.64	5.82	5.33	5.56	5.79	5.61	5.5	6.18	5.85	5.6	5.73	6.09	6.52	5.96	6.37	6.59	5.97
CHILtrapF-62477.0	5.5	5.34	5.73	5.78	5.66	5.45	5.3	5.59	5.46	5.76	5.6	5.37	4.79	4.79	5.28	5.47	5.21	4.79	5.08	5.08	5.19	5.31	5.09	5.16
CHILtrapF-62485.0	5.7	5.66	5.8	5.95	5.66	5.59	5.51	5.92	5.73	5.17	5.42	4.79	6.15	5.86	5.75	5.39	5.39	5.15	5.6	5.47	5.53	5.55	5.5	5.67
CHILtrapF-62489.0	5.7	5.07	5.57	5.42	5.41	5.26	5.15	5.33	5.22	6.04	5.37	5.79	5.66	5.55	5.63	5.64	5.56	5.85	5.67	5.37	5.58	5.57	5.39	5.44
CHILtrapF-62498.0	5.5	5.66	5.66	5.9	5.66	5.71	5.42	5.64	5.09	5.72	5.37	5.5	5.55	5.29	5.53	5.43	5.28	5.04	5.43	5.29	5.53	5.44	5.61	5.65
CHILtrapF-62515.0	6.03	5.77	5.65	5.71	5.85	5.91	6.28	5.75	6.45	6.32	6	6.42	6.71	7.2	7.61	6.13	6.3	5.76	7.11	6.74	6.84	6.23	6.55	6.25
CHILtrapF-62528.0	9.19	9.08	9.24	9.04	9.13	9.08	9.34	9.11	8.98	8.86	9.04	8.43	8.41	8.62	8.09	8.55	8.72	8.38	8.23	8.01	8.29	8.65	8.05	8.52
CHILtrapF-62530.0	5.3	5.41	5.55	4.79	5.76	5.26	4.79	4.79	5.46	4.79	5.47	4.79	5.1	5.5	5.19	5.35	5.34	5.15	5.64	5.88	5.48	5.62	6.11	5.65
CHILtrapF-62532.0	5.5	5.57	5.65	5.52	5.55	5.26	5.51	5.26	5.46	5.26	5.37	5.37	5.41	5.08	5.19	5.19	5.21	5.36	5.33	5.79	5.35	5.66	5.46	5.54
CHILtrapF-62538.0	9.75	10.15	9.92	10.16	10.12	10.22	10.51	10.26	10.27	11.08	11.06	10.29	8.58	8.96	9.51	9.64	10.14	10	8.99	9.12	8.58	9.07	9.62	8.55
CHILtrapF-62541.0	6.63	6.23	6.78	5.64	5.55	5.71	6.69	6.55	6.69	5.68	5.56	6.37	6.27	6.03	6.13	5.67	5.6	5.59	6.61	6.39	6.35	5.7	5.53	5.36
CHILtrapF-62547.0	9.51	9.24	9.46	9.02	9.12	8.86	9.45	9.38	9.54	9.14	9.09	8.46	9.33	9.3	9.27	8.89	9.15	9.12	9.27	8.95	9.12	8.74	8.67	8.6
CHILtrapF-62550.0	7.86	7.86	7.89	8.03	7.91	7.95	7.76	7.91	8.04	8.29	8.21	8.14	8.04	8.27	8.25	8.31	8.62	8.4	8.06	7.98	7.78	7.77	7.84	7.85
CHILtrapF-62554.0	5.3	5.34	5.44	5.6	5.41	5.59	4.79	5.06	4.79	5.4	5.42	5.61	5.61	5.5	5.19	6.3	5.92	6.08	5.57	5.66	5.67	6.33	6.38	6.27
CHILtrapF-62557.0	7.06	6.79	6.48	5.64	6.26	6.08	6.35	6.64	6.73	5.64	5.6	5.5	5.55	6.17	5.93	5.47	5.34	5.36	6.28	6.08	6.43	5.59	5.31	5.36
CHILtrapF-62566.0	7.44	7.32	7.2	6.69	6.94	6.86	7.21	7.6	7.33	7.01	6.64	6.69	6.89	7.27	7.41	7.22	6.87	7.07	7.64	7.54	7.48	7.23	7.45	7.16
CHILtrapF-62567.0	6.61	6.96	6.74	6.92	6.6	6.4	6.77	6.84	6.76	6.59	6.98	6.12	6.69	6.53	6.47	6.41	6.65	6.39	6.74	6.72	6.35	6.43	6.49	6.37
CHILtrapF-62573.0	5.76	5.52	5.65	5.93	5.93	5.71	5.51	5.45	5.39	5.17	5.05	5.5	5.33	5.2	5.42	5.19	5.03	5.15	5.33	5.44	5.58	5.57	5.58	5.77
CHILtrapF-62579.0	5.23	5.46	5.39	5.64	4.79	5.26	5.15	5.26	5.46	4.79	5.24	4.79	5.66	5.74	4.79	5.02	5.14	5.04	5.33	5.37	5.35	5.59	5.5	5.59
CHILtrapF-62581.1	9.28	9.1	9.32	8.82	9.05	9.12	9.24	9.14	9.27	9.09	9.29	9.25	9.1	9.25	9.28	9.19	9.27	9.33	9.41	9.19	9.12	9.01	8.87	8.85
CHILtrapF-62589.0	8.63	8.53	8.55	8.59	8.39	8.27	8.56	8.72	8.72	8.35	8.24	7.99	8.5	8.46	8.72	8.34	8.38	8.35	8.58	8.5	8.54	8.43	8.28	8.35
CHILtrapF-62594.0	5.98	6.36	6.14	5.42	5.41	5.26	6.2	6.31	6.4	5.76	5.87	6.17	5.94	5.86	6.1	5.7	6.21	5.76	6.1	6.13	6.02	5.74	5.74	5.86
CHILtrapF-62598.0	7.46	7.74	7.54	7.74	7.3	7.23	7.97	7.84	7.82	7.69	7.49	7.2	6.91	7.14	7.14	7.02	6.9	7.16	7.29	7.38	7.19	7.14	7.22	6.87
CHILtrapF-62599.0	7.73	7.67	7.81	8.12	7.67	8.08	7.67	7.73	7.88	8.33	8.29	7.99	7.99	7.84	7.97	8.29	8.53	8.68	7.65	7.7	7.72	8.06	8.15	7.96
CHILtrapF-62613.0	7.91	7.89	7.92	8.39	7.96	8.2	8.07	8.08	8.04	8.54	8.49	8.29	7.85	7.97	8.01	8.6	8.67	8.7	8.01	7.92	8.15	8.19	8.27	8.08
CHILtrapF-62616.0	8.34	8.12	8.13	7.46	7.74	7.66	7.95	7.93	8.27	7.43	7.61	7.22	7.95	8.31	8.25	7.95	7.9	7.8	8.61	8.35	8.5	8.05	8.35	7.98
CHILtrapF-62616.1	5.76	5.85	5.91	5.56	5.41	5.45	5.74	5.26	5.97	5.33	5.52	6.06	5.97	5.78	5.58	5.43	5.6	5.63	5.67	5.84	5.63	5.81	5.69	5.67
CHILtrapF-62626.0	6.5	6.67	6.7	6.83	6.83	6.7	6.61	6.98	6.88	7.61	7.53	7.12	7.19	7.23	7.8	7.83	8.21	8.02	7.23	7.09	6.73	7.01	7.19	6.94
CHILtrapF-62632.0	9.93	9.94	9.88	9.76	9.9	9.76	9.8	10.08	9.89	9.67	9.63	9.28	9.52	9.58	9.81	9.72	9.69	9.5	9.86	9.8	9.72	9.82	9.87	9.8
CHILtrapF-62633.0	5.23	5.52	5.39	5.56	5.55	5.26	5.67	5.64	5.46	6.04	6.03	5.93	5.23	5.7	5.67	6	5.84	6.01	5.6	5.61	5.35	6	5.98	6.01
CHILtrapF-62638.0	7.57	7.68	7.37	8.19	7.96	7.59	7.69	7.61	7.56	8.1	8.09	7.24	7.39	7.69	8.31	8.19	8.1	8.09	8.38	8.46	8.07	8.12	8.41	8.12
CHILtrapF-62641.0	5.46	5.81	5.97	5.64	5.55	5.91	5.51	6.08	5.39	5.4	5.52	5.5	5.66	5.82	5.58	5.43	5.14	5.3	5.55	5.75	6.11	5.68	5.74	5.72
CHILtrapF-62657.0	9.75	9.82	9.47	9.92	10.03	9.8	10.56	10.64	10.95	10.61	10.74	10.75	11.08	11.17	11.98	11.35	11.63	11.25	10.99	10.71	10.9	10.6	10.71	10.35
CHILtrapF-62666.0	6.5	6.83	6.66	6.27	6.8	6.46	6.52	6.53	6.67	5.89	5.95	5.61	6.69	6.34	6.02	5.7	5.28	5.36	6.1	5.7	6.11	5.47	5.22	5.67
CHILtrapF-62667.0	7.74	7.74	7.6	6.96	7.09	6.61	7.69	7.68	7.58	6.87	7.08	6.12	7.49	7.47	7.54	6.21	5.89	5.96	7.72	7.38	7.58	6.03	6.08	6.02
CHILtrapF-62673.0	5.85	6	5.72	6.48	6.01	6.46	5.74	5.55	5.52	5.95	6.21	6	5.85	5.93	5.86	6.11	5.73	5.85	6.22	6.03	6.02	5.8	5.64	5.9
CHILtrapF-62676.0	5.66	5.77	5.48	5.24	5.55	5.59	5.42	5.06	5.09	5.26	5.05	4.79	6.08	5.7	5.48	5.35	5.14	5.15	5.46	5.61	5.35	5.85	5.43	5.65
CHILtrapF-62676.2	6.85	6.73	6.68	6.59	6.26	6.46	6.52	6.55	6.57	5.89	5.98	5.93	6.61	6.71	7.09	6.24	5.99	6.17	6.97	6.8	6.84	6.69	6.62	6.52
CHILtrapF-62676.10	6.24	6.36	6.15	6.31	5.93	5.59	5.86	6.26	6.3	5.8	5.71	6.28	6.47	6.34	5.83	5.82	5.76	5.88	5.77	5.97	6.08	6.02	5.9	6.01
CHILtrapF-62678.0	6.81	6.68	6.97	6.91	6.87	6.86	7.1	6.75	6.63	6.83	6.66	6.5	6.47	6.22	6.25	6.47	6.23	6.19	6.35	6.52	6.32	6.6	6.4	6.35
CHILtrapF-62678.1	5.59	5.88	5.53	5.81	5.41	4.79	5.3	5.79	5.31	5.4	5.42	5.2	5.48	5.5	5.35	5.19	5.03	5.3	5.33	5.41	5.28	5.27	5.27	5.54
CHILtrapF-62679.0	7.18	7.17	6.92	7.89	7.47	7.34	8.51	8.65	8.69	9.11	9.01	8.73	9.49	9.69	10.2	9.76	10.05	9.87	7.93	8.17	7.77	7.68	7.86	7.51
CHILtrapF-62687.0	7.23	7.3	7.02	7.21	7.09	6.97	6.77	6.88	6.74	6.61	6.74	7.05	7.43	7.2	7.08	7.02	6.56	6.74	7.06	7.18	6.99	7.31	6.93	7.27
CHILtrapF-62696.0	5.66	6.53	5.9	5.71	6.32	5.59	5.8	5.85	6.27	5.92	5.9	6	5.61	6.41	6.28	6.18	6.06	5.85	5.87	6.05	6.21	5.68	5.69	5.75
CHILtrapF-62699.0	6.1	5.97	5.65	5.87	5.93	6.08	5.67	5.75	5.64	5.8	6.03	5.61	5.72	5.65	5.96	5.47	5.56	5.66	5.55	5.66	5.07	5.94	6.01	5.86
CHILtrapF-62705.0	5.5	5.41	5.53	5.64	5.41	5.59	5.42	5.33	5.82	5.51	5.64	5.37	6.18	5.96	5.53	5.35	5.34	5.59	5.64	5.47	5.79	5.55	5.5	5.54
CHILtrapF-62706.2	5.9	5.46	5.73	5.37	5.23	5.45	5.74	5.59	5.22	5.51	5.56	4.79	5.76	5.2	5.28	5.43	5.6	5.41	5.4	5.29	5.28	5.44	5.46	5.62
CHILtrapF-62706.3	6.85	7.11	6.74	6.78	6.64	6.61	6.52	6.77	6.8	6.45	6.81	7.17	6.5	6.9	6.85	6.72	6.87	6.79	6.88	6.92	6.73	6.88	7.17	7
CHILtrapF-62706.5	5.23	5.57	5.57	5.47	5.55	5.82	5.6	5.39	5.22	5.56	5.64	4.79	5.1	5.78	5.79	5.61	5.92	5.66	5.6	5.63	5.48	5.7	6.25	5.57
CHILtrapF-62706.7	5.55	5.61	5.77	5.37	5.66	5.71	5.92	5.59	5.73	5.33	5.6	5.37	5.61	5.44	5.67	5.47	5.21	5.36	5.49	5.61	5.35	5.66	5.56	5.44
CHILtrapF-62706.9	5.7	5.61	5.68	5.47	5.66	5.59	5.8	5.68	5.58	5.56	5.37	4.79	5.48	5.2	5.35	5.19	5.14	5.46	5.33	5.37	5.28	5.41	5.43	5.36
CHILtrapF-62706.13	5.36	5.77	5.48	5.24	5.41	5.82	5.51	5.06	5.52	5.45	5.56	5.7	5.41	5.5	5.63	5.35	5.73	5.59	5.52	5.44	5.53	5.62	5.88	5.57
CHILtrapF-62706.14	5.23	5.27	5.44	5.42	4.79	5.45	5.51	5.45	4.79	5.56	5.52	5.37	5.9	5.6	5.42	5.35	5.52	5.36	5.33	5.41	5.48	5.62	5.5	5.7
CHILtrapF-62706.18	5.76	5.66	5.63	5.31	4.79	5.26	5.92	5.72	5.9	5.06	5.47	5.5	5.81	5.65	5.79	5.51	5.28	5.3	5.67	5.58	5.79	5.52	5.35	5.36
CHILtrapF-62706.19	5.96	6.32	6.5	5.84	6.51	6.08	6.28	6.31	5.9	5.72	5.71	5.61	5.66	6.06	6.36	5.75	5.84	5.55	6.85	6.33	6.54	6.06	6.25	5.93
CHILtrapF-62713.0	5.36	5.27	5.19	5.93	5.76	5.91	4.79	5.06	5.64	5.76	5.92	5.37	6.47	6.43	6.59	7.58	7.58	7.2	5.73	5.83	5.93	6.76	6.03	6.86
CHILtrapF-62718.0	5.36	5.61	5.63	5.37	5.76	5.45	5.97	5.59	5.31	5.64	5.52	6.12	5.76	5.44	5.28	5.25	5.39	5.23	5.08	5.44	5.58	5.38	5.31	5.4
CHILtrapF-62721.0	7.17	7.28	7.27	7.82	7.85	7.8	7.32	7.27	7.35	7.55	7.38	7.56	6.8	7.05	6.91	6.98	7.04	6.85	7.15	7.2	7.25	7.32	7.19	7.5
CHILtrapF-62726.0	7.61	7.54	7.43	7.52	7.51	7.52	7.72	7.66	7.83	7.3	7.44	7.51	7.56	7.84	7.45	7.41	7.3	7.54	7.6	7.68	7.68	7.56	7.44	7.42
CHILtrapF-62728.0	7.01	7.05	6.86	7.37	7.47	7.42	7.12	7.09	7.37	7.35	7.4	6.5	6.84	6.98	6.97	7.31	7.05	7.47	6.77	6.76	6.88	7.16	7.19	7.33
CHILtrapF-62728.1	7.82	7.98	7.79	8.07	8.21	7.98	8.05	7.8	7.79	8.17	8.22	7.75	7.38	7.67	8.02	8.56	8.52	8.11	8.05	7.77	7.68	8.25	8.2	8.03
CHILtrapF-62731.1	9.81	9.9	9.87	9.91	9.96	9.96	9.95	9.95	10.02	10.18	10.09	9.87	9.78	10.02	9.9	9.99	10.17	10.19	9.9	9.91	9.76	9.82	9.89	9.78
CHILtrapF-62731.2	5.66	5.77	5.44	5.64	5.55	5.82	5.6	5.68	5.86	5.64	5.56	5.2	5.48	5.29	5.53	5.51	5.34	5.36	5.55	5.47	5.42	5.47	5.56	5.59
CHILtrapF-62732.1	4.79	4.79	5.1	5.24	6.72	4.79	4.79	4.79	5.09	4.79	5.31	6.33	5.61	5.2	5.96	5.3	5.14	5.83	5.4	4.99	4.79	5.31	5.31	4.79
CHILtrapF-62738.0	5.41	5.18	5.46	5.24	5.23	5.26	5.6	6	5.97	5.64	5.75	5.2	5.97	5.6	5.79	5.47	5.21	5.66	5.33	5.33	5.48	5.27	5.43	5.5
CHILtrapF-62741.0	5.15	5.27	5.04	5.05	5.23	5.26	4.79	5.17	5.22	5.8	5.75	5.5	5.41	5.55	5.75	5.91	6.35	5.83	5.46	5.37	5.28	5.34	5.46	5.4
CHILtrapF-62746.0	5.46	6.03	5.72	5.47	5.55	5.45	5.67	5.39	5.52	5.06	5.24	5.61	5.94	5.65	5.58	5.25	4.79	5.15	5.75	5.77	5.83	5.49	5.66	5.65
CHILtrapF-62756.0	5.3	5.34	5.68	5.78	5.66	5.59	5.42	5.72	5.39	5.45	5.6	5.7	5.66	5.5	5.35	5.51	5.34	5.66	5.46	5.56	5.58	5.41	5.5	5.54
CHILtrapF-62759.0	5.36	5.52	5.48	5.6	5.41	4.79	4.79	5.17	5.58	5.26	5.56	5.37	5.66	5.7	5.58	5.43	5.6	5.51	5.57	5.33	5.67	5.44	5.56	5.62
CHILtrapF-62768.0	5.36	5.52	5.68	5.6	5.23	5.26	5.86	5.45	5.39	5.06	5.15	5.37	5.33	5.55	5.19	5.35	4.79	5.23	5.43	5.44	5.07	5.49	5.35	5.5
CHILtrapF-62802.0	6.78	6.7	6.39	7.41	7.09	7.01	6.39	6.64	6.55	7.83	7.71	7.1	6.84	6.73	6.82	7.41	7.58	7.66	6.8	6.92	6.79	7.45	7.36	7.35
CHILtrapF-62823.0	6.37	6.58	6.74	6.84	6.14	6.61	6.74	6.83	6.88	6.51	6.62	6.46	6.61	6.73	6.43	6.29	6.52	6.3	6.37	6.58	6.6	6.47	6.66	6.48
CHILtrapF-62857.0	5.79	5.61	5.72	5.68	5.85	5.82	5.3	5.5	5.31	5.64	5.52	6.37	5.66	5.55	5.53	5.61	5.28	5.41	5.69	5.63	5.63	5.85	5.74	5.79
CHILtrapF-62858.0	5.66	5.41	5.53	5.47	5.23	5.26	5.42	5.39	5.46	5.33	5.52	5.2	5.41	5.08	5.42	5.19	5.03	4.79	5.79	5.77	5.76	5.57	5.76	5.77
CHILtrapF-62859.0	9.21	9.33	9.06	8.18	8.3	8.38	10.2	9.89	10.3	8.79	8.8	8.46	10.56	10.62	11.2	9.32	9.41	9.67	10.24	10.06	9.74	9.12	9.2	8.87
CHILtrapF-62862.0	5.15	5.27	5.15	5.24	5.23	5.59	4.79	5.17	5.09	5.06	5.42	5.37	5.33	5.5	5.71	6.55	6.38	6.36	5.64	5.63	5.58	6	6.09	6.18
CHILtrapF-62864.0	7.48	6.94	7.21	5.52	6.01	4.79	6.72	6.6	6.35	5.06	5.15	4.79	6.67	6.34	6.18	5.3	4.79	5.04	6.4	6.36	6.43	5.41	5.27	5.44
CHILtrapF-62878.0	5.41	5.61	5.78	5.71	5.93	5.59	5.51	5.45	5.64	5.45	5.56	5.93	5.55	5.74	5.42	5.89	5.44	5.51	5.49	5.44	5.48	5.76	5.76	5.77
CHILtrapF-62883.0	5.93	5.74	5.77	6.38	5.93	6.51	5.92	5.79	5.78	6.04	6.38	5.86	5.85	6.25	6.87	7.02	6.78	7.07	6.9	6.39	6.6	6.68	6.59	6.33
CHILtrapF-62883.1	5.82	5.91	5.63	6.27	5.85	6	5.92	5.97	5.94	6.09	6.28	6.65	5.81	6.06	6.68	7.01	7.02	6.87	6.46	6.38	6.18	6.26	6.32	6.48
CHILtrapF-62904.0	5.66	5.77	5.48	6.36	5.76	6.15	6.98	5.85	5.86	6.25	6.34	6	5.97	5.74	5.67	5.8	6.06	5.59	6.17	5.53	5.42	5.66	5.27	5.62
CHILtrapF-62915.2	5.15	5.34	5.23	5.15	5.41	5.26	4.79	5.26	5.46	5.4	5.52	5.86	5.33	5.44	5.83	5.61	5.76	5.59	5.52	5.56	5.96	5.59	5.96	5.57
CHILtrapF-62916.0	5.73	5.7	5.91	5.52	5.23	5.45	5.67	5.55	5.46	5.4	5.6	5.7	5.48	5.29	5.07	5.11	5.14	5.04	5.29	5.08	5.28	5.34	5.09	5.36
CHILtrapF-62918.0	5.79	5.61	5.92	5.9	6.08	6.08	5.92	5.59	5.39	5.45	5.87	6	5.9	5.37	5.58	5.43	5.48	5.04	5.62	5.84	5.67	5.62	5.94	5.54
CHILtrapF-62921.0	7.31	7.74	7.43	6.94	6.9	6.65	7.82	8.41	8.37	7.51	7.19	7.55	7.37	7.36	7.74	7.32	7.09	7.07	7.88	7.53	7.7	7.7	7.41	7.34
CHILtrapF-62936.0	5.79	6.71	5.1	8.04	4.79	5.26	8.87	6.15	5.09	5.8	6.05	4.79	6.56	6.3	7.47	6.72	7.02	5.3	8.26	5.33	5.53	6.28	5.5	5.16
CHILtrapF-62947.0	5.93	6.03	5.94	6.56	6.83	6.61	5.6	6.6	6.16	7.64	7.38	7.68	6.65	6.81	7.18	8.93	8.72	8.36	7.44	7.36	7.48	8.49	8.91	8.29
CHILtrapF-62951.0	5.04	5.07	5.04	5.37	5.23	4.79	5.3	4.79	5.22	5.17	5.52	5.37	4.79	5.08	4.79	5.7	5.52	5.41	4.99	4.79	5.35	5.8	5.8	5.72
CHILtrapF-62951.1	4.79	4.79	5.19	5.37	4.79	5.82	4.79	4.79	4.79	5.6	5.47	6.23	5.1	4.79	5.07	5.64	5.48	5.46	5.08	5.08	5.35	6.07	5.74	5.77
CHILtrapF-62967.0	8.37	8.4	8.23	8.29	8.16	8.51	8.32	8.36	8.36	8.29	8.42	8.31	8.08	8.54	8.47	8.56	8.74	8.71	8.35	8.31	8.22	8.48	8.33	8.24
CHILtrapF-62977.0	5.41	5.18	5.53	5.42	5.23	4.79	5.6	5.26	5.22	5.51	5.42	5.2	5.23	5.08	5.07	5.25	5.28	5.36	5.46	5.08	5.19	5.66	5.56	5.57
CHILtrapF-62980.4	10.54	10.48	10.17	10.73	10.81	10.62	10.52	11.15	11.16	12.21	11.93	11.56	9.89	10.12	10.34	11.42	11.39	11.35	9.93	10	10.06	10.52	10.85	10.5
CHILtrapF-62984.0	7.86	7.87	7.68	8.11	8.1	8.47	7.78	7.92	7.95	7.83	7.77	7.2	7.21	7.84	7.96	7.9	8.05	7.83	8.2	8.13	7.94	7.9	8.09	7.96
CHILtrapF-62994.0	5.41	5.52	5.48	5.24	5.66	5.71	5.15	5.26	5.31	4.79	5.6	4.79	5.48	6.98	5.71	5.3	5.56	5.23	6	5.66	6.43	5.13	5.31	5.16
CHILtrapF-62999.0	6.08	5.97	6.03	6.03	5.93	5.91	6.11	6.2	5.9	6.36	6.48	6.28	7.09	7.17	7.77	7.95	7.74	7.84	7.55	7.95	7.48	8.19	8.67	8.13
CHILtrapF-63011.0	6.12	5.85	5.84	5.47	5.66	5.45	5.8	5.82	5.73	5.26	5.42	5.7	6.21	5.89	5.58	5.47	5.44	5.36	5.71	5.61	5.76	5.49	5.58	5.7
CHILtrapF-63016.0	7.27	7.07	7.34	7.21	7.61	6.97	7.2	6.97	7.03	7.25	6.78	7.15	7.31	7.28	6.74	7.21	7.2	7.31	7.08	7.12	7.11	7.15	7.19	7.2
CHILtrapF-63022.0	5.88	5.88	5.73	5.6	5.93	5.26	5.74	5.75	5.78	5.17	5.47	5.2	6.05	5.93	5.53	5.67	5.34	5.23	5.88	5.97	6.02	5.7	5.58	5.92
CHILtrapF-63033.0	6.31	6.42	6.43	6.32	6.51	6	6.31	6.48	6.22	6.47	6.34	6.12	6.52	6.43	6.02	6.21	6.19	6.49	6.37	6.34	6.26	6.29	6.37	6.3
CHILtrapF-63043.0	5.04	5.46	5.23	6.25	6.01	5.82	6.11	5.17	4.79	5.76	5.68	5.61	5.55	5.37	5.63	5.64	5.48	5.41	6.04	5.2	5.19	5.59	5.58	5.79
CHILtrapF-63058.0	8.16	8.49	8.75	9.05	9.16	8.95	8.11	8.16	7.99	8.79	8.67	8.6	8.19	8.14	8.1	8.67	8.82	8.64	8.27	8.27	8.42	8.78	8.5	8.72
CHILtrapF-63068.0	5.7	5.81	5.39	6	6.64	6.28	5.3	5.39	6.16	5.26	5.56	6.5	6.47	5.78	6.02	5.58	5.79	6.06	5.36	5.93	5.93	5.38	5.53	5.32
CHILtrapF-63078.0	8.86	8.89	8.77	8.69	8.89	8.37	8.64	8.73	8.8	8.23	8.32	8.53	8.81	8.95	8.55	8.53	8.42	8.62	8.62	8.74	8.72	8.73	8.6	8.66
CHILtrapF-63081.0	5.23	4.79	4.79	5.47	5.23	6.08	4.79	5.06	4.79	5.4	5.56	5.2	5.1	5.08	5.19	6.11	6.33	6.28	5.24	5.44	5.58	6.34	6.46	6.04
CHILtrapF-63086.0	5.59	5.97	6.06	5.64	5.41	5.45	5.74	5.85	5.52	5.45	5.56	5.86	5.72	5.65	5.28	5.47	5.44	4.79	5.92	5.81	5.76	5.93	5.66	5.5
CHILtrapF-63094.6	5.5	5.61	5.78	5.24	5.23	5.45	5.51	5.5	5.46	5.33	5.31	4.79	5.81	5.6	5.53	5.61	5.48	5.51	5.77	5.47	5.35	5.57	5.78	5.27
CHILtrapF-63095.0	5.82	5.52	5.65	5.93	6.37	6.46	6.2	6.05	5.82	5.92	6.23	6.06	5.85	6.22	6.1	7.04	6.76	6.42	6.42	6.59	6.43	7.6	7.33	7.34
CHILtrapF-63095.1	5.76	5.34	5.78	5.93	6.2	5.91	6.11	5.85	5.94	6.16	6.18	6.12	5.9	6.11	6.36	7.24	6.92	6.75	6.51	6.44	6.67	7.72	7.52	7.48
CHILtrapF-63100.0	5.46	5.61	5.59	5.56	5.23	5.45	5.51	5.5	5.39	5.6	5.42	6.61	5.76	5.93	5.63	5.47	5.94	5.85	5.71	5.44	5.53	5.55	5.8	5.67
CHILtrapF-63101.0	8.99	8.88	8.87	8.86	8.75	8.92	9.03	9.03	8.96	8.92	8.76	8.61	8.51	8.7	8.78	9	9.08	9.01	8.91	8.7	8.73	8.73	8.72	8.78
CHILtrapF-63103.0	5.3	5.41	5.78	6.67	6.14	6.08	5.86	5.45	5.78	5.83	6.05	6.33	7.18	7.85	7.94	7.15	7.49	7.23	6.77	7.51	6.85	7.31	6.85	7.3
CHILtrapF-63104.0	5.46	5.7	5.36	5.71	6.08	6.15	5.92	5.39	5.58	5.64	5.42	5.79	6.32	6.27	6.3	5.8	5.44	5.55	5.92	5.79	5.93	6.22	6.14	6.27
CHILtrapF-63119.0	8.6	8.7	8.53	9.36	9.15	9.4	8.69	8.99	8.91	9.68	9.73	9.6	8.82	8.93	9.66	10.4	10.45	10.47	9.44	9.53	9.35	9.91	10.2	9.59
CHILtrapF-63125.0	7.17	7	7.13	6.9	7.17	7.29	6.45	6.69	6.93	6.73	6.64	7.05	7.21	7.51	7.06	6.66	6.5	6.69	7.12	6.95	7.32	6.78	6.88	6.95
CHILtrapF-63125.1	6.28	6.55	6.18	6.38	6.14	6.15	6.35	6.22	6.3	5.83	6.03	5.79	6.42	6.34	6.25	6.16	6.25	6.03	6.27	6.36	6.62	6.26	6.28	6.37
CHILtrapF-63127.1	4.79	4.79	4.79	4.79	4.79	4.79	5.8	5.5	6.4	6.54	6.93	6.99	5.48	5.65	5.9	5.77	5.67	5.8	5.14	5.15	4.79	4.79	5	4.79
CHILtrapF-63127.4	5.04	4.79	4.97	4.79	4.79	5.26	5.3	5.5	5.69	5.86	6.05	6.61	4.79	5.37	5.63	5.25	5.28	5.41	4.99	4.79	5.07	4.79	4.79	4.79
CHILtrapF-63127.6	5.15	4.79	4.79	5.05	4.79	4.79	5.74	5.39	6.19	6.19	6.6	6.54	5.61	5.6	5.63	5.43	5.48	5.51	4.99	4.99	4.79	4.98	4.79	4.79
CHILtrapF-63127.7	4.79	4.79	4.97	4.79	4.79	4.79	5.3	5.5	6.01	5.98	6.25	6.82	5.23	5.29	5.19	5.02	5.21	5.41	4.79	4.79	4.79	4.79	4.79	4.79
CHILtrapF-63130.0	5.15	5.52	5.53	5.24	5.41	5.26	5.6	5.75	5.52	5.33	5.05	5.2	5.55	5.55	5.35	5.43	5.39	5.51	5.43	5.29	5.28	5.52	5.22	5.65
CHILtrapF-63133.0	5.5	5.74	5.57	5.52	5.66	6	5.42	5.59	5.52	5.8	5.78	6.17	5.48	5.7	5.67	5.85	5.6	6.06	5.67	5.77	5.76	5.55	5.8	5.5
CHILtrapF-63133.4	5.76	5.77	5.87	5.75	5.55	4.79	5.8	5.79	5.52	5.68	5.95	6	5.9	5.7	5.75	5.82	5.63	5.73	5.87	5.68	5.48	5.83	5.76	5.59
CHILtrapF-63134.0	5.5	5.81	5.63	6.23	5.55	6.15	6.55	5.55	5.52	5.56	5.64	5.2	6.08	5.82	6.1	6.37	6.56	6.86	6.51	6.02	5.83	6.33	6.86	6.12
CHILtrapF-63152.0	6.59	6.7	6.45	6.4	6.56	6.56	6.45	6.26	6.22	5.72	5.47	4.79	6.47	6.27	6.1	5.54	5.44	5.7	6.27	6.29	6.16	6.26	6.24	6.3
CHILtrapF-63154.0	5.79	5.52	5.65	6.29	5.76	6	5.42	5.55	5.69	5.45	5.37	6.17	5.33	5.65	5.58	6.07	5.44	5.7	5.93	5.84	6.13	6.55	6.98	6.45
CHILtrapF-63160.0	8.26	8.38	8.37	8.35	8.02	8.26	8.29	8.09	8.24	8.45	8.28	8.21	8.31	8.3	7.92	8.28	8.32	8.17	8.29	8.2	8.17	8.14	8.11	7.84
CHILtrapF-63162.0	6.95	6.7	6.9	6.69	6.72	6.4	7.12	6.87	6.57	6.62	6.38	6.23	6.61	6.51	6.41	6.13	6.27	6.36	6.43	6.2	6.37	6.3	6.3	6.24
CHILtrapF-63163.0	6.77	6.5	6.62	6.83	6.6	6.28	6.52	6.61	5.94	5.92	5.71	6	6.73	6.32	6.08	6.33	5.67	5.94	6.82	6.91	6.78	6.96	6.79	7.05
CHILtrapF-63177.0	9.59	9.53	9.44	9.34	9.22	9.41	9.37	9.55	9.61	9.37	9.39	9.28	8.91	9.28	9.53	9.41	9.3	9.27	9.76	9.61	9.67	9.5	9.57	9.5
CHILtrapF-63186.1	5.41	5.07	5.72	5.52	5.55	5.91	5.74	6.05	5.73	5.64	5.78	6.28	6.01	5.74	5.53	5.7	5.52	5.73	5.57	5.72	5.28	5.23	5.46	5.16
CHILtrapF-63186.2	8.7	8.49	8.58	8.62	8.58	8.26	9.05	9.04	9.2	8.6	8.49	8.73	8.89	8.77	9.4	8.9	9.07	8.8	9.38	9.19	8.94	8.36	8.38	8.08
CHILtrapF-63186.3	10.21	10.19	10.06	10.21	9.68	9.7	10.34	10.6	10.63	9.97	9.64	9.89	10.14	10.14	10.7	10.39	10.51	10.27	10.6	10.65	10.37	9.67	9.95	9.54
CHILtrapF-63186.4	5.98	5.66	6.09	6.12	5.55	6.82	6.24	6.42	6.07	6.14	5.95	6.37	6.5	6.3	5.93	6.09	6.18	6.19	5.97	6.13	5.86	5.66	5.82	5.67
CHILtrapF-63186.5	8.27	8.05	8.08	7.92	7.61	7.76	8.57	8.4	8.62	8.15	7.76	8.18	8.21	8.25	8.91	8.44	8.51	8.51	8.7	8.48	8.39	7.88	7.94	7.72
CHILtrapF-63196.0	6.78	6.87	6.8	6.95	6.83	6.7	6.84	6.86	7.04	6.69	6.64	6.72	6.84	6.78	7.09	6.89	6.6	6.7	7.14	7.26	7.07	6.77	6.97	6.87
CHILtrapF-63200.0	6.03	6.08	6.08	6.31	6.32	5.82	5.86	6.15	6.16	5.45	5.92	5.86	5.81	5.78	5.75	5.82	5.67	5.83	6.22	6.02	6.21	6.11	6.14	5.99
CHILtrapF-63203.0	5.5	5.57	5.33	5.68	4.79	4.79	5.6	5.39	5.64	5.06	5.31	4.79	5.41	5.65	5.28	5.43	5.21	5.04	5.57	5.72	5.83	5.55	5.76	5.86
[truncated: 21,559 more rows]
